# Supplementary material for: Perturbation of Parentally Biased Gene Expression during Interspecific Hybridization
Source: PLoS One. 2015 Feb 26;10(2):e0117293. doi: 10.1371/journal.pone.0117293 (PMC4342222; doi:10.1371/journal.pone.0117293)
Supplement: S2 File — A. arenosa SNP set generated by aligning sequenced 3 DAP seed mRNA to TAIR10. (DAT) [file pone.0117293.s012.dat]

Gene Model	Locus	Position	Reference	SNPBase-Aa	TotalCov-Aa	%SNPAa
AT1G01010.1	AT1G01010	1396	A	G	6	100
AT1G01020.1	AT1G01020	538	T	G	5	100
AT1G01020.1	AT1G01020	605	T	C	5	100
AT1G01020.1	AT1G01020	608	T	C	5	100
AT1G01020.1	AT1G01020	609	T	A	5	100
AT1G01020.1	AT1G01020	624	C	G	5	100
AT1G01020.1	AT1G01020	677	C	G	6	100
AT1G01020.1	AT1G01020	711	A	G	6	100
AT1G01020.2	AT1G01020	828	C	G	7	100
AT1G01020.2	AT1G01020	862	A	G	7	100
AT1G01040.1	AT1G01040	718	C	G	7	100
AT1G01040.1	AT1G01040	736	C	G	6	100
AT1G01040.1	AT1G01040	899	A	T	8	100
AT1G01040.1	AT1G01040	933	T	G	13	100
AT1G01040.1	AT1G01040	983	A	C	12	100
AT1G01040.1	AT1G01040	5044	C	T	5	100
AT1G01040.1	AT1G01040	5176	C	T	5	100
AT1G01040.1	AT1G01040	5452	C	T	5	100
AT1G01040.1	AT1G01040	5578	G	T	13	100
AT1G01040.1	AT1G01040	5617	G	A	9	100
AT1G01040.1	AT1G01040	5638	G	A	9	100
AT1G01040.1	AT1G01040	5674	C	T	6	100
AT1G01040.1	AT1G01040	5686	T	C	6	100
AT1G01040.1	AT1G01040	5692	A	G	6	100
AT1G01040.1	AT1G01040	5695	G	A	7	100
AT1G01040.1	AT1G01040	5731	T	G	8	100
AT1G01040.1	AT1G01040	5743	A	G	7	100
AT1G01040.1	AT1G01040	5893	T	C	11	100
AT1G01040.1	AT1G01040	5938	A	G	19	100
AT1G01040.1	AT1G01040	5953	T	C	19	100
AT1G01040.1	AT1G01040	5962	A	G	18	100
AT1G01040.1	AT1G01040	5977	A	C	16	100
AT1G01040.1	AT1G01040	5997	G	A	11	100
AT1G01040.1	AT1G01040	6022	C	T	7	100
AT1G01040.2	AT1G01040	448	C	G	6	100
AT1G01040.2	AT1G01040	466	C	G	5	100
AT1G01040.2	AT1G01040	629	A	T	7	100
AT1G01040.2	AT1G01040	4909	C	T	5	100
AT1G01040.2	AT1G01040	4927	C	T	5	100
AT1G01040.2	AT1G01040	4939	T	C	5	100
AT1G01040.2	AT1G01040	4942	A	G	6	100
AT1G01040.2	AT1G01040	5185	C	T	5	100
AT1G01040.2	AT1G01040	5263	T	C	8	100
AT1G01040.2	AT1G01040	5311	G	T	10	100
AT1G01040.2	AT1G01040	5350	G	A	14	100
AT1G01040.2	AT1G01040	5371	G	A	16	100
AT1G01040.2	AT1G01040	5407	C	T	10	100
AT1G01040.2	AT1G01040	5419	T	C	9	100
AT1G01040.2	AT1G01040	5425	A	G	10	100
AT1G01040.2	AT1G01040	5428	G	A	9	100
AT1G01040.2	AT1G01040	5464	T	G	5	100
AT1G01040.2	AT1G01040	5626	T	C	5	100
AT1G01040.2	AT1G01040	5671	A	G	9	100
AT1G01040.2	AT1G01040	5686	T	C	10	100
AT1G01040.2	AT1G01040	5695	A	G	12	100
AT1G01040.2	AT1G01040	5710	A	C	12	100
AT1G01040.2	AT1G01040	5730	G	A	8	100
AT1G01040.2	AT1G01040	5755	C	T	6	100
AT1G01050.1	AT1G01050	117	G	A	7	100
AT1G01050.1	AT1G01050	147	A	G	21	100
AT1G01050.1	AT1G01050	224	T	A	53	100
AT1G01050.1	AT1G01050	266	G	A	54	100
AT1G01050.1	AT1G01050	314	C	T	51	100
AT1G01050.1	AT1G01050	317	G	A	49	100
AT1G01050.1	AT1G01050	359	C	G	59	100
AT1G01050.1	AT1G01050	389	T	C	72	98.61
AT1G01050.1	AT1G01050	437	C	A	69	100
AT1G01050.1	AT1G01050	548	G	C	78	100
AT1G01050.1	AT1G01050	575	C	T	77	100
AT1G01050.1	AT1G01050	632	C	T	88	100
AT1G01050.1	AT1G01050	698	G	T	71	100
AT1G01050.1	AT1G01050	746	C	T	22	100
AT1G01050.1	AT1G01050	749	C	T	21	100
AT1G01060.1	AT1G01060	1937	G	A	7	100
AT1G01060.1	AT1G01060	2007	G	C	5	100
AT1G01060.1	AT1G01060	2021	G	A	6	100
AT1G01060.1	AT1G01060	2080	G	A	11	100
AT1G01060.1	AT1G01060	2099	G	A	8	100
AT1G01060.1	AT1G01060	2102	T	C	6	100
AT1G01060.1	AT1G01060	2127	A	G	5	100
AT1G01060.1	AT1G01060	2226	A	C	5	100
AT1G01060.1	AT1G01060	2229	T	G	5	100
AT1G01060.1	AT1G01060	2239	T	C	5	100
AT1G01060.1	AT1G01060	2258	A	G	6	100
AT1G01060.1	AT1G01060	2289	G	C	7	100
AT1G01060.1	AT1G01060	2314	T	C	6	100
AT1G01060.1	AT1G01060	2386	G	T	5	100
AT1G01060.2	AT1G01060	533	A	T	9	100
AT1G01060.2	AT1G01060	540	C	A	10	100
AT1G01060.2	AT1G01060	577	A	T	6	100
AT1G01060.2	AT1G01060	783	T	C	5	100
AT1G01060.2	AT1G01060	1246	A	C	5	100
AT1G01060.2	AT1G01060	1269	C	T	6	100
AT1G01060.2	AT1G01060	1987	A	G	6	100
AT1G01060.2	AT1G01060	2047	G	A	9	100
AT1G01060.2	AT1G01060	2116	T	C	5	100
AT1G01060.2	AT1G01060	2117	G	C	5	100
AT1G01060.2	AT1G01060	2131	G	A	5	100
AT1G01060.2	AT1G01060	2190	G	A	8	100
AT1G01060.2	AT1G01060	2209	G	A	5	100
AT1G01060.2	AT1G01060	2212	T	C	5	100
AT1G01060.2	AT1G01060	2368	A	G	9	100
AT1G01060.2	AT1G01060	2399	G	C	11	100
AT1G01060.2	AT1G01060	2424	T	C	9	100
AT1G01060.2	AT1G01060	2496	G	T	7	100
AT1G01060.2	AT1G01060	2536	T	G	10	100
AT1G01060.3	AT1G01060	300	T	A	5	100
AT1G01060.3	AT1G01060	306	C	T	6	100
AT1G01060.3	AT1G01060	340	A	T	8	100
AT1G01060.3	AT1G01060	347	C	A	8	100
AT1G01060.3	AT1G01060	384	A	T	5	100
AT1G01060.3	AT1G01060	1997	G	A	7	100
AT1G01060.3	AT1G01060	2016	G	A	6	100
AT1G01060.3	AT1G01060	2143	A	C	5	100
AT1G01060.3	AT1G01060	2146	T	G	5	100
AT1G01060.3	AT1G01060	2156	T	C	5	100
AT1G01060.3	AT1G01060	2175	A	G	6	100
AT1G01060.3	AT1G01060	2206	G	C	6	100
AT1G01060.3	AT1G01060	2231	T	C	6	100
AT1G01060.4	AT1G01060	464	T	A	5	100
AT1G01060.4	AT1G01060	467	G	T	5	100
AT1G01060.4	AT1G01060	1820	T	A	5	100
AT1G01060.4	AT1G01060	1874	G	A	10	100
AT1G01060.4	AT1G01060	1958	G	A	7	100
AT1G01060.4	AT1G01060	2017	G	A	12	100
AT1G01060.4	AT1G01060	2036	G	A	10	100
AT1G01060.4	AT1G01060	2039	T	C	10	100
AT1G01060.4	AT1G01060	2163	A	C	8	100
AT1G01060.4	AT1G01060	2166	T	G	8	100
AT1G01060.4	AT1G01060	2176	T	C	8	100
AT1G01060.4	AT1G01060	2195	A	G	9	100
AT1G01060.4	AT1G01060	2226	G	C	11	100
AT1G01060.4	AT1G01060	2251	T	C	7	100
AT1G01060.4	AT1G01060	2323	G	T	8	100
AT1G01060.4	AT1G01060	2363	T	G	6	100
AT1G01060.5	AT1G01060	1478	C	T	5	100
AT1G01060.5	AT1G01060	1526	C	G	5	100
AT1G01060.5	AT1G01060	2175	T	C	6	100
AT1G01060.5	AT1G01060	2196	A	G	6	100
AT1G01060.5	AT1G01060	2202	T	A	6	100
AT1G01060.5	AT1G01060	2256	G	A	9	100
AT1G01060.5	AT1G01060	2340	G	A	5	100
AT1G01060.5	AT1G01060	2399	G	A	5	100
AT1G01060.5	AT1G01060	2545	A	C	8	100
AT1G01060.5	AT1G01060	2548	T	G	8	100
AT1G01060.5	AT1G01060	2558	T	C	10	100
AT1G01060.5	AT1G01060	2577	A	G	10	100
AT1G01060.5	AT1G01060	2608	G	C	10	100
AT1G01060.5	AT1G01060	2633	T	C	5	100
AT1G01080.1	AT1G01080	352	T	C	5	100
AT1G01080.1	AT1G01080	380	T	C	7	100
AT1G01080.1	AT1G01080	382	A	T	7	100
AT1G01080.1	AT1G01080	641	A	T	19	100
AT1G01080.1	AT1G01080	686	G	A	11	100
AT1G01080.1	AT1G01080	692	G	C	10	100
AT1G01080.1	AT1G01080	725	C	A	9	100
AT1G01080.1	AT1G01080	782	T	C	5	100
AT1G01080.1	AT1G01080	807	A	C	5	100
AT1G01080.1	AT1G01080	827	C	T	7	100
AT1G01080.1	AT1G01080	854	C	T	8	100
AT1G01080.1	AT1G01080	864	C	T	8	100
AT1G01080.1	AT1G01080	872	C	T	10	100
AT1G01080.1	AT1G01080	918	A	G	14	100
AT1G01080.1	AT1G01080	926	T	C	13	100
AT1G01080.1	AT1G01080	938	C	G	15	100
AT1G01080.1	AT1G01080	982	G	A	22	100
AT1G01080.1	AT1G01080	1015	G	A	21	100
AT1G01080.1	AT1G01080	1017	G	A	20	100
AT1G01080.1	AT1G01080	1046	C	G	17	100
AT1G01080.1	AT1G01080	1109	G	C	15	100
AT1G01080.1	AT1G01080	1120	G	C	14	100
AT1G01080.1	AT1G01080	1139	G	A	7	100
AT1G01080.1	AT1G01080	1242	T	A	10	100
AT1G01080.1	AT1G01080	1282	T	C	10	100
AT1G01080.2	AT1G01080	695	G	C	5	100
AT1G01080.2	AT1G01080	728	C	A	9	100
AT1G01080.2	AT1G01080	785	T	C	9	100
AT1G01080.2	AT1G01080	830	C	T	7	100
AT1G01080.2	AT1G01080	857	C	T	8	100
AT1G01080.2	AT1G01080	867	C	T	9	100
AT1G01080.2	AT1G01080	875	C	T	13	100
AT1G01080.2	AT1G01080	921	A	G	15	100
AT1G01080.2	AT1G01080	929	T	C	14	100
AT1G01080.2	AT1G01080	941	C	G	15	100
AT1G01080.2	AT1G01080	985	G	A	17	100
AT1G01080.2	AT1G01080	1018	G	A	18	100
AT1G01080.2	AT1G01080	1020	G	A	18	100
AT1G01080.2	AT1G01080	1049	C	G	21	100
AT1G01080.2	AT1G01080	1112	G	C	19	100
AT1G01080.2	AT1G01080	1123	G	C	18	100
AT1G01080.2	AT1G01080	1142	G	A	15	100
AT1G01080.2	AT1G01080	1218	C	G	5	100
AT1G01080.2	AT1G01080	1219	T	A	5	100
AT1G01080.2	AT1G01080	1245	T	A	6	100
AT1G01080.2	AT1G01080	1285	T	C	7	100
AT1G01090.1	AT1G01090	168	G	C	5	100
AT1G01090.1	AT1G01090	177	C	T	6	100
AT1G01090.1	AT1G01090	180	T	A	7	100
AT1G01090.1	AT1G01090	439	C	A	31	100
AT1G01090.1	AT1G01090	444	C	G	30	100
AT1G01090.1	AT1G01090	483	G	A	18	100
AT1G01090.1	AT1G01090	609	C	G	6	100
AT1G01090.1	AT1G01090	618	T	G	8	100
AT1G01090.1	AT1G01090	633	C	T	8	100
AT1G01090.1	AT1G01090	660	C	T	9	100
AT1G01090.1	AT1G01090	684	C	G	8	100
AT1G01090.1	AT1G01090	729	C	T	10	100
AT1G01090.1	AT1G01090	738	C	A	15	100
AT1G01090.1	AT1G01090	789	C	G	24	100
AT1G01090.1	AT1G01090	813	C	T	24	100
AT1G01090.1	AT1G01090	827	T	A	21	100
AT1G01090.1	AT1G01090	837	C	G	19	100
AT1G01090.1	AT1G01090	852	C	G	19	100
AT1G01090.1	AT1G01090	879	C	G	33	100
AT1G01090.1	AT1G01090	897	C	G	38	100
AT1G01090.1	AT1G01090	921	C	T	46	100
AT1G01090.1	AT1G01090	939	T	A	42	100
AT1G01090.1	AT1G01090	957	A	T	31	100
AT1G01090.1	AT1G01090	996	C	G	20	100
AT1G01090.1	AT1G01090	1005	C	G	16	100
AT1G01090.1	AT1G01090	1014	C	G	17	100
AT1G01090.1	AT1G01090	1023	A	G	25	100
AT1G01090.1	AT1G01090	1110	C	T	74	100
AT1G01090.1	AT1G01090	1203	A	G	65	100
AT1G01090.1	AT1G01090	1386	C	T	55	100
AT1G01090.1	AT1G01090	1392	C	A	48	100
AT1G01100.1	AT1G01100	117	C	T	30	100
AT1G01100.1	AT1G01100	144	C	T	39	100
AT1G01100.2	AT1G01100	146	C	T	28	100
AT1G01100.2	AT1G01100	173	C	T	38	100
AT1G01100.3	AT1G01100	144	C	T	34	100
AT1G01100.3	AT1G01100	171	C	T	37	100
AT1G01100.4	AT1G01100	137	C	T	29	100
AT1G01100.4	AT1G01100	164	C	T	43	100
AT1G01110.2	AT1G01110	1203	C	T	5	100
AT1G01110.2	AT1G01110	1224	G	A	5	100
AT1G01120.1	AT1G01120	282	A	G	6	100
AT1G01120.1	AT1G01120	300	A	G	5	100
AT1G01120.1	AT1G01120	442	T	G	5	100
AT1G01120.1	AT1G01120	537	T	C	5	100
AT1G01120.1	AT1G01120	544	T	A	5	100
AT1G01120.1	AT1G01120	573	C	T	5	100
AT1G01120.1	AT1G01120	606	A	G	5	100
AT1G01120.1	AT1G01120	792	T	C	6	100
AT1G01120.1	AT1G01120	843	C	T	6	100
AT1G01120.1	AT1G01120	939	T	C	5	100
AT1G01120.1	AT1G01120	966	C	T	5	100
AT1G01120.1	AT1G01120	993	T	A	10	100
AT1G01120.1	AT1G01120	999	T	C	10	100
AT1G01120.1	AT1G01120	1083	G	A	11	100
AT1G01120.1	AT1G01120	1137	C	T	16	100
AT1G01120.1	AT1G01120	1149	T	A	19	100
AT1G01120.1	AT1G01120	1279	A	C	22	100
AT1G01120.1	AT1G01120	1356	A	G	9	100
AT1G01120.1	AT1G01120	1359	G	A	8	100
AT1G01120.1	AT1G01120	1380	C	A	14	100
AT1G01120.1	AT1G01120	1405	T	C	16	100
AT1G01120.1	AT1G01120	1413	T	G	17	100
AT1G01120.1	AT1G01120	1552	A	C	36	100
AT1G01120.1	AT1G01120	1554	A	G	34	100
AT1G01120.1	AT1G01120	1602	C	G	37	100
AT1G01120.1	AT1G01120	1626	T	C	41	100
AT1G01120.1	AT1G01120	1632	C	T	43	100
AT1G01120.1	AT1G01120	1701	G	A	31	100
AT1G01120.1	AT1G01120	1731	T	G	17	100
AT1G01120.1	AT1G01120	1770	G	A	7	100
AT1G01120.1	AT1G01120	1779	G	T	6	100
AT1G01130.1	AT1G01130	73	A	G	8	100
AT1G01130.1	AT1G01130	112	T	A	8	100
AT1G01130.1	AT1G01130	145	T	A	8	100
AT1G01140.1	AT1G01140	236	C	T	7	100
AT1G01140.1	AT1G01140	263	C	T	18	100
AT1G01140.1	AT1G01140	314	A	G	9	100
AT1G01140.1	AT1G01140	330	C	T	8	100
AT1G01140.1	AT1G01140	557	G	T	7	100
AT1G01140.1	AT1G01140	566	C	T	7	100
AT1G01140.1	AT1G01140	608	C	G	5	100
AT1G01140.1	AT1G01140	737	C	A	8	100
AT1G01140.1	AT1G01140	752	T	C	7	100
AT1G01140.1	AT1G01140	782	G	A	12	100
AT1G01140.1	AT1G01140	866	C	T	9	100
AT1G01140.1	AT1G01140	893	T	A	11	100
AT1G01140.1	AT1G01140	917	G	A	11	100
AT1G01140.1	AT1G01140	920	C	A	11	100
AT1G01140.1	AT1G01140	974	C	T	12	100
AT1G01140.1	AT1G01140	1167	C	A	22	100
AT1G01140.1	AT1G01140	1223	T	C	25	100
AT1G01140.1	AT1G01140	1325	A	G	25	100
AT1G01140.1	AT1G01140	1355	T	C	37	100
AT1G01140.1	AT1G01140	1390	A	C	32	100
AT1G01140.1	AT1G01140	1430	T	A	18	100
AT1G01140.2	AT1G01140	180	C	A	5	100
AT1G01140.2	AT1G01140	188	C	A	5	100
AT1G01140.2	AT1G01140	221	C	G	6	100
AT1G01140.2	AT1G01140	263	C	T	18	100
AT1G01140.2	AT1G01140	314	A	G	11	100
AT1G01140.2	AT1G01140	330	C	T	10	100
AT1G01140.2	AT1G01140	557	G	T	6	100
AT1G01140.2	AT1G01140	566	C	T	8	100
AT1G01140.2	AT1G01140	737	C	A	5	100
AT1G01140.2	AT1G01140	752	T	C	5	100
AT1G01140.2	AT1G01140	899	T	A	6	100
AT1G01140.2	AT1G01140	923	G	A	6	100
AT1G01140.2	AT1G01140	926	C	A	7	100
AT1G01140.2	AT1G01140	980	C	T	16	100
AT1G01140.2	AT1G01140	1173	C	A	21	100
AT1G01140.2	AT1G01140	1229	T	C	21	100
AT1G01140.2	AT1G01140	1331	A	G	21	100
AT1G01140.2	AT1G01140	1361	T	C	31	100
AT1G01140.2	AT1G01140	1396	A	C	35	100
AT1G01140.2	AT1G01140	1436	T	A	17	100
AT1G01140.3	AT1G01140	180	C	A	6	100
AT1G01140.3	AT1G01140	188	C	A	6	100
AT1G01140.3	AT1G01140	221	C	G	9	100
AT1G01140.3	AT1G01140	236	C	T	10	100
AT1G01140.3	AT1G01140	263	C	T	21	100
AT1G01140.3	AT1G01140	314	A	G	10	100
AT1G01140.3	AT1G01140	330	C	T	10	100
AT1G01140.3	AT1G01140	557	G	T	9	100
AT1G01140.3	AT1G01140	566	C	T	10	100
AT1G01140.3	AT1G01140	608	C	G	6	100
AT1G01140.3	AT1G01140	737	C	A	5	100
AT1G01140.3	AT1G01140	752	T	C	7	100
AT1G01140.3	AT1G01140	782	G	A	7	100
AT1G01140.3	AT1G01140	866	C	T	7	100
AT1G01140.3	AT1G01140	893	T	A	8	100
AT1G01140.3	AT1G01140	917	G	A	6	100
AT1G01140.3	AT1G01140	920	C	A	7	100
AT1G01140.3	AT1G01140	974	C	T	17	100
AT1G01140.3	AT1G01140	1167	C	A	24	100
AT1G01140.3	AT1G01140	1223	T	C	22	100
AT1G01140.3	AT1G01140	1325	A	G	22	100
AT1G01140.3	AT1G01140	1355	T	C	12	100
AT1G01140.3	AT1G01140	1442	T	A	8	100
AT1G01140.3	AT1G01140	1476	A	G	8	100
AT1G01160.1	AT1G01160	286	G	T	5	100
AT1G01160.1	AT1G01160	299	G	A	6	100
AT1G01160.1	AT1G01160	358	T	A	10	100
AT1G01160.1	AT1G01160	376	C	T	9	100
AT1G01160.1	AT1G01160	388	T	A	10	100
AT1G01160.1	AT1G01160	403	C	T	9	100
AT1G01160.1	AT1G01160	630	T	A	5	100
AT1G01160.1	AT1G01160	635	T	C	6	100
AT1G01160.1	AT1G01160	714	C	A	24	100
AT1G01160.1	AT1G01160	751	A	C	33	100
AT1G01160.1	AT1G01160	766	A	G	34	100
AT1G01160.1	AT1G01160	907	G	A	8	100
AT1G01160.1	AT1G01160	940	G	A	14	100
AT1G01160.2	AT1G01160	487	C	T	5	100
AT1G01160.2	AT1G01160	714	T	A	5	100
AT1G01160.2	AT1G01160	719	T	C	5	100
AT1G01160.2	AT1G01160	798	C	A	19	100
AT1G01160.2	AT1G01160	835	A	C	28	100
AT1G01160.2	AT1G01160	850	A	G	31	100
AT1G01160.2	AT1G01160	959	G	C	7	100
AT1G01160.2	AT1G01160	991	G	A	9	100
AT1G01160.2	AT1G01160	1024	G	A	15	100
AT1G01170.1	AT1G01170	191	T	C	60	98.33
AT1G01170.1	AT1G01170	212	T	C	68	100
AT1G01170.1	AT1G01170	236	A	G	58	100
AT1G01170.1	AT1G01170	323	C	G	19	100
AT1G01170.1	AT1G01170	455	C	T	5	100
AT1G01170.2	AT1G01170	179	T	C	55	100
AT1G01170.2	AT1G01170	200	T	C	59	100
AT1G01170.2	AT1G01170	224	A	G	56	100
AT1G01170.2	AT1G01170	311	C	G	22	100
AT1G01170.2	AT1G01170	443	C	T	6	100
AT1G01210.1	AT1G01210	176	C	G	5	100
AT1G01210.1	AT1G01210	230	G	C	6	100
AT1G01210.1	AT1G01210	277	C	T	6	100
AT1G01210.1	AT1G01210	292	T	C	8	100
AT1G01210.1	AT1G01210	295	C	G	8	100
AT1G01210.1	AT1G01210	337	A	G	7	100
AT1G01220.1	AT1G01220	2539	T	C	7	100
AT1G01220.1	AT1G01220	2579	G	A	8	100
AT1G01220.1	AT1G01220	2813	A	T	9	100
AT1G01220.1	AT1G01220	2878	A	T	14	100
AT1G01220.1	AT1G01220	2914	T	C	9	100
AT1G01220.1	AT1G01220	3049	A	T	5	100
AT1G01220.1	AT1G01220	3182	G	C	5	100
AT1G01220.1	AT1G01220	3328	A	T	5	100
AT1G01220.1	AT1G01220	3347	G	A	5	100
AT1G01220.1	AT1G01220	3358	C	T	5	100
AT1G01225.1	AT1G01225	137	T	C	8	100
AT1G01225.1	AT1G01225	444	A	C	8	100
AT1G01225.1	AT1G01225	455	A	G	7	100
AT1G01225.1	AT1G01225	458	C	G	7	100
AT1G01225.1	AT1G01225	608	T	A	10	100
AT1G01225.1	AT1G01225	632	C	T	15	100
AT1G01225.1	AT1G01225	656	T	G	18	100
AT1G01225.1	AT1G01225	695	T	A	13	100
AT1G01225.1	AT1G01225	701	C	T	12	100
AT1G01225.1	AT1G01225	731	T	C	5	100
AT1G01230.1	AT1G01230	248	G	T	11	100
AT1G01230.1	AT1G01230	260	T	C	15	100
AT1G01230.1	AT1G01230	353	A	G	15	100
AT1G01230.1	AT1G01230	455	G	A	19	100
AT1G01230.1	AT1G01230	483	C	G	16	100
AT1G01230.1	AT1G01230	497	T	C	19	100
AT1G01230.1	AT1G01230	509	T	A	19	100
AT1G01230.1	AT1G01230	648	A	G	8	100
AT1G01230.1	AT1G01230	652	C	T	8	100
AT1G01240.1	AT1G01240	380	C	T	5	100
AT1G01240.1	AT1G01240	704	G	A	11	100
AT1G01240.1	AT1G01240	768	G	C	14	100
AT1G01240.1	AT1G01240	775	T	A	13	100
AT1G01240.1	AT1G01240	805	G	A	7	100
AT1G01240.1	AT1G01240	822	G	A	5	100
AT1G01240.1	AT1G01240	948	T	C	16	100
AT1G01240.1	AT1G01240	970	G	A	12	100
AT1G01240.1	AT1G01240	977	G	A	14	100
AT1G01240.1	AT1G01240	1003	A	G	11	100
AT1G01240.1	AT1G01240	1009	G	A	13	100
AT1G01240.1	AT1G01240	1038	C	T	17	100
AT1G01240.1	AT1G01240	1069	G	T	14	100
AT1G01240.2	AT1G01240	784	G	A	8	100
AT1G01240.2	AT1G01240	848	G	C	13	100
AT1G01240.2	AT1G01240	855	T	A	11	100
AT1G01240.2	AT1G01240	885	G	A	8	100
AT1G01240.2	AT1G01240	1028	T	C	18	100
AT1G01240.2	AT1G01240	1050	G	A	10	100
AT1G01240.2	AT1G01240	1057	G	A	11	100
AT1G01240.2	AT1G01240	1083	A	G	11	100
AT1G01240.2	AT1G01240	1089	G	A	13	100
AT1G01240.2	AT1G01240	1118	C	T	19	100
AT1G01240.2	AT1G01240	1149	G	T	18	100
AT1G01240.3	AT1G01240	1357	G	A	10	100
AT1G01240.3	AT1G01240	1421	G	C	12	100
AT1G01240.3	AT1G01240	1428	T	A	10	100
AT1G01240.3	AT1G01240	1458	G	A	7	100
AT1G01240.3	AT1G01240	1475	G	A	7	100
AT1G01240.3	AT1G01240	1601	T	C	14	100
AT1G01240.3	AT1G01240	1623	G	A	9	100
AT1G01240.3	AT1G01240	1630	G	A	9	100
AT1G01240.3	AT1G01240	1656	A	G	8	100
AT1G01240.3	AT1G01240	1662	G	A	8	100
AT1G01240.3	AT1G01240	1691	C	T	11	100
AT1G01240.3	AT1G01240	1722	G	T	17	100
AT1G01240.3	AT1G01240	1774	C	T	7	100
AT1G01250.1	AT1G01250	58	G	C	8	100
AT1G01250.1	AT1G01250	68	A	G	9	100
AT1G01250.1	AT1G01250	162	A	T	10	100
AT1G01250.1	AT1G01250	267	G	A	21	100
AT1G01250.1	AT1G01250	321	C	T	9	100
AT1G01250.1	AT1G01250	336	G	C	12	100
AT1G01250.1	AT1G01250	408	G	C	33	100
AT1G01250.1	AT1G01250	443	G	A	47	100
AT1G01250.1	AT1G01250	486	T	G	55	100
AT1G01250.1	AT1G01250	500	G	C	56	100
AT1G01250.1	AT1G01250	700	A	T	45	100
AT1G01250.1	AT1G01250	752	C	T	8	100
AT1G01260.1	AT1G01260	1940	A	T	5	100
AT1G01260.1	AT1G01260	2081	A	T	5	100
AT1G01260.1	AT1G01260	2117	G	A	7	100
AT1G01260.1	AT1G01260	2150	C	T	5	100
AT1G01260.1	AT1G01260	2282	C	G	9	100
AT1G01260.1	AT1G01260	2298	A	T	6	100
AT1G01260.2	AT1G01260	1814	A	T	5	100
AT1G01260.2	AT1G01260	2066	A	G	6	100
AT1G01260.2	AT1G01260	2156	C	G	7	100
AT1G01260.2	AT1G01260	2172	A	T	6	100
AT1G01260.3	AT1G01260	1951	A	T	5	100
AT1G01260.3	AT1G01260	1972	C	G	5	100
AT1G01260.3	AT1G01260	1996	T	C	5	100
AT1G01260.3	AT1G01260	2014	G	C	5	100
AT1G01260.3	AT1G01260	2187	G	C	7	100
AT1G01260.3	AT1G01260	2203	A	G	9	100
AT1G01260.3	AT1G01260	2293	C	G	10	100
AT1G01260.3	AT1G01260	2309	A	T	9	100
AT1G01260.3	AT1G01260	2496	T	A	6	100
AT1G01290.1	AT1G01290	556	C	T	6	100
AT1G01290.1	AT1G01290	559	C	T	6	100
AT1G01290.1	AT1G01290	614	C	A	9	100
AT1G01290.1	AT1G01290	724	T	G	7	100
AT1G01290.1	AT1G01290	751	C	G	5	100
AT1G01290.2	AT1G01290	614	C	A	9	100
AT1G01290.2	AT1G01290	721	G	A	9	100
AT1G01290.2	AT1G01290	724	T	G	9	100
AT1G01290.2	AT1G01290	751	C	G	7	100
AT1G01290.2	AT1G01290	778	G	A	5	100
AT1G01300.1	AT1G01300	185	C	T	13	100
AT1G01300.1	AT1G01300	194	C	T	13	100
AT1G01300.1	AT1G01300	216	T	A	7	100
AT1G01300.1	AT1G01300	416	T	C	5	100
AT1G01300.1	AT1G01300	437	T	A	6	100
AT1G01300.1	AT1G01300	467	A	G	8	100
AT1G01300.1	AT1G01300	485	G	T	11	100
AT1G01300.1	AT1G01300	492	C	A	9	100
AT1G01300.1	AT1G01300	515	C	G	11	100
AT1G01300.1	AT1G01300	539	C	T	16	100
AT1G01300.1	AT1G01300	608	C	A	6	100
AT1G01300.1	AT1G01300	611	C	T	5	100
AT1G01300.1	AT1G01300	731	C	G	48	100
AT1G01300.1	AT1G01300	788	T	A	49	100
AT1G01300.1	AT1G01300	833	G	T	33	100
AT1G01300.1	AT1G01300	845	G	A	32	100
AT1G01300.1	AT1G01300	854	C	T	28	100
AT1G01300.1	AT1G01300	866	T	C	31	100
AT1G01300.1	AT1G01300	938	T	A	54	98.14
AT1G01300.1	AT1G01300	947	G	A	53	100
AT1G01300.1	AT1G01300	950	C	T	52	100
AT1G01300.1	AT1G01300	1004	C	T	52	100
AT1G01300.1	AT1G01300	1031	G	A	52	100
AT1G01300.1	AT1G01300	1055	A	T	44	100
AT1G01300.1	AT1G01300	1079	A	G	30	100
AT1G01300.1	AT1G01300	1097	A	G	28	100
AT1G01300.1	AT1G01300	1120	G	A	27	100
AT1G01300.1	AT1G01300	1127	G	C	31	100
AT1G01300.1	AT1G01300	1164	A	G	39	100
AT1G01300.1	AT1G01300	1184	T	C	36	100
AT1G01300.1	AT1G01300	1205	A	G	41	100
AT1G01300.1	AT1G01300	1250	A	C	66	100
AT1G01300.1	AT1G01300	1295	A	C	68	100
AT1G01300.1	AT1G01300	1346	C	T	61	98.36
AT1G01300.1	AT1G01300	1361	T	C	54	100
AT1G01300.1	AT1G01300	1370	G	C	48	100
AT1G01300.1	AT1G01300	1403	A	G	28	100
AT1G01300.1	AT1G01300	1418	G	C	8	100
AT1G01300.1	AT1G01300	1442	C	T	5	100
AT1G01300.1	AT1G01300	1448	C	T	9	100
AT1G01300.1	AT1G01300	1451	G	A	12	100
AT1G01300.1	AT1G01300	1582	A	T	5	100
AT1G01300.1	AT1G01300	1583	A	C	5	100
AT1G01300.1	AT1G01300	1669	C	G	13	100
AT1G01300.1	AT1G01300	1671	G	A	14	100
AT1G01310.1	AT1G01310	175	C	G	9	100
AT1G01310.1	AT1G01310	193	C	G	13	100
AT1G01310.1	AT1G01310	199	A	T	14	100
AT1G01310.1	AT1G01310	205	T	C	17	100
AT1G01310.1	AT1G01310	291	T	G	66	100
AT1G01310.1	AT1G01310	306	G	A	72	98.61
AT1G01310.1	AT1G01310	353	A	C	56	100
AT1G01310.1	AT1G01310	436	T	A	37	100
AT1G01310.1	AT1G01310	494	A	C	37	100
AT1G01310.1	AT1G01310	508	C	G	41	100
AT1G01310.1	AT1G01310	526	T	C	46	100
AT1G01310.1	AT1G01310	595	G	A	35	100
AT1G01310.1	AT1G01310	598	C	T	36	100
AT1G01310.1	AT1G01310	634	C	T	27	100
AT1G01310.1	AT1G01310	644	A	C	28	100
AT1G01310.1	AT1G01310	658	G	A	35	100
AT1G01310.1	AT1G01310	697	G	A	44	100
AT1G01320.1	AT1G01320	200	A	C	5	100
AT1G01320.1	AT1G01320	221	A	T	12	100
AT1G01320.1	AT1G01320	288	T	C	47	100
AT1G01320.1	AT1G01320	354	A	G	33	100
AT1G01320.1	AT1G01320	411	G	T	20	100
AT1G01320.1	AT1G01320	426	C	T	17	100
AT1G01320.1	AT1G01320	495	G	A	23	100
AT1G01320.1	AT1G01320	600	T	C	6	100
AT1G01320.1	AT1G01320	603	C	T	5	100
AT1G01320.1	AT1G01320	618	G	A	6	100
AT1G01320.1	AT1G01320	969	A	C	6	100
AT1G01320.1	AT1G01320	1587	C	T	6	100
AT1G01320.1	AT1G01320	1645	T	A	6	100
AT1G01320.1	AT1G01320	1737	T	C	9	100
AT1G01320.1	AT1G01320	1800	C	G	9	100
AT1G01320.1	AT1G01320	1809	A	G	10	100
AT1G01320.1	AT1G01320	1833	A	T	15	100
AT1G01320.1	AT1G01320	1859	C	T	17	100
AT1G01320.1	AT1G01320	1871	G	A	19	100
AT1G01320.1	AT1G01320	1956	A	G	22	100
AT1G01320.1	AT1G01320	1975	G	A	21	100
AT1G01320.1	AT1G01320	2016	G	A	12	100
AT1G01320.1	AT1G01320	2046	A	G	5	100
AT1G01320.1	AT1G01320	3039	G	A	6	100
AT1G01320.1	AT1G01320	3315	G	A	5	100
AT1G01320.1	AT1G01320	3426	C	G	6	100
AT1G01320.1	AT1G01320	3636	T	A	6	100
AT1G01320.1	AT1G01320	4017	A	G	5	100
AT1G01320.1	AT1G01320	4021	G	A	5	100
AT1G01320.1	AT1G01320	4053	G	A	7	100
AT1G01320.1	AT1G01320	4148	A	G	11	100
AT1G01320.1	AT1G01320	4171	C	A	7	100
AT1G01320.1	AT1G01320	4186	T	G	7	100
AT1G01320.1	AT1G01320	4212	T	C	6	100
AT1G01320.1	AT1G01320	4275	T	G	6	100
AT1G01320.1	AT1G01320	4283	C	T	6	100
AT1G01320.1	AT1G01320	4290	G	A	6	100
AT1G01320.1	AT1G01320	4301	A	G	6	100
AT1G01320.1	AT1G01320	4303	G	A	6	100
AT1G01320.1	AT1G01320	4378	T	C	5	100
AT1G01320.1	AT1G01320	4386	T	A	6	100
AT1G01320.1	AT1G01320	4452	G	A	7	100
AT1G01320.1	AT1G01320	4462	T	C	5	100
AT1G01320.1	AT1G01320	4485	T	C	5	100
AT1G01320.1	AT1G01320	4543	A	G	8	100
AT1G01320.1	AT1G01320	4564	G	A	7	100
AT1G01320.1	AT1G01320	4929	G	A	6	100
AT1G01320.1	AT1G01320	4990	A	G	8	100
AT1G01320.1	AT1G01320	5138	G	C	15	100
AT1G01320.1	AT1G01320	5247	T	C	14	100
AT1G01320.1	AT1G01320	5274	A	T	11	100
AT1G01320.1	AT1G01320	5289	C	G	13	100
AT1G01320.1	AT1G01320	5453	C	T	19	100
AT1G01320.1	AT1G01320	5475	T	C	23	100
AT1G01320.1	AT1G01320	5481	A	T	20	100
AT1G01320.1	AT1G01320	5532	A	G	14	100
AT1G01320.1	AT1G01320	5538	G	A	12	100
AT1G01320.1	AT1G01320	5556	G	A	7	100
AT1G01320.1	AT1G01320	5562	C	T	10	100
AT1G01320.1	AT1G01320	5574	T	C	14	100
AT1G01320.1	AT1G01320	5595	C	T	24	100
AT1G01320.1	AT1G01320	5661	G	C	19	100
AT1G01320.1	AT1G01320	5665	T	C	18	100
AT1G01320.1	AT1G01320	5678	T	C	8	100
AT1G01320.1	AT1G01320	5725	A	G	8	100
AT1G01320.1	AT1G01320	5744	C	A	11	100
AT1G01320.1	AT1G01320	5745	A	T	11	100
AT1G01320.1	AT1G01320	5796	T	A	9	100
AT1G01320.2	AT1G01320	207	A	C	7	100
AT1G01320.2	AT1G01320	295	T	C	60	100
AT1G01320.2	AT1G01320	361	A	G	43	100
AT1G01320.2	AT1G01320	418	G	T	23	100
AT1G01320.2	AT1G01320	433	C	T	21	100
AT1G01320.2	AT1G01320	502	G	A	21	100
AT1G01320.2	AT1G01320	607	T	C	11	100
AT1G01320.2	AT1G01320	610	C	T	9	100
AT1G01320.2	AT1G01320	625	G	A	7	100
AT1G01320.2	AT1G01320	976	A	C	5	100
AT1G01320.2	AT1G01320	1594	C	T	5	100
AT1G01320.2	AT1G01320	1652	T	A	6	100
AT1G01320.2	AT1G01320	1744	T	C	12	100
AT1G01320.2	AT1G01320	1807	C	G	8	100
AT1G01320.2	AT1G01320	1816	A	G	8	100
AT1G01320.2	AT1G01320	1840	A	T	7	100
AT1G01320.2	AT1G01320	1866	C	T	16	100
AT1G01320.2	AT1G01320	1878	G	A	20	95
AT1G01320.2	AT1G01320	1963	A	G	16	100
AT1G01320.2	AT1G01320	1982	G	A	14	100
AT1G01320.2	AT1G01320	2023	G	A	9	100
AT1G01320.2	AT1G01320	2962	C	T	5	100
AT1G01320.2	AT1G01320	3409	C	G	6	100
AT1G01320.2	AT1G01320	3619	T	A	5	100
AT1G01320.2	AT1G01320	4125	A	G	10	100
AT1G01320.2	AT1G01320	4148	C	A	8	100
AT1G01320.2	AT1G01320	4163	T	G	5	100
AT1G01320.2	AT1G01320	4520	A	G	8	100
AT1G01320.2	AT1G01320	4541	G	A	8	100
AT1G01320.2	AT1G01320	4571	C	A	6	100
AT1G01320.2	AT1G01320	4579	A	T	6	100
AT1G01320.2	AT1G01320	4967	A	G	10	100
AT1G01320.2	AT1G01320	5115	G	C	14	100
AT1G01320.2	AT1G01320	5143	T	G	12	100
AT1G01320.2	AT1G01320	5224	T	C	13	100
AT1G01320.2	AT1G01320	5251	A	T	12	100
AT1G01320.2	AT1G01320	5266	C	G	14	100
AT1G01320.2	AT1G01320	5374	C	G	7	100
AT1G01320.2	AT1G01320	5375	G	A	7	100
AT1G01320.2	AT1G01320	5430	C	T	27	100
AT1G01320.2	AT1G01320	5452	T	C	29	100
AT1G01320.2	AT1G01320	5458	A	T	26	100
AT1G01320.2	AT1G01320	5509	A	G	14	100
AT1G01320.2	AT1G01320	5515	G	A	12	100
AT1G01320.2	AT1G01320	5533	G	A	8	100
AT1G01320.2	AT1G01320	5539	C	T	9	100
AT1G01320.2	AT1G01320	5551	T	C	12	100
AT1G01320.2	AT1G01320	5572	C	T	17	100
AT1G01320.2	AT1G01320	5638	G	C	14	100
AT1G01320.2	AT1G01320	5642	T	C	13	100
AT1G01320.2	AT1G01320	5655	T	C	8	100
AT1G01320.2	AT1G01320	5676	C	A	5	100
AT1G01320.2	AT1G01320	5681	A	C	5	100
AT1G01320.2	AT1G01320	5702	A	G	13	100
AT1G01320.2	AT1G01320	5721	C	A	16	100
AT1G01320.2	AT1G01320	5722	A	T	16	100
AT1G01320.2	AT1G01320	5773	T	A	10	100
AT1G01320.2	AT1G01320	5784	G	A	5	100
AT1G01320.2	AT1G01320	5850	A	G	5	100
AT1G01320.2	AT1G01320	5853	A	T	5	100
AT1G01350.1	AT1G01350	629	T	A	10	100
AT1G01350.1	AT1G01350	755	A	C	6	100
AT1G01350.1	AT1G01350	761	G	C	5	100
AT1G01350.1	AT1G01350	836	G	A	30	100
AT1G01350.1	AT1G01350	893	G	A	36	100
AT1G01350.1	AT1G01350	968	G	C	24	100
AT1G01350.1	AT1G01350	1019	G	A	29	100
AT1G01350.1	AT1G01350	1197	C	G	5	100
AT1G01355.1	AT1G01355	87	T	G	5	100
AT1G01355.1	AT1G01355	135	G	C	18	100
AT1G01355.1	AT1G01355	509	T	C	5	100
AT1G01355.1	AT1G01355	541	A	G	7	100
AT1G01355.1	AT1G01355	547	A	G	7	100
AT1G01355.1	AT1G01355	567	C	T	8	100
AT1G01360.1	AT1G01360	219	G	A	6	100
AT1G01360.1	AT1G01360	250	T	A	13	100
AT1G01360.1	AT1G01360	251	G	C	14	100
AT1G01360.1	AT1G01360	303	C	G	16	100
AT1G01360.1	AT1G01360	326	A	G	14	100
AT1G01360.1	AT1G01360	353	C	T	12	100
AT1G01360.1	AT1G01360	359	G	A	12	100
AT1G01360.1	AT1G01360	368	C	T	9	100
AT1G01360.1	AT1G01360	383	C	T	10	100
AT1G01360.1	AT1G01360	401	C	G	15	100
AT1G01360.1	AT1G01360	447	T	A	19	100
AT1G01360.1	AT1G01360	448	C	G	19	100
AT1G01360.1	AT1G01360	543	T	G	21	100
AT1G01360.1	AT1G01360	548	G	T	23	100
AT1G01360.1	AT1G01360	551	T	G	23	100
AT1G01360.1	AT1G01360	618	C	G	29	100
AT1G01360.1	AT1G01360	684	C	T	23	100
AT1G01370.1	AT1G01370	515	T	G	11	100
AT1G01370.2	AT1G01370	451	T	G	15	100
AT1G01430.1	AT1G01430	252	C	A	5	100
AT1G01430.1	AT1G01430	459	A	G	5	100
AT1G01430.1	AT1G01430	460	T	C	5	100
AT1G01430.1	AT1G01430	519	A	C	17	100
AT1G01430.1	AT1G01430	541	G	A	20	100
AT1G01430.1	AT1G01430	584	C	T	13	100
AT1G01430.1	AT1G01430	596	C	T	9	100
AT1G01430.1	AT1G01430	669	C	A	15	100
AT1G01430.1	AT1G01430	709	T	A	20	100
AT1G01430.1	AT1G01430	737	C	T	15	100
AT1G01430.1	AT1G01430	863	G	A	5	100
AT1G01430.1	AT1G01430	872	T	A	7	100
AT1G01430.1	AT1G01430	899	T	C	15	100
AT1G01430.1	AT1G01430	1030	T	C	30	100
AT1G01430.1	AT1G01430	1036	A	G	34	100
AT1G01430.1	AT1G01430	1064	G	A	29	100
AT1G01430.1	AT1G01430	1085	C	G	32	100
AT1G01430.1	AT1G01430	1170	G	A	35	100
AT1G01430.1	AT1G01430	1174	G	A	33	100
AT1G01430.1	AT1G01430	1279	T	G	12	100
AT1G01430.1	AT1G01430	1328	G	C	36	100
AT1G01430.1	AT1G01430	1346	A	G	43	100
AT1G01430.1	AT1G01430	1362	C	G	52	100
AT1G01430.1	AT1G01430	1406	T	C	61	100
AT1G01430.1	AT1G01430	1451	C	G	43	100
AT1G01440.1	AT1G01440	1616	G	A	5	100
AT1G01440.1	AT1G01440	1755	T	C	5	100
AT1G01440.1	AT1G01440	1776	G	A	7	100
AT1G01440.1	AT1G01440	1818	A	G	5	100
AT1G01440.1	AT1G01440	1842	T	G	5	100
AT1G01440.1	AT1G01440	1884	A	T	5	100
AT1G01440.1	AT1G01440	1974	T	A	6	100
AT1G01440.1	AT1G01440	1998	C	T	8	100
AT1G01440.1	AT1G01440	2020	G	T	10	100
AT1G01440.1	AT1G01440	2064	T	C	7	100
AT1G01448.1	AT1G01448	1503	C	T	5	100
AT1G01460.1	AT1G01460	466	T	A	7	100
AT1G01460.1	AT1G01460	547	C	T	7	100
AT1G01460.1	AT1G01460	553	G	C	6	100
AT1G01460.1	AT1G01460	595	A	G	5	100
AT1G01460.1	AT1G01460	604	G	A	5	100
AT1G01460.1	AT1G01460	652	T	A	6	100
AT1G01460.1	AT1G01460	667	C	T	6	100
AT1G01460.1	AT1G01460	709	C	A	8	100
AT1G01460.1	AT1G01460	745	C	T	6	100
AT1G01460.1	AT1G01460	754	T	C	6	100
AT1G01460.1	AT1G01460	760	T	C	5	100
AT1G01460.1	AT1G01460	805	C	A	9	100
AT1G01460.1	AT1G01460	814	C	T	9	100
AT1G01460.1	AT1G01460	873	T	G	10	100
AT1G01460.1	AT1G01460	1294	C	T	7	100
AT1G01460.1	AT1G01460	1310	C	A	7	100
AT1G01460.1	AT1G01460	1378	T	C	8	100
AT1G01470.1	AT1G01470	260	T	C	6	100
AT1G01470.1	AT1G01470	296	T	C	8	100
AT1G01470.1	AT1G01470	344	G	A	6	100
AT1G01470.1	AT1G01470	348	A	G	5	100
AT1G01470.1	AT1G01470	377	G	T	5	100
AT1G01470.1	AT1G01470	401	C	A	6	100
AT1G01470.1	AT1G01470	402	G	A	5	100
AT1G01470.1	AT1G01470	418	G	C	6	100
AT1G01490.1	AT1G01490	333	G	A	5	100
AT1G01490.1	AT1G01490	352	T	C	8	100
AT1G01490.1	AT1G01490	358	G	T	8	100
AT1G01490.1	AT1G01490	421	T	G	21	100
AT1G01490.1	AT1G01490	430	C	T	22	100
AT1G01490.1	AT1G01490	488	G	A	32	100
AT1G01490.1	AT1G01490	511	G	A	40	100
AT1G01490.1	AT1G01490	556	C	T	51	100
AT1G01490.1	AT1G01490	565	A	G	61	100
AT1G01490.1	AT1G01490	616	A	G	54	100
AT1G01490.1	AT1G01490	686	G	C	23	100
AT1G01490.1	AT1G01490	706	G	A	43	100
AT1G01490.1	AT1G01490	715	T	G	44	100
AT1G01490.1	AT1G01490	947	G	T	5	100
AT1G01490.1	AT1G01490	949	C	T	5	100
AT1G01490.1	AT1G01490	969	G	A	9	100
AT1G01490.1	AT1G01490	970	T	A	9	100
AT1G01490.2	AT1G01490	170	T	C	5	100
AT1G01490.2	AT1G01490	176	G	T	6	100
AT1G01490.2	AT1G01490	239	T	G	19	100
AT1G01490.2	AT1G01490	248	C	T	22	100
AT1G01490.2	AT1G01490	306	G	A	35	100
AT1G01490.2	AT1G01490	329	G	A	44	100
AT1G01490.2	AT1G01490	374	C	T	57	100
AT1G01490.2	AT1G01490	383	A	G	67	100
AT1G01490.2	AT1G01490	434	A	G	59	100
AT1G01490.2	AT1G01490	504	G	C	28	100
AT1G01490.2	AT1G01490	524	G	A	43	100
AT1G01490.2	AT1G01490	533	T	G	44	100
AT1G01500.1	AT1G01500	454	G	T	7	100
AT1G01500.1	AT1G01500	511	G	C	11	100
AT1G01500.1	AT1G01500	790	C	T	9	100
AT1G01500.1	AT1G01500	793	C	T	9	100
AT1G01500.1	AT1G01500	862	T	G	10	100
AT1G01500.1	AT1G01500	901	A	C	12	100
AT1G01500.1	AT1G01500	913	A	T	12	100
AT1G01500.1	AT1G01500	916	T	G	12	100
AT1G01500.1	AT1G01500	949	A	G	9	100
AT1G01500.1	AT1G01500	994	A	T	6	100
AT1G01510.1	AT1G01510	546	G	C	5	100
AT1G01510.1	AT1G01510	558	A	G	6	100
AT1G01510.1	AT1G01510	573	G	A	7	100
AT1G01510.1	AT1G01510	594	C	A	7	100
AT1G01510.1	AT1G01510	639	G	A	6	100
AT1G01510.1	AT1G01510	651	T	C	7	100
AT1G01510.1	AT1G01510	657	T	G	7	100
AT1G01510.1	AT1G01510	702	C	A	5	100
AT1G01510.1	AT1G01510	711	A	T	5	100
AT1G01510.1	AT1G01510	891	A	G	6	100
AT1G01510.1	AT1G01510	948	T	C	6	100
AT1G01510.1	AT1G01510	993	T	C	8	100
AT1G01510.1	AT1G01510	1029	A	C	13	100
AT1G01510.1	AT1G01510	1032	T	A	13	100
AT1G01510.1	AT1G01510	1103	G	T	19	100
AT1G01510.1	AT1G01510	1151	G	T	17	100
AT1G01510.1	AT1G01510	1159	A	T	18	100
AT1G01510.1	AT1G01510	1182	A	T	17	100
AT1G01510.1	AT1G01510	1184	G	A	18	100
AT1G01510.1	AT1G01510	1206	A	G	15	100
AT1G01510.1	AT1G01510	1234	G	C	18	100
AT1G01510.1	AT1G01510	1251	C	T	20	100
AT1G01510.1	AT1G01510	1330	A	G	20	100
AT1G01510.1	AT1G01510	1335	T	G	20	100
AT1G01510.1	AT1G01510	1398	A	G	17	100
AT1G01510.1	AT1G01510	1431	T	A	11	100
AT1G01510.1	AT1G01510	1493	A	G	18	100
AT1G01510.1	AT1G01510	1542	A	G	16	100
AT1G01510.1	AT1G01510	1560	A	T	9	100
AT1G01510.1	AT1G01510	1569	G	A	11	100
AT1G01510.1	AT1G01510	1593	C	T	12	100
AT1G01510.1	AT1G01510	1620	C	T	14	100
AT1G01510.1	AT1G01510	1626	C	T	13	100
AT1G01510.1	AT1G01510	1662	A	G	19	100
AT1G01510.1	AT1G01510	1683	T	C	22	100
AT1G01510.1	AT1G01510	1836	T	C	31	100
AT1G01510.1	AT1G01510	1845	T	A	25	100
AT1G01510.1	AT1G01510	1887	G	A	33	100
AT1G01510.1	AT1G01510	1908	C	T	28	100
AT1G01510.1	AT1G01510	1982	A	T	27	100
AT1G01510.1	AT1G01510	1985	T	C	27	100
AT1G01510.1	AT1G01510	2018	G	C	12	100
AT1G01510.1	AT1G01510	2026	G	A	7	100
AT1G01510.1	AT1G01510	2029	A	G	5	100
AT1G01510.1	AT1G01510	2127	T	A	6	100
AT1G01520.1	AT1G01520	765	T	A	5	100
AT1G01520.1	AT1G01520	768	G	A	5	100
AT1G01520.1	AT1G01520	774	T	C	5	100
AT1G01520.1	AT1G01520	788	A	G	5	100
AT1G01540.1	AT1G01540	735	T	C	5	100
AT1G01540.1	AT1G01540	861	C	T	5	100
AT1G01540.1	AT1G01540	927	A	C	5	100
AT1G01540.1	AT1G01540	1011	T	A	9	100
AT1G01540.1	AT1G01540	1201	C	T	6	100
AT1G01540.1	AT1G01540	1221	T	A	5	100
AT1G01540.1	AT1G01540	1386	T	A	6	100
AT1G01540.1	AT1G01540	1443	T	C	15	100
AT1G01540.1	AT1G01540	1458	T	C	17	100
AT1G01540.1	AT1G01540	1473	G	A	19	100
AT1G01540.1	AT1G01540	1545	C	T	11	100
AT1G01540.1	AT1G01540	1554	A	T	8	100
AT1G01540.1	AT1G01540	1791	A	T	29	96.55
AT1G01540.1	AT1G01540	1842	T	C	11	100
AT1G01540.2	AT1G01540	740	C	T	6	100
AT1G01540.2	AT1G01540	893	C	T	7	100
AT1G01540.2	AT1G01540	1043	T	A	7	100
AT1G01540.2	AT1G01540	1118	G	T	5	100
AT1G01540.2	AT1G01540	1175	A	G	7	100
AT1G01540.2	AT1G01540	1181	C	T	7	100
AT1G01540.2	AT1G01540	1233	C	T	21	100
AT1G01540.2	AT1G01540	1253	T	A	19	100
AT1G01540.2	AT1G01540	1313	T	G	14	100
AT1G01540.2	AT1G01540	1325	G	A	11	100
AT1G01540.2	AT1G01540	1349	T	A	12	100
AT1G01540.2	AT1G01540	1406	T	C	16	100
AT1G01540.2	AT1G01540	1421	T	C	19	100
AT1G01540.2	AT1G01540	1436	G	A	20	100
AT1G01540.2	AT1G01540	1508	C	T	15	100
AT1G01540.2	AT1G01540	1517	A	T	13	100
AT1G01540.2	AT1G01540	1754	A	T	19	100
AT1G01540.2	AT1G01540	1805	T	C	6	100
AT1G01550.1	AT1G01550	267	A	G	5	100
AT1G01550.1	AT1G01550	279	G	A	6	100
AT1G01550.1	AT1G01550	298	T	C	11	100
AT1G01550.1	AT1G01550	310	C	T	10	100
AT1G01550.1	AT1G01550	316	C	T	11	100
AT1G01550.1	AT1G01550	381	T	A	16	100
AT1G01550.1	AT1G01550	474	T	A	26	100
AT1G01550.1	AT1G01550	477	A	T	26	100
AT1G01550.1	AT1G01550	564	T	A	23	100
AT1G01550.1	AT1G01550	567	C	T	22	100
AT1G01550.1	AT1G01550	604	C	T	26	100
AT1G01550.1	AT1G01550	621	C	A	19	100
AT1G01550.1	AT1G01550	660	A	T	8	100
AT1G01550.1	AT1G01550	666	T	C	6	100
AT1G01550.1	AT1G01550	696	G	A	5	100
AT1G01550.1	AT1G01550	714	T	C	11	100
AT1G01550.1	AT1G01550	771	C	T	32	100
AT1G01550.1	AT1G01550	801	T	C	33	100
AT1G01550.1	AT1G01550	849	G	A	29	100
AT1G01550.1	AT1G01550	885	A	C	15	100
AT1G01550.1	AT1G01550	892	A	C	13	100
AT1G01550.1	AT1G01550	966	G	A	10	100
AT1G01550.1	AT1G01550	1007	C	A	26	100
AT1G01550.1	AT1G01550	1017	C	T	28	100
AT1G01550.1	AT1G01550	1065	G	C	33	100
AT1G01550.1	AT1G01550	1068	G	T	34	100
AT1G01550.1	AT1G01550	1108	A	C	26	100
AT1G01550.1	AT1G01550	1131	G	C	27	96.29
AT1G01550.1	AT1G01550	1156	T	A	36	100
AT1G01550.1	AT1G01550	1162	A	C	41	100
AT1G01550.1	AT1G01550	1194	G	A	46	97.82
AT1G01550.2	AT1G01550	272	T	C	8	100
AT1G01550.2	AT1G01550	284	C	T	9	100
AT1G01550.2	AT1G01550	290	C	T	9	100
AT1G01550.2	AT1G01550	355	T	A	20	100
AT1G01550.2	AT1G01550	367	C	T	18	100
AT1G01550.2	AT1G01550	448	T	A	21	100
AT1G01550.2	AT1G01550	451	A	T	22	100
AT1G01550.2	AT1G01550	538	T	A	18	100
AT1G01550.2	AT1G01550	541	C	T	18	100
AT1G01550.2	AT1G01550	578	C	T	21	95.23
AT1G01550.2	AT1G01550	595	C	A	19	100
AT1G01550.2	AT1G01550	634	A	T	9	100
AT1G01550.2	AT1G01550	658	C	T	5	100
AT1G01550.2	AT1G01550	688	T	C	16	100
AT1G01550.2	AT1G01550	745	C	T	33	100
AT1G01550.2	AT1G01550	775	T	C	31	100
AT1G01550.2	AT1G01550	823	G	A	22	100
AT1G01550.2	AT1G01550	859	A	C	15	100
AT1G01550.2	AT1G01550	866	A	C	14	100
AT1G01550.2	AT1G01550	889	A	C	5	100
AT1G01550.2	AT1G01550	919	A	G	5	100
AT1G01550.2	AT1G01550	940	G	A	10	100
AT1G01550.2	AT1G01550	981	C	A	30	96.66
AT1G01550.2	AT1G01550	991	C	T	33	100
AT1G01550.2	AT1G01550	1039	G	C	30	100
AT1G01550.2	AT1G01550	1042	G	T	31	100
AT1G01550.2	AT1G01550	1082	A	C	24	100
AT1G01550.2	AT1G01550	1105	G	C	26	100
AT1G01550.2	AT1G01550	1130	T	A	39	100
AT1G01550.2	AT1G01550	1136	A	C	43	100
AT1G01550.2	AT1G01550	1168	G	A	46	100
AT1G01550.2	AT1G01550	1240	T	A	7	100
AT1G01550.2	AT1G01550	1242	T	G	6	100
AT1G01560.1	AT1G01560	878	C	T	7	100
AT1G01560.1	AT1G01560	917	G	C	5	100
AT1G01560.1	AT1G01560	1260	C	T	5	100
AT1G01560.1	AT1G01560	1266	T	A	5	100
AT1G01560.1	AT1G01560	1562	T	C	8	100
AT1G01560.2	AT1G01560	1100	C	T	10	100
AT1G01560.2	AT1G01560	1106	T	A	9	100
AT1G01560.2	AT1G01560	1174	G	C	9	100
AT1G01560.2	AT1G01560	1203	T	A	8	100
AT1G01590.1	AT1G01590	1792	G	C	5	100
AT1G01600.1	AT1G01600	1002	C	T	5	100
AT1G01600.1	AT1G01600	1229	C	T	7	100
AT1G01600.1	AT1G01600	1496	C	T	5	100
AT1G01610.1	AT1G01610	187	G	C	10	100
AT1G01610.1	AT1G01610	217	G	C	12	100
AT1G01610.1	AT1G01610	220	G	C	14	100
AT1G01610.1	AT1G01610	333	T	A	18	100
AT1G01610.1	AT1G01610	355	G	A	20	100
AT1G01610.1	AT1G01610	392	A	C	17	100
AT1G01610.1	AT1G01610	469	G	T	9	100
AT1G01610.1	AT1G01610	508	A	G	18	100
AT1G01610.1	AT1G01610	565	G	C	16	100
AT1G01610.1	AT1G01610	586	G	T	11	100
AT1G01610.1	AT1G01610	614	C	T	7	100
AT1G01610.1	AT1G01610	616	C	G	7	100
AT1G01610.1	AT1G01610	649	T	A	5	100
AT1G01610.1	AT1G01610	652	C	A	7	100
AT1G01610.1	AT1G01610	658	G	T	7	100
AT1G01610.1	AT1G01610	679	C	G	11	100
AT1G01610.1	AT1G01610	790	T	C	17	100
AT1G01610.1	AT1G01610	872	G	A	21	100
AT1G01610.1	AT1G01610	973	A	C	16	100
AT1G01610.1	AT1G01610	988	A	C	14	100
AT1G01610.1	AT1G01610	1009	T	C	12	100
AT1G01610.1	AT1G01610	1012	C	T	13	100
AT1G01610.1	AT1G01610	1156	C	T	36	100
AT1G01610.1	AT1G01610	1171	G	A	32	100
AT1G01610.1	AT1G01610	1243	G	A	48	97.91
AT1G01610.1	AT1G01610	1261	A	G	55	100
AT1G01610.1	AT1G01610	1375	C	T	43	100
AT1G01610.1	AT1G01610	1507	T	C	69	98.55
AT1G01610.1	AT1G01610	1594	G	C	39	100
AT1G01610.1	AT1G01610	1653	G	T	5	100
AT1G01620.1	AT1G01620	174	G	A	5	100
AT1G01620.1	AT1G01620	192	T	G	6	100
AT1G01620.1	AT1G01620	241	T	C	12	100
AT1G01620.1	AT1G01620	243	T	G	12	100
AT1G01620.1	AT1G01620	267	G	A	23	100
AT1G01620.1	AT1G01620	309	C	A	26	100
AT1G01620.1	AT1G01620	408	C	T	29	100
AT1G01620.1	AT1G01620	459	G	A	26	100
AT1G01620.1	AT1G01620	504	G	A	28	100
AT1G01620.1	AT1G01620	627	A	C	33	96.96
AT1G01620.1	AT1G01620	672	A	C	36	100
AT1G01620.1	AT1G01620	684	C	T	39	100
AT1G01620.1	AT1G01620	813	C	A	38	100
AT1G01620.1	AT1G01620	822	A	C	40	100
AT1G01620.1	AT1G01620	837	T	A	40	100
AT1G01620.1	AT1G01620	906	C	A	34	100
AT1G01620.1	AT1G01620	982	T	A	6	100
AT1G01620.2	AT1G01620	238	G	A	5	100
AT1G01620.2	AT1G01620	280	C	A	16	100
AT1G01620.2	AT1G01620	379	C	T	27	100
AT1G01620.2	AT1G01620	430	G	A	23	100
AT1G01620.2	AT1G01620	475	G	A	26	100
AT1G01620.2	AT1G01620	598	A	C	23	100
AT1G01620.2	AT1G01620	634	T	C	25	96
AT1G01620.2	AT1G01620	643	A	C	25	100
AT1G01620.2	AT1G01620	655	C	T	27	100
AT1G01620.2	AT1G01620	784	C	A	41	100
AT1G01620.2	AT1G01620	793	A	C	41	100
AT1G01620.2	AT1G01620	808	T	A	47	100
AT1G01620.2	AT1G01620	877	C	A	49	100
AT1G01620.2	AT1G01620	953	T	A	5	100
AT1G01630.1	AT1G01630	412	T	G	6	100
AT1G01630.1	AT1G01630	670	G	T	5	100
AT1G01630.1	AT1G01630	754	A	G	14	100
AT1G01630.1	AT1G01630	763	C	A	15	100
AT1G01630.1	AT1G01630	820	T	A	13	100
AT1G01630.1	AT1G01630	875	C	T	13	100
AT1G01630.1	AT1G01630	883	G	A	14	100
AT1G01630.1	AT1G01630	886	T	C	16	100
AT1G01630.1	AT1G01630	960	G	A	15	100
AT1G01630.1	AT1G01630	970	C	T	12	100
AT1G01630.1	AT1G01630	994	C	T	6	100
AT1G01640.1	AT1G01640	392	C	T	5	100
AT1G01640.1	AT1G01640	442	G	A	9	100
AT1G01640.1	AT1G01640	487	C	T	9	100
AT1G01640.1	AT1G01640	785	C	T	5	100
AT1G01640.1	AT1G01640	800	G	T	5	100
AT1G01640.1	AT1G01640	819	A	T	5	100
AT1G01640.1	AT1G01640	833	T	A	5	100
AT1G01640.2	AT1G01640	279	C	T	7	100
AT1G01640.2	AT1G01640	357	C	T	9	100
AT1G01640.2	AT1G01640	407	G	A	7	100
AT1G01640.2	AT1G01640	452	C	T	9	100
AT1G01640.2	AT1G01640	641	G	A	10	100
AT1G01640.2	AT1G01640	750	C	T	9	100
AT1G01640.2	AT1G01640	765	G	T	9	100
AT1G01640.2	AT1G01640	798	T	A	10	100
AT1G01650.1	AT1G01650	244	G	C	6	100
AT1G01650.1	AT1G01650	530	T	A	5	100
AT1G01650.1	AT1G01650	557	T	C	6	100
AT1G01650.1	AT1G01650	656	T	C	5	100
AT1G01650.1	AT1G01650	681	A	G	5	100
AT1G01650.1	AT1G01650	764	T	C	8	100
AT1G01650.1	AT1G01650	950	G	T	8	100
AT1G01650.1	AT1G01650	1110	G	C	8	100
AT1G01650.1	AT1G01650	1122	T	A	8	100
AT1G01650.1	AT1G01650	1157	T	A	12	100
AT1G01650.1	AT1G01650	1193	G	A	14	100
AT1G01650.1	AT1G01650	1202	T	C	14	100
AT1G01650.1	AT1G01650	1493	T	C	26	100
AT1G01650.1	AT1G01650	1565	G	A	26	100
AT1G01650.1	AT1G01650	1604	T	G	25	100
AT1G01650.1	AT1G01650	1646	G	A	34	100
AT1G01650.1	AT1G01650	1682	A	C	36	100
AT1G01650.1	AT1G01650	1719	T	C	27	100
AT1G01650.1	AT1G01650	1802	G	A	26	100
AT1G01650.1	AT1G01650	1817	G	A	22	100
AT1G01650.1	AT1G01650	1826	A	C	22	100
AT1G01650.2	AT1G01650	244	G	C	5	100
AT1G01650.2	AT1G01650	311	T	A	5	100
AT1G01650.2	AT1G01650	335	C	T	5	100
AT1G01650.2	AT1G01650	610	T	A	7	100
AT1G01650.2	AT1G01650	637	T	C	8	100
AT1G01650.2	AT1G01650	712	T	A	5	100
AT1G01650.2	AT1G01650	736	T	C	7	100
AT1G01650.2	AT1G01650	779	G	T	8	100
AT1G01650.2	AT1G01650	791	C	T	6	100
AT1G01650.2	AT1G01650	805	G	A	5	100
AT1G01650.2	AT1G01650	844	T	C	7	100
AT1G01650.2	AT1G01650	1190	G	C	6	100
AT1G01650.2	AT1G01650	1202	T	A	6	100
AT1G01650.2	AT1G01650	1237	T	A	8	100
AT1G01650.2	AT1G01650	1273	G	A	12	100
AT1G01650.2	AT1G01650	1282	T	C	11	100
AT1G01650.2	AT1G01650	1573	T	C	24	100
AT1G01650.2	AT1G01650	1645	G	A	29	100
AT1G01650.2	AT1G01650	1684	T	G	29	100
AT1G01650.2	AT1G01650	1726	G	A	36	100
AT1G01650.2	AT1G01650	1762	A	C	34	100
AT1G01650.2	AT1G01650	1799	T	C	30	100
AT1G01650.2	AT1G01650	1882	G	A	21	100
AT1G01650.2	AT1G01650	1897	G	A	19	100
AT1G01650.2	AT1G01650	1906	A	C	19	100
AT1G01660.1	AT1G01660	453	T	C	6	100
AT1G01660.1	AT1G01660	496	A	G	7	100
AT1G01660.1	AT1G01660	500	G	A	6	100
AT1G01660.1	AT1G01660	579	C	T	9	100
AT1G01660.1	AT1G01660	627	G	A	8	100
AT1G01660.1	AT1G01660	635	A	C	10	100
AT1G01660.1	AT1G01660	663	C	A	9	100
AT1G01660.1	AT1G01660	726	G	A	14	100
AT1G01660.1	AT1G01660	819	C	T	21	100
AT1G01660.1	AT1G01660	933	G	A	26	100
AT1G01660.1	AT1G01660	987	G	A	18	100
AT1G01660.1	AT1G01660	1089	A	G	8	100
AT1G01660.1	AT1G01660	1218	G	A	36	100
AT1G01660.1	AT1G01660	1219	G	A	34	100
AT1G01660.1	AT1G01660	1314	G	A	25	100
AT1G01660.1	AT1G01660	1448	C	T	10	100
AT1G01660.1	AT1G01660	1531	C	A	8	100
AT1G01660.1	AT1G01660	1578	T	C	6	100
AT1G01670.1	AT1G01670	1065	C	T	6	100
AT1G01670.1	AT1G01670	1074	G	A	7	100
AT1G01670.1	AT1G01670	1088	T	A	8	100
AT1G01670.1	AT1G01670	1221	A	G	6	100
AT1G01670.1	AT1G01670	1231	C	A	5	100
AT1G01690.1	AT1G01690	712	T	C	9	100
AT1G01690.1	AT1G01690	740	C	T	10	100
AT1G01690.1	AT1G01690	769	A	T	6	100
AT1G01690.1	AT1G01690	1232	G	A	6	100
AT1G01690.1	AT1G01690	1256	T	G	8	100
AT1G01690.1	AT1G01690	1348	G	A	8	100
AT1G01690.1	AT1G01690	1353	A	G	7	100
AT1G01710.1	AT1G01710	111	G	C	5	100
AT1G01710.1	AT1G01710	134	G	T	5	100
AT1G01710.1	AT1G01710	220	C	T	5	100
AT1G01710.1	AT1G01710	221	G	C	5	100
AT1G01710.1	AT1G01710	290	G	C	8	100
AT1G01710.1	AT1G01710	335	T	C	10	100
AT1G01710.1	AT1G01710	428	G	A	15	100
AT1G01710.1	AT1G01710	443	G	C	13	100
AT1G01710.1	AT1G01710	452	C	T	12	100
AT1G01710.1	AT1G01710	476	C	A	14	100
AT1G01710.1	AT1G01710	498	C	G	6	100
AT1G01710.1	AT1G01710	503	C	A	7	100
AT1G01710.1	AT1G01710	506	A	G	7	100
AT1G01710.1	AT1G01710	527	T	A	17	100
AT1G01710.1	AT1G01710	587	T	C	22	100
AT1G01710.1	AT1G01710	629	T	A	16	100
AT1G01710.1	AT1G01710	641	G	A	14	100
AT1G01710.1	AT1G01710	662	C	G	11	100
AT1G01710.1	AT1G01710	666	G	A	12	100
AT1G01710.1	AT1G01710	668	C	A	11	100
AT1G01710.1	AT1G01710	713	C	T	20	100
AT1G01710.1	AT1G01710	776	T	A	29	100
AT1G01710.1	AT1G01710	813	C	T	31	100
AT1G01710.1	AT1G01710	848	G	T	34	100
AT1G01710.1	AT1G01710	918	A	C	32	100
AT1G01710.1	AT1G01710	1094	T	C	34	100
AT1G01710.1	AT1G01710	1115	C	T	28	100
AT1G01710.1	AT1G01710	1151	T	C	15	100
AT1G01710.1	AT1G01710	1169	G	C	5	100
AT1G01710.1	AT1G01710	1241	C	T	27	100
AT1G01710.1	AT1G01710	1244	G	C	29	100
AT1G01710.1	AT1G01710	1301	T	A	54	100
AT1G01710.1	AT1G01710	1305	C	G	51	100
AT1G01710.1	AT1G01710	1319	G	A	57	100
AT1G01710.1	AT1G01710	1358	A	T	41	100
AT1G01710.1	AT1G01710	1390	G	T	18	100
AT1G01720.1	AT1G01720	201	T	C	8	100
AT1G01720.1	AT1G01720	231	C	T	12	100
AT1G01720.1	AT1G01720	246	C	T	10	100
AT1G01720.1	AT1G01720	267	C	T	21	100
AT1G01720.1	AT1G01720	310	T	C	15	100
AT1G01720.1	AT1G01720	324	G	A	15	100
AT1G01720.1	AT1G01720	348	G	A	15	100
AT1G01720.1	AT1G01720	387	C	T	14	100
AT1G01720.1	AT1G01720	552	C	G	12	100
AT1G01720.1	AT1G01720	597	C	T	11	100
AT1G01720.1	AT1G01720	603	G	A	8	100
AT1G01720.1	AT1G01720	636	G	A	8	100
AT1G01720.1	AT1G01720	780	T	G	6	100
AT1G01720.1	AT1G01720	867	C	T	6	100
AT1G01720.1	AT1G01720	1011	G	A	5	100
AT1G01720.1	AT1G01720	1012	A	G	5	100
AT1G01720.1	AT1G01720	1017	A	G	6	100
AT1G01725.1	AT1G01725	55	T	A	6	100
AT1G01725.1	AT1G01725	76	C	G	7	100
AT1G01725.1	AT1G01725	103	G	C	10	100
AT1G01725.1	AT1G01725	133	A	C	12	100
AT1G01725.1	AT1G01725	144	C	T	7	100
AT1G01725.1	AT1G01725	148	T	C	6	100
AT1G01730.1	AT1G01730	583	G	C	13	100
AT1G01730.1	AT1G01730	682	G	C	11	100
AT1G01740.1	AT1G01740	1189	G	T	5	100
AT1G01740.1	AT1G01740	1609	T	C	5	100
AT1G01740.2	AT1G01740	1154	A	G	5	100
AT1G01740.2	AT1G01740	1184	T	C	6	100
AT1G01740.2	AT1G01740	1649	T	C	9	100
AT1G01760.1	AT1G01760	1175	A	C	5	100
AT1G01770.1	AT1G01770	903	G	A	6	100
AT1G01770.1	AT1G01770	915	T	C	8	100
AT1G01770.1	AT1G01770	938	T	C	7	100
AT1G01770.1	AT1G01770	954	A	G	6	100
AT1G01770.1	AT1G01770	1275	T	C	5	100
AT1G01770.1	AT1G01770	1284	T	A	6	100
AT1G01770.1	AT1G01770	1300	G	C	7	100
AT1G01770.1	AT1G01770	1317	G	A	7	100
AT1G01770.1	AT1G01770	1351	G	C	5	100
AT1G01770.1	AT1G01770	1554	C	T	7	100
AT1G01770.1	AT1G01770	1564	C	T	6	100
AT1G01770.1	AT1G01770	1659	T	C	8	100
AT1G01770.1	AT1G01770	1662	T	C	8	100
AT1G01770.1	AT1G01770	1710	A	T	17	100
AT1G01770.1	AT1G01770	1725	C	T	17	100
AT1G01770.1	AT1G01770	1761	G	A	16	100
AT1G01770.1	AT1G01770	1777	G	A	15	100
AT1G01770.1	AT1G01770	1800	T	A	13	100
AT1G01770.1	AT1G01770	1878	G	C	6	100
AT1G01770.1	AT1G01770	1908	C	T	9	100
AT1G01770.1	AT1G01770	1912	G	A	9	100
AT1G01770.1	AT1G01770	1942	C	A	15	100
AT1G01770.1	AT1G01770	1986	C	T	19	100
AT1G01770.1	AT1G01770	2102	A	G	25	100
AT1G01770.1	AT1G01770	2236	C	A	7	100
AT1G01770.1	AT1G01770	2251	A	G	14	100
AT1G01770.1	AT1G01770	2290	G	A	14	100
AT1G01770.1	AT1G01770	2310	G	T	14	100
AT1G01780.1	AT1G01780	66	A	T	6	100
AT1G01780.1	AT1G01780	269	T	C	75	98.66
AT1G01780.1	AT1G01780	291	C	G	64	100
AT1G01780.1	AT1G01780	292	A	T	63	100
AT1G01780.1	AT1G01780	344	T	C	54	100
AT1G01780.1	AT1G01780	359	G	A	55	100
AT1G01780.1	AT1G01780	383	C	T	50	100
AT1G01780.1	AT1G01780	410	A	G	47	100
AT1G01780.1	AT1G01780	421	G	A	43	100
AT1G01780.1	AT1G01780	572	G	C	29	100
AT1G01780.1	AT1G01780	593	C	T	26	100
AT1G01780.1	AT1G01780	600	A	G	23	100
AT1G01780.1	AT1G01780	617	A	G	20	100
AT1G01780.1	AT1G01780	639	A	C	22	100
AT1G01780.1	AT1G01780	674	C	T	36	100
AT1G01780.1	AT1G01780	680	T	C	36	100
AT1G01780.1	AT1G01780	732	G	A	52	100
AT1G01780.1	AT1G01780	768	G	C	51	100
AT1G01780.1	AT1G01780	788	A	C	57	100
AT1G01780.1	AT1G01780	833	A	G	35	100
AT1G01790.1	AT1G01790	532	C	A	7	100
AT1G01790.1	AT1G01790	562	G	A	8	100
AT1G01790.1	AT1G01790	1966	G	T	5	100
AT1G01790.1	AT1G01790	2026	A	T	6	100
AT1G01790.1	AT1G01790	2254	C	T	6	100
AT1G01790.1	AT1G01790	2701	A	C	5	100
AT1G01790.1	AT1G01790	2941	C	T	11	100
AT1G01790.1	AT1G01790	3010	T	A	7	100
AT1G01790.1	AT1G01790	3072	G	A	5	100
AT1G01790.1	AT1G01790	3088	T	C	6	100
AT1G01790.1	AT1G01790	3121	A	G	8	100
AT1G01790.1	AT1G01790	3184	C	T	11	100
AT1G01790.1	AT1G01790	3193	C	T	12	100
AT1G01790.1	AT1G01790	3231	A	G	10	100
AT1G01790.1	AT1G01790	3258	G	A	16	100
AT1G01790.1	AT1G01790	3316	T	C	14	100
AT1G01790.1	AT1G01790	3333	T	A	13	100
AT1G01790.1	AT1G01790	3364	T	A	14	100
AT1G01790.1	AT1G01790	3400	C	T	13	100
AT1G01790.1	AT1G01790	3412	A	G	15	100
AT1G01790.1	AT1G01790	3586	T	G	23	100
AT1G01800.1	AT1G01800	291	C	T	15	100
AT1G01800.1	AT1G01800	306	C	G	15	100
AT1G01800.1	AT1G01800	360	T	C	13	100
AT1G01800.1	AT1G01800	402	T	C	7	100
AT1G01800.1	AT1G01800	423	T	C	6	100
AT1G01800.1	AT1G01800	438	A	T	7	100
AT1G01800.1	AT1G01800	451	G	A	7	100
AT1G01800.1	AT1G01800	468	C	T	5	100
AT1G01800.1	AT1G01800	474	T	A	7	100
AT1G01800.1	AT1G01800	702	G	A	13	100
AT1G01800.1	AT1G01800	708	T	C	11	100
AT1G01800.1	AT1G01800	723	G	A	10	100
AT1G01800.1	AT1G01800	766	C	A	17	100
AT1G01800.1	AT1G01800	837	C	A	26	100
AT1G01800.1	AT1G01800	906	T	C	12	100
AT1G01800.2	AT1G01800	291	C	T	5	100
AT1G01800.2	AT1G01800	400	G	A	5	100
AT1G01800.2	AT1G01800	406	T	C	5	100
AT1G01800.2	AT1G01800	442	A	T	12	100
AT1G01800.2	AT1G01800	455	G	A	11	100
AT1G01800.2	AT1G01800	472	C	T	11	100
AT1G01800.2	AT1G01800	478	T	A	11	100
AT1G01800.2	AT1G01800	706	G	A	13	100
AT1G01800.2	AT1G01800	712	T	C	12	100
AT1G01800.2	AT1G01800	727	G	A	11	100
AT1G01800.2	AT1G01800	770	C	A	15	100
AT1G01800.2	AT1G01800	841	C	A	25	100
AT1G01800.2	AT1G01800	910	T	C	12	100
AT1G01820.1	AT1G01820	200	A	G	17	100
AT1G01820.1	AT1G01820	212	T	C	20	100
AT1G01820.1	AT1G01820	251	C	A	24	100
AT1G01820.1	AT1G01820	282	A	T	27	100
AT1G01820.1	AT1G01820	283	A	C	27	100
AT1G01820.1	AT1G01820	299	G	A	28	100
AT1G01820.1	AT1G01820	326	A	G	30	100
AT1G01820.1	AT1G01820	374	C	T	35	100
AT1G01820.1	AT1G01820	423	T	C	30	100
AT1G01820.1	AT1G01820	489	A	C	17	100
AT1G01820.1	AT1G01820	506	A	C	21	100
AT1G01820.1	AT1G01820	530	G	C	34	100
AT1G01820.1	AT1G01820	533	T	C	36	100
AT1G01820.1	AT1G01820	557	G	A	42	100
AT1G01820.1	AT1G01820	648	G	C	64	100
AT1G01820.1	AT1G01820	710	T	A	55	100
AT1G01820.1	AT1G01820	746	T	A	52	100
AT1G01820.1	AT1G01820	761	T	C	54	100
AT1G01820.1	AT1G01820	779	A	C	43	100
AT1G01820.1	AT1G01820	801	C	T	32	100
AT1G01820.1	AT1G01820	829	T	C	12	100
AT1G01820.1	AT1G01820	837	T	G	6	100
AT1G01830.1	AT1G01830	967	T	C	5	100
AT1G01830.1	AT1G01830	975	A	G	6	100
AT1G01830.1	AT1G01830	990	G	A	7	100
AT1G01830.1	AT1G01830	1017	G	A	8	100
AT1G01830.1	AT1G01830	1176	G	C	5	100
AT1G01830.1	AT1G01830	1758	C	A	7	100
AT1G01830.2	AT1G01830	946	A	G	5	100
AT1G01830.2	AT1G01830	998	T	C	5	100
AT1G01830.2	AT1G01830	1207	G	C	5	100
AT1G01830.2	AT1G01830	1646	C	A	5	100
AT1G01830.2	AT1G01830	1751	T	C	5	100
AT1G01830.2	AT1G01830	1789	C	A	7	100
AT1G01830.2	AT1G01830	1894	G	C	7	100
AT1G01830.3	AT1G01830	567	A	G	6	100
AT1G01830.3	AT1G01830	1297	T	C	5	100
AT1G01830.3	AT1G01830	1305	A	G	5	100
AT1G01830.3	AT1G01830	1320	G	A	5	100
AT1G01830.3	AT1G01830	1347	G	A	5	100
AT1G01830.3	AT1G01830	1506	G	C	7	100
AT1G01830.3	AT1G01830	1554	T	C	6	100
AT1G01830.3	AT1G01830	2088	C	A	5	100
AT1G01830.3	AT1G01830	2107	A	T	7	100
AT1G01830.3	AT1G01830	2193	G	C	8	100
AT1G01840.1	AT1G01840	338	A	G	6	100
AT1G01860.1	AT1G01860	476	G	T	5	100
AT1G01860.1	AT1G01860	798	C	T	8	100
AT1G01860.1	AT1G01860	843	C	G	10	100
AT1G01860.1	AT1G01860	894	G	A	9	100
AT1G01860.1	AT1G01860	939	T	G	8	100
AT1G01860.1	AT1G01860	951	A	T	10	100
AT1G01860.1	AT1G01860	954	A	C	9	100
AT1G01860.1	AT1G01860	974	C	T	10	100
AT1G01880.1	AT1G01880	1322	C	T	8	100
AT1G01880.1	AT1G01880	1339	G	A	8	100
AT1G01880.1	AT1G01880	1367	T	A	5	100
AT1G01880.1	AT1G01880	1378	G	A	5	100
AT1G01880.2	AT1G01880	1336	G	A	5	100
AT1G01880.2	AT1G01880	1375	G	A	6	100
AT1G01910.1	AT1G01910	401	A	T	5	100
AT1G01910.1	AT1G01910	428	T	C	6	100
AT1G01910.1	AT1G01910	533	G	A	6	100
AT1G01910.1	AT1G01910	557	G	C	5	100
AT1G01910.1	AT1G01910	623	G	A	5	100
AT1G01910.1	AT1G01910	845	C	T	5	100
AT1G01910.1	AT1G01910	860	G	A	8	100
AT1G01910.1	AT1G01910	947	G	A	9	100
AT1G01910.1	AT1G01910	1040	G	A	9	100
AT1G01910.1	AT1G01910	1062	A	C	5	100
AT1G01910.2	AT1G01910	332	A	G	5	100
AT1G01910.2	AT1G01910	357	A	C	6	100
AT1G01910.2	AT1G01910	366	A	G	5	100
AT1G01910.2	AT1G01910	401	A	T	6	100
AT1G01910.2	AT1G01910	428	T	C	6	100
AT1G01910.2	AT1G01910	500	T	A	6	100
AT1G01910.2	AT1G01910	533	G	A	11	100
AT1G01910.2	AT1G01910	557	G	C	6	100
AT1G01910.2	AT1G01910	731	T	C	5	100
AT1G01910.2	AT1G01910	860	G	A	8	100
AT1G01910.2	AT1G01910	935	T	C	12	100
AT1G01910.2	AT1G01910	947	G	A	11	100
AT1G01910.2	AT1G01910	1040	G	A	6	100
AT1G01910.2	AT1G01910	1161	T	G	6	100
AT1G01910.2	AT1G01910	1182	T	G	16	100
AT1G01910.2	AT1G01910	1188	T	C	17	100
AT1G01910.2	AT1G01910	1233	G	T	30	100
AT1G01910.2	AT1G01910	1313	T	C	11	100
AT1G01910.2	AT1G01910	1347	G	C	5	100
AT1G01910.2	AT1G01910	1349	A	G	5	100
AT1G01910.3	AT1G01910	401	A	T	5	100
AT1G01910.3	AT1G01910	428	T	C	6	100
AT1G01910.3	AT1G01910	500	T	A	9	100
AT1G01910.3	AT1G01910	533	G	A	8	100
AT1G01910.3	AT1G01910	557	G	C	5	100
AT1G01910.3	AT1G01910	791	C	T	6	100
AT1G01910.3	AT1G01910	803	G	A	6	100
AT1G01910.3	AT1G01910	806	T	C	6	100
AT1G01910.3	AT1G01910	845	C	T	6	100
AT1G01910.3	AT1G01910	1041	G	A	7	100
AT1G01910.3	AT1G01910	1063	A	C	7	100
AT1G01910.3	AT1G01910	1084	T	C	6	100
AT1G01910.3	AT1G01910	1162	T	G	5	100
AT1G01910.3	AT1G01910	1183	T	G	8	100
AT1G01910.3	AT1G01910	1189	T	C	11	100
AT1G01910.3	AT1G01910	1234	G	T	20	100
AT1G01910.3	AT1G01910	1314	T	C	18	100
AT1G01910.3	AT1G01910	1348	G	C	13	100
AT1G01910.3	AT1G01910	1350	A	G	13	100
AT1G01910.3	AT1G01910	1365	T	A	6	100
AT1G01910.4	AT1G01910	332	A	G	7	100
AT1G01910.4	AT1G01910	731	T	C	5	100
AT1G01910.4	AT1G01910	791	C	T	5	100
AT1G01910.4	AT1G01910	803	G	A	5	100
AT1G01910.4	AT1G01910	806	T	C	6	100
AT1G01910.4	AT1G01910	860	G	A	8	100
AT1G01910.4	AT1G01910	935	T	C	8	100
AT1G01910.4	AT1G01910	1040	G	A	11	100
AT1G01910.4	AT1G01910	1062	A	C	10	100
AT1G01910.4	AT1G01910	1083	T	C	10	100
AT1G01910.4	AT1G01910	1091	A	G	9	100
AT1G01910.4	AT1G01910	1199	T	C	8	100
AT1G01910.4	AT1G01910	1233	G	C	9	100
AT1G01910.4	AT1G01910	1235	A	G	9	100
AT1G01910.4	AT1G01910	1250	T	A	8	100
AT1G01910.5	AT1G01910	432	G	C	5	100
AT1G01910.5	AT1G01910	526	C	T	5	100
AT1G01910.5	AT1G01910	606	T	C	10	100
AT1G01910.5	AT1G01910	666	C	T	7	100
AT1G01910.5	AT1G01910	678	G	A	9	100
AT1G01910.5	AT1G01910	681	T	C	8	100
AT1G01910.5	AT1G01910	720	C	T	10	100
AT1G01910.5	AT1G01910	735	G	A	9	100
AT1G01910.5	AT1G01910	810	T	C	8	100
AT1G01910.5	AT1G01910	822	G	A	7	100
AT1G01910.5	AT1G01910	915	G	A	7	100
AT1G01910.5	AT1G01910	937	A	C	7	100
AT1G01910.5	AT1G01910	1036	T	G	6	100
AT1G01910.5	AT1G01910	1057	T	G	12	100
AT1G01910.5	AT1G01910	1063	T	C	14	100
AT1G01910.5	AT1G01910	1108	G	T	24	100
AT1G01910.5	AT1G01910	1188	T	C	18	100
AT1G01910.5	AT1G01910	1222	G	C	8	100
AT1G01910.5	AT1G01910	1224	A	G	8	100
AT1G01920.1	AT1G01920	1148	A	T	5	100
AT1G01920.1	AT1G01920	1166	G	A	6	100
AT1G01920.1	AT1G01920	1272	A	C	6	100
AT1G01920.1	AT1G01920	1287	A	T	5	100
AT1G01920.1	AT1G01920	1298	C	T	7	100
AT1G01920.1	AT1G01920	1312	C	G	9	100
AT1G01920.1	AT1G01920	1346	A	C	12	100
AT1G01920.1	AT1G01920	1397	T	A	18	100
AT1G01920.1	AT1G01920	1408	A	C	14	100
AT1G01920.1	AT1G01920	1445	A	G	12	100
AT1G01920.1	AT1G01920	1460	T	C	12	100
AT1G01920.1	AT1G01920	1503	T	G	14	100
AT1G01920.1	AT1G01920	1596	T	G	34	100
AT1G01920.1	AT1G01920	1685	G	C	10	100
AT1G01920.1	AT1G01920	1701	C	T	7	100
AT1G01920.2	AT1G01920	934	T	C	6	100
AT1G01920.2	AT1G01920	958	G	C	8	100
AT1G01920.2	AT1G01920	1036	C	T	9	100
AT1G01920.2	AT1G01920	1075	A	G	11	100
AT1G01920.2	AT1G01920	1132	A	T	5	100
AT1G01920.2	AT1G01920	1256	A	C	6	100
AT1G01920.2	AT1G01920	1271	A	T	6	100
AT1G01920.2	AT1G01920	1282	C	T	8	100
AT1G01920.2	AT1G01920	1296	C	G	9	100
AT1G01920.2	AT1G01920	1330	A	C	8	100
AT1G01920.2	AT1G01920	1381	T	A	7	100
AT1G01920.2	AT1G01920	1392	A	C	8	100
AT1G01920.2	AT1G01920	1429	A	G	16	100
AT1G01920.2	AT1G01920	1444	T	C	19	100
AT1G01920.2	AT1G01920	1487	T	G	17	100
AT1G01920.2	AT1G01920	1580	T	G	28	100
AT1G01920.2	AT1G01920	1669	G	C	14	100
AT1G01920.2	AT1G01920	1685	C	T	10	100
AT1G01930.1	AT1G01930	1059	T	A	5	100
AT1G01930.1	AT1G01930	1481	T	C	8	100
AT1G01930.1	AT1G01930	1593	A	T	8	100
AT1G01930.1	AT1G01930	1597	A	G	8	100
AT1G01930.1	AT1G01930	1602	G	A	8	100
AT1G01930.1	AT1G01930	1662	G	T	7	100
AT1G01930.1	AT1G01930	1680	T	C	12	100
AT1G01940.1	AT1G01940	148	G	A	6	100
AT1G01940.1	AT1G01940	157	T	C	5	100
AT1G01940.1	AT1G01940	235	A	G	8	100
AT1G01940.1	AT1G01940	286	C	G	14	100
AT1G01940.1	AT1G01940	314	C	T	13	100
AT1G01940.1	AT1G01940	331	C	T	14	100
AT1G01940.1	AT1G01940	370	T	C	14	100
AT1G01940.1	AT1G01940	376	A	G	15	100
AT1G01940.1	AT1G01940	430	C	T	19	100
AT1G01940.1	AT1G01940	436	G	T	19	100
AT1G01940.1	AT1G01940	467	C	G	25	100
AT1G01940.1	AT1G01940	542	T	A	15	100
AT1G01940.1	AT1G01940	559	G	A	7	100
AT1G01950.1	AT1G01950	1576	T	G	5	100
AT1G01950.1	AT1G01950	1594	T	C	5	100
AT1G01950.1	AT1G01950	1757	A	T	5	100
AT1G01950.1	AT1G01950	2299	G	A	8	100
AT1G01950.1	AT1G01950	2320	G	A	8	100
AT1G01950.1	AT1G01950	2335	C	T	8	100
AT1G01950.1	AT1G01950	2371	G	A	7	100
AT1G01950.1	AT1G01950	2419	A	G	8	100
AT1G01950.1	AT1G01950	2452	A	G	9	100
AT1G01950.1	AT1G01950	2473	C	A	8	100
AT1G01950.1	AT1G01950	2554	G	T	6	100
AT1G01950.1	AT1G01950	2581	A	C	7	100
AT1G01950.1	AT1G01950	2629	A	G	8	100
AT1G01950.1	AT1G01950	2647	A	G	7	100
AT1G01950.1	AT1G01950	2683	A	G	6	100
AT1G01950.1	AT1G01950	2731	A	C	11	100
AT1G01950.1	AT1G01950	2786	T	C	10	100
AT1G01950.1	AT1G01950	2807	C	T	8	100
AT1G01950.2	AT1G01950	1291	C	A	5	100
AT1G01950.2	AT1G01950	1676	T	G	5	100
AT1G01950.2	AT1G01950	2062	C	T	6	100
AT1G01950.2	AT1G01950	2248	G	A	6	100
AT1G01950.2	AT1G01950	2269	G	A	7	100
AT1G01950.2	AT1G01950	2284	C	T	6	100
AT1G01950.2	AT1G01950	2368	A	G	5	100
AT1G01950.2	AT1G01950	2503	G	T	7	100
AT1G01950.2	AT1G01950	2530	A	C	7	100
AT1G01950.2	AT1G01950	2578	A	G	5	100
AT1G01950.2	AT1G01950	2632	A	G	8	100
AT1G01950.2	AT1G01950	2680	A	C	13	100
AT1G01950.2	AT1G01950	2735	T	C	13	100
AT1G01950.2	AT1G01950	2756	C	T	9	100
AT1G01950.3	AT1G01950	2362	G	A	9	100
AT1G01950.3	AT1G01950	2383	G	A	9	100
AT1G01950.3	AT1G01950	2398	C	T	10	100
AT1G01950.3	AT1G01950	2434	G	A	7	100
AT1G01950.3	AT1G01950	2482	A	G	8	100
AT1G01950.3	AT1G01950	2515	A	G	5	100
AT1G01950.3	AT1G01950	2617	G	T	6	100
AT1G01950.3	AT1G01950	2644	A	C	5	100
AT1G01950.3	AT1G01950	2692	A	G	6	100
AT1G01950.3	AT1G01950	2710	A	G	5	100
AT1G01950.3	AT1G01950	2746	A	G	8	100
AT1G01950.3	AT1G01950	2794	A	C	13	100
AT1G01950.3	AT1G01950	2849	T	C	10	100
AT1G01950.3	AT1G01950	2870	C	T	9	100
AT1G01960.1	AT1G01960	855	T	A	5	100
AT1G01960.1	AT1G01960	2130	A	C	7	100
AT1G01960.1	AT1G01960	2153	T	A	7	100
AT1G01960.1	AT1G01960	2163	C	T	7	100
AT1G01960.1	AT1G01960	2174	A	C	7	100
AT1G01960.1	AT1G01960	2205	C	T	5	100
AT1G01960.1	AT1G01960	3159	A	G	6	100
AT1G01960.1	AT1G01960	3525	G	A	5	100
AT1G01960.1	AT1G01960	3624	C	T	8	100
AT1G01960.1	AT1G01960	3855	G	A	7	100
AT1G01960.1	AT1G01960	3858	T	C	6	100
AT1G01960.1	AT1G01960	3975	T	C	5	100
AT1G01960.1	AT1G01960	4111	G	T	8	100
AT1G01960.1	AT1G01960	4149	A	G	8	100
AT1G01960.1	AT1G01960	4299	T	C	6	100
AT1G01960.1	AT1G01960	4344	T	C	8	100
AT1G01960.1	AT1G01960	4438	A	G	9	100
AT1G01960.1	AT1G01960	4492	T	G	10	100
AT1G01960.1	AT1G01960	4494	C	T	9	100
AT1G01960.1	AT1G01960	4524	T	A	10	100
AT1G01960.1	AT1G01960	4529	T	C	9	100
AT1G01960.1	AT1G01960	4560	C	T	5	100
AT1G01960.1	AT1G01960	4629	T	C	9	100
AT1G01960.1	AT1G01960	4686	C	T	9	100
AT1G01960.1	AT1G01960	4808	C	T	13	100
AT1G01960.1	AT1G01960	4814	T	C	14	100
AT1G01960.1	AT1G01960	4933	T	A	21	100
AT1G01960.1	AT1G01960	5004	T	G	17	100
AT1G01960.1	AT1G01960	5007	A	T	16	100
AT1G01960.1	AT1G01960	5019	T	G	18	100
AT1G01960.1	AT1G01960	5031	A	G	17	100
AT1G01960.1	AT1G01960	5043	A	G	17	100
AT1G01960.1	AT1G01960	5089	T	C	19	100
AT1G01960.1	AT1G01960	5142	A	G	27	100
AT1G01960.1	AT1G01960	5181	A	G	21	100
AT1G01960.1	AT1G01960	5187	A	G	19	100
AT1G01960.1	AT1G01960	5191	G	A	19	100
AT1G01960.1	AT1G01960	5205	T	C	16	100
AT1G01960.1	AT1G01960	5233	C	G	7	100
AT1G01960.1	AT1G01960	5383	T	C	14	100
AT1G01960.1	AT1G01960	5402	T	C	13	100
AT1G01970.1	AT1G01970	685	G	C	13	100
AT1G01970.1	AT1G01970	706	A	G	15	100
AT1G01970.1	AT1G01970	719	C	G	16	100
AT1G01970.1	AT1G01970	769	T	C	8	100
AT1G01970.1	AT1G01970	790	A	G	6	100
AT1G01970.1	AT1G01970	1201	G	A	8	100
AT1G01970.1	AT1G01970	1210	C	T	11	100
AT1G01970.1	AT1G01970	1219	T	G	12	100
AT1G01970.1	AT1G01970	1318	T	C	7	100
AT1G01970.1	AT1G01970	1324	G	A	5	100
AT1G01970.1	AT1G01970	1330	A	G	5	100
AT1G01970.1	AT1G01970	1339	A	T	7	100
AT1G01970.1	AT1G01970	1364	T	G	8	100
AT1G01970.1	AT1G01970	1478	C	G	5	100
AT1G01980.1	AT1G01980	18	G	T	5	100
AT1G01980.1	AT1G01980	31	G	T	6	100
AT1G01980.1	AT1G01980	84	A	T	5	100
AT1G01980.1	AT1G01980	87	T	C	8	100
AT1G01980.1	AT1G01980	114	T	C	16	100
AT1G01980.1	AT1G01980	117	A	C	16	100
AT1G01980.1	AT1G01980	123	T	C	17	100
AT1G01980.1	AT1G01980	180	T	C	37	100
AT1G01980.1	AT1G01980	192	T	C	39	100
AT1G01980.1	AT1G01980	231	C	T	50	100
AT1G01980.1	AT1G01980	249	T	A	60	98.33
AT1G01980.1	AT1G01980	411	T	C	18	100
AT1G01980.1	AT1G01980	417	C	T	15	100
AT1G01980.1	AT1G01980	426	C	T	9	100
AT1G01980.1	AT1G01980	444	T	C	13	100
AT1G01980.1	AT1G01980	453	A	C	14	100
AT1G01980.1	AT1G01980	474	A	G	16	100
AT1G01980.1	AT1G01980	497	G	A	13	100
AT1G01980.1	AT1G01980	522	A	G	11	100
AT1G01980.1	AT1G01980	576	G	A	10	100
AT1G01980.1	AT1G01980	600	A	G	18	100
AT1G01980.1	AT1G01980	606	A	G	23	100
AT1G01980.1	AT1G01980	615	G	T	29	96.55
AT1G01980.1	AT1G01980	798	G	A	49	100
AT1G01980.1	AT1G01980	804	A	C	52	100
AT1G01980.1	AT1G01980	806	T	A	53	98.11
AT1G01980.1	AT1G01980	894	A	C	64	98.43
AT1G01980.1	AT1G01980	924	C	A	50	96
AT1G01980.1	AT1G01980	933	A	G	51	96.07
AT1G01980.1	AT1G01980	936	T	G	51	96.07
AT1G01980.1	AT1G01980	993	C	G	72	98.61
AT1G01980.1	AT1G01980	1010	C	A	72	100
AT1G01980.1	AT1G01980	1104	T	C	50	100
AT1G01980.1	AT1G01980	1110	T	C	53	100
AT1G01980.1	AT1G01980	1157	A	C	55	100
AT1G01980.1	AT1G01980	1164	C	T	52	100
AT1G01980.1	AT1G01980	1186	T	C	54	100
AT1G01980.1	AT1G01980	1190	G	T	55	100
AT1G01980.1	AT1G01980	1236	A	G	56	100
AT1G01980.1	AT1G01980	1278	G	A	68	98.52
AT1G01980.1	AT1G01980	1344	T	A	92	100
AT1G01980.1	AT1G01980	1346	T	C	94	100
AT1G01980.1	AT1G01980	1587	A	G	34	100
AT1G01980.1	AT1G01980	1615	T	G	16	100
AT1G01990.1	AT1G01990	364	T	C	6	100
AT1G01990.1	AT1G01990	388	A	C	6	100
AT1G01990.1	AT1G01990	628	A	G	7	100
AT1G01990.1	AT1G01990	643	T	G	9	100
AT1G01990.1	AT1G01990	712	C	T	13	100
AT1G01990.1	AT1G01990	718	G	A	14	100
AT1G01990.1	AT1G01990	835	T	C	5	100
AT1G02000.1	AT1G02000	351	C	T	7	100
AT1G02000.1	AT1G02000	423	C	T	12	100
AT1G02000.1	AT1G02000	481	C	A	6	100
AT1G02000.1	AT1G02000	552	G	T	7	100
AT1G02000.1	AT1G02000	555	T	G	8	100
AT1G02000.1	AT1G02000	600	C	G	14	100
AT1G02000.1	AT1G02000	630	C	G	11	100
AT1G02000.1	AT1G02000	648	A	G	14	100
AT1G02000.1	AT1G02000	684	T	G	8	100
AT1G02000.1	AT1G02000	703	C	T	12	100
AT1G02000.1	AT1G02000	735	C	G	17	100
AT1G02000.1	AT1G02000	759	T	G	19	100
AT1G02000.1	AT1G02000	795	C	T	20	100
AT1G02000.1	AT1G02000	799	G	A	21	100
AT1G02000.1	AT1G02000	828	T	C	16	100
AT1G02000.1	AT1G02000	846	G	A	15	100
AT1G02000.1	AT1G02000	894	T	A	17	100
AT1G02000.1	AT1G02000	897	C	T	16	100
AT1G02000.1	AT1G02000	900	C	G	15	100
AT1G02000.1	AT1G02000	909	T	A	14	100
AT1G02000.1	AT1G02000	1014	C	T	9	100
AT1G02000.1	AT1G02000	1035	C	T	11	100
AT1G02000.1	AT1G02000	1074	A	G	12	100
AT1G02000.1	AT1G02000	1110	C	T	18	100
AT1G02000.1	AT1G02000	1134	G	A	22	100
AT1G02000.1	AT1G02000	1152	T	C	23	100
AT1G02000.1	AT1G02000	1167	T	A	26	100
AT1G02000.1	AT1G02000	1275	A	G	9	100
AT1G02000.1	AT1G02000	1308	G	A	8	100
AT1G02000.1	AT1G02000	1314	G	A	11	100
AT1G02000.1	AT1G02000	1320	T	G	12	100
AT1G02000.1	AT1G02000	1359	C	G	17	100
AT1G02000.1	AT1G02000	1488	G	A	17	100
AT1G02010.1	AT1G02010	663	T	C	5	100
AT1G02010.1	AT1G02010	683	A	C	5	100
AT1G02010.1	AT1G02010	1337	T	A	8	100
AT1G02010.1	AT1G02010	1442	T	A	7	100
AT1G02010.1	AT1G02010	1496	G	A	10	100
AT1G02010.1	AT1G02010	1571	C	T	8	100
AT1G02010.1	AT1G02010	1583	A	G	10	100
AT1G02010.1	AT1G02010	1700	C	A	14	100
AT1G02010.1	AT1G02010	1763	C	T	11	100
AT1G02010.1	AT1G02010	1808	C	A	13	100
AT1G02010.1	AT1G02010	1842	A	C	16	100
AT1G02010.1	AT1G02010	1901	T	G	23	100
AT1G02010.1	AT1G02010	1919	T	C	20	100
AT1G02010.1	AT1G02010	1973	A	G	12	100
AT1G02010.1	AT1G02010	1991	A	T	10	100
AT1G02010.1	AT1G02010	2084	T	C	23	100
AT1G02010.2	AT1G02010	1038	T	C	5	100
AT1G02010.2	AT1G02010	1080	A	G	6	100
AT1G02010.2	AT1G02010	1323	G	A	5	100
AT1G02010.2	AT1G02010	1359	T	A	8	100
AT1G02010.2	AT1G02010	1413	G	A	5	100
AT1G02010.2	AT1G02010	1488	C	T	7	100
AT1G02010.2	AT1G02010	1500	A	G	9	100
AT1G02010.2	AT1G02010	1680	C	T	8	100
AT1G02010.2	AT1G02010	1725	C	A	10	100
AT1G02010.2	AT1G02010	1759	A	C	6	100
AT1G02010.2	AT1G02010	1851	A	G	7	100
AT1G02010.2	AT1G02010	1869	A	T	11	100
AT1G02010.2	AT1G02010	1962	T	C	22	100
AT1G02010.2	AT1G02010	2001	G	C	20	95
AT1G02020.1	AT1G02020	1760	T	C	8	100
AT1G02020.1	AT1G02020	1765	C	T	8	100
AT1G02020.1	AT1G02020	1769	A	G	7	100
AT1G02020.1	AT1G02020	1789	A	G	7	100
AT1G02020.1	AT1G02020	1811	A	G	8	100
AT1G02020.1	AT1G02020	1844	G	A	8	100
AT1G02020.1	AT1G02020	1849	A	G	8	100
AT1G02020.1	AT1G02020	1900	T	A	8	100
AT1G02020.2	AT1G02020	1886	A	G	7	100
AT1G02020.2	AT1G02020	1919	G	A	9	100
AT1G02020.2	AT1G02020	1924	A	G	9	100
AT1G02020.2	AT1G02020	1975	T	A	11	100
AT1G02020.2	AT1G02020	2006	G	A	11	100
AT1G02020.2	AT1G02020	2020	T	A	11	100
AT1G02050.1	AT1G02050	506	C	A	5	100
AT1G02050.1	AT1G02050	647	C	G	8	100
AT1G02050.1	AT1G02050	692	A	G	14	100
AT1G02050.1	AT1G02050	698	G	C	14	100
AT1G02050.1	AT1G02050	713	G	T	12	100
AT1G02050.1	AT1G02050	782	C	T	6	100
AT1G02050.1	AT1G02050	863	G	C	10	100
AT1G02050.1	AT1G02050	875	T	G	11	100
AT1G02050.1	AT1G02050	971	C	T	10	100
AT1G02050.1	AT1G02050	1007	T	A	14	100
AT1G02050.1	AT1G02050	1055	G	A	15	100
AT1G02050.1	AT1G02050	1157	T	G	29	100
AT1G02050.1	AT1G02050	1178	C	T	29	100
AT1G02050.1	AT1G02050	1180	C	A	28	100
AT1G02050.1	AT1G02050	1260	T	C	6	100
AT1G02060.1	AT1G02060	2045	C	T	6	100
AT1G02060.1	AT1G02060	2077	G	C	6	100
AT1G02060.1	AT1G02060	2078	G	A	6	100
AT1G02065.1	AT1G02065	955	C	G	5	100
AT1G02065.1	AT1G02065	986	A	C	5	100
AT1G02065.1	AT1G02065	1094	A	G	8	100
AT1G02080.1	AT1G02080	255	T	G	6	100
AT1G02080.1	AT1G02080	279	T	C	5	100
AT1G02080.1	AT1G02080	4561	A	C	5	100
AT1G02080.1	AT1G02080	4846	A	T	5	100
AT1G02080.1	AT1G02080	4876	C	T	6	100
AT1G02080.1	AT1G02080	5151	T	C	6	100
AT1G02080.1	AT1G02080	5175	C	T	6	100
AT1G02080.1	AT1G02080	5910	C	T	6	100
AT1G02080.1	AT1G02080	6024	T	C	6	100
AT1G02080.1	AT1G02080	6026	G	A	6	100
AT1G02080.1	AT1G02080	6056	A	C	7	100
AT1G02080.1	AT1G02080	6075	A	C	7	100
AT1G02080.1	AT1G02080	6109	T	C	9	100
AT1G02080.1	AT1G02080	6225	A	G	6	100
AT1G02080.1	AT1G02080	6243	T	A	8	100
AT1G02080.1	AT1G02080	6255	T	C	9	100
AT1G02080.1	AT1G02080	6270	A	G	11	100
AT1G02080.1	AT1G02080	6327	T	C	8	100
AT1G02080.1	AT1G02080	6342	G	A	7	100
AT1G02080.1	AT1G02080	6408	G	A	8	100
AT1G02080.1	AT1G02080	6441	A	G	7	100
AT1G02080.1	AT1G02080	6450	T	G	8	100
AT1G02080.1	AT1G02080	6462	T	C	9	100
AT1G02080.1	AT1G02080	6558	A	G	12	100
AT1G02080.1	AT1G02080	6612	A	G	17	100
AT1G02080.1	AT1G02080	6645	T	C	22	100
AT1G02080.1	AT1G02080	6759	A	G	8	100
AT1G02080.1	AT1G02080	6762	G	T	8	100
AT1G02080.1	AT1G02080	6930	G	T	14	100
AT1G02080.1	AT1G02080	6942	T	C	11	100
AT1G02080.1	AT1G02080	6951	T	A	10	100
AT1G02080.1	AT1G02080	6960	C	A	13	100
AT1G02080.1	AT1G02080	6978	C	T	18	100
AT1G02080.1	AT1G02080	7023	A	G	27	100
AT1G02080.1	AT1G02080	7038	T	C	34	100
AT1G02080.1	AT1G02080	7065	T	A	36	100
AT1G02080.1	AT1G02080	7156	A	G	33	100
AT1G02080.1	AT1G02080	7206	G	C	49	100
AT1G02080.1	AT1G02080	7221	C	A	51	100
AT1G02080.1	AT1G02080	7239	G	T	50	100
AT1G02080.1	AT1G02080	7263	T	C	29	100
AT1G02080.1	AT1G02080	7293	C	T	17	100
AT1G02080.2	AT1G02080	4000	T	C	5	100
AT1G02080.2	AT1G02080	5736	G	T	6	100
AT1G02080.2	AT1G02080	5761	A	T	6	100
AT1G02080.2	AT1G02080	5941	C	T	5	100
AT1G02080.2	AT1G02080	6055	T	C	7	100
AT1G02080.2	AT1G02080	6057	G	A	7	100
AT1G02080.2	AT1G02080	6087	A	C	11	100
AT1G02080.2	AT1G02080	6106	A	C	10	100
AT1G02080.2	AT1G02080	6140	T	C	6	100
AT1G02080.2	AT1G02080	6256	A	G	8	100
AT1G02080.2	AT1G02080	6286	T	C	12	100
AT1G02080.2	AT1G02080	6301	A	G	12	100
AT1G02080.2	AT1G02080	6358	T	C	9	100
AT1G02080.2	AT1G02080	6373	G	A	10	100
AT1G02080.2	AT1G02080	6439	G	A	11	100
AT1G02080.2	AT1G02080	6472	A	G	11	100
AT1G02080.2	AT1G02080	6481	T	G	9	100
AT1G02080.2	AT1G02080	6493	T	C	9	100
AT1G02080.2	AT1G02080	6589	A	G	19	100
AT1G02080.2	AT1G02080	6643	A	G	14	100
AT1G02080.2	AT1G02080	6676	T	C	17	100
AT1G02080.2	AT1G02080	6790	A	G	10	100
AT1G02080.2	AT1G02080	6793	G	T	10	100
AT1G02080.2	AT1G02080	6961	G	T	16	100
AT1G02080.2	AT1G02080	6973	T	C	12	100
AT1G02080.2	AT1G02080	6982	T	A	11	100
AT1G02080.2	AT1G02080	6991	C	A	16	100
AT1G02080.2	AT1G02080	7009	C	T	23	100
AT1G02080.2	AT1G02080	7054	A	G	40	100
AT1G02080.2	AT1G02080	7069	T	C	44	100
AT1G02080.2	AT1G02080	7096	T	A	45	100
AT1G02080.2	AT1G02080	7187	A	G	39	100
AT1G02080.2	AT1G02080	7237	G	C	31	100
AT1G02080.2	AT1G02080	7252	C	A	35	100
AT1G02080.2	AT1G02080	7270	G	T	42	100
AT1G02080.2	AT1G02080	7294	T	C	29	100
AT1G02080.2	AT1G02080	7324	C	T	21	100
AT1G02080.2	AT1G02080	7332	T	C	19	100
AT1G02090.1	AT1G02090	146	T	C	5	100
AT1G02090.1	AT1G02090	157	G	C	5	100
AT1G02090.1	AT1G02090	160	C	T	5	100
AT1G02090.1	AT1G02090	163	G	T	5	100
AT1G02090.1	AT1G02090	228	A	C	6	100
AT1G02090.1	AT1G02090	242	G	C	6	100
AT1G02090.1	AT1G02090	406	A	T	6	100
AT1G02090.1	AT1G02090	424	A	C	8	100
AT1G02090.1	AT1G02090	443	T	A	7	100
AT1G02090.1	AT1G02090	455	G	C	9	100
AT1G02090.1	AT1G02090	490	T	C	12	100
AT1G02090.1	AT1G02090	505	G	A	13	100
AT1G02090.1	AT1G02090	574	T	A	15	100
AT1G02090.1	AT1G02090	593	C	G	17	100
AT1G02090.1	AT1G02090	669	A	G	27	96.29
AT1G02090.1	AT1G02090	850	T	G	25	100
AT1G02090.1	AT1G02090	872	A	T	19	100
AT1G02090.1	AT1G02090	891	C	T	10	100
AT1G02090.1	AT1G02090	895	T	C	10	100
AT1G02090.2	AT1G02090	406	A	T	7	100
AT1G02090.2	AT1G02090	424	A	C	7	100
AT1G02090.2	AT1G02090	443	T	A	10	100
AT1G02090.2	AT1G02090	455	G	C	13	100
AT1G02090.2	AT1G02090	490	T	C	16	100
AT1G02090.2	AT1G02090	505	G	A	20	100
AT1G02090.2	AT1G02090	574	T	A	16	100
AT1G02090.2	AT1G02090	593	C	G	14	100
AT1G02090.2	AT1G02090	669	A	G	19	100
AT1G02090.2	AT1G02090	833	T	G	26	100
AT1G02090.2	AT1G02090	855	A	T	19	100
AT1G02090.2	AT1G02090	874	C	T	6	100
AT1G02090.2	AT1G02090	878	T	C	6	100
AT1G02090.3	AT1G02090	406	A	T	9	100
AT1G02090.3	AT1G02090	424	A	C	9	100
AT1G02090.3	AT1G02090	443	T	A	9	100
AT1G02090.3	AT1G02090	455	G	C	9	100
AT1G02090.3	AT1G02090	490	T	C	11	100
AT1G02090.3	AT1G02090	505	G	A	13	100
AT1G02090.3	AT1G02090	574	T	A	12	100
AT1G02090.3	AT1G02090	593	C	G	14	100
AT1G02090.3	AT1G02090	669	A	G	21	100
AT1G02090.3	AT1G02090	1445	T	G	27	100
AT1G02090.3	AT1G02090	1467	A	T	20	100
AT1G02090.3	AT1G02090	1486	C	T	10	100
AT1G02090.3	AT1G02090	1490	T	C	10	100
AT1G02100.2	AT1G02100	715	G	A	7	100
AT1G02100.3	AT1G02100	713	G	A	7	100
AT1G02100.3	AT1G02100	971	T	C	5	100
AT1G02110.1	AT1G02110	936	T	C	6	100
AT1G02110.1	AT1G02110	1209	A	G	5	100
AT1G02110.1	AT1G02110	1296	T	C	10	100
AT1G02110.1	AT1G02110	1305	T	C	10	100
AT1G02110.1	AT1G02110	1348	C	T	5	100
AT1G02110.1	AT1G02110	1386	A	G	6	100
AT1G02110.1	AT1G02110	1404	T	C	5	100
AT1G02110.1	AT1G02110	1437	G	A	5	100
AT1G02110.1	AT1G02110	1491	T	C	5	100
AT1G02110.1	AT1G02110	1539	C	T	6	100
AT1G02110.1	AT1G02110	1542	A	T	6	100
AT1G02110.1	AT1G02110	1550	G	A	5	100
AT1G02110.1	AT1G02110	1608	G	C	10	100
AT1G02110.1	AT1G02110	1641	T	C	10	100
AT1G02110.1	AT1G02110	1830	A	C	16	100
AT1G02110.1	AT1G02110	1836	G	C	16	100
AT1G02110.1	AT1G02110	1923	G	A	34	100
AT1G02110.1	AT1G02110	1953	A	T	27	100
AT1G02110.1	AT1G02110	1996	T	G	21	100
AT1G02110.1	AT1G02110	2010	A	T	24	100
AT1G02110.1	AT1G02110	2118	A	G	15	100
AT1G02110.1	AT1G02110	2165	C	G	17	100
AT1G02110.1	AT1G02110	2184	C	A	16	100
AT1G02120.1	AT1G02120	201	C	G	6	100
AT1G02120.1	AT1G02120	225	G	A	6	100
AT1G02120.1	AT1G02120	372	C	T	6	100
AT1G02120.1	AT1G02120	381	T	G	6	100
AT1G02120.1	AT1G02120	384	A	T	6	100
AT1G02120.1	AT1G02120	405	C	A	6	100
AT1G02120.1	AT1G02120	474	G	A	6	100
AT1G02120.1	AT1G02120	486	C	T	6	100
AT1G02120.1	AT1G02120	791	C	T	7	100
AT1G02120.1	AT1G02120	816	C	T	10	100
AT1G02120.1	AT1G02120	1072	A	G	19	100
AT1G02120.1	AT1G02120	1180	G	A	30	100
AT1G02120.1	AT1G02120	1222	T	G	35	100
AT1G02120.1	AT1G02120	1266	A	G	36	100
AT1G02120.1	AT1G02120	1373	A	C	45	100
AT1G02120.1	AT1G02120	1388	G	A	47	100
AT1G02120.1	AT1G02120	1413	C	A	51	100
AT1G02120.1	AT1G02120	1440	C	A	54	100
AT1G02120.1	AT1G02120	1452	T	G	57	100
AT1G02120.1	AT1G02120	1487	C	T	59	100
AT1G02120.1	AT1G02120	1488	T	A	58	100
AT1G02120.1	AT1G02120	1584	A	G	51	100
AT1G02120.1	AT1G02120	1637	T	G	35	100
AT1G02120.1	AT1G02120	1641	C	T	35	100
AT1G02120.1	AT1G02120	1649	C	G	34	100
AT1G02120.1	AT1G02120	1662	A	G	36	100
AT1G02120.1	AT1G02120	1695	G	T	37	100
AT1G02120.1	AT1G02120	1737	T	C	23	100
AT1G02120.1	AT1G02120	1740	C	T	22	100
AT1G02120.1	AT1G02120	1777	C	G	8	100
AT1G02120.1	AT1G02120	1779	C	T	6	100
AT1G02130.1	AT1G02130	178	C	T	15	100
AT1G02130.1	AT1G02130	247	A	G	20	100
AT1G02130.1	AT1G02130	256	C	G	20	100
AT1G02130.1	AT1G02130	262	A	G	20	100
AT1G02130.1	AT1G02130	371	G	C	29	100
AT1G02130.1	AT1G02130	433	T	C	14	100
AT1G02130.1	AT1G02130	436	C	G	14	100
AT1G02130.1	AT1G02130	448	T	G	14	100
AT1G02130.1	AT1G02130	451	T	C	12	100
AT1G02130.1	AT1G02130	485	A	G	18	100
AT1G02130.1	AT1G02130	499	T	G	20	100
AT1G02130.1	AT1G02130	523	C	T	27	100
AT1G02130.1	AT1G02130	616	T	A	35	100
AT1G02130.1	AT1G02130	646	A	G	29	96.55
AT1G02130.1	AT1G02130	652	C	A	25	100
AT1G02130.1	AT1G02130	674	G	A	27	100
AT1G02130.1	AT1G02130	711	C	A	21	100
AT1G02130.1	AT1G02130	712	G	T	21	100
AT1G02130.1	AT1G02130	750	C	A	12	100
AT1G02140.1	AT1G02140	54	G	C	6	100
AT1G02140.1	AT1G02140	91	A	G	26	100
AT1G02140.1	AT1G02140	175	T	C	27	100
AT1G02140.1	AT1G02140	208	C	G	23	100
AT1G02140.1	AT1G02140	217	A	G	24	100
AT1G02140.1	AT1G02140	235	G	T	48	100
AT1G02140.1	AT1G02140	331	C	T	69	100
AT1G02140.1	AT1G02140	395	T	G	73	100
AT1G02140.1	AT1G02140	396	G	T	73	100
AT1G02140.1	AT1G02140	421	A	G	87	100
AT1G02140.1	AT1G02140	487	C	T	66	100
AT1G02140.1	AT1G02140	523	T	A	28	100
AT1G02140.1	AT1G02140	534	C	G	15	100
AT1G02140.1	AT1G02140	541	C	A	10	100
AT1G02145.1	AT1G02145	786	T	C	8	100
AT1G02145.1	AT1G02145	822	A	G	7	100
AT1G02145.1	AT1G02145	903	A	T	5	100
AT1G02145.1	AT1G02145	904	G	C	5	100
AT1G02145.1	AT1G02145	981	A	G	8	100
AT1G02145.1	AT1G02145	1102	G	C	5	100
AT1G02145.1	AT1G02145	1152	A	G	6	100
AT1G02145.1	AT1G02145	1155	G	T	6	100
AT1G02145.1	AT1G02145	1170	T	A	6	100
AT1G02145.1	AT1G02145	1194	G	A	10	100
AT1G02145.1	AT1G02145	1259	A	C	19	100
AT1G02145.1	AT1G02145	1275	T	C	17	100
AT1G02145.1	AT1G02145	1278	C	A	16	100
AT1G02145.1	AT1G02145	1343	A	G	6	100
AT1G02145.1	AT1G02145	1344	T	C	5	100
AT1G02145.1	AT1G02145	1345	T	C	6	100
AT1G02145.1	AT1G02145	1371	A	G	9	100
AT1G02145.1	AT1G02145	1374	T	C	9	100
AT1G02145.1	AT1G02145	1413	T	C	8	100
AT1G02145.1	AT1G02145	1429	T	C	8	100
AT1G02145.1	AT1G02145	1440	A	G	6	100
AT1G02145.1	AT1G02145	1453	T	G	5	100
AT1G02145.2	AT1G02145	977	A	C	10	100
AT1G02145.2	AT1G02145	993	T	C	10	100
AT1G02145.2	AT1G02145	996	C	A	9	100
AT1G02145.2	AT1G02145	1089	A	G	5	100
AT1G02145.2	AT1G02145	1092	T	C	5	100
AT1G02145.2	AT1G02145	1131	T	C	6	100
AT1G02145.2	AT1G02145	1147	T	C	10	100
AT1G02145.2	AT1G02145	1158	A	G	10	100
AT1G02145.2	AT1G02145	1171	T	G	9	100
AT1G02145.2	AT1G02145	1182	G	T	9	100
AT1G02145.3	AT1G02145	993	A	G	6	100
AT1G02145.3	AT1G02145	1052	C	A	6	100
AT1G02145.3	AT1G02145	1114	G	C	6	100
AT1G02145.3	AT1G02145	1164	A	G	9	100
AT1G02145.3	AT1G02145	1167	G	T	10	100
AT1G02145.3	AT1G02145	1206	G	A	13	100
AT1G02145.3	AT1G02145	1271	A	C	18	100
AT1G02145.3	AT1G02145	1287	T	C	16	100
AT1G02145.3	AT1G02145	1290	C	A	16	100
AT1G02145.3	AT1G02145	1355	A	G	6	100
AT1G02145.3	AT1G02145	1356	T	C	5	100
AT1G02145.3	AT1G02145	1357	T	C	5	100
AT1G02145.3	AT1G02145	1383	A	G	7	100
AT1G02145.3	AT1G02145	1386	T	C	7	100
AT1G02145.3	AT1G02145	1425	T	C	8	100
AT1G02145.3	AT1G02145	1441	T	C	10	100
AT1G02145.3	AT1G02145	1452	A	G	10	100
[truncated: 338,814 more rows]
