# Supplementary material for: Perturbation of Parentally Biased Gene Expression during Interspecific Hybridization
Source: PLoS One. 2015 Feb 26;10(2):e0117293. doi: 10.1371/journal.pone.0117293 (PMC4342222; doi:10.1371/journal.pone.0117293)
Supplement: S3 File — Identification of MEGs in Col-0 x C24. (DAT) [file pone.0117293.s013.dat]

Gene	SNP/gene	Mean(%at9-ColxC24)	Mean(%C24-ColxC24)	Mean(Cov-ColxC24)	Mean(%at9-C24xCol)	Mean(%C24-C24xCol)	Mean(Cov-C24xCol)	#mom_reads_ColxC24	#dad_reads_ColxC24	Adjusted Read #	Expected #mom	Expected #dad	O-E Mom	O-E Dad	Chi-Sq	Chi-Dist	P-value	Benjamini P (q value)	# Rows	Count	#Mom:#Dad	Bias MEG
AT2G24310	1	20	0	5	0	100	1	2	1	3	2	1	0	0	0	0	1	1	10754	0	2	0
AT4G23920	1	70	30	10	25	75	8	8	4	12	8	4	0	0	0	0	1	1.000093	10754	1	2	0
AT5G11780	1	70	30	10	0	100	2	8	4	12	8	4	0	0	0	0	1	1.00018601	10754	2	2	0
AT5G43600	1	67.5	32.5	40	3.84	96.15	26	28	14	42	28	14	0	0	0	0	1	1.00027904	10754	3	2	0
AT5G66455	1	70	30	10	14.28	85.71	7	8	4	12	8	4	0	0	0	0	1	1.00037209	10754	4	2	0
AT5G46390	1	63.63	27.27	11	0	100	13	7.9993	3.9997	11.999	7.99933333	3.99966667	1.389e-10	2.778e-10	4.167e-10	1.62874e-5	0.99998371	1.00044886	10754	5	1.999975	0
AT5G42230	6	69.1016667	30.8916667	13.6666667	0	100	6.33333333	10.4438944	5.22186111	15.6657556	10.443837	5.22191852	3.1556e-10	6.3111e-10	9.4667e-10	0.00002455	0.99997545	1.00053368	10754	6	2.00003298	0
AT1G02820	1	71.42	28.57	7	16.66	83.33	6	5.9994	2.9999	8.9993	5.99953333	2.99976667	2.96319e-9	5.92639e-9	8.88958e-9	7.52282e-5	0.99992477	1.00057607	10754	7	1.99986666	0
AT1G03600	1	71.42	28.57	7	22.85	77.14	35	5.9994	2.9999	8.9993	5.99953333	2.99976667	2.96319e-9	5.92639e-9	8.88958e-9	7.52282e-5	0.99992477	1.00066918	10754	8	1.99986666	0
AT1G25440	1	71.42	28.57	7	10	90	10	5.9994	2.9999	8.9993	5.99953333	2.99976667	2.96319e-9	5.92639e-9	8.88958e-9	7.52282e-5	0.99992477	1.00076231	10754	9	1.99986666	0
AT1G54160	1	71.42	28.57	7	66.66	33.33	3	5.9994	2.9999	8.9993	5.99953333	2.99976667	2.96319e-9	5.92639e-9	8.88958e-9	7.52282e-5	0.99992477	1.00085545	10754	10	1.99986666	0
AT3G03110	1	71.42	28.57	7	0	100	1	5.9994	2.9999	8.9993	5.99953333	2.99976667	2.96319e-9	5.92639e-9	8.88958e-9	7.52282e-5	0.99992477	1.00094862	10754	11	1.99986666	0
AT3G07500	1	71.42	28.57	7	14.28	85.71	7	5.9994	2.9999	8.9993	5.99953333	2.99976667	2.96319e-9	5.92639e-9	8.88958e-9	7.52282e-5	0.99992477	1.0010418	10754	12	1.99986666	0
AT3G45093	1	71.42	28.57	7	80	20	5	5.9994	2.9999	8.9993	5.99953333	2.99976667	2.96319e-9	5.92639e-9	8.88958e-9	7.52282e-5	0.99992477	1.001135	10754	13	1.99986666	0
AT4G10895	1	71.42	28.57	7	66.66	33.33	6	5.9994	2.9999	8.9993	5.99953333	2.99976667	2.96319e-9	5.92639e-9	8.88958e-9	7.52282e-5	0.99992477	1.00122821	10754	14	1.99986666	0
AT5G17150	1	71.42	28.57	7	0	100	7	5.9994	2.9999	8.9993	5.99953333	2.99976667	2.96319e-9	5.92639e-9	8.88958e-9	7.52282e-5	0.99992477	1.00132144	10754	15	1.99986666	0
AT5G46720	3	72.22	27.7733333	6	23.3333333	76.6666667	7.33333333	5.3332	2.6664	7.9996	5.33306667	2.66653333	3.3335e-9	6.667e-9	0.00000001	0.00007979	0.99992021	1.00141013	10754	16	2.00015002	0
AT4G15730	2	71.425	28.565	7	0	100	1	5.99975	2.99955	8.9993	5.99953333	2.99976667	7.82468e-9	1.56494e-8	2.3474e-8	0.00012225	0.99987775	1.00146087	10754	17	2.0002167	0
AT1G22015	1	69.23	30.76	13	47.05	52.94	17	9.9999	4.9988	14.9987	9.99913333	4.99956667	5.87829e-8	1.17566e-7	1.76349e-7	0.00033506	0.99966494	1.00134098	10754	18	2.00046011	0
AT5G50480	1	69.23	30.76	13	30.5	69.49	59	9.9999	4.9988	14.9987	9.99913333	4.99956667	5.87829e-8	1.17566e-7	1.76349e-7	0.00033506	0.99966494	1.00143426	10754	19	2.00046011	0
AT3G49307	1	68.42	31.57	19	28	72	25	13.9998	6.9983	20.9981	13.9987333	6.99936667	8.12772e-8	1.62554e-7	2.43832e-7	0.00039399	0.99960601	1.00146851	10754	20	2.00045725	0
AT3G27785	7	69.4271429	30.5685714	12.8571429	28.9814286	71.0114286	11.5714286	9.92634694	4.9302449	14.8565918	9.90439456	4.95219728	4.86559e-5	9.73118e-5	0.00014597	0.00963957	0.99036043	0.99229815	10754	21	2.01335778	0
AT5G44450	2	70.125	29.865	9	4.165	95.83	12	7.31125	3.68785	10.9991	7.33273333	3.66636667	6.29416e-5	0.00012588	0.00018882	0.01096366	0.98903634	0.9910638	10754	22	1.98252369	0
AT5G57345	2	67.305	28.845	9.5	10.525	89.47	16.5	7.393975	3.740275	11.13425	7.42283333	3.71141667	0.00011219	0.00022439	0.00033658	0.01463736	0.98536264	0.98747459	10754	23	1.97685331	0
AT4G25900	7	67.7271429	32.2628571	36.7142857	40.6728571	59.3171429	60.5714286	25.8655367	12.8450776	38.7106143	25.8070762	12.9035381	0.00013243	0.00026486	0.00039729	0.0159025	0.9840975	0.98629865	10754	24	2.01365361	0
AT3G10180	6	72.0616667	27.9333333	5.66666667	4.16666667	95.8333333	5.5	5.08349444	2.58288889	7.66638333	5.11092222	2.55546111	0.00014719	0.00029438	0.00044157	0.01676524	0.98323476	0.98552583	10754	25	1.96814291	0
AT1G79890	2	71.25	28.75	6.5	16.665	83.33	4	5.63125	2.86875	8.5	5.66666667	2.83333333	0.00022135	0.00044271	0.00066406	0.02055874	0.97944126	0.981815	10754	26	1.96296296	0
AT3G20030	2	73.33	26.665	5.5	75	25	6.5	5.03315	2.466575	7.499725	4.99981667	2.49990833	0.00022223	0.00044446	0.00066669	0.02059938	0.97940062	0.98186578	10754	27	2.04054205	0
AT3G25420	2	73.33	26.665	5.5	64.85	35.14	21	5.03315	2.466575	7.499725	4.99981667	2.49990833	0.00022223	0.00044446	0.00066669	0.02059938	0.97940062	0.98195733	10754	28	2.04054205	0
AT3G11920	8	71.42125	28.57	7.875	25.485	74.5125	10.125	6.62442344	3.2498875	9.87431094	6.58287396	3.29143698	0.00026225	0.0005245	0.00078675	0.02237698	0.97762302	0.98026647	10754	29	2.03835469	0
AT5G12370	9	70.2766667	29.7211111	10.5555556	9.89	90.1077778	8.44444444	8.41809259	4.1372284	12.555321	8.37021399	4.185107	0.00027387	0.00054774	0.00082161	0.02286727	0.97713273	0.97986622	10754	30	2.03471788	0
AT5G48100	3	70.4666667	29.5266667	10	0	100	14	8.04666667	3.95266667	11.9993333	7.99955556	3.99977778	0.00027745	0.0005549	0.00083234	0.02301605	0.97698395	0.97980839	10754	31	2.03575645	0
AT1G44090	2	71.425	28.57	6	5	95	5.5	5.2855	2.7142	7.9997	5.33313333	2.66656667	0.00042544	0.00085088	0.00127632	0.0284989	0.9715011	0.97440056	10754	32	1.94735097	0
AT1G79540	2	71.425	28.57	6	8.33	91.665	5	5.2855	2.7142	7.9997	5.33313333	2.66656667	0.00042544	0.00085088	0.00127632	0.0284989	0.9715011	0.97449145	10754	33	1.94735097	0
AT5G11530	2	71.425	28.57	6	27.775	55.55	6	5.2855	2.7142	7.9997	5.33313333	2.66656667	0.00042544	0.00085088	0.00127632	0.0284989	0.9715011	0.97458236	10754	34	1.94735097	0
AT5G45940	14	68.8307143	31.165	12.2142857	0	100	5.07142857	9.4071801	4.80658214	14.2137622	9.4758415	4.73792075	0.00049752	0.00099503	0.00149255	0.03081743	0.96918257	0.97234718	10754	35	1.95714539	0
AT5G17170	9	70.8522222	29.1422222	9.44444444	13.4222222	86.5744444	14.3333333	7.69159877	3.75232099	11.4439198	7.62927984	3.81463992	0.00050905	0.00101809	0.00152714	0.03117227	0.96882773	0.97208187	10754	36	2.04982431	0
AT5G03820	5	67.87	32.122	37.2	28	72	4	26.24764	12.949384	39.197024	26.1313493	13.0656747	0.00051752	0.00103504	0.00155256	0.03143057	0.96856943	0.97191338	10754	37	2.0269412	0
AT4G16780	2	71.665	28.33	5.5	50	50	4	4.941575	2.55815	7.499725	4.99981667	2.49990833	0.00067844	0.00135689	0.00203533	0.03598406	0.96401594	0.96743444	10754	38	1.93169869	0
AT4G00893	4	70.1525	29.84	7.5	60.285	39.705	10.25	6.2614375	3.238	9.4994375	6.33295833	3.16647917	0.00080772	0.00161543	0.00242315	0.03926039	0.96073961	0.96423647	10754	39	1.9337361	0
AT5G27238	4	69.05	30.9425	18.75	16.4575	83.54	11.25	13.946875	6.80171875	20.7485938	13.8323958	6.91619792	0.00094745	0.0018949	0.00284234	0.04251799	0.95748201	0.9610567	10754	40	2.05049275	0
AT5G20710	10	69.117	30.876	9.9	51.235	48.757	16.5	7.842583	4.056724	11.899307	7.93287133	3.96643567	0.00102762	0.00205524	0.00308286	0.04427861	0.95572139	0.95937905	10754	41	1.93323061	0
AT5G46080	4	68.9975	30.995	10.25	10.415	89.5825	11.75	8.07224375	4.1769875	12.2492313	8.16615417	4.08307708	0.00107997	0.00215993	0.0032399	0.04539115	0.95460885	0.95835171	10754	42	1.93255157	0
AT5G47560	10	70.237	29.756	12.6	0.714	98.571	16.3	9.849862	4.749256	14.599118	9.73274533	4.86637267	0.0014093	0.00281859	0.00422789	0.05184367	0.94815633	0.95196276	10754	43	2.07398001	0
AT5G09580	3	72.6133333	27.38	7.33333333	0	100	7	6.32497778	3.00786667	9.33284444	6.2218963	3.11094815	0.00170781	0.00341561	0.00512342	0.0570623	0.9429377	0.94681159	10754	44	2.10281189	0
AT5G22980	20	67.485	32.507	20.55	42.1585	57.8335	28.45	14.8681675	7.6801885	22.548356	15.0322373	7.51611867	0.00179075	0.00358149	0.00537224	0.05842906	0.94157094	0.94552749	10754	45	1.93591179	0
AT1G69260	2	72.915	27.08	7	17.855	82.14	11	6.10405	2.8956	8.99965	5.99976667	2.99988333	0.00181257	0.00362515	0.00543772	0.05878344	0.94121657	0.94525989	10754	46	2.10804324	0
AT5G14420	2	72.915	27.08	7	0	100	1	6.10405	2.8956	8.99965	5.99976667	2.99988333	0.00181257	0.00362515	0.00543772	0.05878344	0.94121657	0.94534818	10754	47	2.10804324	0
AT3G01327	2	66.655	33.335	92.5	28.385	71.38	147	62.655875	31.834875	94.49075	62.9938333	31.4969167	0.00181313	0.00362625	0.00543938	0.05879241	0.94120759	0.94542746	10754	48	1.96815207	0
AT3G46230	3	72.27	27.7266667	8	0	100	1	6.7816	3.21813333	9.99973333	6.66648889	3.33324444	0.00198764	0.00397528	0.00596291	0.0615514	0.9384486	0.94274416	10754	49	2.10730858	0
AT3G18550	5	71.832	28.166	8.8	13.332	86.664	2	7.321216	3.478608	10.799824	7.19988267	3.59994133	0.00204472	0.00408945	0.00613417	0.06242726	0.93757274	0.94195228	10754	50	2.10463956	0
AT5G42690	44	69.4245455	30.5709091	7.72727273	0.48780488	99.5121951	5.95121951	6.36462397	3.36229752	9.72692149	6.48461433	3.24230716	0.00222028	0.00444057	0.00666085	0.06504637	0.93495363	0.9394087	10754	51	1.89293896	0
AT1G02980	3	69.0433333	30.95	8.66666667	26.19	73.8066667	5.33333333	6.98375556	3.68233333	10.6660889	7.11072593	3.55536296	0.00226721	0.00453441	0.00680162	0.06572854	0.93427146	0.93881099	10754	52	1.89655713	0
AT1G77310	4	70	30	6.5	0	100	1.5	5.55	2.95	8.5	5.66666667	2.83333333	0.00240196	0.00480392	0.00720588	0.06764915	0.93235085	0.93696861	10754	53	1.88135593	0
AT1G21395	1	65.62	32.81	64	21.91	78.08	73	42.9968	21.9984	64.9952	43.3301333	21.6650667	0.00256429	0.00512858	0.00769288	0.06989207	0.93010793	0.93480194	10754	54	1.95454215	0
AT4G17505	9	67.5822222	32.41	16	33.4266667	66.3544444	31.2222222	11.8131556	6.1856	17.9987556	11.9991704	5.99958519	0.00288366	0.00576732	0.00865098	0.07410488	0.92589512	0.93065484	10754	55	1.9097833	0
AT3G25805	2	71.36	28.635	10.5	0	100	5.5	8.4928	4.006675	12.499475	8.33298333	4.16649167	0.00306509	0.00613019	0.00919528	0.07639366	0.92360634	0.92844107	10754	56	2.11966281	0
AT3G11210	4	71.5225	28.47	10.25	51.3166667	48.6733333	6.33333333	8.33105625	3.918175	12.2492313	8.16615417	4.08307708	0.00332993	0.00665985	0.00998978	0.0796151	0.9203849	0.92528926	10754	57	2.12625936	0
AT2G38255	1	68.08	31.91	47	23.52	76.47	34	32.9976	15.9977	48.9953	32.6635333	16.3317667	0.00341667	0.00683334	0.01025001	0.08064192	0.91935808	0.92434338	10754	58	2.06264651	0
AT5G45130	13	66.4123077	33.47	141.076923	7.28769231	92.58	97.8461538	94.6924402	48.2184462	142.910886	95.2739243	47.6369621	0.00354896	0.00709793	0.01064689	0.08218288	0.91781712	0.92288035	10754	59	1.96382189	0
AT5G60553	3	71.8466667	28.1466667	9.66666667	40.95	59.0466667	9	7.94517778	3.72084444	11.6660222	7.77734815	3.88867407	0.00362164	0.00724329	0.01086493	0.08301713	0.91698287	0.92212772	10754	60	2.13531576	0
AT5G18140	1	68.18	31.81	44	0	100	17	30.9992	14.9964	45.9956	30.6637333	15.3318667	0.00367006	0.00734013	0.01101019	0.08356823	0.91643177	0.92165971	10754	61	2.06710944	0
AT4G11080	23	71.5317391	28.4621739	10.5652174	36.3526087	63.6413043	7.95652174	8.55748374	4.00709055	12.5645743	8.37638286	4.18819143	0.00391548	0.00783095	0.01174643	0.08630648	0.91369352	0.91899178	10754	62	2.13558532	0
AT2G36630	2	73.21	26.785	7.5	24.995	74.995	4.5	6.49075	3.008875	9.499625	6.33308333	3.16654167	0.00392523	0.00785045	0.01177568	0.08641344	0.91358656	0.91897015	10754	63	2.15720161	0
AT5G58820	5	69.664	30.33	6.2	43.846	56.15	14	5.319168	2.88046	8.199628	5.46641867	2.73320933	0.00396654	0.00793308	0.01189961	0.08686521	0.91313479	0.91860164	10754	64	1.84663838	0
AT1G19400	5	68.856	31.14	7.8	0	100	5.6	6.370768	3.42892	9.799688	6.53312533	3.26656267	0.00403481	0.00806962	0.01210442	0.08760657	0.91239343	0.91794171	10754	65	1.85795177	0
AT2G38760	4	74.995	24.9975	5.75	75	25	2.25	5.3122125	2.43735625	7.74956875	5.16637917	2.58318958	0.00411649	0.00823299	0.01234948	0.08848532	0.91151468	0.91714342	10754	66	2.17949777	0
AT2G28880	20	69.5	30.4965	6.4	34.6666667	65.3333333	2.53333333	5.448	2.951776	8.399776	5.59985067	2.79992533	0.00411772	0.00823544	0.01235316	0.08849847	0.91150153	0.91721601	10754	67	1.84566851	0
AT3G54050	20	70.198	29.7955	15.7	33.9705	66.022	17.15	12.021086	5.6778935	17.6989795	11.7993197	5.89965983	0.00416806	0.00833613	0.01250419	0.08903556	0.91096444	0.91676133	10754	68	2.11717356	0
AT4G12540	4	74.4425	25.555	6.25	51.665	48.33	6.5	5.65265625	2.5971875	8.24984375	5.49989583	2.74994792	0.00424294	0.00848589	0.01272883	0.08982841	0.91017159	0.91604916	10754	69	2.17645289	0
AT5G47630	10	69.659	29.562	16	4.916	95.083	16.4	12.14544	5.72992	17.87536	11.9169067	5.95845333	0.00438264	0.00876528	0.01314791	0.09128883	0.90871117	0.91466491	10754	70	2.11965263	0
AT1G76110	3	72.7766667	27.22	8.33333333	23.4133333	76.58	15.3333333	7.06472222	3.26833333	10.3330556	6.8887037	3.44435185	0.00449758	0.00899517	0.01349275	0.09247291	0.90752709	0.91355858	10754	71	2.16156723	0
AT1G63080	2	70	30	5.5	0	100	3.5	4.85	2.65	7.5	5	2.5	0.0045	0.009	0.0135	0.09249764	0.90750236	0.91361921	10754	72	1.83018868	0
AT4G20800	6	66.915	33.0783333	22.5	46.4316667	53.4233333	56.5	16.055875	8.442625	24.4985	16.3323333	8.16616667	0.00467963	0.00935925	0.01403888	0.09431723	0.90568277	0.91187272	10754	73	1.90176337	0
AT3G57270	13	66.53	33.4638462	45.9230769	29.8353846	70.0338462	122.769231	31.5526231	16.3676278	47.9202509	31.9468339	15.973417	0.0048644	0.0097288	0.0145932	0.09615239	0.90384761	0.91011022	10754	74	1.92774564	0
AT4G00390	5	72.2	27.792	9.6	0	100	5.4	7.9312	3.668032	11.599232	7.73282133	3.86641067	0.00508923	0.01017846	0.01526769	0.0983383	0.9016617	0.90799419	10754	75	2.1622494	0
AT1G24400	2	68.885	31.11	7	25.38	74.615	11.5	5.82195	3.1777	8.99965	5.99976667	2.99988333	0.00527	0.01054	0.01581	0.10006053	0.89993947	0.90634473	10754	76	1.83212701	0
AT1G61330	8	68.0625	31.03875	7.5	36.12625	63.87125	6.875	6.1046875	3.32790625	9.43259375	6.28839583	3.14419792	0.00536683	0.01073366	0.01610049	0.10097072	0.89902928	0.90551286	10754	77	1.83439287	0
AT1G74880	2	69.04	30.95	6.5	0	100	3	5.4876	3.01175	8.49935	5.66623333	2.83311667	0.00563158	0.01126317	0.01689475	0.1034176	0.8965824	0.90313293	10754	78	1.82206358	0
AT1G57820	4	72.24	27.755	9.75	33.5225	66.4725	11.75	8.0434	3.7061125	11.7495125	7.83300833	3.91650417	0.00565104	0.01130208	0.01695312	0.1035951	0.8964049	0.90303872	10754	79	2.17030649	0
AT5G47455	2	70	30	5	16.665	83.33	2	4.5	2.5	7	4.66666667	2.33333333	0.00595238	0.01190476	0.01785714	0.10630533	0.89369467	0.90039277	10754	80	1.8	0
AT1G31500	2	68.33	31.665	8	0	100	5	6.4664	3.5332	9.9996	6.6664	3.3332	0.00600024	0.01200048	0.01800072	0.10672929	0.89327071	0.90004996	10754	81	1.83018227	0
AT1G60970	4	71.4475	28.545	12	1.2025	98.7925	25.75	9.5737	4.4254	13.9991	9.33273333	4.66636667	0.00622164	0.01244329	0.01866493	0.10866856	0.89133144	0.89818013	10754	82	2.16335247	0
AT1G23147	1	66.66	33.33	24	32.2	66.1	59	16.9984	8.9992	25.9976	17.3317333	8.66586667	0.00641085	0.0128217	0.01923254	0.11029812	0.88970188	0.89662206	10754	83	1.88887901	0
AT5G45050	4	73.6075	26.385	7.75	0	100	2.5	6.70458125	3.0448375	9.74941875	6.4996125	3.24980625	0.0064638	0.0129276	0.0193914	0.11074977	0.88925023	0.89625089	10754	84	2.20195043	0
AT5G42310	3	74.5966667	25.3933333	6.66666667	32.14	67.8566667	9.33333333	5.97311111	2.69288889	8.666	5.77733333	2.88866667	0.00663437	0.01326873	0.0199031	0.11219194	0.88780806	0.89488124	10754	85	2.2181053	0
AT1G15660	2	70.83	29.165	14.5	12.5	87.5	4.5	11.27035	5.228925	16.499275	10.9995167	5.49975833	0.00666854	0.01333708	0.02000561	0.11247859	0.88752141	0.89467615	10754	86	2.15538567	0
AT3G53650	8	66.28375	33.505	38.875	38.335	61.6575	55.5	26.7678078	14.0250688	40.7928766	27.195251	13.5976255	0.00671837	0.01343674	0.02015511	0.11289525	0.88710475	0.89433997	10754	87	1.90856874	0
AT2G43660	6	66.01	33.395	41.5	31.8433333	68.1483333	42.6666667	28.39415	14.858925	43.253075	28.8353833	14.4176917	0.00675167	0.01350333	0.020255	0.11317279	0.88682721	0.89414399	10754	88	1.91091549	0
AT1G66855	2	66.665	33.33	22.5	47.855	52.14	24.5	15.999625	8.49925	24.498875	16.3325833	8.16629167	0.00678774	0.01357547	0.02036321	0.11347265	0.88652735	0.89392547	10754	89	1.88247492	0
AT3G59790	2	68.785	31.205	35	24.915	75.075	18	25.07475	11.92175	36.9965	24.6643333	12.3321667	0.00682937	0.01365874	0.02048811	0.11381776	0.88618224	0.89366127	10754	90	2.10327762	0
AT5G46180	13	70.4830769	29.5107692	16.3846154	9.08076923	90.9130769	13.6923077	12.5483811	5.83522604	18.3836071	12.2557381	6.12786903	0.00698774	0.01397548	0.02096322	0.11512081	0.88487919	0.89243091	10754	91	2.1504533	0
AT5G16010	4	63.3325	20	6.75	28.57	71.425	5	5.27494375	2.35	7.62494375	5.08329583	2.54164792	0.00722542	0.01445083	0.02167625	0.11704837	0.88295163	0.89057042	10754	92	2.24465691	0
AT5G42720	3	68.3333333	31.6666667	7	0	100	6	5.78333333	3.21666667	9	6	3	0.00782407	0.01564815	0.02347222	0.12176454	0.87823546	0.88589664	10754	93	1.79792746	0
AT3G51280	2	72.775	27.22	9.5	13.635	86.355	16.5	7.913625	3.5859	11.499525	7.66635	3.833175	0.00797575	0.01595151	0.02392726	0.12292987	0.87707013	0.88480414	10754	94	2.20687275	0
AT4G15050	3	66.2766667	33.7133333	151	20.89	79.1	251.666667	101.077767	51.9071333	152.9849	101.989933	50.9949667	0.00815814	0.01631628	0.02447442	0.12431616	0.87568384	0.8834885	10754	95	1.94728085	0
AT5G18660	1	66.66	33.33	18	32.14	67.85	28	12.9988	6.9994	19.9982	13.3321333	6.66606667	0.00833408	0.01666817	0.02500225	0.12563855	0.87436145	0.88223711	10754	96	1.85713061	0
AT3G26010	3	68.0533333	31.9433333	7.33333333	12.5	87.5	4.33333333	5.99057778	3.34251111	9.33308889	6.22205926	3.11102963	0.00861189	0.01722378	0.02583566	0.12769769	0.87230231	0.880242	10754	97	1.7922387	0
AT5G43670	1	70.58	29.41	17	12.5	87.5	8	12.9986	5.9997	18.9983	12.6655333	6.33276667	0.00875868	0.01751737	0.02627605	0.12877202	0.87122798	0.8792404	10754	98	2.16654166	0
AT1G02730	3	68.0533333	31.9433333	7				5.76373333	3.23603333	8.99976667	5.99984444	2.99992222	0.00929165	0.0185833	0.02787495	0.13259685	0.86740315	0.87546255	10754	99	1.78111062	0
AT3G15357	2	67.305	32.69	9.5	24.165	75.83	13	7.393975	4.10555	11.499525	7.66635	3.833175	0.00967711	0.01935423	0.02903134	0.13529331	0.86470669	0.87282296	10754	100	1.80097064	0
AT5G64640	3	73.3333333	26.6666667	9	1.96	98.0366667	7	7.6	3.4	11	7.33333333	3.66666667	0.00969697	0.01939394	0.02909091	0.1354307	0.8645693	0.87276619	10754	101	2.23529412	0
AT5G22300	6	67.3583333	32.6366667	8.83333333	4.16666667	95.8333333	6.33333333	6.94998611	3.88290556	10.8328917	7.22192778	3.61096389	0.01023996	0.02047993	0.03071989	0.13913322	0.86086678	0.86911015	10754	102	1.78989316	0
AT1G57790	1	71.42	28.57	14	50	50	6	10.9988	4.9998	15.9986	10.6657333	5.33286667	0.01040092	0.02080183	0.03120275	0.14021119	0.85978881	0.86810336	10754	103	2.19984799	0
AT2G03290	6	70.0983333	29.895	21.6666667	24.5566667	75.4383333	36.8333333	16.1879722	7.47725	23.6652222	15.7768148	7.88840741	0.01071512	0.02143023	0.03214535	0.14229098	0.85770902	0.86608477	10754	104	2.16496335	0
AT5G48370	4	67.6175	32.3775	7.5	0	100	5.5	6.0713125	3.4283125	9.499625	6.33308333	3.16654167	0.01082	0.02164	0.03246	0.14297822	0.85702178	0.86547208	10754	105	1.77093322	0
AT4G05520	23	67.4017391	32.5921739	8	33.2186957	66.7752174	7.7826087	6.39213913	3.60737391	9.99951304	6.66634203	3.33317101	0.01127863	0.02255727	0.0338359	0.14594369	0.85405631	0.86255837	10754	106	1.77196467	0
AT5G44230	7	67.6957143	32.3	7	11.6666667	88.3333333	3.5	5.7387	3.261	8.9997	5.9998	2.9999	0.01136258	0.02272516	0.03408774	0.14647969	0.85352031	0.862098	10754	107	1.75979761	0
AT2G03190	2	66.07	33.92	56	31.325	68.665	73.5	37.9992	19.9952	57.9944	38.6629333	19.3314667	0.01139443	0.02278885	0.03418328	0.14668249	0.85331751	0.86197412	10754	108	1.9004161	0
AT5G45420	38	66.0857895	33.8773684	92.1315789	12.6178947	87.3734211	64.5	61.8858813	32.2117544	94.0976357	62.7317572	31.3658786	0.0114058	0.0228116	0.0342174	0.14675486	0.85324514	0.86198198	10754	109	1.92122045	0
AT5G45590	12	66.0608333	33.9325	37.1666667	27.3308333	72.6633333	30.5833333	25.5526097	13.6115792	39.1641889	26.1094593	13.0547296	0.01187621	0.02375242	0.03562863	0.14971553	0.85028447	0.8590717	10754	110	1.87727004	0
AT2G25920	1	66.66	33.33	12	0	100	16	8.9992	4.9996	13.9988	9.33253333	4.66626667	0.01190578	0.02381156	0.03571735	0.14989961	0.85010039	0.85896642	10754	111	1.799984	0
AT2G26320	1	66.66	33.33	12	22.22	77.77	9	8.9992	4.9996	13.9988	9.33253333	4.66626667	0.01190578	0.02381156	0.03571735	0.14989961	0.85010039	0.85904713	10754	112	1.799984	0
AT3G51820	2	66.095	33.895	26.5	28.735	71.255	41	18.515175	9.982175	28.49735	18.9982333	9.49911667	0.01228248	0.02456495	0.03684743	0.15222399	0.84777601	0.8567788	10754	113	1.85482372	0
AT1G10522	2	66.54	33.455	12.5	16.43	83.56	24	9.3175	5.181875	14.499375	9.66625	4.833125	0.0125826	0.0251652	0.0377478	0.15404957	0.84595043	0.85501419	10754	114	1.79809432	0
AT5G40260	4	64.71	32.7075	14.25	40.88	59.1175	26.5	10.221175	5.66081875	15.8819938	10.5879958	5.29399792	0.0127085	0.025417	0.03812549	0.15480864	0.84519136	0.85432728	10754	115	1.80560012	0
AT2G12940	6	76.3466667	23.65	6.16666667	0	100	3.4	5.70804444	2.45841667	8.16646111	5.44430741	2.7221537	0.01277614	0.02555228	0.03832842	0.15521485	0.84478515	0.85399695	10754	116	2.32183768	0
AT4G25700	1	72.72	27.27	11	45.83	54.16	24	8.9992	3.9997	12.9989	8.66593333	4.33296667	0.01281647	0.02563294	0.03844941	0.15545653	0.84454347	0.8538329	10754	117	2.24996875	0
AT4G27440	1	72.72	27.27	11	25	75	8	8.9992	3.9997	12.9989	8.66593333	4.33296667	0.01281647	0.02563294	0.03844941	0.15545653	0.84454347	0.85391317	10754	118	2.24996875	0
AT4G35940	1	72.72	27.27	11	7.69	92.3	13	8.9992	3.9997	12.9989	8.66593333	4.33296667	0.01281647	0.02563294	0.03844941	0.15545653	0.84454347	0.85399347	10754	119	2.24996875	0
AT5G05710	1	72.72	27.27	11	11.11	88.88	18	8.9992	3.9997	12.9989	8.66593333	4.33296667	0.01281647	0.02563294	0.03844941	0.15545653	0.84454347	0.85407377	10754	120	2.24996875	0
AT5G22140	1	72.72	27.27	11	0	100	7	8.9992	3.9997	12.9989	8.66593333	4.33296667	0.01281647	0.02563294	0.03844941	0.15545653	0.84454347	0.8541541	10754	121	2.24996875	0
AT5G64040	4	69.0825	30.9075	38.5	22.965	77.0275	45.5	27.5967625	12.8993875	40.49615	26.9974333	13.4987167	0.0133048	0.0266096	0.0399144	0.15835196	0.84164804	0.85130578	10754	122	2.13938549	0
AT1G64830	8	72.47625	27.51875	11.875	34.30125	65.69125	18.75	9.60655469	4.26785156	13.8744063	9.24960417	4.62480208	0.01377504	0.02755008	0.04132512	0.16108836	0.83891164	0.8486178	10754	123	2.25091115	0
AT4G33110	5	75.356	24.64	7.2	39.062	57.6	11.2	6.425632	2.77408	9.199712	6.13314133	3.06657067	0.01394894	0.02789787	0.04184681	0.16208793	0.83791207	0.8476864	10754	124	2.31631099	0
AT4G15780	3	65.81	33.97	68.6666667	2.33666667	97.66	50.3333333	46.1895333	24.3260667	70.5156	47.0104	23.5052	0.01433347	0.02866694	0.04300041	0.16427549	0.83572451	0.84555286	10754	125	1.89876703	0
AT1G13780	1	66.66	33.33	9	0	100	4	6.9994	3.9997	10.9991	7.33273333	3.66636667	0.01515275	0.03030551	0.04545826	0.16883639	0.83116361	0.84101745	10754	126	1.74998125	0
AT1G48570	1	66.66	33.33	9	0	100	11	6.9994	3.9997	10.9991	7.33273333	3.66636667	0.01515275	0.03030551	0.04545826	0.16883639	0.83116361	0.84109659	10754	127	1.74998125	0
AT1G55480	1	66.66	33.33	9	0	100	2	6.9994	3.9997	10.9991	7.33273333	3.66636667	0.01515275	0.03030551	0.04545826	0.16883639	0.83116361	0.84117574	10754	128	1.74998125	0
AT4G20350	1	66.66	33.33	9	0	100	2	6.9994	3.9997	10.9991	7.33273333	3.66636667	0.01515275	0.03030551	0.04545826	0.16883639	0.83116361	0.84125491	10754	129	1.74998125	0
AT5G13720	1	66.66	33.33	9	14.28	85.71	7	6.9994	3.9997	10.9991	7.33273333	3.66636667	0.01515275	0.03030551	0.04545826	0.16883639	0.83116361	0.84133409	10754	130	1.74998125	0
AT5G42235	1	66.22	33.62	675	5.94	94.05	202	447.985	227.935	675.92	450.613333	225.306667	0.01533052	0.03066104	0.04599156	0.16980885	0.83019115	0.84042884	10754	131	1.9654068	0
AT1G78910	3	66.6666667	33.3333333	8.66666667	8.33333333	91.6666667	3	6.77777778	3.88888889	10.6666667	7.11111111	3.55555556	0.015625	0.03125	0.046875	0.17140692	0.82859308	0.83889003	10754	132	1.74285714	0
AT2G40620	2	69.09	28.635	21	74.17	22.245	13.5	15.5089	7.01335	22.52225	15.0148333	7.50741667	0.01625738	0.03251476	0.04877214	0.17478622	0.82521378	0.8355474	10754	133	2.2113398	0
AT5G42780	6	66.715	33.2816667	8	0	100	7	6.3372	3.66253333	9.99973333	6.66648889	3.33324444	0.01626511	0.03253022	0.04879533	0.17482709	0.82517291	0.83558469	10754	134	1.73027777	0
AT1G61450	3	77.14	22.8566667	6	28.92	71.0766667	10.3333333	5.6284	2.3714	7.9998	5.3332	2.6666	0.01633973	0.03267946	0.04901919	0.17522116	0.82477884	0.8352643	10754	135	2.37345028	0
AT3G27830	1	69.23	30.76	39	20.8	79.2	125	27.9997	12.9964	40.9961	27.3307333	13.6653667	0.01637411	0.03274822	0.04912233	0.17540241	0.82459759	0.8351594	10754	136	2.15441969	0
AT1G69825	2	65.795	34.2	31	61.535	38.455	13	21.39645	11.602	32.99845	21.9989667	10.9994833	0.01650197	0.03300394	0.04950592	0.17607474	0.82392526	0.83455705	10754	137	1.84420359	0
AT1G12775	1	75	25	8	0	100	2	7	3	10	6.66666667	3.33333333	0.01666667	0.03333333	0.05	0.17693673	0.82306327	0.83376248	10754	138	2.33333333	0
AT1G52510	1	75	25	8	33.33	66.66	6	7	3	10	6.66666667	3.33333333	0.01666667	0.03333333	0.05	0.17693673	0.82306327	0.83384102	10754	139	2.33333333	0
AT1G69900	1	75	25	8	53.33	46.66	15	7	3	10	6.66666667	3.33333333	0.01666667	0.03333333	0.05	0.17693673	0.82306327	0.83391958	10754	140	2.33333333	0
AT1G71720	1	75	25	8	0	100	1	7	3	10	6.66666667	3.33333333	0.01666667	0.03333333	0.05	0.17693673	0.82306327	0.83399816	10754	141	2.33333333	0
AT2G34790	2	75	25	8	0	100	11	7	3	10	6.66666667	3.33333333	0.01666667	0.03333333	0.05	0.17693673	0.82306327	0.83407675	10754	142	2.33333333	0
AT3G02280	2	75	25	8	14.64	85.355	13.5	7	3	10	6.66666667	3.33333333	0.01666667	0.03333333	0.05	0.17693673	0.82306327	0.83415535	10754	143	2.33333333	0
AT3G05350	1	75	25	8	25	75	4	7	3	10	6.66666667	3.33333333	0.01666667	0.03333333	0.05	0.17693673	0.82306327	0.83423397	10754	144	2.33333333	0
AT3G50820	1	75	25	8	22.22	77.77	36	7	3	10	6.66666667	3.33333333	0.01666667	0.03333333	0.05	0.17693673	0.82306327	0.83431261	10754	145	2.33333333	0
AT4G19950	1	75	25	8	12.5	87.5	16	7	3	10	6.66666667	3.33333333	0.01666667	0.03333333	0.05	0.17693673	0.82306327	0.83439126	10754	146	2.33333333	0
AT5G50170	1	75	25	8	14.28	85.71	7	7	3	10	6.66666667	3.33333333	0.01666667	0.03333333	0.05	0.17693673	0.82306327	0.83446992	10754	147	2.33333333	0
AT5G43050	11	66.0009091	33.9927273	13.7272727	32.6463636	67.3481818	8.09090909	10.0601248	5.66627438	15.7263992	10.4842661	5.24213306	0.01715865	0.0343173	0.05147595	0.17948538	0.82051462	0.83196439	10754	148	1.77543905	0
AT2G20120	3	65.74	34.2566667	50.6666667	1.25666667	98.74	29	34.3082667	18.3567111	52.6649778	35.1099852	17.5549926	0.01830683	0.03661366	0.05492049	0.18528768	0.81471232	0.82615901	10754	149	1.86897677	0
AT5G43400	27	65.76	34.2337037	18.3333333	14.3903704	85.6040741	12.037037	13.056	7.27617901	20.332179	13.554786	6.777393	0.01835422	0.03670843	0.05506265	0.18552296	0.81447704	0.82599831	10754	150	1.79434838	0
AT5G06020	3	66.66	33.33	7	30.1566667	69.8333333	5.66666667	5.6662	3.3331	8.9993	5.99953333	2.99976667	0.01851996	0.03703992	0.05555988	0.1863434	0.8136566	0.82524409	10754	151	1.699979	0
AT1G14080	2	66.25	33.75	9	49.645	50.345	12	6.9625	4.0375	11	7.33333333	3.66666667	0.01875237	0.03750473	0.0562571	0.18748735	0.81251265	0.82416158	10754	152	1.7244582	0
AT4G14096	3	66.6666667	33.3333333	6.33333333	11.11	88.8866667	3.33333333	5.22222222	3.11111111	8.33333333	5.55555556	2.77777778	0.02	0.04	0.06	0.19350406	0.80649594	0.81813577	10754	153	1.67857143	0
AT5G15510	3	66.6666667	33.3333333	6	12.5	87.5	3.33333333	5	3	8	5.33333333	2.66666667	0.02083333	0.04166667	0.0625	0.19741265	0.80258735	0.81424758	10754	154	1.66666667	0
AT1G16480	1	66.66	33.33	6	0	100	1	4.9996	2.9998	7.9994	5.33293333	2.66646667	0.0208349	0.04166979	0.06250469	0.1974199	0.8025801	0.81431705	10754	155	1.66664444	0
AT1G20230	1	66.66	33.33	6	0	100	2	4.9996	2.9998	7.9994	5.33293333	2.66646667	0.0208349	0.04166979	0.06250469	0.1974199	0.8025801	0.81439388	10754	156	1.66664444	0
AT1G29962	1	66.66	33.33	6	60.97	39.02	41	4.9996	2.9998	7.9994	5.33293333	2.66646667	0.0208349	0.04166979	0.06250469	0.1974199	0.8025801	0.81447073	10754	157	1.66664444	0
AT1G62750	1	66.66	33.33	6	0	100	3	4.9996	2.9998	7.9994	5.33293333	2.66646667	0.0208349	0.04166979	0.06250469	0.1974199	0.8025801	0.8145476	10754	158	1.66664444	0
AT1G68862	1	66.66	33.33	6	0	100	4	4.9996	2.9998	7.9994	5.33293333	2.66646667	0.0208349	0.04166979	0.06250469	0.1974199	0.8025801	0.81462448	10754	159	1.66664444	0
AT1G80200	1	66.66	33.33	6	42.85	57.14	7	4.9996	2.9998	7.9994	5.33293333	2.66646667	0.0208349	0.04166979	0.06250469	0.1974199	0.8025801	0.81470138	10754	160	1.66664444	0
AT2G18490	1	66.66	33.33	6	57.14	42.85	7	4.9996	2.9998	7.9994	5.33293333	2.66646667	0.0208349	0.04166979	0.06250469	0.1974199	0.8025801	0.81477829	10754	161	1.66664444	0
AT2G27535	1	66.66	33.33	6	0	100	6	4.9996	2.9998	7.9994	5.33293333	2.66646667	0.0208349	0.04166979	0.06250469	0.1974199	0.8025801	0.81485521	10754	162	1.66664444	0
AT2G34555	1	66.66	33.33	6	12.5	87.5	8	4.9996	2.9998	7.9994	5.33293333	2.66646667	0.0208349	0.04166979	0.06250469	0.1974199	0.8025801	0.81493215	10754	163	1.66664444	0
AT3G12870	2	66.66	33.33	6	29.165	70.83	3.5	4.9996	2.9998	7.9994	5.33293333	2.66646667	0.0208349	0.04166979	0.06250469	0.1974199	0.8025801	0.8150091	10754	164	1.66664444	0
AT3G14270	1	66.66	33.33	6	0	100	10	4.9996	2.9998	7.9994	5.33293333	2.66646667	0.0208349	0.04166979	0.06250469	0.1974199	0.8025801	0.81508607	10754	165	1.66664444	0
AT3G19360	1	66.66	33.33	6	11.11	88.88	9	4.9996	2.9998	7.9994	5.33293333	2.66646667	0.0208349	0.04166979	0.06250469	0.1974199	0.8025801	0.81516305	10754	166	1.66664444	0
AT3G24927	1	66.66	33.33	6	25	75	4	4.9996	2.9998	7.9994	5.33293333	2.66646667	0.0208349	0.04166979	0.06250469	0.1974199	0.8025801	0.81524005	10754	167	1.66664444	0
AT3G59150	1	66.66	33.33	6	16.66	83.33	6	4.9996	2.9998	7.9994	5.33293333	2.66646667	0.0208349	0.04166979	0.06250469	0.1974199	0.8025801	0.81531706	10754	168	1.66664444	0
AT4G22860	1	66.66	33.33	6				4.9996	2.9998	7.9994	5.33293333	2.66646667	0.0208349	0.04166979	0.06250469	0.1974199	0.8025801	0.81539408	10754	169	1.66664444	0
AT4G39000	1	66.66	33.33	6	20	80	5	4.9996	2.9998	7.9994	5.33293333	2.66646667	0.0208349	0.04166979	0.06250469	0.1974199	0.8025801	0.81547112	10754	170	1.66664444	0
AT5G11840	1	66.66	33.33	6	18.75	81.25	16	4.9996	2.9998	7.9994	5.33293333	2.66646667	0.0208349	0.04166979	0.06250469	0.1974199	0.8025801	0.81554818	10754	171	1.66664444	0
AT5G15540	2	66.66	33.33	6	0	100	3	4.9996	2.9998	7.9994	5.33293333	2.66646667	0.0208349	0.04166979	0.06250469	0.1974199	0.8025801	0.81562525	10754	172	1.66664444	0
AT5G26250	1	66.66	33.33	6	66.66	33.33	3	4.9996	2.9998	7.9994	5.33293333	2.66646667	0.0208349	0.04166979	0.06250469	0.1974199	0.8025801	0.81570233	10754	173	1.66664444	0
AT5G39550	1	66.66	33.33	6	38.46	61.53	13	4.9996	2.9998	7.9994	5.33293333	2.66646667	0.0208349	0.04166979	0.06250469	0.1974199	0.8025801	0.81577943	10754	174	1.66664444	0
AT5G48360	1	66.66	33.33	6	0	100	1	4.9996	2.9998	7.9994	5.33293333	2.66646667	0.0208349	0.04166979	0.06250469	0.1974199	0.8025801	0.81585654	10754	175	1.66664444	0
AT5G61980	1	66.66	33.33	6				4.9996	2.9998	7.9994	5.33293333	2.66646667	0.0208349	0.04166979	0.06250469	0.1974199	0.8025801	0.81593367	10754	176	1.66664444	0
AT5G42370	7	64.9571429	32.9985714	7.28571429	0	100	2.2	5.73259184	3.40418163	9.13677347	6.09118231	3.04559116	0.02111037	0.04222075	0.06333112	0.19869361	0.80130639	0.81471579	10754	177	1.6839853	0
AT4G22060	6	75.59	24.405	8	26.425	73.57	5.5	7.0472	2.9524	9.9996	6.6664	3.3332	0.02175217	0.04350433	0.0652565	0.20162716	0.79837284	0.8118099	10754	178	2.38693944	0
AT5G49740	11	65.1490909	33.33	7.54545455	1.38875	98.61	8.625	5.91579504	3.5149	9.43069504	6.28713003	3.14356501	0.02193205	0.04386411	0.06579616	0.2024411	0.7975589	0.81105895	10754	179	1.68306212	0
AT3G16130	2	77.375	22.615	6.5	17.775	82.215	12	6.029375	2.469975	8.49935	5.66623333	2.83311667	0.02327329	0.04654657	0.06981986	0.20840075	0.79159925	0.80507455	10754	180	2.44106722	0
AT1G13700	1	80	20	5	0	100	8	5	2	7	4.66666667	2.33333333	0.02380952	0.04761905	0.07142857	0.21073197	0.78926803	0.80277957	10754	181	2.5	0
AT1G17920	1	80	20	5	0	100	1	5	2	7	4.66666667	2.33333333	0.02380952	0.04761905	0.07142857	0.21073197	0.78926803	0.8028555	10754	182	2.5	0
AT1G20240	1	80	20	5	50	50	2	5	2	7	4.66666667	2.33333333	0.02380952	0.04761905	0.07142857	0.21073197	0.78926803	0.80293145	10754	183	2.5	0
AT1G34355	1	80	20	5	83.33	16.66	6	5	2	7	4.66666667	2.33333333	0.02380952	0.04761905	0.07142857	0.21073197	0.78926803	0.80300741	10754	184	2.5	0
AT1G54440	1	80	20	5	50	50	2	5	2	7	4.66666667	2.33333333	0.02380952	0.04761905	0.07142857	0.21073197	0.78926803	0.80308339	10754	185	2.5	0
AT1G58290	1	80	20	5	40	60	5	5	2	7	4.66666667	2.33333333	0.02380952	0.04761905	0.07142857	0.21073197	0.78926803	0.80315938	10754	186	2.5	0
AT1G67370	1	80	20	5	0	100	8	5	2	7	4.66666667	2.33333333	0.02380952	0.04761905	0.07142857	0.21073197	0.78926803	0.80323539	10754	187	2.5	0
AT1G68690	1	80	20	5	0	100	10	5	2	7	4.66666667	2.33333333	0.02380952	0.04761905	0.07142857	0.21073197	0.78926803	0.80331141	10754	188	2.5	0
AT1G74240	1	80	20	5	0	100	7	5	2	7	4.66666667	2.33333333	0.02380952	0.04761905	0.07142857	0.21073197	0.78926803	0.80338744	10754	189	2.5	0
AT2G01170	1	80	20	5	0	100	20	5	2	7	4.66666667	2.33333333	0.02380952	0.04761905	0.07142857	0.21073197	0.78926803	0.80346349	10754	190	2.5	0
AT2G01460	2	80	20	5	16.665	83.33	5.5	5	2	7	4.66666667	2.33333333	0.02380952	0.04761905	0.07142857	0.21073197	0.78926803	0.80353956	10754	191	2.5	0
AT2G06040	1	80	20	5	66.66	33.33	3	5	2	7	4.66666667	2.33333333	0.02380952	0.04761905	0.07142857	0.21073197	0.78926803	0.80361564	10754	192	2.5	0
AT2G15010	1	80	20	5	100	0	1	5	2	7	4.66666667	2.33333333	0.02380952	0.04761905	0.07142857	0.21073197	0.78926803	0.80369173	10754	193	2.5	0
AT2G17900	2	80	20	5	60	40	3	5	2	7	4.66666667	2.33333333	0.02380952	0.04761905	0.07142857	0.21073197	0.78926803	0.80376784	10754	194	2.5	0
AT2G18000	1	80	20	5	0	100	1	5	2	7	4.66666667	2.33333333	0.02380952	0.04761905	0.07142857	0.21073197	0.78926803	0.80384396	10754	195	2.5	0
AT2G22900	1	80	20	5	25	75	4	5	2	7	4.66666667	2.33333333	0.02380952	0.04761905	0.07142857	0.21073197	0.78926803	0.80392009	10754	196	2.5	0
AT2G26470	1	80	20	5	50	50	2	5	2	7	4.66666667	2.33333333	0.02380952	0.04761905	0.07142857	0.21073197	0.78926803	0.80399624	10754	197	2.5	0
AT2G29760	1	80	20	5	25	75	4	5	2	7	4.66666667	2.33333333	0.02380952	0.04761905	0.07142857	0.21073197	0.78926803	0.80407241	10754	198	2.5	0
AT2G34990	1	80	20	5	28.57	71.42	7	5	2	7	4.66666667	2.33333333	0.02380952	0.04761905	0.07142857	0.21073197	0.78926803	0.80414859	10754	199	2.5	0
AT2G40080	1	80	20	5	20	80	5	5	2	7	4.66666667	2.33333333	0.02380952	0.04761905	0.07142857	0.21073197	0.78926803	0.80422478	10754	200	2.5	0
AT2G40960	1	80	20	5	0	100	7	5	2	7	4.66666667	2.33333333	0.02380952	0.04761905	0.07142857	0.21073197	0.78926803	0.80430099	10754	201	2.5	0
AT2G42365	1	80	20	5	0	100	4	5	2	7	4.66666667	2.33333333	0.02380952	0.04761905	0.07142857	0.21073197	0.78926803	0.80437721	10754	202	2.5	0
AT2G44550	1	80	20	5	33.33	66.66	45	5	2	7	4.66666667	2.33333333	0.02380952	0.04761905	0.07142857	0.21073197	0.78926803	0.80445345	10754	203	2.5	0
AT2G45490	1	80	20	5	0	100	4	5	2	7	4.66666667	2.33333333	0.02380952	0.04761905	0.07142857	0.21073197	0.78926803	0.8045297	10754	204	2.5	0
AT3G04310	2	80	20	5	0	85.71	6	5	2	7	4.66666667	2.33333333	0.02380952	0.04761905	0.07142857	0.21073197	0.78926803	0.80460597	10754	205	2.5	0
AT3G06455	1	80	20	5	0	100	6	5	2	7	4.66666667	2.33333333	0.02380952	0.04761905	0.07142857	0.21073197	0.78926803	0.80468225	10754	206	2.5	0
AT3G10060	1	80	20	5	8.33	91.66	12	5	2	7	4.66666667	2.33333333	0.02380952	0.04761905	0.07142857	0.21073197	0.78926803	0.80475854	10754	207	2.5	0
AT3G23080	1	80	20	5	20	80	5	5	2	7	4.66666667	2.33333333	0.02380952	0.04761905	0.07142857	0.21073197	0.78926803	0.80483485	10754	208	2.5	0
AT3G42830	1	80	20	5	40	60	10	5	2	7	4.66666667	2.33333333	0.02380952	0.04761905	0.07142857	0.21073197	0.78926803	0.80491118	10754	209	2.5	0
AT3G53940	1	80	20	5	0	100	7	5	2	7	4.66666667	2.33333333	0.02380952	0.04761905	0.07142857	0.21073197	0.78926803	0.80498751	10754	210	2.5	0
AT3G59190	1	80	20	5	0	100	2	5	2	7	4.66666667	2.33333333	0.02380952	0.04761905	0.07142857	0.21073197	0.78926803	0.80506387	10754	211	2.5	0
AT3G62500	1	80	20	5	16.66	83.33	6	5	2	7	4.66666667	2.33333333	0.02380952	0.04761905	0.07142857	0.21073197	0.78926803	0.80514023	10754	212	2.5	0
AT4G02380	1	80	20	5	20	80	5	5	2	7	4.66666667	2.33333333	0.02380952	0.04761905	0.07142857	0.21073197	0.78926803	0.80521662	10754	213	2.5	0
AT4G10490	1	80	20	5	100	0	1	5	2	7	4.66666667	2.33333333	0.02380952	0.04761905	0.07142857	0.21073197	0.78926803	0.80529301	10754	214	2.5	0
AT4G12740	1	80	20	5	100	0	1	5	2	7	4.66666667	2.33333333	0.02380952	0.04761905	0.07142857	0.21073197	0.78926803	0.80536942	10754	215	2.5	0
AT4G13380	1	80	20	5	20	80	5	5	2	7	4.66666667	2.33333333	0.02380952	0.04761905	0.07142857	0.21073197	0.78926803	0.80544585	10754	216	2.5	0
AT4G14850	1	80	20	5				5	2	7	4.66666667	2.33333333	0.02380952	0.04761905	0.07142857	0.21073197	0.78926803	0.80552229	10754	217	2.5	0
AT4G16765	1	80	20	5	100	0	1	5	2	7	4.66666667	2.33333333	0.02380952	0.04761905	0.07142857	0.21073197	0.78926803	0.80559874	10754	218	2.5	0
AT4G21040	1	80	20	5	0	100	4	5	2	7	4.66666667	2.33333333	0.02380952	0.04761905	0.07142857	0.21073197	0.78926803	0.80567521	10754	219	2.5	0
AT4G25080	1	80	20	5	0	100	5	5	2	7	4.66666667	2.33333333	0.02380952	0.04761905	0.07142857	0.21073197	0.78926803	0.80575169	10754	220	2.5	0
AT4G25260	2	80	20	5	50	50	4	5	2	7	4.66666667	2.33333333	0.02380952	0.04761905	0.07142857	0.21073197	0.78926803	0.80582819	10754	221	2.5	0
AT4G29000	1	80	20	5	0	100	4	5	2	7	4.66666667	2.33333333	0.02380952	0.04761905	0.07142857	0.21073197	0.78926803	0.80590471	10754	222	2.5	0
AT4G35985	1	80	20	5	54.54	45.45	11	5	2	7	4.66666667	2.33333333	0.02380952	0.04761905	0.07142857	0.21073197	0.78926803	0.80598123	10754	223	2.5	0
AT4G37740	1	80	20	5	64.28	35.71	14	5	2	7	4.66666667	2.33333333	0.02380952	0.04761905	0.07142857	0.21073197	0.78926803	0.80605777	10754	224	2.5	0
AT4G38740	2	80	20	5	0	100	32	5	2	7	4.66666667	2.33333333	0.02380952	0.04761905	0.07142857	0.21073197	0.78926803	0.80613433	10754	225	2.5	0
AT4G39190	1	80	20	5	12.5	87.5	8	5	2	7	4.66666667	2.33333333	0.02380952	0.04761905	0.07142857	0.21073197	0.78926803	0.8062109	10754	226	2.5	0
AT5G04260	1	80	20	5	5	95	20	5	2	7	4.66666667	2.33333333	0.02380952	0.04761905	0.07142857	0.21073197	0.78926803	0.80628748	10754	227	2.5	0
AT5G10630	1	80	20	5	0	100	2	5	2	7	4.66666667	2.33333333	0.02380952	0.04761905	0.07142857	0.21073197	0.78926803	0.80636408	10754	228	2.5	0
AT5G15550	1	80	20	5	0	100	2	5	2	7	4.66666667	2.33333333	0.02380952	0.04761905	0.07142857	0.21073197	0.78926803	0.8064407	10754	229	2.5	0
AT5G37710	1	80	20	5	50	50	2	5	2	7	4.66666667	2.33333333	0.02380952	0.04761905	0.07142857	0.21073197	0.78926803	0.80651733	10754	230	2.5	0
AT5G41180	1	80	20	5	0	100	10	5	2	7	4.66666667	2.33333333	0.02380952	0.04761905	0.07142857	0.21073197	0.78926803	0.80659397	10754	231	2.5	0
AT5G49410	1	80	20	5	100	0	3	5	2	7	4.66666667	2.33333333	0.02380952	0.04761905	0.07142857	0.21073197	0.78926803	0.80667063	10754	232	2.5	0
AT5G57180	1	80	20	5	25	75	4	5	2	7	4.66666667	2.33333333	0.02380952	0.04761905	0.07142857	0.21073197	0.78926803	0.8067473	10754	233	2.5	0
AT5G62960	1	80	20	5	0	100	12	5	2	7	4.66666667	2.33333333	0.02380952	0.04761905	0.07142857	0.21073197	0.78926803	0.80682399	10754	234	2.5	0
AT5G63550	1	80	20	5	9.09	90.9	11	5	2	7	4.66666667	2.33333333	0.02380952	0.04761905	0.07142857	0.21073197	0.78926803	0.80690069	10754	235	2.5	0
AT5G64320	1	80	20	5	0	100	6	5	2	7	4.66666667	2.33333333	0.02380952	0.04761905	0.07142857	0.21073197	0.78926803	0.80697741	10754	236	2.5	0
AT5G64580	1	80	20	5	0	100	3	5	2	7	4.66666667	2.33333333	0.02380952	0.04761905	0.07142857	0.21073197	0.78926803	0.80705414	10754	237	2.5	0
AT2G13420	6	65.7383333	34.2566667	8.83333333	2.77666667	97.2216667	4.83333333	6.80688611	4.02600556	10.8328917	7.22192778	3.61096389	0.0238523	0.0477046	0.0715569	0.21091672	0.78908328	0.80694196	10754	238	1.69072944	0
AT5G27440	2	77.5	22.5	6.5	0	100	2	6.0375	2.4625	8.5	5.66666667	2.83333333	0.02426777	0.04853554	0.07280331	0.21270194	0.78729806	0.8051929	10754	239	2.45177665	0
AT3G55665	2	65.58	34.41	9	19.615	80.38	23	6.9022	4.0969	10.9991	7.33273333	3.66636667	0.02527829	0.05055658	0.07583487	0.2169767	0.7830233	0.80089714	10754	240	1.68473724	0
AT1G51380	4	73.33	22.4975	7.75	66.6666667	33.3333333	1.66666667	6.683075	2.74355625	9.42663125	6.28442083	3.14221042	0.02528875	0.0505775	0.07586625	0.21702047	0.78297953	0.80092856	10754	241	2.43591689	0
AT1G01050	1	70.83	29.16	24	0	100	19	17.9992	7.9984	25.9976	17.3317333	8.66586667	0.02570497	0.05140995	0.07711492	0.21875407	0.78124593	0.79923124	10754	242	2.25035007	0
AT5G48470	3	65.5533333	34.4433333	8.66666667	47.22	52.7766667	7	6.68128889	3.98508889	10.6663778	7.11091852	3.55545926	0.02595749	0.05191499	0.07787248	0.21979846	0.78020154	0.79823873	10754	243	1.67657211	0
AT5G07260	6	74.3033333	25.6883333	10.5	12.8566667	87.1416667	5.83333333	8.80185	3.697275	12.499125	8.33275	4.166375	0.02640843	0.05281685	0.07922528	0.22164995	0.77835005	0.79642021	10754	244	2.38063168	0
AT3G14415	2	78.57	21.425	6	9.09	90.905	10.5	5.7142	2.2855	7.9997	5.33313333	2.66656667	0.02722823	0.05445647	0.0816847	0.2249728	0.7750272	0.79309568	10754	245	2.50019689	0
AT2G28480	2	76.185	23.805	8	16.665	83.33	5	7.0948	2.9044	9.9992	6.66613333	3.33306667	0.02756547	0.05513094	0.08269642	0.22632397	0.77367603	0.79178835	10754	246	2.44277648	0
AT3G57160	2	65.255	34.735	36	33.445	66.545	85	24.4918	13.5046	37.9964	25.3309333	12.6654667	0.02779782	0.05559564	0.08339346	0.2272497	0.7727503	0.79091622	10754	247	1.81358944	0
AT3G42850	3	75.9233333	24.0733333	8.33333333	41.0533333	58.9433333	15	7.32694444	3.00611111	10.3330556	6.8887037	3.44435185	0.02787969	0.05575939	0.08363908	0.2275749	0.7724251	0.79065863	10754	248	2.43734984	0
AT4G20830	3	76.2933333	23.7033333	8	8.58333333	91.41	9	7.10346667	2.89626667	9.99973333	6.66648889	3.33324444	0.0286432	0.0572864	0.0859296	0.23058296	0.76941704	0.78765454	10754	249	2.45262867	0
AT3G21010	3	77.7766667	22.22	6.66666667	33.3333333	66.6666667	2.33333333	6.18511111	2.48133333	8.66644444	5.77762963	2.88881481	0.02873863	0.05747726	0.08621589	0.23095585	0.76904415	0.78734775	10754	250	2.49265628	0
AT5G47240	5	64.93	34.446	52.6	0	100	18.8	35.15318	19.118596	54.271776	36.181184	18.090592	0.02920834	0.05841667	0.08762501	0.23278154	0.76721846	0.78555339	10754	251	1.83869046	0
AT5G65220	2	73.235	26.76	13.5	8.97	91.025	24.5	10.886725	4.6126	15.499325	10.3328833	5.16644167	0.02968587	0.05937173	0.0890576	0.23462134	0.76537866	0.78374425	10754	252	2.36021441	0
AT5G49650	56	64.9773214	35.0151786	14.6785714	4.39589286	95.60125	13.2142857	10.5377425	6.139728	16.6774705	11.1183137	5.55915685	0.03031601	0.06063201	0.09094802	0.23702461	0.76297539	0.78135771	10754	253	1.71632075	0
AT5G47360	3	65.2066667	34.7866667	8	4.16666667	95.8333333	6	6.21653333	3.78293333	9.99946667	6.66631111	3.33315556	0.03034663	0.06069325	0.09103988	0.23714069	0.76285931	0.78131324	10754	254	1.64331031	0
AT1G64870	3	65.2366667	34.76	7.66666667	31.83	68.16	23.6666667	6.00147778	3.66493333	9.66641111	6.44427407	3.22213704	0.03042524	0.06085047	0.09127571	0.23743842	0.76256158	0.7810827	10754	255	1.63754078	0
AT2G21330	6	74.2066667	22.4533333	8	26.7066667	73.2833333	27.1666667	6.93653333	2.79626667	9.7328	6.48853333	3.24426667	0.03093211	0.06186421	0.09279632	0.23934813	0.76065187	0.77920082	10754	256	2.48064085	0
AT4G15180	6	76.9683333	23.03	7.66666667	3.33333333	96.6666667	3.16666667	6.90090556	2.76563333	9.66653889	6.44435926	3.22217963	0.03234372	0.06468743	0.09703115	0.24457811	0.75542189	0.77391702	10754	257	2.49523517	0
AT1G73550	7	70.0585714	29.4242857	31.7142857	34.0814286	65.9085714	60.4285714	23.2185755	10.331702	33.5502776	22.3668517	11.1834259	0.03243342	0.06486684	0.09730025	0.24490619	0.75509381	0.77365461	10754	258	2.2473137	0
AT1G12140	2	65	35	8	0	100	6.5	6.2	3.8	10	6.66666667	3.33333333	0.03266667	0.06533333	0.098	0.24575696	0.75424304	0.77285657	10754	259	1.63157895	0
AT3G29570	2	65	35	8	2.595	96.58	156.5	6.2	3.8	10	6.66666667	3.33333333	0.03266667	0.06533333	0.098	0.24575696	0.75424304	0.77293022	10754	260	1.63157895	0
AT5G57790	2	76.665	23.33	8	0	100	3.5	7.1332	2.8664	9.9996	6.6664	3.3332	0.03268664	0.06537329	0.09805993	0.24582967	0.75417033	0.77292936	10754	261	2.48855708	0
AT2G38400	1	69.76	30.23	43	17.97	82.02	89	30.9968	13.9989	44.9957	29.9971333	14.9985667	0.0333143	0.0666286	0.09994289	0.24810183	0.75189817	0.77067413	10754	262	2.21423112	0
AT1G07980	1	72.22	27.77	18	0	100	10	13.9996	5.9986	19.9982	13.3321333	6.66606667	0.03341639	0.06683278	0.10024917	0.24846917	0.75153083	0.77037104	10754	263	2.33381122	0
AT2G45110	1	72.22	27.77	18	35.29	64.7	51	13.9996	5.9986	19.9982	13.3321333	6.66606667	0.03341639	0.06683278	0.10024917	0.24846917	0.75153083	0.77044447	10754	264	2.33381122	0
AT5G56580	12	64.7066667	35.2866667	12.4166667	28.7491667	71.2483333	5.75	9.03441111	5.38142778	14.4158389	9.61055926	4.80527963	0.03453979	0.06907958	0.10361937	0.25247126	0.74752874	0.76641473	10754	265	1.67881304	0
AT5G46730	2	64.58	35.415	11.5	0	100	5	8.4267	5.072725	13.499425	8.99961667	4.49980833	0.03647194	0.07294389	0.10941583	0.25918981	0.74081019	0.75959885	10754	266	1.66117816	0
AT3G26060	2	71.15	28.84	26	31.37	68.62	33.5	19.499	8.4984	27.9974	18.6649333	9.33246667	0.03727135	0.07454269	0.11181404	0.26191175	0.73808825	0.75688005	10754	267	2.29443189	0
AT5G49570	17	64.5182353	35.4764706	13.4117647	4.07588235	95.92	14.7647059	9.65303391	5.75802076	15.4110547	10.2740364	5.13701822	0.0375358	0.0750716	0.11260739	0.26280504	0.73719496	0.75603611	10754	268	1.67645	0
AT5G09660	2	64.58	35.415	7	31.005	68.99	14.5	5.5206	3.47905	8.99965	5.99976667	2.99988333	0.03826827	0.07653654	0.11480481	0.26526114	0.73473886	0.7535891	10754	269	1.58681249	0
AT5G49610	2	64.58	35.415	7	0	100	1	5.5206	3.47905	8.99965	5.99976667	2.99988333	0.03826827	0.07653654	0.11480481	0.26526114	0.73473886	0.75366098	10754	270	1.58681249	0
AT2G28540	3	81.11	18.8866667	5.33333333	19.4433333	80.5533333	2.66666667	5.32586667	2.00728889	7.33315556	4.88877037	2.44438519	0.03908001	0.07816001	0.11724002	0.26795259	0.73204741	0.75097184	10754	271	2.65326366	0
AT1G44100	2	75	25	11	25	75	7	9.25	3.75	13	8.66666667	4.33333333	0.03926282	0.07852564	0.11778846	0.26855443	0.73144557	0.75042603	10754	272	2.46666667	0
AT5G53700	4	75.1525	24.84	10.75	2.1625	97.095	67	9.07889375	3.6703	12.7491938	8.4994625	4.24973125	0.03950139	0.07900278	0.11850417	0.26933746	0.73066254	0.7496942	10754	273	2.47361081	0
AT5G43720	14	64.4207143	35.2614286	25.0714286	18.4971429	81.4964286	18.9285714	17.1511934	9.84054388	26.9917372	17.9944915	8.99724575	0.03952052	0.07904105	0.11856157	0.26940015	0.73059985	0.74970141	10754	274	1.74291112	0
AT1G47760	2	80	20	6	10	90	6	5.8	2.2	8	5.33333333	2.66666667	0.04083333	0.08166667	0.1225	0.2736613	0.7263387	0.74539998	10754	275	2.63636364	0
AT1G48880	2	80	20	6	50	50	3.5	5.8	2.2	8	5.33333333	2.66666667	0.04083333	0.08166667	0.1225	0.2736613	0.7263387	0.74547112	10754	276	2.63636364	0
AT1G10490	4	73.0775	26.9175	16.25	5.4925	94.5025	13.5	12.8750938	5.37409375	18.2491875	12.166125	6.0830625	0.04131444	0.08262889	0.12394333	0.27520363	0.72479637	0.74395916	10754	277	2.39577022	0
AT5G44060	5	67.954	31.932	199.6	0.17	99.634	165.8	136.636184	64.736272	201.372456	134.248304	67.124152	0.04247332	0.08494664	0.12741995	0.27887774	0.72112226	0.74025857	10754	278	2.11065883	0
AT5G39840	2	64.285	35.71	6	0	100	3	4.8571	3.1426	7.9997	5.33313333	2.66656667	0.04249054	0.08498109	0.12747163	0.27893192	0.72106808	0.74027362	10754	279	1.54556736	0
AT5G45170	16	64.57	35.423125	31.625	1.56466667	98.434	15.0666667	21.4202625	12.2025633	33.6228258	22.4152172	11.2076086	0.04416352	0.08832703	0.13249055	0.2841364	0.7158636	0.73500068	10754	280	1.75539041	0
AT2G04425	3	68.6233333	31.37	110	12.9266667	87.0633333	167.666667	76.4856667	35.507	111.992667	74.6617778	37.3308889	0.0445552	0.08911041	0.13366561	0.28533872	0.71466128	0.73383628	10754	281	2.15410107	0
AT1G64355	5	76	24	10	12.9225	87.075	14.75	8.6	3.4	12	8	4	0.045	0.09	0.135	0.28669683	0.71330317	0.73251168	10754	282	2.52941176	0
AT2G37540	6	70.7483333	28.74	29.5	32.9483333	67.0433333	18.8333333	21.8707583	9.4783	31.3490583	20.8993722	10.4496861	0.04514925	0.0902985	0.13544775	0.28715083	0.71284917	0.73211537	10754	283	2.3074558	0
AT5G10220	1	70.96	29.03	31	45.45	54.54	22	22.9976	9.9993	32.9969	21.9979333	10.9989667	0.04542852	0.09085703	0.13628555	0.28799803	0.71200197	0.73131511	10754	284	2.29992099	0
AT5G43620	11	63.97	36.0245455	10.2727273	3.57909091	96.1645455	19.5454545	7.57146364	4.70070331	12.2721669	8.18144463	4.09072231	0.04547813	0.09095626	0.13643439	0.28814824	0.71185176	0.73123066	10754	285	1.61070868	0
AT1G59980	1	75	25	12	16.66	83.33	24	10	4	14	9.33333333	4.66666667	0.04761905	0.0952381	0.14285714	0.29454301	0.70545699	0.72473103	10754	286	2.5	0
AT5G42810	37	63.6905405	35.7464865	17.8378378	7.51783784	92.48	12.1621622	12.3610153	7.37640029	19.7374156	13.1582771	6.57913854	0.04830619	0.09661239	0.14491858	0.29656058	0.70343942	0.72272739	10754	287	1.6757517	0
AT1G34170	2	81.665	18.33	5.5	25	75	4	5.491575	2.00815	7.499725	4.99981667	2.49990833	0.04836703	0.09673405	0.14510108	0.29673839	0.70326161	0.72261373	10754	288	2.73464383	0
AT1G80160	2	81.665	18.33	5.5	18.75	81.25	6	5.491575	2.00815	7.499725	4.99981667	2.49990833	0.04836703	0.09673405	0.14510108	0.29673839	0.70326161	0.72268279	10754	289	2.73464383	0
AT2G17530	2	81.665	18.33	5.5	4.545	95.45	7.5	5.491575	2.00815	7.499725	4.99981667	2.49990833	0.04836703	0.09673405	0.14510108	0.29673839	0.70326161	0.72275185	10754	290	2.73464383	0
AT5G08400	2	81.665	18.33	5.5	0	100	8	5.491575	2.00815	7.499725	4.99981667	2.49990833	0.04836703	0.09673405	0.14510108	0.29673839	0.70326161	0.72282093	10754	291	2.73464383	0
AT5G53450	2	81.665	18.33	5.5	0	100	4	5.491575	2.00815	7.499725	4.99981667	2.49990833	0.04836703	0.09673405	0.14510108	0.29673839	0.70326161	0.72289002	10754	292	2.73464383	0
AT1G25220	3	79.6266667	20.3666667	6.66666667	0	100	8.33333333	6.30844444	2.35777778	8.66622222	5.77748148	2.88874074	0.04879664	0.09759327	0.14638991	0.29799056	0.70200944	0.72167188	10754	293	2.67558907	0
AT4G37360	4	63.685	36.3075	8.75	29.16	69.9075	28	6.5724375	4.17690625	10.7493438	7.16622917	3.58311458	0.04920141	0.09840281	0.14760421	0.29916455	0.70083545	0.72053389	10754	294	1.57351808	0
AT5G47435	2	63.885	36.105	15	0	100	17.5	10.58275	6.41575	16.9985	11.3323333	5.66616667	0.0495816	0.09916319	0.14874479	0.30026222	0.69973778	0.71947415	10754	295	1.64949538	0
AT1G80770	4	77.0675	22.925	9	17.0725	82.9225	9.25	7.936075	3.06325	10.999325	7.33288333	3.66644167	0.04961762	0.09923523	0.14885285	0.30036596	0.69963404	0.71943626	10754	296	2.59073696	0
AT1G08560	10	74.69	25.302	12.9	25.332	74.664	3.1	10.63501	4.263958	14.898968	9.93264533	4.96632267	0.04966614	0.09933227	0.14899841	0.30050564	0.69949436	0.71936141	10754	297	2.49416387	0
AT3G44790	2	80	20	6.5	0	100	6	6.2	2.3	8.5	5.66666667	2.83333333	0.05019608	0.10039216	0.15058824	0.30202615	0.69797385	0.71786637	10754	298	2.69565217	0
AT4G33820	2	63.975	36.015	18.5	25	75	16	12.835375	7.662775	20.49815	13.6654333	6.83271667	0.05041895	0.10083791	0.15125686	0.30266286	0.69733714	0.71728012	10754	299	1.67502961	0
AT1G42980	5	74.986	25.01	12.4	38.554	61.442	12.2	10.298264	4.10124	14.399504	9.59966933	4.79983467	0.05083868	0.10167736	0.15251604	0.30385755	0.69614245	0.71611975	10754	300	2.51101228	0
AT5G44720	29	63.9882759	35.572069	28.7931034	0.28724138	99.4968966	12.2413793	19.4242105	11.2423026	30.6665131	20.4443421	10.222171	0.05090252	0.10180503	0.15270755	0.30403876	0.69596124	0.71600183	10754	301	1.72777865	0
AT1G02690	13	74.3676923	25.6261538	13.8461538	26.7953846	73.1984615	17.3846154	11.2970651	4.54823669	15.8453018	10.5635345	5.28176726	0.05093628	0.10187255	0.15280883	0.30413453	0.69586547	0.7159718	10754	302	2.48383404	0
AT5G24380	1	63.63	36.36	11	0	100	4	7.9993	4.9996	12.9989	8.66593333	4.33296667	0.05128126	0.10256252	0.15384379	0.30511117	0.69488883	0.71503535	10754	303	1.599988	0
AT5G49660	1	63.63	36.36	11	0	100	8	7.9993	4.9996	12.9989	8.66593333	4.33296667	0.05128126	0.10256252	0.15384379	0.30511117	0.69488883	0.71510378	10754	304	1.599988	0
AT2G44020	2	63.485	36.505	8	0	100	1	6.0788	3.9204	9.9992	6.66613333	3.33306667	0.05174821	0.10349641	0.15524462	0.30642704	0.69357296	0.71381794	10754	305	1.55055607	0
AT5G01610	3	77.27	22.7266667	9	12.5	87.5	7.33333333	7.9543	3.0454	10.9997	7.33313333	3.66656667	0.05261708	0.10523415	0.15785123	0.3088574	0.6911426	0.71138471	10754	306	2.61190648	0
AT1G26840	2	77.775	22.22	8.5	14.285	85.71	8	7.610875	2.8887	10.499575	6.99971667	3.49985833	0.05336138	0.10672275	0.16008413	0.31092092	0.68907908	0.70932865	10754	307	2.63470592	0
AT3G56030	2	63.33	36.665	5.5	0	100	1	4.48315	3.016575	7.499725	4.99981667	2.49990833	0.05339085	0.10678169	0.16017254	0.31100229	0.68899771	0.70931279	10754	308	1.48617223	0
AT3G48950	3	63.3333333	36.6666667	6.66666667	52.9366667	47.0533333	15	5.22222222	3.44444444	8.66666667	5.77777778	2.88888889	0.0534188	0.10683761	0.16025641	0.31107944	0.68892056	0.70930126	10754	309	1.51612903	0
AT1G80960	3	63.3333333	36.6666667	5.33333333	0	100	3.33333333	4.37777778	2.95555556	7.33333333	4.88888889	2.44444444	0.05343434	0.10686869	0.16030303	0.31112232	0.68887768	0.70932502	10754	310	1.48120301	0
AT3G27640	3	63.3333333	36.6666667	7.66666667	39.8133333	60.1833333	11	5.85555556	3.81111111	9.66666667	6.44444444	3.22222222	0.05381226	0.10762452	0.16143678	0.31216286	0.68783714	0.70832142	10754	311	1.53644315	0
AT5G42850	21	64.6171429	35.2890476	56.8571429	2.00444444	97.7955556	47.5	37.7394612	21.0643442	58.8038054	39.202537	19.6012685	0.05460337	0.10920674	0.16381011	0.3143274	0.6856726	0.70616004	10754	312	1.79162764	0
AT1G22590	5	76.332	23.664	10.4	11.874	88.12	7	8.938528	3.461056	12.399584	8.26638933	4.13319467	0.05465148	0.10930295	0.16395443	0.31445844	0.68554156	0.7060927	10754	313	2.58260138	0
AT5G43310	129	63.4410853	36.5537209	11.2015504	4.97330579	95.026281	5.14876033	8.10638513	5.09458347	13.2009686	8.80064573	4.40032287	0.05476846	0.10953691	0.16430537	0.31477679	0.68522321	0.70583241	10754	314	1.59117721	0
AT4G17215	7	76.9542857	23.0428571	9.57142857	52.1214286	47.8728571	10	8.36562449	3.20553061	11.5711551	7.7141034	3.8570517	0.05502645	0.1100529	0.16507935	0.31547751	0.68452249	0.70517817	10754	315	2.60974718	0
AT1G73560	1	72	28	25	40	60	35	19	8	27	18	9	0.05555556	0.11111111	0.16666667	0.3169086	0.6830914	0.70377131	10754	316	2.375	0
AT4G04180	2	77.5	22.5	9	0	100	11	7.975	3.025	11	7.33333333	3.66666667	0.05614583	0.11229167	0.1684375	0.3184958	0.6815042	0.70220333	10754	317	2.63636364	0
AT5G47920	6	63.57	36.4216667	15.1666667	0	100	11.1666667	10.64145	6.52395278	17.1654028	11.4436019	5.72180093	0.05622772	0.11245543	0.16868315	0.3187152	0.6812848	0.70204453	10754	318	1.63113535	0
AT5G06000	2	78.025	21.965	8.5	40	60	4	7.632125	2.867025	10.49915	6.99943333	3.49971667	0.05719016	0.11438033	0.17157049	0.32128018	0.67871982	0.69946841	10754	319	2.66203643	0
AT4G32551	5	76.954	23.04	9.8	6.5	93.5	11.2	8.541492	3.25792	11.799412	7.86627467	3.93313733	0.05795862	0.11591725	0.17387587	0.32331008	0.67668992	0.69744331	10754	320	2.62176235	0
AT4G24520	3	80.3666667	19.6266667	6.66666667	0	100	13	6.35777778	2.30844444	8.66622222	5.77748148	2.88874074	0.05828557	0.11657114	0.1748567	0.32416892	0.67583108	0.69662489	10754	321	2.75413939	0
AT3G03970	9	81.7444444	18.2522222	5.88888889	2.0825	97.91625	2.25	5.81383951	2.07485309	7.88869259	5.2591284	2.6295642	0.05850863	0.11701727	0.1755259	0.32475326	0.67524674	0.69608929	10754	322	2.80204875	0
AT1G70060	1	77.77	22.22	9	50	50	2	7.9993	2.9998	10.9991	7.33273333	3.66636667	0.06059284	0.12118568	0.18177851	0.33015075	0.66984925	0.69059139	10754	323	2.66661111	0
AT3G47530	1	77.77	22.22	9	0	100	6	7.9993	2.9998	10.9991	7.33273333	3.66636667	0.06059284	0.12118568	0.18177851	0.33015075	0.66984925	0.69065761	10754	324	2.66661111	0
AT3G63140	1	77.77	22.22	9	22.22	77.77	9	7.9993	2.9998	10.9991	7.33273333	3.66636667	0.06059284	0.12118568	0.18177851	0.33015075	0.66984925	0.69072383	10754	325	2.66661111	0
AT4G33620	1	77.77	22.22	9	0	100	1	7.9993	2.9998	10.9991	7.33273333	3.66636667	0.06059284	0.12118568	0.18177851	0.33015075	0.66984925	0.69079007	10754	326	2.66661111	0
AT4G37690	1	77.77	22.22	9	9.37	90.62	32	7.9993	2.9998	10.9991	7.33273333	3.66636667	0.06059284	0.12118568	0.18177851	0.33015075	0.66984925	0.69085632	10754	327	2.66661111	0
AT5G08460	1	77.77	22.22	9	0	100	3	7.9993	2.9998	10.9991	7.33273333	3.66636667	0.06059284	0.12118568	0.18177851	0.33015075	0.66984925	0.69092258	10754	328	2.66661111	0
AT5G59250	1	77.77	22.22	9	0	100	6	7.9993	2.9998	10.9991	7.33273333	3.66636667	0.06059284	0.12118568	0.18177851	0.33015075	0.66984925	0.69098886	10754	329	2.66661111	0
AT2G41880	2	77.375	22.615	9.5	7.69	92.305	9.5	8.350625	3.148425	11.49905	7.66603333	3.83301667	0.06113537	0.12227073	0.1834061	0.33153771	0.66846229	0.68962428	10754	330	2.65231822	0
AT5G48520	9	62.9366667	37.0588889	9.22222222	4.76142857	95.2371429	10.2857143	6.80415926	4.41765309	11.2218123	7.48120823	3.74060412	0.0612729	0.1225458	0.18381869	0.33188815	0.66811185	0.68932887	10754	331	1.54022037	0
AT3G26445	3	75.7533333	24.24	12	0	100	13.3333333	10.0904	3.9088	13.9992	9.3328	4.6664	0.06149899	0.12299798	0.18449697	0.33246323	0.66753677	0.68880161	10754	332	2.58145722	0
AT1G09380	1	72.72	27.27	22	3.84	96.15	26	16.9984	6.9994	23.9978	15.9985333	7.99926667	0.06248906	0.12497813	0.18746719	0.33496693	0.66503307	0.68628401	10754	333	2.42855102	0
AT5G48660	1	72.72	27.27	22	0	100	14	16.9984	6.9994	23.9978	15.9985333	7.99926667	0.06248906	0.12497813	0.18746719	0.33496693	0.66503307	0.68634987	10754	334	2.42855102	0
AT3G17510	3	83.3333333	16.6666667	5.33333333	0	100	10.3333333	5.44444444	1.88888889	7.33333333	4.88888889	2.44444444	0.06313131	0.12626263	0.18939394	0.33657848	0.66342152	0.68475237	10754	335	2.88235294	0
AT4G18870	3	81.9033333	18.0933333	6	35	65	3.5	5.9142	2.0856	7.9998	5.3332	2.6666	0.06329427	0.12658854	0.18988281	0.33698583	0.66301417	0.68439762	10754	336	2.83573073	0
AT1G04380	17	77.3894118	22.6052941	9.64705882	39.3927273	60.6045455	2.54545455	8.46580208	3.18074602	11.6465481	7.7643654	3.8821827	0.06336814	0.12673629	0.19010443	0.33717028	0.66282972	0.6842729	10754	337	2.66157751	0
AT2G25305	2	63.095	36.9	13.5	31.425	68.565	24.5	9.517825	5.9815	15.499325	10.3328833	5.16644167	0.06429184	0.12858368	0.19287552	0.33946596	0.66053404	0.68196843	10754	338	1.5912104	0
AT5G63230	6	64.625	35.3666667	71.3333333	30.6383333	69.3516667	88.5	47.0991667	26.2282222	73.3273889	48.8849259	24.442463	0.06523353	0.13046705	0.19570058	0.34178617	0.65821383	0.67963817	10754	339	1.79574377	0
AT1G11950	1	62.5	37.5	8	27.27	72.72	11	6	4	10	6.66666667	3.33333333	0.06666667	0.13333333	0.2	0.34527915	0.65472085	0.67609641	10754	340	1.5	0
AT1G73603	1	62.5	37.5	8	0	100	2	6	4	10	6.66666667	3.33333333	0.06666667	0.13333333	0.2	0.34527915	0.65472085	0.67616133	10754	341	1.5	0
AT1G76310	1	62.5	37.5	8	0	100	1	6	4	10	6.66666667	3.33333333	0.06666667	0.13333333	0.2	0.34527915	0.65472085	0.67622628	10754	342	1.5	0
AT5G01370	1	62.5	37.5	8	100	0	1	6	4	10	6.66666667	3.33333333	0.06666667	0.13333333	0.2	0.34527915	0.65472085	0.67629123	10754	343	1.5	0
AT5G40040	1	62.5	37.5	8	32	68	25	6	4	10	6.66666667	3.33333333	0.06666667	0.13333333	0.2	0.34527915	0.65472085	0.67635619	10754	344	1.5	0
AT5G42400	1	62.5	37.5	8	50	50	4	6	4	10	6.66666667	3.33333333	0.06666667	0.13333333	0.2	0.34527915	0.65472085	0.67642117	10754	345	1.5	0
AT4G28025	3	79.1666667	20.8333333	8	2.08333333	97.9166667	10.3333333	7.33333333	2.66666667	10	6.66666667	3.33333333	0.06666667	0.13333333	0.2	0.34527915	0.65472085	0.67648616	10754	346	2.75	0
AT3G04550	2	72.375	27.615	25	10.06	89.93	30.5	19.09375	7.90375	26.9975	17.9983333	8.99916667	0.06666938	0.13333875	0.20000813	0.34528572	0.65471428	0.67654438	10754	347	2.41578365	0
AT1G06680	2	70.07	29.92	57.5	18.79	81.2	102.5	41.29025	18.204	59.49425	39.6628333	19.8314167	0.06677498	0.13354997	0.20032495	0.34554131	0.65445869	0.67634525	10754	348	2.26819655	0
AT5G46400	4	62.295	37.695	7	0	100	3.75	5.36065	3.63865	8.9993	5.99953333	2.99976667	0.06803394	0.13606789	0.20410183	0.34856986	0.65143014	0.67328013	10754	349	1.47325244	0
AT2G44240	2	77.775	22.22	9.5	52.675	47.32	7.5	8.388625	3.1109	11.499525	7.66635	3.833175	0.06804818	0.13609636	0.20414454	0.34860392	0.65139608	0.67330964	10754	350	2.69652673	0
AT1G73350	2	83.33	16.665	5.5	7.14	92.855	6	5.58315	1.916575	7.499725	4.99981667	2.49990833	0.06805805	0.1361161	0.20417415	0.34862752	0.65137248	0.67334996	10754	351	2.91308715	0
AT5G45260	5	62.494	37.502	9	0	100	8.4	6.62446	4.37518	10.99964	7.33309333	3.66654667	0.06847877	0.13695754	0.20543631	0.34963186	0.65036814	0.67237637	10754	352	1.51409999	0
AT4G00340	2	80	20	7.5	0	100	5	7	2.5	9.5	6.33333333	3.16666667	0.07017544	0.14035088	0.21052632	0.3536448	0.6463552	0.66829187	10754	353	2.8	0
AT4G36580	2	62.5	37.5	10	6.25	93.75	5	7.25	4.75	12	8	4	0.0703125	0.140625	0.2109375	0.35396641	0.64603359	0.66802358	10754	354	1.52631579	0
AT2G43670	3	64.3933333	35.5966667	61.3333333	37.2433333	62.75	69.6666667	40.4945778	22.8326222	63.3272	42.2181333	21.1090667	0.07036417	0.14072833	0.2110925	0.35408754	0.64591246	0.66796255	10754	355	1.77354039	0
AT1G06190	4	62.575	37.4175	11.25	27.9775	72.0175	14	8.0396875	5.20946875	13.2491563	8.83277083	4.41638542	0.07120995	0.1424199	0.21362985	0.35606288	0.64393712	0.66598382	10754	356	1.54328356	0
AT3G18870	4	82.5	17.5	6	25	75	4.75	5.95	2.05	8	5.33333333	2.66666667	0.07130208	0.14260417	0.21390625	0.3562772	0.6437228	0.6658262	10754	357	2.90243902	0
AT5G49220	1	73.68	26.31	19	6.25	93.75	16	14.9992	5.9989	20.9981	13.9987333	6.99936667	0.07150172	0.14300345	0.21450517	0.35674102	0.64325898	0.66541046	10754	358	2.50032506	0
AT5G44350	5	63.982	36.008	42.8	0	100	13.2	28.384296	16.411424	44.79572	29.8638133	14.9319067	0.07329846	0.14659692	0.21989538	0.36088036	0.63911964	0.66119217	10754	359	1.72954498	0
AT5G47150	18	69.5494444	30.3561111	78.8888889	0.25235294	99.6329412	73.5882353	55.866784	24.9475988	80.8143827	53.8762551	26.9381276	0.07354269	0.14708539	0.22062808	0.36143823	0.63856177	0.66067859	10754	360	2.23936518	0
AT5G17320	2	61.665	38.33	5.5	0	100	6.5	4.391575	3.10815	7.499725	4.99981667	2.49990833	0.0739943	0.1479886	0.22198289	0.36246681	0.63753319	0.65967785	10754	361	1.41292248	0
AT5G27220	2	61.665	38.33	5.5	5	95	9	4.391575	3.10815	7.499725	4.99981667	2.49990833	0.0739943	0.1479886	0.22198289	0.36246681	0.63753319	0.65974133	10754	362	1.41292248	0
AT1G62340	17	62.0941176	37.9	8.70588235	33.9729412	66.0223529	11.6470588	6.40584083	4.29952941	10.7053702	7.13691349	3.56845675	0.07488773	0.14977546	0.22466319	0.36449045	0.63550955	0.65771049	10754	363	1.48989348	0
AT5G40942	10	79.806	20.189	7.9	0	99.23	9.9	7.304674	2.594931	9.899605	6.59973667	3.29986833	0.07529644	0.15059287	0.22588931	0.36541126	0.63458874	0.65682072	10754	364	2.81497812	0
AT3G21100	2	82.855	17.14	6	37.5	62.5	3	5.9713	2.0284	7.9997	5.33313333	2.66656667	0.07636349	0.15272699	0.22909048	0.36780096	0.63219904	0.65441029	10754	365	2.94384737	0
AT5G33300	2	82.855	17.14	6	0	100	11	5.9713	2.0284	7.9997	5.33313333	2.66656667	0.07636349	0.15272699	0.22909048	0.36780096	0.63219904	0.65447329	10754	366	2.94384737	0
AT5G02710	2	78.75	21.25	9	0	100	1.5	8.0875	2.9125	11	7.33333333	3.66666667	0.07755919	0.15511837	0.23267756	0.37045447	0.62954553	0.65178903	10754	367	2.77682403	0
AT5G47860	2	74.515	25.48	17	2.27	95.45	15	13.66755	5.3316	18.99915	12.6661	6.33305	0.07918002	0.15836005	0.23754007	0.37401152	0.62598848	0.6481687	10754	368	2.56349876	0
AT1G11870	9	81.8177778	18.1777778	6.66666667	3.80888889	96.19	8.22222222	6.45451852	2.21185185	8.66637037	5.77758025	2.88879012	0.07931442	0.15862884	0.23794326	0.37430444	0.62569556	0.64792779	10754	369	2.91815137	0
AT5G03920	2	74.105	25.89	18.5	47.725	52.27	11.5	14.709425	5.78965	20.499075	13.66605	6.833025	0.07965955	0.1593191	0.23897865	0.37505524	0.62494476	0.64721263	10754	370	2.54064149	0
AT1G78710	9	82.6588889	17.3377778	6.22222222	54.47	45.5222222	17.3333333	6.14321975	2.07879506	8.22201481	5.48134321	2.7406716	0.07992212	0.15984424	0.23976635	0.37562508	0.62437492	0.64668476	10754	371	2.95518296	0
AT5G37340	2	61.605	38.39	7.5	0	100	8	5.620375	3.87925	9.499625	6.33308333	3.16654167	0.0802063	0.1604126	0.24061889	0.37624053	0.62375947	0.64610955	10754	372	1.44883032	0
AT4G11990	5	83.14	16.852	6	0	100	1.2	5.9884	2.01112	7.99952	5.33301333	2.66650667	0.08054202	0.16108405	0.24162607	0.37696586	0.62303414	0.6454204	10754	373	2.9776443	0
AT1G70900	3	80.9466667	19.0466667	7.33333333	0	100	9	6.93608889	2.39675556	9.33284444	6.2218963	3.11094815	0.08198	0.16396	0.24594	0.38005153	0.61994847	0.64228573	10754	374	2.89394923	0
AT3G49300	2	61.25	38.75	6.5	21.535	78.46	26.5	4.98125	3.51875	8.5	5.66666667	2.83333333	0.08290518	0.16581036	0.24871553	0.38201903	0.61798097	0.64030902	10754	375	1.41563055	0
AT3G28160	1	62.5	37.5	16	0	100	1	11	7	18	12	6	0.08333333	0.16666667	0.25	0.38292492	0.61707508	0.63943201	10754	376	1.57142857	0
AT3G58540	1	75	25	16	35.71	64.28	14	13	5	18	12	6	0.08333333	0.16666667	0.25	0.38292492	0.61707508	0.63949363	10754	377	2.6	0
AT5G01380	1	75	25	16	0	100	18	13	5	18	12	6	0.08333333	0.16666667	0.25	0.38292492	0.61707508	0.63955526	10754	378	2.6	0
AT5G46920	1	62.5	37.5	16	20	80	5	11	7	18	12	6	0.08333333	0.16666667	0.25	0.38292492	0.61707508	0.6396169	10754	379	1.57142857	0
AT4G32208	1	0	0	8	0	100	2	1	1	2	1.33333333	0.66666667	0.08333333	0.16666667	0.25	0.38292492	0.61707508	0.63967856	10754	380	1	0
AT4G25450	2	83.33	16.665	6	50	50	2	5.9998	1.9999	7.9997	5.33313333	2.66656667	0.08333646	0.16667292	0.25000938	0.38293152	0.61706848	0.63973338	10754	381	3.00005	0
AT1G15350	1	83.33	16.66	6	25	75	4	5.9998	1.9996	7.9994	5.33293333	2.66646667	0.0833896	0.16677919	0.25016879	0.38304374	0.61695626	0.63967871	10754	382	3.0005001	0
AT1G16680	1	83.33	16.66	6	0	100	7	5.9998	1.9996	7.9994	5.33293333	2.66646667	0.0833896	0.16677919	0.25016879	0.38304374	0.61695626	0.63974039	10754	383	3.0005001	0
AT1G48930	1	83.33	16.66	6	0	100	1	5.9998	1.9996	7.9994	5.33293333	2.66646667	0.0833896	0.16677919	0.25016879	0.38304374	0.61695626	0.63980208	10754	384	3.0005001	0
AT1G62120	1	83.33	16.66	6	0	100	5	5.9998	1.9996	7.9994	5.33293333	2.66646667	0.0833896	0.16677919	0.25016879	0.38304374	0.61695626	0.63986378	10754	385	3.0005001	0
AT1G74870	1	83.33	16.66	6	50	50	2	5.9998	1.9996	7.9994	5.33293333	2.66646667	0.0833896	0.16677919	0.25016879	0.38304374	0.61695626	0.6399255	10754	386	3.0005001	0
AT1G76290	1	83.33	16.66	6	83.33	16.66	6	5.9998	1.9996	7.9994	5.33293333	2.66646667	0.0833896	0.16677919	0.25016879	0.38304374	0.61695626	0.63998723	10754	387	3.0005001	0
AT2G22390	1	83.33	16.66	6	0	100	6	5.9998	1.9996	7.9994	5.33293333	2.66646667	0.0833896	0.16677919	0.25016879	0.38304374	0.61695626	0.64004897	10754	388	3.0005001	0
AT2G24580	2	83.33	16.66	6	0	100	1	5.9998	1.9996	7.9994	5.33293333	2.66646667	0.0833896	0.16677919	0.25016879	0.38304374	0.61695626	0.64011072	10754	389	3.0005001	0
AT2G35650	1	83.33	16.66	6	16.66	83.33	6	5.9998	1.9996	7.9994	5.33293333	2.66646667	0.0833896	0.16677919	0.25016879	0.38304374	0.61695626	0.64017248	10754	390	3.0005001	0
AT2G42700	1	83.33	16.66	6	0	100	8	5.9998	1.9996	7.9994	5.33293333	2.66646667	0.0833896	0.16677919	0.25016879	0.38304374	0.61695626	0.64023425	10754	391	3.0005001	0
AT2G44260	1	83.33	16.66	6				5.9998	1.9996	7.9994	5.33293333	2.66646667	0.0833896	0.16677919	0.25016879	0.38304374	0.61695626	0.64029604	10754	392	3.0005001	0
AT3G04770	2	83.33	16.66	6	25	75	2.5	5.9998	1.9996	7.9994	5.33293333	2.66646667	0.0833896	0.16677919	0.25016879	0.38304374	0.61695626	0.64035784	10754	393	3.0005001	0
AT3G07760	1	83.33	16.66	6	0	100	5	5.9998	1.9996	7.9994	5.33293333	2.66646667	0.0833896	0.16677919	0.25016879	0.38304374	0.61695626	0.64041965	10754	394	3.0005001	0
AT3G08000	1	83.33	16.66	6	0	100	7	5.9998	1.9996	7.9994	5.33293333	2.66646667	0.0833896	0.16677919	0.25016879	0.38304374	0.61695626	0.64048147	10754	395	3.0005001	0
AT3G09310	1	83.33	16.66	6	0	100	5	5.9998	1.9996	7.9994	5.33293333	2.66646667	0.0833896	0.16677919	0.25016879	0.38304374	0.61695626	0.64054331	10754	396	3.0005001	0
AT3G18730	1	83.33	16.66	6	0	100	2	5.9998	1.9996	7.9994	5.33293333	2.66646667	0.0833896	0.16677919	0.25016879	0.38304374	0.61695626	0.64060515	10754	397	3.0005001	0
AT3G18890	1	83.33	16.66	6	50	50	8	5.9998	1.9996	7.9994	5.33293333	2.66646667	0.0833896	0.16677919	0.25016879	0.38304374	0.61695626	0.64066701	10754	398	3.0005001	0
AT3G25970	1	83.33	16.66	6	0	100	2	5.9998	1.9996	7.9994	5.33293333	2.66646667	0.0833896	0.16677919	0.25016879	0.38304374	0.61695626	0.64072888	10754	399	3.0005001	0
AT3G57930	1	83.33	16.66	6	0	100	11	5.9998	1.9996	7.9994	5.33293333	2.66646667	0.0833896	0.16677919	0.25016879	0.38304374	0.61695626	0.64079076	10754	400	3.0005001	0
AT4G01860	1	83.33	16.66	6	0	100	2	5.9998	1.9996	7.9994	5.33293333	2.66646667	0.0833896	0.16677919	0.25016879	0.38304374	0.61695626	0.64085266	10754	401	3.0005001	0
AT4G02800	1	83.33	16.66	6	0	100	4	5.9998	1.9996	7.9994	5.33293333	2.66646667	0.0833896	0.16677919	0.25016879	0.38304374	0.61695626	0.64091456	10754	402	3.0005001	0
AT4G05190	1	83.33	16.66	6	0	100	2	5.9998	1.9996	7.9994	5.33293333	2.66646667	0.0833896	0.16677919	0.25016879	0.38304374	0.61695626	0.64097648	10754	403	3.0005001	0
AT4G17615	1	83.33	16.66	6	0	100	6	5.9998	1.9996	7.9994	5.33293333	2.66646667	0.0833896	0.16677919	0.25016879	0.38304374	0.61695626	0.64103841	10754	404	3.0005001	0
AT4G20090	1	83.33	16.66	6	0	100	5	5.9998	1.9996	7.9994	5.33293333	2.66646667	0.0833896	0.16677919	0.25016879	0.38304374	0.61695626	0.64110036	10754	405	3.0005001	0
AT4G25170	1	83.33	16.66	6	0	100	3	5.9998	1.9996	7.9994	5.33293333	2.66646667	0.0833896	0.16677919	0.25016879	0.38304374	0.61695626	0.64116231	10754	406	3.0005001	0
AT4G39530	2	83.33	16.66	6				5.9998	1.9996	7.9994	5.33293333	2.66646667	0.0833896	0.16677919	0.25016879	0.38304374	0.61695626	0.64122428	10754	407	3.0005001	0
AT5G15022	1	83.33	16.66	6	11.11	88.88	9	5.9998	1.9996	7.9994	5.33293333	2.66646667	0.0833896	0.16677919	0.25016879	0.38304374	0.61695626	0.64128625	10754	408	3.0005001	0
AT5G16370	1	83.33	16.66	6	20	80	10	5.9998	1.9996	7.9994	5.33293333	2.66646667	0.0833896	0.16677919	0.25016879	0.38304374	0.61695626	0.64134824	10754	409	3.0005001	0
AT5G16860	1	83.33	16.66	6				5.9998	1.9996	7.9994	5.33293333	2.66646667	0.0833896	0.16677919	0.25016879	0.38304374	0.61695626	0.64141025	10754	410	3.0005001	0
AT5G17570	1	83.33	16.66	6	0	100	4	5.9998	1.9996	7.9994	5.33293333	2.66646667	0.0833896	0.16677919	0.25016879	0.38304374	0.61695626	0.64147226	10754	411	3.0005001	0
AT5G27230	1	83.33	16.66	6	0	100	2	5.9998	1.9996	7.9994	5.33293333	2.66646667	0.0833896	0.16677919	0.25016879	0.38304374	0.61695626	0.64153428	10754	412	3.0005001	0
AT5G27610	1	83.33	16.66	6	33.33	66.66	3	5.9998	1.9996	7.9994	5.33293333	2.66646667	0.0833896	0.16677919	0.25016879	0.38304374	0.61695626	0.64159632	10754	413	3.0005001	0
AT5G38560	1	83.33	16.66	6	0	100	11	5.9998	1.9996	7.9994	5.33293333	2.66646667	0.0833896	0.16677919	0.25016879	0.38304374	0.61695626	0.64165837	10754	414	3.0005001	0
AT5G39700	1	83.33	16.66	6				5.9998	1.9996	7.9994	5.33293333	2.66646667	0.0833896	0.16677919	0.25016879	0.38304374	0.61695626	0.64172043	10754	415	3.0005001	0
AT5G49430	1	83.33	16.66	6	28.57	71.42	14	5.9998	1.9996	7.9994	5.33293333	2.66646667	0.0833896	0.16677919	0.25016879	0.38304374	0.61695626	0.64178251	10754	416	3.0005001	0
AT5G54270	1	83.33	16.66	6	8.33	91.66	12	5.9998	1.9996	7.9994	5.33293333	2.66646667	0.0833896	0.16677919	0.25016879	0.38304374	0.61695626	0.64184459	10754	417	3.0005001	0
AT5G59120	1	83.33	16.66	6	60	40	5	5.9998	1.9996	7.9994	5.33293333	2.66646667	0.0833896	0.16677919	0.25016879	0.38304374	0.61695626	0.64190669	10754	418	3.0005001	0
AT5G66150	1	83.33	16.66	6	50	50	12	5.9998	1.9996	7.9994	5.33293333	2.66646667	0.0833896	0.16677919	0.25016879	0.38304374	0.61695626	0.6419688	10754	419	3.0005001	0
AT5G47550	5	78.568	21.426	9.6	13.434	86.564	19	8.542528	3.056896	11.599424	7.73294933	3.86647467	0.08475649	0.16951297	0.25426946	0.38591527	0.61408473	0.6390427	10754	420	2.79451051	0
AT5G45275	12	78.5275	21.4683333	9.66666667	7.19166667	92.8058333	8.66666667	8.59099167	3.07527222	11.6662639	7.77750926	3.88875463	0.08508555	0.17017109	0.25525664	0.3866022	0.6133978	0.63838962	10754	421	2.79357112	0
AT1G70300	3	61.11	38.8866667	6.66666667	49.8866667	50.1066667	15	5.074	3.59244444	8.66644444	5.77762963	2.88881481	0.08569166	0.17138331	0.25707497	0.38786315	0.61213685	0.63713895	10754	422	1.41240876	0
AT1G61688	8	69.74	30.25125	83	50.37	49.62	257.875	58.8842	26.1085375	84.9927375	56.661825	28.3309125	0.0871654	0.1743308	0.2614962	0.3909059	0.6090941	0.6340333	10754	423	2.25536187	0
AT4G37440	4	79.0125	20.9825	9.25	15.2775	84.72	9.75	8.30865625	2.94088125	11.2495375	7.49969167	3.74984583	0.08726008	0.17452016	0.26178024	0.39110026	0.60889974	0.63389233	10754	424	2.82522671	0
AT5G03880	7	70.1971429	29.8	66.1428571	4.40571429	95.5885714	62.1428571	47.4303959	20.7105714	68.1409673	45.4273116	22.7136558	0.08832455	0.1766491	0.26497366	0.39327641	0.60672359	0.63168802	10754	425	2.2901539	0
AT3G09560	4	83.6875	16.3075	6	0	100	1.5	6.02125	1.97845	7.9997	5.33313333	2.66656667	0.08878543	0.17757086	0.2663563	0.39421346	0.60578654	0.63077347	10754	426	3.04341783	0
AT1G20020	14	74.5071429	25.4885714	18.2142857	31.4707143	68.5235714	23.5714286	14.5709439	5.64256122	20.2135051	13.4756701	6.73783503	0.08902153	0.17804305	0.26706458	0.39469229	0.60530771	0.63033593	10754	427	2.58232801	0
AT3G19350	4	68.585	28.91	63.75	9.2425	90.43	115.5	44.7229375	19.430125	64.1530625	42.7687083	21.3843542	0.08929453	0.17858906	0.26788358	0.39524497	0.60475503	0.62982138	10754	428	2.30173185	0
AT3G13370	6	72.3816667	27.61	30	55.2	44.795	24.5	22.7145	9.283	31.9975	21.3316667	10.6658333	0.08964269	0.17928538	0.26892808	0.39594826	0.60405174	0.62914987	10754	429	2.44689217	0
AT5G43990	9	60.6188889	39.3766667	5.88888889	0	100	3.11111111	4.56977901	3.31884815	7.88862716	5.25908477	2.62954239	0.09034698	0.18069396	0.27104094	0.39736565	0.60263435	0.62773439	10754	430	1.37691717	0
AT5G48160	26	62.1023077	37.8903846	14.7307692	2.49730769	97.5011538	13.8076923	10.1481476	6.58154512	16.7296928	11.1531285	5.57656425	0.09055634	0.18111269	0.27166903	0.39778564	0.60221436	0.62735767	10754	431	1.5419096	0
AT1G14580	1	60	40	5				4	3	7	4.66666667	2.33333333	0.0952381	0.19047619	0.28571429	0.4070199	0.5929801	0.61779771	10754	432	1.33333333	0
AT1G20480	1	60	40	5	0	100	2	4	3	7	4.66666667	2.33333333	0.0952381	0.19047619	0.28571429	0.4070199	0.5929801	0.61785757	10754	433	1.33333333	0
AT1G29010	1	60	40	5	35.71	64.28	14	4	3	7	4.66666667	2.33333333	0.0952381	0.19047619	0.28571429	0.4070199	0.5929801	0.61791744	10754	434	1.33333333	0
AT1G60570	1	60	40	5	0	100	11	4	3	7	4.66666667	2.33333333	0.0952381	0.19047619	0.28571429	0.4070199	0.5929801	0.61797732	10754	435	1.33333333	0
AT1G80330	1	60	40	5	60	40	5	4	3	7	4.66666667	2.33333333	0.0952381	0.19047619	0.28571429	0.4070199	0.5929801	0.61803721	10754	436	1.33333333	0
AT2G21350	1	60	40	5	0	100	3	4	3	7	4.66666667	2.33333333	0.0952381	0.19047619	0.28571429	0.4070199	0.5929801	0.61809712	10754	437	1.33333333	0
AT2G27610	1	60	40	5				4	3	7	4.66666667	2.33333333	0.0952381	0.19047619	0.28571429	0.4070199	0.5929801	0.61815704	10754	438	1.33333333	0
AT3G16630	1	60	40	5	0	100	1	4	3	7	4.66666667	2.33333333	0.0952381	0.19047619	0.28571429	0.4070199	0.5929801	0.61821696	10754	439	1.33333333	0
AT3G26840	1	60	40	5	0	100	5	4	3	7	4.66666667	2.33333333	0.0952381	0.19047619	0.28571429	0.4070199	0.5929801	0.6182769	10754	440	1.33333333	0
AT3G26920	3	86.6666667	13.3333333	5	0	100	1	5.33333333	1.66666667	7	4.66666667	2.33333333	0.0952381	0.19047619	0.28571429	0.4070199	0.5929801	0.61833685	10754	441	3.2	0
AT3G44020	2	60	40	5	0	100	6	4	3	7	4.66666667	2.33333333	0.0952381	0.19047619	0.28571429	0.4070199	0.5929801	0.61839682	10754	442	1.33333333	0
AT3G46680	1	60	40	5	41.66	58.33	12	4	3	7	4.66666667	2.33333333	0.0952381	0.19047619	0.28571429	0.4070199	0.5929801	0.61845679	10754	443	1.33333333	0
AT3G54350	3	86.6666667	13.3333333	5	0	100	2.33333333	5.33333333	1.66666667	7	4.66666667	2.33333333	0.0952381	0.19047619	0.28571429	0.4070199	0.5929801	0.61851678	10754	444	3.2	0
AT3G55030	1	60	40	5	9.09	90.9	11	4	3	7	4.66666667	2.33333333	0.0952381	0.19047619	0.28571429	0.4070199	0.5929801	0.61857678	10754	445	1.33333333	0
AT3G56650	1	60	40	5	62.5	37.5	8	4	3	7	4.66666667	2.33333333	0.0952381	0.19047619	0.28571429	0.4070199	0.5929801	0.61863678	10754	446	1.33333333	0
AT3G58760	2	60	40	5	0	100	17	4	3	7	4.66666667	2.33333333	0.0952381	0.19047619	0.28571429	0.4070199	0.5929801	0.61869681	10754	447	1.33333333	0
AT5G08230	1	60	40	5				4	3	7	4.66666667	2.33333333	0.0952381	0.19047619	0.28571429	0.4070199	0.5929801	0.61875684	10754	448	1.33333333	0
AT5G19420	1	60	40	5	0	100	5	4	3	7	4.66666667	2.33333333	0.0952381	0.19047619	0.28571429	0.4070199	0.5929801	0.61881688	10754	449	1.33333333	0
AT5G20960	1	60	40	5	0	100	3	4	3	7	4.66666667	2.33333333	0.0952381	0.19047619	0.28571429	0.4070199	0.5929801	0.61887694	10754	450	1.33333333	0
AT5G24318	1	60	40	5	20	80	5	4	3	7	4.66666667	2.33333333	0.0952381	0.19047619	0.28571429	0.4070199	0.5929801	0.61893701	10754	451	1.33333333	0
AT5G48450	1	60	40	5	0	100	1	4	3	7	4.66666667	2.33333333	0.0952381	0.19047619	0.28571429	0.4070199	0.5929801	0.61899709	10754	452	1.33333333	0
AT5G57100	1	60	40	5	0	100	3	4	3	7	4.66666667	2.33333333	0.0952381	0.19047619	0.28571429	0.4070199	0.5929801	0.61905718	10754	453	1.33333333	0
AT5G63100	1	60	40	5	0	100	5	4	3	7	4.66666667	2.33333333	0.0952381	0.19047619	0.28571429	0.4070199	0.5929801	0.61911728	10754	454	1.33333333	0
AT2G24030	2	55	36.665	5.5	25	75	5.5	4.025	3.016575	7.041575	4.69438333	2.34719167	0.09544897	0.19089794	0.28634691	0.40742891	0.59257109	0.61875031	10754	455	1.33429469	0
AT1G04635	2	78.33	21.66	10.5	38.09	61.9	6.5	9.22465	3.2743	12.49895	8.33263333	4.16631667	0.09549127	0.19098254	0.28647381	0.40751089	0.59248911	0.61872479	10754	456	2.81728919	0
AT4G28820	2	61.665	38.33	13.5	0	100	6	9.324775	6.17455	15.499325	10.3328833	5.16644167	0.09835419	0.19670839	0.29506258	0.41300558	0.58699442	0.61304633	10754	457	1.51019507	0
AT5G44560	21	61.1952381	38.8004762	10.4285714	0	100	3.52380952	7.38178912	5.04633537	12.4281245	8.28541633	4.14270816	0.09855173	0.19710347	0.2956552	0.41338087	0.58661913	0.61271388	10754	458	1.46280193	0
AT3G54710	6	60	40	5.66666667	20.555	79.4433333	3.5	4.4	3.26666667	7.66666667	5.11111111	2.55555556	0.0989372	0.1978744	0.29681159	0.4141118	0.5858882	0.61200988	10754	459	1.34693878	0
AT1G09900	1	76.92	23.07	13	0	100	5	10.9996	3.9991	14.9987	9.99913333	4.99956667	0.10010203	0.20020406	0.30030609	0.41630941	0.58369059	0.60977352	10754	460	2.75051887	0
AT1G56260	9	80.5044444	19.4911111	8.44444444	0	100	10.2857143	7.79815309	2.64591605	10.4440691	6.96271276	3.48135638	0.10024262	0.20048523	0.30072785	0.41657352	0.58342648	0.60955683	10754	461	2.94724131	0
AT3G54020	2	78.565	21.425	10.5	0	100	14	9.249325	3.249625	12.49895	8.33263333	4.16631667	0.1008473	0.20169461	0.30254191	0.41770676	0.58229324	0.60843194	10754	462	2.84627457	0
AT2G14260	7	75.9057143	24.0885714	15.2857143	3.68142857	96.3142857	24.8571429	12.6027306	4.6821102	17.2848408	11.5232272	5.76161361	0.10112858	0.20225716	0.30338574	0.41823239	0.58176761	0.60794178	10754	463	2.69167748	0
AT5G42390	7	62.0614286	37.9314286	18	5.05857143	94.9385714	13.2857143	12.1710571	7.82765714	19.9987143	13.3324762	6.6662381	0.10117357	0.20234714	0.30352071	0.41831637	0.58168363	0.60791309	10754	464	1.55487867	0
AT2G48110	2	61.175	38.82	11	3.33	96.665	10	7.72925	5.2702	12.99945	8.6663	4.33315	0.10131921	0.20263843	0.30395764	0.41858809	0.58141191	0.60768818	10754	465	1.4665952	0
AT5G47890	3	64.58	34.78	204.666667	11.58	88.41	149	133.173733	72.1830667	205.3568	136.904533	68.4522667	0.10166843	0.20333686	0.30500528	0.41923856	0.58076144	0.60706731	10754	466	1.84494424	0
AT1G10710	1	71.79	28.2	39	31.25	68.75	64	28.9981	11.998	40.9961	27.3307333	13.6653667	0.10172108	0.20344215	0.30516323	0.4193365	0.5806635	0.60702394	10754	467	2.41691115	0
AT3G61150	2	79.48	20.51	9.5	7.14	92.855	6	8.5506	2.94845	11.49905	7.66603333	3.83301667	0.1020682	0.20413639	0.30620459	0.4199814	0.5800186	0.60640871	10754	468	2.90003222	0
AT5G49550	9	71.7677778	27.4466667	34	4.01666667	95.9777778	28.1111111	25.4010444	10.3318667	35.7329111	23.8219407	11.9109704	0.10467529	0.20935058	0.31402586	0.4247798	0.5752202	0.60145046	10754	469	2.45851454	0
AT2G26760	3	83.33	16.6633333	6.66666667	0	100	4	6.55533333	2.11088889	8.66622222	5.77748148	2.88874074	0.10472617	0.20945234	0.31417851	0.42487267	0.57512733	0.60141184	10754	470	3.10548479	0
AT4G37540	2	83.75	16.25	6.5	8.33	91.665	12	6.44375	2.05625	8.5	5.66666667	2.83333333	0.10656327	0.21312653	0.3196898	0.42820588	0.57179412	0.59798444	10754	471	3.1337386	0
AT4G39460	2	83.75	16.25	6.5	0	100	6.5	6.44375	2.05625	8.5	5.66666667	2.83333333	0.10656327	0.21312653	0.3196898	0.42820588	0.57179412	0.5980426	10754	472	3.1337386	0
AT4G39620	3	81.4266667	18.57	8	3.92	96.0766667	9.33333333	7.51413333	2.4856	9.99973333	6.66648889	3.33324444	0.10777804	0.21555608	0.32333412	0.43038918	0.56961082	0.59581701	10754	473	3.02306619	0
AT3G06690	3	85.7133333	14.2833333	5.66666667	0	100	28.3333333	5.85708889	1.80938889	7.66647778	5.11098519	2.55549259	0.10891652	0.21783305	0.32674957	0.43242064	0.56757936	0.59374984	10754	474	3.23705364	0
AT2G05620	1	72.22	27.77	36	18.6	81.39	43	26.9992	10.9972	37.9964	25.3309333	12.6654667	0.10987016	0.21974032	0.32961048	0.43411146	0.56588854	0.59203866	10754	475	2.45509766	0
AT5G47800	30	62.24	37.6716667	24.5666667	1.66666667	98.3333333	8.3	16.2902933	10.2546728	26.5449661	17.6966441	8.84832204	0.11176257	0.22352514	0.33528771	0.43743804	0.56256196	0.58861562	10754	476	1.58857271	0
AT1G65050	2	59.82	40.175	7.5	0	100	24	5.4865	4.013125	9.499625	6.33308333	3.16654167	0.11316815	0.2263363	0.33950446	0.4398846	0.5601154	0.58611278	10754	477	1.36713907	0
AT1G47500	6	60.325	39.67	9.33333333	50.2433333	49.75	12.3333333	6.63033333	4.70253333	11.3328667	7.55524444	3.77762222	0.11322738	0.22645477	0.33968215	0.43998725	0.56001275	0.58606239	10754	478	1.40994925	0
AT2G37720	4	81.3725	18.6225	8.25	29.21	70.7825	15.75	7.71323125	2.53635625	10.2495875	6.83305833	3.41652917	0.11337593	0.22675187	0.3401278	0.44024454	0.55975546	0.58585015	10754	479	3.04106777	0
AT1G47870	2	81.74	18.25	8	7.14	92.855	7.5	7.5392	2.46	9.9992	6.66613333	3.33306667	0.11434596	0.22869192	0.34303788	0.44191907	0.55808093	0.5841544	10754	480	3.06471545	0
AT5G60440	3	58.8866667	41.11	5.33333333	40	60	8.33333333	4.14062222	3.19253333	7.33315556	4.88877037	2.44438519	0.11449211	0.22898423	0.34347634	0.44217055	0.55782945	0.58394801	10754	481	1.29697071	0
AT2G28830	8	83.99	16.005	6.625	1.985	98.01375	6.125	6.5643375	2.06033125	8.62466875	5.74977917	2.87488958	0.11539665	0.23079331	0.34618996	0.44372214	0.55627786	0.58238047	10754	482	3.18605928	0
AT5G47520	2	63.455	36.535	55	1.72	98.275	39	35.90025	21.09425	56.9945	37.9963333	18.9981667	0.1156313	0.2312626	0.34689389	0.44412329	0.55587671	0.58201715	10754	483	1.70189744	0
AT1G11420	2	83.33	16.665	7	0	100	4	6.8331	2.16655	8.99965	5.99976667	2.99988333	0.11574524	0.23149048	0.34723573	0.44431789	0.55568211	0.58187004	10754	484	3.15390829	0
AT5G04047	4	62.72	37.27	33.75	39.7125	60.2775	59.75	22.168	13.578625	35.746625	23.8310833	11.9155417	0.11606045	0.23212089	0.34818134	0.44485556	0.55514444	0.58136365	10754	485	1.63256589	0
AT1G79150	4	76.1525	23.845	16	9.2125	90.7825	10.75	13.1844	4.8152	17.9996	11.9997333	5.99986667	0.11695552	0.23391105	0.35086657	0.44637701	0.55362299	0.57982681	10754	486	2.73807942	0
AT1G20060	7	59.0457143	40.9514286	6.14285714	52.735	47.26	5.25	4.62709388	3.51558776	8.14268163	5.42845442	2.71422721	0.11829863	0.23659726	0.35489589	0.44864532	0.55135468	0.57750738	10754	487	1.31616509	0
AT5G47790	15	61.3013333	38.6926667	16.2	4.30933333	95.688	11.0666667	10.930816	7.268212	18.199028	12.1326853	6.06634267	0.11905772	0.23811545	0.35717317	0.44991961	0.55008039	0.57622877	10754	488	1.50392091	0
AT2G19870	3	81.5466667	18.45	8.33333333	14.14	85.8533333	5.66666667	7.79555556	2.5375	10.3330556	6.8887037	3.44435185	0.11938099	0.23876198	0.35814298	0.45046061	0.54953939	0.57571813	10754	489	3.07214012	0
AT2G35820	2	79.79	20.2	10	27.51	72.48	20.5	8.979	3.02	11.999	7.99933333	3.99966667	0.11997835	0.23995669	0.35993504	0.45145768	0.54854232	0.57472955	10754	490	2.97317881	0
AT4G23800	4	61.1475	38.8475	15.75	45.03	54.9625	14.75	10.6307313	7.11848125	17.7492125	11.8328083	5.91640417	0.12211719	0.24423438	0.36635157	0.45500028	0.54499972	0.57107347	10754	491	1.49339879	0
AT1G26761	5	58.852	41.142	6.2	10.388	89.608	9.4	4.648824	3.550804	8.199628	5.46641867	2.73320933	0.12228501	0.24457001	0.36685502	0.45527644	0.54472356	0.57083972	10754	492	1.30923137	0
AT3G19970	3	85	15	6.33333333	8.33333333	91.6666667	4.66666667	6.38333333	1.95	8.33333333	5.55555556	2.77777778	0.12333889	0.24667778	0.37001667	0.45700482	0.54299518	0.56908393	10754	493	3.27350427	0
AT3G44300	2	61.11	38.885	16	35.68	64.31	31	10.7776	7.2216	17.9992	11.9994667	5.99973333	0.12441871	0.24883742	0.37325613	0.45876527	0.54123473	0.56729418	10754	494	1.49241165	0
AT5G47840	6	61.8	38.1916667	22.5	7.19166667	92.8033333	22.6666667	14.905	9.593125	24.498125	16.3320833	8.16604167	0.12469731	0.24939462	0.37409193	0.45921778	0.54078222	0.56687514	10754	495	1.55371685	0
AT3G15960	4	61.615	38.38	20.5	29.6425	70.355	28.75	13.631075	8.8679	22.498975	14.9993167	7.49965833	0.12481137	0.24962274	0.37443411	0.45940284	0.54059716	0.56673639	10754	496	1.53712548	0
AT1G06510	1	80	20	10	0	100	10	9	3	12	8	4	0.125	0.25	0.375	0.45970863	0.54029137	0.56647104	10754	497	3	0
AT1G47395	1	80	20	10	0	100	6	9	3	12	8	4	0.125	0.25	0.375	0.45970863	0.54029137	0.56652627	10754	498	3	0
AT1G60983	1	60	40	10	21.95	78.04	41	7	5	12	8	4	0.125	0.25	0.375	0.45970863	0.54029137	0.56658152	10754	499	1.4	0
AT3G53560	1	80	20	10	15.38	84.61	26	9	3	12	8	4	0.125	0.25	0.375	0.45970863	0.54029137	0.56663677	10754	500	3	0
AT4G14276	1	60	40	10	33.33	66.66	15	7	5	12	8	4	0.125	0.25	0.375	0.45970863	0.54029137	0.56669204	10754	501	1.4	0
AT4G33145	1	80	20	10	42.85	57.14	7	9	3	12	8	4	0.125	0.25	0.375	0.45970863	0.54029137	0.56674731	10754	502	3	0
AT5G15050	1	80	20	10	28.57	71.42	7	9	3	12	8	4	0.125	0.25	0.375	0.45970863	0.54029137	0.5668026	10754	503	3	0
AT5G23300	1	80	20	10	0	100	4	9	3	12	8	4	0.125	0.25	0.375	0.45970863	0.54029137	0.5668579	10754	504	3	0
AT5G51130	1	80	20	10	20	80	10	9	3	12	8	4	0.125	0.25	0.375	0.45970863	0.54029137	0.56691321	10754	505	3	0
AT5G47580	2	75	25	20.5	0	100	11.5	16.375	6.125	22.5	15	7.5	0.12604167	0.25208333	0.378125	0.46139158	0.53860842	0.56520247	10754	506	2.67346939	0
AT4G02300	13	74.6969231	25.0746154	21.0769231	44.8484615	55.1423077	27.3846154	16.743813	6.2849574	23.0287704	15.3525136	7.6762568	0.1260845	0.25216901	0.37825351	0.46146059	0.53853941	0.56518521	10754	507	2.66410923	0
AT3G16320	2	81.665	18.33	8.5	10	90	5	7.941525	2.55805	10.499575	6.99971667	3.49985833	0.12671983	0.25343967	0.3801595	0.46248211	0.53751789	0.5641682	10754	508	3.10452298	0
AT1G51320	3	83.3333333	16.6666667	7.33333333	50	50	1.5	7.11111111	2.22222222	9.33333333	6.22222222	3.11111111	0.12698413	0.25396825	0.38095238	0.46290602	0.53709398	0.5637783	10754	509	3.2	0
AT5G25410	14	62.1828571	37.81	28.3571429	34.5264286	65.4642857	49	18.6332816	11.7218357	30.3551173	20.2367449	10.1183724	0.12705079	0.25410158	0.38115237	0.46301285	0.53698715	0.56372118	10754	510	1.58962146	0
AT1G62350	5	84.666	15.332	6.6	20	80	1.2	6.587956	2.011912	8.599868	5.73324533	2.86662267	0.12742004	0.25484007	0.38226011	0.46360386	0.53639614	0.56315573	10754	511	3.27447523	0
AT5G43140	9	76.6877778	23.3066667	15.5555556	13.9177778	86.0811111	10.5555556	12.9292099	4.62548148	17.5546914	11.7031276	5.85156379	0.12845095	0.25690189	0.38535284	0.46524768	0.53475232	0.56148471	10754	512	2.79521384	0
AT2G21070	3	87.7766667	12.22	5.33333333	0	100	1	5.68142222	1.65173333	7.33315556	4.88877037	2.44438519	0.1285184	0.25703681	0.38555521	0.46535492	0.53464508	0.56142693	10754	513	3.4396728	0
AT3G19290	4	84.4425	15.555	6.75	0	100	6.25	6.69986875	2.0499625	8.74983125	5.83322083	2.91661042	0.12875882	0.25751763	0.38627645	0.46573682	0.53426318	0.56108069	10754	514	3.26828844	0
AT2G19500	4	59.77	40.225	10	33.595	66.3975	24.25	6.977	5.0225	11.9995	7.99966667	3.99983333	0.13073634	0.26147267	0.39220901	0.46885947	0.53114053	0.55785578	10754	515	1.38914883	0
AT5G47810	15	59.422	40.5726667	8.8	2.68066667	97.3166667	9.4	6.229136	4.57039467	10.7995307	7.19968711	3.59984356	0.13083478	0.26166955	0.39250433	0.46901405	0.53098595	0.55774789	10754	516	1.36293175	0
AT5G66880	8	79.22625	20.765	11.25	4.21	95.785	10.25	9.91295313	3.3360625	13.2490156	8.83267708	4.41633854	0.13212261	0.26424521	0.39636782	0.47102895	0.52897105	0.55568572	10754	517	2.97145306	0
AT1G66852	1	61.11	38.88	18	53.12	46.87	32	11.9998	7.9984	19.9982	13.3321333	6.66606667	0.13314539	0.26629078	0.39943617	0.47261942	0.52738058	0.55406905	10754	518	1.50027506	0
AT1G65300	8	60.47875	39.515	13.875	28.60625	71.3875	8.375	9.39142656	6.48270625	15.8741328	10.5827552	5.2913776	0.13411101	0.26822201	0.40233302	0.47411316	0.52588684	0.5525537	10754	519	1.4486892	0
AT5G14840	2	58.33	41.665	6.5	0	100	7	4.79145	3.708225	8.499675	5.66645	2.833225	0.13511546	0.27023092	0.40534638	0.475659	0.524341	0.5509833	10754	520	1.29211415	0
AT4G02730	3	84.9166667	15.0733333	6.66666667	30.1533333	69.8366667	7.66666667	6.66111111	2.00488889	8.666	5.77733333	2.88866667	0.13519441	0.27038882	0.40558322	0.47578016	0.52421984	0.55090982	10754	521	3.32243405	0
AT1G15870	8	78.6725	21.32375	12.25	5.63125	94.3625	25.875	10.6373813	3.61215938	14.2495406	9.49969375	4.74984688	0.13624996	0.27249991	0.40874987	0.47739529	0.52260471	0.54926613	10754	522	2.94488148	0
AT2G35250	6	60.3833333	39.61	13.8333333	20.41	79.5833333	20	9.35302778	6.47938333	15.8324111	10.5549407	5.27747037	0.13686432	0.27372864	0.41059296	0.4783313	0.5216687	0.54833596	10754	523	1.44350585	0
AT4G04700	5	88.666	11.332	5.2	16.666	83.332	2.8	5.610632	1.589264	7.199896	4.79993067	2.39996533	0.13692628	0.27385256	0.41077884	0.47842554	0.52157446	0.54829049	10754	524	3.53033354	0
AT4G29170	22	84.7413636	15.2545455	6.81818182	0.75727273	99.2422727	3.68181818	6.77782025	2.04008264	8.81790289	5.87860193	2.93930096	0.13754862	0.27509724	0.41264586	0.47937038	0.52062962	0.54735076	10754	525	3.32232631	0
AT1G15140	2	84.44	15.555	7	20.83	79.165	10	6.9108	2.08885	8.99965	5.99976667	2.99988333	0.13833567	0.27667134	0.41500701	0.48056098	0.51943902	0.54615245	10754	526	3.3084233	0
AT5G44780	20	80.9215	19.0735	9.6	39.8138889	58.3327778	4.33333333	8.768464	2.831056	11.59952	7.73301333	3.86650667	0.13864687	0.27729374	0.41594061	0.48103042	0.51896958	0.54571222	10754	527	3.09724145	0
AT5G47940	15	58.3273333	41.6706667	6.86666667	0.82636364	99.1727273	5	5.00514356	3.86138578	8.86652933	5.91101956	2.95550978	0.13882737	0.27765475	0.41648212	0.48130236	0.51869764	0.5454796	10754	528	1.29620397	0
AT5G28500	9	75.7477778	24.2455556	19.2222222	16.2244444	83.7666667	47	15.5604062	5.66053457	21.2209407	14.1472938	7.07364691	0.14114972	0.28229943	0.42344915	0.48477901	0.51522099	0.54187643	10754	529	2.74892874	0
AT1G44130	10	73.51	26.482	30.4	51.864	48.127	43.4	23.34704	9.050528	32.397568	21.5983787	10.7991893	0.1415762	0.28315241	0.42472861	0.48541306	0.51458694	0.54126252	10754	530	2.57963292	0
AT3G54925	2	59.335	40.655	10	27.775	72.22	6	6.9335	5.0655	11.999	7.99933333	3.99966667	0.14201192	0.28402384	0.42603576	0.48605942	0.51394058	0.54063552	10754	531	1.36876912	0
AT1G05820	2	85.71	14.285	6.5	0	100	11	6.57115	1.928525	8.499675	5.66645	2.833225	0.14444354	0.28888708	0.43333062	0.48964083	0.51035917	0.53692062	10754	532	3.40734499	0
AT5G07660	2	85.71	14.285	6.5	50	50	2	6.57115	1.928525	8.499675	5.66645	2.833225	0.14444354	0.28888708	0.43333062	0.48964083	0.51035917	0.53697315	10754	533	3.40734499	0
AT1G66130	2	58.33	41.66	7.5	56.345	43.645	8	5.37475	4.1245	9.49925	6.33283333	3.16641667	0.14494676	0.28989352	0.43484028	0.4903766	0.5096234	0.53625148	10754	534	1.30312765	0
AT2G26740	3	84.8633333	15.13	7	28.37	71.6233333	10.3333333	6.94043333	2.0591	8.99953333	5.99968889	2.99984444	0.14750767	0.29501533	0.442523	0.49409278	0.50590722	0.53239321	10754	535	3.37061499	0
AT1G48635	4	82.5725	17.42	8.5	19.5825	80.415	3.25	8.0186625	2.4807	10.4993625	6.999575	3.4997875	0.14837177	0.29674354	0.44511531	0.49533621	0.50466379	0.53113666	10754	536	3.23241928	0
AT5G20600	2	77.775	22.22	14.5	25.755	74.235	7	12.277375	4.2219	16.499275	10.9995167	5.49975833	0.14845397	0.29690794	0.44536191	0.49545422	0.50454578	0.53106443	10754	537	2.90802127	0
AT1G22540	2	90	10	5	14.285	85.71	4	5.5	1.5	7	4.66666667	2.33333333	0.14880952	0.29761905	0.44642857	0.49596413	0.50403587	0.53057965	10754	538	3.66666667	0
AT1G44910	2	90	10	5	25	75	4	5.5	1.5	7	4.66666667	2.33333333	0.14880952	0.29761905	0.44642857	0.49596413	0.50403587	0.53063159	10754	539	3.66666667	0
AT2G01260	2	90	10	5	0	100	3	5.5	1.5	7	4.66666667	2.33333333	0.14880952	0.29761905	0.44642857	0.49596413	0.50403587	0.53068354	10754	540	3.66666667	0
AT3G52605	2	90	10	5	7.14	92.855	10	5.5	1.5	7	4.66666667	2.33333333	0.14880952	0.29761905	0.44642857	0.49596413	0.50403587	0.5307355	10754	541	3.66666667	0
AT4G24030	2	90	10	5	0	100	5.5	5.5	1.5	7	4.66666667	2.33333333	0.14880952	0.29761905	0.44642857	0.49596413	0.50403587	0.53078748	10754	542	3.66666667	0
AT3G10780	5	62.274	37.72	37.6	31.062	68.928	56.6	24.415024	15.18272	39.597744	26.398496	13.199248	0.14902975	0.29805949	0.44708924	0.49627952	0.50372048	0.5305073	10754	543	1.60807971	0
AT3G52770	4	80.4875	19.505	10.5	41.665	58.33	2.5	9.4511875	3.048025	12.4992125	8.33280833	4.16640417	0.15010209	0.30020418	0.45030628	0.49781045	0.50218955	0.52894676	10754	544	3.10075787	0
AT5G66230	4	81.475	18.5225	9.5	29.79	70.205	9.25	8.740125	2.7596375	11.4997625	7.66650833	3.83325417	0.15034912	0.30069823	0.45104735	0.49816199	0.50183801	0.52862826	10754	545	3.16712793	0
AT3G16290	3	75.6933333	18.0533333	11	3.44666667	96.55	15.3333333	9.32626667	2.98586667	12.3121333	8.20808889	4.10404444	0.15232797	0.30465595	0.45698392	0.50096307	0.49903693	0.52572914	10754	546	3.12347057	0
AT2G32650	4	79.205	20.785	12.25	5.3975	94.6	7.25	10.7026125	3.5461625	14.248775	9.49918333	4.74959167	0.15245961	0.30491921	0.45737882	0.50114846	0.49885154	0.52558533	10754	547	3.01808293	0
AT3G08030	2	77.5	22.5	15.5	22.42	77.57	13	13.0125	4.4875	17.5	11.6666667	5.83333333	0.15525149	0.31050298	0.46575446	0.50505318	0.49494682	0.52152245	10754	548	2.89972145	0
AT3G63070	3	86.6666667	13.3333333	6.33333333	16.6666667	83.3333333	7	6.48888889	1.84444444	8.33333333	5.55555556	2.77777778	0.1568	0.3136	0.4704	0.50719679	0.49280321	0.51931462	10754	549	3.51807229	0
AT5G45610	11	58.5409091	41.4518182	9.27272727	3.02909091	96.9690909	4.90909091	6.42833884	4.84371405	11.2720529	7.51470193	3.75735096	0.15705011	0.31410022	0.47115033	0.50754156	0.49245844	0.51900216	10754	550	1.32715077	0
AT5G43190	15	60.6386667	39.354	19.3333333	0	100	21.8	12.7234756	8.60844	21.3319156	14.221277	7.11063852	0.1577502	0.3155004	0.4732506	0.50850447	0.49149553	0.51803812	10754	551	1.47802338	0
AT1G34260	10	85.762	14.234	6.8	12.5	87.5	4.75	6.831816	1.967912	8.799728	5.86648533	2.93324267	0.15884524	0.31769049	0.47653573	0.51000431	0.48999569	0.51650791	10754	552	3.47160645	0
AT4G32660	2	85.415	14.58	7	12.5	87.5	3	6.97905	2.0206	8.99965	5.99976667	2.99988333	0.15983886	0.31967771	0.47951657	0.51135863	0.48864137	0.5151308	10754	553	3.45394932	0
AT4G39630	2	85.415	14.58	7	37.5	62.5	3	6.97905	2.0206	8.99965	5.99976667	2.99988333	0.15983886	0.31967771	0.47951657	0.51135863	0.48864137	0.5151813	10754	554	3.45394932	0
AT3G10130	3	82.8233333	17.17	8.66666667	2.08333333	97.9166667	11.6666667	8.17802222	2.48806667	10.6660889	7.11072593	3.55536296	0.16019762	0.32039524	0.48059287	0.5118461	0.4881539	0.51471781	10754	555	3.28689835	0
AT2G29330	5	83	17	8.6	40.474	59.522	6.8	8.138	2.462	10.6	7.06666667	3.53333333	0.16241818	0.32483635	0.48725453	0.51484544	0.48515456	0.51160543	10754	556	3.30544273	0
AT3G57550	8	82.8225	17.1725	8.75	5.77625	94.22	12	8.24696875	2.50259375	10.7495625	7.166375	3.5831875	0.16293912	0.32587824	0.48881737	0.51554468	0.48445532	0.51091817	10754	557	3.29536856	0
AT2G19220	5	59.166	40.832	12	38.086	61.912	20.2	8.09992	5.89984	13.99976	9.33317333	4.66658667	0.16295784	0.32591568	0.48887353	0.51556977	0.48443023	0.51094181	10754	558	1.37290503	0
AT2G21420	7	83.0771429	16.92	8.57142857	14.3557143	85.6385714	6	8.12089796	2.45028571	10.5711837	7.04745578	3.52372789	0.16350271	0.32700542	0.49050812	0.51629927	0.48370073	0.51022243	10754	559	3.31426572	0
AT5G42420	6	57.845	42.1516667	8.16666667	0	100	7.6	5.72400833	4.44238611	10.1663944	6.7775963	3.38879815	0.1637819	0.3275638	0.4913457	0.51667237	0.48332763	0.50987889	10754	560	1.28849861	0
AT5G47660	7	57.4071429	42.5842857	7.28571429	11.9042857	88.0942857	6.71428571	5.18252041	4.10256939	9.2850898	6.19005986	3.09502993	0.1639945	0.32798899	0.49198349	0.51695615	0.48304385	0.5096295	10754	561	1.26323772	0
AT1G06590	3	81.1366667	18.8533333	10.3333333	52.22	47.7766667	4.66666667	9.38412222	2.94817778	12.3323	8.22153333	4.11076667	0.16439913	0.32879826	0.49319739	0.51749552	0.48250448	0.5091104	10754	562	3.18302454	0
AT3G10195	7	71.9428571	28.0471429	53	45.3342857	53.6814286	63.2857143	39.1297143	15.8649857	54.9947	36.6631333	18.3315667	0.16594385	0.33188771	0.49783156	0.51954553	0.48045447	0.50699709	10754	563	2.46641976	0
AT5G02600	1	64.08	35.91	142	28.61	71.38	339	91.9936	51.9922	143.9858	95.9905333	47.9952667	0.16642762	0.33285524	0.49928286	0.5201846	0.4798154	0.5063724	10754	564	1.7693731	0
AT1G20735	1	57.14	42.85	7	33.33	66.66	12	4.9998	3.9995	8.9993	5.99953333	2.99976667	0.16659075	0.33318149	0.49977224	0.52039979	0.47960022	0.50619499	10754	565	1.25010626	0
AT1G30460	1	57.14	42.85	7	25	75	8	4.9998	3.9995	8.9993	5.99953333	2.99976667	0.16659075	0.33318149	0.49977224	0.52039979	0.47960022	0.50624467	10754	566	1.25010626	0
AT1G77932	1	57.14	42.85	7	30	70	10	4.9998	3.9995	8.9993	5.99953333	2.99976667	0.16659075	0.33318149	0.49977224	0.52039979	0.47960022	0.50629437	10754	567	1.25010626	0
AT2G15820	1	57.14	42.85	7	0	100	2	4.9998	3.9995	8.9993	5.99953333	2.99976667	0.16659075	0.33318149	0.49977224	0.52039979	0.47960022	0.50634407	10754	568	1.25010626	0
AT2G22040	1	57.14	42.85	7	57.14	42.85	7	4.9998	3.9995	8.9993	5.99953333	2.99976667	0.16659075	0.33318149	0.49977224	0.52039979	0.47960022	0.50639379	10754	569	1.25010626	0
AT3G15354	1	57.14	42.85	7	0	100	6	4.9998	3.9995	8.9993	5.99953333	2.99976667	0.16659075	0.33318149	0.49977224	0.52039979	0.47960022	0.50644351	10754	570	1.25010626	0
AT5G48830	1	57.14	42.85	7	0	100	3	4.9998	3.9995	8.9993	5.99953333	2.99976667	0.16659075	0.33318149	0.49977224	0.52039979	0.47960022	0.50649324	10754	571	1.25010626	0
AT5G67640	1	57.14	42.85	7	25	75	4	4.9998	3.9995	8.9993	5.99953333	2.99976667	0.16659075	0.33318149	0.49977224	0.52039979	0.47960022	0.50654299	10754	572	1.25010626	0
AT3G01070	2	59.72	40.27	15	26.24	73.75	23.5	9.958	7.0405	16.9985	11.3323333	5.66616667	0.16667283	0.33334567	0.5000185	0.52050801	0.47949199	0.50647843	10754	573	1.41438818	0
AT1G23360	3	85.7133333	14.2833333	7	24.4433333	75.5533333	3.33333333	6.99993333	1.99983333	8.99976667	5.99984444	2.99992222	0.16670062	0.33340124	0.50010186	0.52054463	0.47945537	0.50648949	10754	574	3.50025835	0
AT3G52140	3	85.7133333	14.2833333	7	0	100	4.33333333	6.99993333	1.99983333	8.99976667	5.99984444	2.99992222	0.16670062	0.33340124	0.50010186	0.52054463	0.47945537	0.50653925	10754	575	3.50025835	0
AT1G10510	1	85.71	14.28	7	14.28	85.71	7	6.9997	1.9996	8.9993	5.99953333	2.99976667	0.1667352	0.33347039	0.50020559	0.5205902	0.4794098	0.50654088	10754	576	3.50055011	0
AT1G17410	1	85.71	14.28	7	0	100	9	6.9997	1.9996	8.9993	5.99953333	2.99976667	0.1667352	0.33347039	0.50020559	0.5205902	0.4794098	0.50659065	10754	577	3.50055011	0
AT1G19350	1	85.71	14.28	7	0	100	2	6.9997	1.9996	8.9993	5.99953333	2.99976667	0.1667352	0.33347039	0.50020559	0.5205902	0.4794098	0.50664043	10754	578	3.50055011	0
AT1G20810	1	85.71	14.28	7	30.76	69.23	13	6.9997	1.9996	8.9993	5.99953333	2.99976667	0.1667352	0.33347039	0.50020559	0.5205902	0.4794098	0.50669022	10754	579	3.50055011	0
AT1G28410	1	85.71	14.28	7	7.14	92.85	14	6.9997	1.9996	8.9993	5.99953333	2.99976667	0.1667352	0.33347039	0.50020559	0.5205902	0.4794098	0.50674003	10754	580	3.50055011	0
AT1G30620	1	85.71	14.28	7	0	100	2	6.9997	1.9996	8.9993	5.99953333	2.99976667	0.1667352	0.33347039	0.50020559	0.5205902	0.4794098	0.50678984	10754	581	3.50055011	0
AT1G34180	1	85.71	14.28	7	7.69	92.3	13	6.9997	1.9996	8.9993	5.99953333	2.99976667	0.1667352	0.33347039	0.50020559	0.5205902	0.4794098	0.50683966	10754	582	3.50055011	0
AT1G48390	1	85.71	14.28	7	0	100	5	6.9997	1.9996	8.9993	5.99953333	2.99976667	0.1667352	0.33347039	0.50020559	0.5205902	0.4794098	0.50688949	10754	583	3.50055011	0
AT1G50290	1	85.71	14.28	7	0.94	97.16	106	6.9997	1.9996	8.9993	5.99953333	2.99976667	0.1667352	0.33347039	0.50020559	0.5205902	0.4794098	0.50693933	10754	584	3.50055011	0
AT1G55870	1	85.71	14.28	7	0	100	1	6.9997	1.9996	8.9993	5.99953333	2.99976667	0.1667352	0.33347039	0.50020559	0.5205902	0.4794098	0.50698919	10754	585	3.50055011	0
AT1G62110	1	85.71	14.28	7	0	100	1	6.9997	1.9996	8.9993	5.99953333	2.99976667	0.1667352	0.33347039	0.50020559	0.5205902	0.4794098	0.50703905	10754	586	3.50055011	0
AT1G68010	1	85.71	14.28	7	0	100	8	6.9997	1.9996	8.9993	5.99953333	2.99976667	0.1667352	0.33347039	0.50020559	0.5205902	0.4794098	0.50708892	10754	587	3.50055011	0
AT1G77550	1	85.71	14.28	7	50	50	4	6.9997	1.9996	8.9993	5.99953333	2.99976667	0.1667352	0.33347039	0.50020559	0.5205902	0.4794098	0.5071388	10754	588	3.50055011	0
AT1G78630	1	85.71	14.28	7	33.33	66.66	3	6.9997	1.9996	8.9993	5.99953333	2.99976667	0.1667352	0.33347039	0.50020559	0.5205902	0.4794098	0.50718869	10754	589	3.50055011	0
AT2G01930	1	85.71	14.28	7	0	100	2	6.9997	1.9996	8.9993	5.99953333	2.99976667	0.1667352	0.33347039	0.50020559	0.5205902	0.4794098	0.50723859	10754	590	3.50055011	0
AT2G13295	2	85.71	14.28	7				6.9997	1.9996	8.9993	5.99953333	2.99976667	0.1667352	0.33347039	0.50020559	0.5205902	0.4794098	0.5072885	10754	591	3.50055011	0
AT2G14680	1	85.71	14.28	7	0	100	1	6.9997	1.9996	8.9993	5.99953333	2.99976667	0.1667352	0.33347039	0.50020559	0.5205902	0.4794098	0.50733842	10754	592	3.50055011	0
AT2G20320	1	85.71	14.28	7	0	100	1	6.9997	1.9996	8.9993	5.99953333	2.99976667	0.1667352	0.33347039	0.50020559	0.5205902	0.4794098	0.50738835	10754	593	3.50055011	0
AT2G22600	2	85.71	14.28	7				6.9997	1.9996	8.9993	5.99953333	2.99976667	0.1667352	0.33347039	0.50020559	0.5205902	0.4794098	0.50743829	10754	594	3.50055011	0
AT2G22840	1	85.71	14.28	7	0	100	8	6.9997	1.9996	8.9993	5.99953333	2.99976667	0.1667352	0.33347039	0.50020559	0.5205902	0.4794098	0.50748824	10754	595	3.50055011	0
AT2G29140	1	85.71	14.28	7	0	100	7	6.9997	1.9996	8.9993	5.99953333	2.99976667	0.1667352	0.33347039	0.50020559	0.5205902	0.4794098	0.5075382	10754	596	3.50055011	0
AT3G01140	1	85.71	14.28	7	0	100	5	6.9997	1.9996	8.9993	5.99953333	2.99976667	0.1667352	0.33347039	0.50020559	0.5205902	0.4794098	0.50758817	10754	597	3.50055011	0
AT3G12150	1	85.71	14.28	7	8.33	91.66	12	6.9997	1.9996	8.9993	5.99953333	2.99976667	0.1667352	0.33347039	0.50020559	0.5205902	0.4794098	0.50763815	10754	598	3.50055011	0
AT3G16620	1	85.71	14.28	7	0	100	3	6.9997	1.9996	8.9993	5.99953333	2.99976667	0.1667352	0.33347039	0.50020559	0.5205902	0.4794098	0.50768814	10754	599	3.50055011	0
AT3G20150	1	85.71	14.28	7	14.28	85.71	7	6.9997	1.9996	8.9993	5.99953333	2.99976667	0.1667352	0.33347039	0.50020559	0.5205902	0.4794098	0.50773814	10754	600	3.50055011	0
AT4G01200	1	85.71	14.28	7	0	100	1	6.9997	1.9996	8.9993	5.99953333	2.99976667	0.1667352	0.33347039	0.50020559	0.5205902	0.4794098	0.50778814	10754	601	3.50055011	0
AT4G18900	1	85.71	14.28	7				6.9997	1.9996	8.9993	5.99953333	2.99976667	0.1667352	0.33347039	0.50020559	0.5205902	0.4794098	0.50783816	10754	602	3.50055011	0
AT4G20130	1	85.71	14.28	7	0	100	2	6.9997	1.9996	8.9993	5.99953333	2.99976667	0.1667352	0.33347039	0.50020559	0.5205902	0.4794098	0.50788819	10754	603	3.50055011	0
AT5G05130	1	85.71	14.28	7	0	100	3	6.9997	1.9996	8.9993	5.99953333	2.99976667	0.1667352	0.33347039	0.50020559	0.5205902	0.4794098	0.50793823	10754	604	3.50055011	0
AT5G09300	1	85.71	14.28	7	0	100	8	6.9997	1.9996	8.9993	5.99953333	2.99976667	0.1667352	0.33347039	0.50020559	0.5205902	0.4794098	0.50798828	10754	605	3.50055011	0
AT5G10310	1	85.71	14.28	7	0	100	3	6.9997	1.9996	8.9993	5.99953333	2.99976667	0.1667352	0.33347039	0.50020559	0.5205902	0.4794098	0.50803834	10754	606	3.50055011	0
AT5G13270	1	85.71	14.28	7	0	100	19	6.9997	1.9996	8.9993	5.99953333	2.99976667	0.1667352	0.33347039	0.50020559	0.5205902	0.4794098	0.5080884	10754	607	3.50055011	0
AT5G14610	1	85.71	14.28	7	0	100	2	6.9997	1.9996	8.9993	5.99953333	2.99976667	0.1667352	0.33347039	0.50020559	0.5205902	0.4794098	0.50813848	10754	608	3.50055011	0
AT5G23110	1	85.71	14.28	7	0	100	10	6.9997	1.9996	8.9993	5.99953333	2.99976667	0.1667352	0.33347039	0.50020559	0.5205902	0.4794098	0.50818857	10754	609	3.50055011	0
AT5G52610	1	85.71	14.28	7	0	100	1	6.9997	1.9996	8.9993	5.99953333	2.99976667	0.1667352	0.33347039	0.50020559	0.5205902	0.4794098	0.50823867	10754	610	3.50055011	0
AT5G54880	1	85.71	14.28	7	0	100	4	6.9997	1.9996	8.9993	5.99953333	2.99976667	0.1667352	0.33347039	0.50020559	0.5205902	0.4794098	0.50828877	10754	611	3.50055011	0
AT5G42950	3	59.9333333	40.06	16.3333333	10.9233333	89.0733333	17.6666667	10.7891111	7.54313333	18.3322444	12.2214963	6.11074815	0.16787857	0.33575714	0.50363571	0.52209304	0.47790696	0.50674537	10754	612	1.43032221	0
AT2G45730	2	80.765	19.23	11	12.5	87.5	9.5	9.88415	3.1153	12.99945	8.6663	4.33315	0.17114093	0.34228186	0.51342278	0.5263391	0.4736609	0.50229261	10754	613	3.1727763	0
AT1G48580	2	85	15	7.5	4.545	95.45	14	7.375	2.125	9.5	6.33333333	3.16666667	0.17132675	0.34265351	0.51398026	0.52657911	0.47342089	0.5020876	10754	614	3.47058824	0
AT1G13410	7	85.7142857	14.2857143	7.14285714	0	100	2.85714286	7.12244898	2.02040816	9.14285714	6.0952381	3.04761905	0.17311255	0.3462251	0.51933765	0.52887564	0.47112436	0.49970129	10754	615	3.52525253	0
AT5G44500	10	58.129	41.866	9.8	0	99	9.7	6.696642	5.102868	11.79951	7.86634	3.93317	0.17393011	0.34786023	0.52179034	0.52992103	0.47007897	0.49864167	10754	616	1.31232907	0
AT5G58840	3	78.6333333	21.3633333	14.3333333	32.2333333	67.7566667	31.3333333	12.2707778	4.06207778	16.3328556	10.8885704	5.44428519	0.17545897	0.35091794	0.5263769	0.53186592	0.46813408	0.49662759	10754	617	3.0208131	0
AT1G13755	3	72.5233333	27.47	47	31.7	68.29	60	35.0859667	13.9109	48.9968667	32.6645778	16.3322889	0.17949487	0.35898974	0.53848461	0.53693857	0.46306143	0.49129466	10754	618	2.52219243	0
AT5G42960	7	62.13	37.86	45	2.58714286	97.1971429	48.1428571	28.9585	18.037	46.9955	31.3303333	15.6651667	0.17955741	0.35911481	0.53867222	0.53701648	0.46298352	0.49126047	10754	619	1.60550535	0
AT5G22840	3	81.6666667	18.3333333	10.3333333	0	100	6.33333333	9.43888889	2.89444444	12.3333333	8.22222222	4.11111111	0.18003378	0.36006757	0.54010135	0.53760927	0.46239073	0.49067988	10754	620	3.26103647	0
AT2G02820	2	90	10	5.5	0	100	1	5.95	1.55	7.5	5	2.5	0.1805	0.361	0.5415	0.53818826	0.46181174	0.49011383	10754	621	3.83870968	0
AT3G07580	2	90	10	5.5	0	100	4	5.95	1.55	7.5	5	2.5	0.1805	0.361	0.5415	0.53818826	0.46181174	0.49016221	10754	622	3.83870968	0
AT4G18700	4	90	10	5.5	29.5825	70.415	6.75	5.95	1.55	7.5	5	2.5	0.1805	0.361	0.5415	0.53818826	0.46181174	0.49021059	10754	623	3.83870968	0
AT5G07940	2	90	10	5.5	0	100	3	5.95	1.55	7.5	5	2.5	0.1805	0.361	0.5415	0.53818826	0.46181174	0.49025898	10754	624	3.83870968	0
AT3G13800	4	90.8325	9.165	5.25	8.33333333	91.6666667	2	5.76870625	1.4811625	7.24986875	4.83324583	2.41662292	0.18105559	0.36211119	0.54316678	0.53887673	0.46112327	0.48957642	10754	625	3.8947153	0
AT4G04850	8	83.86	16.135	8.5	18.75	81.25	5.25	8.1281	2.371475	10.499575	6.99971667	3.49985833	0.18190007	0.36380014	0.54570021	0.53992007	0.46007993	0.48851694	10754	626	3.42744494	0
AT2G41250	4	85	15	7.75	10.5125	89.48	7.25	7.5875	2.1625	9.75	6.5	3.25	0.18194712	0.36389423	0.54584135	0.53997809	0.46002191	0.48850357	10754	627	3.50867052	0
AT5G43560	22	58.2	41.7931818	10.8181818	1.02818182	98.97	19	7.29618182	5.5212624	12.8174442	8.54496281	4.27248141	0.1824998	0.36499959	0.54749939	0.54065875	0.45934125	0.48782893	10754	628	1.32146985	0
AT4G29060	4	77.12	22.8725	18.25	26.42	73.5725	18.5	15.0744	5.17423125	20.2486313	13.4990875	6.74954375	0.18383535	0.3676707	0.55150605	0.54229702	0.45770298	0.48613707	10754	629	2.91336032	0
AT1G77720	2	87.5	12.5	6.5	19.165	80.83	9.5	6.6875	1.8125	8.5	5.66666667	2.83333333	0.18390012	0.36780025	0.55170037	0.54237624	0.45762376	0.48610094	10754	630	3.68965517	0
AT5G44210	2	81.175	18.82	11	0	100	6	9.92925	3.0702	12.99945	8.6663	4.33315	0.18405118	0.36810235	0.55215353	0.5425609	0.4574391	0.48595279	10754	631	3.2340727	0
AT3G46840	2	79.69	20.3	13	38.34	61.65	56	11.3597	3.639	14.9987	9.99913333	4.99956667	0.18513021	0.37026042	0.55539063	0.54387659	0.45612341	0.48460296	10754	632	3.1216543	0
AT5G16320	4	85.2075	14.79	7.75	16.11	83.885	11.75	7.60358125	2.146225	9.74980625	6.49987083	3.24993542	0.18741552	0.37483104	0.56224657	0.54664352	0.45335648	0.48171086	10754	633	3.54276986	0
AT1G55810	3	88.8866667	11.1066667	6	19.4433333	80.5533333	9	6.3332	1.6664	7.9996	5.33306667	2.66653333	0.18755938	0.37511876	0.56267814	0.54681681	0.45318319	0.48157431	10754	634	3.80052808	0
AT5G38660	8	86.9025	13.0925	6.875	3.49	96.5066667	4.83333333	6.97454688	1.90010938	8.87465625	5.9164375	2.95821875	0.18923473	0.37846946	0.56770419	0.54882734	0.45117266	0.4794852	10754	635	3.67060284	0
AT5G46170	1	58.33	41.66	12	16.66	83.33	12	7.9996	5.9992	13.9988	9.33253333	4.66626667	0.19037824	0.38075648	0.57113472	0.55019164	0.44980836	0.47808254	10754	636	1.33344446	0
AT3G17750	2	82.95	17.045	9.5	0	100	2	8.88025	2.619275	11.499525	7.66635	3.833175	0.19221053	0.38442106	0.5766316	0.55236433	0.44763567	0.4758203	10754	637	3.39034657	0
AT5G47070	3	57.0733333	41.1666667	11.6666667	0	100	17.6666667	7.65855556	5.80277778	13.4613333	8.97422222	4.48711111	0.19288343	0.38576686	0.57865029	0.55315815	0.44684185	0.47502345	10754	638	1.31980852	0
AT5G52450	5	85.332	14.666	7.8	20	80	2.8	7.655896	2.143948	9.799844	6.53322933	3.26661467	0.19291845	0.38583689	0.57875534	0.5531994	0.4468006	0.47502656	10754	639	3.57093362	0
AT5G12260	5	82.664	17.332	9.8	0	100	6.4	9.101072	2.698536	11.799608	7.86640533	3.93320267	0.19378632	0.38757265	0.58135897	0.55421986	0.44578014	0.47398849	10754	640	3.3725961	0
AT1G49160	2	83.75	16.25	9	37.775	62.22	7	8.5375	2.4625	11	7.33333333	3.66666667	0.19772964	0.39545928	0.59318892	0.55881137	0.44118863	0.46915282	10754	641	3.46700508	0
AT1G09810	3	83.33	16.6633333	9.33333333	4.16666667	95.8333333	5	8.77746667	2.55524444	11.3327111	7.55514074	3.77757037	0.19775683	0.39551366	0.59327048	0.55884278	0.44115722	0.46916582	10754	642	3.43507905	0
AT2G40570	6	86.3466667	13.6483333	7.33333333	0	100	4	7.33208889	2.00087778	9.33296667	6.22197778	3.11098889	0.1980635	0.39612699	0.59419049	0.55919676	0.44080324	0.46883573	10754	643	3.66443616	0
AT1G72580	1	72.54	27.45	51	33.33	66.66	24	37.9954	14.9995	52.9949	35.3299333	17.6649667	0.20109612	0.40219224	0.60328836	0.56267389	0.43732611	0.46518348	10754	644	2.5331111	0
AT5G63910	4	80	20	13.25	0	100	11.3333333	11.6	3.65	15.25	10.1666667	5.08333333	0.2020765	0.40415301	0.60622951	0.56378899	0.43621101	0.46404325	10754	645	3.17808219	0
AT4G14050	8	87.97375	12.02125	6.625	0	100	1.5	6.82826094	1.79640781	8.62466875	5.74977917	2.87488958	0.20229002	0.40458004	0.60687005	0.56403127	0.43596873	0.46383139	10754	646	3.80106393	0
AT5G42360	2	57.98	42.01	12	12.5	87.5	4	7.9576	6.0412	13.9988	9.33253333	4.66626667	0.20256468	0.40512937	0.60769405	0.56434264	0.43565736	0.46354599	10754	647	1.31722174	0
AT2G23672	5	80.178	19.814	13	12.584	87.408	23.8	11.42314	3.57582	14.99896	9.99930667	4.99965333	0.20274419	0.40548839	0.60823258	0.56454595	0.43545405	0.46337551	10754	648	3.19455118	0
AT1G71250	15	58.9453333	41.0473333	15.8666667	28.5714286	71.4285714	2.57142857	10.3526596	7.51284356	17.8655031	11.9103354	5.9551677	0.20371837	0.40743673	0.6111551	0.56564677	0.43435323	0.46224984	10754	649	1.37799483	0
AT5G44785	21	59.1771429	40.8161905	17.047619	10.9361905	89.0619048	9.14285714	11.0882939	7.95818866	19.0464825	12.697655	6.34882751	0.20397808	0.40795616	0.61193424	0.56593954	0.43406046	0.46198399	10754	650	1.3933188	0
AT5G48500	8	57.9775	42.015	12.125	10.39625	89.5975	13.625	8.02977188	6.09431875	14.1240906	9.41606042	4.70803021	0.20409766	0.40819532	0.61229299	0.56607424	0.43392576	0.46188634	10754	651	1.31758318	0
AT3G03950	10	84.394	15.603	8.7	16.249	83.749	5.3	8.342278	2.357461	10.699739	7.13315933	3.56657967	0.20495378	0.40990755	0.61486133	0.56703672	0.43296328	0.46090746	10754	652	3.53867063	0
AT1G19150	1	81.81	18.18	11	33.33	66.66	3	9.9991	2.9998	12.9989	8.66593333	4.33296667	0.20509428	0.41018856	0.61528284	0.56719437	0.43280563	0.46078525	10754	653	3.33325555	0
AT1G62780	1	81.81	18.18	11	40	60	10	9.9991	2.9998	12.9989	8.66593333	4.33296667	0.20509428	0.41018856	0.61528284	0.56719437	0.43280563	0.46083087	10754	654	3.33325555	0
AT2G22260	1	81.81	18.18	11	28.57	71.42	7	9.9991	2.9998	12.9989	8.66593333	4.33296667	0.20509428	0.41018856	0.61528284	0.56719437	0.43280563	0.4608765	10754	655	3.33325555	0
AT3G23710	1	81.81	18.18	11	55.55	44.44	9	9.9991	2.9998	12.9989	8.66593333	4.33296667	0.20509428	0.41018856	0.61528284	0.56719437	0.43280563	0.46092214	10754	656	3.33325555	0
AT3G50240	1	81.81	18.18	11	0	100	13	9.9991	2.9998	12.9989	8.66593333	4.33296667	0.20509428	0.41018856	0.61528284	0.56719437	0.43280563	0.46096779	10754	657	3.33325555	0
AT5G37790	1	81.81	18.18	11	50	50	4	9.9991	2.9998	12.9989	8.66593333	4.33296667	0.20509428	0.41018856	0.61528284	0.56719437	0.43280563	0.46101345	10754	658	3.33325555	0
AT5G48970	1	81.81	18.18	11	11.11	88.88	18	9.9991	2.9998	12.9989	8.66593333	4.33296667	0.20509428	0.41018856	0.61528284	0.56719437	0.43280563	0.46105912	10754	659	3.33325555	0
AT5G02520	2	85.45	14.545	8	0	100	5.5	7.836	2.1636	9.9996	6.6664	3.3332	0.20520283	0.41040566	0.6156085	0.56731611	0.43268389	0.46097509	10754	660	3.62174154	0
AT5G08080	3	89.68	10.3133333	6	5.55333333	94.4433333	4.66666667	6.3808	1.6188	7.9996	5.33306667	2.66653333	0.20583751	0.41167501	0.61751252	0.56802684	0.43197316	0.46026348	10754	661	3.9416852	0
AT5G43170	3	56.4766667	43.5166667	8.66666667	0	100	8	5.89464444	4.77144444	10.6660889	7.11072593	3.55536296	0.20797513	0.41595027	0.6239254	0.57040769	0.42959231	0.45777207	10754	662	1.23540041	0
AT5G45190	4	54.375	45.625	5.75	4.165	95.8325	6	4.1265625	3.6234375	7.75	5.16666667	2.58333333	0.20938387	0.41876775	0.62815162	0.57196588	0.42803412	0.45615687	10754	663	1.13885295	0
AT5G38197	2	78.21	21.785	17	90	10	6	14.2957	4.70345	18.99915	12.6661	6.33305	0.20966171	0.41932342	0.62898512	0.57227218	0.42772782	0.45587562	10754	664	3.03940724	0
AT1G73130	2	79.44	20.555	14.5	0	100	5.5	12.5188	3.980475	16.499275	10.9995167	5.49975833	0.20984757	0.41969514	0.62954271	0.5724769	0.4275231	0.45570259	10754	665	3.14505178	0
AT5G10170	13	79.0176923	20.9776923	15.3846154	51.6738462	48.1469231	42.6153846	13.156568	4.22733728	17.3839053	11.5892702	5.79463511	0.21195662	0.42391323	0.63586985	0.57478965	0.42521036	0.45328233	10754	666	3.1122589	0
AT3G48500	5	83.964	16.032	9.2	27.998	71.994	8.8	8.724688	2.474944	11.199632	7.46642133	3.73321067	0.21204737	0.42409474	0.63614211	0.57488874	0.42511126	0.45322162	10754	667	3.52520623	0
AT5G47430	7	57.3385714	42.6514286	11	7.52428571	89.7528571	11.2857143	7.30724286	5.69165714	12.9989	8.66593333	4.33296667	0.21302262	0.42604524	0.63906786	0.57595146	0.42404854	0.45213345	10754	668	1.28385155	0
AT5G24240	10	90.571	9.428	5.8	0	100	13.3	6.253118	1.546824	7.799942	5.19996133	2.59998067	0.21329754	0.42659508	0.63989262	0.57625032	0.42374968	0.4518596	10754	669	4.042553	0
AT1G33400	2	86.605	13.39	7.5	3.57	96.425	10	7.495375	2.00425	9.499625	6.33308333	3.16654167	0.21331188	0.42662376	0.63993564	0.5762659	0.4237341	0.4518878	10754	670	3.73974055	0
AT1G32200	2	90	10	6	7.14	92.855	8.5	6.4	1.6	8	5.33333333	2.66666667	0.21333333	0.42666667	0.64	0.5762892	0.4237108	0.45190776	10754	671	4	0
AT1G80420	2	90	10	6	0	100	5	6.4	1.6	8	5.33333333	2.66666667	0.21333333	0.42666667	0.64	0.5762892	0.4237108	0.45195258	10754	672	4	0
AT5G49555	11	61.8190909	38.1736364	48.6363636	10.5018182	89.4936364	49.7272727	31.0665579	19.5662686	50.6328264	33.7552176	16.8776088	0.21415627	0.42831253	0.6424688	0.57718178	0.42281822	0.45104525	10754	673	1.58776098	0
AT5G20440	3	93.3333333	6.66666667	5	5.55333333	94.4433333	4	5.66666667	1.33333333	7	4.66666667	2.33333333	0.21428571	0.42857143	0.64285714	0.57732193	0.42267807	0.45094048	10754	674	4.25	0
AT5G42870	19	56.9336842	43.0589474	10.1052632	3.21631579	96.7831579	5.47368421	6.75329862	5.35121994	12.1045186	8.06967904	4.03483952	0.21473685	0.42947369	0.64421054	0.5778098	0.4221902	0.45046467	10754	675	1.26201103	0
AT4G27070	2	91.665	8.33	5.5	9.19	90.805	16.5	6.041575	1.45815	7.499725	4.99981667	2.49990833	0.21706004	0.43412009	0.65118013	0.58030893	0.41969107	0.4478426	10754	676	4.14331516	0
AT5G20540	2	91.665	8.33	5.5	0	100	3.5	6.041575	1.45815	7.499725	4.99981667	2.49990833	0.21706004	0.43412009	0.65118013	0.58030893	0.41969107	0.44788704	10754	677	4.14331516	0
AT1G03770	3	87.7766667	12.22	7	0	100	4.66666667	7.14436667	1.8554	8.99976667	5.99984444	2.99992222	0.21832751	0.43665503	0.65498254	0.5816631	0.4183369	0.44648621	10754	678	3.85058029	0
AT5G24330	8	86.82875	13.1675	7.5	14.5825	85.41625	4.5	7.51215625	1.9875625	9.49971875	6.33314583	3.16657292	0.21949053	0.43898107	0.6584716	0.58289996	0.41710004	0.44521031	10754	679	3.7795824	0
AT5G03415	8	88.42375	11.57125	6.75	7.73714286	92.2614286	4.85714286	6.96860313	1.78105938	8.7496625	5.83310833	2.91655417	0.22103968	0.44207937	0.66311905	0.58453904	0.41546096	0.44350478	10754	680	3.91261696	0
AT5G56100	3	76.0733333	23.9166667	24.6666667	25.47	74.52	26.5	19.7647556	6.89944444	26.6642	17.7761333	8.88806667	0.22246786	0.44493572	0.66740358	0.5860417	0.4139583	0.44194457	10754	681	2.86468798	0
AT2G22870	2	83.97	16.02	9.5	0	100	5.5	8.97715	2.5219	11.49905	7.66603333	3.83301667	0.22423943	0.44847885	0.67271828	0.58789451	0.41210549	0.44001018	10754	682	3.55967723	0
AT1G25280	3	89.6266667	10.37	6.33333333	0	100	3	6.67635556	1.65676667	8.33312222	5.55541481	2.77770741	0.2261772	0.45235439	0.67853159	0.58990717	0.41009283	0.4379047	10754	683	4.02975005	0
AT5G21100	7	91.8357143	8.16285714	5.57142857	0	100	3.5	6.11656122	1.45478776	7.57134898	5.04756599	2.52378299	0.22639641	0.45279282	0.67918923	0.59013395	0.40986605	0.43770601	10754	684	4.20443546	0
AT4G15910	6	59.4983333	40.495	21.8333333	35.3	64.6933333	31.8333333	13.9904694	9.84140833	23.8318778	15.8879185	7.94395926	0.22660696	0.45321393	0.67982089	0.59035159	0.40964841	0.43751703	10754	685	1.42159221	0
AT5G45650	7	76.6414286	23.3528571	22.7142857	9.49	90.5066667	10.5	18.4085531	6.30443469	24.7129878	16.4753252	8.23766259	0.22684651	0.45369303	0.68053954	0.590599	0.409401	0.43729622	10754	686	2.91993715	0
AT5G49890	46	58.2693478	41.7234783	15.3043478	7.77956522	92.2167391	15.8913043	9.91774367	7.38550624	17.3032499	11.5354999	5.76774997	0.22687663	0.45375326	0.68062989	0.59063009	0.40936991	0.43730645	10754	687	1.34286579	0
AT4G29380	3	88.8866667	11.11	6.66666667	36.6666667	63.3333333	7.33333333	6.92577778	1.74066667	8.66644444	5.77762963	2.88881481	0.2281635	0.45632699	0.68449049	0.59195528	0.40804472	0.43593412	10754	688	3.97880761	0
AT1G67840	4	90	10	6.25	9.165	90.8325	3.75	6.625	1.625	8.25	5.5	2.75	0.23011364	0.46022727	0.69034091	0.59395155	0.40604845	0.43384451	10754	689	4.07692308	0
AT2G28040	3	59.11	40.8866667	20	30.4066667	69.03	53.6666667	12.822	9.17733333	21.9993333	14.6662222	7.33311111	0.231904	0.463808	0.695712	0.59577171	0.40422829	0.43194267	10754	690	1.39713788	0
AT5G60230	8	91.54625	8.45	5.75	6.25	93.75	2.125	6.26390938	1.485875	7.74978438	5.16652292	2.58326146	0.23308849	0.46617699	0.69926548	0.59696939	0.40303061	0.43070568	10754	691	4.21563683	0
AT5G47970	10	55.988	44.005	9.4	13.944	86.054	7.2	6.262872	5.13647	11.399342	7.59956133	3.79978067	0.23511072	0.47022145	0.70533217	0.59900221	0.40099779	0.42857585	10754	692	1.21929496	0
AT4G25300	5	86.512	13.484	8	0	100	2	7.92096	2.07872	9.99968	6.66645333	3.33322667	0.2360756	0.4721512	0.7082268	0.5999669	0.4000331	0.42758731	10754	693	3.81049877	0
AT4G02075	2	85.71	14.285	8.5	0	100	2	8.28535	2.214225	10.499575	6.99971667	3.49985833	0.23613142	0.47226285	0.70839427	0.60002261	0.39997739	0.42757026	10754	694	3.74187357	0
AT3G08980	8	84.1825	15.81125	9.625	0	100	6	9.10256563	2.52183281	11.6243984	7.74959896	3.87479948	0.2362082	0.4724164	0.70862459	0.60009921	0.39990079	0.42753088	10754	695	3.609504	0
AT5G62140	3	87.7766667	12.22	7.33333333	28.8866667	71.11	4.33333333	7.43695556	1.89613333	9.33308889	6.22205926	3.11102963	0.23721616	0.47443232	0.71164848	0.6011029	0.3988971	0.42650024	10754	696	3.92216909	0
AT1G06220	5	84.776	15.222	9.2	2.5	97.5	6.2	8.799392	2.400424	11.199816	7.466544	3.733272	0.23792585	0.47585169	0.71377754	0.60180739	0.39819261	0.42578933	10754	697	3.66576571	0
AT4G37190	2	87.5	12.5	7.5	6.25	93.75	5	7.5625	1.9375	9.5	6.33333333	3.16666667	0.23855537	0.47711075	0.71566612	0.60243081	0.39756919	0.42516498	10754	698	3.90322581	0
AT1G74470	8	77.26	19.24625	15.25	16.63	83.36	38.125	12.78215	3.93505313	16.7172031	11.1448021	5.57240104	0.24055234	0.48110468	0.72165701	0.60439908	0.39560092	0.42310216	10754	699	3.24827889	0
AT5G51540	2	86.665	13.33	8	0	100	8	7.9332	2.0664	9.9996	6.6664	3.3332	0.24072697	0.48145393	0.7221809	0.60457053	0.39542947	0.42296086	10754	700	3.83914053	0
AT1G69250	2	83.33	16.665	10.5	21.325	78.665	12	9.74965	2.749825	12.499475	8.33298333	4.16649167	0.24084345	0.4816869	0.72253035	0.60468484	0.39531516	0.42288066	10754	701	3.5455529	0
AT4G15053	5	76.878	23.112	22.8	22.928	77.066	26	18.528184	6.269536	24.79772	16.5318133	8.26590667	0.24108038	0.48216076	0.72324114	0.60491719	0.39508281	0.42267415	10754	702	2.95527197	0
AT1G28960	4	91.875	8.125	5.75	0	100	3	6.2828125	1.4671875	7.75	5.16666667	2.58333333	0.241119	0.48223801	0.72335701	0.60495505	0.39504495	0.42267569	10754	703	4.28221512	0
AT1G21970	1	55.55	44.44	9	0	80	5	5.9995	4.9996	10.9991	7.33273333	3.66636667	0.24240771	0.48481543	0.72722314	0.60621524	0.39378476	0.42136928	10754	704	1.199996	0
AT5G02570	1	55.55	44.44	9	33.33	66.66	6	5.9995	4.9996	10.9991	7.33273333	3.66636667	0.24240771	0.48481543	0.72722314	0.60621524	0.39378476	0.42141122	10754	705	1.199996	0
AT5G43280	1	55.55	44.44	9	0	100	4	5.9995	4.9996	10.9991	7.33273333	3.66636667	0.24240771	0.48481543	0.72722314	0.60621524	0.39378476	0.42145316	10754	706	1.199996	0
AT5G44670	1	55.55	44.44	9	0	100	16	5.9995	4.9996	10.9991	7.33273333	3.66636667	0.24240771	0.48481543	0.72722314	0.60621524	0.39378476	0.4214951	10754	707	1.199996	0
AT5G66350	1	55.55	44.44	9	0	100	3	5.9995	4.9996	10.9991	7.33273333	3.66636667	0.24240771	0.48481543	0.72722314	0.60621524	0.39378476	0.42153706	10754	708	1.199996	0
AT1G80810	2	84.52	15.47	9.5	0	100	10.5	9.0294	2.46965	11.49905	7.66603333	3.83301667	0.24246812	0.48493623	0.72740435	0.60627416	0.39372584	0.42151594	10754	709	3.65614561	0
AT4G20310	3	93.3333333	6.66666667	5.33333333	0	100	1.33333333	5.97777778	1.35555556	7.33333333	4.88888889	2.44444444	0.24252525	0.48505051	0.72757576	0.60632989	0.39367011	0.42149824	10754	710	4.40983607	0
AT2G25560	1	80	20	15	18.18	81.81	11	13	4	17	11.3333333	5.66666667	0.24509804	0.49019608	0.73529412	0.60882748	0.39117252	0.41886581	10754	711	3.25	0
AT2G41290	1	80	20	15	42.85	57.14	49	13	4	17	11.3333333	5.66666667	0.24509804	0.49019608	0.73529412	0.60882748	0.39117252	0.41890752	10754	712	3.25	0
AT3G19130	1	80	20	15	28.57	71.42	21	13	4	17	11.3333333	5.66666667	0.24509804	0.49019608	0.73529412	0.60882748	0.39117252	0.41894924	10754	713	3.25	0
AT1G80030	4	83.7225	16.2725	10.25	3.57	96.4275	5.75	9.58155625	2.66793125	12.2494875	8.166325	4.0831625	0.24526081	0.49052162	0.73578243	0.60898473	0.39101527	0.41882254	10754	714	3.59138049	0
AT1G60670	2	90	10	6.5	0	100	6	6.85	1.65	8.5	5.66666667	2.83333333	0.24710784	0.49421569	0.74132353	0.61076277	0.38923723	0.41695958	10754	715	4.15151515	0
AT5G48990	2	58.21	41.785	17	7.14	92.855	6	10.8957	8.10345	18.99915	12.6661	6.33305	0.24745708	0.49491417	0.74237125	0.61109766	0.38890234	0.41664234	10754	716	1.34457546	0
AT5G38140	3	90.4733333	9.52	6.33333333	0	100	8.33333333	6.72997778	1.60293333	8.33291111	5.55527407	2.77763704	0.24839977	0.49679954	0.7451993	0.61199957	0.38800043	0.41571751	10754	717	4.19853879	0
AT5G49530	8	57.52125	42.47125	14.375	14.32625	85.67125	9.625	9.26867969	7.10524219	16.3739219	10.9159479	5.45797396	0.24858058	0.49716115	0.74574173	0.61217222	0.38782778	0.41557393	10754	718	1.30448469	0
AT3G14150	3	85.8533333	14.14	8.66666667	0	100	8.66666667	8.44062222	2.22546667	10.6660889	7.11072593	3.55536296	0.24872625	0.49745249	0.74617874	0.61231123	0.38768877	0.41546637	10754	719	3.7927426	0
AT4G28210	3	85.8533333	14.14	8.66666667	11.0933333	88.8966667	29.6666667	8.44062222	2.22546667	10.6660889	7.11072593	3.55536296	0.24872625	0.49745249	0.74617874	0.61231123	0.38768877	0.41550778	10754	720	3.7927426	0
AT5G05180	2	88.885	11.11	7	55	45	5.5	7.22195	1.7777	8.99965	5.99976667	2.99988333	0.24896503	0.49793006	0.7468951	0.61253895	0.38746105	0.4153051	10754	721	4.06252461	0
AT5G61300	2	88.885	11.11	7	0	100	4	7.22195	1.7777	8.99965	5.99976667	2.99988333	0.24896503	0.49793006	0.7468951	0.61253895	0.38746105	0.4153465	10754	722	4.06252461	0
AT5G45760	19	55.21	44.7836842	8.78947368	18.7626316	81.2352632	6.36842105	5.85266842	4.93625014	10.7889186	7.19261237	3.59630619	0.24962416	0.49924831	0.74887247	0.61316655	0.38683345	0.41471507	10754	723	1.1856507	0
AT1G31410	1	80	0	5	20	80	5	5	1	6	4	2	0.25	0.5	0.75	0.61352377	0.38647623	0.41437342	10754	724	5	0
AT3G54000	1	80	0	5	5.88	94.11	17	5	1	6	4	2	0.25	0.5	0.75	0.61352377	0.38647623	0.41441474	10754	725	5	0
AT3G13677	1	77.27	22.72	22	5.55	94.44	18	17.9994	5.9984	23.9978	15.9985333	7.99926667	0.25023965	0.5004793	0.75071896	0.6137513	0.3862487	0.41421206	10754	726	3.00070019	0
AT5G47750	25	59.8924	40.0996	28.36	2.3732	97.624	23.28	17.9854846	12.3722466	30.3577312	20.2384875	10.1192437	0.25081033	0.50162066	0.75243099	0.61429235	0.38570765	0.41367309	10754	727	1.45369594	0
AT1G07400	6	57.8933333	42.1016667	16	26.065	73.9266667	7.66666667	10.2629333	7.73626667	17.9992	11.9994667	5.99973333	0.25130684	0.50261367	0.75392051	0.61476219	0.38523781	0.41321039	10754	728	1.32660026	0
AT4G13750	7	89.6371429	10.36	6.71428571	6.66666667	93.3333333	5.16666667	7.01849388	1.6956	8.71409388	5.80939592	2.90469796	0.25164714	0.50329428	0.75494142	0.61508376	0.38491624	0.41290666	10754	729	4.13923914	0
AT5G52530	8	55.48	44.51875	9.375	6.07625	93.9225	6.125	6.20125	5.17363281	11.3748828	7.58325521	3.7916276	0.2518626	0.50372521	0.75558781	0.61528716	0.38471284	0.41272964	10754	730	1.19862584	0
AT1G31360	17	92.0994118	7.89705882	5.82352941	5.95214286	94.0471429	3.07142857	6.36343633	1.45988754	7.82332388	5.21554925	2.60777463	0.25263777	0.50527555	0.75791332	0.61601767	0.38398233	0.41198703	10754	731	4.35885378	0
AT1G73885	9	80.2733333	17.4977778	12.4444444	23.0055556	76.9877778	25.7777778	10.9895704	3.17750123	14.1670716	9.4447144	4.7223572	0.25268948	0.50537896	0.75806844	0.61606632	0.38393368	0.41197593	10754	732	3.45855739	0
AT2G45500	4	88.54	11.4575	7.25	5	95	6.75	7.41915	1.83066875	9.24981875	6.16654583	3.08327292	0.25444021	0.50888041	0.76332062	0.61770866	0.38229134	0.41025457	10754	733	4.05269932	0
AT4G13670	7	85.7571429	14.2385714	8.85714286	27.9757143	72.0228571	5	8.59563265	2.26113061	10.8567633	7.23784218	3.61892109	0.25471611	0.50943221	0.76414832	0.61796657	0.38203343	0.41001871	10754	734	3.80147551	0
AT4G26180	7	90.4742857	9.52285714	6.42857143	2.85714286	97.1428571	5	6.81620408	1.61218367	8.42838776	5.61892517	2.80946259	0.25511584	0.51023167	0.76534751	0.6183398	0.3816602	0.40965902	10754	735	4.22793271	0
AT1G58470	10	91.964	8.035	5.9	10.555	89.443	4.4	6.425876	1.474065	7.899941	5.26662733	2.63331367	0.25516472	0.51032943	0.76549415	0.61838541	0.38161459	0.40965096	10754	736	4.35928945	0
AT5G06500	2	79	21	17.5	7.965	92.025	71	14.825	4.675	19.5	13	6.5	0.25620192	0.51240385	0.76860577	0.61935129	0.38064871	0.40865491	10754	737	3.17112299	0
AT5G44180	4	54.3225	45.6725	8	1.9225	98.075	5.75	5.3458	4.6538	9.9996	6.6664	3.3332	0.26160812	0.52321624	0.78482436	0.62433027	0.37566973	0.40334987	10754	738	1.14869569	0
AT2G23670	3	79.9966667	19.9966667	15.6666667	19.34	80.65	37.6666667	13.5328111	4.13281111	17.6656222	11.7770815	5.88854074	0.26174452	0.52348904	0.78523356	0.6244547	0.3755453	0.40325653	10754	739	3.27448092	0
AT5G43880	3	56.6666667	43.3333333	12.6666667	7.69	92.3066667	6.33333333	8.17777778	6.48888889	14.6666667	9.77777778	4.88888889	0.26181818	0.52363636	0.78545455	0.62452188	0.37547812	0.40322466	10754	740	1.26027397	0
AT5G63480	5	82.142	17.852	12.4	19.866	80.13	9	11.185608	3.213648	14.399256	9.599504	4.799752	0.26206832	0.52413664	0.78620496	0.62474987	0.37525013	0.40302007	10754	741	3.4806575	0
AT4G16390	19	85.7052632	14.2942105	9.05263158	6.83105263	93.1663158	6.84210526	8.75858172	2.29400222	11.0525839	7.36838929	3.68419464	0.26228731	0.52457462	0.78686192	0.6249493	0.3750507	0.40284611	10754	742	3.81803542	0
AT5G43130	13	55.3576923	44.6361538	9.76923077	3.51230769	96.4869231	5.46153846	6.40802071	5.36060888	11.7686296	7.84575306	3.92287653	0.2634641	0.52692821	0.79039231	0.62601848	0.37398153	0.40173782	10754	743	1.19539046	0
AT1G80210	5	88.22	9.554	6.8	0	100	5.8	6.99896	1.649672	8.648632	5.76575467	2.88287733	0.26376346	0.52752692	0.79129038	0.62628977	0.37371023	0.40148649	10754	744	4.24263732	0
AT5G44020	4	59.32	39.975	29.25	0	100	7.5	18.3511	12.6926875	31.0437875	20.6958583	10.3479292	0.26565178	0.53130356	0.79695535	0.62799477	0.37200523	0.3996947	10754	745	1.44580098	0
AT4G02430	5	87.142	12.856	8.2	0	100	3.4	8.145644	2.054192	10.199836	6.79989067	3.39994533	0.26633546	0.53267093	0.79900639	0.62860939	0.37139061	0.3990742	10754	746	3.96537617	0
AT1G48520	3	90.2766667	9.72	6.66666667	0	100	1.33333333	7.01844444	1.648	8.66644444	5.77762963	2.88881481	0.26647977	0.53295954	0.7994393	0.62873894	0.37126106	0.39897486	10754	747	4.25876483	0
AT3G05750	3	90.2766667	9.72	6.66666667	24.995	74.995	4.5	7.01844444	1.648	8.66644444	5.77762963	2.88881481	0.26647977	0.53295954	0.7994393	0.62873894	0.37126106	0.39901474	10754	748	4.25876483	0
AT1G09450	1	87.5	12.5	8	0	100	5	8	2	10	6.66666667	3.33333333	0.26666667	0.53333333	0.8	0.62890663	0.37109337	0.39887437	10754	749	4	0
AT1G11540	1	87.5	12.5	8	3.33	96.66	30	8	2	10	6.66666667	3.33333333	0.26666667	0.53333333	0.8	0.62890663	0.37109337	0.39891424	10754	750	4	0
AT1G21410	1	87.5	12.5	8	6.25	93.75	16	8	2	10	6.66666667	3.33333333	0.26666667	0.53333333	0.8	0.62890663	0.37109337	0.39895412	10754	751	4	0
AT1G26520	1	87.5	12.5	8	0	100	1	8	2	10	6.66666667	3.33333333	0.26666667	0.53333333	0.8	0.62890663	0.37109337	0.39899401	10754	752	4	0
AT1G56090	1	87.5	12.5	8	0	100	1	8	2	10	6.66666667	3.33333333	0.26666667	0.53333333	0.8	0.62890663	0.37109337	0.39903391	10754	753	4	0
AT1G57770	1	87.5	12.5	8	0	100	7	8	2	10	6.66666667	3.33333333	0.26666667	0.53333333	0.8	0.62890663	0.37109337	0.39907381	10754	754	4	0
AT2G40640	1	87.5	12.5	8	0	100	4	8	2	10	6.66666667	3.33333333	0.26666667	0.53333333	0.8	0.62890663	0.37109337	0.39911372	10754	755	4	0
AT2G48010	1	87.5	12.5	8	0	100	11	8	2	10	6.66666667	3.33333333	0.26666667	0.53333333	0.8	0.62890663	0.37109337	0.39915364	10754	756	4	0
AT3G02450	1	87.5	12.5	8	6.66	93.33	15	8	2	10	6.66666667	3.33333333	0.26666667	0.53333333	0.8	0.62890663	0.37109337	0.39919357	10754	757	4	0
AT3G06510	1	87.5	12.5	8	0	100	6	8	2	10	6.66666667	3.33333333	0.26666667	0.53333333	0.8	0.62890663	0.37109337	0.3992335	10754	758	4	0
AT3G17840	1	87.5	12.5	8	11.76	88.23	17	8	2	10	6.66666667	3.33333333	0.26666667	0.53333333	0.8	0.62890663	0.37109337	0.39927345	10754	759	4	0
AT3G25013	1	87.5	12.5	8	100	0	1	8	2	10	6.66666667	3.33333333	0.26666667	0.53333333	0.8	0.62890663	0.37109337	0.3993134	10754	760	4	0
AT3G48420	1	87.5	12.5	8	8.33	91.66	24	8	2	10	6.66666667	3.33333333	0.26666667	0.53333333	0.8	0.62890663	0.37109337	0.39935336	10754	761	4	0
AT4G09040	1	87.5	12.5	8	25	75	4	8	2	10	6.66666667	3.33333333	0.26666667	0.53333333	0.8	0.62890663	0.37109337	0.39939332	10754	762	4	0
AT4G18270	2	87.5	12.5	8	7.14	92.855	6	8	2	10	6.66666667	3.33333333	0.26666667	0.53333333	0.8	0.62890663	0.37109337	0.3994333	10754	763	4	0
AT4G28190	1	87.5	12.5	8	25	75	4	8	2	10	6.66666667	3.33333333	0.26666667	0.53333333	0.8	0.62890663	0.37109337	0.39947328	10754	764	4	0
AT4G37920	1	87.5	12.5	8	25	75	4	8	2	10	6.66666667	3.33333333	0.26666667	0.53333333	0.8	0.62890663	0.37109337	0.39951327	10754	765	4	0
AT5G13800	1	87.5	12.5	8	0	100	2	8	2	10	6.66666667	3.33333333	0.26666667	0.53333333	0.8	0.62890663	0.37109337	0.39955327	10754	766	4	0
AT5G16160	1	87.5	12.5	8	0	100	42	8	2	10	6.66666667	3.33333333	0.26666667	0.53333333	0.8	0.62890663	0.37109337	0.39959328	10754	767	4	0
AT5G16715	1	87.5	12.5	8	33.33	66.66	3	8	2	10	6.66666667	3.33333333	0.26666667	0.53333333	0.8	0.62890663	0.37109337	0.3996333	10754	768	4	0
AT5G48670	1	87.5	12.5	8	0	100	19	8	2	10	6.66666667	3.33333333	0.26666667	0.53333333	0.8	0.62890663	0.37109337	0.39967332	10754	769	4	0
AT5G50740	1	87.5	12.5	8	33.33	66.66	3	8	2	10	6.66666667	3.33333333	0.26666667	0.53333333	0.8	0.62890663	0.37109337	0.39971335	10754	770	4	0
AT5G52547	1	87.5	12.5	8	0	100	3	8	2	10	6.66666667	3.33333333	0.26666667	0.53333333	0.8	0.62890663	0.37109337	0.39975339	10754	771	4	0
AT5G62910	1	87.5	12.5	8	11.11	88.88	9	8	2	10	6.66666667	3.33333333	0.26666667	0.53333333	0.8	0.62890663	0.37109337	0.39979344	10754	772	4	0
AT5G48230	2	58.435	41.555	20	16.665	83.33	6.5	12.687	9.311	21.998	14.6653333	7.33266667	0.26687445	0.5337489	0.80062335	0.62909294	0.37090706	0.39963276	10754	773	1.36258189	0
AT5G35630	14	86.8785714	13.1164286	8.42857143	13.8478571	86.1457143	17.8571429	8.32262245	2.10552755	10.42815	6.9521	3.47605	0.27018193	0.54036386	0.81054578	0.63204106	0.36795894	0.39649603	10754	774	3.95274925	0
AT4G38700	9	75.4411111	24.5511111	32	42.3533333	57.6377778	106.555556	25.1411556	8.85635556	33.9975111	22.6650074	11.3325037	0.27051876	0.54103752	0.81155627	0.63233946	0.36766054	0.39621419	10754	775	2.8387699	0
AT3G04710	3	90.4733333	9.52333333	6.66666667	6.66666667	93.3333333	9	7.03155556	1.63488889	8.66644444	5.77762963	2.88881481	0.27214106	0.54428211	0.81642317	0.63377197	0.36622803	0.39470998	10754	776	4.30093788	0
AT4G24500	3	90.4733333	9.52	6.66666667	33.3333333	66.6666667	2.33333333	7.03155556	1.63466667	8.66622222	5.77748148	2.88874074	0.27221235	0.54442469	0.81663704	0.63383474	0.36616526	0.39468188	10754	777	4.30152257	0
AT5G37560	3	90.4733333	9.52	6.66666667	0	100	1.33333333	7.03155556	1.63466667	8.66622222	5.77748148	2.88874074	0.27221235	0.54442469	0.81663704	0.63383474	0.36616526	0.39472145	10754	778	4.30152257	0
AT1G78760	10	55.035	44.958	9.7	42.4225	57.575	3.75	6.338395	5.360926	11.699321	7.79954733	3.89977367	0.27372949	0.54745899	0.82118848	0.63516709	0.36483291	0.39332462	10754	779	1.18233212	0
AT1G11320	6	86.6666667	13.3333333	8.66666667	1.66666667	98.3333333	5.66666667	8.51111111	2.15555556	10.6666667	7.11111111	3.55555556	0.275625	0.55125	0.826875	0.63682229	0.36317771	0.39157942	10754	780	3.94845361	0
AT3G02930	3	86.6666667	13.3333333	8.66666667	0	100	2.33333333	8.51111111	2.15555556	10.6666667	7.11111111	3.55555556	0.275625	0.55125	0.826875	0.63682229	0.36317771	0.39161868	10754	781	3.94845361	0
AT4G19040	7	92.9757143	7.02285714	5.85714286	10	90	4.71428571	6.44572041	1.41133878	7.85705918	5.23803946	2.61901973	0.27844259	0.55688518	0.83532778	0.63926354	0.36073646	0.38902526	10754	782	4.56709652	0
AT1G44446	4	89.9275	10.0675	7	0	100	3.25	7.294925	1.704725	8.99965	5.99976667	2.99988333	0.27958339	0.55916678	0.83875017	0.64024553	0.35975447	0.38800517	10754	783	4.27923859	0
AT3G01328	6	72.53	27.4616667	66.6666667	44.1516667	55.8383333	103.333333	49.3533333	19.3077778	68.6611111	45.7740741	22.887037	0.2798767	0.5597534	0.8396301	0.64049742	0.35950258	0.38777239	10754	784	2.55613742	0
AT3G15120	5	92	8	6.2	5.996	94	13.6	6.704	1.496	8.2	5.46666667	2.73333333	0.28005984	0.56011967	0.84017951	0.64065456	0.35934544	0.38764177	10754	785	4.48128342	0
AT1G21150	2	90	10	7	0	100	7.5	7.3	1.7	9	6	3	0.28166667	0.56333333	0.845	0.64202933	0.35797067	0.38619749	10754	786	4.29411765	0
AT5G66450	2	87.115	12.875	8.5	8.33	91.665	7	8.404775	2.094375	10.49915	6.99943333	3.49971667	0.28216358	0.56432717	0.84649075	0.64245301	0.35754699	0.3857791	10754	787	4.01302298	0
AT2G20980	8	83.21375	16.77875	11.75	3.645	96.35375	8.875	10.7776156	2.97150313	13.7491188	9.16607917	4.58303958	0.28333268	0.56666536	0.84999803	0.64344711	0.35655289	0.38474512	10754	788	3.62699118	0
AT5G45030	42	55.1371429	44.8583333	10.4761905	4.26571429	95.7340476	5.71428571	6.77627211	5.69944444	12.4757166	8.31714437	4.15857218	0.28546905	0.5709381	0.85640716	0.64525392	0.35474608	0.38283385	10754	789	1.18893555	0
AT1G43860	1	78.94	21.05	19	10.34	89.65	29	15.9986	4.9995	20.9981	13.9987333	6.99936667	0.28570204	0.57140408	0.85710612	0.64545021	0.35454979	0.38266042	10754	790	3.20004	0
AT2G13360	5	85.38	14.616	9.8	32.65	67.346	8.6	9.36724	2.432368	11.799608	7.86640533	3.93320267	0.28634486	0.57268971	0.85903457	0.645991	0.354009	0.38211511	10754	791	3.85107846	0
AT1G09280	2	92.855	7.14	6	0	100	7	6.5713	1.4284	7.9997	5.33313333	2.66656667	0.28745891	0.57491782	0.86237673	0.64692557	0.35307443	0.3811446	10754	792	4.60046206	0
AT1G28327	2	92.855	7.14	6	12.495	87.495	9	6.5713	1.4284	7.9997	5.33313333	2.66656667	0.28745891	0.57491782	0.86237673	0.64692557	0.35307443	0.38118286	10754	793	4.60046206	0
AT1G58200	2	92.855	7.14	6	5	95	6.5	6.5713	1.4284	7.9997	5.33313333	2.66656667	0.28745891	0.57491782	0.86237673	0.64692557	0.35307443	0.38122113	10754	794	4.60046206	0
AT2G31290	2	92.855	7.14	6	25	75	1.5	6.5713	1.4284	7.9997	5.33313333	2.66656667	0.28745891	0.57491782	0.86237673	0.64692557	0.35307443	0.38125941	10754	795	4.60046206	0
AT3G01600	2	92.855	7.14	6	0	100	1	6.5713	1.4284	7.9997	5.33313333	2.66656667	0.28745891	0.57491782	0.86237673	0.64692557	0.35307443	0.3812977	10754	796	4.60046206	0
AT4G01690	2	92.855	7.14	6	0	100	13	6.5713	1.4284	7.9997	5.33313333	2.66656667	0.28745891	0.57491782	0.86237673	0.64692557	0.35307443	0.38133599	10754	797	4.60046206	0
AT4G19670	2	92.855	7.14	6	0	100	7.5	6.5713	1.4284	7.9997	5.33313333	2.66656667	0.28745891	0.57491782	0.86237673	0.64692557	0.35307443	0.38137429	10754	798	4.60046206	0
AT2G43410	13	90.6023077	9.39384615	6.84615385	8.79	91.2069231	4.61538462	7.20277337	1.64311716	8.84589053	5.89726036	2.94863018	0.2890095	0.57801899	0.86702849	0.64822074	0.35177926	0.38001348	10754	799	4.38360304	0
AT1G63250	2	56.665	43.33	14.5	16.665	83.33	2.5	9.216425	7.28285	16.499275	10.9995167	5.49975833	0.28905051	0.57810102	0.86715153	0.6482549	0.3517451	0.38001474	10754	800	1.26549702	0
AT1G22980	3	88.8866667	11.11	7.66666667	2.77666667	97.22	7.66666667	7.81464444	1.85176667	9.66641111	6.44427407	3.22213704	0.2914083	0.5828166	0.8742249	0.65021167	0.34978833	0.37793868	10754	801	4.22010212	0
AT2G14540	2	51.425	48.57	6	25	75	3	4.0855	3.9142	7.9997	5.33313333	2.66656667	0.29187137	0.58374274	0.87561411	0.65059424	0.34940576	0.37756326	10754	802	1.04376373	0
AT3G11850	11	93.3327273	6.66636364	5.90909091	24.24	75.7554545	3.36363636	6.5151157	1.39392149	7.90903719	5.27269146	2.63634573	0.29275713	0.58551425	0.87827138	0.65132443	0.34867557	0.37681209	10754	803	4.67394739	0
AT5G19950	3	87.7366667	12.26	8.33333333	8.09333333	75.2366667	6.33333333	8.31138889	2.02166667	10.3330556	6.8887037	3.44435185	0.29381916	0.58763832	0.88145748	0.6521972	0.3478028	0.37590666	10754	804	4.11115691	0
AT1G02110	2	91.665	8.33	6.5	10	90	17	6.958225	1.54145	8.499675	5.66645	2.833225	0.29448467	0.58896934	0.88345401	0.6527426	0.3472574	0.37535491	10754	805	4.51407765	0
AT3G25740	2	91.665	8.33	6.5	16.665	83.33	2.5	6.958225	1.54145	8.499675	5.66645	2.833225	0.29448467	0.58896934	0.88345401	0.6527426	0.3472574	0.37539265	10754	806	4.51407765	0
AT4G32460	2	91.665	8.33	6.5	0	100	9	6.958225	1.54145	8.499675	5.66645	2.833225	0.29448467	0.58896934	0.88345401	0.6527426	0.3472574	0.37543039	10754	807	4.51407765	0
AT4G39270	2	91.665	8.33	6.5	62.5	37.5	4	6.958225	1.54145	8.499675	5.66645	2.833225	0.29448467	0.58896934	0.88345401	0.6527426	0.3472574	0.37546813	10754	808	4.51407765	0
AT5G52910	2	91.665	8.33	6.5	16.665	83.33	3	6.958225	1.54145	8.499675	5.66645	2.833225	0.29448467	0.58896934	0.88345401	0.6527426	0.3472574	0.37550589	10754	809	4.51407765	0
AT2G32550	3	54.7933333	45.2	10.3333333	24.2233333	75.77	28.6666667	6.66197778	5.67066667	12.3326444	8.22176296	4.11088148	0.2959134	0.5918268	0.8877402	0.65390957	0.34609043	0.37428162	10754	810	1.17481386	0
AT3G48050	3	90.4733333	9.52	7	24.4433333	75.5533333	6.66666667	7.33313333	1.6664	8.99953333	5.99968889	2.99984444	0.29636105	0.5927221	0.88908314	0.65427411	0.34572589	0.37392499	10754	811	4.40058409	0
AT1G11070	3	56.2233333	43.77	13.6666667	34.1866667	65.8066667	12.3333333	8.68385556	6.9819	15.6657556	10.443837	5.22191852	0.29658973	0.59317946	0.88976919	0.65446014	0.34553986	0.37376138	10754	812	1.24376682	0
AT3G58470	2	85.415	14.58	10	5.26	94.735	12.5	9.5415	2.458	11.9995	7.99966667	3.99983333	0.29716864	0.59433727	0.89150591	0.65493045	0.34506955	0.3732902	10754	813	3.88181448	0
AT1G31175	1	76.92	15.38	13	0	100	1	10.9996	2.9994	13.999	9.33266667	4.66633333	0.29773556	0.59547112	0.89320668	0.6553902	0.3446098	0.37283037	10754	814	3.66726679	0
AT1G09510	1	83.33	16.66	12	34.14	65.85	41	10.9996	2.9992	13.9988	9.33253333	4.66626667	0.29778745	0.59557489	0.89336234	0.65543223	0.34456777	0.3728224	10754	815	3.66751134	0
AT1G28370	1	83.33	16.66	12	33.33	66.66	6	10.9996	2.9992	13.9988	9.33253333	4.66626667	0.29778745	0.59557489	0.89336234	0.65543223	0.34456777	0.37285991	10754	816	3.66751134	0
AT1G33420	1	83.33	16.66	12	0	100	3	10.9996	2.9992	13.9988	9.33253333	4.66626667	0.29778745	0.59557489	0.89336234	0.65543223	0.34456777	0.37289743	10754	817	3.66751134	0
AT1G56180	1	83.33	16.66	12	0	100	11	10.9996	2.9992	13.9988	9.33253333	4.66626667	0.29778745	0.59557489	0.89336234	0.65543223	0.34456777	0.37293496	10754	818	3.66751134	0
AT1G68290	1	83.33	16.66	12	0	100	31	10.9996	2.9992	13.9988	9.33253333	4.66626667	0.29778745	0.59557489	0.89336234	0.65543223	0.34456777	0.3729725	10754	819	3.66751134	0
AT1G78590	1	83.33	16.66	12	0	100	15	10.9996	2.9992	13.9988	9.33253333	4.66626667	0.29778745	0.59557489	0.89336234	0.65543223	0.34456777	0.37301005	10754	820	3.66751134	0
AT3G21540	1	83.33	16.66	12	40	60	5	10.9996	2.9992	13.9988	9.33253333	4.66626667	0.29778745	0.59557489	0.89336234	0.65543223	0.34456777	0.3730476	10754	821	3.66751134	0
AT3G22590	1	83.33	16.66	12	0	100	12	10.9996	2.9992	13.9988	9.33253333	4.66626667	0.29778745	0.59557489	0.89336234	0.65543223	0.34456777	0.37308516	10754	822	3.66751134	0
AT4G00650	1	83.33	16.66	12	0	100	3	10.9996	2.9992	13.9988	9.33253333	4.66626667	0.29778745	0.59557489	0.89336234	0.65543223	0.34456777	0.37312273	10754	823	3.66751134	0
AT5G40740	1	83.33	16.66	12	0	100	3	10.9996	2.9992	13.9988	9.33253333	4.66626667	0.29778745	0.59557489	0.89336234	0.65543223	0.34456777	0.3731603	10754	824	3.66751134	0
AT5G62200	1	83.33	16.66	12	20	80	10	10.9996	2.9992	13.9988	9.33253333	4.66626667	0.29778745	0.59557489	0.89336234	0.65543223	0.34456777	0.37319788	10754	825	3.66751134	0
AT5G67270	1	83.33	16.66	12	0	100	3	10.9996	2.9992	13.9988	9.33253333	4.66626667	0.29778745	0.59557489	0.89336234	0.65543223	0.34456777	0.37323547	10754	826	3.66751134	0
AT5G42320	6	55.6166667	44.375	12.1666667	1.28166667	98.7166667	13	7.76669444	6.39895833	14.1656528	9.44376852	4.72188426	0.29782363	0.59564727	0.8934709	0.65546154	0.34453846	0.37324132	10754	827	1.21374356	0
AT2G25964	4	83.13	16.8625	12.25	0	100	23.25	11.183425	3.06565625	14.2490813	9.4993875	4.74969375	0.2985437	0.5970874	0.8956311	0.65604412	0.34395588	0.37264775	10754	828	3.64797097	0
AT3G56070	2	78.625	21.375	20.5	10.25	89.75	20.5	17.118125	5.381875	22.5	15	7.5	0.2990969	0.5981938	0.8972907	0.65649079	0.34350921	0.37220132	10754	829	3.18069911	0
AT1G07840	4	90	10	7.25	0	100	2	7.525	1.725	9.25	6.16666667	3.08333333	0.29920045	0.5984009	0.89760135	0.65657431	0.34342569	0.37214832	10754	830	4.36231884	0
AT2G28450	27	90.7944444	9.20296296	6.92592593	19.9942308	80.0030769	5.57692308	7.28835597	1.6373904	8.92574636	5.95049758	2.97524879	0.30079251	0.60158501	0.90237752	0.65785499	0.34214501	0.37079789	10754	831	4.45120234	0
AT1G51080	3	93.3333333	6.66666667	6	1.58666667	98.41	25	6.6	1.4	8	5.33333333	2.66666667	0.30083333	0.60166667	0.9025	0.65788775	0.34211225	0.37079975	10754	832	4.71428571	0
AT4G32200	3	93.3333333	6.66666667	6	0	100	3.5	6.6	1.4	8	5.33333333	2.66666667	0.30083333	0.60166667	0.9025	0.65788775	0.34211225	0.37083713	10754	833	4.71428571	0
AT5G26820	19	88.2510526	11.7463158	8.15789474	8.13368421	91.8626316	7.84210526	8.19942798	1.95825208	10.1576801	6.7717867	3.38589335	0.30097812	0.60195623	0.90293435	0.65800388	0.34199612	0.37074862	10754	834	4.18711568	0
AT1G48400	3	94.4433333	5.55333333	5.66666667	0	100	6.66666667	6.35178889	1.31468889	7.66647778	5.11098519	2.55549259	0.3012323	0.6024646	0.90369691	0.65820763	0.34179237	0.37056509	10754	835	4.83140075	0
AT3G18380	3	94.4433333	5.55333333	5.66666667	0	100	6	6.35178889	1.31468889	7.66647778	5.11098519	2.55549259	0.3012323	0.6024646	0.90369691	0.65820763	0.34179237	0.37060245	10754	836	4.83140075	0
AT1G69210	9	93.7033333	6.29555556	5.88888889	24	76	6.2	6.51808519	1.37073827	7.88882346	5.25921564	2.62960782	0.30132869	0.60265737	0.90398606	0.65828485	0.34171515	0.37055608	10754	837	4.75516393	0
AT3G12860	7	78.2714286	21.3971429	21	12.9214286	87.0728571	25.2857143	17.437	5.4934	22.9304	15.2869333	7.64346667	0.30240118	0.60480236	0.90720354	0.65914251	0.34085749	0.36966332	10754	838	3.17417264	0
AT1G64220	3	55.4066667	44.5833333	12	40.9666667	59.0266667	14	7.6488	6.35	13.9988	9.33253333	4.66626667	0.30377153	0.60754306	0.91131459	0.66023414	0.33976586	0.3685166	10754	839	1.20453543	0
AT5G19300	5	84.238	15.756	11.2	22.484	77.512	13	10.434656	2.764672	13.199328	8.799552	4.399776	0.30382968	0.60765937	0.91148905	0.66028036	0.33971964	0.36850363	10754	840	3.77428353	0
AT2G03230	3	50	50	5.33333333	21.2933333	78.7	6.33333333	3.66666667	3.66666667	7.33333333	4.88888889	2.44444444	0.30555556	0.61111111	0.91666667	0.66164828	0.33835172	0.36705684	10754	841	1	0
AT1G66430	4	89.165	10.83	7.75	12.5	87.5	3.5	7.9102875	1.839325	9.7496125	6.49974167	3.24987083	0.30611056	0.61222112	0.91833167	0.6620866	0.3379134	0.36661831	10754	842	4.30064698	0
AT1G22870	3	91.6666667	8.33333333	6.66666667	0	100	4.66666667	7.11111111	1.55555556	8.66666667	5.77777778	2.88888889	0.30769231	0.61538462	0.92307692	0.66333163	0.33666837	0.36530437	10754	843	4.57142857	0
AT5G59440	4	83.5625	16.43	12	19.5825	80.415	4.75	11.0275	2.9716	13.9991	9.33273333	4.66636667	0.30775915	0.6155183	0.92327744	0.66338411	0.33661589	0.36528429	10754	844	3.71096379	0
AT1G77360	9	91.1111111	8.88888889	6.88888889	10.1188889	89.88	4	7.27654321	1.61234568	8.88888889	5.92592593	2.96296296	0.30782819	0.61565638	0.92348457	0.6634383	0.3365617	0.36526234	10754	845	4.51301685	0
AT1G79630	4	89.285	10.7125	7.75	0	100	4.25	7.9195875	1.83021875	9.74980625	6.49987083	3.24993542	0.31009776	0.62019553	0.93029329	0.66521328	0.33478672	0.36337267	10754	846	4.3271262	0
AT2G22570	18	89.0844444	10.9111111	7.88888889	4.74222222	95.2527778	17.0555556	8.02777284	1.86076543	9.88853827	6.59235885	3.29617942	0.31254569	0.62509137	0.93763706	0.66711373	0.33288627	0.36134642	10754	847	4.3142315	0
AT1G09660	5	93.776	6.222	6	5.394	94.6	12.6	6.62656	1.37332	7.99988	5.33325333	2.66662667	0.3136251	0.62725021	0.94087531	0.66794717	0.33205284	0.36047811	10754	848	4.8252119	0
AT5G45428	20	52.4495	47.5455	7.65	13.524	86.4725	6.35	5.01238675	4.63723075	9.6496175	6.43307833	3.21653917	0.31374786	0.62749572	0.94124359	0.66804177	0.33195823	0.36041179	10754	849	1.08090087	0
AT3G62800	9	91.3122222	8.68444444	6.88888889	0	100	5.11111111	7.29039753	1.59826173	8.88865926	5.92577284	2.96288642	0.31425446	0.62850892	0.94276338	0.66843182	0.33156818	0.36002466	10754	850	4.56145411	0
AT5G64980	3	87.27	12.7266667	9	17.26	82.7366667	10	8.8543	2.1454	10.9997	7.33313333	3.66656667	0.31554697	0.63109395	0.94664092	0.6694242	0.3305758	0.35898335	10754	851	4.12710916	0
AT4G27020	2	83.33	16.665	12.5	8.33	91.665	9	11.41625	3.083125	14.499375	9.66625	4.833125	0.316824	0.633648	0.950472	0.67040082	0.32959918	0.35795896	10754	852	3.70281776	0
AT1G76320	2	90	10	7.5	0	100	2.5	7.75	1.75	9.5	6.33333333	3.16666667	0.31688596	0.63377193	0.95065789	0.67044811	0.32955189	0.35794375	10754	853	4.42857143	0
AT1G48490	3	84.72	5.55333333	6.66666667	25	75	1.5	6.648	1.37022222	8.01822222	5.34548148	2.67274074	0.31738104	0.63476209	0.95214313	0.67082562	0.32917438	0.35756983	10754	854	4.85176776	0
AT1G26620	10	87.198	12.8	9.1	20.45	79.546	6.4	8.935018	2.1648	11.099818	7.39987867	3.69993933	0.31847181	0.63694363	0.95541544	0.67165534	0.32834466	0.35670457	10754	855	4.12741038	0
AT4G38900	6	92.035	7.96166667	6.66666667	0	100	8.66666667	7.13566667	1.53077778	8.66644444	5.77762963	2.88881481	0.31920783	0.63841565	0.95762348	0.67221363	0.32778637	0.35613403	10754	856	4.66146476	0
AT5G45710	13	51.7307692	48.2638462	7.07692308	2.63692308	97.3623077	5.76923077	4.66094675	4.41559527	9.07654201	6.05102801	3.025514	0.31933845	0.6386769	0.95801536	0.67231259	0.32768741	0.35606249	10754	857	1.05556476	0
AT3G06030	2	88.19	11.805	8.5	34.31	65.68	17.5	8.49615	2.003425	10.499575	6.99971667	3.49985833	0.31991477	0.63982953	0.9597443	0.67274869	0.32725131	0.35562455	10754	858	4.24081261	0
AT3G09480	2	80	20	18	11.66	88.33	24	15.4	4.6	20	13.3333333	6.66666667	0.32033333	0.64066667	0.961	0.67306494	0.32693506	0.35531679	10754	859	3.34782609	0
AT5G47370	1	54.54	45.45	11	0	100	18	6.9994	5.9995	12.9989	8.66593333	4.33296667	0.32048866	0.64097732	0.96146598	0.6731822	0.3268178	0.35522525	10754	860	1.16666389	0
AT1G64600	3	85.64	14.3566667	10.3333333	0	100	16.6666667	9.84946667	2.48352222	12.3329889	8.22199259	4.1109963	0.32214476	0.64428953	0.96643429	0.67442893	0.32557107	0.35390592	10754	861	3.96592653	0
AT3G18680	18	81.91	18.0827778	14.5555556	34.3455556	65.6472222	11.3333333	12.9224556	3.63204877	16.5545043	11.0363362	5.51816811	0.32233942	0.64467883	0.96701825	0.67457505	0.32542495	0.35378284	10754	862	3.55789704	0
AT1G33060	4	93.3025	6.695	6.25	6.25	93.75	5	6.83140625	1.4184375	8.24984375	5.49989583	2.74994792	0.32235519	0.64471039	0.96706558	0.67458689	0.32541311	0.35380574	10754	863	4.81614893	0
AT5G24850	2	83.91	16.08	12	26.915	73.075	13	11.0692	2.9296	13.9988	9.33253333	4.66626667	0.32317175	0.6463435	0.96951524	0.67519889	0.32480111	0.35317605	10754	864	3.77839978	0
AT5G64050	2	83.91	16.08	12	0	100	6	11.0692	2.9296	13.9988	9.33253333	4.66626667	0.32317175	0.6463435	0.96951524	0.67519889	0.32480111	0.35321176	10754	865	3.77839978	0
AT1G32180	3	95.2366667	4.76	5.66666667	15.7133333	84.2833333	8	6.39674444	1.26973333	7.66647778	5.11098519	2.55549259	0.32345562	0.64691124	0.97036685	0.6754113	0.3245887	0.35301648	10754	866	5.03786447	0
AT5G44090	2	56.405	43.585	16	25	75	2.5	10.0248	7.9736	17.9984	11.9989333	5.99946667	0.32479574	0.64959148	0.97438722	0.67641155	0.32358845	0.35196422	10754	867	1.25724892	0
AT5G09730	8	77.5875	22.40375	25.375	48.77375	51.21625	62.375	20.6878281	6.68495156	27.3727797	18.2485198	9.1242599	0.32606618	0.65213236	0.97819854	0.67735604	0.32264396	0.3509724	10754	868	3.09468632	0
AT5G37680	1	78.26	21.73	23	50	50	2	18.9998	5.9979	24.9977	16.6651333	8.33256667	0.3270702	0.65414039	0.98121059	0.67809989	0.32190011	0.35019867	10754	869	3.16774204	0
AT3G12570	9	89.1377778	10.8577778	8.11111111	3.33222222	96.6655556	8.88888889	8.2300642	1.88068642	10.1107506	6.74050041	3.37025021	0.32917441	0.65834883	0.98752324	0.67965153	0.32034847	0.34854588	10754	870	4.37609594	0
AT5G59810	4	56.245	43.745	15.75	28.7025	70.5975	26.75	9.8585875	7.8898375	17.748425	11.8322833	5.91614167	0.3292243	0.65844861	0.98767291	0.6796882	0.3203118	0.34854124	10754	871	1.24952985	0
AT5G47620	13	53.03	46.9669231	8.92307692	3.56	96.4376923	8.46153846	5.73190769	5.19089467	10.9228024	7.28186824	3.64093412	0.32991227	0.65982455	0.98973682	0.68019329	0.31980671	0.34802685	10754	872	1.10422346	0
AT1G08125	3	93.3333333	6.66666667	6.33333333	0	100	5.33333333	6.91111111	1.42222222	8.33333333	5.55555556	2.77777778	0.33075556	0.66151111	0.99226667	0.68081099	0.31918901	0.3473898	10754	873	4.859375	0
AT2G23450	3	93.3333333	6.66666667	6.33333333	0	100	2	6.91111111	1.42222222	8.33333333	5.55555556	2.77777778	0.33075556	0.66151111	0.99226667	0.68081099	0.31918901	0.34742496	10754	874	4.859375	0
AT4G39670	2	92.855	7.14	6.5	0	100	2.5	7.035575	1.4641	8.499675	5.66645	2.833225	0.33080734	0.66161468	0.99242203	0.68084887	0.31915113	0.34741889	10754	875	4.80539239	0
AT5G38600	2	77.755	22.235	25	24.48	75.51	20.5	20.43875	6.55875	26.9975	17.9983333	8.99916667	0.33089917	0.66179833	0.9926975	0.68091603	0.31908397	0.34738095	10754	876	3.11625691	0
AT1G32060	6	75.3133333	24.6783333	38.5	21.325	78.175	66.3333333	29.9956333	10.5011583	40.4967917	26.9978611	13.4989306	0.33286482	0.66572965	0.99859447	0.68234916	0.31765084	0.34585574	10754	877	2.85641187	0
AT4G12140	2	49.995	49.995	6	33.33	66.665	10	3.9997	3.9997	7.9994	5.33293333	2.66646667	0.33330833	0.66661667	0.999925	0.68267134	0.31732866	0.34553993	10754	878	1	0
AT2G42220	1	81.25	18.75	16	36.36	63.63	11	14	4	18	12	6	0.33333333	0.66666667	1	0.68268949	0.31731051	0.34555516	10754	879	3.5	0
AT1G12170	1	50	50	6	100	0	3	4	4	8	5.33333333	2.66666667	0.33333333	0.66666667	1	0.68268949	0.31731051	0.34559016	10754	880	1	0
AT1G69170	1	50	50	6	0	100	5	4	4	8	5.33333333	2.66666667	0.33333333	0.66666667	1	0.68268949	0.31731051	0.34562516	10754	881	1	0
AT2G28105	1	50	50	6	0	100	1	4	4	8	5.33333333	2.66666667	0.33333333	0.66666667	1	0.68268949	0.31731051	0.34566017	10754	882	1	0
AT2G30560	1	50	50	6	70.58	29.41	17	4	4	8	5.33333333	2.66666667	0.33333333	0.66666667	1	0.68268949	0.31731051	0.34569519	10754	883	1	0
AT3G02620	1	50	50	6	35.29	64.7	17	4	4	8	5.33333333	2.66666667	0.33333333	0.66666667	1	0.68268949	0.31731051	0.34573021	10754	884	1	0
AT4G36515	1	50	50	6	15.38	84.61	13	4	4	8	5.33333333	2.66666667	0.33333333	0.66666667	1	0.68268949	0.31731051	0.34576524	10754	885	1	0
AT5G15950	1	50	50	6	42.85	57.14	7	4	4	8	5.33333333	2.66666667	0.33333333	0.66666667	1	0.68268949	0.31731051	0.34580028	10754	886	1	0
AT5G34871	2	50	50	6	7.69	90.38	27.5	4	4	8	5.33333333	2.66666667	0.33333333	0.66666667	1	0.68268949	0.31731051	0.34583533	10754	887	1	0
AT5G38520	1	50	50	6	0	100	2	4	4	8	5.33333333	2.66666667	0.33333333	0.66666667	1	0.68268949	0.31731051	0.34587038	10754	888	1	0
AT5G43180	1	50	50	6	0	100	10	4	4	8	5.33333333	2.66666667	0.33333333	0.66666667	1	0.68268949	0.31731051	0.34590544	10754	889	1	0
AT5G44480	1	50	50	6	100	0	1	4	4	8	5.33333333	2.66666667	0.33333333	0.66666667	1	0.68268949	0.31731051	0.34594051	10754	890	1	0
AT5G57030	1	50	50	6				4	4	8	5.33333333	2.66666667	0.33333333	0.66666667	1	0.68268949	0.31731051	0.34597559	10754	891	1	0
AT1G21170	3	94.4433333	5.55333333	6	0	100	6.33333333	6.6666	1.3332	7.9998	5.3332	2.6666	0.333375	0.66675	1.00012501	0.68271974	0.31728026	0.34597769	10754	892	5.00045005	0
AT2G45460	6	94.4433333	5.55333333	6	19.0716667	80.9233333	5.66666667	6.6666	1.3332	7.9998	5.3332	2.6666	0.333375	0.66675	1.00012501	0.68271974	0.31728026	0.34601277	10754	893	5.00045005	0
AT3G06530	3	94.4433333	5.55333333	6	0	100	3	6.6666	1.3332	7.9998	5.3332	2.6666	0.333375	0.66675	1.00012501	0.68271974	0.31728026	0.34604786	10754	894	5.00045005	0
AT1G78580	2	85.71	14.28	10.5	100	0	3	9.99955	2.4994	12.49895	8.33263333	4.16631667	0.33346135	0.6669227	1.00038405	0.6827824	0.3172176	0.34601461	10754	895	4.00078019	0
AT3G09890	2	91.665	8.33	7	14.545	85.45	10.5	7.41655	1.5831	8.99965	5.99976667	2.99988333	0.33455885	0.66911769	1.00367654	0.68357747	0.31642253	0.34518237	10754	896	4.68482724	0
AT3G16730	2	91.665	8.33	7	36.665	63.33	4	7.41655	1.5831	8.99965	5.99976667	2.99988333	0.33455885	0.66911769	1.00367654	0.68357747	0.31642253	0.34521739	10754	897	4.68482724	0
AT5G10080	2	91.665	8.33	7	0	100	6	7.41655	1.5831	8.99965	5.99976667	2.99988333	0.33455885	0.66911769	1.00367654	0.68357747	0.31642253	0.34525242	10754	898	4.68482724	0
AT5G22820	2	91.665	8.33	7	16.665	83.33	2.5	7.41655	1.5831	8.99965	5.99976667	2.99988333	0.33455885	0.66911769	1.00367654	0.68357747	0.31642253	0.34528745	10754	899	4.68482724	0
AT2G22610	5	96.666	3.332	5.4	45.71	54.282	3.4	6.219964	1.179928	7.399892	4.93326133	2.46663067	0.33560025	0.67120051	1.00680076	0.6843295	0.3156705	0.34450178	10754	900	5.27147758	0
AT1G31070	9	93.5177778	6.48111111	6.33333333	30.37	69.6288889	3	6.92279259	1.41047037	8.33326296	5.55550864	2.77775432	0.33650661	0.67301323	1.00951984	0.6849821	0.3150179	0.34382447	10754	901	4.90814464	0
AT2G29200	6	81.32	18.6733333	16	15.8925	84.1025	8.75	14.0112	3.98773333	17.9989333	11.9992889	5.99964444	0.33733552	0.67467103	1.01200655	0.68557739	0.31442261	0.34320958	10754	902	3.51357496	0
AT1G55820	5	89.204	10.792	8.2	29.152	70.846	10.6	8.314728	1.884944	10.199672	6.79978133	3.39989067	0.33752018	0.67504036	1.01256053	0.6857098	0.3142902	0.34309986	10754	903	4.41112733	0
AT5G27390	7	84.2485714	15.7457143	12	18.4114286	81.5857143	5.71428571	11.1098286	2.88948571	13.9993143	9.33287619	4.6664381	0.33832655	0.67665309	1.01497964	0.68628718	0.31371282	0.34250433	10754	904	3.84491556	0
AT5G48560	5	51.068	48.926	7	0	100	7.4	4.57476	4.42482	8.99958	5.99972	2.99986	0.33843429	0.67686859	1.01530288	0.68636422	0.31363578	0.34245498	10754	905	1.03388612	0
AT5G42070	9	88.0577778	11.9388889	8.88888889	15.8866667	84.1055556	14.8888889	8.82735802	2.06123457	10.8885926	7.25906173	3.62953086	0.33882523	0.67765046	1.0164757	0.68664355	0.31335645	0.34218473	10754	906	4.2825587	0
AT3G03260	8	84.66375	15.3325	11.625	37.7425	62.2475	21.125	10.8421609	2.78240313	13.6245641	9.08304271	4.54152135	0.34068946	0.68137893	1.02206839	0.68797112	0.31202888	0.34076964	10754	907	3.89668946	0
AT5G61412	3	76.5633333	22.2366667	27	51.9766667	48.0133333	73.3333333	21.6721	7.0039	28.676	19.1173333	9.55866667	0.34140916	0.68281832	1.02422748	0.68848167	0.31151833	0.34024661	10754	908	3.09429032	0
AT5G09490	2	55.215	44.775	13.5	24.565	75.43	26.5	8.454025	7.044625	15.49865	10.3324333	5.16621667	0.34148954	0.68297907	1.02446861	0.68853862	0.31146138	0.34021896	10754	909	1.20006743	0
AT1G17220	11	87.2718182	12.7254545	9.45454545	14.5488889	85.4488889	5.88888889	9.25115372	2.20313388	11.4542876	7.63619174	3.81809587	0.34154488	0.68308976	1.02463465	0.68857783	0.31142217	0.34021069	10754	910	4.1990883	0
AT5G36170	13	91.1523077	8.84538462	7.30769231	13.8083333	86.1866667	8.08333333	7.66113018	1.64639349	9.30752367	6.20501578	3.10250789	0.34170246	0.68340492	1.02510737	0.68868942	0.31131058	0.34012334	10754	911	4.65328017	0
AT5G49480	7	51.92	48.0771429	8	30.7385714	69.2542857	14.1428571	5.1536	4.84617143	9.99977143	6.66651429	3.33325714	0.34334429	0.68668859	1.03003288	0.68984905	0.31015095	0.3388908	10754	912	1.06343741	0
AT1G78220	3	50.9066667	49.09	7	10.8333333	89.1666667	4.66666667	4.56346667	4.4363	8.99976667	5.99984444	2.99992222	0.34387244	0.68774487	1.03161731	0.69022089	0.30977911	0.33851891	10754	913	1.02866503	0
AT5G43710	3	53.36	46.6333333	10	0	100	5	6.336	5.66333333	11.9993333	7.99955556	3.99977778	0.34594636	0.69189271	1.03783907	0.69167542	0.30832458	0.33696367	10754	914	1.11877575	0
AT5G42240	13	74.6030769	25.3876923	46.2307692	17.74	82.2523077	15.5384615	35.4895763	12.7369254	48.2265018	32.1510012	16.0755006	0.34667922	0.69335844	1.04003766	0.69218729	0.30781271	0.33643845	10754	915	2.78635346	0
AT5G18570	2	86.665	13.33	10	14.285	85.71	15	9.6665	2.333	11.9995	7.99966667	3.99983333	0.34730614	0.69461228	1.04191842	0.69262428	0.30737572	0.33599496	10754	916	4.14337763	0
AT3G01770	3	90.5533333	9.44333333	7.66666667	4.64666667	95.35	12	7.94242222	1.72398889	9.66641111	6.44427407	3.22213704	0.3482856	0.6965712	1.04485681	0.69330541	0.30669459	0.3352845	10754	917	4.60700314	0
AT4G31840	2	75.72	23.185	32	29.375	70.625	10.5	25.2304	8.4192	33.6496	22.4330667	11.2165333	0.34881873	0.69763746	1.04645618	0.69367533	0.30632467	0.33491415	10754	918	2.99676929	0
AT5G25480	4	95.8325	4.165	5.75	23.3325	76.665	6.5	6.51036875	1.2394875	7.74985625	5.16657083	2.58328542	0.34951477	0.69902955	1.04854432	0.69415742	0.30584258	0.33442106	10754	919	5.25246826	0
AT2G37660	11	75.9372727	23.8336364	34.4545455	31.72	68.2709091	38.4545455	27.1638421	9.21177107	36.3756132	24.2504088	12.1252044	0.35001859	0.70003717	1.05005576	0.69450575	0.30549425	0.33407414	10754	920	2.94881863	0
AT1G17050	2	85	15	11.5	9.375	90.625	10.5	10.775	2.725	13.5	9	4.5	0.35006944	0.70013889	1.05020833	0.69454089	0.30545911	0.33406969	10754	921	3.95412844	0
AT1G79670	5	92.666	7.332	6.8	0	100	2.75	7.301288	1.498576	8.799864	5.866576	2.933288	0.35086881	0.70173761	1.05260642	0.69509243	0.30490757	0.3335004	10754	922	4.87215063	0
AT5G44635	2	61.1	38.895	65.5	14.355	85.64	38.5	41.0205	26.476225	67.496725	44.9978167	22.4989083	0.35155145	0.70310291	1.05465436	0.69556242	0.30443758	0.33302021	10754	923	1.54933341	0
AT1G08630	11	90.7127273	9.28545455	7.63636364	18.18	81.8163636	4.18181818	7.92715372	1.70907107	9.63622479	6.42414986	3.21207493	0.35164506	0.70329013	1.05493519	0.6956268	0.3043732	0.33298366	10754	924	4.63828207	0
AT5G63960	4	92.855	7.1425	6.75	12.5	87.5	3.25	7.2677125	1.48211875	8.74983125	5.83322083	2.91661042	0.35276675	0.7055335	1.05830024	0.69639682	0.30360318	0.33217505	10754	925	4.90359662	0
AT5G49215	11	51.2163636	48.7781818	7.54545455	0	100	3.8	4.86450744	4.68053554	9.54504298	6.36336198	3.18168099	0.35304686	0.70609371	1.05914057	0.69658872	0.30341128	0.33199887	10754	926	1.03930574	0
AT5G37055	4	89.58	10.415	8.25	17.585	82.41	9.5	8.39035	1.8592375	10.2495875	6.83305833	3.41652917	0.35491536	0.70983071	1.06474607	0.69786479	0.30213521	0.33063621	10754	927	4.51279086	0
AT1G32070	5	93.332	6.666	6.6	0	100	4.6	7.159912	1.439956	8.599868	5.73324533	2.86662267	0.3550132	0.7100264	1.0650396	0.69793142	0.30206858	0.33059693	10754	928	4.97231304	0
AT1G71800	2	83.33	16.665	13.5	3.845	96.15	7	12.24955	3.249775	15.499325	10.3328833	5.16644167	0.35552624	0.71105247	1.06657871	0.69828048	0.30171952	0.33024852	10754	929	3.76935326	0
AT4G24080	2	88.305	11.685	9	6.105	93.885	16.5	8.94745	2.05165	10.9991	7.33273333	3.66636667	0.35557135	0.71114271	1.06671406	0.69831116	0.30168884	0.33024856	10754	930	4.3610996	0
AT5G37380	4	90.075	9.9175	8	21.665	78.3325	4	8.206	1.7934	9.9994	6.66626667	3.33313333	0.35563815	0.7112763	1.06691445	0.69835656	0.30164344	0.33023247	10754	931	4.57566633	0
AT1G77122	6	89.175	10.82	8.5	25.555	74.4433333	8.33333333	8.579875	1.9197	10.499575	6.99971667	3.49985833	0.35671449	0.71342898	1.07014347	0.69908696	0.30091304	0.32946639	10754	932	4.46938324	0
AT5G42220	3	52.8766667	47.12	9.66666667	0	100	17	6.11141111	5.55493333	11.6663444	7.77756296	3.88878148	0.35693211	0.71386423	1.07079634	0.69923436	0.30076564	0.32933853	10754	933	1.10017722	0
AT3G11560	3	84.6533333	15.34	12	11.11	88.8866667	3	11.1584	2.8408	13.9992	9.3328	4.6664	0.35710777	0.71421553	1.0713233	0.69935326	0.30064674	0.32924185	10754	934	3.92790763	0
AT2G22121	1	61.79	38.2	89	33.12	66.87	160	55.9931	34.998	90.9911	60.6607333	30.3303667	0.35915822	0.71831644	1.07747466	0.70073682	0.29926318	0.32776008	10754	935	1.59989428	0
AT1G14300	2	93.75	6.25	6.5	12.5	87.5	4	7.09375	1.40625	8.5	5.66666667	2.83333333	0.35939415	0.7187883	1.07818244	0.70089549	0.29910451	0.32761967	10754	936	5.04444444	0
AT2G47350	2	93.75	6.25	6.5	0	100	7.5	7.09375	1.40625	8.5	5.66666667	2.83333333	0.35939415	0.7187883	1.07818244	0.70089549	0.29910451	0.32765304	10754	937	5.04444444	0
AT5G51100	2	93.75	6.25	6.5	24.355	75.635	12.5	7.09375	1.40625	8.5	5.66666667	2.83333333	0.35939415	0.7187883	1.07818244	0.70089549	0.29910451	0.32768642	10754	938	5.04444444	0
AT4G25240	4	88.8175	11.18	8.75	38.885	61.105	8.25	8.77153125	1.97825	10.7497813	7.16652083	3.58326042	0.35945733	0.71891466	1.07837199	0.70093796	0.29906204	0.32767327	10754	939	4.43398521	0
AT4G15020	5	52	48	8.6	0	100	3.4	5.472	5.128	10.6	7.06666667	3.53333333	0.35985308	0.71970616	1.07955925	0.70120382	0.29879618	0.32741533	10754	940	1.06708268	0
AT3G24870	6	85.7883333	14.21	11	7.03666667	92.9616667	4.83333333	10.4367167	2.5631	12.9998167	8.66654444	4.33327222	0.36156391	0.72312782	1.08469173	0.70234965	0.29765035	0.326193	10754	941	4.07191162	0
AT1G33415	2	88.46	11.535	9	0	100	3	8.9614	2.03815	10.99955	7.33303333	3.66651667	0.36159361	0.72318722	1.08478083	0.70236949	0.29763051	0.32620449	10754	942	4.39683046	0
AT4G39550	5	91.512	8.482	7.4	7.776	92.218	5.6	7.771888	1.627668	9.399556	6.26637067	3.13318533	0.36170577	0.72341154	1.08511732	0.70244441	0.29755559	0.32615562	10754	943	4.77486072	0
AT5G11110	12	91.8641667	8.13416667	7.25	9.46333333	90.535	9.66666667	7.66015208	1.58972708	9.24987917	6.16658611	3.08329306	0.36174624	0.72349247	1.08523871	0.70247143	0.29752857	0.32615925	10754	944	4.81853279	0
AT5G26940	12	93.6108333	6.38833333	6.58333333	3.19181818	96.8063636	6.09090909	7.16271319	1.42056528	8.58327847	5.72218565	2.86109282	0.36264458	0.72528916	1.08793374	0.70307052	0.29692948	0.32553569	10754	945	5.04215702	0
AT5G37740	4	88.5275	11.4675	9	13.985	86.01	7.25	8.967475	2.032075	10.99955	7.33303333	3.66651667	0.36429666	0.72859332	1.09288998	0.70416823	0.29583177	0.3243653	10754	946	4.41296458	0
AT2G22560	3	94.4433333	5.55333333	6.33333333	0	100	1.66666667	6.98141111	1.35171111	8.33312222	5.55541481	2.77770741	0.36603305	0.7320661	1.09809915	0.70531636	0.29468364	0.32313938	10754	947	5.16486922	0
AT4G13080	6	53.4	46.5916667	10.8333333	26.5016667	73.4933333	6.5	6.785	6.04743056	12.8324306	8.5549537	4.27747685	0.36618972	0.73237944	1.09856916	0.70541967	0.29458033	0.32305903	10754	948	1.1219641	0
AT4G13955	2	60.29	39.7	52	31.125	68.865	89.5	32.3508	21.644	53.9948	35.9965333	17.9982667	0.36924032	0.73848064	1.10772096	0.7074221	0.2925779	0.32089574	10754	949	1.49467751	0
AT5G48570	40	77.8605	21.94975	26.275	11.4861111	88.0475	8.33333333	21.4578464	6.76729681	28.2251432	18.8167621	9.40838106	0.37069746	0.74139493	1.11209239	0.70837244	0.29162756	0.31988604	10754	950	3.17081502	0
AT2G33540	4	90	10	8.25	25	75	3	8.425	1.825	10.25	6.83333333	3.41666667	0.37074187	0.74148374	1.11222561	0.70840134	0.29159866	0.31988697	10754	951	4.61643836	0
AT5G46420	4	55.38	44.6125	15.5	15.3125	84.6875	14	9.5839	7.9149375	17.4988375	11.6658917	5.83294583	0.37156948	0.74313896	1.11470844	0.70893928	0.29106072	0.31932942	10754	952	1.21086237	0
AT2G19390	7	89.2042857	10.7928571	8.71428571	13.4342857	86.5642857	8.42857143	8.77351633	1.94052041	10.7140367	7.14269116	3.57134558	0.37235136	0.74470271	1.11705407	0.70944633	0.29055367	0.31880565	10754	953	4.52121827	0
AT2G22720	7	92.8557143	7.14142857	7	10.0971429	89.8985714	9.71428571	7.4999	1.4999	8.9998	5.99986667	2.99993333	0.375025	0.75005	1.125075	0.71117171	0.28882829	0.31694484	10754	954	5.00026668	0
AT3G22550	2	92.855	7.14	7	0	100	8	7.49985	1.4998	8.99965	5.99976667	2.99988333	0.37505625	0.75011251	1.12516876	0.7111918	0.2888082	0.31695514	10754	955	5.00056674	0
AT1G19680	4	85.5775	13.3325	10.75	3.3325	96.665	12	10.1995813	2.43324375	12.632825	8.42188333	4.21094167	0.37523791	0.75047582	1.12571372	0.71130854	0.28869146	0.31685935	10754	956	4.19176305	0
AT4G25770	2	91.665	8.33	7.5	0	100	7	7.874875	1.62475	9.499625	6.33308333	3.16654167	0.3753498	0.75069959	1.12604939	0.71138042	0.28861958	0.3168128	10754	957	4.84682259	0
AT4G01650	14	92.175	7.82214286	7.28571429	2.79	97.2078571	6.85714286	7.71560714	1.56989898	9.28550612	6.19033742	3.09516871	0.37581921	0.75163843	1.12745764	0.71168172	0.28831828	0.31651437	10754	958	4.91471569	0
AT4G39650	21	71.9442857	28.0471429	103.952381	41.432381	58.5271429	195.761905	75.787798	30.1556728	105.943471	70.6289805	35.3144902	0.37680563	0.75361126	1.13041689	0.71231357	0.28768643	0.31585298	10754	959	2.51321861	0
AT3G58220	4	83.9575	16.04	13.25	0	100	5.33333333	12.1243688	3.1253	15.2496688	10.1664458	5.08322292	0.37707004	0.75414008	1.13121012	0.71248264	0.28751736	0.31569959	10754	960	3.87942558	0
AT3G27680	2	48.57	51.425	6	31.31	68.68	10	3.9142	4.0855	7.9997	5.33313333	2.66656667	0.37752137	0.75504274	1.13256411	0.71277093	0.28722907	0.31541524	10754	961	0.95807123	0
AT2G38270	4	88.08	11.915	9.5	31.1075	68.885	19	9.3676	2.131925	11.499525	7.66635	3.833175	0.37752667	0.75505333	1.13258	0.71277431	0.28722569	0.31544374	10754	962	4.3939632	0
AT2G26260	7	92.6014286	7.39714286	7.14285714	2.38	97.6185714	7.28571429	7.61438776	1.52836735	9.1427551	6.09517007	3.04758503	0.37866415	0.7573283	1.13599244	0.71349926	0.28650074	0.3146797	10754	963	4.98204033	0
AT1G06660	1	88.88	11.11	9	62.5	37.5	8	8.9992	1.9999	10.9991	7.33273333	3.66636667	0.37872796	0.75745592	1.13618389	0.71353986	0.28646014	0.31466724	10754	964	4.49982499	0
AT1G09000	1	88.88	11.11	9	0	100	5	8.9992	1.9999	10.9991	7.33273333	3.66636667	0.37872796	0.75745592	1.13618389	0.71353986	0.28646014	0.31469939	10754	965	4.49982499	0
AT1G22510	1	88.88	11.11	9	0	100	7	8.9992	1.9999	10.9991	7.33273333	3.66636667	0.37872796	0.75745592	1.13618389	0.71353986	0.28646014	0.31473154	10754	966	4.49982499	0
AT1G62150	1	88.88	11.11	9	0	100	11	8.9992	1.9999	10.9991	7.33273333	3.66636667	0.37872796	0.75745592	1.13618389	0.71353986	0.28646014	0.3147637	10754	967	4.49982499	0
AT1G63900	1	88.88	11.11	9	0	100	5	8.9992	1.9999	10.9991	7.33273333	3.66636667	0.37872796	0.75745592	1.13618389	0.71353986	0.28646014	0.31479586	10754	968	4.49982499	0
AT1G66345	1	88.88	11.11	9	16.66	83.33	6	8.9992	1.9999	10.9991	7.33273333	3.66636667	0.37872796	0.75745592	1.13618389	0.71353986	0.28646014	0.31482804	10754	969	4.49982499	0
AT1G77990	1	88.88	11.11	9	0	100	22	8.9992	1.9999	10.9991	7.33273333	3.66636667	0.37872796	0.75745592	1.13618389	0.71353986	0.28646014	0.31486021	10754	970	4.49982499	0
AT2G16400	1	88.88	11.11	9	0	100	20	8.9992	1.9999	10.9991	7.33273333	3.66636667	0.37872796	0.75745592	1.13618389	0.71353986	0.28646014	0.3148924	10754	971	4.49982499	0
AT2G22450	1	88.88	11.11	9	10	90	10	8.9992	1.9999	10.9991	7.33273333	3.66636667	0.37872796	0.75745592	1.13618389	0.71353986	0.28646014	0.31492459	10754	972	4.49982499	0
AT2G27460	1	88.88	11.11	9	0	100	6	8.9992	1.9999	10.9991	7.33273333	3.66636667	0.37872796	0.75745592	1.13618389	0.71353986	0.28646014	0.31495679	10754	973	4.49982499	0
AT2G38630	1	88.88	11.11	9	0	100	4	8.9992	1.9999	10.9991	7.33273333	3.66636667	0.37872796	0.75745592	1.13618389	0.71353986	0.28646014	0.31498899	10754	974	4.49982499	0
AT3G07740	1	88.88	11.11	9	25	75	4	8.9992	1.9999	10.9991	7.33273333	3.66636667	0.37872796	0.75745592	1.13618389	0.71353986	0.28646014	0.3150212	10754	975	4.49982499	0
AT3G08880	1	88.88	11.11	9	0	100	3	8.9992	1.9999	10.9991	7.33273333	3.66636667	0.37872796	0.75745592	1.13618389	0.71353986	0.28646014	0.31505342	10754	976	4.49982499	0
AT3G19840	1	88.88	11.11	9	28.57	71.42	7	8.9992	1.9999	10.9991	7.33273333	3.66636667	0.37872796	0.75745592	1.13618389	0.71353986	0.28646014	0.31508564	10754	977	4.49982499	0
AT3G45100	2	88.88	11.11	9	0	100	5	8.9992	1.9999	10.9991	7.33273333	3.66636667	0.37872796	0.75745592	1.13618389	0.71353986	0.28646014	0.31511787	10754	978	4.49982499	0
AT3G59870	1	88.88	11.11	9	0	100	7	8.9992	1.9999	10.9991	7.33273333	3.66636667	0.37872796	0.75745592	1.13618389	0.71353986	0.28646014	0.31515011	10754	979	4.49982499	0
AT4G15830	1	88.88	11.11	9	21.05	78.94	19	8.9992	1.9999	10.9991	7.33273333	3.66636667	0.37872796	0.75745592	1.13618389	0.71353986	0.28646014	0.31518235	10754	980	4.49982499	0
AT4G21660	1	88.88	11.11	9	0	100	8	8.9992	1.9999	10.9991	7.33273333	3.66636667	0.37872796	0.75745592	1.13618389	0.71353986	0.28646014	0.3152146	10754	981	4.49982499	0
AT5G04130	1	88.88	11.11	9	0	100	6	8.9992	1.9999	10.9991	7.33273333	3.66636667	0.37872796	0.75745592	1.13618389	0.71353986	0.28646014	0.31524686	10754	982	4.49982499	0
AT5G04900	1	88.88	11.11	9	18.75	81.25	16	8.9992	1.9999	10.9991	7.33273333	3.66636667	0.37872796	0.75745592	1.13618389	0.71353986	0.28646014	0.31527912	10754	983	4.49982499	0
AT5G10270	1	88.88	11.11	9	0	100	15	8.9992	1.9999	10.9991	7.33273333	3.66636667	0.37872796	0.75745592	1.13618389	0.71353986	0.28646014	0.31531139	10754	984	4.49982499	0
AT5G40460	1	88.88	11.11	9	0	100	6	8.9992	1.9999	10.9991	7.33273333	3.66636667	0.37872796	0.75745592	1.13618389	0.71353986	0.28646014	0.31534367	10754	985	4.49982499	0
AT5G41110	1	88.88	11.11	9	0	100	11	8.9992	1.9999	10.9991	7.33273333	3.66636667	0.37872796	0.75745592	1.13618389	0.71353986	0.28646014	0.31537595	10754	986	4.49982499	0
AT5G50260	1	88.88	11.11	9	0	75	4	8.9992	1.9999	10.9991	7.33273333	3.66636667	0.37872796	0.75745592	1.13618389	0.71353986	0.28646014	0.31540824	10754	987	4.49982499	0
AT5G56290	1	88.88	11.11	9	0	100	10	8.9992	1.9999	10.9991	7.33273333	3.66636667	0.37872796	0.75745592	1.13618389	0.71353986	0.28646014	0.31544054	10754	988	4.49982499	0
AT5G10690	2	88.885	11.11	9	6.815	93.18	11.5	8.99965	1.9999	10.99955	7.33303333	3.66651667	0.37878065	0.75756129	1.13634194	0.71357338	0.28642662	0.31543593	10754	989	4.50005	0
AT2G27390	1	83.33	0	6	0	100	4	5.9998	1	6.9998	4.66653333	2.33326667	0.38092517	0.76185034	1.14277551	0.71493339	0.28506661	0.31397033	10754	990	5.9998	0
AT1G02405	1	100	0	5	0	100	3	6	1	7	4.66666667	2.33333333	0.38095238	0.76190476	1.14285714	0.71495059	0.28504941	0.31398354	10754	991	6	0
AT1G02610	1	100	0	5	0	100	10	6	1	7	4.66666667	2.33333333	0.38095238	0.76190476	1.14285714	0.71495059	0.28504941	0.31401571	10754	992	6	0
AT1G02900	1	100	0	5	0	100	15	6	1	7	4.66666667	2.33333333	0.38095238	0.76190476	1.14285714	0.71495059	0.28504941	0.31404788	10754	993	6	0
AT1G03457	4	100	0	5				6	1	7	4.66666667	2.33333333	0.38095238	0.76190476	1.14285714	0.71495059	0.28504941	0.31408005	10754	994	6	0
AT1G03740	1	100	0	5	0	100	2	6	1	7	4.66666667	2.33333333	0.38095238	0.76190476	1.14285714	0.71495059	0.28504941	0.31411224	10754	995	6	0
AT1G05200	3	100	0	5	0	100	1.66666667	6	1	7	4.66666667	2.33333333	0.38095238	0.76190476	1.14285714	0.71495059	0.28504941	0.31414443	10754	996	6	0
AT1G06050	1	100	0	5	14.28	85.71	7	6	1	7	4.66666667	2.33333333	0.38095238	0.76190476	1.14285714	0.71495059	0.28504941	0.31417662	10754	997	6	0
AT1G06540	1	100	0	5	0	92.3	13	6	1	7	4.66666667	2.33333333	0.38095238	0.76190476	1.14285714	0.71495059	0.28504941	0.31420883	10754	998	6	0
AT1G07300	1	100	0	5	0	100	3	6	1	7	4.66666667	2.33333333	0.38095238	0.76190476	1.14285714	0.71495059	0.28504941	0.31424104	10754	999	6	0
AT1G07570	1	100	0	5	0	100	4	6	1	7	4.66666667	2.33333333	0.38095238	0.76190476	1.14285714	0.71495059	0.28504941	0.31427325	10754	1000	6	0
AT1G07728	1	100	0	5				6	1	7	4.66666667	2.33333333	0.38095238	0.76190476	1.14285714	0.71495059	0.28504941	0.31430548	10754	1001	6	0
AT1G08550	1	100	0	5				6	1	7	4.66666667	2.33333333	0.38095238	0.76190476	1.14285714	0.71495059	0.28504941	0.31433771	10754	1002	6	0
AT1G08940	1	100	0	5	0	100	2	6	1	7	4.66666667	2.33333333	0.38095238	0.76190476	1.14285714	0.71495059	0.28504941	0.31436994	10754	1003	6	0
AT1G09040	1	100	0	5	0	100	2	6	1	7	4.66666667	2.33333333	0.38095238	0.76190476	1.14285714	0.71495059	0.28504941	0.31440219	10754	1004	6	0
AT1G09710	1	100	0	5	0	100	3	6	1	7	4.66666667	2.33333333	0.38095238	0.76190476	1.14285714	0.71495059	0.28504941	0.31443444	10754	1005	6	0
AT1G09960	1	100	0	5	0	100	13	6	1	7	4.66666667	2.33333333	0.38095238	0.76190476	1.14285714	0.71495059	0.28504941	0.31446669	10754	1006	6	0
AT1G09970	1	100	0	5	0	100	2	6	1	7	4.66666667	2.33333333	0.38095238	0.76190476	1.14285714	0.71495059	0.28504941	0.31449896	10754	1007	6	0
AT1G09995	1	100	0	5	14.28	85.71	7	6	1	7	4.66666667	2.33333333	0.38095238	0.76190476	1.14285714	0.71495059	0.28504941	0.31453123	10754	1008	6	0
AT1G10240	1	100	0	5	0	100	3	6	1	7	4.66666667	2.33333333	0.38095238	0.76190476	1.14285714	0.71495059	0.28504941	0.3145635	10754	1009	6	0
AT1G10280	1	100	0	5	0	100	1	6	1	7	4.66666667	2.33333333	0.38095238	0.76190476	1.14285714	0.71495059	0.28504941	0.31459578	10754	1010	6	0
AT1G10300	1	100	0	5				6	1	7	4.66666667	2.33333333	0.38095238	0.76190476	1.14285714	0.71495059	0.28504941	0.31462807	10754	1011	6	0
AT1G13160	1	100	0	5	0	100	4	6	1	7	4.66666667	2.33333333	0.38095238	0.76190476	1.14285714	0.71495059	0.28504941	0.31466037	10754	1012	6	0
AT1G13340	1	100	0	5	0	100	6	6	1	7	4.66666667	2.33333333	0.38095238	0.76190476	1.14285714	0.71495059	0.28504941	0.31469267	10754	1013	6	0
AT1G13970	2	100	0	5	0	100	6.5	6	1	7	4.66666667	2.33333333	0.38095238	0.76190476	1.14285714	0.71495059	0.28504941	0.31472498	10754	1014	6	0
AT1G14180	2	100	0	5	0	100	1	6	1	7	4.66666667	2.33333333	0.38095238	0.76190476	1.14285714	0.71495059	0.28504941	0.3147573	10754	1015	6	0
AT1G14430	1	100	0	5	0	100	1	6	1	7	4.66666667	2.33333333	0.38095238	0.76190476	1.14285714	0.71495059	0.28504941	0.31478962	10754	1016	6	0
AT1G14460	2	100	0	5	0	100	3	6	1	7	4.66666667	2.33333333	0.38095238	0.76190476	1.14285714	0.71495059	0.28504941	0.31482195	10754	1017	6	0
AT1G14590	1	100	0	5	0	100	12	6	1	7	4.66666667	2.33333333	0.38095238	0.76190476	1.14285714	0.71495059	0.28504941	0.31485429	10754	1018	6	0
AT1G16280	1	100	0	5	0	100	4	6	1	7	4.66666667	2.33333333	0.38095238	0.76190476	1.14285714	0.71495059	0.28504941	0.31488663	10754	1019	6	0
AT1G16880	1	100	0	5	0	83.33	6	6	1	7	4.66666667	2.33333333	0.38095238	0.76190476	1.14285714	0.71495059	0.28504941	0.31491898	10754	1020	6	0
AT1G16980	1	100	0	5	33.33	66.66	3	6	1	7	4.66666667	2.33333333	0.38095238	0.76190476	1.14285714	0.71495059	0.28504941	0.31495133	10754	1021	6	0
AT1G17040	1	100	0	5				6	1	7	4.66666667	2.33333333	0.38095238	0.76190476	1.14285714	0.71495059	0.28504941	0.3149837	10754	1022	6	0
AT1G18730	2	100	0	5	0	100	3	6	1	7	4.66666667	2.33333333	0.38095238	0.76190476	1.14285714	0.71495059	0.28504941	0.31501606	10754	1023	6	0
AT1G19650	1	100	0	5	0	100	1	6	1	7	4.66666667	2.33333333	0.38095238	0.76190476	1.14285714	0.71495059	0.28504941	0.31504844	10754	1024	6	0
AT1G20370	1	100	0	5	0	100	16	6	1	7	4.66666667	2.33333333	0.38095238	0.76190476	1.14285714	0.71495059	0.28504941	0.31508082	10754	1025	6	0
AT1G20380	1	100	0	5	0	100	14	6	1	7	4.66666667	2.33333333	0.38095238	0.76190476	1.14285714	0.71495059	0.28504941	0.31511321	10754	1026	6	0
AT1G20720	1	100	0	5	100	0	1	6	1	7	4.66666667	2.33333333	0.38095238	0.76190476	1.14285714	0.71495059	0.28504941	0.31514561	10754	1027	6	0
AT1G21390	1	100	0	5	0	100	2	6	1	7	4.66666667	2.33333333	0.38095238	0.76190476	1.14285714	0.71495059	0.28504941	0.31517801	10754	1028	6	0
AT1G21450	1	100	0	5	0	100	4	6	1	7	4.66666667	2.33333333	0.38095238	0.76190476	1.14285714	0.71495059	0.28504941	0.31521042	10754	1029	6	0
AT1G21640	1	100	0	5				6	1	7	4.66666667	2.33333333	0.38095238	0.76190476	1.14285714	0.71495059	0.28504941	0.31524284	10754	1030	6	0
AT1G22030	1	100	0	5	0	100	6	6	1	7	4.66666667	2.33333333	0.38095238	0.76190476	1.14285714	0.71495059	0.28504941	0.31527526	10754	1031	6	0
AT1G22460	1	100	0	5	0	100	1	6	1	7	4.66666667	2.33333333	0.38095238	0.76190476	1.14285714	0.71495059	0.28504941	0.31530769	10754	1032	6	0
AT1G22790	1	100	0	5	14.28	85.71	7	6	1	7	4.66666667	2.33333333	0.38095238	0.76190476	1.14285714	0.71495059	0.28504941	0.31534012	10754	1033	6	0
AT1G24440	1	100	0	5	0	100	6	6	1	7	4.66666667	2.33333333	0.38095238	0.76190476	1.14285714	0.71495059	0.28504941	0.31537256	10754	1034	6	0
AT1G26190	1	100	0	5				6	1	7	4.66666667	2.33333333	0.38095238	0.76190476	1.14285714	0.71495059	0.28504941	0.31540501	10754	1035	6	0
AT1G26500	1	100	0	5	0	100	2	6	1	7	4.66666667	2.33333333	0.38095238	0.76190476	1.14285714	0.71495059	0.28504941	0.31543747	10754	1036	6	0
AT1G27750	1	100	0	5	33.33	66.66	3	6	1	7	4.66666667	2.33333333	0.38095238	0.76190476	1.14285714	0.71495059	0.28504941	0.31546993	10754	1037	6	0
AT1G27910	1	100	0	5	0	100	6	6	1	7	4.66666667	2.33333333	0.38095238	0.76190476	1.14285714	0.71495059	0.28504941	0.3155024	10754	1038	6	0
AT1G27960	1	100	0	5	0	100	4	6	1	7	4.66666667	2.33333333	0.38095238	0.76190476	1.14285714	0.71495059	0.28504941	0.31553488	10754	1039	6	0
AT1G28230	1	100	0	5	0	100	9	6	1	7	4.66666667	2.33333333	0.38095238	0.76190476	1.14285714	0.71495059	0.28504941	0.31556736	10754	1040	6	0
AT1G28650	1	100	0	5	0	100	4	6	1	7	4.66666667	2.33333333	0.38095238	0.76190476	1.14285714	0.71495059	0.28504941	0.31559985	10754	1041	6	0
AT1G29355	1	100	0	5	0	100	1	6	1	7	4.66666667	2.33333333	0.38095238	0.76190476	1.14285714	0.71495059	0.28504941	0.31563234	10754	1042	6	0
AT1G29357	3	100	0	5	33.33	66.66	6	6	1	7	4.66666667	2.33333333	0.38095238	0.76190476	1.14285714	0.71495059	0.28504941	0.31566485	10754	1043	6	0
AT1G29410	1	100	0	5	0	100	1	6	1	7	4.66666667	2.33333333	0.38095238	0.76190476	1.14285714	0.71495059	0.28504941	0.31569736	10754	1044	6	0
AT1G30570	1	100	0	5	0	100	1	6	1	7	4.66666667	2.33333333	0.38095238	0.76190476	1.14285714	0.71495059	0.28504941	0.31572987	10754	1045	6	0
AT1G30640	1	100	0	5	0	100	20	6	1	7	4.66666667	2.33333333	0.38095238	0.76190476	1.14285714	0.71495059	0.28504941	0.31576239	10754	1046	6	0
AT1G31240	1	100	0	5	0	100	4	6	1	7	4.66666667	2.33333333	0.38095238	0.76190476	1.14285714	0.71495059	0.28504941	0.31579492	10754	1047	6	0
AT1G31290	1	100	0	5	0	100	6	6	1	7	4.66666667	2.33333333	0.38095238	0.76190476	1.14285714	0.71495059	0.28504941	0.31582746	10754	1048	6	0
AT1G34390	1	100	0	5	0	100	1	6	1	7	4.66666667	2.33333333	0.38095238	0.76190476	1.14285714	0.71495059	0.28504941	0.31586	10754	1049	6	0
AT1G47578	1	100	0	5	50	50	4	6	1	7	4.66666667	2.33333333	0.38095238	0.76190476	1.14285714	0.71495059	0.28504941	0.31589255	10754	1050	6	0
AT1G49032	1	100	0	5	0	100	4	6	1	7	4.66666667	2.33333333	0.38095238	0.76190476	1.14285714	0.71495059	0.28504941	0.31592511	10754	1051	6	0
AT1G49050	1	100	0	5	16.66	83.33	6	6	1	7	4.66666667	2.33333333	0.38095238	0.76190476	1.14285714	0.71495059	0.28504941	0.31595767	10754	1052	6	0
AT1G49490	1	100	0	5	0	100	1	6	1	7	4.66666667	2.33333333	0.38095238	0.76190476	1.14285714	0.71495059	0.28504941	0.31599024	10754	1053	6	0
AT1G49770	1	100	0	5	0	100	15	6	1	7	4.66666667	2.33333333	0.38095238	0.76190476	1.14285714	0.71495059	0.28504941	0.31602282	10754	1054	6	0
AT1G50140	2	100	0	5	0	100	4	6	1	7	4.66666667	2.33333333	0.38095238	0.76190476	1.14285714	0.71495059	0.28504941	0.3160554	10754	1055	6	0
AT1G51130	2	100	0	5	25	75	3	6	1	7	4.66666667	2.33333333	0.38095238	0.76190476	1.14285714	0.71495059	0.28504941	0.31608799	10754	1056	6	0
AT1G51450	1	100	0	5	33.33	66.66	3	6	1	7	4.66666667	2.33333333	0.38095238	0.76190476	1.14285714	0.71495059	0.28504941	0.31612059	10754	1057	6	0
AT1G51590	2	100	0	5	0	100	3.5	6	1	7	4.66666667	2.33333333	0.38095238	0.76190476	1.14285714	0.71495059	0.28504941	0.31615319	10754	1058	6	0
AT1G52300	1	100	0	5	0	100	4	6	1	7	4.66666667	2.33333333	0.38095238	0.76190476	1.14285714	0.71495059	0.28504941	0.3161858	10754	1059	6	0
AT1G52618	1	100	0	5	50	50	10	6	1	7	4.66666667	2.33333333	0.38095238	0.76190476	1.14285714	0.71495059	0.28504941	0.31621842	10754	1060	6	0
AT1G53200	1	100	0	5	55.55	44.44	9	6	1	7	4.66666667	2.33333333	0.38095238	0.76190476	1.14285714	0.71495059	0.28504941	0.31625104	10754	1061	6	0
AT1G54040	2	100	0	5	0	100	12.5	6	1	7	4.66666667	2.33333333	0.38095238	0.76190476	1.14285714	0.71495059	0.28504941	0.31628367	10754	1062	6	0
AT1G54960	1	100	0	5	0	100	6	6	1	7	4.66666667	2.33333333	0.38095238	0.76190476	1.14285714	0.71495059	0.28504941	0.31631631	10754	1063	6	0
AT1G55760	1	100	0	5	0	100	3	6	1	7	4.66666667	2.33333333	0.38095238	0.76190476	1.14285714	0.71495059	0.28504941	0.31634895	10754	1064	6	0
AT1G60890	1	100	0	5	0	100	3	6	1	7	4.66666667	2.33333333	0.38095238	0.76190476	1.14285714	0.71495059	0.28504941	0.3163816	10754	1065	6	0
AT1G61095	1	100	0	5	0	100	3	6	1	7	4.66666667	2.33333333	0.38095238	0.76190476	1.14285714	0.71495059	0.28504941	0.31641426	10754	1066	6	0
AT1G61380	1	100	0	5	0	100	1	6	1	7	4.66666667	2.33333333	0.38095238	0.76190476	1.14285714	0.71495059	0.28504941	0.31644692	10754	1067	6	0
AT1G64530	1	100	0	5	10	90	10	6	1	7	4.66666667	2.33333333	0.38095238	0.76190476	1.14285714	0.71495059	0.28504941	0.31647959	10754	1068	6	0
AT1G64610	1	100	0	5	0	100	2	6	1	7	4.66666667	2.33333333	0.38095238	0.76190476	1.14285714	0.71495059	0.28504941	0.31651227	10754	1069	6	0
AT1G64628	1	100	0	5	0	100	2	6	1	7	4.66666667	2.33333333	0.38095238	0.76190476	1.14285714	0.71495059	0.28504941	0.31654495	10754	1070	6	0
AT1G64630	1	100	0	5	42.85	57.14	7	6	1	7	4.66666667	2.33333333	0.38095238	0.76190476	1.14285714	0.71495059	0.28504941	0.31657764	10754	1071	6	0
AT1G65180	2	100	0	5	0	100	6	6	1	7	4.66666667	2.33333333	0.38095238	0.76190476	1.14285714	0.71495059	0.28504941	0.31661034	10754	1072	6	0
AT1G65950	1	100	0	5	0	100	2	6	1	7	4.66666667	2.33333333	0.38095238	0.76190476	1.14285714	0.71495059	0.28504941	0.31664305	10754	1073	6	0
AT1G67365	1	100	0	5	0	100	4	6	1	7	4.66666667	2.33333333	0.38095238	0.76190476	1.14285714	0.71495059	0.28504941	0.31667576	10754	1074	6	0
AT1G68710	1	100	0	5	25	75	4	6	1	7	4.66666667	2.33333333	0.38095238	0.76190476	1.14285714	0.71495059	0.28504941	0.31670847	10754	1075	6	0
AT1G69950	2	100	0	5	0	100	2	6	1	7	4.66666667	2.33333333	0.38095238	0.76190476	1.14285714	0.71495059	0.28504941	0.3167412	10754	1076	6	0
AT1G70180	2	100	0	5	22.5	77.5	4.5	6	1	7	4.66666667	2.33333333	0.38095238	0.76190476	1.14285714	0.71495059	0.28504941	0.31677393	10754	1077	6	0
AT1G71692	1	100	0	5	0	100	2	6	1	7	4.66666667	2.33333333	0.38095238	0.76190476	1.14285714	0.71495059	0.28504941	0.31680667	10754	1078	6	0
AT1G72200	1	100	0	5	0	100	8	6	1	7	4.66666667	2.33333333	0.38095238	0.76190476	1.14285714	0.71495059	0.28504941	0.31683941	10754	1079	6	0
AT1G72900	1	100	0	5	0	100	5	6	1	7	4.66666667	2.33333333	0.38095238	0.76190476	1.14285714	0.71495059	0.28504941	0.31687217	10754	1080	6	0
AT1G73310	1	100	0	5	0	100	6	6	1	7	4.66666667	2.33333333	0.38095238	0.76190476	1.14285714	0.71495059	0.28504941	0.31690492	10754	1081	6	0
AT1G73320	1	100	0	5	0	100	7	6	1	7	4.66666667	2.33333333	0.38095238	0.76190476	1.14285714	0.71495059	0.28504941	0.31693769	10754	1082	6	0
AT1G73470	2	100	0	5	16.665	83.33	5	6	1	7	4.66666667	2.33333333	0.38095238	0.76190476	1.14285714	0.71495059	0.28504941	0.31697046	10754	1083	6	0
AT1G73570	1	100	0	5	0	100	6	6	1	7	4.66666667	2.33333333	0.38095238	0.76190476	1.14285714	0.71495059	0.28504941	0.31700324	10754	1084	6	0
AT1G73875	1	100	0	5	0	100	11	6	1	7	4.66666667	2.33333333	0.38095238	0.76190476	1.14285714	0.71495059	0.28504941	0.31703603	10754	1085	6	0
AT1G73920	1	100	0	5	0	100	3	6	1	7	4.66666667	2.33333333	0.38095238	0.76190476	1.14285714	0.71495059	0.28504941	0.31706882	10754	1086	6	0
AT1G76130	1	100	0	5	20	80	5	6	1	7	4.66666667	2.33333333	0.38095238	0.76190476	1.14285714	0.71495059	0.28504941	0.31710162	10754	1087	6	0
AT1G77655	1	100	0	5	0	100	1	6	1	7	4.66666667	2.33333333	0.38095238	0.76190476	1.14285714	0.71495059	0.28504941	0.31713442	10754	1088	6	0
AT1G79490	1	100	0	5	0	100	4	6	1	7	4.66666667	2.33333333	0.38095238	0.76190476	1.14285714	0.71495059	0.28504941	0.31716724	10754	1089	6	0
AT1G79510	1	100	0	5	0	100	5	6	1	7	4.66666667	2.33333333	0.38095238	0.76190476	1.14285714	0.71495059	0.28504941	0.31720005	10754	1090	6	0
AT1G80630	1	100	0	5	0	100	9	6	1	7	4.66666667	2.33333333	0.38095238	0.76190476	1.14285714	0.71495059	0.28504941	0.31723288	10754	1091	6	0
AT1G80745	2	100	0	5	0	100	18.5	6	1	7	4.66666667	2.33333333	0.38095238	0.76190476	1.14285714	0.71495059	0.28504941	0.31726571	10754	1092	6	0
AT2G01830	1	100	0	5	0	100	3	6	1	7	4.66666667	2.33333333	0.38095238	0.76190476	1.14285714	0.71495059	0.28504941	0.31729855	10754	1093	6	0
AT2G02170	2	100	0	5	0	100	4	6	1	7	4.66666667	2.33333333	0.38095238	0.76190476	1.14285714	0.71495059	0.28504941	0.3173314	10754	1094	6	0
AT2G13660	3	100	0	5	0	100	4.33333333	6	1	7	4.66666667	2.33333333	0.38095238	0.76190476	1.14285714	0.71495059	0.28504941	0.31736425	10754	1095	6	0
AT2G16990	1	100	0	5	0	100	5	6	1	7	4.66666667	2.33333333	0.38095238	0.76190476	1.14285714	0.71495059	0.28504941	0.31739711	10754	1096	6	0
AT2G18735	3	100	0	5	0	100	2.66666667	6	1	7	4.66666667	2.33333333	0.38095238	0.76190476	1.14285714	0.71495059	0.28504941	0.31742998	10754	1097	6	0
AT2G19690	1	100	0	5	0	100	3	6	1	7	4.66666667	2.33333333	0.38095238	0.76190476	1.14285714	0.71495059	0.28504941	0.31746285	10754	1098	6	0
AT2G20790	1	100	0	5	0	100	2	6	1	7	4.66666667	2.33333333	0.38095238	0.76190476	1.14285714	0.71495059	0.28504941	0.31749574	10754	1099	6	0
AT2G20850	1	100	0	5	16.66	83.33	6	6	1	7	4.66666667	2.33333333	0.38095238	0.76190476	1.14285714	0.71495059	0.28504941	0.31752862	10754	1100	6	0
AT2G21300	1	100	0	5	0	100	8	6	1	7	4.66666667	2.33333333	0.38095238	0.76190476	1.14285714	0.71495059	0.28504941	0.31756152	10754	1101	6	0
AT2G22470	2	100	0	5	0	100	9	6	1	7	4.66666667	2.33333333	0.38095238	0.76190476	1.14285714	0.71495059	0.28504941	0.31759442	10754	1102	6	0
AT2G23700	1	100	0	5				6	1	7	4.66666667	2.33333333	0.38095238	0.76190476	1.14285714	0.71495059	0.28504941	0.31762733	10754	1103	6	0
AT2G24110	1	100	0	5	0	100	43	6	1	7	4.66666667	2.33333333	0.38095238	0.76190476	1.14285714	0.71495059	0.28504941	0.31766024	10754	1104	6	0
AT2G25590	1	100	0	5	0	100	1	6	1	7	4.66666667	2.33333333	0.38095238	0.76190476	1.14285714	0.71495059	0.28504941	0.31769316	10754	1105	6	0
AT2G26070	1	100	0	5	7.69	92.3	13	6	1	7	4.66666667	2.33333333	0.38095238	0.76190476	1.14285714	0.71495059	0.28504941	0.31772609	10754	1106	6	0
AT2G27980	1	100	0	5	0	100	2	6	1	7	4.66666667	2.33333333	0.38095238	0.76190476	1.14285714	0.71495059	0.28504941	0.31775903	10754	1107	6	0
AT2G28400	1	100	0	5	0	100	45	6	1	7	4.66666667	2.33333333	0.38095238	0.76190476	1.14285714	0.71495059	0.28504941	0.31779197	10754	1108	6	0
AT2G30040	1	100	0	5	0	100	4	6	1	7	4.66666667	2.33333333	0.38095238	0.76190476	1.14285714	0.71495059	0.28504941	0.31782492	10754	1109	6	0
AT2G30150	1	100	0	5	25	75	8	6	1	7	4.66666667	2.33333333	0.38095238	0.76190476	1.14285714	0.71495059	0.28504941	0.31785787	10754	1110	6	0
AT2G30480	1	100	0	5	0	100	3	6	1	7	4.66666667	2.33333333	0.38095238	0.76190476	1.14285714	0.71495059	0.28504941	0.31789084	10754	1111	6	0
AT2G32250	1	100	0	5				6	1	7	4.66666667	2.33333333	0.38095238	0.76190476	1.14285714	0.71495059	0.28504941	0.3179238	10754	1112	6	0
AT2G32400	1	100	0	5	0	100	2	6	1	7	4.66666667	2.33333333	0.38095238	0.76190476	1.14285714	0.71495059	0.28504941	0.31795678	10754	1113	6	0
AT2G33820	1	100	0	5				6	1	7	4.66666667	2.33333333	0.38095238	0.76190476	1.14285714	0.71495059	0.28504941	0.31798976	10754	1114	6	0
AT2G35930	1	100	0	5	0	100	1	6	1	7	4.66666667	2.33333333	0.38095238	0.76190476	1.14285714	0.71495059	0.28504941	0.31802275	10754	1115	6	0
AT2G37520	1	100	0	5				6	1	7	4.66666667	2.33333333	0.38095238	0.76190476	1.14285714	0.71495059	0.28504941	0.31805575	10754	1116	6	0
AT2G40690	1	100	0	5				6	1	7	4.66666667	2.33333333	0.38095238	0.76190476	1.14285714	0.71495059	0.28504941	0.31808875	10754	1117	6	0
AT2G41060	1	100	0	5	0	100	6	6	1	7	4.66666667	2.33333333	0.38095238	0.76190476	1.14285714	0.71495059	0.28504941	0.31812177	10754	1118	6	0
AT2G41520	1	100	0	5	0	100	5	6	1	7	4.66666667	2.33333333	0.38095238	0.76190476	1.14285714	0.71495059	0.28504941	0.31815478	10754	1119	6	0
AT2G41900	1	100	0	5	0	100	5	6	1	7	4.66666667	2.33333333	0.38095238	0.76190476	1.14285714	0.71495059	0.28504941	0.31818781	10754	1120	6	0
AT2G42450	1	100	0	5	14.28	85.71	7	6	1	7	4.66666667	2.33333333	0.38095238	0.76190476	1.14285714	0.71495059	0.28504941	0.31822084	10754	1121	6	0
AT2G44740	1	100	0	5	0	100	5	6	1	7	4.66666667	2.33333333	0.38095238	0.76190476	1.14285714	0.71495059	0.28504941	0.31825388	10754	1122	6	0
AT2G44940	1	100	0	5	0	100	7	6	1	7	4.66666667	2.33333333	0.38095238	0.76190476	1.14285714	0.71495059	0.28504941	0.31828692	10754	1123	6	0
AT2G44970	1	100	0	5	0	100	3	6	1	7	4.66666667	2.33333333	0.38095238	0.76190476	1.14285714	0.71495059	0.28504941	0.31831997	10754	1124	6	0
AT2G45280	1	100	0	5	62.5	37.5	8	6	1	7	4.66666667	2.33333333	0.38095238	0.76190476	1.14285714	0.71495059	0.28504941	0.31835303	10754	1125	6	0
AT2G45750	1	100	0	5	0	100	15	6	1	7	4.66666667	2.33333333	0.38095238	0.76190476	1.14285714	0.71495059	0.28504941	0.3183861	10754	1126	6	0
AT3G02750	1	100	0	5	0	100	6	6	1	7	4.66666667	2.33333333	0.38095238	0.76190476	1.14285714	0.71495059	0.28504941	0.31841917	10754	1127	6	0
AT3G03030	1	100	0	5				6	1	7	4.66666667	2.33333333	0.38095238	0.76190476	1.14285714	0.71495059	0.28504941	0.31845225	10754	1128	6	0
AT3G04350	1	100	0	5	0	100	11	6	1	7	4.66666667	2.33333333	0.38095238	0.76190476	1.14285714	0.71495059	0.28504941	0.31848533	10754	1129	6	0
AT3G05180	1	100	0	5	0	100	4	6	1	7	4.66666667	2.33333333	0.38095238	0.76190476	1.14285714	0.71495059	0.28504941	0.31851843	10754	1130	6	0
AT3G05380	1	100	0	5	0	100	3	6	1	7	4.66666667	2.33333333	0.38095238	0.76190476	1.14285714	0.71495059	0.28504941	0.31855153	10754	1131	6	0
AT3G06035	1	100	0	5	0	100	17	6	1	7	4.66666667	2.33333333	0.38095238	0.76190476	1.14285714	0.71495059	0.28504941	0.31858463	10754	1132	6	0
AT3G06660	1	100	0	5	0	100	1	6	1	7	4.66666667	2.33333333	0.38095238	0.76190476	1.14285714	0.71495059	0.28504941	0.31861775	10754	1133	6	0
AT3G07120	1	100	0	5				6	1	7	4.66666667	2.33333333	0.38095238	0.76190476	1.14285714	0.71495059	0.28504941	0.31865087	10754	1134	6	0
AT3G07150	1	100	0	5				6	1	7	4.66666667	2.33333333	0.38095238	0.76190476	1.14285714	0.71495059	0.28504941	0.31868399	10754	1135	6	0
AT3G07630	1	100	0	5	0	100	4	6	1	7	4.66666667	2.33333333	0.38095238	0.76190476	1.14285714	0.71495059	0.28504941	0.31871713	10754	1136	6	0
AT3G08850	1	100	0	5	0	100	2	6	1	7	4.66666667	2.33333333	0.38095238	0.76190476	1.14285714	0.71495059	0.28504941	0.31875027	10754	1137	6	0
AT3G09230	2	100	0	5	17.045	82.95	11.5	6	1	7	4.66666667	2.33333333	0.38095238	0.76190476	1.14285714	0.71495059	0.28504941	0.31878342	10754	1138	6	0
AT3G10120	1	100	0	5	0	100	6	6	1	7	4.66666667	2.33333333	0.38095238	0.76190476	1.14285714	0.71495059	0.28504941	0.31881657	10754	1139	6	0
AT3G10400	1	100	0	5	0	100	11	6	1	7	4.66666667	2.33333333	0.38095238	0.76190476	1.14285714	0.71495059	0.28504941	0.31884973	10754	1140	6	0
AT3G10840	1	100	0	5	28.57	71.42	7	6	1	7	4.66666667	2.33333333	0.38095238	0.76190476	1.14285714	0.71495059	0.28504941	0.3188829	10754	1141	6	0
AT3G10960	1	100	0	5	0	100	7	6	1	7	4.66666667	2.33333333	0.38095238	0.76190476	1.14285714	0.71495059	0.28504941	0.31891608	10754	1142	6	0
AT3G11020	2	100	0	5	0	100	6	6	1	7	4.66666667	2.33333333	0.38095238	0.76190476	1.14285714	0.71495059	0.28504941	0.31894926	10754	1143	6	0
AT3G11640	1	100	0	5	0	100	2	6	1	7	4.66666667	2.33333333	0.38095238	0.76190476	1.14285714	0.71495059	0.28504941	0.31898245	10754	1144	6	0
AT3G11760	1	100	0	5	0	100	7	6	1	7	4.66666667	2.33333333	0.38095238	0.76190476	1.14285714	0.71495059	0.28504941	0.31901564	10754	1145	6	0
AT3G12200	1	100	0	5	0	100	3	6	1	7	4.66666667	2.33333333	0.38095238	0.76190476	1.14285714	0.71495059	0.28504941	0.31904885	10754	1146	6	0
AT3G12340	2	100	0	5	4.165	95.83	8.5	6	1	7	4.66666667	2.33333333	0.38095238	0.76190476	1.14285714	0.71495059	0.28504941	0.31908206	10754	1147	6	0
AT3G13420	1	100	0	5	0	100	3	6	1	7	4.66666667	2.33333333	0.38095238	0.76190476	1.14285714	0.71495059	0.28504941	0.31911527	10754	1148	6	0
AT3G13690	1	100	0	5	0	100	1	6	1	7	4.66666667	2.33333333	0.38095238	0.76190476	1.14285714	0.71495059	0.28504941	0.3191485	10754	1149	6	0
AT3G14960	1	100	0	5	0	100	13	6	1	7	4.66666667	2.33333333	0.38095238	0.76190476	1.14285714	0.71495059	0.28504941	0.31918173	10754	1150	6	0
AT3G15520	1	100	0	5	0	100	2	6	1	7	4.66666667	2.33333333	0.38095238	0.76190476	1.14285714	0.71495059	0.28504941	0.31921497	10754	1151	6	0
AT3G16270	1	100	0	5	0	100	11	6	1	7	4.66666667	2.33333333	0.38095238	0.76190476	1.14285714	0.71495059	0.28504941	0.31924821	10754	1152	6	0
AT3G17205	1	100	0	5	0	100	2	6	1	7	4.66666667	2.33333333	0.38095238	0.76190476	1.14285714	0.71495059	0.28504941	0.31928146	10754	1153	6	0
AT3G17450	1	100	0	5	60	40	5	6	1	7	4.66666667	2.33333333	0.38095238	0.76190476	1.14285714	0.71495059	0.28504941	0.31931472	10754	1154	6	0
AT3G18610	1	100	0	5				6	1	7	4.66666667	2.33333333	0.38095238	0.76190476	1.14285714	0.71495059	0.28504941	0.31934799	10754	1155	6	0
AT3G18770	3	100	0	5	5.55333333	94.4433333	6.33333333	6	1	7	4.66666667	2.33333333	0.38095238	0.76190476	1.14285714	0.71495059	0.28504941	0.31938126	10754	1156	6	0
AT3G18830	1	100	0	5	25	75	8	6	1	7	4.66666667	2.33333333	0.38095238	0.76190476	1.14285714	0.71495059	0.28504941	0.31941454	10754	1157	6	0
AT3G19720	1	100	0	5	11.11	88.88	9	6	1	7	4.66666667	2.33333333	0.38095238	0.76190476	1.14285714	0.71495059	0.28504941	0.31944782	10754	1158	6	0
AT3G20015	1	100	0	5	0	100	1	6	1	7	4.66666667	2.33333333	0.38095238	0.76190476	1.14285714	0.71495059	0.28504941	0.31948112	10754	1159	6	0
AT3G21480	1	100	0	5	0	100	2	6	1	7	4.66666667	2.33333333	0.38095238	0.76190476	1.14285714	0.71495059	0.28504941	0.31951442	10754	1160	6	0
AT3G21710	1	100	0	5	0	100	2	6	1	7	4.66666667	2.33333333	0.38095238	0.76190476	1.14285714	0.71495059	0.28504941	0.31954773	10754	1161	6	0
AT3G23060	1	100	0	5	0	100	1	6	1	7	4.66666667	2.33333333	0.38095238	0.76190476	1.14285714	0.71495059	0.28504941	0.31958104	10754	1162	6	0
AT3G25890	1	100	0	5	0	100	1	6	1	7	4.66666667	2.33333333	0.38095238	0.76190476	1.14285714	0.71495059	0.28504941	0.31961436	10754	1163	6	0
AT3G25900	1	100	0	5	33.33	66.66	6	6	1	7	4.66666667	2.33333333	0.38095238	0.76190476	1.14285714	0.71495059	0.28504941	0.31964769	10754	1164	6	0
AT3G26115	1	100	0	5	0	100	2	6	1	7	4.66666667	2.33333333	0.38095238	0.76190476	1.14285714	0.71495059	0.28504941	0.31968102	10754	1165	6	0
AT3G26720	1	100	0	5	0	100	5	6	1	7	4.66666667	2.33333333	0.38095238	0.76190476	1.14285714	0.71495059	0.28504941	0.31971436	10754	1166	6	0
AT3G28230	1	100	0	5	50	50	6	6	1	7	4.66666667	2.33333333	0.38095238	0.76190476	1.14285714	0.71495059	0.28504941	0.31974771	10754	1167	6	0
AT3G29230	1	100	0	5	33.33	66.66	9	6	1	7	4.66666667	2.33333333	0.38095238	0.76190476	1.14285714	0.71495059	0.28504941	0.31978107	10754	1168	6	0
AT3G45630	1	100	0	5	0	100	1	6	1	7	4.66666667	2.33333333	0.38095238	0.76190476	1.14285714	0.71495059	0.28504941	0.31981443	10754	1169	6	0
AT3G45880	1	100	0	5	0	100	1	6	1	7	4.66666667	2.33333333	0.38095238	0.76190476	1.14285714	0.71495059	0.28504941	0.3198478	10754	1170	6	0
AT3G46990	1	100	0	5	0	100	1	6	1	7	4.66666667	2.33333333	0.38095238	0.76190476	1.14285714	0.71495059	0.28504941	0.31988118	10754	1171	6	0
AT3G47950	1	100	0	5	0	100	6	6	1	7	4.66666667	2.33333333	0.38095238	0.76190476	1.14285714	0.71495059	0.28504941	0.31991456	10754	1172	6	0
AT3G48470	1	100	0	5	66.66	33.33	3	6	1	7	4.66666667	2.33333333	0.38095238	0.76190476	1.14285714	0.71495059	0.28504941	0.31994795	10754	1173	6	0
AT3G48710	1	100	0	5	16.66	83.33	6	6	1	7	4.66666667	2.33333333	0.38095238	0.76190476	1.14285714	0.71495059	0.28504941	0.31998135	10754	1174	6	0
AT3G49010	1	100	0	5	0	100	3	6	1	7	4.66666667	2.33333333	0.38095238	0.76190476	1.14285714	0.71495059	0.28504941	0.32001475	10754	1175	6	0
AT3G49060	1	100	0	5	0	100	2	6	1	7	4.66666667	2.33333333	0.38095238	0.76190476	1.14285714	0.71495059	0.28504941	0.32004817	10754	1176	6	0
AT3G49650	1	100	0	5	0	100	3	6	1	7	4.66666667	2.33333333	0.38095238	0.76190476	1.14285714	0.71495059	0.28504941	0.32008158	10754	1177	6	0
AT3G49930	1	100	0	5	0	100	12	6	1	7	4.66666667	2.33333333	0.38095238	0.76190476	1.14285714	0.71495059	0.28504941	0.32011501	10754	1178	6	0
AT3G50650	1	100	0	5	0	100	4	6	1	7	4.66666667	2.33333333	0.38095238	0.76190476	1.14285714	0.71495059	0.28504941	0.32014844	10754	1179	6	0
AT3G50950	1	100	0	5	0	100	4	6	1	7	4.66666667	2.33333333	0.38095238	0.76190476	1.14285714	0.71495059	0.28504941	0.32018188	10754	1180	6	0
AT3G51632	1	100	0	5	0	100	2	6	1	7	4.66666667	2.33333333	0.38095238	0.76190476	1.14285714	0.71495059	0.28504941	0.32021533	10754	1181	6	0
AT3G52050	2	100	0	5	0	100	1	6	1	7	4.66666667	2.33333333	0.38095238	0.76190476	1.14285714	0.71495059	0.28504941	0.32024878	10754	1182	6	0
AT3G52072	1	100	0	5	0	100	8	6	1	7	4.66666667	2.33333333	0.38095238	0.76190476	1.14285714	0.71495059	0.28504941	0.32028224	10754	1183	6	0
AT3G52290	1	100	0	5	0	100	2	6	1	7	4.66666667	2.33333333	0.38095238	0.76190476	1.14285714	0.71495059	0.28504941	0.32031571	10754	1184	6	0
AT3G54950	1	100	0	5	0	100	2	6	1	7	4.66666667	2.33333333	0.38095238	0.76190476	1.14285714	0.71495059	0.28504941	0.32034918	10754	1185	6	0
AT3G55220	1	100	0	5	0	100	9	6	1	7	4.66666667	2.33333333	0.38095238	0.76190476	1.14285714	0.71495059	0.28504941	0.32038266	10754	1186	6	0
AT3G55690	1	100	0	5				6	1	7	4.66666667	2.33333333	0.38095238	0.76190476	1.14285714	0.71495059	0.28504941	0.32041615	10754	1187	6	0
AT3G57810	1	100	0	5	0	100	1	6	1	7	4.66666667	2.33333333	0.38095238	0.76190476	1.14285714	0.71495059	0.28504941	0.32044965	10754	1188	6	0
AT3G57940	1	100	0	5	0	100	4	6	1	7	4.66666667	2.33333333	0.38095238	0.76190476	1.14285714	0.71495059	0.28504941	0.32048315	10754	1189	6	0
AT3G58140	1	100	0	5	13.04	86.95	23	6	1	7	4.66666667	2.33333333	0.38095238	0.76190476	1.14285714	0.71495059	0.28504941	0.32051666	10754	1190	6	0
AT3G59780	1	100	0	5	0	100	3	6	1	7	4.66666667	2.33333333	0.38095238	0.76190476	1.14285714	0.71495059	0.28504941	0.32055018	10754	1191	6	0
AT3G63200	1	100	0	5	0	100	3	6	1	7	4.66666667	2.33333333	0.38095238	0.76190476	1.14285714	0.71495059	0.28504941	0.3205837	10754	1192	6	0
AT4G00110	1	100	0	5	8.33	91.66	12	6	1	7	4.66666667	2.33333333	0.38095238	0.76190476	1.14285714	0.71495059	0.28504941	0.32061723	10754	1193	6	0
AT4G01020	1	100	0	5				6	1	7	4.66666667	2.33333333	0.38095238	0.76190476	1.14285714	0.71495059	0.28504941	0.32065077	10754	1194	6	0
AT4G01840	2	100	0	5	0	100	5.5	6	1	7	4.66666667	2.33333333	0.38095238	0.76190476	1.14285714	0.71495059	0.28504941	0.32068431	10754	1195	6	0
AT4G03340	1	100	0	5	0	100	11	6	1	7	4.66666667	2.33333333	0.38095238	0.76190476	1.14285714	0.71495059	0.28504941	0.32071786	10754	1196	6	0
AT4G03390	1	100	0	5	0	100	6	6	1	7	4.66666667	2.33333333	0.38095238	0.76190476	1.14285714	0.71495059	0.28504941	0.32075142	10754	1197	6	0
AT4G03600	1	100	0	5				6	1	7	4.66666667	2.33333333	0.38095238	0.76190476	1.14285714	0.71495059	0.28504941	0.32078499	10754	1198	6	0
AT4G05090	1	100	0	5	33.33	66.66	9	6	1	7	4.66666667	2.33333333	0.38095238	0.76190476	1.14285714	0.71495059	0.28504941	0.32081856	10754	1199	6	0
AT4G06598	2	100	0	5	0	100	27	6	1	7	4.66666667	2.33333333	0.38095238	0.76190476	1.14285714	0.71495059	0.28504941	0.32085214	10754	1200	6	0
AT4G08980	1	100	0	5	0	100	1	6	1	7	4.66666667	2.33333333	0.38095238	0.76190476	1.14285714	0.71495059	0.28504941	0.32088572	10754	1201	6	0
AT4G10720	1	100	0	5	66.66	33.33	3	6	1	7	4.66666667	2.33333333	0.38095238	0.76190476	1.14285714	0.71495059	0.28504941	0.32091932	10754	1202	6	0
AT4G11020	4	100	0	5	0	100	1	6	1	7	4.66666667	2.33333333	0.38095238	0.76190476	1.14285714	0.71495059	0.28504941	0.32095292	10754	1203	6	0
AT4G12840	1	100	0	5	0	100	2	6	1	7	4.66666667	2.33333333	0.38095238	0.76190476	1.14285714	0.71495059	0.28504941	0.32098653	10754	1204	6	0
AT4G14320	1	100	0	5	0	100	10	6	1	7	4.66666667	2.33333333	0.38095238	0.76190476	1.14285714	0.71495059	0.28504941	0.32102014	10754	1205	6	0
AT4G15248	1	100	0	5				6	1	7	4.66666667	2.33333333	0.38095238	0.76190476	1.14285714	0.71495059	0.28504941	0.32105376	10754	1206	6	0
AT4G15563	1	100	0	5	0	100	3	6	1	7	4.66666667	2.33333333	0.38095238	0.76190476	1.14285714	0.71495059	0.28504941	0.32108739	10754	1207	6	0
AT4G16470	1	100	0	5	0	100	3	6	1	7	4.66666667	2.33333333	0.38095238	0.76190476	1.14285714	0.71495059	0.28504941	0.32112103	10754	1208	6	0
AT4G16770	1	100	0	5	6.25	93.75	16	6	1	7	4.66666667	2.33333333	0.38095238	0.76190476	1.14285714	0.71495059	0.28504941	0.32115467	10754	1209	6	0
AT4G17740	1	100	0	5	33.33	66.66	6	6	1	7	4.66666667	2.33333333	0.38095238	0.76190476	1.14285714	0.71495059	0.28504941	0.32118832	10754	1210	6	0
AT4G18150	1	100	0	5	0	100	14	6	1	7	4.66666667	2.33333333	0.38095238	0.76190476	1.14285714	0.71495059	0.28504941	0.32122198	10754	1211	6	0
AT4G18820	1	100	0	5	0	100	2	6	1	7	4.66666667	2.33333333	0.38095238	0.76190476	1.14285714	0.71495059	0.28504941	0.32125564	10754	1212	6	0
AT4G20380	1	100	0	5	0	100	4	6	1	7	4.66666667	2.33333333	0.38095238	0.76190476	1.14285714	0.71495059	0.28504941	0.32128931	10754	1213	6	0
AT4G21410	1	100	0	5	0	100	6	6	1	7	4.66666667	2.33333333	0.38095238	0.76190476	1.14285714	0.71495059	0.28504941	0.32132299	10754	1214	6	0
AT4G22280	1	100	0	5	0	100	8	6	1	7	4.66666667	2.33333333	0.38095238	0.76190476	1.14285714	0.71495059	0.28504941	0.32135668	10754	1215	6	0
AT4G22530	1	100	0	5	0	100	5	6	1	7	4.66666667	2.33333333	0.38095238	0.76190476	1.14285714	0.71495059	0.28504941	0.32139037	10754	1216	6	0
AT4G22540	1	100	0	5	0	100	5	6	1	7	4.66666667	2.33333333	0.38095238	0.76190476	1.14285714	0.71495059	0.28504941	0.32142407	10754	1217	6	0
AT4G22580	1	100	0	5	0	100	13	6	1	7	4.66666667	2.33333333	0.38095238	0.76190476	1.14285714	0.71495059	0.28504941	0.32145777	10754	1218	6	0
AT4G24265	1	100	0	5	0	100	1	6	1	7	4.66666667	2.33333333	0.38095238	0.76190476	1.14285714	0.71495059	0.28504941	0.32149149	10754	1219	6	0
AT4G24400	2	100	0	5	0	100	6.5	6	1	7	4.66666667	2.33333333	0.38095238	0.76190476	1.14285714	0.71495059	0.28504941	0.32152521	10754	1220	6	0
AT4G24790	1	100	0	5	0	100	1	6	1	7	4.66666667	2.33333333	0.38095238	0.76190476	1.14285714	0.71495059	0.28504941	0.32155894	10754	1221	6	0
AT4G24970	1	100	0	5	0	100	1	6	1	7	4.66666667	2.33333333	0.38095238	0.76190476	1.14285714	0.71495059	0.28504941	0.32159267	10754	1222	6	0
AT4G25520	1	100	0	5	0	100	7	6	1	7	4.66666667	2.33333333	0.38095238	0.76190476	1.14285714	0.71495059	0.28504941	0.32162641	10754	1223	6	0
AT4G27940	1	100	0	5	0	100	1	6	1	7	4.66666667	2.33333333	0.38095238	0.76190476	1.14285714	0.71495059	0.28504941	0.32166016	10754	1224	6	0
AT4G29140	2	100	0	5	0	100	3.5	6	1	7	4.66666667	2.33333333	0.38095238	0.76190476	1.14285714	0.71495059	0.28504941	0.32169392	10754	1225	6	0
AT4G29190	1	100	0	5	0	100	8	6	1	7	4.66666667	2.33333333	0.38095238	0.76190476	1.14285714	0.71495059	0.28504941	0.32172768	10754	1226	6	0
AT4G30825	2	100	0	5	20	80	5	6	1	7	4.66666667	2.33333333	0.38095238	0.76190476	1.14285714	0.71495059	0.28504941	0.32176145	10754	1227	6	0
AT4G31150	1	100	0	5	0	100	6	6	1	7	4.66666667	2.33333333	0.38095238	0.76190476	1.14285714	0.71495059	0.28504941	0.32179523	10754	1228	6	0
AT4G32295	2	100	0	5	0	100	4	6	1	7	4.66666667	2.33333333	0.38095238	0.76190476	1.14285714	0.71495059	0.28504941	0.32182901	10754	1229	6	0
AT4G32920	1	100	0	5	0	100	8	6	1	7	4.66666667	2.33333333	0.38095238	0.76190476	1.14285714	0.71495059	0.28504941	0.3218628	10754	1230	6	0
AT4G33380	2	100	0	5	8.33	91.665	4.5	6	1	7	4.66666667	2.33333333	0.38095238	0.76190476	1.14285714	0.71495059	0.28504941	0.3218966	10754	1231	6	0
AT4G33960	1	100	0	5	16.66	83.33	6	6	1	7	4.66666667	2.33333333	0.38095238	0.76190476	1.14285714	0.71495059	0.28504941	0.32193041	10754	1232	6	0
AT4G33990	1	100	0	5	0	100	4	6	1	7	4.66666667	2.33333333	0.38095238	0.76190476	1.14285714	0.71495059	0.28504941	0.32196422	10754	1233	6	0
AT4G34160	1	100	0	5	0	100	3	6	1	7	4.66666667	2.33333333	0.38095238	0.76190476	1.14285714	0.71495059	0.28504941	0.32199804	10754	1234	6	0
AT4G36220	1	100	0	5	5	95	20	6	1	7	4.66666667	2.33333333	0.38095238	0.76190476	1.14285714	0.71495059	0.28504941	0.32203187	10754	1235	6	0
AT4G36630	1	100	0	5	0	100	3	6	1	7	4.66666667	2.33333333	0.38095238	0.76190476	1.14285714	0.71495059	0.28504941	0.3220657	10754	1236	6	0
AT4G38550	1	100	0	5	0	100	1	6	1	7	4.66666667	2.33333333	0.38095238	0.76190476	1.14285714	0.71495059	0.28504941	0.32209954	10754	1237	6	0
AT4G38850	1	100	0	5	0	100	1	6	1	7	4.66666667	2.33333333	0.38095238	0.76190476	1.14285714	0.71495059	0.28504941	0.32213339	10754	1238	6	0
AT4G39120	1	100	0	5	0	100	29	6	1	7	4.66666667	2.33333333	0.38095238	0.76190476	1.14285714	0.71495059	0.28504941	0.32216724	10754	1239	6	0
AT4G39560	1	100	0	5	0	100	3	6	1	7	4.66666667	2.33333333	0.38095238	0.76190476	1.14285714	0.71495059	0.28504941	0.32220111	10754	1240	6	0
AT4G39780	1	100	0	5	0	100	3	6	1	7	4.66666667	2.33333333	0.38095238	0.76190476	1.14285714	0.71495059	0.28504941	0.32223498	10754	1241	6	0
AT5G06280	1	100	0	5	0	100	5	6	1	7	4.66666667	2.33333333	0.38095238	0.76190476	1.14285714	0.71495059	0.28504941	0.32226885	10754	1242	6	0
AT5G06940	1	100	0	5	50	50	2	6	1	7	4.66666667	2.33333333	0.38095238	0.76190476	1.14285714	0.71495059	0.28504941	0.32230274	10754	1243	6	0
AT5G06950	2	100	0	5	50	50	4	6	1	7	4.66666667	2.33333333	0.38095238	0.76190476	1.14285714	0.71495059	0.28504941	0.32233663	10754	1244	6	0
AT5G08010	1	100	0	5	0	100	6	6	1	7	4.66666667	2.33333333	0.38095238	0.76190476	1.14285714	0.71495059	0.28504941	0.32237053	10754	1245	6	0
AT5G09350	1	100	0	5	0	100	3	6	1	7	4.66666667	2.33333333	0.38095238	0.76190476	1.14285714	0.71495059	0.28504941	0.32240443	10754	1246	6	0
AT5G09690	1	100	0	5	0	100	3	6	1	7	4.66666667	2.33333333	0.38095238	0.76190476	1.14285714	0.71495059	0.28504941	0.32243834	10754	1247	6	0
AT5G12440	1	100	0	5	25	75	8	6	1	7	4.66666667	2.33333333	0.38095238	0.76190476	1.14285714	0.71495059	0.28504941	0.32247226	10754	1248	6	0
AT5G13430	1	100	0	5	0	100	3	6	1	7	4.66666667	2.33333333	0.38095238	0.76190476	1.14285714	0.71495059	0.28504941	0.32250619	10754	1249	6	0
AT5G16030	1	100	0	5				6	1	7	4.66666667	2.33333333	0.38095238	0.76190476	1.14285714	0.71495059	0.28504941	0.32254012	10754	1250	6	0
AT5G17370	1	100	0	5	0	100	2	6	1	7	4.66666667	2.33333333	0.38095238	0.76190476	1.14285714	0.71495059	0.28504941	0.32257406	10754	1251	6	0
AT5G17860	1	100	0	5	0	100	5	6	1	7	4.66666667	2.33333333	0.38095238	0.76190476	1.14285714	0.71495059	0.28504941	0.32260801	10754	1252	6	0
AT5G19530	1	100	0	5	0	100	7	6	1	7	4.66666667	2.33333333	0.38095238	0.76190476	1.14285714	0.71495059	0.28504941	0.32264197	10754	1253	6	0
AT5G19850	1	100	0	5	0	100	9	6	1	7	4.66666667	2.33333333	0.38095238	0.76190476	1.14285714	0.71495059	0.28504941	0.32267593	10754	1254	6	0
AT5G19920	1	100	0	5	0	100	5	6	1	7	4.66666667	2.33333333	0.38095238	0.76190476	1.14285714	0.71495059	0.28504941	0.3227099	10754	1255	6	0
AT5G20380	1	100	0	5	0	100	2	6	1	7	4.66666667	2.33333333	0.38095238	0.76190476	1.14285714	0.71495059	0.28504941	0.32274388	10754	1256	6	0
AT5G23235	1	100	0	5				6	1	7	4.66666667	2.33333333	0.38095238	0.76190476	1.14285714	0.71495059	0.28504941	0.32277786	10754	1257	6	0
AT5G23260	1	100	0	5				6	1	7	4.66666667	2.33333333	0.38095238	0.76190476	1.14285714	0.71495059	0.28504941	0.32281185	10754	1258	6	0
AT5G24300	1	100	0	5	0	100	4	6	1	7	4.66666667	2.33333333	0.38095238	0.76190476	1.14285714	0.71495059	0.28504941	0.32284585	10754	1259	6	0
AT5G25790	1	100	0	5	0	100	5	6	1	7	4.66666667	2.33333333	0.38095238	0.76190476	1.14285714	0.71495059	0.28504941	0.32287985	10754	1260	6	0
AT5G26180	1	100	0	5	0	100	3	6	1	7	4.66666667	2.33333333	0.38095238	0.76190476	1.14285714	0.71495059	0.28504941	0.32291387	10754	1261	6	0
AT5G34780	1	100	0	5	0	100	20	6	1	7	4.66666667	2.33333333	0.38095238	0.76190476	1.14285714	0.71495059	0.28504941	0.32294789	10754	1262	6	0
AT5G35210	1	100	0	5	0	100	6	6	1	7	4.66666667	2.33333333	0.38095238	0.76190476	1.14285714	0.71495059	0.28504941	0.32298191	10754	1263	6	0
AT5G35738	1	100	0	5	0	100	6	6	1	7	4.66666667	2.33333333	0.38095238	0.76190476	1.14285714	0.71495059	0.28504941	0.32301595	10754	1264	6	0
AT5G35926	1	100	0	5	33.33	66.66	3	6	1	7	4.66666667	2.33333333	0.38095238	0.76190476	1.14285714	0.71495059	0.28504941	0.32304999	10754	1265	6	0
AT5G35930	3	100	0	5	0	100	4.33333333	6	1	7	4.66666667	2.33333333	0.38095238	0.76190476	1.14285714	0.71495059	0.28504941	0.32308404	10754	1266	6	0
AT5G37020	1	100	0	5	12.5	87.5	8	6	1	7	4.66666667	2.33333333	0.38095238	0.76190476	1.14285714	0.71495059	0.28504941	0.32311809	10754	1267	6	0
AT5G37530	2	100	0	5	0	100	5.5	6	1	7	4.66666667	2.33333333	0.38095238	0.76190476	1.14285714	0.71495059	0.28504941	0.32315215	10754	1268	6	0
AT5G39670	1	100	0	5	0	100	2	6	1	7	4.66666667	2.33333333	0.38095238	0.76190476	1.14285714	0.71495059	0.28504941	0.32318622	10754	1269	6	0
AT5G39720	1	100	0	5				6	1	7	4.66666667	2.33333333	0.38095238	0.76190476	1.14285714	0.71495059	0.28504941	0.3232203	10754	1270	6	0
AT5G46230	1	100	0	5	0	100	3	6	1	7	4.66666667	2.33333333	0.38095238	0.76190476	1.14285714	0.71495059	0.28504941	0.32325438	10754	1271	6	0
AT5G51080	1	100	0	5				6	1	7	4.66666667	2.33333333	0.38095238	0.76190476	1.14285714	0.71495059	0.28504941	0.32328848	10754	1272	6	0
AT5G51795	1	100	0	5	0	100	2	6	1	7	4.66666667	2.33333333	0.38095238	0.76190476	1.14285714	0.71495059	0.28504941	0.32332257	10754	1273	6	0
AT5G53020	1	100	0	5	0	100	3	6	1	7	4.66666667	2.33333333	0.38095238	0.76190476	1.14285714	0.71495059	0.28504941	0.32335668	10754	1274	6	0
AT5G53430	1	100	0	5	0	100	6	6	1	7	4.66666667	2.33333333	0.38095238	0.76190476	1.14285714	0.71495059	0.28504941	0.32339079	10754	1275	6	0
AT5G53588	1	100	0	5	0	100	10	6	1	7	4.66666667	2.33333333	0.38095238	0.76190476	1.14285714	0.71495059	0.28504941	0.32342491	10754	1276	6	0
AT5G53590	1	100	0	5	0	100	12	6	1	7	4.66666667	2.33333333	0.38095238	0.76190476	1.14285714	0.71495059	0.28504941	0.32345904	10754	1277	6	0
AT5G53920	1	100	0	5	0	100	4	6	1	7	4.66666667	2.33333333	0.38095238	0.76190476	1.14285714	0.71495059	0.28504941	0.32349318	10754	1278	6	0
AT5G55700	1	100	0	5	0	100	4	6	1	7	4.66666667	2.33333333	0.38095238	0.76190476	1.14285714	0.71495059	0.28504941	0.32352732	10754	1279	6	0
AT5G55860	1	100	0	5	0	100	1	6	1	7	4.66666667	2.33333333	0.38095238	0.76190476	1.14285714	0.71495059	0.28504941	0.32356147	10754	1280	6	0
AT5G56990	1	100	0	5	0	100	3	6	1	7	4.66666667	2.33333333	0.38095238	0.76190476	1.14285714	0.71495059	0.28504941	0.32359562	10754	1281	6	0
AT5G57035	1	100	0	5	0	100	4	6	1	7	4.66666667	2.33333333	0.38095238	0.76190476	1.14285714	0.71495059	0.28504941	0.32362979	10754	1282	6	0
AT5G57240	1	100	0	5	0	100	3	6	1	7	4.66666667	2.33333333	0.38095238	0.76190476	1.14285714	0.71495059	0.28504941	0.32366396	10754	1283	6	0
AT5G58450	1	100	0	5	0	100	6	6	1	7	4.66666667	2.33333333	0.38095238	0.76190476	1.14285714	0.71495059	0.28504941	0.32369813	10754	1284	6	0
AT5G58790	1	100	0	5	0	100	1	6	1	7	4.66666667	2.33333333	0.38095238	0.76190476	1.14285714	0.71495059	0.28504941	0.32373232	10754	1285	6	0
AT5G60280	1	100	0	5				6	1	7	4.66666667	2.33333333	0.38095238	0.76190476	1.14285714	0.71495059	0.28504941	0.32376651	10754	1286	6	0
AT5G64460	1	100	0	5	0	100	2	6	1	7	4.66666667	2.33333333	0.38095238	0.76190476	1.14285714	0.71495059	0.28504941	0.32380071	10754	1287	6	0
AT5G65440	1	100	0	5	0	100	7	6	1	7	4.66666667	2.33333333	0.38095238	0.76190476	1.14285714	0.71495059	0.28504941	0.32383492	10754	1288	6	0
AT5G65685	2	100	0	5	0	100	4.5	6	1	7	4.66666667	2.33333333	0.38095238	0.76190476	1.14285714	0.71495059	0.28504941	0.32386913	10754	1289	6	0
AT5G65925	1	100	0	5	0	100	1	6	1	7	4.66666667	2.33333333	0.38095238	0.76190476	1.14285714	0.71495059	0.28504941	0.32390335	10754	1290	6	0
AT5G66210	1	100	0	5	0	100	1	6	1	7	4.66666667	2.33333333	0.38095238	0.76190476	1.14285714	0.71495059	0.28504941	0.32393758	10754	1291	6	0
AT5G67370	1	100	0	5	0	100	6	6	1	7	4.66666667	2.33333333	0.38095238	0.76190476	1.14285714	0.71495059	0.28504941	0.32397182	10754	1292	6	0
AT3G24790	2	50.905	49.09	8	20.235	79.755	17	5.0724	4.9272	9.9996	6.6664	3.3332	0.38114065	0.76228129	1.14342194	0.71506959	0.28493041	0.3238708	10754	1293	1.02946907	0
AT1G79560	2	83.09	16.9	14.5	7.89	92.105	12.5	13.04805	3.4505	16.49855	10.9990333	5.49951667	0.38171257	0.76342514	1.14513772	0.71543069	0.28456931	0.32349455	10754	1294	3.78149544	0
AT4G19460	20	90.022	9.974	8.45	4.02842105	95.9678947	11.1052632	8.606859	1.842803	10.449662	6.96644133	3.48322067	0.38627615	0.7725523	1.15882844	0.71829136	0.28170864	0.32027643	10754	1295	4.67052582	0
AT4G18470	2	90.905	9.09	8	0	100	5	8.2724	1.7272	9.9996	6.6664	3.3332	0.38690088	0.77380175	1.16070263	0.71868013	0.28131987	0.31986825	10754	1296	4.78948587	0
AT5G16140	2	90.905	9.09	8	25	75	4	8.2724	1.7272	9.9996	6.6664	3.3332	0.38690088	0.77380175	1.16070263	0.71868013	0.28131987	0.31990207	10754	1297	4.78948587	0
AT3G47460	20	90.4425	9.555	8.25	3.58923077	96.41	4.07692308	8.46150625	1.7882875	10.2497938	6.83319583	3.41659792	0.3880168	0.77603361	1.16405041	0.7193729	0.2806271	0.31914804	10754	1298	4.73162523	0
AT2G42330	3	89.77	10.2266667	8.66666667	0	100	2.33333333	8.78006667	1.88631111	10.6663778	7.11091852	3.55545926	0.39179967	0.78359934	1.17539901	0.72170534	0.27829466	0.3165289	10754	1299	4.65462278	0
AT3G53510	3	93.3333333	6.66666667	7	0	100	2	7.53333333	1.46666667	9	6	3	0.39185185	0.7837037	1.17555556	0.72173734	0.27826266	0.31652598	10754	1300	5.13636364	0
AT1G50950	3	95.2366667	4.76	6.33333333	2.22	97.7766667	6.33333333	7.03165556	1.30146667	8.33312222	5.55541481	2.77770741	0.39228155	0.7845631	1.17684464	0.7220007	0.2779993	0.31625986	10754	1301	5.40287027	0
AT1G53720	3	95.2366667	4.76	6.33333333	0	100	2.33333333	7.03165556	1.30146667	8.33312222	5.55541481	2.77770741	0.39228155	0.7845631	1.17684464	0.7220007	0.2779993	0.31629332	10754	1302	5.40287027	0
AT5G53160	3	95.2366667	4.76	6.33333333	0	100	4	7.03165556	1.30146667	8.33312222	5.55541481	2.77770741	0.39228155	0.7845631	1.17684464	0.7220007	0.2779993	0.31632679	10754	1303	5.40287027	0
AT5G52640	4	83.485	16.5125	14.25	34.7475	64.285	11.25	12.8966125	3.35303125	16.2496438	10.8330958	5.41654792	0.3930641	0.78612819	1.17919229	0.72247951	0.27752049	0.31581538	10754	1304	3.84625479	0
AT3G44820	6	83.3333333	16.6666667	14.5	0	100	11.6666667	13.0833333	3.41666667	16.5	11	5.5	0.39457071	0.78914141	1.18371212	0.72339842	0.27660158	0.31480298	10754	1305	3.82926829	0
AT2G27480	3	87.7766667	12.22	10	18.7266667	81.2666667	7.66666667	9.77766667	2.222	11.9996667	7.99977778	3.99988889	0.39512209	0.79024418	1.18536626	0.72373377	0.27626623	0.3144546	10754	1306	4.40039004	0
AT5G50110	2	84.52	15.47	13	12.5	87.5	3.5	11.9876	3.0111	14.9987	9.99913333	4.99956667	0.39543424	0.79086848	1.18630272	0.72392339	0.27607661	0.31427203	10754	1307	3.98113646	0
AT5G01660	3	88.25	11.74	9.66666667	0	100	8	9.53083333	2.13486667	11.6657	7.77713333	3.88856667	0.39544953	0.79089905	1.18634858	0.72393267	0.27606733	0.31429474	10754	1308	4.46436936	0
AT5G48250	2	49.995	49.995	7.5	32.5	67.5	4.5	4.749625	4.749625	9.49925	6.33283333	3.16641667	0.39580208	0.79160417	1.18740625	0.72414663	0.27585337	0.3140844	10754	1309	1	0
AT2G29500	2	52.19	47.8	10	41.66	58.33	9	6.219	5.78	11.999	7.99933333	3.99966667	0.39623137	0.79246273	1.1886941	0.72440687	0.27559313	0.31382132	10754	1310	1.07595156	0
AT2G39681	4	92.855	7.1425	7.25	8.3325	91.665	3.25	7.7319875	1.51783125	9.24981875	6.16654583	3.08327292	0.39740362	0.79480723	1.19221085	0.72511594	0.27488406	0.31304703	10754	1311	5.09410219	0
AT5G23440	2	84.165	15.83	13.5	8.835	91.155	19	12.362275	3.13705	15.499325	10.3328833	5.16644167	0.39857515	0.7971503	1.19572545	0.7258223	0.2741777	0.31227568	10754	1312	3.94073254	0
AT1G62305	15	89.168	10.8306667	9.13333333	14.5726667	85.424	5.33333333	9.14401067	1.98920089	11.1332116	7.42214104	3.71107052	0.39945819	0.79891638	1.19837457	0.72635321	0.27364679	0.31170401	10754	1313	4.59682615	0
AT5G45250	1	53.84	46.15	13	18.18	81.81	11	7.9992	6.9995	14.9987	9.99913333	4.99956667	0.400008	0.800016	1.200024	0.72668312	0.27331688	0.3113612	10754	1314	1.14282449	0
AT5G48840	1	53.84	46.15	13	8.33	91.66	12	7.9992	6.9995	14.9987	9.99913333	4.99956667	0.400008	0.800016	1.200024	0.72668312	0.27331688	0.31139419	10754	1315	1.14282449	0
AT1G74800	1	84.61	15.38	13	4.34	95.65	23	11.9993	2.9994	14.9987	9.99913333	4.99956667	0.40010134	0.80020269	1.20030403	0.72673908	0.27326092	0.31136342	10754	1316	4.00056678	0
AT2G45770	1	84.61	15.38	13	25	75	20	11.9993	2.9994	14.9987	9.99913333	4.99956667	0.40010134	0.80020269	1.20030403	0.72673908	0.27326092	0.31139641	10754	1317	4.00056678	0
AT3G63060	1	84.61	15.38	13	0	100	5	11.9993	2.9994	14.9987	9.99913333	4.99956667	0.40010134	0.80020269	1.20030403	0.72673908	0.27326092	0.31142941	10754	1318	4.00056678	0
AT5G22340	1	84.61	15.38	13	0	100	13	11.9993	2.9994	14.9987	9.99913333	4.99956667	0.40010134	0.80020269	1.20030403	0.72673908	0.27326092	0.31146242	10754	1319	4.00056678	0
AT4G31115	7	94.7614286	5.23714286	6.57142857	3.57142857	96.4285714	4.57142857	7.22717959	1.3441551	8.57133469	5.71422313	2.85711156	0.40058591	0.80117181	1.20175772	0.72702935	0.27297065	0.31116455	10754	1320	5.37674527	0
AT4G16530	5	80	20	21.2	2.128	97.868	23.4	17.96	5.24	23.2	15.4666667	7.73333333	0.40194253	0.80388506	1.20582759	0.72783997	0.27216003	0.3102734	10754	1321	3.42748092	0
AT5G23520	3	86.6666667	13.3333333	11	0	100	2.33333333	10.5333333	2.46666667	13	8.66666667	4.33333333	0.40205128	0.80410256	1.20615385	0.72790482	0.27209518	0.31023236	10754	1322	4.27027027	0
AT4G16400	7	84.4271429	15.5671429	13.2857143	16.7314286	83.2628571	16.8571429	12.216749	3.06820612	15.2849551	10.1899701	5.09498503	0.40312511	0.80625021	1.20937532	0.72854413	0.27145587	0.30953626	10754	1323	3.98172368	0
AT5G40680	24	57.6575	42.2379167	28.0416667	35.0833333	64.9083333	35.5416667	17.168124	12.8442158	30.0123398	20.0082265	10.0041133	0.4031433	0.8062866	1.2094299	0.72855494	0.27144506	0.30955675	10754	1324	1.33664244	0
AT4G10630	4	95.8325	4.165	6.25	2.94	97.055	11.5	6.98953125	1.2603125	8.24984375	5.49989583	2.74994792	0.40346467	0.80692935	1.21039402	0.7287459	0.2712541	0.30937179	10754	1325	5.54587156	0
AT5G20320	2	88.685	11.305	9.5	10	90	10	9.425075	2.073975	11.49905	7.66603333	3.83301667	0.40362825	0.80725649	1.21088474	0.72884303	0.27115697	0.30929381	10754	1326	4.54444967	0
AT3G51110	9	86.5677778	13.4266667	11.1111111	3.17444444	96.8244444	5.66666667	10.618642	2.49185185	13.1104938	8.74032922	4.37016461	0.40365285	0.8073057	1.21095856	0.72885763	0.27114237	0.30930996	10754	1327	4.26134562	0
AT2G27936	2	76.325	23.67	37	36.975	63.02	52	29.24025	9.7579	38.99815	25.9987667	12.9993833	0.40414279	0.80828559	1.21242838	0.72914828	0.27085172	0.30901118	10754	1328	2.99657201	0
AT1G03530	2	93.75	6.25	7	43.645	56.345	8	7.5625	1.4375	9	6	3	0.40690104	0.81380208	1.22070313	0.73077729	0.26922271	0.30718525	10754	1329	5.26086957	0
AT4G11640	4	93.75	6.25	7	0	100	3.66666667	7.5625	1.4375	9	6	3	0.40690104	0.81380208	1.22070313	0.73077729	0.26922271	0.30721785	10754	1330	5.26086957	0
AT4G12830	2	93.75	6.25	7	16.665	83.33	6	7.5625	1.4375	9	6	3	0.40690104	0.81380208	1.22070313	0.73077729	0.26922271	0.30725045	10754	1331	5.26086957	0
AT5G62650	2	93.75	6.25	7	3.845	96.15	7	7.5625	1.4375	9	6	3	0.40690104	0.81380208	1.22070313	0.73077729	0.26922271	0.30728306	10754	1332	5.26086957	0
AT1G35660	8	90.44875	9.5475	8.5	1.69625	98.30125	7.125	8.68814375	1.8115375	10.4996813	6.9997875	3.49989375	0.40723334	0.81446668	1.22170001	0.73097272	0.26902728	0.3070926	10754	1333	4.79600547	0
AT5G45430	35	51.528	48.4668571	9.45714286	3.76	96.2391176	4.88235294	5.87307657	5.58357992	11.4566565	7.63777099	3.8188855	0.40772974	0.81545949	1.22318923	0.73126433	0.26873567	0.30679229	10754	1334	1.05184786	0
AT5G55820	8	92.265	7.7325	7.625	19.3316667	80.6633333	7.5	8.03520625	1.58960313	9.62480938	6.41653958	3.20826979	0.40833252	0.81666504	1.22499756	0.7316179	0.2683821	0.30642119	10754	1335	5.05485056	0
AT1G01770	12	95.74	4.25916667	6.33333333	5.8525	94.1458333	6.58333333	7.06353333	1.26974722	8.33328056	5.55552037	2.77776019	0.40934115	0.8186823	1.22802345	0.73220823	0.26779177	0.30577965	10754	1336	5.56294451	0
AT1G12770	2	88.09	11.9	10	20.15	79.84	23	9.809	2.19	11.999	7.99933333	3.99966667	0.4093958	0.81879159	1.22818739	0.73224016	0.26775984	0.30577565	10754	1337	4.47899543	0
AT3G58490	2	88.09	11.9	10	7.14	92.855	9.5	9.809	2.19	11.999	7.99933333	3.99966667	0.4093958	0.81879159	1.22818739	0.73224016	0.26775984	0.30580812	10754	1338	4.47899543	0
AT5G44200	20	56.0095	43.673	20.6	12.6595	87.02	27.8	12.537957	9.996638	22.534595	15.0230633	7.51153167	0.41108483	0.82216967	1.2332545	0.73322495	0.26677505	0.30471576	10754	1339	1.25421737	0
AT5G25800	14	93.8785714	6.11857143	7	13.0607143	86.9385714	4.85714286	7.5715	1.4283	8.9998	5.99986667	2.99993333	0.41168104	0.82336208	1.23504311	0.73357149	0.26642851	0.30435226	10754	1340	5.3010572	0
AT5G44240	25	50.6068	48.816	8.88	3.08333333	96.9154167	7.20833333	5.49388384	5.3348608	10.8287446	7.21916309	3.60958155	0.41231767	0.82463534	1.23695301	0.73394091	0.26605909	0.30396255	10754	1341	1.02980828	0
AT3G47490	15	90.1533333	9.844	8.73333333	0.85461538	99.1446154	4.15384615	8.87339111	1.85970933	10.7331004	7.1554003	3.57770015	0.4124846	0.8249692	1.2374538	0.73403767	0.26596233	0.30388429	10754	1342	4.77138602	0
AT5G14860	3	49.7433333	50.2533333	7.66666667	51.0066667	48.9866667	9.66666667	4.81365556	4.85275556	9.66641111	6.44427407	3.22213704	0.41260144	0.82520288	1.23780432	0.73410536	0.26589464	0.30383922	10754	1343	0.99194272	0
AT1G16550	7	92.8571429	7.14285714	7.42857143	0	100	9.42857143	7.89795918	1.53061224	9.42857143	6.28571429	3.14285714	0.41353035	0.82706069	1.24059104	0.73464282	0.26535718	0.30325729	10754	1344	5.16	0
AT2G33780	5	53.58	46.412	13	45.352	54.64	35.6	7.9654	7.03356	14.99896	9.99930667	4.99965333	0.41370632	0.82741263	1.24111895	0.73474449	0.26525551	0.30317332	10754	1345	1.13248483	0
AT4G09140	8	91.33875	8.66	8.125	0	100	4.5	8.42127344	1.703625	10.1248984	6.74993229	3.37496615	0.41383841	0.82767681	1.24151522	0.73482077	0.26517923	0.30311835	10754	1346	4.94314972	0
AT5G43020	14	55.4071429	44.3921429	18.2142857	0.79357143	99.2057143	17.5714286	11.0920153	9.08571173	20.177727	13.451818	6.72590901	0.41397147	0.82794294	1.24191441	0.73489758	0.26510242	0.30306276	10754	1347	1.22081964	0
AT5G65850	2	83.33	16.66	15	15.555	84.44	7	13.4995	3.499	16.9985	11.3323333	5.66616667	0.41444345	0.82888691	1.24333036	0.73516982	0.26483018	0.30278372	10754	1348	3.85810231	0
AT5G38895	12	100	0	5.25	0	100	2.08333333	6.25	1	7.25	4.83333333	2.41666667	0.41522989	0.83045977	1.24568966	0.73562267	0.26437733	0.30229812	10754	1349	6.25	0
AT5G56420	4	100	0	5.25	0	87.5	1.75	6.25	1	7.25	4.83333333	2.41666667	0.41522989	0.83045977	1.24568966	0.73562267	0.26437733	0.30233026	10754	1350	6.25	0
AT2G38660	6	94.4433333	5.55333333	6.83333333	6.66666667	93.3333333	3.5	7.45362778	1.37947778	8.83310556	5.88873704	2.94436852	0.41585879	0.83171757	1.24757636	0.73598411	0.26401589	0.30194904	10754	1351	5.40322425	0
AT1G79600	2	84.09	15.905	14	4.545	95.45	7	12.7726	3.2267	15.9993	10.6662	5.3331	0.41597954	0.83195908	1.24793862	0.73605344	0.26394656	0.30190186	10754	1352	3.95840952	0
AT2G18650	3	84.9166667	15.0766667	13	0	100	8.33333333	12.0391667	2.95996667	14.9991333	9.99942222	4.99971111	0.41607978	0.83215956	1.24823934	0.73611098	0.26388902	0.30186816	10754	1353	4.06733184	0
AT1G30400	1	50	50	8	70	30	10	5	5	10	6.66666667	3.33333333	0.41666667	0.83333333	1.25	0.73644752	0.26355248	0.30151525	10754	1354	1	0
AT1G74000	1	50	50	8	0	100	2	5	5	10	6.66666667	3.33333333	0.41666667	0.83333333	1.25	0.73644752	0.26355248	0.30154733	10754	1355	1	0
AT2G34870	1	50	50	8	46.15	53.84	26	5	5	10	6.66666667	3.33333333	0.41666667	0.83333333	1.25	0.73644752	0.26355248	0.30157941	10754	1356	1	0
AT4G25050	1	50	50	8	37.5	62.5	8	5	5	10	6.66666667	3.33333333	0.41666667	0.83333333	1.25	0.73644752	0.26355248	0.30161151	10754	1357	1	0
AT4G14690	5	55.232	44.758	17.4	28.098	71.892	53.4	10.610368	8.787892	19.39826	12.9321733	6.46608667	0.41685027	0.83370055	1.25055082	0.7365527	0.2634473	0.30152323	10754	1358	1.20738489	0
AT1G53800	3	89.2533333	10.74	9.33333333	0	100	4.33333333	9.33031111	2.0024	11.3327111	7.55514074	3.77757037	0.41709744	0.83419488	1.25129231	0.7366942	0.2633058	0.30139335	10754	1359	4.65956408	0
AT5G38880	7	85.8385714	13.6657143	11.7142857	1.78571429	98.2142857	6.71428571	11.0553755	2.60084082	13.6562163	9.10414422	4.55207211	0.41819456	0.83638911	1.25458367	0.73732118	0.26267882	0.30070769	10754	1360	4.25069287	0
AT5G38150	31	93.1896774	6.80774194	7.35483871	10.0462963	89.9514815	11.2592593	7.85395047	1.50069844	9.35464891	6.2364326	3.1182163	0.41952895	0.83905791	1.25858686	0.73808125	0.26191875	0.2998695	10754	1361	5.23353011	0
AT4G29910	5	94.642	5.356	6.8	8.3325	91.665	2.75	7.435656	1.364208	8.799864	5.866576	2.933288	0.41966763	0.83933526	1.25900289	0.73816009	0.26183991	0.29981116	10754	1362	5.45052954	0
AT1G07350	4	92.855	7.14	7.5	4.79	95.2075	9.75	7.964125	1.5355	9.499625	6.33308333	3.16654167	0.42006346	0.84012693	1.26019039	0.73838494	0.26161506	0.29958559	10754	1363	5.18666558	0
AT2G03090	9	89.7088889	10.2866667	9.11111111	8.17444444	90.7133333	8	9.17347654	1.93722963	11.1107062	7.40713745	3.70356872	0.42120911	0.84241823	1.26362734	0.7390344	0.2609656	0.2988737	10754	1364	4.73535837	0
AT1G03090	3	91.11	8.88666667	8.33333333	3.03	96.9666667	10	8.5925	1.74055556	10.3330556	6.8887037	3.44435185	0.42140321	0.84280641	1.26420962	0.73914423	0.26085577	0.29877974	10754	1365	4.9366422	0
AT5G46740	16	54.00375	45.98875	14.25	12.29	87.705625	11.5625	8.69553438	7.55339688	16.2489313	10.8326208	5.41631042	0.42160975	0.84321949	1.26482924	0.73926104	0.26073896	0.29867775	10754	1366	1.15120846	0
AT1G49840	3	93.3333333	6.66666667	7.33333333	0	100	8.66666667	7.84444444	1.48888889	9.33333333	6.22222222	3.11111111	0.42293651	0.84587302	1.26880952	0.74000987	0.25999013	0.2978517	10754	1367	5.26865672	0
AT4G11810	7	46.6628571	53.3314286	5.71428571	71.9042857	28.0942857	2.28571429	3.66644898	4.0475102	7.71395918	5.14263946	2.57131973	0.42373928	0.84747855	1.27121783	0.74046166	0.25953834	0.29736579	10754	1368	0.90585293	0
AT5G45400	16	51.983125	48.010625	10.5625	2.761875	97.235625	7.6875	6.49071758	6.07112227	12.5618398	8.3745599	4.18727995	0.42376697	0.84753394	1.27130091	0.74047723	0.25952277	0.29737964	10754	1369	1.0691133	0
AT1G15700	2	90	10	9	6.25	93.75	8.5	9.1	1.9	11	7.33333333	3.66666667	0.42560606	0.85121212	1.27681818	0.74150852	0.25849148	0.29622947	10754	1370	4.78947368	0
AT3G14750	2	90	10	9	0	100	15.5	9.1	1.9	11	7.33333333	3.66666667	0.42560606	0.85121212	1.27681818	0.74150852	0.25849148	0.29626104	10754	1371	4.78947368	0
AT4G17300	3	90	10	9	12.59	87.4066667	12.6666667	9.1	1.9	11	7.33333333	3.66666667	0.42560606	0.85121212	1.27681818	0.74150852	0.25849148	0.29629262	10754	1372	4.78947368	0
AT3G13674	2	82.29	17.705	17	5.88	94.11	17	14.9893	4.00985	18.99915	12.6661	6.33305	0.4261184	0.8522368	1.27835519	0.74179492	0.25820508	0.29599589	10754	1373	3.73811988	0
AT4G33400	2	90.905	9.09	8.5	4.545	95.45	6	8.726925	1.77265	10.499575	6.99971667	3.49985833	0.42619563	0.85239125	1.27858688	0.74183805	0.25816195	0.29597799	10754	1374	4.92309537	0
AT1G09130	3	100	0	5.33333333	5.59333333	94.4	12	6.33333333	1	7.33333333	4.88888889	2.44444444	0.42676768	0.85353535	1.28030303	0.7421573	0.2578427	0.2956435	10754	1375	6.33333333	0
AT1G34200	3	100	0	5.33333333	0	100	2	6.33333333	1	7.33333333	4.88888889	2.44444444	0.42676768	0.85353535	1.28030303	0.7421573	0.2578427	0.29567503	10754	1376	6.33333333	0
AT2G13665	6	100	0	5.33333333	0	100	2	6.33333333	1	7.33333333	4.88888889	2.44444444	0.42676768	0.85353535	1.28030303	0.7421573	0.2578427	0.29570656	10754	1377	6.33333333	0
AT2G26190	3	100	0	5.33333333	0	100	6.66666667	6.33333333	1	7.33333333	4.88888889	2.44444444	0.42676768	0.85353535	1.28030303	0.7421573	0.2578427	0.2957381	10754	1378	6.33333333	0
AT3G14120	3	100	0	5.33333333	5.55333333	94.4433333	3.66666667	6.33333333	1	7.33333333	4.88888889	2.44444444	0.42676768	0.85353535	1.28030303	0.7421573	0.2578427	0.29576964	10754	1379	6.33333333	0
AT3G55480	3	100	0	5.33333333	0	100	3.5	6.33333333	1	7.33333333	4.88888889	2.44444444	0.42676768	0.85353535	1.28030303	0.7421573	0.2578427	0.29580119	10754	1380	6.33333333	0
AT4G18370	3	100	0	5.33333333	0	100	4	6.33333333	1	7.33333333	4.88888889	2.44444444	0.42676768	0.85353535	1.28030303	0.7421573	0.2578427	0.29583275	10754	1381	6.33333333	0
AT4G31850	3	100	0	5.33333333	0	100	2	6.33333333	1	7.33333333	4.88888889	2.44444444	0.42676768	0.85353535	1.28030303	0.7421573	0.2578427	0.29586432	10754	1382	6.33333333	0
AT5G24870	3	100	0	5.33333333	0	100	3.66666667	6.33333333	1	7.33333333	4.88888889	2.44444444	0.42676768	0.85353535	1.28030303	0.7421573	0.2578427	0.29589589	10754	1383	6.33333333	0
AT5G55220	10	87.06	12.935	11.1	17.505	81.776	7.8	10.66366	2.435785	13.099445	8.73296333	4.36648167	0.42684132	0.85368265	1.28052397	0.74219836	0.25780164	0.29588034	10754	1384	4.37791513	0
AT5G17230	8	88.6825	11.31125	9.875	5.555	94.4425	5.5	9.75739688	2.11698594	11.8743828	7.91625521	3.9581276	0.42820785	0.8564157	1.28462356	0.74295887	0.25704113	0.29503899	10754	1385	4.60909858	0
AT1G55490	3	83.1266667	16.8666667	15.6666667	18.3966667	81.5933333	24	14.0231778	3.64244444	17.6656222	11.7770815	5.88854074	0.42837002	0.85674003	1.28511005	0.74304893	0.25695107	0.2949671	10754	1386	3.84993594	0
AT5G36940	3	96.2933333	3.70333333	6.33333333	0	100	14.6666667	7.09857778	1.23454444	8.33312222	5.55541481	2.77770741	0.42865421	0.85730841	1.28596262	0.74320668	0.25679332	0.29481749	10754	1387	5.74995725	0
AT1G17690	1	82.35	17.64	17	30	70	10	14.9995	3.9988	18.9983	12.6655333	6.33276667	0.43009641	0.86019282	1.29028923	0.74400534	0.25599466	0.29393194	10754	1388	3.7510003	0
AT4G26430	1	82.35	17.64	17	0	100	14	14.9995	3.9988	18.9983	12.6655333	6.33276667	0.43009641	0.86019282	1.29028923	0.74400534	0.25599466	0.29396333	10754	1389	3.7510003	0
AT5G62623	1	82.35	17.64	17	25	75	8	14.9995	3.9988	18.9983	12.6655333	6.33276667	0.43009641	0.86019282	1.29028923	0.74400534	0.25599466	0.29399472	10754	1390	3.7510003	0
AT1G48540	4	95.8325	4.165	6.5	0	100	3.33333333	7.2291125	1.270725	8.4998375	5.66655833	2.83327917	0.43087451	0.86174901	1.29262352	0.74443497	0.25556503	0.29353267	10754	1391	5.68896693	0
AT1G65070	4	93.75	6.25	7.25	0	100	3	7.796875	1.453125	9.25	6.16666667	3.08333333	0.43095879	0.86191758	1.29287637	0.74448145	0.25551855	0.29351062	10754	1392	5.3655914	0
AT2G30600	8	100	0	5.375	2.0825	97.91625	4.375	6.375	1	7.375	4.91666667	2.45833333	0.4325565	0.86511299	1.29766949	0.74536064	0.25463936	0.29253196	10754	1393	6.375	0
AT5G01260	2	94.44	5.555	7	25	75	1.5	7.6108	1.38885	8.99965	5.99976667	2.99988333	0.43258822	0.86517645	1.29776467	0.74537806	0.25462194	0.2925432	10754	1394	5.47992944	0
AT5G24830	2	94.44	5.555	7	0	100	1.5	7.6108	1.38885	8.99965	5.99976667	2.99988333	0.43258822	0.86517645	1.29776467	0.74537806	0.25462194	0.29257445	10754	1395	5.47992944	0
AT5G25520	8	92.34625	7.65	7.875	0	100	6.875	8.27226719	1.6024375	9.87470469	6.58313646	3.29156823	0.43340475	0.8668095	1.30021425	0.74582591	0.25417409	0.29209106	10754	1396	5.16230255	0
AT3G60040	2	85.71	14.285	12.5	5.555	94.44	8	11.71375	2.785625	14.499375	9.66625	4.833125	0.43370038	0.86740075	1.30110113	0.74598781	0.25401219	0.29193621	10754	1397	4.20507068	0
AT1G69935	2	83.33	16.665	15.5	16.665	83.33	6.5	13.91615	3.583075	17.499225	11.66615	5.833075	0.43394779	0.86789558	1.30184337	0.74612321	0.25387679	0.29181177	10754	1398	3.88385674	0
AT2G01320	15	89.5426667	10.4526667	9.4	9.864	90.132	8.4	9.41701067	1.98255067	11.3995613	7.59970756	3.79985378	0.43456812	0.86913623	1.30370435	0.74646231	0.25353769	0.29145316	10754	1399	4.74994704	0
AT1G77740	3	92.1266667	7.87	8	7.5	89.1666667	10.6666667	8.37013333	1.6296	9.99973333	6.66648889	3.33324444	0.43537227	0.87074454	1.30611681	0.74690107	0.25309893	0.29097989	10754	1400	5.13631157	0
AT2G24693	2	69.11	30.88	512.5	48.695	51.26	856.5	355.18875	159.26	514.44875	342.965833	171.482917	0.43561101	0.87122201	1.30683302	0.74703114	0.25296886	0.29086144	10754	1401	2.23024457	0
AT5G48910	2	47.615	52.375	6.5	0	100	5.5	4.094975	4.404375	8.49935	5.66623333	2.83311667	0.43571322	0.87142643	1.30713965	0.74708681	0.25291319	0.29082853	10754	1402	0.92975167	0
AT2G25880	2	89.44	10.555	9.5	0	100	2	9.4968	2.002725	11.499525	7.66635	3.833175	0.43704595	0.8740919	1.31113784	0.74781125	0.25218875	0.2900265	10754	1403	4.74193911	0
AT3G16150	2	89.44	10.555	9.5	28.955	71.04	15.5	9.4968	2.002725	11.499525	7.66635	3.833175	0.43704595	0.8740919	1.31113784	0.74781125	0.25218875	0.29005752	10754	1404	4.74193911	0
AT3G60820	2	89.44	10.555	9.5	0	100	10	9.4968	2.002725	11.499525	7.66635	3.833175	0.43704595	0.8740919	1.31113784	0.74781125	0.25218875	0.29008854	10754	1405	4.74193911	0
AT5G65060	2	89.44	10.555	9.5	0	100	4.5	9.4968	2.002725	11.499525	7.66635	3.833175	0.43704595	0.8740919	1.31113784	0.74781125	0.25218875	0.29011957	10754	1406	4.74193911	0
AT3G02710	4	89.8575	10.1375	9.25	0	100	8.75	9.31181875	1.93771875	11.2495375	7.49969167	3.74984583	0.43785861	0.87571722	1.31357583	0.74825175	0.25174825	0.28964381	10754	1407	4.80555744	0
AT1G32810	3	83.7633333	16.2333333	15	2.85666667	97.14	17.3333333	13.5645	3.435	16.9995	11.333	5.6665	0.43938871	0.87877742	1.31816613	0.74907856	0.25092144	0.28872343	10754	1408	3.9489083	0
AT4G16890	5	90	10	9.2	0	100	2.4	9.28	1.92	11.2	7.46666667	3.73333333	0.44038095	0.8807619	1.32114286	0.74961295	0.25038705	0.28813936	10754	1409	4.83333333	0
AT4G17915	9	96.2955556	3.70222222	6.44444444	5.39666667	94.6022222	5.88888889	7.20571358	1.23858765	8.44430123	5.62953416	2.81476708	0.441305	0.88261	1.323915	0.75010936	0.24989064	0.28759888	10754	1410	5.81768562	0
AT5G19172	2	76.435	23.555	39	52.125	47.865	45	30.80965	10.18645	40.9961	27.3307333	13.6653667	0.44282973	0.88565945	1.32848918	0.75092583	0.24907417	0.28668989	10754	1411	3.02457186	0
AT1G75010	5	97.142	2.856	6.2	1.428	98.57	6.2	7.022804	1.177072	8.199876	5.466584	2.733292	0.44302268	0.88604536	1.32906804	0.75102892	0.24897108	0.28660191	10754	1412	5.96633341	0
AT2G21620	12	91.805	8.19416667	8.25	4.54727273	95.45	9	8.5739125	1.67601875	10.2499313	6.8332875	3.41664375	0.44338474	0.88676948	1.33015422	0.75122222	0.24877778	0.28641005	10754	1413	5.11564235	0
AT1G24040	17	93.2688235	6.72823529	7.58823529	20.7841176	79.2152941	3.41176471	8.07745779	1.51055433	9.58801211	6.39200807	3.19600404	0.4444207	0.88884141	1.33326211	0.75177429	0.24822571	0.28580507	10754	1414	5.34734677	0
AT4G01310	1	75	25	52	15.71	84.28	70	40	14	54	36	18	0.44444444	0.88888889	1.33333333	0.75178692	0.24821308	0.28582112	10754	1415	2.85714286	0
AT4G14680	11	85.8981818	14.0981818	12.5454545	10.293	88.932	12.9	11.7763174	2.76868099	14.5449983	9.69666556	4.84833278	0.44602462	0.89204924	1.33807386	0.75262607	0.24737393	0.28488534	10754	1416	4.25340348	0
AT2G30810	3	64.73	35.26	766.666667	34.31	65.6566667	1073	497.263333	271.326667	768.59	512.393333	256.196667	0.44676011	0.89352021	1.34028032	0.75301546	0.24698454	0.28446736	10754	1417	1.83271088	0
AT3G53000	7	89.1142857	10.8828571	9.85714286	4.76142857	95.2371429	3.71428571	9.78412245	2.07273878	11.8568612	7.90457415	3.95228707	0.44691868	0.89383735	1.34075603	0.75309931	0.24690069	0.28440124	10754	1418	4.72038376	0
AT5G58830	2	49.2	50.79	8	54.165	45.83	5	4.936	5.0632	9.9992	6.66613333	3.33306667	0.44904013	0.89808025	1.34712038	0.75421783	0.24578217	0.28314316	10754	1419	0.97487755	0
AT1G30550	6	95.8333333	4.16666667	6.66666667	0	93.3333333	5.16666667	7.38888889	1.27777778	8.66666667	5.77777778	2.88888889	0.44925214	0.89850427	1.34775641	0.75432927	0.24567073	0.2830451	10754	1420	5.7826087	0
AT2G33835	3	95.8333333	4.16666667	6.66666667	16.6666667	83.3333333	1.33333333	7.38888889	1.27777778	8.66666667	5.77777778	2.88888889	0.44925214	0.89850427	1.34775641	0.75432927	0.24567073	0.28307543	10754	1421	5.7826087	0
AT1G73610	1	57.14	42.85	28	35.05	64.94	97	16.9992	12.998	29.9972	19.9981333	9.99906667	0.44972203	0.89944406	1.34916609	0.75457605	0.24542395	0.28282139	10754	1422	1.30783197	0
AT1G69910	2	91.665	0	6	0	100	9.5	6.4999	1	7.4999	4.99993333	2.49996667	0.449986	0.899972	1.349958	0.75471454	0.24528546	0.28269208	10754	1423	6.4999	0
AT2G39920	2	91.665	0	6	0	100	5	6.4999	1	7.4999	4.99993333	2.49996667	0.449986	0.899972	1.349958	0.75471454	0.24528546	0.28272238	10754	1424	6.4999	0
AT1G01620	2	100	0	5.5	0	92.855	9	6.5	1	7.5	5	2.5	0.45	0.9	1.35	0.75472188	0.24527812	0.28274422	10754	1425	6.5	0
AT1G07280	2	100	0	5.5				6.5	1	7.5	5	2.5	0.45	0.9	1.35	0.75472188	0.24527812	0.28277454	10754	1426	6.5	0
AT1G22310	2	100	0	5.5	12.5	87.5	3	6.5	1	7.5	5	2.5	0.45	0.9	1.35	0.75472188	0.24527812	0.28280485	10754	1427	6.5	0
AT1G25470	4	100	0	5.5	5	95	3.5	6.5	1	7.5	5	2.5	0.45	0.9	1.35	0.75472188	0.24527812	0.28283518	10754	1428	6.5	0
AT1G28420	2	100	0	5.5	10	90	4	6.5	1	7.5	5	2.5	0.45	0.9	1.35	0.75472188	0.24527812	0.28286551	10754	1429	6.5	0
AT1G33800	2	100	0	5.5	0	100	32	6.5	1	7.5	5	2.5	0.45	0.9	1.35	0.75472188	0.24527812	0.28289585	10754	1430	6.5	0
AT1G36070	2	100	0	5.5	0	100	4.5	6.5	1	7.5	5	2.5	0.45	0.9	1.35	0.75472188	0.24527812	0.28292619	10754	1431	6.5	0
AT1G59970	2	100	0	5.5	0	100	18.5	6.5	1	7.5	5	2.5	0.45	0.9	1.35	0.75472188	0.24527812	0.28295654	10754	1432	6.5	0
AT1G74088	2	100	0	5.5	0	100	3.5	6.5	1	7.5	5	2.5	0.45	0.9	1.35	0.75472188	0.24527812	0.2829869	10754	1433	6.5	0
AT2G03060	2	100	0	5.5	12.5	87.5	2.5	6.5	1	7.5	5	2.5	0.45	0.9	1.35	0.75472188	0.24527812	0.28301726	10754	1434	6.5	0
AT2G05210	2	100	0	5.5	0	50	1	6.5	1	7.5	5	2.5	0.45	0.9	1.35	0.75472188	0.24527812	0.28304763	10754	1435	6.5	0
AT2G24220	2	100	0	5.5	0	100	2.5	6.5	1	7.5	5	2.5	0.45	0.9	1.35	0.75472188	0.24527812	0.28307801	10754	1436	6.5	0
AT2G27990	2	100	0	5.5	0	100	11	6.5	1	7.5	5	2.5	0.45	0.9	1.35	0.75472188	0.24527812	0.28310839	10754	1437	6.5	0
AT2G46535	2	100	0	5.5	0	100	6.5	6.5	1	7.5	5	2.5	0.45	0.9	1.35	0.75472188	0.24527812	0.28313878	10754	1438	6.5	0
AT3G04680	2	100	0	5.5	13.22	86.775	14.5	6.5	1	7.5	5	2.5	0.45	0.9	1.35	0.75472188	0.24527812	0.28316918	10754	1439	6.5	0
AT3G08505	2	100	0	5.5	0	100	5	6.5	1	7.5	5	2.5	0.45	0.9	1.35	0.75472188	0.24527812	0.28319958	10754	1440	6.5	0
AT3G52070	2	100	0	5.5	0	100	6.5	6.5	1	7.5	5	2.5	0.45	0.9	1.35	0.75472188	0.24527812	0.28322999	10754	1441	6.5	0
AT3G54270	2	100	0	5.5	0	100	5	6.5	1	7.5	5	2.5	0.45	0.9	1.35	0.75472188	0.24527812	0.2832604	10754	1442	6.5	0
AT3G56870	2	100	0	5.5	0	100	9	6.5	1	7.5	5	2.5	0.45	0.9	1.35	0.75472188	0.24527812	0.28329082	10754	1443	6.5	0
AT4G09080	2	100	0	5.5	0	100	3	6.5	1	7.5	5	2.5	0.45	0.9	1.35	0.75472188	0.24527812	0.28332125	10754	1444	6.5	0
AT4G14620	4	100	0	5.5	0	100	6.5	6.5	1	7.5	5	2.5	0.45	0.9	1.35	0.75472188	0.24527812	0.28335169	10754	1445	6.5	0
AT4G18360	2	100	0	5.5	0	100	1	6.5	1	7.5	5	2.5	0.45	0.9	1.35	0.75472188	0.24527812	0.28338213	10754	1446	6.5	0
AT4G27050	4	100	0	5.5	0	100	6.75	6.5	1	7.5	5	2.5	0.45	0.9	1.35	0.75472188	0.24527812	0.28341258	10754	1447	6.5	0
AT4G37630	4	100	0	5.5	0	100	1.5	6.5	1	7.5	5	2.5	0.45	0.9	1.35	0.75472188	0.24527812	0.28344303	10754	1448	6.5	0
AT4G38950	2	100	0	5.5	0	100	1.5	6.5	1	7.5	5	2.5	0.45	0.9	1.35	0.75472188	0.24527812	0.28347349	10754	1449	6.5	0
AT5G02060	2	100	0	5.5				6.5	1	7.5	5	2.5	0.45	0.9	1.35	0.75472188	0.24527812	0.28350396	10754	1450	6.5	0
AT5G03490	2	100	0	5.5	0	100	13	6.5	1	7.5	5	2.5	0.45	0.9	1.35	0.75472188	0.24527812	0.28353444	10754	1451	6.5	0
AT5G10200	4	100	0	5.5	0	100	5.5	6.5	1	7.5	5	2.5	0.45	0.9	1.35	0.75472188	0.24527812	0.28356492	10754	1452	6.5	0
AT5G12220	2	100	0	5.5	31.425	68.57	8.5	6.5	1	7.5	5	2.5	0.45	0.9	1.35	0.75472188	0.24527812	0.28359541	10754	1453	6.5	0
AT5G16280	2	100	0	5.5	0	100	10	6.5	1	7.5	5	2.5	0.45	0.9	1.35	0.75472188	0.24527812	0.2836259	10754	1454	6.5	0
AT5G36120	4	100	0	5.5	77.4975	22.4975	5.5	6.5	1	7.5	5	2.5	0.45	0.9	1.35	0.75472188	0.24527812	0.2836564	10754	1455	6.5	0
AT5G37570	2	100	0	5.5	29.165	70.83	3.5	6.5	1	7.5	5	2.5	0.45	0.9	1.35	0.75472188	0.24527812	0.28368691	10754	1456	6.5	0
AT5G41400	2	100	0	5.5	0	100	19.5	6.5	1	7.5	5	2.5	0.45	0.9	1.35	0.75472188	0.24527812	0.28371742	10754	1457	6.5	0
AT5G54590	2	100	0	5.5	0	100	8	6.5	1	7.5	5	2.5	0.45	0.9	1.35	0.75472188	0.24527812	0.28374794	10754	1458	6.5	0
AT5G56250	2	100	0	5.5	0	100	1.5	6.5	1	7.5	5	2.5	0.45	0.9	1.35	0.75472188	0.24527812	0.28377847	10754	1459	6.5	0
AT5G61010	2	100	0	5.5	50	50	3	6.5	1	7.5	5	2.5	0.45	0.9	1.35	0.75472188	0.24527812	0.283809	10754	1460	6.5	0
AT5G61400	2	100	0	5.5	0	100	7.5	6.5	1	7.5	5	2.5	0.45	0.9	1.35	0.75472188	0.24527812	0.28383954	10754	1461	6.5	0
AT5G65420	2	100	0	5.5	33.33	66.66	3	6.5	1	7.5	5	2.5	0.45	0.9	1.35	0.75472188	0.24527812	0.28387009	10754	1462	6.5	0
AT1G51600	4	97.22	2.7775	6.25	1.9225	98.075	9	7.07625	1.17359375	8.24984375	5.49989583	2.74994792	0.45180719	0.90361437	1.35542156	0.75566746	0.24433254	0.28280618	10754	1463	6.02955665	0
AT5G45560	4	51.3525	48.6375	10.5	3.57	96.4275	7.5	6.3920125	6.1069375	12.49895	8.33263333	4.16631667	0.45195907	0.90391814	1.35587721	0.75574672	0.24425328	0.28274486	10754	1464	1.04668052	0
AT3G26020	8	96.82375	3.17375	6.375	4.5825	95.41625	3.25	7.17251406	1.20232656	8.37484063	5.58322708	2.79161354	0.45239663	0.90479325	1.35718988	0.75597491	0.24402509	0.28251113	10754	1465	5.96552907	0
AT1G22750	4	96.4275	3.57	6.5	0	100	3.5	7.2677875	1.23205	8.4998375	5.66655833	2.83327917	0.45246774	0.90493548	1.35740322	0.75601197	0.24398803	0.28249863	10754	1466	5.89893876	0
AT3G05310	4	96.4275	3.57	6.5	0	100	2.75	7.2677875	1.23205	8.4998375	5.66655833	2.83327917	0.45246774	0.90493548	1.35740322	0.75601197	0.24398803	0.28252905	10754	1467	5.89893876	0
AT2G16365	11	94.7354545	5.26272727	7.09090909	3.03	96.9690909	4.18181818	7.71760496	1.37317521	9.09078017	6.06052011	3.03026006	0.45308491	0.90616982	1.35925472	0.75633331	0.24366669	0.28218733	10754	1468	5.62026238	0
AT3G16140	2	76.615	23.375	38.5	26.92	73.07	104	30.496775	9.999375	40.49615	26.9974333	13.4987167	0.45357616	0.90715232	1.36072848	0.75658873	0.24341127	0.2819219	10754	1469	3.04986812	0
AT1G76460	2	83.33	16.665	16	0	100	19.5	14.3328	3.6664	17.9992	11.9994667	5.99973333	0.45372387	0.90744774	1.36117161	0.75666547	0.24333454	0.28186338	10754	1470	3.90922976	0
AT4G18670	5	95	5	7	0	100	15.8	7.65	1.35	9	6	3	0.45375	0.9075	1.36125	0.75667904	0.24332096	0.28187802	10754	1471	5.66666667	0
AT2G45100	3	93.3333333	6.66666667	7.66666667	4.76	95.2366667	4.66666667	8.15555556	1.51111111	9.66666667	6.44444444	3.22222222	0.4543295	0.908659	1.36298851	0.75697978	0.24302022	0.28155995	10754	1472	5.39705882	0
AT4G02360	3	92.59	7.40666667	8	0	100	3.33333333	8.4072	1.59253333	9.99973333	6.66648889	3.33324444	0.4545234	0.90904679	1.36357019	0.75708031	0.24291969	0.28147381	10754	1473	5.27913597	0
AT1G06560	2	93.75	6.25	7.5	0	100	7.5	8.03125	1.46875	9.5	6.33333333	3.16666667	0.45519805	0.91039611	1.36559416	0.75742969	0.24257031	0.28109926	10754	1474	5.46808511	0
AT1G20870	5	94	6	7.4	6.222	93.776	7.6	7.956	1.444	9.4	6.26666667	3.13333333	0.45540113	0.91080227	1.3662034	0.75753474	0.24246526	0.28100781	10754	1475	5.50969529	0
AT4G02710	8	85.71125	13.88125	12.625	6.4575	93.54125	8.375	11.8210453	2.75250781	14.5735531	9.71570208	4.85785104	0.45621717	0.91243434	1.36865151	0.75795629	0.24204371	0.28054948	10754	1476	4.29464551	0
AT5G49160	6	53.1216667	46.8716667	13.6666667	7.936	92.06	13	8.25996111	7.40579444	15.6657556	10.443837	5.22191852	0.45666301	0.91332602	1.36998903	0.75818623	0.24181377	0.28031317	10754	1477	1.11533761	0
AT3G49640	4	95.8325	4.165	6.75	3.57	96.4275	5	7.46869375	1.2811375	8.74983125	5.83322083	2.91661042	0.45854113	0.91708226	1.37562338	0.75915195	0.24084805	0.2792238	10754	1478	5.82973627	0
AT1G69380	2	91.665	8.33	8.5	0	100	5	8.791525	1.70805	10.499575	6.99971667	3.49985833	0.45867244	0.91734487	1.37601731	0.75921929	0.24078071	0.27917582	10754	1479	5.1471122	0
AT5G44040	12	51.0058333	48.9883333	10.25	0.92583333	99.0733333	6.25	6.22809792	6.02130417	12.2494021	8.16626806	4.08313403	0.46000247	0.92000494	1.38000741	0.75990012	0.24009988	0.27841645	10754	1480	1.03434368	0
AT5G06750	6	93.8883333	6.11	7.5	2.38	97.6183333	5.83333333	8.041625	1.45825	9.499875	6.33325	3.166625	0.46082898	0.92165796	1.38248694	0.76032202	0.23967798	0.27795719	10754	1481	5.51457226	0
AT2G35360	2	90	10	9.5	0	100	16.5	9.55	1.95	11.5	7.66666667	3.83333333	0.46264493	0.92528986	1.38793478	0.76124582	0.23875418	0.2769157	10754	1482	4.8974359	0
AT2G47940	2	90	10	9.5	33.52	66.475	9.5	9.55	1.95	11.5	7.66666667	3.83333333	0.46264493	0.92528986	1.38793478	0.76124582	0.23875418	0.27694557	10754	1483	4.8974359	0
AT4G23890	2	90	10	9.5	5	95	5.5	9.55	1.95	11.5	7.66666667	3.83333333	0.46264493	0.92528986	1.38793478	0.76124582	0.23875418	0.27697545	10754	1484	4.8974359	0
AT5G42630	3	48.4833333	51.5133333	7.66666667	0	100	2.66666667	4.71705556	4.94935556	9.66641111	6.44427407	3.22213704	0.46293559	0.92587118	1.38880677	0.76139329	0.23860671	0.27683424	10754	1485	0.9530646	0
AT1G01640	3	95.2366667	4.76	7	0	100	11.3333333	7.66656667	1.3332	8.99976667	5.99984444	2.99992222	0.46300583	0.92601166	1.38901749	0.76142891	0.23857109	0.27682278	10754	1486	5.75050005	0
AT4G38440	3	95.2366667	4.76	7	8.33333333	91.6666667	2.33333333	7.66656667	1.3332	8.99976667	5.99984444	2.99992222	0.46300583	0.92601166	1.38901749	0.76142891	0.23857109	0.27685265	10754	1487	5.75050005	0
AT1G10050	8	88.73375	11.26375	10.375	23.835	76.16	6.83333333	10.2061266	2.16861406	12.3747406	8.24982708	4.12491354	0.46390156	0.92780312	1.39170468	0.76188257	0.23811743	0.27635602	10754	1488	4.70628995	0
AT5G02860	5	100	0	5.6	0	100	3	6.6	1	7.6	5.06666667	2.53333333	0.46403509	0.92807018	1.39210526	0.76195011	0.23804989	0.27630745	10754	1489	6.6	0
AT5G40520	3	80	0	7	0	100	3.5	6.6	1	7.6	5.06666667	2.53333333	0.46403509	0.92807018	1.39210526	0.76195011	0.23804989	0.27633728	10754	1490	6.6	0
AT4G02830	10	94	6	7.5	18.8877778	81.11	3.11111111	8.05	1.45	9.5	6.33333333	3.16666667	0.46530702	0.93061404	1.39592105	0.76259229	0.23740772	0.27562157	10754	1491	5.55172414	0
AT1G10940	4	92.3275	7.67	8.25	2.8125	97.1875	19.25	8.61701875	1.632775	10.2497938	6.83319583	3.41659792	0.46567145	0.9313429	1.39701434	0.76277589	0.23722411	0.27543814	10754	1492	5.27752982	0
AT2G37060	6	84.7016667	15.2933333	14.3333333	32.1966667	67.8016667	6.66666667	13.1405722	3.19204444	16.3326167	10.8884111	5.44420556	0.46583745	0.9316749	1.39751235	0.76285947	0.23714053	0.27537083	10754	1493	4.1166633	0
AT1G06630	3	94.4433333	5.55333333	7.33333333	5.55333333	94.4433333	7.66666667	7.92584444	1.40724444	9.33308889	6.22205926	3.11102963	0.46654714	0.93309428	1.39964142	0.76321638	0.23678362	0.27498607	10754	1494	5.6321732	0
AT4G35500	3	94.4433333	5.55333333	7.33333333	0	100	3.66666667	7.92584444	1.40724444	9.33308889	6.22205926	3.11102963	0.46654714	0.93309428	1.39964142	0.76321638	0.23678362	0.27501577	10754	1495	5.6321732	0
AT3G60590	15	99.0473333	0.952	5.86666667	0.64076923	99.3584615	4.07692308	6.81077689	1.05585067	7.86662756	5.24441837	2.62220919	0.46782671	0.93565343	1.40348014	0.76385825	0.23614175	0.27429989	10754	1496	6.45051152	0
AT1G03687	4	93.75	3.125	6.75	5.635	94.36	7.75	7.328125	1.2109375	8.5390625	5.69270833	2.84635417	0.46982693	0.93965386	1.40948079	0.7648574	0.2351426	0.2731688	10754	1497	6.0516129	0
AT5G43150	4	47.41	52.5875	7	0	100	16	4.3187	4.681125	8.999825	5.99988333	2.99994167	0.47107206	0.94214412	1.41321618	0.76547678	0.23452322	0.27247869	10754	1498	0.92257737	0
AT5G04460	4	86.665	9.165	9.75	2.08333333	97.9166667	7.66666667	9.4498375	1.8935875	11.343425	7.56228333	3.78114167	0.47113558	0.94227116	1.41340674	0.76550832	0.23449168	0.27247148	10754	1499	4.99044142	0
AT5G19310	5	84.452	15.542	14.8	16.378	83.612	17.8	13.498896	3.300216	16.799112	11.199408	5.599704	0.47213612	0.94427224	1.41640837	0.76600453	0.23399547	0.27192428	10754	1500	4.09030682	0
AT4G16146	3	90.4733333	9.52333333	9.33333333	19.5966667	80.3933333	16	9.44417778	1.88884444	11.3330222	7.55534815	3.77767407	0.47220556	0.94441111	1.41661667	0.76603891	0.23396109	0.27191371	10754	1501	4.99997647	0
AT2G23470	8	95.8325	4.16625	6.875	8.33333333	91.6666667	6.66666667	7.58848438	1.28642969	8.87491406	5.91660938	2.95830469	0.472427	0.944854	1.417281	0.76614854	0.23385146	0.27181567	10754	1502	5.89887224	0
AT5G51140	2	87.5	12.5	11.5	1.92	98.075	14	11.0625	2.4375	13.5	9	4.5	0.47265625	0.9453125	1.41796875	0.76626197	0.23373803	0.27171319	10754	1503	4.53846154	0
AT3G18524	6	91.665	8.33166667	8.66666667	9.07	90.9266667	9.83333333	8.9443	1.72207778	10.6663778	7.11091852	3.55545926	0.47269388	0.94538776	1.41808164	0.76628059	0.23371941	0.27172093	10754	1504	5.19390013	0
AT1G60000	26	83.92	15.3057692	14.7692308	40.4911538	59.5030769	24.3846154	13.3943385	3.26054438	16.6548828	11.1032552	5.55162761	0.47274986	0.94549973	1.41824959	0.76630827	0.23369173	0.27171811	10754	1505	4.10800679	0
AT1G44575	10	80.397	19.094	21.8	25.996	73.996	55.1	18.526546	5.162492	23.689038	15.792692	7.896346	0.47325419	0.94650838	1.41976258	0.76655751	0.23344249	0.27145767	10754	1506	3.58868275	0
AT1G06580	3	100	0	5.66666667	0	100	4.33333333	6.66666667	1	7.66666667	5.11111111	2.55555556	0.47342995	0.9468599	1.42028986	0.7666443	0.2333557	0.27138609	10754	1507	6.66666667	0
AT1G18900	6	100	0	5.66666667	8.33333333	91.6666667	3.16666667	6.66666667	1	7.66666667	5.11111111	2.55555556	0.47342995	0.9468599	1.42028986	0.7666443	0.2333557	0.27141544	10754	1508	6.66666667	0
AT1G31470	3	100	0	5.66666667	0	100	11	6.66666667	1	7.66666667	5.11111111	2.55555556	0.47342995	0.9468599	1.42028986	0.7666443	0.2333557	0.2714448	10754	1509	6.66666667	0
AT1G73880	6	100	0	5.66666667	11.25	88.75	3	6.66666667	1	7.66666667	5.11111111	2.55555556	0.47342995	0.9468599	1.42028986	0.7666443	0.2333557	0.27147417	10754	1510	6.66666667	0
AT1G76120	3	100	0	5.66666667	0	100	1.5	6.66666667	1	7.66666667	5.11111111	2.55555556	0.47342995	0.9468599	1.42028986	0.7666443	0.2333557	0.27150354	10754	1511	6.66666667	0
AT2G35160	3	100	0	5.66666667	26.19	73.8066667	4.66666667	6.66666667	1	7.66666667	5.11111111	2.55555556	0.47342995	0.9468599	1.42028986	0.7666443	0.2333557	0.27153292	10754	1512	6.66666667	0
AT2G43800	3	100	0	5.66666667	0	100	4.33333333	6.66666667	1	7.66666667	5.11111111	2.55555556	0.47342995	0.9468599	1.42028986	0.7666443	0.2333557	0.2715623	10754	1513	6.66666667	0
AT3G14050	3	100	0	5.66666667	0	100	4.33333333	6.66666667	1	7.66666667	5.11111111	2.55555556	0.47342995	0.9468599	1.42028986	0.7666443	0.2333557	0.27159169	10754	1514	6.66666667	0
AT3G28360	3	100	0	5.66666667	0	100	7.33333333	6.66666667	1	7.66666667	5.11111111	2.55555556	0.47342995	0.9468599	1.42028986	0.7666443	0.2333557	0.27162108	10754	1515	6.66666667	0
AT4G26700	6	100	0	5.66666667	0	100	2.66666667	6.66666667	1	7.66666667	5.11111111	2.55555556	0.47342995	0.9468599	1.42028986	0.7666443	0.2333557	0.27165049	10754	1516	6.66666667	0
AT4G39600	6	100	0	5.66666667	0	100	2.33333333	6.66666667	1	7.66666667	5.11111111	2.55555556	0.47342995	0.9468599	1.42028986	0.7666443	0.2333557	0.2716799	10754	1517	6.66666667	0
AT5G20250	3	100	0	5.66666667	7.79	92.2033333	7.66666667	6.66666667	1	7.66666667	5.11111111	2.55555556	0.47342995	0.9468599	1.42028986	0.7666443	0.2333557	0.27170931	10754	1518	6.66666667	0
AT3G63130	5	84.81	15.182	14.4	16.712	83.284	6.2	13.21264	3.186208	16.398848	10.9325653	5.46628267	0.47552796	0.95105592	1.42658388	0.76767724	0.23232276	0.27053589	10754	1519	4.14682281	0
AT3G19510	5	92.666	7.332	8.2	30	70	5	8.598612	1.601224	10.199836	6.79989067	3.39994533	0.47580154	0.95160308	1.42740461	0.76781153	0.23218847	0.2704088	10754	1520	5.37002443	0
AT1G64550	4	84.3725	15.6225	15	5.48	94.515	15.25	13.655875	3.343375	16.99925	11.3328333	5.66641667	0.47618477	0.95236953	1.4285543	0.76799948	0.23200052	0.27021917	10754	1521	4.08445807	0
AT3G15340	4	91.1475	8.8475	9	10.3025	89.6925	22.75	9.203275	1.796275	10.99955	7.33303333	3.66651667	0.47699277	0.95398554	1.43097831	0.76839516	0.23160484	0.26978753	10754	1522	5.12353342	0
AT1G47270	18	95.7755556	4.22333333	6.94444444	9.06823529	90.9305882	4.88235294	7.65108025	1.29328704	8.94436728	5.96291152	2.98145576	0.47793995	0.9558799	1.43381985	0.76885795	0.23114205	0.2692776	10754	1523	5.91599547	0
AT3G62980	3	89.5833333	10.4166667	10	20.2366667	79.76	12	9.95833333	2.04166667	12	8	4	0.47938368	0.95876736	1.43815104	0.76956122	0.23043878	0.26848739	10754	1524	4.87755102	0
AT3G61175	2	82.84	17.15	17.5	61.25	38.75	11.5	15.497	4.00125	19.49825	12.9988333	6.49941667	0.48010745	0.9602149	1.44032234	0.76991281	0.23008719	0.26810679	10754	1525	3.87303968	0
AT1G01140	7	100	0	5.71428571	32.14	67.8514286	5.71428571	6.71428571	1	7.71428571	5.14285714	2.57142857	0.48015873	0.96031746	1.44047619	0.7699377	0.2300623	0.26810684	10754	1526	6.71428571	0
AT5G11310	11	92.6390909	7.35818182	8.27272727	4.76454545	95.2327273	6.45454545	8.66377934	1.60872231	10.2725017	6.84833444	3.42416722	0.48126157	0.96252314	1.44378472	0.77047213	0.22952787	0.26751303	10754	1527	5.3855033	0
AT5G15790	11	100	0	5.72727273	0	100	4.71428571	6.72727273	1	7.72727273	5.15151515	2.57575758	0.48199643	0.96399287	1.4459893	0.77082741	0.22917259	0.26712791	10754	1528	6.72727273	0
AT1G04390	7	97.9585714	2.04	6.28571429	4.76142857	95.2371429	7.42857143	7.15739592	1.12822857	8.28562449	5.52374966	2.76187483	0.48315008	0.96630016	1.44945024	0.77138381	0.22861619	0.26650823	10754	1529	6.34392365	0
AT1G19715	2	94.44	5.555	7.5	0	100	3	8.083	1.416625	9.499625	6.33308333	3.16654167	0.48352567	0.96705133	1.450577	0.77156461	0.22843539	0.26632634	10754	1530	5.70581488	0
AT2G02148	2	94.44	5.555	7.5	0	100	5	8.083	1.416625	9.499625	6.33308333	3.16654167	0.48352567	0.96705133	1.450577	0.77156461	0.22843539	0.26635522	10754	1531	5.70581488	0
AT2G02740	2	94.44	5.555	7.5	0	100	4	8.083	1.416625	9.499625	6.33308333	3.16654167	0.48352567	0.96705133	1.450577	0.77156461	0.22843539	0.2663841	10754	1532	5.70581488	0
AT5G38200	2	94.44	5.555	7.5	24.995	74.995	9	8.083	1.416625	9.499625	6.33308333	3.16654167	0.48352567	0.96705133	1.450577	0.77156461	0.22843539	0.26641299	10754	1533	5.70581488	0
AT5G16970	3	84.26	15.73	15.3333333	36.5633333	63.43	9.33333333	13.9198667	3.41193333	17.3318	11.5545333	5.77726667	0.48420837	0.96841674	1.45262512	0.7718928	0.2281072	0.26605909	10754	1534	4.07975928	0
AT1G67340	4	100	0	5.75	4.165	95.8325	6.75	6.75	1	7.75	5.16666667	2.58333333	0.48521505	0.97043011	1.45564516	0.77237571	0.22762429	0.26552464	10754	1535	6.75	0
AT3G58030	4	100	0	5.75	0	100	3.75	6.75	1	7.75	5.16666667	2.58333333	0.48521505	0.97043011	1.45564516	0.77237571	0.22762429	0.26555345	10754	1536	6.75	0
AT4G13980	4	100	0	5.75	5.88	94.11	17	6.75	1	7.75	5.16666667	2.58333333	0.48521505	0.97043011	1.45564516	0.77237571	0.22762429	0.26558226	10754	1537	6.75	0
AT4G33925	4	100	0	5.75	0	100	4.33333333	6.75	1	7.75	5.16666667	2.58333333	0.48521505	0.97043011	1.45564516	0.77237571	0.22762429	0.26561107	10754	1538	6.75	0
AT4G35070	4	100	0	5.75	5	95	5	6.75	1	7.75	5.16666667	2.58333333	0.48521505	0.97043011	1.45564516	0.77237571	0.22762429	0.2656399	10754	1539	6.75	0
AT5G02320	4	100	0	5.75	10	90	4	6.75	1	7.75	5.16666667	2.58333333	0.48521505	0.97043011	1.45564516	0.77237571	0.22762429	0.26566873	10754	1540	6.75	0
AT5G04620	4	100	0	5.75	8.3325	83.3325	4.75	6.75	1	7.75	5.16666667	2.58333333	0.48521505	0.97043011	1.45564516	0.77237571	0.22762429	0.26569756	10754	1541	6.75	0
AT3G61090	2	84.165	15.83	15.5	20.485	79.51	17	14.045575	3.45365	17.499225	11.66615	5.833075	0.48530692	0.97061384	1.45592076	0.77241971	0.22758029	0.26567503	10754	1542	4.06687852	0
AT3G27997	4	46.665	53.3325	6.75	0	100	1.5	4.1498875	4.59994375	8.74983125	5.83322083	2.91661042	0.48577127	0.97154255	1.45731382	0.772642	0.227358	0.26544436	10754	1543	0.90216049	0
AT1G70810	3	93.3333333	6.66666667	8	52.22	47.7766667	5	8.46666667	1.53333333	10	6.66666667	3.33333333	0.486	0.972	1.458	0.77275139	0.22724861	0.26534545	10754	1544	5.52173913	0
AT3G51620	3	93.3333333	6.66666667	8	0	91.6666667	5.33333333	8.46666667	1.53333333	10	6.66666667	3.33333333	0.486	0.972	1.458	0.77275139	0.22724861	0.26537426	10754	1545	5.52173913	0
AT5G54280	3	93.3333333	6.66666667	8	5.55333333	94.4433333	7	8.46666667	1.53333333	10	6.66666667	3.33333333	0.486	0.972	1.458	0.77275139	0.22724861	0.26540308	10754	1546	5.52173913	0
AT2G31320	3	95.8333333	4.16666667	7	0	100	1.33333333	7.70833333	1.29166667	9	6	3	0.48640046	0.97280093	1.45920139	0.77294277	0.22705723	0.26520837	10754	1547	5.96774194	0
AT3G17230	6	78.8816667	21.1133333	28.5	58.6166667	41.375	66	23.481275	7.0173	30.498575	20.3323833	10.1661917	0.48767125	0.97534249	1.46301374	0.77354879	0.22645121	0.26452926	10754	1548	3.34619797	0
AT4G13710	4	92.855	7.14	8.25	0	100	7	8.6605375	1.58905	10.2495875	6.83305833	3.41652917	0.48875334	0.97750669	1.46626003	0.77406329	0.22593671	0.26395691	10754	1549	5.4501353	0
AT2G34780	22	99.4945455	0.505	5.90909091	30.9521429	69.0471429	3.5	6.87922314	1.02984091	7.90906405	5.27270937	2.63635468	0.48948014	0.97896028	1.46844041	0.77440808	0.22559192	0.26358274	10754	1550	6.67988917	0
AT3G59890	19	98.07	1.92947368	6.31578947	11.5122222	88.4872222	4.88888889	7.19389474	1.1218615	8.31575623	5.54383749	2.77191874	0.4911199	0.9822398	1.47335971	0.77518364	0.22481636	0.26270511	10754	1551	6.41246247	0
AT4G26810	2	85.83	14.165	13.5	20.775	79.215	9	12.58705	2.912275	15.499325	10.3328833	5.16644167	0.49175697	0.98351393	1.4752709	0.7754841	0.2245159	0.26238253	10754	1552	4.3220678	0
AT5G46540	15	54.7793333	45.048	19.9333333	6.43733333	93.558	28.8	11.9193471	9.979568	21.8989151	14.5992767	7.29963837	0.49194374	0.98388748	1.47583122	0.77557209	0.22442791	0.2623082	10754	1553	1.19437506	0
AT1G64180	5	100	0	5.8	0	100	4.6	6.8	1	7.8	5.2	2.6	0.49230769	0.98461538	1.47692308	0.77574344	0.22425656	0.26213641	10754	1554	6.8	0
AT2G17730	5	100	0	5.8	20	80	1.6	6.8	1	7.8	5.2	2.6	0.49230769	0.98461538	1.47692308	0.77574344	0.22425656	0.26216491	10754	1555	6.8	0
AT4G18975	5	100	0	5.8	0	100	4.25	6.8	1	7.8	5.2	2.6	0.49230769	0.98461538	1.47692308	0.77574344	0.22425656	0.26219341	10754	1556	6.8	0
AT5G26749	4	91.94	8.055	8.75	0	100	5	9.04475	1.7048125	10.7495625	7.166375	3.5831875	0.49233994	0.98467988	1.47701982	0.77575862	0.22424138	0.26220418	10754	1557	5.30542215	0
AT4G16144	18	86.1977778	13.8011111	13.1111111	13.7994444	85.9333333	11.3333333	12.3014864	2.80947901	15.1109654	10.073977	5.03698848	0.49253621	0.98507242	1.47760863	0.77585095	0.22414905	0.26212472	10754	1558	4.37856498	0
AT2G05120	8	88.47625	11.51875	11	7.38625	92.6125	6.5	10.7323875	2.2670625	12.99945	8.6663	4.33315	0.49256517	0.98513035	1.47769552	0.77586457	0.22413543	0.26213729	10754	1559	4.73405012	0
AT2G40700	3	90.9066667	9.09	9.33333333	6.66666667	93.3333333	6.33333333	9.48462222	1.8484	11.3330222	7.55534815	3.77767407	0.4926442	0.9852884	1.4779326	0.77590173	0.22409827	0.26212234	10754	1560	5.13126067	0
AT3G42806	7	93.5128571	6.48428571	8	44.4142857	55.58	11.1428571	8.48102857	1.51874286	9.99977143	6.66651429	3.33325714	0.4938806	0.98776121	1.48164181	0.77648218	0.22351782	0.26147184	10754	1561	5.58424261	0
AT1G35670	19	86.2826316	13.7131579	13.0526316	5.36578947	94.6315789	13.1052632	12.262154	2.78992798	15.052082	10.0347213	5.01736066	0.49442891	0.98885783	1.48328674	0.77673901	0.22326099	0.26119981	10754	1562	4.39515074	0
AT5G12360	3	87.0333333	12.96	12.3333333	13.4866667	86.5066667	14	11.7341111	2.5984	14.3325111	9.55500741	4.7775037	0.49696382	0.99392763	1.49089145	0.7779218	0.2220782	0.2598443	10754	1563	4.51589867	0
AT3G29185	3	90.4733333	9.52333333	9.66666667	28.8866667	71.11	5	9.74575556	1.92058889	11.6663444	7.77756296	3.88878148	0.49807145	0.9961429	1.49421436	0.77843627	0.22156373	0.25927055	10754	1564	5.07435798	0
AT4G25280	3	90.4733333	9.52	9.66666667	4.16666667	95.8333333	5	9.74575556	1.92026667	11.6660222	7.77734815	3.88867407	0.49819394	0.99638788	1.49458182	0.77849308	0.22150692	0.25923228	10754	1565	5.07520946	0
AT3G15070	5	94.57	5.428	7.6	5	95	8	8.18732	1.412528	9.599848	6.39989867	3.19994933	0.49920713	0.99841425	1.49762138	0.77896229	0.22103771	0.25871132	10754	1566	5.79621784	0
AT1G47900	16	93.635625	6.36125	8	11.286	88.7106667	6.2	8.49085	1.5089	9.99975	6.6665	3.33325	0.49925042	0.99850084	1.49775126	0.77898231	0.22101769	0.25871604	10754	1567	5.62717874	0
AT1G34570	6	90.505	9.49	9.66666667	6.52	93.475	13	9.74881667	1.91736667	11.6661833	7.77745556	3.88872778	0.4996833	0.99936659	1.49904989	0.77918239	0.22081761	0.25850997	10754	1568	5.08448219	0
AT1G03630	2	90	10	10	30.285	69.71	18.5	10	2	12	8	4	0.5	1	1.5	0.77932864	0.22067136	0.25836688	10754	1569	5	0
AT1G26218	1	90	10	10	0	100	23	10	2	12	8	4	0.5	1	1.5	0.77932864	0.22067136	0.25839502	10754	1570	5	0
AT1G29030	2	90	10	10	5.555	94.44	10	10	2	12	8	4	0.5	1	1.5	0.77932864	0.22067136	0.25842315	10754	1571	5	0
AT1G43667	1	80	20	25	39.28	60.71	28	21	6	27	18	9	0.5	1	1.5	0.77932864	0.22067136	0.2584513	10754	1572	3.5	0
AT1G68030	1	90	10	10	25	75	4	10	2	12	8	4	0.5	1	1.5	0.77932864	0.22067136	0.25847945	10754	1573	5	0
AT1G72530	1	90	10	10	0	100	5	10	2	12	8	4	0.5	1	1.5	0.77932864	0.22067136	0.25850761	10754	1574	5	0
AT1G79190	1	90	10	10	30	70	10	10	2	12	8	4	0.5	1	1.5	0.77932864	0.22067136	0.25853577	10754	1575	5	0
AT2G35260	1	90	10	10	23.52	76.47	17	10	2	12	8	4	0.5	1	1.5	0.77932864	0.22067136	0.25856394	10754	1576	5	0
AT3G01650	1	90	10	10	0	100	1	10	2	12	8	4	0.5	1	1.5	0.77932864	0.22067136	0.25859211	10754	1577	5	0
AT3G04970	2	90	10	10	0	100	4.5	10	2	12	8	4	0.5	1	1.5	0.77932864	0.22067136	0.25862029	10754	1578	5	0
AT3G05900	1	90	10	10	0	100	4	10	2	12	8	4	0.5	1	1.5	0.77932864	0.22067136	0.25864848	10754	1579	5	0
AT3G08800	2	90	10	10	0	100	9	10	2	12	8	4	0.5	1	1.5	0.77932864	0.22067136	0.25867668	10754	1580	5	0
AT3G57400	1	90	10	10	0	100	16	10	2	12	8	4	0.5	1	1.5	0.77932864	0.22067136	0.25870488	10754	1581	5	0
AT4G02400	1	90	10	10	50	50	2	10	2	12	8	4	0.5	1	1.5	0.77932864	0.22067136	0.25873308	10754	1582	5	0
AT4G15140	1	90	10	10				10	2	12	8	4	0.5	1	1.5	0.77932864	0.22067136	0.25876129	10754	1583	5	0
AT4G15755	1	90	10	10	18.18	81.81	33	10	2	12	8	4	0.5	1	1.5	0.77932864	0.22067136	0.25878951	10754	1584	5	0
AT4G19370	2	90	10	10	29.165	70.83	7	10	2	12	8	4	0.5	1	1.5	0.77932864	0.22067136	0.25881774	10754	1585	5	0
AT4G30840	1	90	10	10	33.33	66.66	18	10	2	12	8	4	0.5	1	1.5	0.77932864	0.22067136	0.25884597	10754	1586	5	0
AT4G31160	1	90	10	10	9.52	90.47	21	10	2	12	8	4	0.5	1	1.5	0.77932864	0.22067136	0.2588742	10754	1587	5	0
AT4G33270	2	90	10	10	77.77	22.22	9	10	2	12	8	4	0.5	1	1.5	0.77932864	0.22067136	0.25890245	10754	1588	5	0
AT5G24260	1	90	10	10	15	85	40	10	2	12	8	4	0.5	1	1.5	0.77932864	0.22067136	0.2589307	10754	1589	5	0
AT5G53600	1	50	50	10	0	100	12	6	6	12	8	4	0.5	1	1.5	0.77932864	0.22067136	0.25895895	10754	1590	1	0
AT5G56380	1	90	10	10	50	50	2	10	2	12	8	4	0.5	1	1.5	0.77932864	0.22067136	0.25898721	10754	1591	5	0
AT5G59740	1	90	10	10	0	100	1	10	2	12	8	4	0.5	1	1.5	0.77932864	0.22067136	0.25901548	10754	1592	5	0
AT5G22040	7	100	0	5.85714286	0	100	8.42857143	6.85714286	1	7.85714286	5.23809524	2.61904762	0.5004329	1.0008658	1.5012987	0.77952836	0.22047164	0.25880931	10754	1593	6.85714286	0
AT2G29940	3	91.6666667	8.33333333	9	15.87	84.1233333	3.66666667	9.25	1.75	11	7.33333333	3.66666667	0.50094697	1.00189394	1.50284091	0.77976524	0.22023476	0.25855945	10754	1594	5.28571429	0
AT1G72250	3	92.96	7.03666667	8.33333333	25	75	2.5	8.74666667	1.58638889	10.3330556	6.8887037	3.44435185	0.50111407	1.00222815	1.50334222	0.77984218	0.22015782	0.25849735	10754	1595	5.5135703	0
AT4G13400	8	97.91625	0	6	0	100	2.25	6.874975	1	7.874975	5.24998333	2.62499167	0.50297263	1.00594526	1.50891789	0.78069572	0.21930428	0.25752329	10754	1596	6.874975	0
AT1G61740	8	100	0	5.875	0	100	2.875	6.875	1	7.875	5.25	2.625	0.50297619	1.00595238	1.50892857	0.78069735	0.21930265	0.25754949	10754	1597	6.875	0
AT5G26340	8	100	0	5.875	0	100	13	6.875	1	7.875	5.25	2.625	0.50297619	1.00595238	1.50892857	0.78069735	0.21930265	0.25757762	10754	1598	6.875	0
AT3G46920	2	93.75	6.25	8	0	100	6.5	8.5	1.5	10	6.66666667	3.33333333	0.50416667	1.00833333	1.5125	0.781242	0.218758	0.25696598	10754	1599	5.66666667	0
AT4G09980	4	93.75	6.25	8	12.1275	87.865	11.25	8.5	1.5	10	6.66666667	3.33333333	0.50416667	1.00833333	1.5125	0.781242	0.218758	0.25699406	10754	1600	5.66666667	0
AT1G69720	9	100	0	5.88888889	0	100	13.1111111	6.88888889	1	7.88888889	5.25925926	2.62962963	0.50495566	1.00991132	1.51486698	0.78160207	0.21839793	0.25659907	10754	1601	6.88888889	0
AT1G71880	3	96.2933333	3.70333333	7	0	100	8.66666667	7.74053333	1.25923333	8.99976667	5.99984444	2.99992222	0.50501273	1.01002546	1.51503818	0.78162809	0.21837191	0.25659654	10754	1602	6.14702067	0
AT5G50550	2	95	5	7.5	0	100	2.5	8.125	1.375	9.5	6.33333333	3.16666667	0.50685307	1.01370614	1.52055921	0.78246511	0.21753489	0.25564093	10754	1603	5.90909091	0
AT3G26922	7	93.1957143	6.80142857	8.28571429	0	100	1.5	8.72193061	1.56354694	10.2854776	6.85698503	3.42849252	0.50722322	1.01444643	1.52166965	0.782633	0.217367	0.25547155	10754	1604	5.5782979	0
AT1G69530	11	100	0	5.90909091	0	100	8.09090909	6.90909091	1	7.90909091	5.27272727	2.63636364	0.50783699	1.01567398	1.52351097	0.78291105	0.21708895	0.25517265	10754	1605	6.90909091	0
AT4G12770	3	93.3333333	0	6.33333333	0	100	4	6.91111111	1	7.91111111	5.27407407	2.63703704	0.50812526	1.01625052	1.52437578	0.78304149	0.21695851	0.2550472	10754	1606	6.91111111	0
AT5G52430	20	93.3315	6.665	8.25	8.86	91.1375	5.75	8.69984875	1.5498625	10.2497113	6.83314083	3.41657042	0.5099556	1.0199112	1.52986681	0.78386756	0.21613244	0.25410388	10754	1607	5.6133036	0
AT1G48460	1	80	13.33	15	17.39	82.6	23	13	2.9995	15.9995	10.6663333	5.33316667	0.51057847	1.02115693	1.5317354	0.78414782	0.21585218	0.25380214	10754	1608	4.33405568	0
AT1G54445	1	85.71	14.28	14	34.48	65.51	29	12.9994	2.9992	15.9986	10.6657333	5.33286667	0.51060719	1.02121438	1.53182157	0.78416073	0.21583927	0.2538147	10754	1609	4.33428914	0
AT1G63810	1	85.71	14.28	14	14.28	85.71	7	12.9994	2.9992	15.9986	10.6657333	5.33286667	0.51060719	1.02121438	1.53182157	0.78416073	0.21583927	0.25384246	10754	1610	4.33428914	0
AT3G01210	1	85.71	14.28	14	0	100	27	12.9994	2.9992	15.9986	10.6657333	5.33286667	0.51060719	1.02121438	1.53182157	0.78416073	0.21583927	0.25387022	10754	1611	4.33428914	0
AT3G46780	1	85.71	14.28	14	0	100	39	12.9994	2.9992	15.9986	10.6657333	5.33286667	0.51060719	1.02121438	1.53182157	0.78416073	0.21583927	0.25389799	10754	1612	4.33428914	0
AT5G53750	1	85.71	14.28	14	8.33	91.66	12	12.9994	2.9992	15.9986	10.6657333	5.33286667	0.51060719	1.02121438	1.53182157	0.78416073	0.21583927	0.25392577	10754	1613	4.33428914	0
AT5G26680	3	88.4233333	11.5733333	11.3333333	6.66666667	93.3333333	3.66666667	11.0213111	2.31164444	13.3329556	8.88863704	4.44431852	0.5116981	1.02339621	1.53509431	0.78465051	0.21534949	0.25337729	10754	1614	4.76773629	0
AT3G16000	2	92.855	7.14	8.5	34.545	65.45	8	8.892675	1.6069	10.499575	6.99971667	3.49985833	0.51191947	1.02383894	1.53575841	0.78474974	0.21525026	0.25328825	10754	1615	5.53405626	0
AT2G01860	9	95.5555556	4.44444444	7.33333333	10.41625	89.5825	2	8.00740741	1.32592593	9.33333333	6.22222222	3.11111111	0.51217813	1.02435626	1.53653439	0.78486561	0.21513439	0.25317961	10754	1616	6.03910615	0
AT1G29800	18	100	0	5.94444444	7.69230769	92.3076923	2.23076923	6.94444444	1	7.94444444	5.2962963	2.64814815	0.51288526	1.02577053	1.53865579	0.785182	0.214818	0.25283493	10754	1617	6.94444444	0
AT5G42990	8	73.79	26.20375	78.125	24.4775	72.395	23.25	58.6484375	21.4716797	80.1201172	53.4134115	26.7067057	0.51308271	1.02616541	1.53924812	0.78527024	0.21472976	0.25275873	10754	1618	2.73143221	0
AT1G10570	2	91.665	0	6.5	16.665	83.33	4.5	6.958225	1	7.958225	5.30548333	2.65274167	0.51485507	1.02971015	1.54456522	0.78606044	0.21393956	0.25185616	10754	1619	6.958225	0
AT3G24740	2	91.665	0	6.5	0	100	12	6.958225	1	7.958225	5.30548333	2.65274167	0.51485507	1.02971015	1.54456522	0.78606044	0.21393956	0.25188373	10754	1620	6.958225	0
AT1G13270	14	87.135	12.8607143	12.5714286	16.39	83.6028571	20.2142857	11.9541143	2.61677551	14.5708898	9.71392653	4.85696327	0.51662334	1.03324668	1.54987002	0.78684537	0.21315463	0.25098707	10754	1621	4.5682613	0
AT1G62050	12	97.6183333	2.38	6.66666667	0	100	5.1	7.50788889	1.15866667	8.66655556	5.7777037	2.88885185	0.51811947	1.03623894	1.55435841	0.78750683	0.21249317	0.25023561	10754	1622	6.47976601	0
AT5G50650	3	94.4433333	0	6.33333333	0	100	2	6.98141111	1	7.98141111	5.32094074	2.66047037	0.51817188	1.03634375	1.55451563	0.78752995	0.21247005	0.25023578	10754	1623	6.98141111	0
AT1G13220	6	86.9066667	13.0916667	12.8333333	9.23333333	90.7583333	21	12.1530222	2.68009722	14.8331194	9.8887463	4.94437315	0.51846264	1.03692527	1.55538791	0.7876582	0.2123418	0.25011213	10754	1624	4.53454528	0
AT3G52170	9	86.53	13.4622222	13.2222222	25.7785714	74.22	6.14285714	12.4411889	2.78000494	15.2211938	10.1474626	5.07373128	0.51847252	1.03694505	1.55541757	0.78766256	0.21233744	0.25013439	10754	1625	4.47523985	0
AT5G03540	16	98.411875	1.586875	6.4375	0	100	3.86666667	7.33526445	1.10215508	8.43741953	5.62494635	2.81247318	0.52003838	1.04007676	1.56011515	0.78835164	0.21164836	0.24934997	10754	1626	6.65538326	0
AT1G01690	9	90.1844444	9.07333333	9.77777778	2.22222222	97.7777778	6.66666667	9.81803457	1.88717037	11.7052049	7.80346996	3.90173498	0.52008537	1.04017074	1.56025611	0.78837228	0.21162772	0.24935297	10754	1627	5.20251628	0
AT3G54625	1	85.71	0	7	100	0	3	6.9997	1	7.9997	5.33313333	2.66656667	0.52079036	1.04158073	1.56237109	0.78868162	0.21131838	0.24901577	10754	1628	6.9997	0
AT1G01080	2	100	0	6	5.555	94.44	7.5	7	1	8	5.33333333	2.66666667	0.52083333	1.04166667	1.5625	0.78870045	0.21129955	0.24902086	10754	1629	7	0
AT1G01225	4	100	0	6	0	100	5.25	7	1	8	5.33333333	2.66666667	0.52083333	1.04166667	1.5625	0.78870045	0.21129955	0.24904815	10754	1630	7	0
AT1G02000	2	100	0	6	0	100	8	7	1	8	5.33333333	2.66666667	0.52083333	1.04166667	1.5625	0.78870045	0.21129955	0.24907545	10754	1631	7	0
AT1G03400	1	100	0	6	0	100	3	7	1	8	5.33333333	2.66666667	0.52083333	1.04166667	1.5625	0.78870045	0.21129955	0.24910276	10754	1632	7	0
AT1G03520	1	100	0	6	0	100	1	7	1	8	5.33333333	2.66666667	0.52083333	1.04166667	1.5625	0.78870045	0.21129955	0.24913007	10754	1633	7	0
AT1G06150	2	100	0	6	25	75	2	7	1	8	5.33333333	2.66666667	0.52083333	1.04166667	1.5625	0.78870045	0.21129955	0.24915738	10754	1634	7	0
AT1G06460	1	100	0	6	7.14	92.85	14	7	1	8	5.33333333	2.66666667	0.52083333	1.04166667	1.5625	0.78870045	0.21129955	0.24918471	10754	1635	7	0
AT1G08590	1	100	0	6				7	1	8	5.33333333	2.66666667	0.52083333	1.04166667	1.5625	0.78870045	0.21129955	0.24921203	10754	1636	7	0
AT1G09520	1	100	0	6	0	100	12	7	1	8	5.33333333	2.66666667	0.52083333	1.04166667	1.5625	0.78870045	0.21129955	0.24923937	10754	1637	7	0
AT1G10095	1	100	0	6	0	100	2	7	1	8	5.33333333	2.66666667	0.52083333	1.04166667	1.5625	0.78870045	0.21129955	0.24926671	10754	1638	7	0
AT1G10740	1	100	0	6	0	100	1	7	1	8	5.33333333	2.66666667	0.52083333	1.04166667	1.5625	0.78870045	0.21129955	0.24929406	10754	1639	7	0
AT1G10790	1	100	0	6	33.33	66.66	6	7	1	8	5.33333333	2.66666667	0.52083333	1.04166667	1.5625	0.78870045	0.21129955	0.24932141	10754	1640	7	0
AT1G11440	2	100	0	6	0	100	18	7	1	8	5.33333333	2.66666667	0.52083333	1.04166667	1.5625	0.78870045	0.21129955	0.24934877	10754	1641	7	0
AT1G11960	1	100	0	6	0	100	9	7	1	8	5.33333333	2.66666667	0.52083333	1.04166667	1.5625	0.78870045	0.21129955	0.24937613	10754	1642	7	0
AT1G14230	1	100	0	6	0	100	11	7	1	8	5.33333333	2.66666667	0.52083333	1.04166667	1.5625	0.78870045	0.21129955	0.2494035	10754	1643	7	0
AT1G15010	1	100	0	6	5.55	94.44	18	7	1	8	5.33333333	2.66666667	0.52083333	1.04166667	1.5625	0.78870045	0.21129955	0.24943088	10754	1644	7	0
AT1G15460	1	100	0	6	5.55	94.44	18	7	1	8	5.33333333	2.66666667	0.52083333	1.04166667	1.5625	0.78870045	0.21129955	0.24945826	10754	1645	7	0
AT1G16220	1	100	0	6	0	100	3	7	1	8	5.33333333	2.66666667	0.52083333	1.04166667	1.5625	0.78870045	0.21129955	0.24948565	10754	1646	7	0
AT1G16500	1	100	0	6				7	1	8	5.33333333	2.66666667	0.52083333	1.04166667	1.5625	0.78870045	0.21129955	0.24951305	10754	1647	7	0
AT1G17440	1	100	0	6	0	100	11	7	1	8	5.33333333	2.66666667	0.52083333	1.04166667	1.5625	0.78870045	0.21129955	0.24954045	10754	1648	7	0
AT1G19290	1	100	0	6				7	1	8	5.33333333	2.66666667	0.52083333	1.04166667	1.5625	0.78870045	0.21129955	0.24956786	10754	1649	7	0
AT1G19340	1	100	0	6	20	80	5	7	1	8	5.33333333	2.66666667	0.52083333	1.04166667	1.5625	0.78870045	0.21129955	0.24959527	10754	1650	7	0
AT1G19980	1	100	0	6				7	1	8	5.33333333	2.66666667	0.52083333	1.04166667	1.5625	0.78870045	0.21129955	0.24962269	10754	1651	7	0
AT1G24290	1	100	0	6	0	100	3	7	1	8	5.33333333	2.66666667	0.52083333	1.04166667	1.5625	0.78870045	0.21129955	0.24965011	10754	1652	7	0
AT1G26570	1	100	0	6				7	1	8	5.33333333	2.66666667	0.52083333	1.04166667	1.5625	0.78870045	0.21129955	0.24967754	10754	1653	7	0
AT1G27880	1	100	0	6				7	1	8	5.33333333	2.66666667	0.52083333	1.04166667	1.5625	0.78870045	0.21129955	0.24970498	10754	1654	7	0
AT1G28510	1	100	0	6	0	100	7	7	1	8	5.33333333	2.66666667	0.52083333	1.04166667	1.5625	0.78870045	0.21129955	0.24973242	10754	1655	7	0
AT1G29710	1	100	0	6	0	100	11	7	1	8	5.33333333	2.66666667	0.52083333	1.04166667	1.5625	0.78870045	0.21129955	0.24975987	10754	1656	7	0
AT1G30020	1	100	0	6	0	100	3	7	1	8	5.33333333	2.66666667	0.52083333	1.04166667	1.5625	0.78870045	0.21129955	0.24978733	10754	1657	7	0
AT1G30110	1	100	0	6	0	100	7	7	1	8	5.33333333	2.66666667	0.52083333	1.04166667	1.5625	0.78870045	0.21129955	0.24981479	10754	1658	7	0
AT1G30920	1	100	0	6				7	1	8	5.33333333	2.66666667	0.52083333	1.04166667	1.5625	0.78870045	0.21129955	0.24984226	10754	1659	7	0
AT1G32610	1	100	0	6	0	100	3	7	1	8	5.33333333	2.66666667	0.52083333	1.04166667	1.5625	0.78870045	0.21129955	0.24986973	10754	1660	7	0
AT1G35240	1	100	0	6	0	100	6	7	1	8	5.33333333	2.66666667	0.52083333	1.04166667	1.5625	0.78870045	0.21129955	0.24989721	10754	1661	7	0
AT1G35350	1	100	0	6	0	100	3	7	1	8	5.33333333	2.66666667	0.52083333	1.04166667	1.5625	0.78870045	0.21129955	0.2499247	10754	1662	7	0
AT1G43770	2	100	0	6	0	100	8	7	1	8	5.33333333	2.66666667	0.52083333	1.04166667	1.5625	0.78870045	0.21129955	0.24995219	10754	1663	7	0
AT1G47290	1	100	0	6	25	75	4	7	1	8	5.33333333	2.66666667	0.52083333	1.04166667	1.5625	0.78870045	0.21129955	0.24997968	10754	1664	7	0
AT1G47400	2	100	0	6	0	100	3.5	7	1	8	5.33333333	2.66666667	0.52083333	1.04166667	1.5625	0.78870045	0.21129955	0.25000719	10754	1665	7	0
AT1G48550	1	100	0	6	0	100	5	7	1	8	5.33333333	2.66666667	0.52083333	1.04166667	1.5625	0.78870045	0.21129955	0.2500347	10754	1666	7	0
AT1G49040	2	100	0	6	0	100	4	7	1	8	5.33333333	2.66666667	0.52083333	1.04166667	1.5625	0.78870045	0.21129955	0.25006221	10754	1667	7	0
AT1G49920	1	100	0	6				7	1	8	5.33333333	2.66666667	0.52083333	1.04166667	1.5625	0.78870045	0.21129955	0.25008974	10754	1668	7	0
AT1G53710	1	100	0	6	0	100	1	7	1	8	5.33333333	2.66666667	0.52083333	1.04166667	1.5625	0.78870045	0.21129955	0.25011726	10754	1669	7	0
AT1G54710	3	100	0	6	12.3	87.6933333	7	7	1	8	5.33333333	2.66666667	0.52083333	1.04166667	1.5625	0.78870045	0.21129955	0.2501448	10754	1670	7	0
AT1G54920	1	100	0	6	0	100	1	7	1	8	5.33333333	2.66666667	0.52083333	1.04166667	1.5625	0.78870045	0.21129955	0.25017234	10754	1671	7	0
AT1G55650	1	100	0	6	0	100	7	7	1	8	5.33333333	2.66666667	0.52083333	1.04166667	1.5625	0.78870045	0.21129955	0.25019988	10754	1672	7	0
AT1G56345	1	100	0	6	50	50	2	7	1	8	5.33333333	2.66666667	0.52083333	1.04166667	1.5625	0.78870045	0.21129955	0.25022743	10754	1673	7	0
AT1G58807	1	100	0	6	25	75	4	7	1	8	5.33333333	2.66666667	0.52083333	1.04166667	1.5625	0.78870045	0.21129955	0.25025499	10754	1674	7	0
AT1G59640	2	100	0	6	0	100	5.5	7	1	8	5.33333333	2.66666667	0.52083333	1.04166667	1.5625	0.78870045	0.21129955	0.25028256	10754	1675	7	0
AT1G60860	1	100	0	6	0	100	6	7	1	8	5.33333333	2.66666667	0.52083333	1.04166667	1.5625	0.78870045	0.21129955	0.25031013	10754	1676	7	0
AT1G61180	3	100	0	6	0	100	1	7	1	8	5.33333333	2.66666667	0.52083333	1.04166667	1.5625	0.78870045	0.21129955	0.2503377	10754	1677	7	0
AT1G62520	1	100	0	6				7	1	8	5.33333333	2.66666667	0.52083333	1.04166667	1.5625	0.78870045	0.21129955	0.25036529	10754	1678	7	0
AT1G62910	1	100	0	6	0	100	4	7	1	8	5.33333333	2.66666667	0.52083333	1.04166667	1.5625	0.78870045	0.21129955	0.25039287	10754	1679	7	0
AT1G63010	4	100	0	6	7.14	92.855	9.5	7	1	8	5.33333333	2.66666667	0.52083333	1.04166667	1.5625	0.78870045	0.21129955	0.25042047	10754	1680	7	0
AT1G64960	1	100	0	6	0	100	13	7	1	8	5.33333333	2.66666667	0.52083333	1.04166667	1.5625	0.78870045	0.21129955	0.25044807	10754	1681	7	0
AT1G67300	1	100	0	6	11.11	88.88	9	7	1	8	5.33333333	2.66666667	0.52083333	1.04166667	1.5625	0.78870045	0.21129955	0.25047568	10754	1682	7	0
AT1G67560	1	100	0	6	0	100	8	7	1	8	5.33333333	2.66666667	0.52083333	1.04166667	1.5625	0.78870045	0.21129955	0.25050329	10754	1683	7	0
AT1G69290	5	100	0	6	16.666	83.332	1.8	7	1	8	5.33333333	2.66666667	0.52083333	1.04166667	1.5625	0.78870045	0.21129955	0.25053091	10754	1684	7	0
AT1G71110	1	100	0	6				7	1	8	5.33333333	2.66666667	0.52083333	1.04166667	1.5625	0.78870045	0.21129955	0.25055853	10754	1685	7	0
AT1G71696	2	100	0	6	0	100	5	7	1	8	5.33333333	2.66666667	0.52083333	1.04166667	1.5625	0.78870045	0.21129955	0.25058616	10754	1686	7	0
AT1G72320	2	100	0	6	0	100	4	7	1	8	5.33333333	2.66666667	0.52083333	1.04166667	1.5625	0.78870045	0.21129955	0.2506138	10754	1687	7	0
AT1G72390	2	100	0	6	5.555	94.44	6.5	7	1	8	5.33333333	2.66666667	0.52083333	1.04166667	1.5625	0.78870045	0.21129955	0.25064144	10754	1688	7	0
AT1G72410	3	100	0	6	12.5	87.5	6.66666667	7	1	8	5.33333333	2.66666667	0.52083333	1.04166667	1.5625	0.78870045	0.21129955	0.25066909	10754	1689	7	0
AT1G72430	1	100	0	6	0	100	2	7	1	8	5.33333333	2.66666667	0.52083333	1.04166667	1.5625	0.78870045	0.21129955	0.25069675	10754	1690	7	0
AT1G73400	1	100	0	6	0	100	3	7	1	8	5.33333333	2.66666667	0.52083333	1.04166667	1.5625	0.78870045	0.21129955	0.25072441	10754	1691	7	0
AT1G76380	2	100	0	6	0	100	4	7	1	8	5.33333333	2.66666667	0.52083333	1.04166667	1.5625	0.78870045	0.21129955	0.25075208	10754	1692	7	0
AT1G77290	1	100	0	6	0	100	2	7	1	8	5.33333333	2.66666667	0.52083333	1.04166667	1.5625	0.78870045	0.21129955	0.25077975	10754	1693	7	0
AT1G77640	1	100	0	6	0	100	19	7	1	8	5.33333333	2.66666667	0.52083333	1.04166667	1.5625	0.78870045	0.21129955	0.25080743	10754	1694	7	0
AT1G78810	1	100	0	6	0	100	7	7	1	8	5.33333333	2.66666667	0.52083333	1.04166667	1.5625	0.78870045	0.21129955	0.25083512	10754	1695	7	0
AT1G79060	2	100	0	6	0	100	6	7	1	8	5.33333333	2.66666667	0.52083333	1.04166667	1.5625	0.78870045	0.21129955	0.25086281	10754	1696	7	0
AT1G79070	1	100	0	6	0	100	4	7	1	8	5.33333333	2.66666667	0.52083333	1.04166667	1.5625	0.78870045	0.21129955	0.25089051	10754	1697	7	0
AT1G79220	1	100	0	6	0	100	8	7	1	8	5.33333333	2.66666667	0.52083333	1.04166667	1.5625	0.78870045	0.21129955	0.25091821	10754	1698	7	0
AT1G79900	1	100	0	6	18.18	81.81	11	7	1	8	5.33333333	2.66666667	0.52083333	1.04166667	1.5625	0.78870045	0.21129955	0.25094592	10754	1699	7	0
AT1G80260	1	100	0	6	0	100	6	7	1	8	5.33333333	2.66666667	0.52083333	1.04166667	1.5625	0.78870045	0.21129955	0.25097364	10754	1700	7	0
AT2G01110	2	100	0	6	22.5	77.5	6.5	7	1	8	5.33333333	2.66666667	0.52083333	1.04166667	1.5625	0.78870045	0.21129955	0.25100136	10754	1701	7	0
AT2G01740	2	100	0	6	0	100	1	7	1	8	5.33333333	2.66666667	0.52083333	1.04166667	1.5625	0.78870045	0.21129955	0.25102909	10754	1702	7	0
AT2G02180	1	100	0	6	0	100	2	7	1	8	5.33333333	2.66666667	0.52083333	1.04166667	1.5625	0.78870045	0.21129955	0.25105683	10754	1703	7	0
AT2G02480	1	100	0	6				7	1	8	5.33333333	2.66666667	0.52083333	1.04166667	1.5625	0.78870045	0.21129955	0.25108457	10754	1704	7	0
AT2G03667	1	100	0	6	0	100	5	7	1	8	5.33333333	2.66666667	0.52083333	1.04166667	1.5625	0.78870045	0.21129955	0.25111231	10754	1705	7	0
AT2G18090	1	100	0	6	0	100	3	7	1	8	5.33333333	2.66666667	0.52083333	1.04166667	1.5625	0.78870045	0.21129955	0.25114007	10754	1706	7	0
AT2G18330	1	100	0	6	0	100	9	7	1	8	5.33333333	2.66666667	0.52083333	1.04166667	1.5625	0.78870045	0.21129955	0.25116783	10754	1707	7	0
AT2G18880	1	100	0	6	0	100	5	7	1	8	5.33333333	2.66666667	0.52083333	1.04166667	1.5625	0.78870045	0.21129955	0.25119559	10754	1708	7	0
AT2G19780	1	100	0	6	0	100	4	7	1	8	5.33333333	2.66666667	0.52083333	1.04166667	1.5625	0.78870045	0.21129955	0.25122336	10754	1709	7	0
AT2G23320	1	100	0	6	12.5	87.5	8	7	1	8	5.33333333	2.66666667	0.52083333	1.04166667	1.5625	0.78870045	0.21129955	0.25125114	10754	1710	7	0
AT2G23390	1	100	0	6	0	100	7	7	1	8	5.33333333	2.66666667	0.52083333	1.04166667	1.5625	0.78870045	0.21129955	0.25127893	10754	1711	7	0
AT2G23520	1	100	0	6	0	100	7	7	1	8	5.33333333	2.66666667	0.52083333	1.04166667	1.5625	0.78870045	0.21129955	0.25130672	10754	1712	7	0
AT2G23990	2	100	0	6	65.38	34.61	13	7	1	8	5.33333333	2.66666667	0.52083333	1.04166667	1.5625	0.78870045	0.21129955	0.25133451	10754	1713	7	0
AT2G26510	1	100	0	6	0	100	2	7	1	8	5.33333333	2.66666667	0.52083333	1.04166667	1.5625	0.78870045	0.21129955	0.25136232	10754	1714	7	0
AT2G27210	2	100	0	6	7.14	92.855	5	7	1	8	5.33333333	2.66666667	0.52083333	1.04166667	1.5625	0.78870045	0.21129955	0.25139012	10754	1715	7	0
AT2G28110	1	100	0	6	0	100	7	7	1	8	5.33333333	2.66666667	0.52083333	1.04166667	1.5625	0.78870045	0.21129955	0.25141794	10754	1716	7	0
AT2G28930	3	100	0	6	0	100	6.66666667	7	1	8	5.33333333	2.66666667	0.52083333	1.04166667	1.5625	0.78870045	0.21129955	0.25144576	10754	1717	7	0
AT2G29970	1	100	0	6	0	100	7	7	1	8	5.33333333	2.66666667	0.52083333	1.04166667	1.5625	0.78870045	0.21129955	0.25147359	10754	1718	7	0
AT2G30362	1	100	0	6	0	100	2	7	1	8	5.33333333	2.66666667	0.52083333	1.04166667	1.5625	0.78870045	0.21129955	0.25150142	10754	1719	7	0
AT2G30910	4	100	0	6	0	100	5	7	1	8	5.33333333	2.66666667	0.52083333	1.04166667	1.5625	0.78870045	0.21129955	0.25152926	10754	1720	7	0
AT2G35720	1	100	0	6	0	100	15	7	1	8	5.33333333	2.66666667	0.52083333	1.04166667	1.5625	0.78870045	0.21129955	0.25155711	10754	1721	7	0
AT2G36360	2	100	0	6	0	100	1.5	7	1	8	5.33333333	2.66666667	0.52083333	1.04166667	1.5625	0.78870045	0.21129955	0.25158496	10754	1722	7	0
AT2G37510	1	100	0	6	23.07	76.92	13	7	1	8	5.33333333	2.66666667	0.52083333	1.04166667	1.5625	0.78870045	0.21129955	0.25161282	10754	1723	7	0
AT2G37960	1	100	0	6	0	100	3	7	1	8	5.33333333	2.66666667	0.52083333	1.04166667	1.5625	0.78870045	0.21129955	0.25164068	10754	1724	7	0
AT2G39360	1	100	0	6	0	100	19	7	1	8	5.33333333	2.66666667	0.52083333	1.04166667	1.5625	0.78870045	0.21129955	0.25166855	10754	1725	7	0
AT2G39560	1	100	0	6	0	100	10	7	1	8	5.33333333	2.66666667	0.52083333	1.04166667	1.5625	0.78870045	0.21129955	0.25169643	10754	1726	7	0
AT2G40480	1	100	0	6	0	100	4	7	1	8	5.33333333	2.66666667	0.52083333	1.04166667	1.5625	0.78870045	0.21129955	0.25172431	10754	1727	7	0
AT2G42070	1	100	0	6	0	100	11	7	1	8	5.33333333	2.66666667	0.52083333	1.04166667	1.5625	0.78870045	0.21129955	0.2517522	10754	1728	7	0
AT2G42760	1	100	0	6	0	100	39	7	1	8	5.33333333	2.66666667	0.52083333	1.04166667	1.5625	0.78870045	0.21129955	0.25178009	10754	1729	7	0
AT2G43900	1	100	0	6	0	100	18	7	1	8	5.33333333	2.66666667	0.52083333	1.04166667	1.5625	0.78870045	0.21129955	0.25180799	10754	1730	7	0
AT2G44700	1	100	0	6	0	100	4	7	1	8	5.33333333	2.66666667	0.52083333	1.04166667	1.5625	0.78870045	0.21129955	0.2518359	10754	1731	7	0
AT2G45340	1	100	0	6	0	100	1	7	1	8	5.33333333	2.66666667	0.52083333	1.04166667	1.5625	0.78870045	0.21129955	0.25186381	10754	1732	7	0
AT2G47310	1	100	0	6	0	100	6	7	1	8	5.33333333	2.66666667	0.52083333	1.04166667	1.5625	0.78870045	0.21129955	0.25189173	10754	1733	7	0
AT3G02130	1	100	0	6	0	100	18	7	1	8	5.33333333	2.66666667	0.52083333	1.04166667	1.5625	0.78870045	0.21129955	0.25191966	10754	1734	7	0
AT3G04485	1	100	0	6	0	100	3	7	1	8	5.33333333	2.66666667	0.52083333	1.04166667	1.5625	0.78870045	0.21129955	0.25194759	10754	1735	7	0
AT3G04650	1	100	0	6	8.33	91.66	12	7	1	8	5.33333333	2.66666667	0.52083333	1.04166667	1.5625	0.78870045	0.21129955	0.25197553	10754	1736	7	0
AT3G06210	1	100	0	6	0	100	6	7	1	8	5.33333333	2.66666667	0.52083333	1.04166667	1.5625	0.78870045	0.21129955	0.25200347	10754	1737	7	0
AT3G07730	1	100	0	6	0	100	6	7	1	8	5.33333333	2.66666667	0.52083333	1.04166667	1.5625	0.78870045	0.21129955	0.25203143	10754	1738	7	0
AT3G07930	1	100	0	6				7	1	8	5.33333333	2.66666667	0.52083333	1.04166667	1.5625	0.78870045	0.21129955	0.25205938	10754	1739	7	0
AT3G11040	1	100	0	6	0	100	1	7	1	8	5.33333333	2.66666667	0.52083333	1.04166667	1.5625	0.78870045	0.21129955	0.25208735	10754	1740	7	0
AT3G11890	1	100	0	6	22.22	77.77	9	7	1	8	5.33333333	2.66666667	0.52083333	1.04166667	1.5625	0.78870045	0.21129955	0.25211531	10754	1741	7	0
AT3G12980	2	100	0	6				7	1	8	5.33333333	2.66666667	0.52083333	1.04166667	1.5625	0.78870045	0.21129955	0.25214329	10754	1742	7	0
AT3G13225	1	100	0	6	0	100	4	7	1	8	5.33333333	2.66666667	0.52083333	1.04166667	1.5625	0.78870045	0.21129955	0.25217127	10754	1743	7	0
AT3G14075	1	100	0	6	0	100	6	7	1	8	5.33333333	2.66666667	0.52083333	1.04166667	1.5625	0.78870045	0.21129955	0.25219926	10754	1744	7	0
AT3G14590	1	100	0	6	0	100	4	7	1	8	5.33333333	2.66666667	0.52083333	1.04166667	1.5625	0.78870045	0.21129955	0.25222725	10754	1745	7	0
AT3G15110	1	100	0	6	0	100	19	7	1	8	5.33333333	2.66666667	0.52083333	1.04166667	1.5625	0.78870045	0.21129955	0.25225525	10754	1746	7	0
AT3G15890	1	100	0	6	0	100	3	7	1	8	5.33333333	2.66666667	0.52083333	1.04166667	1.5625	0.78870045	0.21129955	0.25228326	10754	1747	7	0
AT3G16560	1	100	0	6	66.66	33.33	3	7	1	8	5.33333333	2.66666667	0.52083333	1.04166667	1.5625	0.78870045	0.21129955	0.25231127	10754	1748	7	0
AT3G20083	1	100	0	6	0	100	3	7	1	8	5.33333333	2.66666667	0.52083333	1.04166667	1.5625	0.78870045	0.21129955	0.25233929	10754	1749	7	0
AT3G21230	2	100	0	6	0	100	9	7	1	8	5.33333333	2.66666667	0.52083333	1.04166667	1.5625	0.78870045	0.21129955	0.25236732	10754	1750	7	0
AT3G21250	8	100	0	6	0	100	2.16666667	7	1	8	5.33333333	2.66666667	0.52083333	1.04166667	1.5625	0.78870045	0.21129955	0.25239535	10754	1751	7	0
AT3G22470	1	100	0	6	0	100	3	7	1	8	5.33333333	2.66666667	0.52083333	1.04166667	1.5625	0.78870045	0.21129955	0.25242339	10754	1752	7	0
AT3G22980	1	100	0	6	0	100	10	7	1	8	5.33333333	2.66666667	0.52083333	1.04166667	1.5625	0.78870045	0.21129955	0.25245143	10754	1753	7	0
AT3G23255	2	100	0	6	14.285	85.71	7	7	1	8	5.33333333	2.66666667	0.52083333	1.04166667	1.5625	0.78870045	0.21129955	0.25247948	10754	1754	7	0
AT3G23590	1	100	0	6	0	100	3	7	1	8	5.33333333	2.66666667	0.52083333	1.04166667	1.5625	0.78870045	0.21129955	0.25250754	10754	1755	7	0
AT3G23840	1	100	0	6	50	50	2	7	1	8	5.33333333	2.66666667	0.52083333	1.04166667	1.5625	0.78870045	0.21129955	0.2525356	10754	1756	7	0
AT3G24030	1	100	0	6	0	100	24	7	1	8	5.33333333	2.66666667	0.52083333	1.04166667	1.5625	0.78870045	0.21129955	0.25256367	10754	1757	7	0
AT3G24890	2	100	0	6	0	100	1	7	1	8	5.33333333	2.66666667	0.52083333	1.04166667	1.5625	0.78870045	0.21129955	0.25259174	10754	1758	7	0
AT3G25700	1	100	0	6	0	100	7	7	1	8	5.33333333	2.66666667	0.52083333	1.04166667	1.5625	0.78870045	0.21129955	0.25261983	10754	1759	7	0
AT3G27710	2	100	0	6	0	100	2.5	7	1	8	5.33333333	2.66666667	0.52083333	1.04166667	1.5625	0.78870045	0.21129955	0.25264791	10754	1760	7	0
AT3G27925	1	100	0	6	8.33	91.66	12	7	1	8	5.33333333	2.66666667	0.52083333	1.04166667	1.5625	0.78870045	0.21129955	0.25267601	10754	1761	7	0
AT3G28345	1	100	0	6	0	100	3	7	1	8	5.33333333	2.66666667	0.52083333	1.04166667	1.5625	0.78870045	0.21129955	0.25270411	10754	1762	7	0
AT3G46830	1	100	0	6				7	1	8	5.33333333	2.66666667	0.52083333	1.04166667	1.5625	0.78870045	0.21129955	0.25273221	10754	1763	7	0
AT3G46930	1	100	0	6	0	100	7	7	1	8	5.33333333	2.66666667	0.52083333	1.04166667	1.5625	0.78870045	0.21129955	0.25276033	10754	1764	7	0
AT3G48209	1	100	0	6	20	80	15	7	1	8	5.33333333	2.66666667	0.52083333	1.04166667	1.5625	0.78870045	0.21129955	0.25278845	10754	1765	7	0
AT3G50770	2	100	0	6	0	100	5	7	1	8	5.33333333	2.66666667	0.52083333	1.04166667	1.5625	0.78870045	0.21129955	0.25281657	10754	1766	7	0
AT3G53930	1	100	0	6				7	1	8	5.33333333	2.66666667	0.52083333	1.04166667	1.5625	0.78870045	0.21129955	0.2528447	10754	1767	7	0
AT3G54380	3	100	0	6	0	100	5.66666667	7	1	8	5.33333333	2.66666667	0.52083333	1.04166667	1.5625	0.78870045	0.21129955	0.25287284	10754	1768	7	0
AT3G57580	1	100	0	6	0	100	5	7	1	8	5.33333333	2.66666667	0.52083333	1.04166667	1.5625	0.78870045	0.21129955	0.25290098	10754	1769	7	0
AT3G57630	1	100	0	6				7	1	8	5.33333333	2.66666667	0.52083333	1.04166667	1.5625	0.78870045	0.21129955	0.25292913	10754	1770	7	0
AT3G61320	1	100	0	6	0	100	7	7	1	8	5.33333333	2.66666667	0.52083333	1.04166667	1.5625	0.78870045	0.21129955	0.25295729	10754	1771	7	0
AT3G61990	2	100	0	6	0	100	10	7	1	8	5.33333333	2.66666667	0.52083333	1.04166667	1.5625	0.78870045	0.21129955	0.25298545	10754	1772	7	0
AT3G62430	1	100	0	6	100	0	3	7	1	8	5.33333333	2.66666667	0.52083333	1.04166667	1.5625	0.78870045	0.21129955	0.25301362	10754	1773	7	0
AT3G63450	1	100	0	6	0	100	3	7	1	8	5.33333333	2.66666667	0.52083333	1.04166667	1.5625	0.78870045	0.21129955	0.2530418	10754	1774	7	0
AT4G00020	1	100	0	6	0	100	9	7	1	8	5.33333333	2.66666667	0.52083333	1.04166667	1.5625	0.78870045	0.21129955	0.25306998	10754	1775	7	0
AT4G00200	4	100	0	6	0	100	5	7	1	8	5.33333333	2.66666667	0.52083333	1.04166667	1.5625	0.78870045	0.21129955	0.25309817	10754	1776	7	0
AT4G00850	1	100	0	6	20	80	5	7	1	8	5.33333333	2.66666667	0.52083333	1.04166667	1.5625	0.78870045	0.21129955	0.25312636	10754	1777	7	0
AT4G03935	1	100	0	6	0	100	2	7	1	8	5.33333333	2.66666667	0.52083333	1.04166667	1.5625	0.78870045	0.21129955	0.25315456	10754	1778	7	0
AT4G11830	1	100	0	6	50	50	2	7	1	8	5.33333333	2.66666667	0.52083333	1.04166667	1.5625	0.78870045	0.21129955	0.25318277	10754	1779	7	0
AT4G12010	2	100	0	6	22.5	77.5	4.5	7	1	8	5.33333333	2.66666667	0.52083333	1.04166667	1.5625	0.78870045	0.21129955	0.25321098	10754	1780	7	0
AT4G12680	1	100	0	6	0	100	2	7	1	8	5.33333333	2.66666667	0.52083333	1.04166667	1.5625	0.78870045	0.21129955	0.2532392	10754	1781	7	0
AT4G13120	1	100	0	6	0	100	5	7	1	8	5.33333333	2.66666667	0.52083333	1.04166667	1.5625	0.78870045	0.21129955	0.25326742	10754	1782	7	0
AT4G14590	1	100	0	6				7	1	8	5.33333333	2.66666667	0.52083333	1.04166667	1.5625	0.78870045	0.21129955	0.25329566	10754	1783	7	0
AT4G14723	2	100	0	6	7.415	92.575	13.5	7	1	8	5.33333333	2.66666667	0.52083333	1.04166667	1.5625	0.78870045	0.21129955	0.25332389	10754	1784	7	0
AT4G14830	1	100	0	6	14.28	85.71	7	7	1	8	5.33333333	2.66666667	0.52083333	1.04166667	1.5625	0.78870045	0.21129955	0.25335214	10754	1785	7	0
AT4G15610	1	100	0	6	0	100	1	7	1	8	5.33333333	2.66666667	0.52083333	1.04166667	1.5625	0.78870045	0.21129955	0.25338039	10754	1786	7	0
AT4G16280	1	100	0	6	100	0	1	7	1	8	5.33333333	2.66666667	0.52083333	1.04166667	1.5625	0.78870045	0.21129955	0.25340865	10754	1787	7	0
AT4G17340	1	100	0	6	0	100	7	7	1	8	5.33333333	2.66666667	0.52083333	1.04166667	1.5625	0.78870045	0.21129955	0.25343691	10754	1788	7	0
AT4G18600	1	100	0	6	0	100	6	7	1	8	5.33333333	2.66666667	0.52083333	1.04166667	1.5625	0.78870045	0.21129955	0.25346518	10754	1789	7	0
AT4G19890	1	100	0	6	0	100	4	7	1	8	5.33333333	2.66666667	0.52083333	1.04166667	1.5625	0.78870045	0.21129955	0.25349346	10754	1790	7	0
AT4G20060	3	100	0	6	0	100	2.66666667	7	1	8	5.33333333	2.66666667	0.52083333	1.04166667	1.5625	0.78870045	0.21129955	0.25352174	10754	1791	7	0
AT4G20270	1	100	0	6	0	100	21	7	1	8	5.33333333	2.66666667	0.52083333	1.04166667	1.5625	0.78870045	0.21129955	0.25355003	10754	1792	7	0
AT4G21060	1	100	0	6				7	1	8	5.33333333	2.66666667	0.52083333	1.04166667	1.5625	0.78870045	0.21129955	0.25357832	10754	1793	7	0
AT4G21510	1	100	0	6	7.69	92.3	13	7	1	8	5.33333333	2.66666667	0.52083333	1.04166667	1.5625	0.78870045	0.21129955	0.25360662	10754	1794	7	0
AT4G24810	1	100	0	6	14.28	85.71	7	7	1	8	5.33333333	2.66666667	0.52083333	1.04166667	1.5625	0.78870045	0.21129955	0.25363493	10754	1795	7	0
AT4G25620	1	100	0	6	11.11	88.88	9	7	1	8	5.33333333	2.66666667	0.52083333	1.04166667	1.5625	0.78870045	0.21129955	0.25366324	10754	1796	7	0
AT4G27410	1	100	0	6	0	100	11	7	1	8	5.33333333	2.66666667	0.52083333	1.04166667	1.5625	0.78870045	0.21129955	0.25369156	10754	1797	7	0
AT4G30410	1	100	0	6	0	100	5	7	1	8	5.33333333	2.66666667	0.52083333	1.04166667	1.5625	0.78870045	0.21129955	0.25371989	10754	1798	7	0
AT4G30860	3	100	0	6	0	100	3.33333333	7	1	8	5.33333333	2.66666667	0.52083333	1.04166667	1.5625	0.78870045	0.21129955	0.25374822	10754	1799	7	0
AT4G31400	1	100	0	6	33.33	66.66	3	7	1	8	5.33333333	2.66666667	0.52083333	1.04166667	1.5625	0.78870045	0.21129955	0.25377656	10754	1800	7	0
AT4G33905	1	100	0	6	16.66	83.33	6	7	1	8	5.33333333	2.66666667	0.52083333	1.04166667	1.5625	0.78870045	0.21129955	0.25380491	10754	1801	7	0
AT4G34390	1	100	0	6	0	100	1	7	1	8	5.33333333	2.66666667	0.52083333	1.04166667	1.5625	0.78870045	0.21129955	0.25383326	10754	1802	7	0
AT4G34410	1	100	0	6	2.94	97.05	34	7	1	8	5.33333333	2.66666667	0.52083333	1.04166667	1.5625	0.78870045	0.21129955	0.25386162	10754	1803	7	0
AT4G35730	2	100	0	6	0	100	2	7	1	8	5.33333333	2.66666667	0.52083333	1.04166667	1.5625	0.78870045	0.21129955	0.25388998	10754	1804	7	0
AT4G35790	1	100	0	6	0	100	2	7	1	8	5.33333333	2.66666667	0.52083333	1.04166667	1.5625	0.78870045	0.21129955	0.25391835	10754	1805	7	0
AT4G36052	2	100	0	6	0	100	1	7	1	8	5.33333333	2.66666667	0.52083333	1.04166667	1.5625	0.78870045	0.21129955	0.25394673	10754	1806	7	0
AT4G36400	1	100	0	6	0	100	3	7	1	8	5.33333333	2.66666667	0.52083333	1.04166667	1.5625	0.78870045	0.21129955	0.25397511	10754	1807	7	0
AT4G37380	1	100	0	6	0	100	4	7	1	8	5.33333333	2.66666667	0.52083333	1.04166667	1.5625	0.78870045	0.21129955	0.2540035	10754	1808	7	0
AT4G37670	1	100	0	6	0	100	4	7	1	8	5.33333333	2.66666667	0.52083333	1.04166667	1.5625	0.78870045	0.21129955	0.2540319	10754	1809	7	0
AT4G37700	1	100	0	6	0	100	9	7	1	8	5.33333333	2.66666667	0.52083333	1.04166667	1.5625	0.78870045	0.21129955	0.2540603	10754	1810	7	0
AT4G38160	3	100	0	6	17.26	82.7366667	5.33333333	7	1	8	5.33333333	2.66666667	0.52083333	1.04166667	1.5625	0.78870045	0.21129955	0.25408871	10754	1811	7	0
AT5G01390	2	100	0	6	24.705	72.35	11	7	1	8	5.33333333	2.66666667	0.52083333	1.04166667	1.5625	0.78870045	0.21129955	0.25411713	10754	1812	7	0
AT5G01620	2	100	0	6	0	100	4	7	1	8	5.33333333	2.66666667	0.52083333	1.04166667	1.5625	0.78870045	0.21129955	0.25414555	10754	1813	7	0
AT5G01920	2	100	0	6	0	100	10	7	1	8	5.33333333	2.66666667	0.52083333	1.04166667	1.5625	0.78870045	0.21129955	0.25417397	10754	1814	7	0
AT5G05435	1	100	0	6	0	100	9	7	1	8	5.33333333	2.66666667	0.52083333	1.04166667	1.5625	0.78870045	0.21129955	0.25420241	10754	1815	7	0
AT5G05930	2	100	0	6	0	100	3	7	1	8	5.33333333	2.66666667	0.52083333	1.04166667	1.5625	0.78870045	0.21129955	0.25423085	10754	1816	7	0
AT5G06220	1	100	0	6	0	100	2	7	1	8	5.33333333	2.66666667	0.52083333	1.04166667	1.5625	0.78870045	0.21129955	0.2542593	10754	1817	7	0
AT5G06265	2	100	0	6	0	100	3	7	1	8	5.33333333	2.66666667	0.52083333	1.04166667	1.5625	0.78870045	0.21129955	0.25428775	10754	1818	7	0
AT5G06770	1	100	0	6	0	100	9	7	1	8	5.33333333	2.66666667	0.52083333	1.04166667	1.5625	0.78870045	0.21129955	0.25431621	10754	1819	7	0
AT5G07070	4	100	0	6	0	100	3.5	7	1	8	5.33333333	2.66666667	0.52083333	1.04166667	1.5625	0.78870045	0.21129955	0.25434468	10754	1820	7	0
AT5G08470	1	100	0	6	50	50	4	7	1	8	5.33333333	2.66666667	0.52083333	1.04166667	1.5625	0.78870045	0.21129955	0.25437315	10754	1821	7	0
AT5G09410	1	100	0	6	0	100	2	7	1	8	5.33333333	2.66666667	0.52083333	1.04166667	1.5625	0.78870045	0.21129955	0.25440163	10754	1822	7	0
AT5G09672	2	100	0	6	0	100	2.5	7	1	8	5.33333333	2.66666667	0.52083333	1.04166667	1.5625	0.78870045	0.21129955	0.25443011	10754	1823	7	0
AT5G09870	1	100	0	6	0	100	8	7	1	8	5.33333333	2.66666667	0.52083333	1.04166667	1.5625	0.78870045	0.21129955	0.2544586	10754	1824	7	0
AT5G10370	1	100	0	6	0	100	7	7	1	8	5.33333333	2.66666667	0.52083333	1.04166667	1.5625	0.78870045	0.21129955	0.2544871	10754	1825	7	0
AT5G10470	1	100	0	6	0	100	4	7	1	8	5.33333333	2.66666667	0.52083333	1.04166667	1.5625	0.78870045	0.21129955	0.25451561	10754	1826	7	0
AT5G13110	1	100	0	6	0	100	3	7	1	8	5.33333333	2.66666667	0.52083333	1.04166667	1.5625	0.78870045	0.21129955	0.25454412	10754	1827	7	0
AT5G13950	1	100	0	6	0	100	2	7	1	8	5.33333333	2.66666667	0.52083333	1.04166667	1.5625	0.78870045	0.21129955	0.25457263	10754	1828	7	0
AT5G15680	1	100	0	6	0	100	13	7	1	8	5.33333333	2.66666667	0.52083333	1.04166667	1.5625	0.78870045	0.21129955	0.25460116	10754	1829	7	0
AT5G17850	1	100	0	6	0	100	3	7	1	8	5.33333333	2.66666667	0.52083333	1.04166667	1.5625	0.78870045	0.21129955	0.25462969	10754	1830	7	0
AT5G18525	1	100	0	6	0	100	2	7	1	8	5.33333333	2.66666667	0.52083333	1.04166667	1.5625	0.78870045	0.21129955	0.25465822	10754	1831	7	0
AT5G18960	1	100	0	6	0	100	7	7	1	8	5.33333333	2.66666667	0.52083333	1.04166667	1.5625	0.78870045	0.21129955	0.25468677	10754	1832	7	0
AT5G22360	1	100	0	6	0	100	17	7	1	8	5.33333333	2.66666667	0.52083333	1.04166667	1.5625	0.78870045	0.21129955	0.25471532	10754	1833	7	0
AT5G23380	2	100	0	6	31.25	68.75	6	7	1	8	5.33333333	2.66666667	0.52083333	1.04166667	1.5625	0.78870045	0.21129955	0.25474387	10754	1834	7	0
AT5G24340	1	100	0	6	0	100	2	7	1	8	5.33333333	2.66666667	0.52083333	1.04166667	1.5625	0.78870045	0.21129955	0.25477243	10754	1835	7	0
AT5G26720	3	100	0	6	0	100	3.66666667	7	1	8	5.33333333	2.66666667	0.52083333	1.04166667	1.5625	0.78870045	0.21129955	0.254801	10754	1836	7	0
AT5G27550	1	100	0	6	13.33	86.66	15	7	1	8	5.33333333	2.66666667	0.52083333	1.04166667	1.5625	0.78870045	0.21129955	0.25482958	10754	1837	7	0
AT5G27660	2	100	0	6	0	100	6.5	7	1	8	5.33333333	2.66666667	0.52083333	1.04166667	1.5625	0.78870045	0.21129955	0.25485816	10754	1838	7	0
AT5G35420	1	100	0	6	0	100	2	7	1	8	5.33333333	2.66666667	0.52083333	1.04166667	1.5625	0.78870045	0.21129955	0.25488675	10754	1839	7	0
AT5G35753	1	100	0	6				7	1	8	5.33333333	2.66666667	0.52083333	1.04166667	1.5625	0.78870045	0.21129955	0.25491534	10754	1840	7	0
AT5G38690	2	100	0	6	5.555	94.44	7	7	1	8	5.33333333	2.66666667	0.52083333	1.04166667	1.5625	0.78870045	0.21129955	0.25494394	10754	1841	7	0
AT5G40240	1	100	0	6				7	1	8	5.33333333	2.66666667	0.52083333	1.04166667	1.5625	0.78870045	0.21129955	0.25497255	10754	1842	7	0
AT5G40450	1	100	0	6	0	100	10	7	1	8	5.33333333	2.66666667	0.52083333	1.04166667	1.5625	0.78870045	0.21129955	0.25500116	10754	1843	7	0
AT5G41100	3	100	0	6	0	100	3	7	1	8	5.33333333	2.66666667	0.52083333	1.04166667	1.5625	0.78870045	0.21129955	0.25502978	10754	1844	7	0
AT5G41850	1	100	0	6	25	75	4	7	1	8	5.33333333	2.66666667	0.52083333	1.04166667	1.5625	0.78870045	0.21129955	0.25505841	10754	1845	7	0
AT5G41860	1	100	0	6	9.09	90.9	11	7	1	8	5.33333333	2.66666667	0.52083333	1.04166667	1.5625	0.78870045	0.21129955	0.25508704	10754	1846	7	0
AT5G46910	1	100	0	6	0	100	7	7	1	8	5.33333333	2.66666667	0.52083333	1.04166667	1.5625	0.78870045	0.21129955	0.25511568	10754	1847	7	0
AT5G50400	1	100	0	6	0	100	4	7	1	8	5.33333333	2.66666667	0.52083333	1.04166667	1.5625	0.78870045	0.21129955	0.25514432	10754	1848	7	0
AT5G52220	1	100	0	6	0	100	3	7	1	8	5.33333333	2.66666667	0.52083333	1.04166667	1.5625	0.78870045	0.21129955	0.25517297	10754	1849	7	0
AT5G53800	1	100	0	6	0	100	22	7	1	8	5.33333333	2.66666667	0.52083333	1.04166667	1.5625	0.78870045	0.21129955	0.25520163	10754	1850	7	0
AT5G54830	1	100	0	6	15.38	84.61	13	7	1	8	5.33333333	2.66666667	0.52083333	1.04166667	1.5625	0.78870045	0.21129955	0.2552303	10754	1851	7	0
AT5G54840	1	100	0	6				7	1	8	5.33333333	2.66666667	0.52083333	1.04166667	1.5625	0.78870045	0.21129955	0.25525897	10754	1852	7	0
AT5G55390	1	100	0	6	0	100	12	7	1	8	5.33333333	2.66666667	0.52083333	1.04166667	1.5625	0.78870045	0.21129955	0.25528765	10754	1853	7	0
AT5G56240	3	100	0	6	0	100	3	7	1	8	5.33333333	2.66666667	0.52083333	1.04166667	1.5625	0.78870045	0.21129955	0.25531633	10754	1854	7	0
AT5G57250	1	100	0	6	0	100	3	7	1	8	5.33333333	2.66666667	0.52083333	1.04166667	1.5625	0.78870045	0.21129955	0.25534502	10754	1855	7	0
AT5G58340	1	100	0	6	0	100	9	7	1	8	5.33333333	2.66666667	0.52083333	1.04166667	1.5625	0.78870045	0.21129955	0.25537372	10754	1856	7	0
AT5G60580	1	100	0	6				7	1	8	5.33333333	2.66666667	0.52083333	1.04166667	1.5625	0.78870045	0.21129955	0.25540242	10754	1857	7	0
AT5G61640	1	100	0	6	0	100	11	7	1	8	5.33333333	2.66666667	0.52083333	1.04166667	1.5625	0.78870045	0.21129955	0.25543113	10754	1858	7	0
AT5G61690	3	100	0	6	16.98	83.0133333	6	7	1	8	5.33333333	2.66666667	0.52083333	1.04166667	1.5625	0.78870045	0.21129955	0.25545985	10754	1859	7	0
AT5G61890	1	100	0	6	0	100	1	7	1	8	5.33333333	2.66666667	0.52083333	1.04166667	1.5625	0.78870045	0.21129955	0.25548857	10754	1860	7	0
AT5G63040	1	100	0	6	25	75	4	7	1	8	5.33333333	2.66666667	0.52083333	1.04166667	1.5625	0.78870045	0.21129955	0.2555173	10754	1861	7	0
AT5G63770	1	100	0	6				7	1	8	5.33333333	2.66666667	0.52083333	1.04166667	1.5625	0.78870045	0.21129955	0.25554603	10754	1862	7	0
AT5G64685	1	100	0	6	25	75	4	7	1	8	5.33333333	2.66666667	0.52083333	1.04166667	1.5625	0.78870045	0.21129955	0.25557478	10754	1863	7	0
AT5G64860	1	100	0	6	0	100	9	7	1	8	5.33333333	2.66666667	0.52083333	1.04166667	1.5625	0.78870045	0.21129955	0.25560352	10754	1864	7	0
AT4G30990	8	93.3325	6.665	8.375	4.0625	95.9375	5.25	8.81659688	1.55819375	10.3747906	6.91652708	3.45826354	0.52197659	1.04395318	1.56592977	0.7892009	0.2107991	0.25502683	10754	1865	5.65821604	0
AT4G02725	23	86.8426087	13.1534783	13	15.4856522	84.5095652	8.04347826	12.2895391	2.70995217	14.9994913	9.99966087	4.99983043	0.52437203	1.04874406	1.57311608	0.79024494	0.20975506	0.25379229	10754	1866	4.53496532	0
AT5G45020	32	50.4109375	49.4478125	11.25	3.38193548	96.6174194	7.29032258	6.67123047	6.56287891	13.2341094	8.82273958	4.41136979	0.524666	1.049332	1.57399799	0.79037264	0.20962736	0.25366632	10754	1867	1.01650976	0
AT4G36050	7	95.2371429	4.76142857	7.57142857	0	100	9.85714286	8.21081224	1.36050816	9.57132041	6.38088027	3.19044014	0.52479452	1.04958905	1.57438357	0.79042845	0.20957155	0.25362733	10754	1868	6.03510693	0
AT4G00520	8	95.435	4.5625	7.5	0	100	9.25	8.157625	1.3421875	9.4998125	6.33320833	3.16660417	0.5255624	1.0511248	1.5766872	0.79076148	0.20923852	0.25325279	10754	1869	6.07785797	0
AT2G29340	7	88.7685714	11.2242857	11.2857143	27.1414286	72.8557143	6.71428571	11.0181673	2.26674082	13.2849082	8.85660544	4.42830272	0.52755538	1.05511076	1.58266615	0.79162293	0.20837707	0.25223853	10754	1870	4.86079717	0
AT2G16940	5	94.284	5.712	8	6.944	93.054	7.8	8.54272	1.45696	9.99968	6.66645333	3.33322667	0.52807339	1.05614678	1.58422017	0.79184614	0.20815386	0.25199669	10754	1871	5.86338678	0
AT2G44560	2	57.095	42.9	33.5	38.345	61.65	74.5	20.126825	15.3715	35.498325	23.66555	11.832775	0.52914784	1.05829568	1.58744352	0.79230824	0.20769176	0.25146558	10754	1872	1.30935985	0
AT1G15300	3	91.6666667	8.33333333	9.33333333	17.6166667	82.38	6	9.55555556	1.77777778	11.3333333	7.55555556	3.77777778	0.52941176	1.05882353	1.58823529	0.79242156	0.20757844	0.25135667	10754	1873	5.375	0
AT3G51260	3	86.02	13.9733333	14	11.31	88.6833333	9	13.0428	2.95626667	15.9990667	10.6660444	5.33302222	0.52962155	1.0592431	1.58886464	0.79251158	0.20748842	0.25127595	10754	1874	4.41191593	0
AT1G76080	6	83.2933333	15.5066667	16.5	0.925	99.0733333	10.8333333	14.7434	3.5586	18.302	12.2013333	6.10066667	0.52962269	1.05924537	1.58886806	0.79251207	0.20748793	0.25130366	10754	1875	4.14303378	0
AT3G01100	5	95.276	4.722	7.6	9	91	9.4	8.240976	1.358872	9.599848	6.39989867	3.19994933	0.52962803	1.05925607	1.5888841	0.79251436	0.20748564	0.25132919	10754	1876	6.0645712	0
AT5G20300	20	90.9235	8.657	9.6	12.3045	87.137	6.95	9.728656	1.831072	11.559728	7.70648533	3.85324267	0.53061467	1.06122935	1.59184402	0.79293713	0.20706287	0.25084534	10754	1877	5.3130931	0
AT5G19330	2	78.64	16.665	20.5	1.785	98.21	18	17.1212	4.416325	21.537525	14.35835	7.179175	0.53163073	1.06326146	1.5948922	0.79337143	0.20662857	0.25034741	10754	1878	3.87679802	0
AT4G38940	2	89.9	10.095	10.5	5.88	94.115	16	10.4395	2.059975	12.499475	8.33298333	4.16649167	0.53251186	1.06502372	1.59753558	0.7937472	0.2062528	0.2499203	10754	1879	5.06777995	0
AT2G01620	7	94.08	5.91714286	8.14285714	3.57142857	96.4285714	11.1428571	8.6608	1.48182449	10.1426245	6.76174966	3.38087483	0.53335192	1.06670385	1.60005577	0.79410469	0.20589531	0.24951523	10754	1880	5.84468678	0
AT1G50910	1	83.33	16.66	18	32.43	67.56	37	15.9994	3.9988	19.9982	13.3321333	6.66606667	0.53362139	1.06724277	1.60086416	0.79421921	0.20578079	0.24940455	10754	1881	4.00105032	0
AT5G06810	5	90.666	9.332	10	10.664	89.332	5.6	10.0666	1.9332	11.9998	7.99986667	3.99993333	0.53393223	1.06786447	1.6017967	0.79435122	0.20564878	0.24927265	10754	1882	5.20722119	0
AT3G02690	8	92.36	7.63875	9	4.16625	95.8325	5.875	9.3124	1.6874875	10.9998875	7.33325833	3.66662917	0.53414206	1.06828413	1.60242619	0.79444028	0.20555972	0.24919279	10754	1883	5.51850014	0
AT3G49890	2	85.29	14.705	15	13.635	86.36	11.5	13.7935	3.20575	16.99925	11.3328333	5.66641667	0.53427773	1.06855546	1.60283318	0.79449783	0.20550217	0.24915111	10754	1884	4.30273727	0
AT5G13000	2	93.75	0	6.5	0	100	3.5	7.09375	1	8.09375	5.39583333	2.69791667	0.53428652	1.06857304	1.60285956	0.79450156	0.20549844	0.24917468	10754	1885	7.09375	0
AT5G22370	4	90.97	5.9025	8.5	6.665	93.3325	6.75	8.73245	1.5017125	10.2341625	6.822775	3.4113875	0.53451251	1.06902502	1.60353754	0.79459739	0.20540261	0.24908657	10754	1886	5.81499455	0
AT1G53760	2	94.44	5.555	8	12.5	87.5	7.5	8.5552	1.4444	9.9996	6.6664	3.3332	0.53515622	1.07031244	1.60546867	0.79487006	0.20512994	0.24878396	10754	1887	5.92301302	0
AT1G75230	2	94.44	5.555	8	9.375	90.625	12.5	8.5552	1.4444	9.9996	6.6664	3.3332	0.53515622	1.07031244	1.60546867	0.79487006	0.20512994	0.24881202	10754	1888	5.92301302	0
AT3G51290	2	94.44	5.555	8	0	100	22	8.5552	1.4444	9.9996	6.6664	3.3332	0.53515622	1.07031244	1.60546867	0.79487006	0.20512994	0.24884009	10754	1889	5.92301302	0
AT5G40530	2	94.44	5.555	8	22.5	77.5	4.5	8.5552	1.4444	9.9996	6.6664	3.3332	0.53515622	1.07031244	1.60546867	0.79487006	0.20512994	0.24886816	10754	1890	5.92301302	0
AT5G41360	2	94.44	5.555	8	0	100	4.5	8.5552	1.4444	9.9996	6.6664	3.3332	0.53515622	1.07031244	1.60546867	0.79487006	0.20512994	0.24889624	10754	1891	5.92301302	0
AT2G32630	9	100	0	6.11111111	14.2857143	85.7142857	2.42857143	7.11111111	1	8.11111111	5.40740741	2.7037037	0.53678336	1.07356672	1.61035008	0.7955574	0.2044426	0.24809024	10754	1892	7.11111111	0
AT1G78700	2	90	10	10.5	20	80	3	10.45	2.05	12.5	8.33333333	4.16666667	0.53763333	1.07526667	1.6129	0.79591537	0.20408463	0.2476838	10754	1893	5.09756098	0
AT4G28630	5	96	4	7.4	1.052	98.946	7	8.104	1.296	9.4	6.26666667	3.13333333	0.5386905	1.07738099	1.61607149	0.79635957	0.20364043	0.2471726	10754	1894	6.25308642	0
AT2G35020	6	97.6183333	2.38	6.83333333	0	100	5.5	7.67058611	1.16263333	8.83321944	5.88881296	2.94440648	0.53910959	1.07821918	1.61732877	0.79653535	0.20346465	0.24698712	10754	1895	6.59759693	0
AT3G01540	8	94.27	5.72875	8.125	5.8875	94.10625	20.875	8.6594375	1.46546094	10.1248984	6.74993229	3.37496615	0.5401847	1.0803694	1.6205541	0.79698546	0.20301454	0.24646855	10754	1896	5.90901967	0
AT2G19530	7	95.2371429	4.76142857	7.71428571	0	100	7.71428571	8.34686531	1.3673102	9.71417551	6.47611701	3.2380585	0.54040086	1.08080172	1.62120258	0.79707581	0.20292419	0.24638667	10754	1897	6.10458788	0
AT2G37050	19	95.8452632	4.15210526	7.47368421	4.36842105	94.3136842	6.57894737	8.1631723	1.31031524	9.47348753	6.31565836	3.15782918	0.54045162	1.08090323	1.62135485	0.79709702	0.20290298	0.24638873	10754	1898	6.22993008	0
AT4G00840	3	92.5	7.5	9	0	100	9.33333333	9.325	1.675	11	7.33333333	3.66666667	0.54091856	1.08183712	1.62275568	0.79729203	0.20270797	0.24617974	10754	1899	5.56716418	0
AT3G54230	6	96.2283333	3.76833333	7.33333333	14.0716667	85.9233333	8.16666667	8.05674444	1.27634444	9.33308889	6.22205926	3.11102963	0.54098966	1.08197932	1.62296898	0.7973217	0.2026783	0.2461715	10754	1900	6.31235908	0
AT3G25440	7	100	0	6.14285714	0	100	5	7.14285714	1	8.14285714	5.42857143	2.71428571	0.54135338	1.08270677	1.62406015	0.79747341	0.20252659	0.24601501	10754	1901	7.14285714	0
AT3G45890	6	94.21	5.78666667	8.16666667	5.555	94.4433333	9.66666667	8.69381667	1.47257778	10.1663944	6.7775963	3.38879815	0.54177032	1.08354064	1.62531096	0.79764716	0.20235284	0.24583172	10754	1902	5.90380814	0
AT5G55100	4	90.4525	9.545	10.25	5.555	94.44	8	10.2713813	1.9783625	12.2497438	8.16649583	4.08324792	0.54252677	1.08505354	1.62758031	0.79796195	0.20203805	0.24547703	10754	1903	5.19186006	0
AT5G54090	10	97.5	2.5	6.9	8.358	91.639	5	7.7275	1.1725	8.9	5.93333333	2.96666667	0.54253382	1.08506765	1.62760147	0.79796488	0.20203512	0.24550121	10754	1904	6.59061834	0
AT5G10710	6	95.8333333	4.16666667	7.5	4.16666667	95.8333333	5.16666667	8.1875	1.3125	9.5	6.33333333	3.16666667	0.54283169	1.08566338	1.62849507	0.79808867	0.20191133	0.24537851	10754	1905	6.23809524	0
AT4G36530	4	95.8325	4.165	7.5	4.165	95.8325	3.75	8.1874375	1.312375	9.4998125	6.33320833	3.16660417	0.542879	1.085758	1.628637	0.79810833	0.20189167	0.24538235	10754	1906	6.23864178	0
AT1G36280	36	91.51	8.48805556	9.58333333	3.8975	96.1008333	10.4444444	9.76970833	1.81343866	11.583147	7.72209799	3.861049	0.54294935	1.0858987	1.62884806	0.79813755	0.20186245	0.24537457	10754	1907	5.38739388	0
AT1G24062	2	59.735	39.605	77	24.055	75.935	136.5	46.99595	31.49585	78.4918	52.3278667	26.1639333	0.54329246	1.08658492	1.62987738	0.79827999	0.20172001	0.24522914	10754	1908	1.4921315	0
AT5G48680	2	55.48	44.51	25	20.19	79.805	17	14.87	12.1275	26.9975	17.9983333	8.99916667	0.54374309	1.08748619	1.63122928	0.79846689	0.20153311	0.24502962	10754	1909	1.22613894	0
AT5G22110	2	91.665	8.33	9.5	11.11	88.88	9	9.708175	1.79135	11.499525	7.66635	3.833175	0.5438115	1.08762301	1.63143451	0.79849525	0.20150475	0.24502285	10754	1910	5.41947414	0
AT5G52970	2	91.665	8.33	9.5	16.25	83.75	6.5	9.708175	1.79135	11.499525	7.66635	3.833175	0.5438115	1.08762301	1.63143451	0.79849525	0.20150475	0.24505056	10754	1911	5.41947414	0
AT4G24730	5	94.642	5.356	8	3.636	96.362	7	8.57136	1.42848	9.99984	6.66656	3.33328	0.54424816	1.08849633	1.63274449	0.79867613	0.20132387	0.24485827	10754	1912	6.00033602	0
AT3G43270	6	100	0	6.16666667	0	100	9.83333333	7.16666667	1	8.16666667	5.44444444	2.72222222	0.54478458	1.08956916	1.63435374	0.79889808	0.20110192	0.244616	10754	1913	7.16666667	0
AT5G14940	6	100	0	6.16666667	0	100	2.66666667	7.16666667	1	8.16666667	5.44444444	2.72222222	0.54478458	1.08956916	1.63435374	0.79889808	0.20110192	0.24464367	10754	1914	7.16666667	0
AT3G51580	11	98.9890909	1.01	6.45454545	1.25	98.75	5.3	7.38929587	1.06519091	8.45448678	5.63632452	2.81816226	0.54519724	1.09039447	1.63559171	0.79906862	0.20093138	0.24446386	10754	1915	6.93706246	0
AT1G02145	8	98.4375	1.5625	6.625	3.03	96.9683333	6	7.52148438	1.10351563	8.625	5.75	2.875	0.54576642	1.09153283	1.63729925	0.79930357	0.20069643	0.24420563	10754	1916	6.8159292	0
AT5G60690	6	93.9383333	6.06	8.33333333	0	100	5.5	8.82819444	1.505	10.3331944	6.8887963	3.44439815	0.54599745	1.09199489	1.63799234	0.79939885	0.20060115	0.24411732	10754	1917	5.86590993	0
AT5G24360	31	99.3548387	0.64516129	6.35483871	4.111	95.8886667	3.86666667	7.31383975	1.04099896	8.35483871	5.56989247	2.78494624	0.54603426	1.09206852	1.63810277	0.79941403	0.20058597	0.24412648	10754	1918	7.02578968	0
AT5G47820	6	49.24	50.7583333	10.1666667	0	100	7.33333333	6.00606667	6.16043056	12.1664972	8.11099815	4.05549907	0.5462628	1.0925256	1.63878839	0.79950821	0.20049179	0.24403946	10754	1919	0.97494268	0
AT2G39675	2	90.905	9.09	10	0	100	8	10.0905	1.909	11.9995	7.99966667	3.99983333	0.54647077	1.09294155	1.63941232	0.79959388	0.20040612	0.2439628	10754	1920	5.2857517	0
AT2G32590	6	93.275	6.72166667	8.66666667	0	100	2.66666667	9.08383333	1.58254444	10.6663778	7.11091852	3.55545926	0.54738257	1.09476514	1.64214772	0.79996895	0.20003105	0.24353378	10754	1921	5.74001783	0
AT5G50350	19	89.1594737	10.8352632	11.2631579	27.8347368	72.1621053	5.84210526	11.0421723	2.2203928	13.2625651	8.84171006	4.42085503	0.54763547	1.09527094	1.64290641	0.80007284	0.19992716	0.24343486	10754	1922	4.97307157	0
AT2G42130	4	94.1525	5.8425	8.25	4.165	95.8325	3.5	8.76758125	1.48200625	10.2495875	6.83305833	3.41652917	0.54768725	1.0953745	1.64306174	0.8000941	0.1999059	0.24343654	10754	1923	5.91602178	0
AT5G45110	15	56.78	43.2126667	32.6666667	0.66066667	99.3373333	33.4666667	19.5481333	15.1161378	34.6642711	23.1095141	11.554757	0.54884031	1.09768061	1.64652092	0.80056689	0.19943311	0.2428883	10754	1924	1.29319629	0
AT5G19350	2	89.52	10.47	11	0	100	8.5	10.8472	2.1517	12.9989	8.66593333	4.33296667	0.54903772	1.09807544	1.64711316	0.8006477	0.1993523	0.24281738	10754	1925	5.04122322	0
AT5G59980	15	95.8873333	4.11	7.53333333	14.5392857	85.4585714	6.5	8.22351244	1.30962	9.53313244	6.35542163	3.17771081	0.5491002	1.0982004	1.6473006	0.80067327	0.19932673	0.24281374	10754	1926	6.2793119	0
AT1G56500	5	100	0	6.2	38	62	5.4	7.2	1	8.2	5.46666667	2.73333333	0.5495935	1.09918699	1.64878049	0.80087501	0.19912499	0.24259547	10754	1927	7.2	0
AT2G21630	5	100	0	6.2	12.5	87.5	7.5	7.2	1	8.2	5.46666667	2.73333333	0.5495935	1.09918699	1.64878049	0.80087501	0.19912499	0.24262295	10754	1928	7.2	0
AT3G24670	5	100	0	6.2	0	100	3.6	7.2	1	8.2	5.46666667	2.73333333	0.5495935	1.09918699	1.64878049	0.80087501	0.19912499	0.24265045	10754	1929	7.2	0
AT5G26910	10	100	0	6.2	0	100	3.625	7.2	1	8.2	5.46666667	2.73333333	0.5495935	1.09918699	1.64878049	0.80087501	0.19912499	0.24267795	10754	1930	7.2	0
AT5G29000	5	100	0	6.2	0	100	4.5	7.2	1	8.2	5.46666667	2.73333333	0.5495935	1.09918699	1.64878049	0.80087501	0.19912499	0.24270545	10754	1931	7.2	0
AT5G48600	9	44.1244444	55.8711111	6.22222222	3.125	96.875	3.375	3.74552099	4.47642469	8.22194568	5.48129712	2.74064856	0.54967259	1.09934518	1.64901777	0.80090733	0.19909267	0.24269356	10754	1932	0.83672155	0
AT3G26750	16	93.411875	6.586875	8.625	2.755625	97.2425	7.25	9.05677422	1.56811797	10.6248922	7.08326146	3.54163073	0.54985301	1.09970601	1.64955902	0.80098104	0.19901896	0.24263121	10754	1933	5.77556944	0
AT3G10690	5	88.332	11.666	12	11.636	88.362	7.2	11.59984	2.39992	13.99976	9.33317333	4.66658667	0.55048563	1.10097125	1.65145688	0.80123924	0.19876076	0.2423439	10754	1934	4.83342778	0
AT3G02920	9	89.4455556	10.55	11.1111111	7.65	92.3477778	8.55555556	10.9383951	2.17222222	13.1106173	8.74041152	4.37020576	0.55273503	1.10547006	1.65820509	0.80215416	0.19784584	0.24125572	10754	1935	5.03557829	0
AT3G03060	4	89.9275	10.0675	10.75	20.1375	79.8575	10.25	10.6672063	2.08225625	12.7494625	8.49964167	4.24982083	0.55276874	1.10553748	1.65830622	0.80216783	0.19783217	0.2412664	10754	1936	5.12290754	0
AT5G58210	5	94.846	5.15	8	4.165	95.8325	3.5	8.58768	1.412	9.99968	6.66645333	3.33322667	0.5536845	1.10736901	1.66105351	0.80253886	0.19746114	0.24084123	10754	1937	6.08192635	0
AT1G15440	4	97.5	2.5	7	21.415	78.5825	11.25	7.825	1.175	9	6	3	0.55510417	1.11020833	1.6653125	0.80311244	0.19688756	0.24016888	10754	1938	6.65957447	0
AT1G53520	2	80.19	19.8	26.5	8.82	91.175	21	22.25035	6.247	28.49735	18.9982333	9.49911667	0.55669717	1.11339435	1.67009152	0.80375372	0.19624628	0.23941378	10754	1939	3.56176565	0
AT1G25560	4	100	0	6.25	0	100	16.5	7.25	1	8.25	5.5	2.75	0.55681818	1.11363636	1.67045455	0.80380234	0.19619766	0.23938163	10754	1940	7.25	0
AT1G51580	4	100	0	6.25	0	100	7.5	7.25	1	8.25	5.5	2.75	0.55681818	1.11363636	1.67045455	0.80380234	0.19619766	0.23940879	10754	1941	7.25	0
AT5G17640	4	100	0	6.25	0	100	8.25	7.25	1	8.25	5.5	2.75	0.55681818	1.11363636	1.67045455	0.80380234	0.19619766	0.23943596	10754	1942	7.25	0
AT5G24580	8	100	0	6.25	0	100	10.125	7.25	1	8.25	5.5	2.75	0.55681818	1.11363636	1.67045455	0.80380234	0.19619766	0.23946313	10754	1943	7.25	0
AT1G05160	17	86.2517647	13.7435294	14.2352941	27.9147059	72.08	12.6470588	13.2781924	2.95643183	16.2346242	10.8230828	5.41154141	0.55691739	1.11383478	1.67075217	0.80384218	0.19615782	0.23944168	10754	1944	4.49128988	0
AT2G34730	10	91.594	8.402	9.7	4.483	95.515	10.7	9.884618	1.814994	11.699612	7.79974133	3.89987067	0.55728909	1.11457817	1.67186726	0.80399138	0.19600862	0.23928671	10754	1945	5.44608853	0
AT3G25480	8	89.1925	10.79875	11.375	16.31875	83.67875	10.5	11.1456469	2.22835781	13.3740047	8.91600313	4.45800156	0.55757173	1.11514345	1.67271518	0.80410475	0.19589525	0.23917547	10754	1946	5.00173124	0
AT5G54290	15	92.9646667	7.032	8.93333333	18.4507143	81.5457143	3.14285714	9.30484356	1.628192	10.9330356	7.28869037	3.64434519	0.55769603	1.11539206	1.67308808	0.80415458	0.19584542	0.23914178	10754	1947	5.71483188	0
AT3G09370	6	93.1733333	6.82333333	8.83333333	13.095	86.9033333	3.66666667	9.23031111	1.60272778	10.8330389	7.22202593	3.61101296	0.55845956	1.11691911	1.67537867	0.80446035	0.19553965	0.23879553	10754	1948	5.75912593	0
AT3G17810	2	92.855	7.14	9	0	100	9	9.35695	1.6426	10.99955	7.33303333	3.66651667	0.55860085	1.11720171	1.67580256	0.80451687	0.19548313	0.23875361	10754	1949	5.6964264	0
AT1G47570	16	92.085	7.9125	9.4375	4.63125	95.365625	8	9.69052188	1.74674219	11.4372641	7.62484271	3.81242135	0.55962209	1.11924418	1.67886627	0.80492483	0.19507517	0.23828241	10754	1950	5.54776884	0
AT1G55040	3	96.6666667	3.33333333	7.33333333	4.165	95.83	7	8.08888889	1.24444444	9.33333333	6.22222222	3.11111111	0.56	1.12	1.68	0.80507555	0.19492445	0.23812536	10754	1951	6.5	0
AT2G32700	3	96.6666667	3.33333333	7.33333333	0	100	5.66666667	8.08888889	1.24444444	9.33333333	6.22222222	3.11111111	0.56	1.12	1.68	0.80507555	0.19492445	0.23815242	10754	1952	6.5	0
AT3G10230	3	96.6666667	3.33333333	7.33333333	0	100	6.33333333	8.08888889	1.24444444	9.33333333	6.22222222	3.11111111	0.56	1.12	1.68	0.80507555	0.19492445	0.23817948	10754	1953	6.5	0
AT3G25030	6	97.6183333	2.38	7	6	94	8	7.83328333	1.1666	8.99988333	5.99992222	2.99996111	0.56020942	1.12041885	1.68062827	0.80515901	0.19484099	0.23810455	10754	1954	6.71462655	0
AT3G52660	4	95	5	8	6.8175	93.18	7.5	8.6	1.4	10	6.66666667	3.33333333	0.56066667	1.12133333	1.682	0.80534109	0.19465891	0.23790907	10754	1955	6.14285714	0
AT5G50280	2	95	5	8	10.71	89.285	10.5	8.6	1.4	10	6.66666667	3.33333333	0.56066667	1.12133333	1.682	0.80534109	0.19465891	0.23793611	10754	1956	6.14285714	0
AT3G28990	1	52.94	47.05	17	45.45	54.54	11	9.9998	8.9985	18.9983	12.6655333	6.33276667	0.5610608	1.12212159	1.68318239	0.80549788	0.19450212	0.2377715	10754	1957	1.1112741	0
AT2G20585	3	92.3066667	7.69	9.33333333	12.5	87.5	2.5	9.61528889	1.71773333	11.3330222	7.55534815	3.77767407	0.56163605	1.12327209	1.68490814	0.80572645	0.19427355	0.23751907	10754	1958	5.597661	0
AT1G55500	3	95.8333333	4.16666667	7.66666667	0	100	3	8.34722222	1.31944444	9.66666667	6.44444444	3.22222222	0.56181154	1.12362308	1.68543463	0.80579612	0.19420388	0.23746089	10754	1959	6.32631579	0
AT3G51950	7	100	0	6.28571429	1.78571429	98.2142857	6.14285714	7.28571429	1	8.28571429	5.52380952	2.76190476	0.56198686	1.12397373	1.68596059	0.80586569	0.19413431	0.23740282	10754	1960	7.28571429	0
AT1G45474	4	93.9275	6.07	8.5	31.37	68.625	15.25	8.9838375	1.51595	10.4997875	6.99985833	3.49992917	0.56232186	1.12464371	1.68696557	0.80599854	0.19400146	0.23726733	10754	1961	5.92620964	0
AT1G09160	8	98.4375	1.5625	6.75	0	100	4.25	7.64453125	1.10546875	8.75	5.83333333	2.91666667	0.56236078	1.12472156	1.68708235	0.80601397	0.19398603	0.23727545	10754	1962	6.91519435	0
AT5G05410	25	96.5552	3.4444	7.4	3.0168	96.9824	7.36	8.1450848	1.2548856	9.3999704	6.26664693	3.13332347	0.56306488	1.12612976	1.68919465	0.80629283	0.19370717	0.23696131	10754	1963	6.49069907	0
AT4G16807	18	94.8394444	5.15833333	8.11111111	6.74555556	93.2533333	2.88888889	8.69253272	1.41839815	10.1109309	6.74062058	3.37031029	0.56522407	1.13044814	1.69567221	0.80714507	0.19285493	0.23594561	10754	1964	6.12841516	0
AT5G51590	8	85.57125	14.42	15.25	18.7925	81.20125	16.375	14.0496156	3.19905	17.2486656	11.4991104	5.74955521	0.56570261	1.13140523	1.69710784	0.80733336	0.19266664	0.23574207	10754	1965	4.3918087	0
AT3G48480	13	95.5123077	4.48692308	7.84615385	2.5	97.5	2.875	8.4940426	1.35205089	9.84609349	6.56406233	3.28203116	0.56745711	1.13491423	1.70237134	0.80802185	0.19197815	0.23492638	10754	1966	6.28233943	0
AT1G49540	5	91	9	10.2	9.64	90.356	9.8	10.282	1.918	12.2	8.13333333	4.06666667	0.56763546	1.13527093	1.70290639	0.80809168	0.19190832	0.23486766	10754	1967	5.36079249	0
AT1G58025	7	89.8785714	10.1171429	11	7.43428571	92.5628571	12.7142857	10.8866429	2.11288571	12.9995286	8.66635238	4.33317619	0.56883099	1.13766198	1.70649297	0.80855898	0.19144102	0.23432242	10754	1968	5.15249963	0
AT5G67030	2	87.57	12.42	13	5	95	8	12.3841	2.6146	14.9987	9.99913333	4.99956667	0.5688559	1.1377118	1.7065677	0.8085687	0.1914313	0.23433719	10754	1969	4.73651801	0
AT1G10538	3	100	0	6.33333333	0	100	1.33333333	7.33333333	1	8.33333333	5.55555556	2.77777778	0.56888889	1.13777778	1.70666667	0.80858157	0.19141843	0.2343481	10754	1970	7.33333333	0
AT1G24530	3	100	0	6.33333333	0	100	5	7.33333333	1	8.33333333	5.55555556	2.77777778	0.56888889	1.13777778	1.70666667	0.80858157	0.19141843	0.23437479	10754	1971	7.33333333	0
AT2G33110	3	100	0	6.33333333	0	100	1.66666667	7.33333333	1	8.33333333	5.55555556	2.77777778	0.56888889	1.13777778	1.70666667	0.80858157	0.19141843	0.23440147	10754	1972	7.33333333	0
AT3G19370	12	100	0	6.33333333	0	100	6.08333333	7.33333333	1	8.33333333	5.55555556	2.77777778	0.56888889	1.13777778	1.70666667	0.80858157	0.19141843	0.23442817	10754	1973	7.33333333	0
AT3G22840	3	100	0	6.33333333	0	100	10.3333333	7.33333333	1	8.33333333	5.55555556	2.77777778	0.56888889	1.13777778	1.70666667	0.80858157	0.19141843	0.23445487	10754	1974	7.33333333	0
AT3G26080	3	100	0	6.33333333	39.8133333	60.18	7.33333333	7.33333333	1	8.33333333	5.55555556	2.77777778	0.56888889	1.13777778	1.70666667	0.80858157	0.19141843	0.23448157	10754	1975	7.33333333	0
AT4G11130	3	100	0	6.33333333	0	100	2.5	7.33333333	1	8.33333333	5.55555556	2.77777778	0.56888889	1.13777778	1.70666667	0.80858157	0.19141843	0.23450829	10754	1976	7.33333333	0
AT5G02010	3	100	0	6.33333333	0	100	2	7.33333333	1	8.33333333	5.55555556	2.77777778	0.56888889	1.13777778	1.70666667	0.80858157	0.19141843	0.23453501	10754	1977	7.33333333	0
AT5G17010	3	100	0	6.33333333	0	100	6.66666667	7.33333333	1	8.33333333	5.55555556	2.77777778	0.56888889	1.13777778	1.70666667	0.80858157	0.19141843	0.23456173	10754	1978	7.33333333	0
AT5G64020	3	100	0	6.33333333	0	100	16	7.33333333	1	8.33333333	5.55555556	2.77777778	0.56888889	1.13777778	1.70666667	0.80858157	0.19141843	0.23458846	10754	1979	7.33333333	0
AT3G59000	12	98.8091667	0	6.41666667	13.8883333	84.7208333	3.75	7.34025486	1	8.34025486	5.56016991	2.78008495	0.5698931	1.13978619	1.70967929	0.80897301	0.19102699	0.23413542	10754	1980	7.34025486	0
AT4G03090	3	94.4433333	5.55333333	8.33333333	6.06	93.9366667	6.66666667	8.87027778	1.46277778	10.3330556	6.8887037	3.44435185	0.57001084	1.14002169	1.71003253	0.80901885	0.19098115	0.23410593	10754	1981	6.06399544	0
AT4G10925	4	95.8325	4.165	7.75	5.635	94.36	10.75	8.42701875	1.3227875	9.74980625	6.49987083	3.24993542	0.57138045	1.14276089	1.71414134	0.80955107	0.19044893	0.23348015	10754	1982	6.37065194	0
AT5G61880	3	92.5	7.5	9.33333333	13.77	86.2233333	10	9.63333333	1.7	11.3333333	7.55555556	3.77777778	0.57138889	1.14277778	1.71416667	0.80955434	0.19044566	0.23350275	10754	1983	5.66666667	0
AT5G16630	3	96.9666667	3.03	7.33333333	0	100	10.3333333	8.11088889	1.2222	9.33308889	6.22205926	3.11102963	0.57339174	1.14678348	1.72017521	0.81032951	0.18967049	0.23257885	10754	1984	6.63630248	0
AT4G15010	10	98.571	1.428	6.8	0	100	4.55555556	7.702828	1.097104	8.799932	5.86662133	2.93331067	0.57471835	1.1494367	1.72415504	0.81084092	0.18915908	0.23197819	10754	1985	7.02105543	0
AT5G63950	20	86.755	12.4675	13.35	39.2111111	60.7866667	10.6111111	12.5817925	2.66441125	15.2462038	10.1641358	5.08206792	0.57506746	1.15013492	1.72520237	0.81097524	0.18902476	0.2318399	10754	1986	4.72216611	0
AT5G49540	11	73.6172727	26.3754545	90.5454545	32.2745455	67.72	62.5454545	67.6570942	24.8817752	92.5388694	61.6925796	30.8462898	0.57665662	1.15331324	1.72996986	0.81158525	0.18841475	0.23111808	10754	1987	2.71914257	0
AT1G17370	7	96.7857143	3.21428571	7.42857143	0	100	13.4285714	8.18979592	1.23877551	9.42857143	6.28571429	3.14285714	0.57678836	1.15357673	1.73036509	0.81163572	0.18836428	0.23108253	10754	1988	6.61120264	0
AT4G16110	5	100	0	6.4	0	100	11.2	7.4	1	8.4	5.6	2.8	0.57857143	1.15714286	1.73571429	0.81231723	0.18768277	0.23027274	10754	1989	7.4	0
AT5G66250	5	100	0	6.4	0	100	5.8	7.4	1	8.4	5.6	2.8	0.57857143	1.15714286	1.73571429	0.81231723	0.18768277	0.23029901	10754	1990	7.4	0
AT5G44080	12	52.92	47.0758333	17.5833333	3.475	96.5216667	22.5833333	10.3051	9.27750069	19.5826007	13.0550671	6.52753356	0.57926314	1.15852629	1.73778943	0.81258084	0.18741916	0.23000179	10754	1991	1.11076251	0
AT1G20610	6	93.61	6.38833333	8.83333333	40.454	59.544	3.8	9.26888333	1.56430278	10.8331861	7.22212407	3.61106204	0.58005421	1.16010842	1.74016263	0.81288178	0.18711822	0.22965868	10754	1992	5.92524891	0
AT5G44280	20	43.309	54.688	6.8	8.9755	91.023	4.4	3.945012	4.718784	8.663796	5.775864	2.887932	0.58034937	1.16069874	1.74104812	0.81299392	0.18700608	0.22954724	10754	1993	0.83602301	0
AT1G75420	3	91.6666667	0	7	0	100	4	7.41666667	1	8.41666667	5.61111111	2.80555556	0.5809956	1.1619912	1.7429868	0.81323918	0.18676082	0.22927236	10754	1994	7.41666667	0
AT5G04020	12	100	0	6.41666667	0	100	3.54545455	7.41666667	1	8.41666667	5.61111111	2.80555556	0.5809956	1.1619912	1.7429868	0.81323918	0.18676082	0.22929854	10754	1995	7.41666667	0
AT2G13600	13	95.6184615	4.37923077	7.92307692	2.22222222	97.7777778	3.77777778	8.57592426	1.34696982	9.92289408	6.61526272	3.30763136	0.58110975	1.1622195	1.74332925	0.81328246	0.18671754	0.22927157	10754	1996	6.36682732	0
AT5G34940	54	85.7653704	14.2281481	15.2962963	40.5233333	59.3012963	13.037037	14.1189252	3.1763797	17.2953049	11.5302032	5.76510162	0.58121102	1.16242204	1.74363306	0.81332085	0.18667915	0.22925061	10754	1997	4.444974	0
AT1G48560	6	97.6183333	2.38	7.16666667	2.77666667	97.2216667	3.16666667	7.99598056	1.17056667	9.16654722	6.11103148	3.05551574	0.58141298	1.16282596	1.74423893	0.81339738	0.18660262	0.2291828	10754	1998	6.83086302	0
[truncated: 8,755 more rows]
