# Supplementary material for: Perturbation of Parentally Biased Gene Expression during Interspecific Hybridization
Source: PLoS One. 2015 Feb 26;10(2):e0117293. doi: 10.1371/journal.pone.0117293 (PMC4342222; doi:10.1371/journal.pone.0117293)
Supplement: S4 File — Identification of MEGs in C24 x Col-0. (DAT) [file pone.0117293.s014.dat]

Gene	SNP/Gene	Mean(%at9-ColxC24)	Mean(%C24-ColxC24)	Mean(Cov-ColxC24)	Mean(%at9-C24xCol)	Mean(%C24-C24xCol)	Mean(Cov-C24xCol)	#mom_reads_C24xCol	#dad_reads_C24XCol	Adjusted Read #	Expected #mom	Expected #dad	O-E Mom	O-E Dad	Chi-Sq	Chi-Dist	P-value	Benjamini P (q value)	# Rows	Count	#Mom:#Dad	Bias MEG
AT1G04290	1	100	0	15	30	70	10	8	4	12	8	4	0	0	0	0	1	1	10853	0	2	0
AT1G17690	1	82.35	17.64	17	30	70	10	8	4	12	8	4	0	0	0	0	1	1.00009215	10853	1	2	0
AT1G77932	1	57.14	42.85	7	30	70	10	8	4	12	8	4	0	0	0	0	1	1.00018431	10853	2	2	0
AT2G09589	1				30	70	10	8	4	12	8	4	0	0	0	0	1	1.0002765	10853	3	2	0
AT2G27800	1	100	0	10	30	70	10	8	4	12	8	4	0	0	0	0	1	1.0003687	10853	4	2	0
AT2G31141	1	34.78	65.21	23	30	70	10	8	4	12	8	4	0	0	0	0	1	1.00046091	10853	5	2	0
AT2G31260	1	100	0	21	30	70	10	8	4	12	8	4	0	0	0	0	1	1.00055315	10853	6	2	0
AT5G40040	1	62.5	37.5	8	32	68	25	18	9	27	18	9	0	0	0	0	1	1.0006454	10853	7	2	0
AT5G50320	1	100	0	11	30	70	10	8	4	12	8	4	0	0	0	0	1	1.00073767	10853	8	2	0
AT2G32770	1	89.28	10.71	28	32.35	67.64	34	23.9976	11.999	35.9966	23.9977333	11.9988667	7.4081e-10	1.48162e-9	2.22243e-9	3.76144e-5	0.99996239	1.00079231	10853	9	1.99996666	0
AT5G18660	1	66.66	33.33	18	32.14	67.85	28	19.998	9.9992	29.9972	19.9981333	9.99906667	8.8897e-10	1.77794e-9	2.66692e-9	4.12045e-5	0.9999588	1.00088101	10853	10	1.99996	0
AT1G76540	1				28.57	71.42	7	5.9994	2.9999	8.9993	5.99953333	2.99976667	2.96319e-9	5.92639e-9	8.88958e-9	7.52282e-5	0.99992477	1.00093927	10853	11	1.99986666	0
AT2G15740	1	100	0	3	28.57	71.42	7	5.9994	2.9999	8.9993	5.99953333	2.99976667	2.96319e-9	5.92639e-9	8.88958e-9	7.52282e-5	0.99992477	1.0010316	10853	12	1.99986666	0
AT2G22260	1	81.81	18.18	11	28.57	71.42	7	5.9994	2.9999	8.9993	5.99953333	2.99976667	2.96319e-9	5.92639e-9	8.88958e-9	7.52282e-5	0.99992477	1.00112394	10853	13	1.99986666	0
AT3G10840	1	100	0	5	28.57	71.42	7	5.9994	2.9999	8.9993	5.99953333	2.99976667	2.96319e-9	5.92639e-9	8.88958e-9	7.52282e-5	0.99992477	1.00121631	10853	14	1.99986666	0
AT3G13438	1	100	0	7	28.57	71.42	7	5.9994	2.9999	8.9993	5.99953333	2.99976667	2.96319e-9	5.92639e-9	8.88958e-9	7.52282e-5	0.99992477	1.00130869	10853	15	1.99986666	0
AT3G19840	1	88.88	11.11	9	28.57	71.42	7	5.9994	2.9999	8.9993	5.99953333	2.99976667	2.96319e-9	5.92639e-9	8.88958e-9	7.52282e-5	0.99992477	1.00140108	10853	16	1.99986666	0
AT3G46610	1	93.33	6.66	15	28.57	71.42	7	5.9994	2.9999	8.9993	5.99953333	2.99976667	2.96319e-9	5.92639e-9	8.88958e-9	7.52282e-5	0.99992477	1.0014935	10853	17	1.99986666	0
AT4G17560	1	100	0	1	28.57	71.42	7	5.9994	2.9999	8.9993	5.99953333	2.99976667	2.96319e-9	5.92639e-9	8.88958e-9	7.52282e-5	0.99992477	1.00158593	10853	18	1.99986666	0
AT4G32272	1	88.88	11.11	9	28.57	71.42	7	5.9994	2.9999	8.9993	5.99953333	2.99976667	2.96319e-9	5.92639e-9	8.88958e-9	7.52282e-5	0.99992477	1.00167838	10853	19	1.99986666	0
AT4G35910	1	100	0	27	28.57	71.42	7	5.9994	2.9999	8.9993	5.99953333	2.99976667	2.96319e-9	5.92639e-9	8.88958e-9	7.52282e-5	0.99992477	1.00177084	10853	20	1.99986666	0
AT5G06020	3	61.1066667	38.8866667	5.33333333	28.57	71.42	7	5.9994	2.9999	8.9993	5.99953333	2.99976667	2.96319e-9	5.92639e-9	8.88958e-9	7.52282e-5	0.99992477	1.00186333	10853	21	1.99986666	0
AT5G13370	1	100	0	2	28.57	71.42	7	5.9994	2.9999	8.9993	5.99953333	2.99976667	2.96319e-9	5.92639e-9	8.88958e-9	7.52282e-5	0.99992477	1.00195583	10853	22	1.99986666	0
AT5G17330	1	86.66	13.33	15	28.57	71.42	7	5.9994	2.9999	8.9993	5.99953333	2.99976667	2.96319e-9	5.92639e-9	8.88958e-9	7.52282e-5	0.99992477	1.00204834	10853	23	1.99986666	0
AT5G54290	3	96.6666667	3.33333333	9	27.7733333	72.22	6	5.3332	2.6664	7.9996	5.33306667	2.66653333	3.3335e-9	6.667e-9	0.00000001	0.00007979	0.99992021	1.0021363	10853	24	2.00015002	0
AT1G50910	1	83.33	16.66	18	32.43	67.56	37	25.9972	12.9991	38.9963	25.9975333	12.9987667	4.27391e-9	8.54782e-9	1.28217e-8	9.03469e-5	0.99990965	1.00221827	10853	25	1.99992307	0
AT1G23147	1	66.66	33.33	24	32.2	66.1	59	39.999	19.998	59.997	39.998	19.999	2.50013e-8	5.00025e-8	7.50037e-8	0.00021852	0.99978148	1.00218236	10853	26	2.00015002	0
AT1G20810	1	85.71	14.28	7	30.76	69.23	13	9.9999	4.9988	14.9987	9.99913333	4.99956667	5.87829e-8	1.17566e-7	1.76349e-7	0.00033506	0.99966494	1.0021581	10853	27	2.00046011	0
AT2G22121	1	61.79	38.2	89	33.12	66.87	160	107.992	53.992	161.984	107.989333	53.9946667	6.58501e-8	1.317e-7	1.9755e-7	0.00035463	0.99964537	1.00223105	10853	28	2.00014817	0
AT4G35850	2	93	7	45.5	31.795	68.195	22.5	16.343875	8.153875	24.49775	16.3318333	8.16591667	8.87847e-6	1.77569e-5	2.66354e-5	0.00411783	0.99588217	0.99855037	10853	29	2.00443041	0
AT1G54180	4	100	0	2.66666667	27.1425	72.855	5.5	5.007025	2.4928375	7.4998625	4.99990833	2.49995417	0.00001013	0.00002026	3.03887e-5	0.00439839	0.99560161	0.99836129	10853	30	2.00856454	0
AT1G64870	3	65.2366667	34.76	7.66666667	31.83	68.16	23.6666667	17.1312	8.5331	25.6643	17.1095333	8.55476667	2.74376e-5	5.48752e-5	8.23128e-5	0.00723882	0.99276118	0.99560498	10853	31	2.0076174	0
AT1G16430	8	98.115	1.88125	25.625	31.3075	68.68875	15.5	11.6467563	5.8526625	17.4994188	11.6662792	5.83313958	0.00003267	6.53412e-5	9.80118e-5	0.007899	0.992101	0.99503485	10853	32	1.9899928	0
AT2G37970	4	97.725	2.2725	16.75	28.7675	71.225	7.75	6.5199375	3.22948125	9.74941875	6.4996125	3.24980625	6.35585e-5	0.00012712	0.00019068	0.01101726	0.98898274	0.99199904	10853	33	2.01888074	0
AT5G41260	3	100	0	30.6666667	30.7933333	69.2033333	14.3333333	10.9191444	5.41371111	16.3328556	10.8885704	5.44428519	0.00008585	0.0001717	0.00025755	0.01280413	0.98719587	0.99029826	10853	34	2.01694258	0
AT1G72040	3	91	8.99333333	19.6666667	30.3833333	69.61	12.3333333	9.58523333	4.74727778	14.3325111	9.55500741	4.7775037	9.56155e-5	0.00019123	0.00028685	0.01351276	0.98648724	0.98967887	10853	35	2.01910101	0
AT5G49480	7	51.92	48.0771429	8	30.7385714	69.2542857	14.1428571	10.7945347	5.34731224	16.1418469	10.7612313	5.38061565	0.00010307	0.00020613	0.0003092	0.0140293	0.9859707	0.98925211	10853	36	2.01868419	0
AT5G55220	5	83.94	16.052	15.6	30.01	68.552	13.2	10.048864	4.96132	15.010184	10.0067893	5.00339467	0.00017691	0.00035382	0.00053072	0.01837958	0.98162042	0.9849784	10853	37	2.02544162	0
AT3G55250	2	95	0	11.5	31.28	68.71	14	10.6194	5.3792	15.9986	10.6657333	5.33286667	0.00020128	0.00040256	0.00060383	0.01960447	0.98039553	0.98384028	10853	38	1.97415973	0
AT1G78060	2	83.33	16.665	27.5	33.015	66.975	72.5	49.556875	24.935875	74.49275	49.6618333	24.8309167	0.00022183	0.00044365	0.00066548	0.0205806	0.9794194	0.98295161	10853	39	1.98737261	0
AT5G27880	4	60	40	3.5	26.665	73.33	5.5	5.03315	2.466575	7.499725	4.99981667	2.49990833	0.00022223	0.00044446	0.00066669	0.02059938	0.97940062	0.98302367	10853	40	2.04054205	0
AT1G78700	2	100	0	9.5	27.14	72.855	6	5.3713	2.6284	7.9997	5.33313333	2.66656667	0.00027314	0.00054628	0.00081942	0.02283675	0.97716325	0.98086873	10853	41	2.04356262	0
AT1G23950	21	98.2247619	1.77190476	19.047619	28.7090476	70.9190476	8.38095238	6.94369161	3.40609161	10.3497832	6.89985548	3.44992774	0.0002785	0.000557	0.0008355	0.02305963	0.97694037	0.98073571	10853	42	2.03860976	0
AT4G17740	2	100	0	4	29.165	70.83	7	5.9581	3.04155	8.99965	5.99976667	2.99988333	0.00028936	0.00057873	0.00086809	0.02350496	0.97649504	0.98037934	10853	43	1.95890253	0
AT4G19370	2	90	10	10	29.165	70.83	7	5.9581	3.04155	8.99965	5.99976667	2.99988333	0.00028936	0.00057873	0.00086809	0.02350496	0.97649504	0.98047005	10853	44	1.95890253	0
AT3G15960	5	62.624	37.37	17	32.284	67.712	24.4	17.521728	8.877296	26.399024	17.5993493	8.79967467	0.00034235	0.00068469	0.00102704	0.02556579	0.97443421	0.97849135	10853	45	1.97376859	0
AT5G40950	6	90.2883333	9.70333333	98	32.645	67.3466667	67	46.1222667	22.87215	68.9944167	45.9962778	22.9981389	0.0003451	0.0006902	0.00103529	0.02566827	0.97433173	0.97847897	10853	46	2.01652519	0
AT2G29180	13	91.7376923	8.25923077	10.6923077	29.9138462	70.0792308	11.4615385	9.03215799	4.42858698	13.460745	8.97382998	4.48691499	0.00037912	0.00075824	0.00113736	0.02690336	0.97309664	0.97732906	10853	47	2.03951238	0
AT5G66230	5	75.18	24.818	8.4	30.498	69.496	9.8	7.810608	3.988804	11.799412	7.86627467	3.93313733	0.00039393	0.00078786	0.0011818	0.02742369	0.97257631	0.97689688	10853	48	1.95813281	0
AT1G01140	7	100	0	5.14285714	28.5685714	71.4228571	6	5.28537143	2.71411429	7.99948571	5.33299048	2.66649524	0.0004252	0.00085039	0.00127559	0.02849074	0.97150926	0.97591541	10853	49	1.9473651	0
AT5G41790	3	98.8066667	1.19	11	26.98	73.0133333	6	5.3808	2.6188	7.9996	5.33306667	2.66653333	0.00042723	0.00085447	0.0012817	0.02855888	0.97144112	0.97593728	10853	50	2.05468153	0
AT5G02630	5	100	0	13.8	29.664	70.332	7.6	6.345232	3.254464	9.599696	6.39979733	3.19989867	0.00046523	0.00093046	0.00139569	0.02980117	0.97019883	0.97477947	10853	51	1.94970109	0
AT2G14880	14	93.0121429	6.98071429	27.5	32.3378571	67.4585714	25.8571429	18.4428592	9.36164592	27.8045051	18.5363367	9.26816837	0.0004714	0.0009428	0.0014142	0.0299981	0.9700019	0.97467185	10853	52	1.97004451	0
AT5G25270	3	96.2933333	0	11	27.7766667	72.22	7	6.0554	2.94436667	8.99976667	5.99984444	2.99992222	0.00051442	0.00102883	0.00154325	0.03133621	0.96866379	0.97341742	10853	53	2.05660527	0
AT2G38270	4	88.08	11.915	9.5	31.1075	68.885	19	14.08815	6.910425	20.998575	13.99905	6.999525	0.0005671	0.00113419	0.00170129	0.03290076	0.96709924	0.97193518	10853	54	2.03868069	0
AT1G30940	2	100	0	1	30	70	8	6.6	3.4	10	6.66666667	3.33333333	0.00066667	0.00133333	0.002	0.03567059	0.96432941	0.96924125	10853	55	1.94117647	0
AT5G14995	2	0	100	1	30	70	12.5	9.75	4.75	14.5	9.66666667	4.83333333	0.00071839	0.00143678	0.00215517	0.03702756	0.96297244	0.96796702	10853	56	2.05263158	0
AT1G76820	4	65.175	34.8175	6	28.5675	71.425	8.5	7.071125	3.4282375	10.4993625	6.999575	3.4997875	0.00073139	0.00146278	0.00219416	0.03736076	0.96263924	0.96772172	10853	57	2.06261235	0
AT2G30970	2	95.71	4.285	24	31.94	68.055	17	12.56935	6.4298	18.99915	12.6661	6.33305	0.00073902	0.00147805	0.00221707	0.03755517	0.96244483	0.96761591	10853	58	1.95485863	0
AT5G41910	7	87.7242857	12.2714286	15.8571429	29.8714286	70.1271429	7.57142857	6.30962653	3.26169388	9.57132041	6.38088027	3.19044014	0.00079567	0.00159135	0.00238702	0.03896685	0.96103315	0.96628616	10853	59	1.93446312	0
AT4G31840	2	75.72	23.185	32	29.375	70.625	10.5	8.415625	4.084375	12.5	8.33333333	4.16666667	0.00081263	0.00162526	0.00243789	0.03937955	0.96062045	0.96596069	10853	60	2.06044376	0
AT4G22690	3				26.6666667	73.3333333	6	5.4	2.6	8	5.33333333	2.66666667	0.00083333	0.00166667	0.0025	0.03987761	0.96012239	0.96554932	10853	61	2.07692308	0
AT1G05160	15	89.5853333	10.4093333	15.2666667	31.6366667	68.3573333	14.0666667	10.6155982	5.45022444	16.0658227	10.7105484	5.35527422	0.00084174	0.00168349	0.00252523	0.04007819	0.95992181	0.96543707	10853	62	1.94773598	0
AT2G26740	6	92.4316667	7.565	5.33333333	30.85	69.1433333	10	7.91433333	4.085	11.9993333	7.99955556	3.99977778	0.0009079	0.00181581	0.00272371	0.04162205	0.95837795	0.96397367	10853	63	1.9374133	0
AT5G56580	9	68.3466667	31.6466667	11.3333333	29.6288889	70.3688889	7	5.92582222	3.07402222	8.99984444	5.9998963	2.99994815	0.00091451	0.00182902	0.00274353	0.04177308	0.95822692	0.96391109	10853	64	1.92770962	0
AT2G25305	2	63.095	36.9	13.5	31.425	68.565	24.5	17.798425	8.699125	26.49755	17.6650333	8.83251667	0.00100726	0.00201453	0.00302179	0.04383828	0.95616172	0.9619228	10853	65	2.04600175	0
AT4G03250	2	100	0	3.5	30	70	7.5	6.25	3.25	9.5	6.33333333	3.16666667	0.00109649	0.00219298	0.00328947	0.04573674	0.95426326	0.9601019	10853	66	1.92307692	0
AT2G42770	2	100	0	5.5	30.275	69.72	14.5	11.1094	5.389875	16.499275	10.9995167	5.49975833	0.00109772	0.00219543	0.00329315	0.04576225	0.95423775	0.96016524	10853	67	2.06116097	0
AT4G02730	3	84.9166667	15.0733333	6.66666667	30.1533333	69.8366667	7.66666667	6.35414444	3.31175556	9.6659	6.44393333	3.22196667	0.00125111	0.00250221	0.00375332	0.0488513	0.9511487	0.95714574	10853	68	1.91866348	0
AT3G15890	3	88.8866667	11.11	2.66666667	25.5533333	74.4433333	5.33333333	4.97031111	2.36284444	7.33315556	4.88877037	2.44438519	0.00136003	0.00272007	0.0040801	0.05093077	0.94906923	0.95514172	10853	69	2.1035287	0
AT1G55820	5	89.204	10.792	8.2	29.152	70.846	10.6	8.509676	4.090112	12.599788	8.39985867	4.19992933	0.00143572	0.00287144	0.00430716	0.05232677	0.94767323	0.95382524	10853	70	2.08054841	0
AT3G21690	3	75	25	4	27.69	72.3066667	7.66666667	6.54351111	3.1229	9.66641111	6.44427407	3.22213704	0.00152818	0.00305635	0.00458453	0.05398284	0.94601716	0.95224673	10853	71	2.09533162	0
AT1G71060	4	98.2125	1.785	7.75	30.7375	69.26	8.75	7.06025	3.68953125	10.7497813	7.16652083	3.58326042	0.00157587	0.00315174	0.0047276	0.05481741	0.94518259	0.95149491	10853	72	1.91358997	0
AT3G03960	17	97.4958824	2.37235294	75.8823529	33.0888235	66.9035294	45.1176471	31.1852983	15.9288986	47.1141969	31.4094646	15.7047323	0.00159985	0.00319971	0.00479956	0.05523235	0.94476765	0.95116543	10853	73	1.9577812	0
AT3G54050	22	68.3618182	31.6322727	14.5	32.1809091	67.8118182	16.2727273	12.0348322	6.23671157	18.2715438	12.1810292	6.0905146	0.00175466	0.00350932	0.00526398	0.05783839	0.94216161	0.94862974	10853	74	1.92967594	0
AT5G63380	3	100	0	13.3333333	30.6833333	69.3066667	8.33333333	6.77555556	3.55694444	10.3325	6.88833333	3.44416667	0.00184643	0.00369286	0.00553929	0.05932891	0.94067109	0.94721687	10853	75	1.90488091	0
AT1G24240	3	98.7966667	1.19666667	59	31.4133333	68.5766667	27.6666667	19.9728778	9.69102222	29.6639	19.7759333	9.88796667	0.00196133	0.00392266	0.00588399	0.06114349	0.93885651	0.94547738	10853	76	2.06096708	0
AT3G27680	2	48.57	51.425	6	31.31	68.68	10	7.868	4.131	11.999	7.99933333	3.99966667	0.00215624	0.00431247	0.00646871	0.06410335	0.93589665	0.94258411	10853	77	1.90462358	0
AT3G15040	2	100	0	9.5	31.695	68.3	11.5	8.8545	4.644925	13.499425	8.99961667	4.49980833	0.00233997	0.00467994	0.00701991	0.06677257	0.93322743	0.93998304	10853	78	1.90627405	0
AT3G48190	2	93.33	6.665	8	30	70	6.5	5.55	2.95	8.5	5.66666667	2.83333333	0.00240196	0.00480392	0.00720588	0.06764915	0.93235085	0.93918729	10853	79	1.88135593	0
AT1G61330	7	64.35	34.6228571	6.42857143	27.4771429	72.52	7.85714286	6.698	3.15891837	9.85691837	6.57127891	3.28563946	0.0024437	0.0048874	0.0073311	0.06823297	0.93176703	0.93868631	10853	80	2.12034602	0
AT5G49540	11	73.6172727	26.3754545	90.5454545	32.2745455	67.72	62.5454545	43.3557818	21.1862612	64.542043	43.0280287	21.5140143	0.00249656	0.00499312	0.00748969	0.0689652	0.9310348	0.93803571	10853	81	2.04641024	0
AT4G13080	5	46.304	53.688	11.2	26.802	73.192	7	6.12344	2.87614	8.99958	5.99972	2.99986	0.00255123	0.00510245	0.00765368	0.06971422	0.93028578	0.93736807	10853	82	2.12904796	0
AT3G26010	3	81.25	18.75	5.5	25.8333333	74.1666667	6	5.45	2.55	8	5.33333333	2.66666667	0.00255208	0.00510417	0.00765625	0.06972591	0.93027409	0.93744333	10853	83	2.1372549	0
AT3G62030	2	87.65	12.345	24	30.925	69.065	22.5	16.539625	7.958125	24.49775	16.3318333	8.16591667	0.00264376	0.00528751	0.00793127	0.07096391	0.92903609	0.93628272	10853	84	2.07833189	0
AT3G06730	11	97.0418182	2.95272727	24.0909091	32.1863636	67.8045455	13.8181818	10.3693554	5.44757025	15.8169256	10.5446171	5.27230854	0.00291302	0.00582604	0.00873906	0.07448008	0.92551992	0.93282575	10853	85	1.90348264	0
AT2G43660	6	66.01	33.395	41.5	31.8433333	68.1483333	42.6666667	30.0766222	14.5864889	44.6631111	29.7754074	14.8877037	0.00304716	0.00609432	0.00914147	0.07617051	0.92382949	0.93120845	10853	86	2.06195079	0
AT2G24030	2	55	36.665	5.5	25	75	5.5	5.125	2.375	7.5	5	2.5	0.003125	0.00625	0.009375	0.0771343	0.9228657	0.93032337	10853	87	2.15789474	0
AT4G25080	2	90	10	3	25	75	5.5	5.125	2.375	7.5	5	2.5	0.003125	0.00625	0.009375	0.0771343	0.9228657	0.9304098	10853	88	2.15789474	0
AT3G27785	7	69.4271429	30.5685714	12.8571429	28.9814286	71.0114286	11.5714286	9.21703673	4.35356531	13.570602	9.04706803	4.52353401	0.00319323	0.00638646	0.00957969	0.07796915	0.92203085	0.92965448	10853	89	2.1171238	0
AT3G57160	2	65.255	34.735	36	33.445	66.545	85	57.56325	29.42825	86.9915	57.9943333	28.9971667	0.00320433	0.00640866	0.00961298	0.07810409	0.92189591	0.92960479	10853	90	1.95605413	0
AT1G08630	6	83.568	16.428	7.8	25.5533333	74.4433333	6	5.4666	2.5332	7.9998	5.3332	2.6666	0.00333675	0.0066735	0.01001025	0.07969636	0.92030364	0.92808543	10853	91	2.157982	0
AT1G47960	3	96.8733333	3.12333333	13.6666667	29.36	70.6333333	13	10.1823333	4.8168	14.9991333	9.99942222	4.99971111	0.00334584	0.00669168	0.01003752	0.07980448	0.92019552	0.92806263	10853	92	2.11392072	0
AT2G44550	1	80	20	5	33.33	66.66	45	30.997	15.9985	46.9955	31.3303333	15.6651667	0.00354644	0.00709288	0.01063932	0.08215375	0.91784625	0.92577931	10853	93	1.93749414	0
AT2G02147	2	75.495	24.495	83.5	33.505	66.485	117.5	79.119875	40.368375	119.48825	79.6588333	39.8294167	0.0036465	0.007293	0.01093951	0.08330051	0.91669949	0.92470858	10853	94	1.95994699	0
AT4G09090	4	49.0375	50.96	14.75	31.2775	68.715	30	21.6145	10.38325	31.99775	21.3318333	10.6659167	0.0037456	0.00749119	0.01123679	0.0844206	0.9155794	0.92366455	10853	95	2.08167	0
AT1G03630	2	90	10	10	30.285	69.71	18.5	13.89635	6.602725	20.499075	13.66605	6.833025	0.00388101	0.00776202	0.01164303	0.08592727	0.91407273	0.9222303	10853	96	2.10463862	0
AT5G25480	3	94.4433333	5.55333333	6	31.11	68.8866667	7.66666667	6.28131111	3.3851	9.66641111	6.44427407	3.22213704	0.00412101	0.00824202	0.01236303	0.08853367	0.91146633	0.91968614	10853	97	1.85557623	0
AT1G31240	2	100	0	2	31.25	68.75	8	6.5	3.5	10	6.66666667	3.33333333	0.00416667	0.00833333	0.0125	0.08902071	0.91097929	0.91928017	10853	98	1.85714286	0
AT5G12220	2	100	0	5.5	31.425	68.57	8.5	6.82845	3.671125	10.499575	6.99971667	3.49985833	0.00419049	0.00838099	0.01257148	0.08927382	0.91072618	0.91911021	10853	99	1.8600429	0
AT3G26060	2	71.15	28.84	26	31.37	68.62	33.5	23.9877	11.50895	35.49665	23.6644333	11.8322167	0.00441597	0.00883193	0.0132479	0.09163376	0.90836624	0.9168138	10853	100	2.08426485	0
AT3G02010	2	100	0	4	30	70	5.5	4.85	2.65	7.5	5	2.5	0.0045	0.009	0.0135	0.09249764	0.90750236	0.91602707	10853	101	1.83018868	0
AT4G16680	4	100	0	10.6666667	31.25	68.75	7.75	6.328125	3.421875	9.75	6.5	3.25	0.00454477	0.00908954	0.01363431	0.09295457	0.90704543	0.91565102	10853	102	1.84931507	0
AT2G28600	1	100	0	31	33.33	66.66	33	22.9978	11.9989	34.9967	23.3311333	11.6655667	0.00476235	0.00952471	0.01428706	0.09514333	0.90485667	0.91352645	10853	103	1.91665903	0
AT2G37540	6	70.7483333	28.74	29.5	32.9483333	67.0433333	18.8333333	13.6264944	7.20526944	20.8317639	13.8878426	6.9439213	0.00491818	0.00983635	0.01475453	0.09667981	0.90332019	0.9120601	10853	104	1.89118458	0
AT3G18870	2	90	10	5	25	75	6	5.5	2.5	8	5.33333333	2.66666667	0.00520833	0.01041667	0.015625	0.09947645	0.90052355	0.909321	10853	105	2.2	0
AT3G11220	4	95.415	4.5825	10.75	24.995	74.995	6	5.4997	2.4997	7.9994	5.33293333	2.66646667	0.00521498	0.01042995	0.01564493	0.09953954	0.90046046	0.9093419	10853	106	2.20014402	0
AT5G28280	2				24.995	74.995	6	5.4997	2.4997	7.9994	5.33293333	2.66646667	0.00521498	0.01042995	0.01564493	0.09953954	0.90046046	0.90942652	10853	107	2.20014402	0
AT3G41761	2				31.11	68.885	7	5.82195	3.1777	8.99965	5.99976667	2.99988333	0.00527	0.01054	0.01581	0.10006053	0.89993947	0.90898493	10853	108	1.83212701	0
AT3G48120	5	95.554	4.444	11.2	27.926	72.064	10	8.2064	3.7926	11.999	7.99933333	3.99966667	0.00536002	0.01072004	0.01608007	0.10090701	0.89909299	0.90821447	10853	109	2.16379265	0
AT5G27390	5	92.616	7.378	14.6	25.776	74.22	6.8	6.04696	2.752768	8.799728	5.86648533	2.93324267	0.00555206	0.01110413	0.01665619	0.10268894	0.89731106	0.90649883	10853	110	2.19668348	0
AT2G21330	14	68.2230769	30.2346154	4.84615385	30.37	69.6207143	21.2142857	15.7695372	7.44277857	23.2123158	15.4748772	7.73743861	0.00561068	0.01122135	0.01683203	0.10322653	0.89677347	0.90604007	10853	111	2.11877017	0
AT1G52510	2	87.5	12.5	6	30.95	69.04	6.5	5.4876	3.01175	8.49935	5.66623333	2.83311667	0.00563158	0.01126317	0.01689475	0.1034176	0.8965824	0.90593136	10853	112	1.82206358	0
AT2G17900	6	77.7766667	22.2216667	3.16666667	31.425	68.57	7.5	6.14275	3.356875	9.499625	6.33308333	3.16654167	0.00572024	0.01144049	0.01716073	0.10422388	0.89577612	0.90520096	10853	113	1.82990132	0
AT1G65990	2	83.33	16.665	2.5	30	70	5	4.5	2.5	7	4.66666667	2.33333333	0.00595238	0.01190476	0.01785714	0.10630533	0.89369467	0.9031817	10853	114	1.8	0
AT2G18240	2	100	0	2.5	30	70	5	4.5	2.5	7	4.66666667	2.33333333	0.00595238	0.01190476	0.01785714	0.10630533	0.89369467	0.90326581	10853	115	1.8	0
AT4G02070	2	75	25	3	30	70	5	4.5	2.5	7	4.66666667	2.33333333	0.00595238	0.01190476	0.01785714	0.10630533	0.89369467	0.90334993	10853	116	1.8	0
AT4G16920	2	75	25	4	30	70	5	4.5	2.5	7	4.66666667	2.33333333	0.00595238	0.01190476	0.01785714	0.10630533	0.89369467	0.90343408	10853	117	1.8	0
AT1G20020	15	76.2066667	23.7893333	17.0666667	30.4833333	69.5106667	22.8	16.848432	7.9502	24.798632	16.5324213	8.26621067	0.00604042	0.01208084	0.01812126	0.10708389	0.89291611	0.90273112	10853	118	2.11924631	0
AT1G72580	1	72.54	27.45	51	33.33	66.66	24	16.9984	8.9992	25.9976	17.3317333	8.66586667	0.00641085	0.0128217	0.01923254	0.11029812	0.88970188	0.89956535	10853	119	1.88887901	0
AT1G51310	5	100	0	5.4	27.818	72.178	10.2	8.362156	3.837436	12.199592	8.13306133	4.06653067	0.00645321	0.01290642	0.01935964	0.11065961	0.88934039	0.89928363	10853	120	2.17909979	0
AT1G61640	5	96.792	3.204	11.4	26.966	73.028	8.6	7.280408	3.319076	10.599484	7.06632267	3.53316133	0.00648605	0.0129721	0.01945815	0.11093901	0.88906099	0.89908488	10853	121	2.19350446	0
AT4G17505	9	67.5822222	32.41	16	33.4266667	66.3544444	31.2222222	21.7173321	11.4365481	33.1538802	22.1025868	11.0512934	0.00671511	0.01343021	0.02014532	0.11286802	0.88713198	0.89721772	10853	122	1.89894117	0
AT2G23670	7	91.4271429	8.57	8.14285714	30.2814286	69.7085714	21.8571429	16.236302	7.6186551	23.8549571	15.9033048	7.95165238	0.00697259	0.01394518	0.02091776	0.11499679	0.88500321	0.89514817	10853	123	2.13112443	0
AT5G45990	10	15.666	84.332	3.3	31.506	68.489	6.9	5.725741	3.173914	8.899655	5.93310333	2.96655167	0.00724733	0.01449465	0.02174198	0.11722443	0.88277557	0.89297821	10853	124	1.80400005	0
AT5G17240	2	96.77	3.225	18.5	25.555	74.44	7	6.2108	2.78885	8.99965	5.99976667	2.99988333	0.0074228	0.0148456	0.0222684	0.1186247	0.8813753	0.89164487	10853	125	2.22701113	0
AT1G26620	10	91.81	8.1875	7.875	26.782	73.212	8.6	7.296232	3.303252	10.599484	7.06632267	3.53316133	0.00748031	0.01496062	0.02244094	0.11907995	0.88092005	0.89126739	10853	126	2.20880272	0
AT3G14650	6	100	0	4.16666667	31.3883333	68.61	6.5	5.45965	3.04024167	8.49989167	5.66659444	2.83329722	0.00755763	0.01511525	0.02267288	0.11968914	0.88031086	0.89073408	10853	127	1.79579474	0
AT3G53130	3	90.4733333	9.52333333	12	31.48	68.5166667	6.66666667	5.56777778	3.09866667	8.66644444	5.77762963	2.88881481	0.00762212	0.01524424	0.02286637	0.1201949	0.8798051	0.89030534	10853	128	1.79683018	0
AT5G39550	2	83.33	16.665	4.5	28.32	71.67	12	9.6004	4.3984	13.9988	9.33253333	4.66626667	0.00768843	0.01537686	0.0230653	0.12071261	0.87928739	0.88986442	10853	129	2.1827028	0
AT1G52618	2	100	0	4	32.14	67.855	8.5	6.767675	3.7319	10.499575	6.99971667	3.49985833	0.00769222	0.01538443	0.02307665	0.12074208	0.87925792	0.88991758	10853	130	1.81346633	0
AT2G29340	5	86.5	13.492	12.2	26.332	73.666	8	6.89328	3.10656	9.99984	6.66656	3.33328	0.00771042	0.01542083	0.02313125	0.12088375	0.87911625	0.88985718	10853	131	2.21894314	0
AT1G75670	2	92.855	7.14	10.5	24.285	75.71	6	5.5426	2.4571	7.9997	5.33313333	2.66656667	0.00822711	0.01645422	0.02468134	0.12483628	0.87516372	0.88593898	10853	132	2.25574865	0
AT2G42100	2	53.33	46.665	4	24.285	75.71	6	5.5426	2.4571	7.9997	5.33313333	2.66656667	0.00822711	0.01645422	0.02468134	0.12483628	0.87516372	0.88602162	10853	133	2.25574865	0
AT5G49560	2	35	65	5.5	24.285	75.71	6	5.5426	2.4571	7.9997	5.33313333	2.66656667	0.00822711	0.01645422	0.02468134	0.12483628	0.87516372	0.88610428	10853	134	2.25574865	0
AT5G51100	3	84.72	15.2766667	5.33333333	28.7366667	71.2566667	13.6666667	10.7384111	4.92734444	15.6657556	10.443837	5.22191852	0.00830862	0.01661724	0.02492586	0.12544807	0.87455193	0.88556747	10853	135	2.17935061	0
AT2G37720	4	81.3725	18.6225	8.25	29.21	70.7825	15.75	12.1482438	5.600575	17.7488188	11.8325458	5.91627292	0.00842297	0.01684594	0.02526891	0.12630117	0.87369883	0.88478618	10853	136	2.16910652	0
AT2G34555	3	38.8866667	61.11	3.66666667	24.1666667	75.8333333	6	5.55	2.45	8	5.33333333	2.66666667	0.00880208	0.01760417	0.02640625	0.12908787	0.87091213	0.88204641	10853	137	2.26530612	0
AT2G19500	4	59.77	40.225	10	33.595	66.3975	24.25	17.1013938	9.1467875	26.2481813	17.4987875	8.74939375	0.00902473	0.01804946	0.02707418	0.13069579	0.86930421	0.88050011	10853	138	1.86966121	0
AT1G03530	3	95.8333333	4.16666667	5	32.43	67.5633333	8.66666667	6.85548889	3.8106	10.6660889	7.11072593	3.55536296	0.00916164	0.01832329	0.02748493	0.13167449	0.86832551	0.87959089	10853	139	1.7990576	0
AT1G15300	2	87.5	12.5	7.5	26.425	73.57	8.5	7.25345	3.246125	10.499575	6.99971667	3.49985833	0.0091976	0.0183952	0.0275928	0.13193026	0.86806974	0.87941388	10853	140	2.23449497	0
AT5G11240	11	99.5454545	0.45454545	17.9090909	32.51	67.4854545	8.81818182	6.95099008	3.86679091	10.817781	7.21185399	3.605927	0.00943585	0.0188717	0.02830755	0.1336122	0.8663878	0.87779189	10853	141	1.79761209	0
AT2G44640	1	93.75	6.25	16	33.33	66.66	15	10.999	5.9995	16.9985	11.3323333	5.66616667	0.00980479	0.01960957	0.02941436	0.13617421	0.86382579	0.87527788	10853	142	1.83331944	0
AT4G14276	1	60	40	10	33.33	66.66	15	10.999	5.9995	16.9985	11.3323333	5.66616667	0.00980479	0.01960957	0.02941436	0.13617421	0.86382579	0.8753596	10853	143	1.83331944	0
AT1G13755	3	72.5233333	27.47	47	31.7	68.29	60	41.974	20.02	61.994	41.3293333	20.6646667	0.01005569	0.02011139	0.03016708	0.13788833	0.86211167	0.87370417	10853	144	2.0966034	0
AT1G50900	2	86.75	13.24	17	30.93	69.06	34.5	24.8257	11.67085	36.49655	24.3310333	12.1655167	0.01005691	0.02011383	0.03017074	0.13789662	0.86210338	0.87377736	10853	145	2.12715441	0
AT1G23400	1	100	0	12	28.57	71.42	14	10.9988	4.9998	15.9986	10.6657333	5.33286667	0.01040092	0.02080183	0.03120275	0.14021119	0.85978881	0.87151284	10853	146	2.19984799	0
AT4G00930	1	100	0	19	28.57	71.42	14	10.9988	4.9998	15.9986	10.6657333	5.33286667	0.01040092	0.02080183	0.03120275	0.14021119	0.85978881	0.87159425	10853	147	2.19984799	0
AT4G32175	1	88.46	11.53	26	28.57	71.42	14	10.9988	4.9998	15.9986	10.6657333	5.33286667	0.01040092	0.02080183	0.03120275	0.14021119	0.85978881	0.87167567	10853	148	2.19984799	0
AT4G34340	1	78.57	21.42	14	28.57	71.42	14	10.9988	4.9998	15.9986	10.6657333	5.33286667	0.01040092	0.02080183	0.03120275	0.14021119	0.85978881	0.8717571	10853	149	2.19984799	0
AT1G44100	2	75	25	11	25	75	7	6.25	2.75	9	6	3	0.01041667	0.02083333	0.03125	0.1403162	0.8596838	0.87173206	10853	150	2.27272727	0
AT1G50840	2	82.6	17.39	23	25	75	7	6.25	2.75	9	6	3	0.01041667	0.02083333	0.03125	0.1403162	0.8596838	0.87181351	10853	151	2.27272727	0
AT1G60000	22	88.0109091	11.0759091	16.0909091	33.8381818	66.1554545	28.3181818	19.7340219	10.5823579	30.3163798	20.2109198	10.1054599	0.01125291	0.02250582	0.03375873	0.14577903	0.85422097	0.86635457	10853	152	1.86480387	0
AT3G48050	3	90.4733333	9.52	7	24.4433333	75.5533333	6.66666667	6.03688889	2.62955556	8.66644444	5.77762963	2.88881481	0.01163373	0.02326745	0.03490118	0.14819712	0.85180288	0.86398287	10853	153	2.29578298	0
AT3G12930	8	84.02125	15.97125	29.75	29.40375	70.58875	18.75	14.2353906	6.51320313	20.7485938	13.8323958	6.91619792	0.0117409	0.0234818	0.03522271	0.14887024	0.85112976	0.86338081	10853	154	2.18562055	0
ATMG00060	1	0	100	3	33.33	66.66	12	8.9992	4.9996	13.9988	9.33253333	4.66626667	0.01190578	0.02381156	0.03571735	0.14989961	0.85010039	0.86241723	10853	155	1.799984	0
AT1G61980	6	97.2166667	2.78	23.8333333	33.3333333	66.6666667	11.6666667	8.77777778	4.88888889	13.6666667	9.11111111	4.55555556	0.01219512	0.02439024	0.03658537	0.1516883	0.8483117	0.86068308	10853	156	1.79545455	0
AT3G48500	5	84.955	15.04	10.25	32.998	66.994	9.2	7.163448	4.035816	11.199264	7.466176	3.733088	0.01227459	0.02454918	0.03682377	0.1521757	0.8478243	0.86026899	10853	157	1.77496893	0
AT1G23740	13	98.0561538	1.94307692	10.8461538	24.6115385	75.3846154	6.92307692	6.21893491	2.70387574	8.92281065	5.94854043	2.97427022	0.01229094	0.02458189	0.03687283	0.15227581	0.84772419	0.86024784	10853	158	2.30000766	0
AT4G38160	5	100	0	3.2	32.356	67.642	6.6	5.464372	3.135496	8.599868	5.73324533	2.86662267	0.01260941	0.02521883	0.03782824	0.15421157	0.84578843	0.85836374	10853	159	1.74274565	0
AT1G11950	1	62.5	37.5	8	27.27	72.72	11	8.9992	3.9997	12.9989	8.66593333	4.33296667	0.01281647	0.02563294	0.03844941	0.15545653	0.84454347	0.85718043	10853	160	2.24996875	0
AT2G47620	1	100	0	13	27.27	72.72	11	8.9992	3.9997	12.9989	8.66593333	4.33296667	0.01281647	0.02563294	0.03844941	0.15545653	0.84454347	0.8572606	10853	161	2.24996875	0
AT3G13740	1	100	0	18	27.27	72.72	11	8.9992	3.9997	12.9989	8.66593333	4.33296667	0.01281647	0.02563294	0.03844941	0.15545653	0.84454347	0.85734078	10853	162	2.24996875	0
AT4G03200	2	96.665	3.33	14	27.27	72.72	11	8.9992	3.9997	12.9989	8.66593333	4.33296667	0.01281647	0.02563294	0.03844941	0.15545653	0.84454347	0.85742098	10853	163	2.24996875	0
AT5G16750	1	100	0	11	27.27	72.72	11	8.9992	3.9997	12.9989	8.66593333	4.33296667	0.01281647	0.02563294	0.03844941	0.15545653	0.84454347	0.8575012	10853	164	2.24996875	0
AT5G43090	1	66.66	33.33	3	27.27	72.72	11	8.9992	3.9997	12.9989	8.66593333	4.33296667	0.01281647	0.02563294	0.03844941	0.15545653	0.84454347	0.85758143	10853	165	2.24996875	0
AT5G59110	1	50	50	4	27.27	72.72	11	8.9992	3.9997	12.9989	8.66593333	4.33296667	0.01281647	0.02563294	0.03844941	0.15545653	0.84454347	0.85766168	10853	166	2.24996875	0
AT5G40500	3	100	0	1.33333333	22.8566667	77.14	5.66666667	5.37126667	2.29521111	7.66647778	5.11098519	2.55549259	0.01325507	0.02651013	0.0397652	0.15805963	0.84194037	0.85509815	10853	167	2.34020594	0
AT5G23380	3	100	0	4.33333333	32.7333333	67.26	7.33333333	5.9324	3.40044444	9.33284444	6.2218963	3.11094815	0.01346987	0.02693973	0.0404096	0.15931815	0.84068185	0.85389988	10853	168	1.74459548	0
AT5G02470	7	97.6185714	2.38	12.1428571	32.8057143	67.1928571	7.42857143	5.99146939	3.43699592	9.42846531	6.28564354	3.14282177	0.01376763	0.02753527	0.0413029	0.16104563	0.83895437	0.85222499	10853	169	1.74322854	0
AT5G09630	2	100	0	2.5	25.755	74.235	8.5	7.309975	3.189175	10.49915	6.99943333	3.49971667	0.0137777	0.02755541	0.04133311	0.16110372	0.83889628	0.85224575	10853	170	2.292121	0
AT4G12140	2	49.995	49.995	6	33.33	66.665	10	7.6665	4.333	11.9995	7.99966667	3.99983333	0.01387558	0.02775116	0.04162674	0.16166708	0.83833292	0.85175315	10853	171	1.76932841	0
AT3G45090	4	93.88	6.1125	14.5	27.255	72.74	11.25	9.18325	4.0661875	13.2494375	8.83295833	4.41647917	0.01389164	0.02778327	0.04167491	0.16175929	0.83824071	0.8517392	10853	172	2.25844234	0
AT5G42640	3	31.1066667	68.8833333	11	33.4466667	66.5466667	10.6666667	8.09831111	4.56764444	12.6659556	8.44397037	4.22198519	0.01414978	0.02829956	0.04244934	0.16323438	0.83676562	0.85031997	10853	173	1.77297318	0
AT1G77122	6	89.175	10.82	8.5	25.555	74.4433333	8.33333333	7.20361111	3.12958333	10.3331944	6.8887963	3.44439815	0.01438689	0.02877378	0.04316068	0.16457698	0.83542302	0.84903512	10853	174	2.30177961	0
AT4G18700	5	92	8	5.2	23.666	76.332	6.4	5.885248	2.514624	8.399872	5.59991467	2.79995733	0.01453863	0.02907727	0.0436159	0.16543014	0.83456986	0.84824749	10853	175	2.34040875	0
AT1G73550	7	70.0585714	29.4242857	31.7142857	34.0814286	65.9085714	60.4285714	40.8276082	21.5949204	62.4225286	41.615019	20.8075095	0.01489885	0.0297977	0.04469655	0.167437	0.832563	0.84628699	10853	176	1.89061165	0
AT4G03710	4	100	0	1	33.0575	66.935	7.75	6.1874625	3.56195625	9.74941875	6.4996125	3.24980625	0.0149913	0.02998259	0.04497389	0.16794796	0.83205204	0.84584684	10853	177	1.73709671	0
AT1G01570	1	0	100	1	33.33	66.66	9	6.9994	3.9997	10.9991	7.33273333	3.66636667	0.01515275	0.03030551	0.04545826	0.16883639	0.83116361	0.84502282	10853	178	1.74998125	0
AT2G01250	2	85.64	14.35	20.5	33.33	66.66	9	6.9994	3.9997	10.9991	7.33273333	3.66636667	0.01515275	0.03030551	0.04545826	0.16883639	0.83116361	0.84510199	10853	179	1.74998125	0
AT2G06760	1				33.33	66.66	9	6.9994	3.9997	10.9991	7.33273333	3.66636667	0.01515275	0.03030551	0.04545826	0.16883639	0.83116361	0.84518117	10853	180	1.74998125	0
AT3G29230	1	100	0	5	33.33	66.66	9	6.9994	3.9997	10.9991	7.33273333	3.66636667	0.01515275	0.03030551	0.04545826	0.16883639	0.83116361	0.84526037	10853	181	1.74998125	0
AT4G05090	1	100	0	5	33.33	66.66	9	6.9994	3.9997	10.9991	7.33273333	3.66636667	0.01515275	0.03030551	0.04545826	0.16883639	0.83116361	0.84533958	10853	182	1.74998125	0
AT3G04790	19	92.2273684	7.76526316	56.4210526	31.8063158	68.1315789	84.6842105	58.6966898	27.9349274	86.6316172	57.7544115	28.8772057	0.01537352	0.03074703	0.04612055	0.17004318	0.82995682	0.84419131	10853	183	2.10119357	0
AT1G09510	1	83.33	16.66	12	34.14	65.85	41	27.9985	14.9974	42.9959	28.6639333	14.3319667	0.01544804	0.03089608	0.04634411	0.17044851	0.82955149	0.84385813	10853	184	1.86689026	0
AT3G49140	4	90.045	9.9525	26.5	29.48	70.5125	21.75	16.3364688	7.4119	23.7483688	15.8322458	7.91612292	0.01605841	0.03211683	0.04817524	0.17373053	0.82626947	0.84059829	10853	185	2.2040865	0
AT5G37630	5	97.57	2.428	11.2	32.57	67.428	5.8	4.910824	2.88906	7.799884	5.19992267	2.59996133	0.01607294	0.03214588	0.04821882	0.17380783	0.82619217	0.84059844	10853	186	1.69979993	0
AT2G47940	2	90	10	9.5	33.52	66.475	9.5	7.315125	4.1844	11.499525	7.66635	3.833175	0.01609097	0.03218194	0.04827291	0.17390373	0.82609627	0.84057967	10853	187	1.7481897	0
AT5G23310	4	86.625	13.3675	19.75	33.9575	66.04	15	10.906	6.093625	16.999625	11.3330833	5.66654167	0.01609449	0.03218898	0.04828346	0.17392244	0.82607756	0.84063945	10853	188	1.78973928	0
AT5G19280	3	98.4833333	1.51333333	9.33333333	33.3266667	66.6633333	8	6.33306667	3.66613333	9.9992	6.66613333	3.33306667	0.01664134	0.03328268	0.04992403	0.17680447	0.82319553	0.83778517	10853	189	1.72745127	0
AT1G30460	1	57.14	42.85	7	25	75	8	7	3	10	6.66666667	3.33333333	0.01666667	0.03333333	0.05	0.17693673	0.82306327	0.83772913	10853	190	2.33333333	0
AT2G01422	1				25	75	8	7	3	10	6.66666667	3.33333333	0.01666667	0.03333333	0.05	0.17693673	0.82306327	0.8378077	10853	191	2.33333333	0
AT2G21530	2	100	0	5	25	75	8	7	3	10	6.66666667	3.33333333	0.01666667	0.03333333	0.05	0.17693673	0.82306327	0.83788629	10853	192	2.33333333	0
AT2G30150	1	100	0	5	25	75	8	7	3	10	6.66666667	3.33333333	0.01666667	0.03333333	0.05	0.17693673	0.82306327	0.83796489	10853	193	2.33333333	0
AT2G31190	1	100	0	5	25	75	8	7	3	10	6.66666667	3.33333333	0.01666667	0.03333333	0.05	0.17693673	0.82306327	0.8380435	10853	194	2.33333333	0
AT2G38195	1	100	0	15	25	75	8	7	3	10	6.66666667	3.33333333	0.01666667	0.03333333	0.05	0.17693673	0.82306327	0.83812213	10853	195	2.33333333	0
AT3G18390	1	100	0	7	25	75	8	7	3	10	6.66666667	3.33333333	0.01666667	0.03333333	0.05	0.17693673	0.82306327	0.83820078	10853	196	2.33333333	0
AT3G18830	1	100	0	5	25	75	8	7	3	10	6.66666667	3.33333333	0.01666667	0.03333333	0.05	0.17693673	0.82306327	0.83827944	10853	197	2.33333333	0
AT4G02800	1	100	0	2	25	75	8	7	3	10	6.66666667	3.33333333	0.01666667	0.03333333	0.05	0.17693673	0.82306327	0.83835811	10853	198	2.33333333	0
AT4G13070	1	100	0	18	25	75	8	7	3	10	6.66666667	3.33333333	0.01666667	0.03333333	0.05	0.17693673	0.82306327	0.8384368	10853	199	2.33333333	0
AT4G15090	1	100	0	10	25	75	8	7	3	10	6.66666667	3.33333333	0.01666667	0.03333333	0.05	0.17693673	0.82306327	0.83851551	10853	200	2.33333333	0
AT4G23920	1	70	30	10	25	75	8	7	3	10	6.66666667	3.33333333	0.01666667	0.03333333	0.05	0.17693673	0.82306327	0.83859423	10853	201	2.33333333	0
AT4G27440	2	53.025	46.965	7	25	75	8	7	3	10	6.66666667	3.33333333	0.01666667	0.03333333	0.05	0.17693673	0.82306327	0.83867296	10853	202	2.33333333	0
AT5G12440	1	100	0	5	25	75	8	7	3	10	6.66666667	3.33333333	0.01666667	0.03333333	0.05	0.17693673	0.82306327	0.83875171	10853	203	2.33333333	0
AT5G17270	1	92.3	7.69	13	25	75	8	7	3	10	6.66666667	3.33333333	0.01666667	0.03333333	0.05	0.17693673	0.82306327	0.83883047	10853	204	2.33333333	0
AT5G21910	1	100	0	9	25	75	8	7	3	10	6.66666667	3.33333333	0.01666667	0.03333333	0.05	0.17693673	0.82306327	0.83890925	10853	205	2.33333333	0
AT5G53520	1	50	50	4	25	75	8	7	3	10	6.66666667	3.33333333	0.01666667	0.03333333	0.05	0.17693673	0.82306327	0.83898804	10853	206	2.33333333	0
AT5G56730	1	100	0	12	25	75	8	7	3	10	6.66666667	3.33333333	0.01666667	0.03333333	0.05	0.17693673	0.82306327	0.83906685	10853	207	2.33333333	0
AT5G62623	1	82.35	17.64	17	25	75	8	7	3	10	6.66666667	3.33333333	0.01666667	0.03333333	0.05	0.17693673	0.82306327	0.83914568	10853	208	2.33333333	0
AT3G53460	3	92.0833333	7.91	14.3333333	33.6766667	66.3166667	9.33333333	7.18955556	4.14315556	11.3327111	7.55514074	3.77757037	0.01769028	0.03538055	0.05307083	0.18219656	0.81780344	0.8338614	10853	209	1.73528497	0
AT5G09660	4	65.62	34.3725	5	27.3075	72.6875	12.5	10.0859375	4.4134375	14.499375	9.66625	4.833125	0.01822192	0.03644383	0.05466575	0.18486524	0.81513476	0.83121841	10853	210	2.28527933	0
AT3G56690	8	90.995	8.99875	23.125	23.70375	76.29375	6.875	6.24519531	2.62963281	8.87482813	5.91655208	2.95827604	0.01825495	0.0365099	0.05476485	0.18502971	0.81497029	0.83112879	10853	211	2.37493055	0
AT4G25225	3	96.5366667	3.45333333	48	30.1266667	69.8666667	30	21.96	10.038	31.998	21.332	10.666	0.01848791	0.03697581	0.05546372	0.18618503	0.81381497	0.83002855	10853	212	2.18768679	0
AT5G53850	3	100	0	8	26.3033333	73.6866667	10.3333333	8.61428889	3.71801111	12.3323	8.22153333	4.11076667	0.01876255	0.0375251	0.05628765	0.18753729	0.81246271	0.82872723	10853	213	2.31690779	0
AT1G20610	2	100	0	12	33.635	66.36	8	6.3088	3.6908	9.9996	6.6664	3.3332	0.01918243	0.03836486	0.05754729	0.1895846	0.8104154	0.82671664	10853	214	1.70933131	0
AT3G06455	3	93.3333333	6.66666667	3	33.33	66.6633333	6.66666667	5.44422222	3.222	8.66622222	5.77748148	2.88874074	0.01922321	0.03844642	0.05766963	0.18978216	0.81021784	0.8265928	10853	215	1.68970274	0
AT2G12940	6	55.5533333	44.4433333	2.66666667	22.4066667	77.59	6	5.6554	2.3444	7.9998	5.3332	2.6666	0.01946539	0.03893079	0.05839618	0.19095097	0.80904903	0.82547797	10853	216	2.41230166	0
AT3G06030	2	88.19	11.805	8.5	34.31	65.68	17.5	12.494	7.00425	19.49825	12.9988333	6.49941667	0.01960612	0.03921224	0.05881836	0.19162659	0.80837341	0.82486617	10853	217	1.78377414	0
AT3G18680	19	86.2710526	13.7226316	12.8947368	34.1457895	65.8468421	12	8.90162105	5.09749474	13.9991158	9.33274386	4.66637193	0.01991557	0.03983113	0.0597467	0.19310326	0.80689674	0.8234368	10853	218	1.74627371	0
AT1G56500	4	100	0	5.5	33.61	66.3875	7	5.647125	3.3527	8.999825	5.99988333	2.99994167	0.02074014	0.04148029	0.06222043	0.19697973	0.80302027	0.81955792	10853	219	1.68435142	0
AT2G19260	2	100	0	7.5	33.33	66.665	6	4.9999	2.9998	7.9997	5.33313333	2.66656667	0.02082162	0.04164323	0.06246485	0.19735827	0.80264173	0.81924863	10853	220	1.66674445	0
AT4G16780	2	74.995	24.995	4.5	33.33	66.665	6	4.9999	2.9998	7.9997	5.33313333	2.66656667	0.02082162	0.04164323	0.06246485	0.19735827	0.80264173	0.81932568	10853	221	1.66674445	0
AT1G03190	1	100	0	12	33.33	66.66	6	4.9996	2.9998	7.9994	5.33293333	2.66646667	0.0208349	0.04166979	0.06250469	0.1974199	0.8025801	0.81933984	10853	222	1.66664444	0
AT1G08610	1	100	0	8	33.33	66.66	6	4.9996	2.9998	7.9994	5.33293333	2.66646667	0.0208349	0.04166979	0.06250469	0.1974199	0.8025801	0.81941691	10853	223	1.66664444	0
AT1G09360	1	0	100	5	33.33	66.66	6	4.9996	2.9998	7.9994	5.33293333	2.66646667	0.0208349	0.04166979	0.06250469	0.1974199	0.8025801	0.81949401	10853	224	1.66664444	0
AT1G10790	1	100	0	6	33.33	66.66	6	4.9996	2.9998	7.9994	5.33293333	2.66646667	0.0208349	0.04166979	0.06250469	0.1974199	0.8025801	0.81957111	10853	225	1.66664444	0
AT1G18730	2	87.5	0	2.5	33.33	66.66	6	4.9996	2.9998	7.9994	5.33293333	2.66646667	0.0208349	0.04166979	0.06250469	0.1974199	0.8025801	0.81964824	10853	226	1.66664444	0
AT1G28110	1	100	0	18	33.33	66.66	6	4.9996	2.9998	7.9994	5.33293333	2.66646667	0.0208349	0.04166979	0.06250469	0.1974199	0.8025801	0.81972537	10853	227	1.66664444	0
AT1G28370	1	83.33	16.66	12	33.33	66.66	6	4.9996	2.9998	7.9994	5.33293333	2.66646667	0.0208349	0.04166979	0.06250469	0.1974199	0.8025801	0.81980252	10853	228	1.66664444	0
AT1G29357	2	100	0	5	33.33	66.66	6	4.9996	2.9998	7.9994	5.33293333	2.66646667	0.0208349	0.04166979	0.06250469	0.1974199	0.8025801	0.81987969	10853	229	1.66664444	0
AT1G68650	1	100	0	20	33.33	66.66	6	4.9996	2.9998	7.9994	5.33293333	2.66646667	0.0208349	0.04166979	0.06250469	0.1974199	0.8025801	0.81995687	10853	230	1.66664444	0
AT1G70200	1	100	0	7	33.33	66.66	6	4.9996	2.9998	7.9994	5.33293333	2.66646667	0.0208349	0.04166979	0.06250469	0.1974199	0.8025801	0.82003406	10853	231	1.66664444	0
AT1G73470	1	100	0	5	33.33	66.66	6	4.9996	2.9998	7.9994	5.33293333	2.66646667	0.0208349	0.04166979	0.06250469	0.1974199	0.8025801	0.82011127	10853	232	1.66664444	0
AT1G78650	1	100	0	21	33.33	66.66	6	4.9996	2.9998	7.9994	5.33293333	2.66646667	0.0208349	0.04166979	0.06250469	0.1974199	0.8025801	0.82018849	10853	233	1.66664444	0
AT1G79160	1	100	0	19	33.33	66.66	6	4.9996	2.9998	7.9994	5.33293333	2.66646667	0.0208349	0.04166979	0.06250469	0.1974199	0.8025801	0.82026573	10853	234	1.66664444	0
AT2G42540	1	100	0	7	33.33	66.66	6	4.9996	2.9998	7.9994	5.33293333	2.66646667	0.0208349	0.04166979	0.06250469	0.1974199	0.8025801	0.82034298	10853	235	1.66664444	0
AT3G08670	1	100	0	3	33.33	66.66	6	4.9996	2.9998	7.9994	5.33293333	2.66646667	0.0208349	0.04166979	0.06250469	0.1974199	0.8025801	0.82042025	10853	236	1.66664444	0
AT3G16830	1	100	0	11	33.33	66.66	6	4.9996	2.9998	7.9994	5.33293333	2.66646667	0.0208349	0.04166979	0.06250469	0.1974199	0.8025801	0.82049753	10853	237	1.66664444	0
AT3G25900	1	100	0	5	33.33	66.66	6	4.9996	2.9998	7.9994	5.33293333	2.66646667	0.0208349	0.04166979	0.06250469	0.1974199	0.8025801	0.82057483	10853	238	1.66664444	0
AT3G55730	1	100	0	4	33.33	66.66	6	4.9996	2.9998	7.9994	5.33293333	2.66646667	0.0208349	0.04166979	0.06250469	0.1974199	0.8025801	0.82065214	10853	239	1.66664444	0
AT4G13690	1	100	0	4	33.33	66.66	6	4.9996	2.9998	7.9994	5.33293333	2.66646667	0.0208349	0.04166979	0.06250469	0.1974199	0.8025801	0.82072946	10853	240	1.66664444	0
AT4G18950	1	100	0	12	33.33	66.66	6	4.9996	2.9998	7.9994	5.33293333	2.66646667	0.0208349	0.04166979	0.06250469	0.1974199	0.8025801	0.8208068	10853	241	1.66664444	0
AT4G26510	1	100	0	7	33.33	66.66	6	4.9996	2.9998	7.9994	5.33293333	2.66646667	0.0208349	0.04166979	0.06250469	0.1974199	0.8025801	0.82088416	10853	242	1.66664444	0
AT4G31790	1	100	0	14	33.33	66.66	6	4.9996	2.9998	7.9994	5.33293333	2.66646667	0.0208349	0.04166979	0.06250469	0.1974199	0.8025801	0.82096153	10853	243	1.66664444	0
AT4G33585	1	100	0	2	33.33	66.66	6	4.9996	2.9998	7.9994	5.33293333	2.66646667	0.0208349	0.04166979	0.06250469	0.1974199	0.8025801	0.82103891	10853	244	1.66664444	0
AT5G02570	1	55.55	44.44	9	33.33	66.66	6	4.9996	2.9998	7.9994	5.33293333	2.66646667	0.0208349	0.04166979	0.06250469	0.1974199	0.8025801	0.82111631	10853	245	1.66664444	0
AT5G03800	1	100	0	3	33.33	66.66	6	4.9996	2.9998	7.9994	5.33293333	2.66646667	0.0208349	0.04166979	0.06250469	0.1974199	0.8025801	0.82119372	10853	246	1.66664444	0
AT5G05030	1				33.33	66.66	6	4.9996	2.9998	7.9994	5.33293333	2.66646667	0.0208349	0.04166979	0.06250469	0.1974199	0.8025801	0.82127115	10853	247	1.66664444	0
AT5G20260	1				33.33	66.66	6	4.9996	2.9998	7.9994	5.33293333	2.66646667	0.0208349	0.04166979	0.06250469	0.1974199	0.8025801	0.82134859	10853	248	1.66664444	0
AT5G28000	1	100	0	1	33.33	66.66	6	4.9996	2.9998	7.9994	5.33293333	2.66646667	0.0208349	0.04166979	0.06250469	0.1974199	0.8025801	0.82142605	10853	249	1.66664444	0
AT5G38212	1				33.33	66.66	6	4.9996	2.9998	7.9994	5.33293333	2.66646667	0.0208349	0.04166979	0.06250469	0.1974199	0.8025801	0.82150352	10853	250	1.66664444	0
AT5G39530	1	100	0	1	33.33	66.66	6	4.9996	2.9998	7.9994	5.33293333	2.66646667	0.0208349	0.04166979	0.06250469	0.1974199	0.8025801	0.821581	10853	251	1.66664444	0
AT5G39700	1				33.33	66.66	6	4.9996	2.9998	7.9994	5.33293333	2.66646667	0.0208349	0.04166979	0.06250469	0.1974199	0.8025801	0.8216585	10853	252	1.66664444	0
AT5G51440	1	50	50	4	33.33	66.66	6	4.9996	2.9998	7.9994	5.33293333	2.66646667	0.0208349	0.04166979	0.06250469	0.1974199	0.8025801	0.82173602	10853	253	1.66664444	0
AT5G21040	3	100	0	6	22.22	77.7766667	6	5.6666	2.3332	7.9998	5.3332	2.6666	0.02084219	0.04168438	0.06252657	0.19745374	0.80254626	0.8217789	10853	254	2.42868164	0
AT5G59440	3	89.7033333	10.2933333	9.66666667	23.8366667	76.1566667	7.33333333	6.58482222	2.74802222	9.33284444	6.2218963	3.11094815	0.02116963	0.04233926	0.06350888	0.19896642	0.80103358	0.82030736	10853	255	2.39620414	0
AT1G54445	1	85.71	14.28	14	34.48	65.51	29	19.9979	10.9992	30.9971	20.6647333	10.3323667	0.02151814	0.04303629	0.06455443	0.20056288	0.79943712	0.81874975	10853	256	1.81812314	0
AT2G05100	6	85.065	14.9283333	63	30.94	69.0516667	50.1666667	35.6409194	16.5215667	52.1624861	34.7749907	17.3874954	0.02156241	0.04312481	0.06468722	0.20076465	0.79923535	0.81862035	10853	257	2.15723606	0
AT3G05310	5	81.666	18.332	3.2	22.094	77.9	6	5.674	2.32564	7.99964	5.33309333	2.66654667	0.02179173	0.04358347	0.0653752	0.2018065	0.7981935	0.81763039	10853	258	2.43975852	0
AT5G27600	2	95.235	4.76	14	27.14	72.855	13	10.47115	4.5282	14.99935	9.99956667	4.99978333	0.02224005	0.0444801	0.06672014	0.20382649	0.79617351	0.81563821	10853	259	2.31243099	0
AT4G38970	4	91.665	8.33	11.75	29.175	69.7325	25.75	18.9561188	8.5125625	27.4686813	18.3124542	9.15622708	0.02262417	0.04524834	0.06787251	0.20554004	0.79445996	0.81395959	10853	260	2.22684048	0
AT1G10710	1	71.79	28.2	39	31.25	68.75	64	45	21	66	44	22	0.02272727	0.04545455	0.06818182	0.20599732	0.79400268	0.81356789	10853	261	2.14285714	0
AT2G14660	14	98.04	1.95857143	10.1428571	28.6978571	71.2928571	19.6428571	15.0039541	6.63707908	21.6410332	14.4273554	7.21367772	0.02304414	0.04608828	0.06913242	0.20739581	0.79260419	0.81221162	10853	262	2.26062608	0
AT3G42806	16	87.8825	12.1158333	5.58333333	26.201875	73.795	10.9375	9.07132813	3.86583008	12.9371582	8.62477214	4.31238607	0.02312087	0.04624174	0.06936262	0.20773292	0.79226708	0.81194284	10853	263	2.34654083	0
AT3G10780	5	62.274	37.72	37.6	31.062	68.928	56.6	40.013248	18.581092	58.59434	39.0628933	19.5314467	0.02312102	0.04624204	0.06936306	0.20773358	0.79226642	0.81201884	10853	264	2.15343899	0
AT1G60560	2	100	0	10.5	22.615	77.375	6.5	6.029375	2.469975	8.49935	5.66623333	2.83311667	0.02327329	0.04654657	0.06981986	0.20840075	0.79159925	0.81141166	10853	265	2.44106722	0
AT5G38200	2	94.44	5.555	7.5	24.995	74.995	9	7.74955	3.24955	10.9991	7.33273333	3.66636667	0.02369323	0.04738646	0.07107969	0.21022881	0.78977119	0.80961432	10853	266	2.38480713	0
AT1G01130	1	100	0	9	20	80	5	5	2	7	4.66666667	2.33333333	0.02380952	0.04761905	0.07142857	0.21073197	0.78926803	0.80917494	10853	267	2.5	0
AT1G04030	1	93.33	6.66	15	20	80	5	5	2	7	4.66666667	2.33333333	0.02380952	0.04761905	0.07142857	0.21073197	0.78926803	0.80925138	10853	268	2.5	0
AT1G08560	1	57.14	42.85	14	20	80	5	5	2	7	4.66666667	2.33333333	0.02380952	0.04761905	0.07142857	0.21073197	0.78926803	0.80932784	10853	269	2.5	0
AT1G19340	1	100	0	6	20	80	5	5	2	7	4.66666667	2.33333333	0.02380952	0.04761905	0.07142857	0.21073197	0.78926803	0.80940432	10853	270	2.5	0
AT1G26762	1				20	80	5	5	2	7	4.66666667	2.33333333	0.02380952	0.04761905	0.07142857	0.21073197	0.78926803	0.80948081	10853	271	2.5	0
AT1G27750	1				20	80	5	5	2	7	4.66666667	2.33333333	0.02380952	0.04761905	0.07142857	0.21073197	0.78926803	0.80955731	10853	272	2.5	0
AT1G31410	1	80	0	5	20	80	5	5	2	7	4.66666667	2.33333333	0.02380952	0.04761905	0.07142857	0.21073197	0.78926803	0.80963383	10853	273	2.5	0
AT1G47290	1	100	0	2	20	80	5	5	2	7	4.66666667	2.33333333	0.02380952	0.04761905	0.07142857	0.21073197	0.78926803	0.80971036	10853	274	2.5	0
AT1G48635	1	83.33	16.66	12	20	80	5	5	2	7	4.66666667	2.33333333	0.02380952	0.04761905	0.07142857	0.21073197	0.78926803	0.80978691	10853	275	2.5	0
AT1G49475	1	75	25	4	20	80	5	5	2	7	4.66666667	2.33333333	0.02380952	0.04761905	0.07142857	0.21073197	0.78926803	0.80986347	10853	276	2.5	0
AT1G61000	1	100	0	7	20	80	5	5	2	7	4.66666667	2.33333333	0.02380952	0.04761905	0.07142857	0.21073197	0.78926803	0.80994004	10853	277	2.5	0
AT1G62910	1	100	0	4	20	80	5	5	2	7	4.66666667	2.33333333	0.02380952	0.04761905	0.07142857	0.21073197	0.78926803	0.81001663	10853	278	2.5	0
AT1G66145	1	33.33	66.66	3	20	80	5	5	2	7	4.66666667	2.33333333	0.02380952	0.04761905	0.07142857	0.21073197	0.78926803	0.81009324	10853	279	2.5	0
AT1G66220	1				20	80	5	5	2	7	4.66666667	2.33333333	0.02380952	0.04761905	0.07142857	0.21073197	0.78926803	0.81016986	10853	280	2.5	0
AT1G66980	1	100	0	3	20	80	5	5	2	7	4.66666667	2.33333333	0.02380952	0.04761905	0.07142857	0.21073197	0.78926803	0.81024649	10853	281	2.5	0
AT1G67320	1	100	0	7	20	80	5	5	2	7	4.66666667	2.33333333	0.02380952	0.04761905	0.07142857	0.21073197	0.78926803	0.81032314	10853	282	2.5	0
AT1G70180	1	100	0	5	20	80	5	5	2	7	4.66666667	2.33333333	0.02380952	0.04761905	0.07142857	0.21073197	0.78926803	0.8103998	10853	283	2.5	0
AT1G75150	1	100	0	4	20	80	5	5	2	7	4.66666667	2.33333333	0.02380952	0.04761905	0.07142857	0.21073197	0.78926803	0.81047648	10853	284	2.5	0
AT1G76130	1	100	0	5	20	80	5	5	2	7	4.66666667	2.33333333	0.02380952	0.04761905	0.07142857	0.21073197	0.78926803	0.81055317	10853	285	2.5	0
AT2G06902	1				20	80	5	5	2	7	4.66666667	2.33333333	0.02380952	0.04761905	0.07142857	0.21073197	0.78926803	0.81062987	10853	286	2.5	0
AT2G17220	1	100	0	2	20	80	5	5	2	7	4.66666667	2.33333333	0.02380952	0.04761905	0.07142857	0.21073197	0.78926803	0.8107066	10853	287	2.5	0
AT2G24395	3	100	0	23.6666667	20	80	5	5	2	7	4.66666667	2.33333333	0.02380952	0.04761905	0.07142857	0.21073197	0.78926803	0.81078333	10853	288	2.5	0
AT2G28880	1	37.5	62.5	8	20	80	5	5	2	7	4.66666667	2.33333333	0.02380952	0.04761905	0.07142857	0.21073197	0.78926803	0.81086008	10853	289	2.5	0
AT2G30090	1	75	25	4	20	80	5	5	2	7	4.66666667	2.33333333	0.02380952	0.04761905	0.07142857	0.21073197	0.78926803	0.81093684	10853	290	2.5	0
AT3G03710	1	100	0	11	20	80	5	5	2	7	4.66666667	2.33333333	0.02380952	0.04761905	0.07142857	0.21073197	0.78926803	0.81101362	10853	291	2.5	0
AT3G09070	1	100	0	8	20	80	5	5	2	7	4.66666667	2.33333333	0.02380952	0.04761905	0.07142857	0.21073197	0.78926803	0.81109042	10853	292	2.5	0
AT3G11330	1	100	0	11	20	80	5	5	2	7	4.66666667	2.33333333	0.02380952	0.04761905	0.07142857	0.21073197	0.78926803	0.81116722	10853	293	2.5	0
AT3G18730	1	100	0	2	20	80	5	5	2	7	4.66666667	2.33333333	0.02380952	0.04761905	0.07142857	0.21073197	0.78926803	0.81124405	10853	294	2.5	0
AT3G19050	1				20	80	5	5	2	7	4.66666667	2.33333333	0.02380952	0.04761905	0.07142857	0.21073197	0.78926803	0.81132088	10853	295	2.5	0
AT3G19190	1	100	0	13	20	80	5	5	2	7	4.66666667	2.33333333	0.02380952	0.04761905	0.07142857	0.21073197	0.78926803	0.81139773	10853	296	2.5	0
AT3G19440	1	100	0	10	20	80	5	5	2	7	4.66666667	2.33333333	0.02380952	0.04761905	0.07142857	0.21073197	0.78926803	0.8114746	10853	297	2.5	0
AT3G23540	1	100	0	11	20	80	5	5	2	7	4.66666667	2.33333333	0.02380952	0.04761905	0.07142857	0.21073197	0.78926803	0.81155148	10853	298	2.5	0
AT3G28140	1	100	0	13	20	80	5	5	2	7	4.66666667	2.33333333	0.02380952	0.04761905	0.07142857	0.21073197	0.78926803	0.81162838	10853	299	2.5	0
AT3G44670	1	100	0	5	20	80	5	5	2	7	4.66666667	2.33333333	0.02380952	0.04761905	0.07142857	0.21073197	0.78926803	0.81170529	10853	300	2.5	0
AT3G46210	1	100	0	3	20	80	5	5	2	7	4.66666667	2.33333333	0.02380952	0.04761905	0.07142857	0.21073197	0.78926803	0.81178221	10853	301	2.5	0
AT3G46310	1	100	0	1	20	80	5	5	2	7	4.66666667	2.33333333	0.02380952	0.04761905	0.07142857	0.21073197	0.78926803	0.81185915	10853	302	2.5	0
AT3G50970	1	100	0	1	20	80	5	5	2	7	4.66666667	2.33333333	0.02380952	0.04761905	0.07142857	0.21073197	0.78926803	0.8119361	10853	303	2.5	0
AT3G56160	1	88.88	11.11	18	20	80	5	5	2	7	4.66666667	2.33333333	0.02380952	0.04761905	0.07142857	0.21073197	0.78926803	0.81201307	10853	304	2.5	0
AT3G62620	2	100	0	5	20	80	5	5	2	7	4.66666667	2.33333333	0.02380952	0.04761905	0.07142857	0.21073197	0.78926803	0.81209005	10853	305	2.5	0
AT3G62910	1	100	0	1	20	80	5	5	2	7	4.66666667	2.33333333	0.02380952	0.04761905	0.07142857	0.21073197	0.78926803	0.81216705	10853	306	2.5	0
AT4G00525	1	100	0	9	20	80	5	5	2	7	4.66666667	2.33333333	0.02380952	0.04761905	0.07142857	0.21073197	0.78926803	0.81224406	10853	307	2.5	0
AT4G00850	1	100	0	6	20	80	5	5	2	7	4.66666667	2.33333333	0.02380952	0.04761905	0.07142857	0.21073197	0.78926803	0.81232109	10853	308	2.5	0
AT4G01860	1	100	0	1	20	80	5	5	2	7	4.66666667	2.33333333	0.02380952	0.04761905	0.07142857	0.21073197	0.78926803	0.81239813	10853	309	2.5	0
AT4G02380	1	80	20	5	20	80	5	5	2	7	4.66666667	2.33333333	0.02380952	0.04761905	0.07142857	0.21073197	0.78926803	0.81247519	10853	310	2.5	0
AT4G04700	1	100	0	2	20	80	5	5	2	7	4.66666667	2.33333333	0.02380952	0.04761905	0.07142857	0.21073197	0.78926803	0.81255226	10853	311	2.5	0
AT4G05160	1	100	0	3	20	80	5	5	2	7	4.66666667	2.33333333	0.02380952	0.04761905	0.07142857	0.21073197	0.78926803	0.81262934	10853	312	2.5	0
AT4G05370	1	100	0	4	20	80	5	5	2	7	4.66666667	2.33333333	0.02380952	0.04761905	0.07142857	0.21073197	0.78926803	0.81270644	10853	313	2.5	0
AT4G08770	2				20	80	5	5	2	7	4.66666667	2.33333333	0.02380952	0.04761905	0.07142857	0.21073197	0.78926803	0.81278356	10853	314	2.5	0
AT4G11810	1	40	60	5	20	80	5	5	2	7	4.66666667	2.33333333	0.02380952	0.04761905	0.07142857	0.21073197	0.78926803	0.81286068	10853	315	2.5	0
AT4G12010	2	100	0	6	20	80	5	5	2	7	4.66666667	2.33333333	0.02380952	0.04761905	0.07142857	0.21073197	0.78926803	0.81293783	10853	316	2.5	0
AT4G13495	1				20	80	5	5	2	7	4.66666667	2.33333333	0.02380952	0.04761905	0.07142857	0.21073197	0.78926803	0.81301499	10853	317	2.5	0
AT4G14150	2	100	0	6.5	20	80	5	5	2	7	4.66666667	2.33333333	0.02380952	0.04761905	0.07142857	0.21073197	0.78926803	0.81309216	10853	318	2.5	0
AT4G18870	1	60	40	5	20	80	5	5	2	7	4.66666667	2.33333333	0.02380952	0.04761905	0.07142857	0.21073197	0.78926803	0.81316935	10853	319	2.5	0
AT4G19100	1	100	0	10	20	80	5	5	2	7	4.66666667	2.33333333	0.02380952	0.04761905	0.07142857	0.21073197	0.78926803	0.81324655	10853	320	2.5	0
AT4G27350	1				20	80	5	5	2	7	4.66666667	2.33333333	0.02380952	0.04761905	0.07142857	0.21073197	0.78926803	0.81332376	10853	321	2.5	0
AT4G29360	1	100	0	7	20	80	5	5	2	7	4.66666667	2.33333333	0.02380952	0.04761905	0.07142857	0.21073197	0.78926803	0.813401	10853	322	2.5	0
AT4G33310	1	100	0	7	20	80	5	5	2	7	4.66666667	2.33333333	0.02380952	0.04761905	0.07142857	0.21073197	0.78926803	0.81347824	10853	323	2.5	0
AT4G35930	1	94.11	5.88	17	20	80	5	5	2	7	4.66666667	2.33333333	0.02380952	0.04761905	0.07142857	0.21073197	0.78926803	0.8135555	10853	324	2.5	0
AT4G39000	1	66.66	33.33	6	20	80	5	5	2	7	4.66666667	2.33333333	0.02380952	0.04761905	0.07142857	0.21073197	0.78926803	0.81363278	10853	325	2.5	0
AT5G02910	1	100	0	9	20	80	5	5	2	7	4.66666667	2.33333333	0.02380952	0.04761905	0.07142857	0.21073197	0.78926803	0.81371007	10853	326	2.5	0
AT5G04347	1	100	0	1	20	80	5	5	2	7	4.66666667	2.33333333	0.02380952	0.04761905	0.07142857	0.21073197	0.78926803	0.81378737	10853	327	2.5	0
AT5G06410	1	50	50	2	20	80	5	5	2	7	4.66666667	2.33333333	0.02380952	0.04761905	0.07142857	0.21073197	0.78926803	0.81386469	10853	328	2.5	0
AT5G13630	1	100	0	3	20	80	5	5	2	7	4.66666667	2.33333333	0.02380952	0.04761905	0.07142857	0.21073197	0.78926803	0.81394203	10853	329	2.5	0
AT5G21930	1	66.66	33.33	3	20	80	5	5	2	7	4.66666667	2.33333333	0.02380952	0.04761905	0.07142857	0.21073197	0.78926803	0.81401938	10853	330	2.5	0
AT5G26680	1	100	0	17	20	80	5	5	2	7	4.66666667	2.33333333	0.02380952	0.04761905	0.07142857	0.21073197	0.78926803	0.81409674	10853	331	2.5	0
AT5G27610	1	100	0	3	20	80	5	5	2	7	4.66666667	2.33333333	0.02380952	0.04761905	0.07142857	0.21073197	0.78926803	0.81417412	10853	332	2.5	0
AT5G40530	1	100	0	7	20	80	5	5	2	7	4.66666667	2.33333333	0.02380952	0.04761905	0.07142857	0.21073197	0.78926803	0.81425151	10853	333	2.5	0
AT5G43630	1	0	100	2	20	80	5	5	2	7	4.66666667	2.33333333	0.02380952	0.04761905	0.07142857	0.21073197	0.78926803	0.81432892	10853	334	2.5	0
AT5G46710	1	33.33	66.66	3	20	80	5	5	2	7	4.66666667	2.33333333	0.02380952	0.04761905	0.07142857	0.21073197	0.78926803	0.81440634	10853	335	2.5	0
AT5G46920	1	62.5	37.5	16	20	80	5	5	2	7	4.66666667	2.33333333	0.02380952	0.04761905	0.07142857	0.21073197	0.78926803	0.81448378	10853	336	2.5	0
AT5G60370	2	100	0	19	20	80	5	5	2	7	4.66666667	2.33333333	0.02380952	0.04761905	0.07142857	0.21073197	0.78926803	0.81456123	10853	337	2.5	0
AT5G61130	1	100	0	27	20	80	5	5	2	7	4.66666667	2.33333333	0.02380952	0.04761905	0.07142857	0.21073197	0.78926803	0.8146387	10853	338	2.5	0
AT5G63970	1	100	0	1	20	80	5	5	2	7	4.66666667	2.33333333	0.02380952	0.04761905	0.07142857	0.21073197	0.78926803	0.81471618	10853	339	2.5	0
AT2G26980	1	100	0	7	16.66	66.66	6	4.9996	1.9996	6.9992	4.66613333	2.33306667	0.0238313	0.0476626	0.0714939	0.21082604	0.78917396	0.81469656	10853	340	2.50030006	0
AT2G01110	2	100	0	6	22.5	77.5	6.5	6.0375	2.4625	8.5	5.66666667	2.83333333	0.02426777	0.04853554	0.07280331	0.21270194	0.78729806	0.81283731	10853	341	2.45177665	0
AT4G18330	3	100	0	2.5	22.22	77.7766667	6.33333333	5.92585556	2.40726667	8.33312222	5.55541481	2.77770741	0.02470137	0.04940273	0.0741041	0.21454766	0.78545234	0.81100887	10853	342	2.46165314	0
AT5G25410	14	62.1828571	37.81	28.3571429	34.5264286	65.4642857	49	33.0775	17.91795	50.99545	33.9969667	16.9984833	0.02486748	0.04973496	0.07460245	0.21525016	0.78474984	0.81036061	10853	343	1.84605382	0
AT2G25140	17	98.2535294	1.74352941	26.4705882	25.8635294	74.1347059	10.5882353	8.84955709	3.73849135	12.5880484	8.3920323	4.19601615	0.02494377	0.04988754	0.07483132	0.21557194	0.78442806	0.8101054	10853	344	2.3671466	0
AT5G24850	2	83.91	16.08	12	26.915	73.075	13	10.49975	4.49895	14.9987	9.99913333	4.99956667	0.02506388	0.05012775	0.07519163	0.21607747	0.78392253	0.80966038	10853	345	2.33382234	0
AT2G03190	2	66.07	33.92	56	31.325	68.665	73.5	51.468775	24.023875	75.49265	50.3284333	25.1642167	0.02583786	0.05167572	0.07751359	0.21930437	0.78069563	0.80640428	10853	346	2.14240105	0
AT1G80770	4	88.735	11.26	6.25	26.2375	73.755	11.5	9.481825	4.0173125	13.4991375	8.999425	4.4997125	0.02585829	0.05171658	0.07757488	0.21938883	0.78061117	0.80639377	10853	347	2.36024083	0
AT3G62060	4	91.6275	8.3675	18.25	26.835	73.155	13	10.51015	4.48855	14.9987	9.99913333	4.99956667	0.02611607	0.05223213	0.0783482	0.22045152	0.77954848	0.80537265	10853	348	2.34154682	0
AT2G24060	1	93.33	6.66	15	34.78	65.21	23	15.9983	8.9994	24.9977	16.6651333	8.33256667	0.02668246	0.05336491	0.08004737	0.22276677	0.77723323	0.80305714	10853	349	1.7777074	0
AT3G19360	2	83.33	16.665	5	24.305	75.69	8.5	7.43365	3.065925	10.499575	6.99971667	3.49985833	0.02690082	0.05380165	0.08070247	0.22365231	0.7763477	0.80221856	10853	350	2.42460269	0
AT5G11270	10	95.823	4.176	17.8	24.61	75.387	8.9	7.709443	3.19029	10.899733	7.26648867	3.63324433	0.02700184	0.05400367	0.08100551	0.22406063	0.77593937	0.80187298	10853	351	2.41653361	0
AT4G33110	7	75.356	24.64	7.2	33.1157143	62.4557143	10.2857143	7.42401633	4.40618776	11.8302041	7.88680272	3.94340136	0.02715565	0.0543113	0.08146695	0.22468079	0.77531921	0.80130838	10853	352	1.68490694	0
AT1G67270	7	70.2371429	29.76	2.71428571	34.5042857	65.4885714	7.85714286	6.14553061	3.71105102	9.85658163	6.57105442	3.28552721	0.02755578	0.05511155	0.08266733	0.22628525	0.77371475	0.7997263	10853	353	1.65600812	0
AT3G16000	2	92.855	7.14	8.5	34.545	65.45	8	6.236	3.7636	9.9996	6.6664	3.3332	0.02778774	0.05557547	0.08336321	0.2272096	0.7727904	0.79884696	10853	354	1.65692422	0
AT1G64200	7	85.16	14.8328571	25.7142857	34.8557143	65.1414286	21.7142857	15.1449959	8.56866939	23.7136653	15.8091102	7.9045551	0.02789833	0.05579666	0.08369499	0.22764885	0.77235115	0.79846895	10853	355	1.76748515	0
AT2G17240	8	95.7925	4.05	85.5	34.56625	65.16	47.375	31.86955	17.3757609	49.2453109	32.8302073	16.4151036	0.02811016	0.05622032	0.08433048	0.22848755	0.77151245	0.79767787	10853	356	1.83413838	0
AT5G10620	4	95.4525	4.545	9.5	25.375	74.615	10.25	8.6480375	3.6009375	12.248975	8.16598333	4.08299167	0.02845661	0.05691322	0.08536984	0.22985189	0.77014811	0.79634312	10853	357	2.40160722	0
AT1G18410	2				34.285	65.71	6	4.9426	3.0571	7.9997	5.33313333	2.66656667	0.02859788	0.05719575	0.08579363	0.23040561	0.76959439	0.7958464	10853	358	1.61676098	0
AT3G55060	8	95.58625	4.41	14	34.91625	65.0775	15.375	11.0056656	6.36837344	17.3740391	11.5826927	5.79134635	0.02874636	0.05749272	0.08623908	0.23098603	0.76901397	0.79532196	10853	359	1.72817529	0
AT3G19130	1	80	20	15	28.57	71.42	21	15.9982	6.9997	22.9979	15.3319333	7.66596667	0.02895338	0.05790676	0.08686014	0.23179255	0.76820745	0.79456356	10853	360	2.2855551	0
AT3G28490	1	85	15	20	28.57	71.42	21	15.9982	6.9997	22.9979	15.3319333	7.66596667	0.02895338	0.05790676	0.08686014	0.23179255	0.76820745	0.79463929	10853	361	2.2855551	0
AT3G18520	24	96.8966667	3.10041667	18.1666667	24.1995833	75.2758333	8.875	7.68073021	3.14771302	10.8284432	7.21896215	3.60948108	0.02953745	0.0590749	0.08861235	0.23405127	0.76594873	0.79237838	10853	362	2.44009862	0
AT5G59810	5	64.996	34.996	13.2	34.726	64.712	24.8	17.048576	9.612048	26.660624	17.7737493	8.88687467	0.02958725	0.0591745	0.08876175	0.23424272	0.76575728	0.79225584	10853	363	1.77366738	0
AT1G60600	3	88.8866667	11.11	2	21.6666667	78.3333333	6.33333333	5.96111111	2.37222222	8.33333333	5.55555556	2.77777778	0.02960556	0.05921111	0.08881667	0.23431306	0.76568694	0.79225859	10853	364	2.51288056	0
AT5G45760	13	59.2938462	40.6992308	9.23076923	23.5761538	76.4207692	8	7.11366154	2.88609231	9.99975385	6.66650256	3.33325128	0.02999341	0.05998682	0.08998023	0.23579771	0.76420229	0.79079781	10853	365	2.46480735	0
AT5G01390	2	100	0	6	24.705	72.35	11	8.9585	3.71755	12.67605	8.4507	4.22535	0.03051355	0.0610271	0.09154064	0.23777239	0.76222761	0.78882962	10853	366	2.40978602	0
AT1G14410	2	87.355	12.635	27	27.57	72.425	16.5	12.950125	5.54905	18.499175	12.3327833	6.16639167	0.03090225	0.0618045	0.09270675	0.23923611	0.76076389	0.7873899	10853	367	2.33375533	0
AT1G44090	2	46.425	53.57	5.5	35	65	10	7.5	4.5	12	8	4	0.03125	0.0625	0.09375	0.24053713	0.75946287	0.78611831	10853	368	1.66666667	0
AT1G79930	22	96.2863636	3.28909091	21.2727273	26.2322727	72.8540909	13.1363636	10.5703783	4.44596674	15.016345	10.0108967	5.00544835	0.0312679	0.06253579	0.09380369	0.24060387	0.75939613	0.78612421	10853	369	2.37752078	0
AT5G47190	1	33.33	66.66	36	30.43	69.56	46	32.9976	14.9978	47.9954	31.9969333	15.9984667	0.03129468	0.06258936	0.09388404	0.24070372	0.75929628	0.78609583	10853	370	2.20016269	0
AT4G28700	5	26.664	73.328	4	35.082	64.914	13.6	9.828304	5.771152	15.599456	10.3996373	5.19981867	0.0313878	0.06277561	0.09416341	0.2410505	0.7589495	0.78581176	10853	371	1.70300557	0
AT3G59670	3	91.16	8.83	25.3333333	26.2933333	73.7033333	12.6666667	10.3357556	4.33048889	14.6662444	9.7774963	4.88874815	0.03187456	0.06374912	0.09562368	0.24285403	0.75714597	0.7840192	10853	372	2.38674104	0
AT3G52170	5	90.79	9.204	13.6	34.978	65.018	8.6	6.591548	4.008108	10.599656	7.06643733	3.53321867	0.03191423	0.06382845	0.09574268	0.24300033	0.75699967	0.7839425	10853	373	1.64455349	0
AT1G15720	2	83.33	16.665	4	35.06	64.93	9	6.8437	4.1554	10.9991	7.33273333	3.66636667	0.03261452	0.06522905	0.09784357	0.24556706	0.75443294	0.78135898	10853	374	1.64694133	0
AT5G03285	3	100	0	4.5	23.3333333	76.6666667	8	7.13333333	2.86666667	10	6.66666667	3.33333333	0.03266667	0.06533333	0.098	0.24575696	0.75424304	0.78123685	10853	375	2.48837209	0
AT3G11920	12	66.1209091	33.8745455	5.63636364	35.1425	64.8525	10.6666667	7.9176	4.74853333	12.6661333	8.44408889	4.22204444	0.03282658	0.06565316	0.09847974	0.24633831	0.75366169	0.78070921	10853	376	1.667378	0
AT5G28750	18	94.0083333	5.98333333	77.3888889	34.8033333	65.1877778	49.7222222	33.4128117	18.3049907	51.7178025	34.478535	17.2392675	0.03294125	0.0658825	0.09882375	0.24675423	0.75324577	0.78035284	10853	377	1.8253389	0
AT1G73880	2	87.5	12.5	5	35	65	7.5	5.875	3.625	9.5	6.33333333	3.16666667	0.03316886	0.06633772	0.09950658	0.24757744	0.75242256	0.77957442	10853	378	1.62068966	0
AT4G16690	2	71.425	28.57	5	35	65	7.5	5.875	3.625	9.5	6.33333333	3.16666667	0.03316886	0.06633772	0.09950658	0.24757744	0.75242256	0.77964885	10853	379	1.62068966	0
AT1G06190	4	54.8633333	45.13	12.6666667	26.7275	73.2675	14.25	11.4406188	4.80866875	16.2492875	10.8328583	5.41642917	0.03409744	0.06819488	0.10229232	0.25090408	0.74909592	0.77627595	10853	380	2.37916549	0
AT1G29940	2	98.075	1.92	26	24.43	75.565	9.5	8.178675	3.32085	11.499525	7.66635	3.833175	0.03423753	0.06847506	0.1027126	0.25140162	0.74859838	0.77583444	10853	381	2.46282578	0
AT1G05750	2	100	0	4.5	21.425	78.57	6.5	6.10705	2.392625	8.499675	5.66645	2.833225	0.03425926	0.06851851	0.10277777	0.25147867	0.74852133	0.77582867	10853	382	2.55244763	0
AT5G15950	2	37.5	62.5	5	21.425	78.57	6.5	6.10705	2.392625	8.499675	5.66645	2.833225	0.03425926	0.06851851	0.10277777	0.25147867	0.74852133	0.77590277	10853	383	2.55244763	0
AT4G08590	9	87.3022222	12.6944444	9	34.9844444	65.01	6.33333333	5.1173	3.21568148	8.33298148	5.55532099	2.77766049	0.03453669	0.06907338	0.10361006	0.25246031	0.74753969	0.77495924	10853	384	1.59135786	0
AT2G28060	2	95.825	4.17	24	23.61	76.385	8.5	7.492725	3.00685	10.499575	6.99971667	3.49985833	0.03472387	0.06944773	0.1041716	0.25312015	0.74687985	0.77434916	10853	385	2.4918852	0
AT2G28040	3	59.11	40.8866667	20	30.4066667	69.03	53.6666667	38.0461	17.3182444	55.3643444	36.909563	18.4547815	0.0349968	0.06999359	0.10499039	0.25407877	0.74592123	0.77342916	10853	386	2.19687972	0
AT3G02620	1	50	50	6	35.29	64.7	17	11.999	6.9993	18.9983	12.6655333	6.33276667	0.03507682	0.07015365	0.10523047	0.25435908	0.74564092	0.7732124	10853	387	1.71431429	0
AT5G38060	1	84.21	15.78	19	35.29	64.7	17	11.999	6.9993	18.9983	12.6655333	6.33276667	0.03507682	0.07015365	0.10523047	0.25435908	0.74564092	0.77328628	10853	388	1.71431429	0
AT5G40680	24	57.6575	42.2379167	28.0416667	35.0833333	64.9083333	35.5416667	24.0695035	13.4692014	37.5387049	25.0258032	12.5129016	0.03654265	0.07308531	0.10962796	0.2594319	0.7405681	0.76809877	10853	389	1.78700301	0
AT4G22060	3	79.7933333	20.2	9.66666667	35.2333333	64.76	6.33333333	5.10146667	3.23144444	8.33291111	5.55527407	2.77763704	0.03707129	0.07414258	0.11121386	0.26123362	0.73876638	0.76630331	10853	390	1.57869546	0
AT2G03955	5	87.56	12.43	54.2	31.546	68.444	114.4	79.299936	37.088624	116.38856	77.5923733	38.7961867	0.03757805	0.0751561	0.11273416	0.26294745	0.73705255	0.76459868	10853	391	2.1381202	0
AT2G40410	3	100	0	8.66666667	18.8866667	81.11	5.33333333	5.32586667	2.00728889	7.33315556	4.88877037	2.44438519	0.03908001	0.07816001	0.11724002	0.26795259	0.73204741	0.75947907	10853	392	2.65326366	0
AT3G26590	1	50	50	4	26.66	73.33	15	11.9995	4.999	16.9985	11.3323333	5.66616667	0.039278	0.078556	0.11783399	0.26860432	0.73139568	0.75887546	10853	393	2.40038008	0
AT5G11300	2	87.5	12.5	7.5	22.22	77.77	7.5	6.83275	2.6665	9.49925	6.33283333	3.16641667	0.03946364	0.07892729	0.11839093	0.26921375	0.73078625	0.75831563	10853	394	2.5624414	0
AT1G43560	3	95.0733333	4.92	30.3333333	27.7866667	72.2033333	19.6666667	15.1999889	6.46471111	21.6647	14.4431333	7.22156667	0.03966108	0.07932217	0.11898325	0.26986014	0.73013986	0.75771734	10853	395	2.35122477	0
AT1G57820	9	80.9955556	19.0022222	5.77777778	23.4166667	76.5788889	8.77777778	7.72192469	3.05546296	10.7773877	7.1849251	3.59246255	0.04013522	0.08027044	0.12040566	0.27140507	0.72859493	0.75618636	10853	396	2.52725194	0
AT1G76110	4	72.7766667	27.22	8.33333333	25.8925	74.1	13	10.633	4.366025	14.999025	9.99935	4.999675	0.04015384	0.08030768	0.12046153	0.27146554	0.72853446	0.75619592	10853	397	2.43539604	0
AT2G34990	2	73.33	26.665	4	35.71	64.28	10.5	7.7494	4.74955	12.49895	8.33263333	4.16631667	0.04082276	0.08164553	0.12246829	0.2736273	0.7263727	0.75402419	10853	398	1.6316072	0
AT3G29580	6	0	100	2	20	80	6	5.8	2.2	8	5.33333333	2.66666667	0.04083333	0.08166667	0.1225	0.2736613	0.7263387	0.75406102	10853	399	2.63636364	0
AT4G15910	6	59.4983333	40.495	21.8333333	35.3	64.6933333	31.8333333	21.5940444	12.2371667	33.8312111	22.5541407	11.2770704	0.04086987	0.08173975	0.12260962	0.2737788	0.7262212	0.75401116	10853	400	1.7646278	0
AT2G18940	1	100	0	13	35.71	64.28	14	9.9992	5.9994	15.9986	10.6657333	5.33286667	0.04165365	0.08330729	0.12496094	0.27628498	0.72371502	0.75148097	10853	401	1.6667	0
AT3G58540	1	75	25	16	35.71	64.28	14	9.9992	5.9994	15.9986	10.6657333	5.33286667	0.04165365	0.08330729	0.12496094	0.27628498	0.72371502	0.75155288	10853	402	1.6667	0
AT4G28230	2	64.285	35.71	4.5	21.425	78.57	7	6.4999	2.49975	8.99965	5.99976667	2.99988333	0.04169051	0.08338103	0.12507154	0.27640221	0.72359779	0.75150304	10853	403	2.60022002	0
AT4G39960	9	91.9344444	8.06222222	25.3333333	22.0977778	77.9	7.55555556	6.88577778	2.66960988	9.55538765	6.37025844	3.18512922	0.0417189	0.08343781	0.12515671	0.27649244	0.72350756	0.75148124	10853	404	2.57931986	0
AT2G44120	3	100	0	97.6666667	35.7833333	64.2066667	10	7.42066667	4.57833333	11.999	7.99933333	3.99966667	0.04186038	0.08372075	0.12558113	0.27694159	0.72305841	0.75108661	10853	405	1.62082272	0
AT2G37660	10	75.531	24.217	37.4	29.892	70.098	42.1	30.511258	13.584532	44.09579	29.3971933	14.6985967	0.04221968	0.08443936	0.12665904	0.27807847	0.72192153	0.74997744	10853	406	2.24602938	0
AT5G57740	2	100	0	12.5	23.805	76.185	9.5	8.237575	3.261475	11.49905	7.66603333	3.83301667	0.04261133	0.08522266	0.12783399	0.27931151	0.72068849	0.74876816	10853	407	2.52572072	0
AT1G22860	2	100	0	8.5	22.915	77.08	8.5	7.5518	2.947775	10.499575	6.99971667	3.49985833	0.04354405	0.0870881	0.13063215	0.2822225	0.71777751	0.74581515	10853	408	2.56186446	0
AT5G27400	2	93.33	6.665	13	22.915	77.08	8.5	7.5518	2.947775	10.499575	6.99971667	3.49985833	0.04354405	0.0870881	0.13063215	0.2822225	0.71777751	0.74588656	10853	409	2.56186446	0
AT5G01590	18	98.9027778	1.09555556	24.2222222	35.9077778	64.0877778	9.66666667	7.19515185	4.47108519	11.666237	7.77749136	3.88874568	0.04360266	0.08720532	0.13080798	0.28240423	0.71759577	0.74576912	10853	410	1.60926298	0
AT5G15510	3	100	0	3.33333333	20.9633333	74.2666667	8	6.94133333	2.67706667	9.6184	6.41226667	3.20613333	0.04365251	0.08730502	0.13095753	0.2825587	0.7174413	0.74567998	10853	411	2.59288774	0
AT5G50480	1	69.23	30.76	13	30.5	69.49	59	41.9991	18.995	60.9941	40.6627333	20.3313667	0.04391923	0.08783846	0.13175768	0.28338347	0.71661653	0.74489409	10853	412	2.21106081	0
AT5G27620	5	98.204	1.792	27.8	35.9	64.094	6.2	4.973828	3.2258	8.199628	5.46641867	2.73320933	0.0443884	0.0887768	0.13316519	0.28482743	0.71517257	0.74346436	10853	413	1.54188976	0
AT5G25760	13	99.3384615	0.65923077	37.8461538	35.7307692	64.2623077	19.0769231	13.259271	7.81633136	21.0756024	14.0504016	7.02520079	0.04454589	0.08909177	0.13363766	0.28531019	0.71468981	0.74303367	10853	414	1.69635477	0
AT1G45474	8	77.4814286	22.5157143	5.71428571	35.9975	64	11.25	8.2	5.04971875	13.2497188	8.83314583	4.41657292	0.04538289	0.09076577	0.13614866	0.28785981	0.71214019	0.74045387	10853	415	1.62385281	0
AT5G48905	1	36	64	25	29.03	70.96	31	22.9976	9.9993	32.9969	21.9979333	10.9989667	0.04542852	0.09085703	0.13628555	0.28799803	0.71200197	0.74038108	10853	416	2.29992099	0
AT2G17250	16	91.7475	7.679375	14.9375	22.145625	77.849375	7.875	7.13063828	2.74396797	9.87460625	6.58307083	3.29153542	0.04554563	0.09109126	0.13663689	0.28835244	0.71164756	0.74008345	10853	417	2.59865945	0
AT5G63950	12	84.7333333	13.9733333	15.4166667	26.3166667	73.68	15	12.052	4.9475	16.9995	11.333	5.6665	0.04561555	0.0912311	0.13684664	0.28856378	0.71143622	0.73993458	10853	418	2.43597777	0
AT4G00160	2	95.83	4.165	11.5	22.22	77.775	8	7.222	2.7776	9.9996	6.6664	3.3332	0.04630556	0.09261111	0.13891667	0.29063963	0.70936037	0.73784629	10853	419	2.60008641	0
AT5G43050	8	65.82	34.175	13.25	24.05625	75.9375	10.25	8.78359375	3.46576563	12.2493594	8.16623958	4.08311979	0.04667095	0.0933419	0.14001285	0.29173176	0.70826824	0.7367809	10853	420	2.53438769	0
AT1G22620	1	100	0	21	25	75	12	10	4	14	9.33333333	4.66666667	0.04761905	0.0952381	0.14285714	0.29454301	0.70545699	0.73392683	10853	421	2.5	0
AT1G49010	1	50	50	2	25	75	12	10	4	14	9.33333333	4.66666667	0.04761905	0.0952381	0.14285714	0.29454301	0.70545699	0.73399719	10853	422	2.5	0
AT3G61620	6	100	0	4.83333333	20.9233333	79.0716667	7	6.53501667	2.46463333	8.99965	5.99976667	2.99988333	0.04775062	0.09550123	0.14325185	0.2949306	0.7050694	0.73366425	10853	423	2.65151679	0
AT2G01480	2	100	0	2	18.33	81.665	5.5	5.491575	2.00815	7.499725	4.99981667	2.49990833	0.04836703	0.09673405	0.14510108	0.29673839	0.70326161	0.73185332	10853	424	2.73464383	0
AT2G40080	2	77.5	22.5	4.5	18.33	81.665	5.5	5.491575	2.00815	7.499725	4.99981667	2.49990833	0.04836703	0.09673405	0.14510108	0.29673839	0.70326161	0.7319235	10853	425	2.73464383	0
AT3G27550	2	100	0	15.5	18.33	81.665	5.5	5.491575	2.00815	7.499725	4.99981667	2.49990833	0.04836703	0.09673405	0.14510108	0.29673839	0.70326161	0.73199369	10853	426	2.73464383	0
AT3G29185	2	100	0	11	18.33	81.665	5.5	5.491575	2.00815	7.499725	4.99981667	2.49990833	0.04836703	0.09673405	0.14510108	0.29673839	0.70326161	0.7320639	10853	427	2.73464383	0
AT4G02830	2	93.75	6.25	7.5	18.33	81.665	5.5	5.491575	2.00815	7.499725	4.99981667	2.49990833	0.04836703	0.09673405	0.14510108	0.29673839	0.70326161	0.73213412	10853	428	2.73464383	0
AT4G38020	2	100	0	10	18.33	81.665	5.5	5.491575	2.00815	7.499725	4.99981667	2.49990833	0.04836703	0.09673405	0.14510108	0.29673839	0.70326161	0.73220436	10853	429	2.73464383	0
AT5G03406	2				18.33	81.665	5.5	5.491575	2.00815	7.499725	4.99981667	2.49990833	0.04836703	0.09673405	0.14510108	0.29673839	0.70326161	0.73227461	10853	430	2.73464383	0
AT4G27585	1	95.38	4.61	65	30.95	69.04	84	58.9936	26.998	85.9916	57.3277333	28.6638667	0.04840784	0.09681568	0.14522352	0.29685763	0.70314237	0.73222071	10853	431	2.18511001	0
AT1G07400	4	67.1675	32.8275	14.25	24.1	75.895	10.5	8.968975	3.5305	12.499475	8.33298333	4.16649167	0.04854029	0.09708057	0.14562086	0.29724415	0.70275585	0.73188842	10853	432	2.54042629	0
AT3G17740	2	100	0	4	20.83	79.165	7	6.54155	2.4581	8.99965	5.99976667	2.99988333	0.04892343	0.09784687	0.1467703	0.29835892	0.70164108	0.73079757	10853	433	2.66122208	0
AT2G35820	2	79.79	20.2	10	27.51	72.48	20.5	15.8584	6.63955	22.49795	14.9986333	7.49931667	0.04928441	0.09856881	0.14785322	0.2994046	0.7005954	0.72977847	10853	434	2.38847512	0
AT5G31999	2				24.375	72.5	13	10.425	4.16875	14.59375	9.72916667	4.86458333	0.04976624	0.09953248	0.14929872	0.30079357	0.69920643	0.72840156	10853	435	2.50074963	0
AT3G54920	3	100	0	7.66666667	20.74	79.2566667	7	6.54796667	2.4518	8.99976667	5.99984444	2.99992222	0.05007429	0.10014859	0.15022288	0.30167754	0.69832246	0.72755051	10853	436	2.67067733	0
AT2G45110	1	72.22	27.77	18	35.29	64.7	51	33.997	18.9979	52.9949	35.3299333	17.6649667	0.05028912	0.10057824	0.15086736	0.30229215	0.69770785	0.72697996	10853	437	1.78951358	0
AT3G16320	3	87.7766667	12.22	7	17.7766667	82.22	5.33333333	5.38506667	1.94808889	7.33315556	4.88877037	2.44438519	0.05038282	0.10076563	0.15114845	0.30255973	0.69744027	0.72677093	10853	438	2.7642818	0
ATMG00580	3	0	100	4.5	17.7766667	82.22	5.33333333	5.38506667	1.94808889	7.33315556	4.88877037	2.44438519	0.05038282	0.10076563	0.15114845	0.30255973	0.69744027	0.72684072	10853	439	2.7642818	0
AT1G32220	28	95.8921429	4.10321429	36.8571429	27.1307143	72.5375	19.4642857	15.1189063	6.28079974	21.399706	14.2664707	7.13323533	0.05093386	0.10186772	0.15280158	0.30412769	0.69587231	0.72527631	10853	440	2.4071626	0
AT2G29630	19	95.2615789	4.73578947	12.3157895	23.8989474	76.0952632	10.4210526	8.92992742	3.49052188	12.4204493	8.28029954	4.14014977	0.05096632	0.10193264	0.15289896	0.30421974	0.69578026	0.72525002	10853	441	2.55833589	0
AT3G44300	2	61.11	38.885	16	35.68	64.31	31	20.9361	12.0608	32.9969	21.9979333	10.9989667	0.05125436	0.10250872	0.15376308	0.30503515	0.69496485	0.72446965	10853	442	1.73587988	0
AT1G41680	1				36.36	63.63	11	7.9993	4.9996	12.9989	8.66593333	4.33296667	0.05128126	0.10256252	0.15384379	0.30511117	0.69488883	0.72445999	10853	443	1.599988	0
AT2G05760	2	100	0	22	36.36	63.63	11	7.9993	4.9996	12.9989	8.66593333	4.33296667	0.05128126	0.10256252	0.15384379	0.30511117	0.69488883	0.72452959	10853	444	1.599988	0
AT2G42220	1	81.25	18.75	16	36.36	63.63	11	7.9993	4.9996	12.9989	8.66593333	4.33296667	0.05128126	0.10256252	0.15384379	0.30511117	0.69488883	0.7245992	10853	445	1.599988	0
AT1G02680	7	98.6385714	1.06571429	45.4285714	35.8885714	64.1042857	23.5714286	16.1102959	9.45944898	25.5697449	17.0464966	8.5232483	0.05141653	0.10283306	0.15424959	0.30549307	0.69450693	0.72427056	10853	446	1.70309031	0
AT5G43460	12	53.7908333	45.5583333	118.5	30.9425	68.4016667	102.583333	71.1687097	32.7418479	103.910558	69.2737051	34.6368525	0.05183847	0.10367693	0.1555154	0.3066806	0.6933194	0.72310162	10853	447	2.17363143	0
AT3G03260	15	75.7093333	24.288	7.73333333	27.098	72.892	19.1333333	14.9466693	6.18475067	21.13142	14.0876133	7.04380667	0.05238483	0.10476966	0.15715449	0.30821006	0.69178994	0.7215758	10853	448	2.41669715	0
AT5G23420	18	96.8005556	3.03333333	116.5	30.5561111	69.4383333	68.7777778	48.7581426	22.0158142	70.7739568	47.1826379	23.5913189	0.05260866	0.10521731	0.15782597	0.30883397	0.69116603	0.72099433	10853	449	2.21468723	0
AT5G16970	3	84.26	15.73	15.3333333	36.5633333	63.43	9.33333333	6.92013333	4.41257778	11.3327111	7.55514074	3.77757037	0.05337219	0.10674438	0.16011657	0.31095078	0.68904922	0.71885525	10853	450	1.56827453	0
AT2G03230	5	71.332	28.666	3.2	25.23	74.764	13.2	10.868848	4.33036	15.199208	10.1328053	5.06640267	0.05346583	0.10693165	0.16039748	0.31120917	0.68879083	0.71865477	10853	451	2.50991788	0
AT2G28450	26	90.5976923	9.39961538	5.26923077	20.0515385	79.9446154	6.73076923	6.38088757	2.34962278	8.73051036	5.82034024	2.91017012	0.05398539	0.10797077	0.16195616	0.31263812	0.68736188	0.71723281	10853	452	2.71570723	0
AT1G34170	13	57.6907692	42.3069231	2	19.7176923	80.2792308	6.53846154	6.24902663	2.28923373	8.53826036	5.69217357	2.84608679	0.05447573	0.10895147	0.1634272	0.31397942	0.68602058	0.71590205	10853	453	2.72974601	0
AT3G55160	7	84.332	15.666	7.8	22.0314286	77.9628571	8.42857143	7.5711551	2.85693469	10.4280898	6.95205986	3.47602993	0.05513171	0.11026341	0.16539512	0.31576283	0.68423717	0.71410962	10853	454	2.65009736	0
AT3G49307	1	68.42	31.57	19	28	72	25	19	8	27	18	9	0.05555556	0.11111111	0.16666667	0.3169086	0.6830914	0.7129824	10853	455	2.375	0
AT5G37055	4	89.58	10.415	6.75	23.835	76.16	10.75	9.1872	3.5622625	12.7494625	8.49964167	4.24982083	0.0556184	0.1112368	0.1668552	0.31707805	0.68292195	0.71287409	10853	456	2.57903509	0
AT1G59660	2	95.45	4.545	8	25.77	74.22	15	12.133	4.8655	16.9985	11.3323333	5.66616667	0.05656974	0.11313947	0.16970921	0.31962963	0.68037037	0.71027892	10853	457	2.49367999	0
ATMG00830	3	0	100	5.66666667	35.8766667	64.1133333	30.3333333	20.4477111	11.8825889	32.3303	21.5535333	10.7767667	0.05673514	0.11347029	0.17020543	0.3200707	0.6799293	0.70988675	10853	458	1.7208128	0
AT4G25000	3	88.7166667	11.2733333	15.6666667	17.7733333	82.22	5.66666667	5.65913333	2.00715556	7.66628889	5.11085926	2.55542963	0.05881681	0.11763363	0.17645044	0.32555841	0.67444159	0.70422499	10853	459	2.8194792	0
AT2G16780	3	95.47	4.52333333	16.3333333	20.0366667	79.9566667	7	6.59696667	2.40256667	8.99953333	5.99968889	2.99984444	0.05945987	0.11891975	0.17837962	0.32723052	0.67276948	0.70254664	10853	460	2.74579963	0
AT4G33840	1	78.04	21.95	41	35.29	64.7	68	44.996	24.9972	69.9932	46.6621333	23.3310667	0.0594915	0.118983	0.1784745	0.32731248	0.67268752	0.70252865	10853	461	1.8000416	0
AT2G03290	5	72.118	27.874	25	29.468	70.526	43.4	31.608284	13.789112	45.397396	30.2649307	15.1324653	0.05962671	0.11925342	0.17888012	0.32766258	0.67233742	0.70223058	10853	462	2.29226393	0
AT1G01790	1	100	0	4	22.22	77.77	9	7.9993	2.9998	10.9991	7.33273333	3.66636667	0.06059284	0.12118568	0.18177851	0.33015075	0.66984925	0.69969912	10853	463	2.66661111	0
AT1G06240	1	100	0	3	22.22	77.77	9	7.9993	2.9998	10.9991	7.33273333	3.66636667	0.06059284	0.12118568	0.18177851	0.33015075	0.66984925	0.69976647	10853	464	2.66661111	0
AT1G08490	1	93.75	6.25	32	22.22	77.77	9	7.9993	2.9998	10.9991	7.33273333	3.66636667	0.06059284	0.12118568	0.18177851	0.33015075	0.66984925	0.69983384	10853	465	2.66661111	0
AT3G11890	1	100	0	6	22.22	77.77	9	7.9993	2.9998	10.9991	7.33273333	3.66636667	0.06059284	0.12118568	0.18177851	0.33015075	0.66984925	0.69990121	10853	466	2.66661111	0
AT3G51180	1	100	0	4	22.22	77.77	9	7.9993	2.9998	10.9991	7.33273333	3.66636667	0.06059284	0.12118568	0.18177851	0.33015075	0.66984925	0.6999686	10853	467	2.66661111	0
AT3G63140	1	77.77	22.22	9	22.22	77.77	9	7.9993	2.9998	10.9991	7.33273333	3.66636667	0.06059284	0.12118568	0.18177851	0.33015075	0.66984925	0.700036	10853	468	2.66661111	0
AT4G04090	1	20	80	5	22.22	77.77	9	7.9993	2.9998	10.9991	7.33273333	3.66636667	0.06059284	0.12118568	0.18177851	0.33015075	0.66984925	0.70010342	10853	469	2.66661111	0
AT4G14605	1	93.33	6.66	15	22.22	77.77	9	7.9993	2.9998	10.9991	7.33273333	3.66636667	0.06059284	0.12118568	0.18177851	0.33015075	0.66984925	0.70017085	10853	470	2.66661111	0
AT5G11530	1	100	0	5	22.22	77.77	9	7.9993	2.9998	10.9991	7.33273333	3.66636667	0.06059284	0.12118568	0.18177851	0.33015075	0.66984925	0.70023829	10853	471	2.66661111	0
AT5G16890	1	88.23	11.76	34	22.22	77.77	9	7.9993	2.9998	10.9991	7.33273333	3.66636667	0.06059284	0.12118568	0.18177851	0.33015075	0.66984925	0.70030574	10853	472	2.66661111	0
AT5G63070	1	66.66	33.33	3	22.22	77.77	9	7.9993	2.9998	10.9991	7.33273333	3.66636667	0.06059284	0.12118568	0.18177851	0.33015075	0.66984925	0.70037321	10853	473	2.66661111	0
AT2G43260	4	97.22	2.7775	15.75	22.22	77.7725	9	7.999525	2.9998	10.999325	7.33288333	3.66644167	0.06060523	0.12121047	0.1818157	0.33018252	0.66981748	0.70040746	10853	474	2.66668611	0
AT1G73610	1	57.14	42.85	28	35.05	64.94	97	63.9918	34.9985	98.9903	65.9935333	32.9967667	0.06071711	0.12143421	0.18215132	0.33046909	0.66953091	0.70017528	10853	475	1.8284155	0
AT1G65032	3	100	0	44	19.5266667	68.3433333	10.3333333	8.06214444	3.01775556	11.0799	7.3866	3.6933	0.06178219	0.12356437	0.18534656	0.33318181	0.66681819	0.69740559	10853	476	2.67156975	0
AT4G13380	3	93.3333333	6.66666667	3	37.22	62.7733333	7.66666667	5.81262222	3.85353333	9.66615556	6.4441037	3.22205185	0.0618812	0.1237624	0.1856436	0.33343258	0.66656742	0.69721051	10853	477	1.50838768	0
AT5G16810	1	100	0	18	27.27	72.72	22	16.9984	6.9994	23.9978	15.9985333	7.99926667	0.06248906	0.12497813	0.18746719	0.33496693	0.66503307	0.69567266	10853	478	2.42855102	0
AT5G14860	1	69.23	30.76	13	36.36	63.63	22	14.9986	8.9992	23.9978	15.9985333	7.99926667	0.0624974	0.12499479	0.18749219	0.3349879	0.6650121	0.69571778	10853	479	1.66665926	0
AT2G16790	3	100	0	3	23.8066667	76.1866667	11.3333333	9.63448889	3.69808889	13.3325778	8.88838519	4.44419259	0.06262901	0.12525801	0.18788702	0.33531892	0.66468108	0.69543852	10853	480	2.60526158	0
AT5G45680	3	22.4066667	77.59	9	36.5933333	63.3966667	17.6666667	12.2000778	7.46482222	19.6649	13.1099333	6.55496667	0.06314579	0.12629159	0.18943738	0.3366147	0.6633853	0.69414969	10853	481	1.63434271	0
AT5G24260	4	71.6666667	28.3333333	5.33333333	25.1775	74.82	14.25	11.66185	4.58779375	16.2496438	10.8330958	5.41654792	0.0634014	0.1268028	0.19020421	0.33725329	0.66274671	0.69354836	10853	482	2.54192988	0
AT4G05520	26	69.6088462	30.3861538	6.61538462	37.2703846	62.7242308	8.34615385	6.2350608	4.11064364	10.3457044	6.89713629	3.44856815	0.06355449	0.12710897	0.19066346	0.337635	0.662365	0.69321575	10853	483	1.51680889	0
AT5G10660	3	0	100	1.5	20.6333333	79.36	7.66666667	7.08426667	2.58188889	9.66615556	6.4441037	3.22205185	0.06359436	0.12718871	0.19078307	0.33773432	0.66226568	0.69317865	10853	484	2.74383096	0
AT5G17790	13	92.2023077	7.79461538	13.3846154	23.0123077	76.9815385	10.2307692	8.87580355	3.35433609	12.2301396	8.15342643	4.07671322	0.06400115	0.12800231	0.19200346	0.33874564	0.66125436	0.69218688	10853	485	2.64606864	0
AT3G46840	3	79.69	20.3	13	35.8133333	64.1766667	41.6666667	27.7402778	15.9222222	43.6625	29.1083333	14.5541667	0.06429691	0.12859383	0.19289074	0.33947851	0.66052149	0.69148642	10853	486	1.74223657	0
AT3G49300	3	57.5	42.5	5	27.1766667	72.8166667	22	17.0196667	6.97886667	23.9985333	15.9990222	7.99951111	0.06511117	0.13022234	0.19533351	0.34148584	0.65851416	0.6894515	10853	487	2.43874364	0
AT1G64830	10	60.481	39.515	10.2	36.726	63.267	17.4	12.008458	7.390324	19.398782	12.9325213	6.46626067	0.0660268	0.13205361	0.19808041	0.34372523	0.65627477	0.68717318	10853	488	1.62488925	0
AT1G03710	1	100	0	57	37.5	62.5	8	6	4	10	6.66666667	3.33333333	0.06666667	0.13333333	0.2	0.34527915	0.65472085	0.68561225	10853	489	1.5	0
AT1G36130	1				37.5	62.5	8	6	4	10	6.66666667	3.33333333	0.06666667	0.13333333	0.2	0.34527915	0.65472085	0.68567841	10853	490	1.5	0
AT1G59500	1	0	100	1	37.5	62.5	8	6	4	10	6.66666667	3.33333333	0.06666667	0.13333333	0.2	0.34527915	0.65472085	0.68574458	10853	491	1.5	0
AT2G13800	1	90.9	9.09	11	37.5	62.5	8	6	4	10	6.66666667	3.33333333	0.06666667	0.13333333	0.2	0.34527915	0.65472085	0.68581077	10853	492	1.5	0
AT2G32340	1	45.45	54.54	11	37.5	62.5	8	6	4	10	6.66666667	3.33333333	0.06666667	0.13333333	0.2	0.34527915	0.65472085	0.68587696	10853	493	1.5	0
AT3G60660	2	100	0	9	37.5	62.5	8	6	4	10	6.66666667	3.33333333	0.06666667	0.13333333	0.2	0.34527915	0.65472085	0.68594317	10853	494	1.5	0
AT4G25050	1	50	50	8	37.5	62.5	8	6	4	10	6.66666667	3.33333333	0.06666667	0.13333333	0.2	0.34527915	0.65472085	0.6860094	10853	495	1.5	0
AT5G23330	1	100	0	18	37.5	62.5	8	6	4	10	6.66666667	3.33333333	0.06666667	0.13333333	0.2	0.34527915	0.65472085	0.68607563	10853	496	1.5	0
AT5G28460	1	100	0	30	37.5	62.5	8	6	4	10	6.66666667	3.33333333	0.06666667	0.13333333	0.2	0.34527915	0.65472085	0.68614188	10853	497	1.5	0
AT5G63780	1	90.9	9.09	11	37.5	62.5	8	6	4	10	6.66666667	3.33333333	0.06666667	0.13333333	0.2	0.34527915	0.65472085	0.68620815	10853	498	1.5	0
AT2G32590	4	54.165	37.5	3.75	17.7775	82.22	6	5.9332	2.06665	7.99985	5.33323333	2.66661667	0.06749377	0.13498753	0.2024813	0.34727457	0.65272543	0.68418283	10853	499	2.87092638	0
AT2G01460	2	80	20	5	16.665	83.33	5.5	5.58315	1.916575	7.499725	4.99981667	2.49990833	0.06805805	0.1361161	0.20417415	0.34862752	0.65137248	0.68283063	10853	500	2.91308715	0
AT4G00730	3	98.1466667	0	19.6666667	24.24	75.7533333	12.6666667	10.5954222	4.0704	14.6658222	9.77721481	4.88860741	0.06847179	0.13694357	0.20541536	0.34961522	0.65038478	0.68186109	10853	501	2.60304202	0
AT2G27490	6	100	0	8.33333333	18.8883333	81.11	6.66666667	6.40733333	2.25922222	8.66655556	5.7777037	2.88885185	0.06861437	0.13722873	0.20584309	0.34995476	0.65004524	0.68157096	10853	502	2.83607928	0
AT1G49160	2	83.75	16.25	9	37.775	62.22	7	5.3554	3.64425	8.99965	5.99976667	2.99988333	0.06920409	0.13840818	0.20761227	0.35135465	0.64864535	0.68016889	10853	503	1.46954792	0
AT5G63230	6	64.625	35.3666667	71.3333333	30.6383333	69.3516667	88.5	62.376225	28.114925	90.49115	60.3274333	30.1637167	0.06957941	0.13915882	0.20873823	0.35224183	0.64775817	0.67930422	10853	504	2.21861609	0
AT1G49850	2	100	0	12	20	80	7.5	7	2.5	9.5	6.33333333	3.16666667	0.07017544	0.14035088	0.21052632	0.3536448	0.6463552	0.67789843	10853	505	2.8	0
AT2G35350	2	100	0	6.5	20	80	7.5	7	2.5	9.5	6.33333333	3.16666667	0.07017544	0.14035088	0.21052632	0.3536448	0.6463552	0.67796394	10853	506	2.8	0
AT5G06280	2	75	25	4.5	20	80	7.5	7	2.5	9.5	6.33333333	3.16666667	0.07017544	0.14035088	0.21052632	0.3536448	0.6463552	0.67802947	10853	507	2.8	0
AT5G02320	3	100	0	4.66666667	17.5	82.5	6	5.95	2.05	8	5.33333333	2.66666667	0.07130208	0.14260417	0.21390625	0.3562772	0.6437228	0.67533336	10853	508	2.90243902	0
AT1G04635	2	78.33	21.66	10.5	38.09	61.9	6.5	5.0235	3.47585	8.49935	5.66623333	2.83311667	0.07290666	0.14581332	0.21871998	0.35998303	0.64001697	0.67151046	10853	509	1.44525799	0
AT3G43510	4	100	0	16.5	17.855	82.14	6.25	6.13375	2.1159375	8.2496875	5.49979167	2.74989583	0.07307607	0.14615214	0.21922821	0.36037139	0.63962861	0.67116787	10853	510	2.89883326	0
AT5G48600	5	57.14	42.854	3	16	84	5.4	5.536	1.864	7.4	4.93333333	2.46666667	0.07362306	0.14724613	0.22086919	0.36162156	0.63837844	0.66992082	10853	511	2.96995708	0
AT3G15357	2	67.305	32.69	9.5	24.165	75.83	13	10.8579	4.14145	14.99935	9.99956667	4.99978333	0.0736768	0.14735361	0.22103041	0.36174408	0.63825592	0.66985702	10853	512	2.62176291	0
AT1G72770	3	97.22	0	10	20.3666667	79.6233333	8	7.36986667	2.62933333	9.9992	6.66613333	3.33306667	0.07429203	0.14858407	0.2228761	0.36314284	0.63685716	0.66845365	10853	513	2.80294118	0
AT4G22410	2	44.115	55.88	9	21.425	78.57	9	8.0713	2.92825	10.99955	7.33303333	3.66651667	0.07432636	0.14865272	0.22297908	0.36322067	0.63677933	0.6684366	10853	514	2.75635619	0
AT3G22070	3	100	0	2.33333333	22.22	77.7733333	10	8.77733333	3.222	11.9993333	7.99955556	3.99977778	0.07562149	0.15124297	0.22686446	0.3661414	0.6338586	0.66543503	10853	515	2.72418788	0
AT3G03970	5	62.4975	37.495	4	15.332	84.666	5.2	5.402632	1.797264	7.199896	4.79993067	2.39996533	0.07567795	0.15135589	0.22703384	0.36626803	0.63373197	0.66536645	10853	516	3.00603139	0
AT5G38460	2	100	0	8	19.64	80.355	7.5	7.026625	2.473	9.499625	6.33308333	3.16654167	0.07595037	0.15190075	0.22785112	0.36687821	0.63312179	0.66479013	10853	517	2.84133643	0
AT2G07717	2	0	100	2.5	17.14	82.855	6	5.9713	2.0284	7.9997	5.33313333	2.66656667	0.07636349	0.15272699	0.22909048	0.36780096	0.63219904	0.66388546	10853	518	2.94384737	0
AT3G14890	2	100	0	12.5	17.14	82.855	6	5.9713	2.0284	7.9997	5.33313333	2.66656667	0.07636349	0.15272699	0.22909048	0.36780096	0.63219904	0.6639497	10853	519	2.94384737	0
AT5G52450	2				17.14	82.855	6	5.9713	2.0284	7.9997	5.33313333	2.66656667	0.07636349	0.15272699	0.22909048	0.36780096	0.63219904	0.66401396	10853	520	2.94384737	0
AT1G06270	3	97.9766667	2.02	21.3333333	20.95	79.0433333	8.66666667	7.85042222	2.81566667	10.6660889	7.11072593	3.55536296	0.07694722	0.15389445	0.23084167	0.36909955	0.63090045	0.66271414	10853	521	2.78812202	0
AT4G33820	3	75.9833333	24.01	13.3333333	37.5	62.5	13.3333333	9.33333333	6	15.3333333	10.2222222	5.11111111	0.07729469	0.15458937	0.23188406	0.36986967	0.63013033	0.66196927	10853	522	1.55555556	0
AT4G13110	3	96.6666667	3.33333333	10.3333333	23.23	76.7633333	11.6666667	9.95572222	3.71016667	13.6658889	9.11059259	4.5552963	0.07839711	0.15679421	0.23519132	0.37229902	0.62770098	0.659481	10853	523	2.68336253	0
AT5G61690	3	100	0	6	16.98	83.0133333	6	5.9808	2.0188	7.9996	5.33306667	2.66653333	0.07867115	0.15734229	0.23601344	0.37289964	0.62710036	0.65891376	10853	524	2.96255201	0
AT5G42330	8	23.71625	76.275	19.125	27.01	72.9825	23.625	18.2421156	7.3811125	25.6232281	17.0821521	8.54107604	0.07876732	0.15753465	0.23630197	0.37311012	0.62688988	0.65875637	10853	525	2.47145882	0
AT1G60230	6	92.646	7.352	10.2	19.6683333	80.3266667	7.66666667	7.15837778	2.50790556	9.66628333	6.44418889	3.22209444	0.07915128	0.15830255	0.23745383	0.37394883	0.62605117	0.65793874	10853	526	2.8543251	0
AT3G07020	2	100	0	13.5	35	55	5.5	4.025	2.925	6.95	4.63333333	2.31666667	0.0798711	0.15974221	0.23961331	0.37551446	0.62448554	0.65635692	10853	527	1.37606838	0
AT4G11100	16	88.89625	11.095	22.375	37.345	62.65	16.3125	11.2197813	7.09190313	18.3116844	12.2077896	6.10389479	0.0799621	0.1599242	0.23988629	0.37571175	0.62428825	0.65621311	10853	528	1.58205506	0
AT1G06720	3	100	0	12.6666667	21.08	78.9133333	9	8.1022	2.8972	10.9994	7.33293333	3.66646667	0.08070048	0.16140095	0.24210143	0.37730754	0.62269246	0.65459911	10853	529	2.7965622	0
AT5G32619	2	81.26	18.4	139	34.975	65.015	163	106.97445	58.00925	164.9837	109.989133	54.9945667	0.08262921	0.16525843	0.24788764	0.3814336	0.6185664	0.65032463	10853	530	1.84409297	0
AT1G65300	6	56.8883333	43.1033333	16.3333333	38.1416667	61.85	10	7.185	4.81416667	11.9991667	7.99944444	3.99972222	0.08292073	0.16584146	0.24876218	0.38205199	0.61794801	0.64973743	10853	531	1.49247014	0
AT1G75600	1	50	50	4	37.5	62.5	16	11	7	18	12	6	0.08333333	0.16666667	0.25	0.38292492	0.61707508	0.64894533	10853	533	1.57142857	0
AT1G04445	1	33.33	66.66	3	25	75	16	13	5	18	12	6	0.08333333	0.16666667	0.25	0.38292492	0.61707508	0.64888245	10853	532	2.6	0
AT2G27775	1	95.23	4.76	21	25	75	16	13	5	18	12	6	0.08333333	0.16666667	0.25	0.38292492	0.61707508	0.64900822	10853	534	2.6	0
AT3G05130	1	100	0	18	25	75	16	13	5	18	12	6	0.08333333	0.16666667	0.25	0.38292492	0.61707508	0.64907112	10853	535	2.6	0
AT5G42140	1	100	0	13	25	75	16	13	5	18	12	6	0.08333333	0.16666667	0.25	0.38292492	0.61707508	0.64913403	10853	536	2.6	0
AT5G35643	2				16.665	83.33	6	5.9998	1.9999	7.9997	5.33313333	2.66656667	0.08333646	0.16667292	0.25000938	0.38293152	0.61706848	0.64919001	10853	537	3.00005	0
AT1G02820	1	71.42	28.57	7	16.66	83.33	6	5.9998	1.9996	7.9994	5.33293333	2.66646667	0.0833896	0.16677919	0.25016879	0.38304374	0.61695626	0.64913488	10853	538	3.0005001	0
AT1G04090	1	0	100	1	16.66	83.33	6	5.9998	1.9996	7.9994	5.33293333	2.66646667	0.0833896	0.16677919	0.25016879	0.38304374	0.61695626	0.64919781	10853	539	3.0005001	0
AT1G06030	1				16.66	83.33	6	5.9998	1.9996	7.9994	5.33293333	2.66646667	0.0833896	0.16677919	0.25016879	0.38304374	0.61695626	0.64926076	10853	540	3.0005001	0
AT1G08310	1	100	0	3	16.66	83.33	6	5.9998	1.9996	7.9994	5.33293333	2.66646667	0.0833896	0.16677919	0.25016879	0.38304374	0.61695626	0.64932372	10853	541	3.0005001	0
AT1G18415	1	100	0	7	16.66	83.33	6	5.9998	1.9996	7.9994	5.33293333	2.66646667	0.0833896	0.16677919	0.25016879	0.38304374	0.61695626	0.6493867	10853	542	3.0005001	0
AT1G27000	1	100	0	4	16.66	83.33	6	5.9998	1.9996	7.9994	5.33293333	2.66646667	0.0833896	0.16677919	0.25016879	0.38304374	0.61695626	0.64944968	10853	543	3.0005001	0
AT1G30140	1				16.66	83.33	6	5.9998	1.9996	7.9994	5.33293333	2.66646667	0.0833896	0.16677919	0.25016879	0.38304374	0.61695626	0.64951268	10853	544	3.0005001	0
AT1G30680	1	86.66	13.33	15	16.66	83.33	6	5.9998	1.9996	7.9994	5.33293333	2.66646667	0.0833896	0.16677919	0.25016879	0.38304374	0.61695626	0.64957569	10853	545	3.0005001	0
AT1G31120	1				16.66	83.33	6	5.9998	1.9996	7.9994	5.33293333	2.66646667	0.0833896	0.16677919	0.25016879	0.38304374	0.61695626	0.64963872	10853	546	3.0005001	0
AT1G62960	1	100	0	9	16.66	83.33	6	5.9998	1.9996	7.9994	5.33293333	2.66646667	0.0833896	0.16677919	0.25016879	0.38304374	0.61695626	0.64970175	10853	547	3.0005001	0
AT1G66345	1	88.88	11.11	9	16.66	83.33	6	5.9998	1.9996	7.9994	5.33293333	2.66646667	0.0833896	0.16677919	0.25016879	0.38304374	0.61695626	0.6497648	10853	548	3.0005001	0
AT1G79540	1	100	0	5	16.66	83.33	6	5.9998	1.9996	7.9994	5.33293333	2.66646667	0.0833896	0.16677919	0.25016879	0.38304374	0.61695626	0.64982786	10853	549	3.0005001	0
AT2G20050	1				16.66	83.33	6	5.9998	1.9996	7.9994	5.33293333	2.66646667	0.0833896	0.16677919	0.25016879	0.38304374	0.61695626	0.64989093	10853	550	3.0005001	0
AT2G23700	1	100	0	3	16.66	83.33	6	5.9998	1.9996	7.9994	5.33293333	2.66646667	0.0833896	0.16677919	0.25016879	0.38304374	0.61695626	0.64995401	10853	551	3.0005001	0
AT2G42130	1	85.71	14.28	7	16.66	83.33	6	5.9998	1.9996	7.9994	5.33293333	2.66646667	0.0833896	0.16677919	0.25016879	0.38304374	0.61695626	0.65001711	10853	552	3.0005001	0
AT3G05750	1	87.5	12.5	8	16.66	83.33	6	5.9998	1.9996	7.9994	5.33293333	2.66646667	0.0833896	0.16677919	0.25016879	0.38304374	0.61695626	0.65008022	10853	553	3.0005001	0
AT3G11850	3	100	0	6.66666667	16.66	83.33	6	5.9998	1.9996	7.9994	5.33293333	2.66646667	0.0833896	0.16677919	0.25016879	0.38304374	0.61695626	0.65014334	10853	554	3.0005001	0
AT3G14120	1	100	0	5	16.66	83.33	6	5.9998	1.9996	7.9994	5.33293333	2.66646667	0.0833896	0.16677919	0.25016879	0.38304374	0.61695626	0.65020647	10853	555	3.0005001	0
AT3G16560	1	100	0	2	16.66	83.33	6	5.9998	1.9996	7.9994	5.33293333	2.66646667	0.0833896	0.16677919	0.25016879	0.38304374	0.61695626	0.65026962	10853	556	3.0005001	0
AT3G17460	1	100	0	3	16.66	83.33	6	5.9998	1.9996	7.9994	5.33293333	2.66646667	0.0833896	0.16677919	0.25016879	0.38304374	0.61695626	0.65033277	10853	557	3.0005001	0
AT3G20440	1	50	50	2	16.66	83.33	6	5.9998	1.9996	7.9994	5.33293333	2.66646667	0.0833896	0.16677919	0.25016879	0.38304374	0.61695626	0.65039594	10853	558	3.0005001	0
AT3G22910	1	100	0	4	16.66	83.33	6	5.9998	1.9996	7.9994	5.33293333	2.66646667	0.0833896	0.16677919	0.25016879	0.38304374	0.61695626	0.65045913	10853	559	3.0005001	0
AT3G47620	1				16.66	83.33	6	5.9998	1.9996	7.9994	5.33293333	2.66646667	0.0833896	0.16677919	0.25016879	0.38304374	0.61695626	0.65052232	10853	560	3.0005001	0
AT3G48540	1	100	0	7	16.66	83.33	6	5.9998	1.9996	7.9994	5.33293333	2.66646667	0.0833896	0.16677919	0.25016879	0.38304374	0.61695626	0.65058553	10853	561	3.0005001	0
AT3G48710	1	100	0	5	16.66	83.33	6	5.9998	1.9996	7.9994	5.33293333	2.66646667	0.0833896	0.16677919	0.25016879	0.38304374	0.61695626	0.65064875	10853	562	3.0005001	0
AT3G59150	1	66.66	33.33	6	16.66	83.33	6	5.9998	1.9996	7.9994	5.33293333	2.66646667	0.0833896	0.16677919	0.25016879	0.38304374	0.61695626	0.65071198	10853	563	3.0005001	0
AT3G61590	1	94.73	5.26	19	16.66	83.33	6	5.9998	1.9996	7.9994	5.33293333	2.66646667	0.0833896	0.16677919	0.25016879	0.38304374	0.61695626	0.65077522	10853	564	3.0005001	0
AT3G62500	1	80	20	5	16.66	83.33	6	5.9998	1.9996	7.9994	5.33293333	2.66646667	0.0833896	0.16677919	0.25016879	0.38304374	0.61695626	0.65083848	10853	565	3.0005001	0
AT4G02040	1	100	0	18	16.66	83.33	6	5.9998	1.9996	7.9994	5.33293333	2.66646667	0.0833896	0.16677919	0.25016879	0.38304374	0.61695626	0.65090174	10853	566	3.0005001	0
AT4G14300	1	100	0	4	16.66	83.33	6	5.9998	1.9996	7.9994	5.33293333	2.66646667	0.0833896	0.16677919	0.25016879	0.38304374	0.61695626	0.65096502	10853	567	3.0005001	0
AT4G33380	1	100	0	5	16.66	83.33	6	5.9998	1.9996	7.9994	5.33293333	2.66646667	0.0833896	0.16677919	0.25016879	0.38304374	0.61695626	0.65102832	10853	568	3.0005001	0
AT4G33905	1	100	0	6	16.66	83.33	6	5.9998	1.9996	7.9994	5.33293333	2.66646667	0.0833896	0.16677919	0.25016879	0.38304374	0.61695626	0.65109162	10853	569	3.0005001	0
AT4G33960	1	100	0	5	16.66	83.33	6	5.9998	1.9996	7.9994	5.33293333	2.66646667	0.0833896	0.16677919	0.25016879	0.38304374	0.61695626	0.65115494	10853	570	3.0005001	0
AT4G36530	1	100	0	8	16.66	83.33	6	5.9998	1.9996	7.9994	5.33293333	2.66646667	0.0833896	0.16677919	0.25016879	0.38304374	0.61695626	0.65121827	10853	571	3.0005001	0
AT4G40070	2	100	0	2	16.66	83.33	6	5.9998	1.9996	7.9994	5.33293333	2.66646667	0.0833896	0.16677919	0.25016879	0.38304374	0.61695626	0.65128161	10853	572	3.0005001	0
AT5G01950	1	100	0	9	16.66	83.33	6	5.9998	1.9996	7.9994	5.33293333	2.66646667	0.0833896	0.16677919	0.25016879	0.38304374	0.61695626	0.65134497	10853	573	3.0005001	0
AT5G04860	1	93.75	6.25	16	16.66	83.33	6	5.9998	1.9996	7.9994	5.33293333	2.66646667	0.0833896	0.16677919	0.25016879	0.38304374	0.61695626	0.65140833	10853	574	3.0005001	0
AT5G09690	1	100	0	3	16.66	83.33	6	5.9998	1.9996	7.9994	5.33293333	2.66646667	0.0833896	0.16677919	0.25016879	0.38304374	0.61695626	0.65147171	10853	575	3.0005001	0
AT5G12840	2	100	0	4	16.66	83.33	6	5.9998	1.9996	7.9994	5.33293333	2.66646667	0.0833896	0.16677919	0.25016879	0.38304374	0.61695626	0.6515351	10853	576	3.0005001	0
AT5G16870	1	100	0	3	16.66	83.33	6	5.9998	1.9996	7.9994	5.33293333	2.66646667	0.0833896	0.16677919	0.25016879	0.38304374	0.61695626	0.65159851	10853	577	3.0005001	0
AT5G20440	1	100	0	5	16.66	83.33	6	5.9998	1.9996	7.9994	5.33293333	2.66646667	0.0833896	0.16677919	0.25016879	0.38304374	0.61695626	0.65166192	10853	578	3.0005001	0
AT5G36800	1	100	0	2	16.66	83.33	6	5.9998	1.9996	7.9994	5.33293333	2.66646667	0.0833896	0.16677919	0.25016879	0.38304374	0.61695626	0.65172535	10853	579	3.0005001	0
AT5G39440	1	66.66	33.33	3	16.66	83.33	6	5.9998	1.9996	7.9994	5.33293333	2.66646667	0.0833896	0.16677919	0.25016879	0.38304374	0.61695626	0.65178879	10853	580	3.0005001	0
AT5G58210	1	100	0	7	16.66	83.33	6	5.9998	1.9996	7.9994	5.33293333	2.66646667	0.0833896	0.16677919	0.25016879	0.38304374	0.61695626	0.65185224	10853	581	3.0005001	0
AT5G61040	1	100	0	9	16.66	83.33	6	5.9998	1.9996	7.9994	5.33293333	2.66646667	0.0833896	0.16677919	0.25016879	0.38304374	0.61695626	0.65191571	10853	582	3.0005001	0
AT5G61865	1	100	0	12	16.66	83.33	6	5.9998	1.9996	7.9994	5.33293333	2.66646667	0.0833896	0.16677919	0.25016879	0.38304374	0.61695626	0.65197919	10853	583	3.0005001	0
AT3G58930	2	97.825	2.17	24.5	19.84	80.15	8	7.412	2.5872	9.9992	6.66613333	3.33306667	0.08345424	0.16690848	0.25036272	0.38318021	0.61681979	0.65189845	10853	584	2.86487322	0
AT4G01883	2	100	0	32	19.84	80.15	8	7.412	2.5872	9.9992	6.66613333	3.33306667	0.08345424	0.16690848	0.25036272	0.38318021	0.61681979	0.65196194	10853	585	2.86487322	0
AT4G28830	2	100	0	11	19.84	80.15	8	7.412	2.5872	9.9992	6.66613333	3.33306667	0.08345424	0.16690848	0.25036272	0.38318021	0.61681979	0.65202544	10853	586	2.86487322	0
AT5G25090	2	100	0	3	19.84	80.15	8	7.412	2.5872	9.9992	6.66613333	3.33306667	0.08345424	0.16690848	0.25036272	0.38318021	0.61681979	0.65208896	10853	587	2.86487322	0
AT3G51820	2	66.095	33.895	26.5	28.735	71.255	41	30.21455	12.78135	42.9959	28.6639333	14.3319667	0.08388284	0.16776567	0.25164851	0.38408331	0.61591669	0.65119765	10853	588	2.36395608	0
AT3G51510	2	100	0	9	23.375	76.615	12.5	10.576875	3.921875	14.49875	9.66583333	4.83291667	0.08586915	0.17173831	0.25760746	0.38823135	0.61176865	0.64687501	10853	589	2.69689243	0
AT2G43650	3	93.38	6.61	20	22.22	77.7733333	10.6666667	9.29582222	3.37013333	12.6659556	8.44397037	4.22198519	0.08593725	0.1718745	0.25781174	0.38837248	0.61162752	0.6467888	10853	590	2.75829509	0
AT3G53900	4	87.2825	12.7125	15.25	25.46	74.5325	17.75	14.2295188	5.51915	19.7486688	13.1657792	6.58288958	0.08594568	0.17189137	0.25783705	0.38838996	0.61161004	0.64683334	10853	591	2.57820837	0
AT5G16480	3	98.0366667	1.96	10	20.4533333	79.5433333	8.66666667	7.89375556	2.77262222	10.6663778	7.11091852	3.55545926	0.08618209	0.17236418	0.25854627	0.38887935	0.61112065	0.64637875	10853	592	2.8470361	0
AT5G42910	5	32.376	67.616	6.4	38.54	61.452	8.6	6.284872	4.31444	10.599312	7.066208	3.533104	0.08639513	0.17279026	0.25918538	0.38931964	0.61068036	0.64597602	10853	593	1.45670632	0
AT4G26810	2	85.83	14.165	13.5	20.775	79.215	9	8.12935	2.86975	10.9991	7.33273333	3.66636667	0.08654319	0.17308637	0.25962956	0.38962523	0.61037477	0.6457157	10853	594	2.83277289	0
AT4G15890	3	100	0	4.5	38.8866667	61.11	7	5.2777	3.72206667	8.99976667	5.99984444	2.99992222	0.08691769	0.17383537	0.26075306	0.39039674	0.60960326	0.64496239	10853	595	1.41794881	0
AT1G24400	7	74.4428571	25.5542857	4.14285714	22.4014286	77.5928571	11	9.53521429	3.46415714	12.9993714	8.66624762	4.33312381	0.08713149	0.17426298	0.26139447	0.39083625	0.60916375	0.64456022	10853	596	2.75253515	0
AT3G62460	3	99.6	0.39666667	88.3333333	39.1666667	60.8333333	6	4.65	3.35	8	5.33333333	2.66666667	0.08755208	0.17510417	0.26265625	0.39169888	0.60830112	0.64371022	10853	597	1.3880597	0
AT1G62820	6	99.22	0.775	59.8333333	36.7483333	63.2433333	30.8333333	20.5000278	12.3307361	32.8307639	21.8871759	10.943588	0.08791358	0.17582716	0.26374074	0.39243821	0.60756179	0.64299055	10853	598	1.66251452	0
AT1G08540	25	92.5804167	7.41583333	8.33333333	21.5904	78.4044	10	8.84044	3.15904	11.99948	7.99965333	3.99982667	0.08836911	0.17673821	0.26510732	0.39336713	0.60663287	0.64207007	10853	599	2.79845776	0
AT1G29010	4	71.25	28.75	3.5	38.9275	61.07	7.25	5.427575	3.82224375	9.24981875	6.16654583	3.08327292	0.08855491	0.17710981	0.26566472	0.39374515	0.60625485	0.64173256	10853	600	1.41999709	0
AT2G19390	4	86.1075	13.8875	9.5	23.51	76.4875	13	10.943375	4.0563	14.999675	9.99978333	4.99989167	0.08903845	0.17807691	0.26711536	0.39472659	0.60527341	0.64075618	10853	601	2.69787121	0
AT3G63130	3	84.21	15.78	19	19.52	80.4733333	8	7.43786667	2.5616	9.99946667	6.66631111	3.33315556	0.08929946	0.17859892	0.26789838	0.39525494	0.60474506	0.6402593	10853	602	2.90360192	0
AT1G63680	2	86.095	13.895	22	21.11	78.885	9.5	8.494075	3.00545	11.499525	7.66635	3.833175	0.0893683	0.1787366	0.2681049	0.39539414	0.60460586	0.64017438	10853	603	2.82622403	0
AT3G13800	3	100	0	3.5	16.19	83.8066667	6	6.0284	1.9714	7.9998	5.3332	2.6666	0.09062159	0.18124317	0.27186476	0.39791639	0.60208361	0.63756595	10853	604	3.05792838	0
AT2G30710	2	92.95	7.045	21	18.75	81.25	7.5	7.09375	2.40625	9.5	6.33333333	3.16666667	0.09130003	0.18260005	0.27390008	0.39927252	0.60072748	0.63619198	10853	605	2.94805195	0
AT2G35160	2	100	0	5.5	39.285	60.71	6.5	4.94615	3.553525	8.499675	5.66645	2.833225	0.09156211	0.18312421	0.27468632	0.39979466	0.60020534	0.63570104	10853	606	1.39189959	0
AT5G38890	13	97.37	2.25923077	24.8461538	38.45	61.5453846	10.6923077	7.58062189	5.11119231	12.6918142	8.46120947	4.23060473	0.09164582	0.18329164	0.27493746	0.39996125	0.60003875	0.63558662	10853	607	1.48314159	0
AT4G25240	4	88.8175	11.18	8.75	38.885	61.105	8.25	6.0411625	4.2080125	10.249175	6.83278333	3.41639167	0.09171424	0.18342848	0.27514273	0.40009733	0.59990267	0.6355045	10853	608	1.43563321	0
AT1G13950	1	80.95	19.04	42	37.03	62.96	27	17.9992	10.9981	28.9973	19.3315333	9.66576667	0.09182469	0.18364939	0.27547408	0.40031687	0.59968313	0.63533395	10853	609	1.63657359	0
AT4G02820	6	98.3333333	1.66666667	17.6666667	17.0233333	82.9733333	6.5	6.39326667	2.10651667	8.49978333	5.66652222	2.83326111	0.09320664	0.18641328	0.27961992	0.40304955	0.59695045	0.63250056	10853	610	3.03499458	0
AT2G41680	8	92.47375	7.52	16	21.93	78.065	10.75	9.3919875	3.357475	12.7494625	8.49964167	4.24982083	0.09368408	0.18736815	0.28105223	0.40398763	0.59601237	0.63156828	10853	611	2.79733654	0
AT1G02060	1	0	100	3	40	60	5	4	3	7	4.66666667	2.33333333	0.0952381	0.19047619	0.28571429	0.4070199	0.5929801	0.62841646	10853	612	1.33333333	0
AT1G15790	1	90.9	9.09	11	40	60	5	4	3	7	4.66666667	2.33333333	0.0952381	0.19047619	0.28571429	0.4070199	0.5929801	0.62847783	10853	613	1.33333333	0
AT1G17850	1	0	100	4	40	60	5	4	3	7	4.66666667	2.33333333	0.0952381	0.19047619	0.28571429	0.4070199	0.5929801	0.62853921	10853	614	1.33333333	0
AT1G23360	1	57.14	42.85	7	40	60	5	4	3	7	4.66666667	2.33333333	0.0952381	0.19047619	0.28571429	0.4070199	0.5929801	0.62860061	10853	615	1.33333333	0
AT1G56400	1				40	60	5	4	3	7	4.66666667	2.33333333	0.0952381	0.19047619	0.28571429	0.4070199	0.5929801	0.62866201	10853	616	1.33333333	0
AT1G58290	1	80	20	5	40	60	5	4	3	7	4.66666667	2.33333333	0.0952381	0.19047619	0.28571429	0.4070199	0.5929801	0.62872343	10853	617	1.33333333	0
AT1G59540	1				40	60	5	4	3	7	4.66666667	2.33333333	0.0952381	0.19047619	0.28571429	0.4070199	0.5929801	0.62878486	10853	618	1.33333333	0
AT1G62422	1				40	60	5	4	3	7	4.66666667	2.33333333	0.0952381	0.19047619	0.28571429	0.4070199	0.5929801	0.6288463	10853	619	1.33333333	0
AT1G70150	1	100	0	11	40	60	5	4	3	7	4.66666667	2.33333333	0.0952381	0.19047619	0.28571429	0.4070199	0.5929801	0.62890775	10853	620	1.33333333	0
AT1G78995	1	0	100	1	40	60	5	4	3	7	4.66666667	2.33333333	0.0952381	0.19047619	0.28571429	0.4070199	0.5929801	0.62896921	10853	621	1.33333333	0
AT2G17970	1	100	0	4	40	60	5	4	3	7	4.66666667	2.33333333	0.0952381	0.19047619	0.28571429	0.4070199	0.5929801	0.62903069	10853	622	1.33333333	0
AT2G18720	1	100	0	1	40	60	5	4	3	7	4.66666667	2.33333333	0.0952381	0.19047619	0.28571429	0.4070199	0.5929801	0.62909218	10853	623	1.33333333	0
AT2G19490	1	95	5	20	40	60	5	4	3	7	4.66666667	2.33333333	0.0952381	0.19047619	0.28571429	0.4070199	0.5929801	0.62915368	10853	624	1.33333333	0
AT2G28605	1	100	0	1	40	60	5	4	3	7	4.66666667	2.33333333	0.0952381	0.19047619	0.28571429	0.4070199	0.5929801	0.62921519	10853	625	1.33333333	0
AT3G14130	1	100	0	5	40	60	5	4	3	7	4.66666667	2.33333333	0.0952381	0.19047619	0.28571429	0.4070199	0.5929801	0.62927672	10853	626	1.33333333	0
AT3G16730	1	100	0	8	40	60	5	4	3	7	4.66666667	2.33333333	0.0952381	0.19047619	0.28571429	0.4070199	0.5929801	0.62933826	10853	627	1.33333333	0
AT3G21540	1	83.33	16.66	12	40	60	5	4	3	7	4.66666667	2.33333333	0.0952381	0.19047619	0.28571429	0.4070199	0.5929801	0.6293998	10853	628	1.33333333	0
AT3G27329	1				40	60	5	4	3	7	4.66666667	2.33333333	0.0952381	0.19047619	0.28571429	0.4070199	0.5929801	0.62946137	10853	629	1.33333333	0
AT3G51150	1				40	60	5	4	3	7	4.66666667	2.33333333	0.0952381	0.19047619	0.28571429	0.4070199	0.5929801	0.62952294	10853	630	1.33333333	0
AT4G11990	1				40	60	5	4	3	7	4.66666667	2.33333333	0.0952381	0.19047619	0.28571429	0.4070199	0.5929801	0.62964612	10853	632	1.33333333	0
AT4G15850	1	100	0	3	40	60	5	4	3	7	4.66666667	2.33333333	0.0952381	0.19047619	0.28571429	0.4070199	0.5929801	0.62970773	10853	633	1.33333333	0
AT4G25260	1	75	25	4	40	60	5	4	3	7	4.66666667	2.33333333	0.0952381	0.19047619	0.28571429	0.4070199	0.5929801	0.62976935	10853	634	1.33333333	0
AT4G35733	1	25	75	8	40	60	5	4	3	7	4.66666667	2.33333333	0.0952381	0.19047619	0.28571429	0.4070199	0.5929801	0.62983098	10853	635	1.33333333	0
AT5G03720	1	66.66	33.33	3	40	60	5	4	3	7	4.66666667	2.33333333	0.0952381	0.19047619	0.28571429	0.4070199	0.5929801	0.62989263	10853	636	1.33333333	0
AT5G11540	1	50	50	4	40	60	5	4	3	7	4.66666667	2.33333333	0.0952381	0.19047619	0.28571429	0.4070199	0.5929801	0.62995429	10853	637	1.33333333	0
AT5G48250	1	66.66	33.33	9	40	60	5	4	3	7	4.66666667	2.33333333	0.0952381	0.19047619	0.28571429	0.4070199	0.5929801	0.63001596	10853	638	1.33333333	0
AT5G61290	2				40	60	5	4	3	7	4.66666667	2.33333333	0.0952381	0.19047619	0.28571429	0.4070199	0.5929801	0.63007764	10853	639	1.33333333	0
AT3G54710	3	80	20	2.33333333	13.3333333	86.6666667	5	5.33333333	1.66666667	7	4.66666667	2.33333333	0.0952381	0.19047619	0.28571429	0.4070199	0.5929801	0.62958452	10853	631	3.2	0
AT1G62085	8	98.2125	1.785	15.375	13.75	81.25	5.75	5.671875	1.790625	7.4625	4.975	2.4875	0.09761503	0.19523006	0.29284508	0.41159692	0.58840308	0.62527549	10853	640	3.16753927	0
AT4G28703	3	50	50	2	39.72	60.2766667	6.33333333	4.81752222	3.5156	8.33312222	5.55541481	2.77770741	0.09800987	0.19601974	0.29402961	0.41235024	0.58764976	0.62453612	10853	641	1.37032718	0
AT3G21740	3	100	0	14.6666667	21.1266667	78.8666667	10	8.88666667	3.11266667	11.9993333	7.99955556	3.99977778	0.09837623	0.19675246	0.29512869	0.41304747	0.58695253	0.62385622	10853	642	2.85500107	0
AT5G54090	4	93.75	6.25	8.25	20.895	79.0975	9.75	8.71200625	3.0372625	11.7492688	7.83284583	3.91642292	0.09867717	0.19735433	0.2960315	0.41361892	0.58638108	0.62330987	10853	643	2.86837448	0
AT1G14080	7	51.0714286	48.9285714	4.71428571	24.4785714	75.5128571	16.1428571	13.1899327	4.95154082	18.1414735	12.0943156	6.04715782	0.09925131	0.19850261	0.29775392	0.41470605	0.58529395	0.62221523	10853	644	2.66380368	0
AT5G48230	2	58.435	41.555	20	16.665	83.33	6.5	6.41645	2.083225	8.499675	5.66645	2.833225	0.0992685	0.198537	0.2978055	0.41473855	0.58526145	0.62224163	10853	645	3.08005616	0
AT3G19170	3	97.3666667	2.62666667	19.6666667	18.9666667	81.0266667	8	7.48213333	2.51733333	9.99946667	6.66631111	3.33315556	0.09984021	0.19968042	0.29952063	0.4158169	0.5841831	0.62115599	10853	646	2.97224576	0
AT1G11070	3	70.51	29.4866667	11.6666667	23.0766667	76.92	13	10.9996	3.99996667	14.9995667	9.99971111	4.99985556	0.09998067	0.19996133	0.299942	0.41608122	0.58391878	0.62093578	10853	647	2.74992292	0
AT1G07747	1	0	100	1	23.07	76.92	13	10.9996	3.9991	14.9987	9.99913333	4.99956667	0.10010203	0.20020406	0.30030609	0.41630941	0.58369059	0.62075394	10853	648	2.75051887	0
AT2G37510	1	100	0	6	23.07	76.92	13	10.9996	3.9991	14.9987	9.99913333	4.99956667	0.10010203	0.20020406	0.30030609	0.41630941	0.58369059	0.62081478	10853	649	2.75051887	0
AT5G01470	1	100	0	10	23.07	76.92	13	10.9996	3.9991	14.9987	9.99913333	4.99956667	0.10010203	0.20020406	0.30030609	0.41630941	0.58369059	0.62087562	10853	650	2.75051887	0
AT5G20360	1	100	0	4	23.07	76.92	13	10.9996	3.9991	14.9987	9.99913333	4.99956667	0.10010203	0.20020406	0.30030609	0.41630941	0.58369059	0.62093648	10853	651	2.75051887	0
ATMG00650	1	0	100	7	23.07	76.92	13	10.9996	3.9991	14.9987	9.99913333	4.99956667	0.10010203	0.20020406	0.30030609	0.41630941	0.58369059	0.62099735	10853	652	2.75051887	0
AT3G09350	3	97.9166667	2.08333333	14.3333333	18.9	81.09	8	7.4872	2.512	9.9992	6.66613333	3.33306667	0.10113066	0.20226132	0.30339198	0.41823628	0.58176372	0.61900801	10853	653	2.98057325	0
AT1G31190	5	88.662	11.33	21.4	25.76	74.234	20.8	16.440672	6.35808	22.798752	15.199168	7.599584	0.10140898	0.20281797	0.30422695	0.41875544	0.58124456	0.61851624	10853	654	2.58579194	0
AT2G02500	8	93.4975	6.4975	20.875	23.445	76.54875	13.875	11.6211391	4.25299375	15.8741328	10.5827552	5.2913776	0.10188661	0.20377322	0.30565982	0.41964422	0.58035578	0.61763104	10853	655	2.73246088	0
AT3G20280	6	94.736	5.262	8	15.8316667	84.165	6.16666667	6.190175	1.97628611	8.16646111	5.44430741	2.7221537	0.10218351	0.20436703	0.30655054	0.42019534	0.57980466	0.61710503	10853	656	3.13222613	0
AT5G24450	2	100	0	7	40	60	6.5	4.9	3.6	8.5	5.66666667	2.83333333	0.10372549	0.20745098	0.31117647	0.42304085	0.57695915	0.61413669	10853	657	1.36111111	0
AT4G36580	2	87.5	12.5	7	18.75	81.25	8	7.5	2.5	10	6.66666667	3.33333333	0.10416667	0.20833333	0.3125	0.42384988	0.57615012	0.61333568	10853	658	3	0
AT4G37190	2	70.83	29.165	5.5	18.75	81.25	8	7.5	2.5	10	6.66666667	3.33333333	0.10416667	0.20833333	0.3125	0.42384988	0.57615012	0.61339585	10853	659	3	0
AT3G58020	5	87.5	10	8	17.272	82.726	7	6.79082	2.20904	8.99986	5.99990667	2.99995333	0.10425894	0.20851788	0.31277682	0.4240188	0.5759812	0.61327616	10853	660	3.07410459	0
AT3G01070	2	59.72	40.27	15	26.24	73.75	23.5	18.33125	7.1664	25.49765	16.9984333	8.49921667	0.10450376	0.20900753	0.31351129	0.42446653	0.57553347	0.61285957	10853	661	2.55794402	0
AT3G59790	2	68.785	31.205	35	24.915	75.075	18	14.5135	5.4847	19.9982	13.3321333	6.66606667	0.10468146	0.20936292	0.31404438	0.42479107	0.57520893	0.61257409	10853	662	2.64617937	0
AT2G06000	3	100	0	8	16.6633333	83.33	6.66666667	6.55533333	2.11088889	8.66622222	5.77748148	2.88874074	0.10472617	0.20945234	0.31417851	0.42487267	0.57512733	0.6125473	10853	663	3.10548479	0
AT1G15140	2	84.44	15.555	7	20.83	79.165	10	8.9165	3.083	11.9995	7.99966667	3.99983333	0.1050773	0.2101546	0.3152319	0.42551271	0.57448729	0.61192566	10853	664	2.8921505	0
AT5G63480	5	82.142	17.852	12.4	19.866	80.13	9	8.2117	2.78794	10.99964	7.33309333	3.66654667	0.10526931	0.21053862	0.31580793	0.42586212	0.57413788	0.61161351	10853	665	2.94543642	0
AT1G78220	2	46.36	53.635	8	16.25	83.75	6.5	6.44375	2.05625	8.5	5.66666667	2.83333333	0.10656327	0.21312653	0.3196898	0.42820588	0.57179412	0.60917656	10853	666	3.1337386	0
AT2G07712	2	0	100	4	16.25	83.75	6.5	6.44375	2.05625	8.5	5.66666667	2.83333333	0.10656327	0.21312653	0.3196898	0.42820588	0.57179412	0.60923637	10853	667	3.1337386	0
AT5G52970	2	91.665	8.33	9.5	16.25	83.75	6.5	6.44375	2.05625	8.5	5.66666667	2.83333333	0.10656327	0.21312653	0.3196898	0.42820588	0.57179412	0.60929618	10853	668	3.1337386	0
AT1G12800	8	96.815	3.18125	16.5	21.735	78.25875	11.25	9.80410938	3.4451875	13.2492969	8.83286458	4.41643229	0.10679621	0.21359242	0.32038862	0.42862581	0.57137419	0.60890849	10853	669	2.84574044	0
AT4G01560	1	100	0	36	26.08	73.91	23	17.9993	6.9984	24.9977	16.6651333	8.33256667	0.10680987	0.21361974	0.3204296	0.42865042	0.57134958	0.60894206	10853	670	2.57191644	0
AT3G54660	5	91.056	5.864	21.8	22.284	77.71	12.2	10.48062	3.718648	14.199268	9.46617867	4.73308933	0.10871242	0.21742485	0.32613727	0.43205749	0.56794251	0.60537026	10853	671	2.81839529	0
AT5G20810	3				15.0766667	84.9166667	6	6.095	1.9046	7.9996	5.33306667	2.66653333	0.10885714	0.21771429	0.32657143	0.43231504	0.56768496	0.60515518	10853	672	3.20014701	0
AT2G45460	4	95.8325	4.165	5.75	16.1075	83.885	6.5	6.452525	2.0469875	8.4995125	5.66634167	2.83317083	0.10907994	0.21815989	0.32723983	0.43271109	0.56728891	0.60479239	10853	673	3.15220538	0
AT1G31070	3	83.3333333	16.6666667	5.33333333	13.3333333	86.6666667	5.33333333	5.62222222	1.71111111	7.33333333	4.88888889	2.44444444	0.11	0.22	0.33	0.43434091	0.56565909	0.60311407	10853	674	3.28571429	0
AT4G01120	5	100	0	13.4	18.664	81.332	8.2	7.669224	2.530448	10.199672	6.79978133	3.39989067	0.11116983	0.22233966	0.3335095	0.43640016	0.56359984	0.60097751	10853	675	3.03077716	0
AT4G17550	3	97.22	0	10.3333333	20.2	79.7933333	9.66666667	8.71335556	2.95266667	11.6660222	7.77734815	3.88867407	0.11264892	0.22529784	0.33794676	0.4389832	0.5610168	0.59828194	10853	676	2.95101227	0
AT5G50970	3	100	0	10.6666667	20.2	79.7933333	9.66666667	8.71335556	2.95266667	11.6660222	7.77734815	3.88867407	0.11264892	0.22529784	0.33794676	0.4389832	0.5610168	0.59834073	10853	677	2.95101227	0
AT3G55010	4	96.1825	3.815	13.25	21.1275	78.8675	10.75	9.47825625	3.27120625	12.7494625	8.49964167	4.24982083	0.11267375	0.2253475	0.33802125	0.43902637	0.56097363	0.59835349	10853	678	2.89748048	0
AT4G16807	3	100	0	10	40.4733333	59.52	6.66666667	4.968	3.69822222	8.66622222	5.77748148	2.88874074	0.11341625	0.22683249	0.34024874	0.44031432	0.55968568	0.5970384	10853	679	1.34334816	0
AT5G42310	3	71.0266667	28.9666667	5.66666667	21.0266667	78.9666667	10.6666667	9.42311111	3.24284444	12.6659556	8.44397037	4.22198519	0.1135386	0.2270772	0.34061581	0.44052602	0.55947398	0.59687124	10853	680	2.90581657	0
AT4G29060	6	76.4133333	23.5816667	13.5	24.0016667	75.9916667	16.1666667	13.2853194	4.88026944	18.1655889	12.1103926	6.0551963	0.11398913	0.22797826	0.34196739	0.4413042	0.5586958	0.59609964	10853	681	2.72225122	0
AT3G44690	6	92.775	7.22	11.8333333	40.9233333	59.0716667	6	4.5443	3.4554	7.9997	5.33313333	2.66656667	0.11667776	0.23335551	0.35003327	0.4459057	0.5540943	0.5912482	10853	682	1.31512994	0
AT3G55800	11	84.6854545	15.3090909	34	28.46	71.53	46.9090909	34.5540727	14.3503273	48.9044	32.6029333	16.3014667	0.11676695	0.23353389	0.35030084	0.44605712	0.55394288	0.59114475	10853	683	2.4078944	0
AT3G08030	2	77.5	22.5	15.5	22.42	77.57	13	11.0841	3.9146	14.9987	9.99913333	4.99956667	0.11772547	0.23545094	0.35317641	0.44767947	0.55232053	0.5894714	10853	684	2.83147703	0
AT3G03950	5	76.832	23.166	10	17.498	82.498	7.6	7.269848	2.329848	9.599696	6.39979733	3.19989867	0.11828315	0.23656629	0.35484944	0.44861927	0.55138073	0.58852627	10853	685	3.12030999	0
AT2G43800	4	100	0	4	16.0675	83.925	6.75	6.6649375	2.08455625	8.74949375	5.83299583	2.91649792	0.1186572	0.23731439	0.35597159	0.44924793	0.55075207	0.58791307	10853	686	3.19729319	0
AT2G47840	1	96	4	25	27.27	72.72	33	24.9976	9.9991	34.9967	23.3311333	11.6655667	0.11903027	0.23806054	0.35709082	0.44987362	0.55012638	0.58730293	10853	687	2.499985	0
AT2G48120	2	96.425	3.57	10.5	20.2	79.79	10	8.979	3.02	11.999	7.99933333	3.99966667	0.11997835	0.23995669	0.35993504	0.45145768	0.54854232	0.58566943	10853	688	2.97317881	0
AT1G14060	3	100	0	19	40.4733333	59.5233333	7.66666667	5.56345556	4.10295556	9.66641111	6.44427407	3.22213704	0.12039234	0.24078469	0.36117703	0.45214673	0.54785327	0.58499129	10853	689	1.35596291	0
AT3G01320	6	97.2766667	2.71833333	24.8333333	39.5683333	60.425	11.1666667	7.74745833	5.41846389	13.1659222	8.77728148	4.38864074	0.12082736	0.24165471	0.36248207	0.45286902	0.54713098	0.58427753	10853	690	1.42982559	0
AT1G02100	5	95.362	4.632	9.6	17.666	82.332	7.8	7.421896	2.377948	9.799844	6.53322933	3.26661467	0.12087873	0.24175745	0.36263618	0.4529542	0.5470458	0.58424405	10853	691	3.12113469	0
AT1G04590	22	97.3418182	2.65272727	30.6818182	23.4995455	76.3327273	15.5909091	12.9009661	4.66379277	17.5647589	11.7098393	5.85491963	0.12116163	0.24232326	0.36348489	0.45342284	0.54657716	0.583801	10853	692	2.76619626	0
AT2G45770	1	84.61	15.38	13	25	75	20	16	6	22	14.6666667	7.33333333	0.12121212	0.24242424	0.36363636	0.4535064	0.5464936	0.58376919	10853	693	2.66666667	0
AT5G27430	11	97.9918182	1.74636364	144.090909	36.2936364	63.6972727	71	46.2250636	26.7684818	72.9935455	48.6623636	24.3311818	0.12207445	0.2441489	0.36622335	0.4549299	0.5450701	0.58230591	10853	694	1.72684667	0
AT1G45000	4	100	0	22.25	20.1	79.895	10	8.9895	3.01	11.9995	7.99966667	3.99983333	0.12247636	0.24495271	0.36742907	0.45559101	0.54440899	0.5816569	10853	695	2.98654485	0
AT3G42830	2	40	60	3.5	22.775	77.22	14	11.8108	4.1885	15.9993	10.6662	5.3331	0.12282811	0.24565622	0.36848432	0.4561684	0.5438316	0.58109721	10853	696	2.81981616	0
AT2G24960	2	100	0	6.5	14.285	85.71	6	6.1426	1.8571	7.9997	5.33313333	2.66656667	0.12286141	0.24572282	0.36858423	0.456223	0.543777	0.58109608	10853	697	3.30763018	0
AT5G02370	6	88.8866667	11.11	44.6666667	39.7216667	60.2766667	11	7.63043333	5.36938333	12.9998167	8.66654444	4.33327222	0.12387016	0.24774032	0.37161048	0.45787227	0.54212773	0.57939067	10853	698	1.4211005	0
AT4G03280	10	81.447	18.544	32.8	28.572	71.091	53.1	38.749321	16.171732	54.921053	36.6140353	18.3070177	0.12452724	0.24905449	0.37358173	0.45894164	0.54105836	0.57830475	10853	699	2.39611447	0
AT1G36000	1	0	100	7	40	60	10	7	5	12	8	4	0.125	0.25	0.375	0.45970863	0.54029137	0.57754184	10853	700	1.4	0
AT1G62780	1	81.81	18.18	11	40	60	10	7	5	12	8	4	0.125	0.25	0.375	0.45970863	0.54029137	0.57765563	10853	702	1.4	0
AT3G17225	1	33.33	66.66	3	40	60	10	7	5	12	8	4	0.125	0.25	0.375	0.45970863	0.54029137	0.5778264	10853	705	1.4	0
AT1G51740	1	100	0	11	20	80	10	9	3	12	8	4	0.125	0.25	0.375	0.45970863	0.54029137	0.57759873	10853	701	3	0
AT1G72910	1				20	80	10	9	3	12	8	4	0.125	0.25	0.375	0.45970863	0.54029137	0.57771254	10853	703	3	0
AT3G05345	1	100	0	3	20	80	10	9	3	12	8	4	0.125	0.25	0.375	0.45970863	0.54029137	0.57776946	10853	704	3	0
AT3G52240	1	100	0	19	20	80	10	9	3	12	8	4	0.125	0.25	0.375	0.45970863	0.54029137	0.57788334	10853	706	3	0
AT5G16370	1	83.33	16.66	6	20	80	10	9	3	12	8	4	0.125	0.25	0.375	0.45970863	0.54029137	0.5779403	10853	707	3	0
AT5G24318	3	42.22	41.11	3.33333333	13.3333333	86.6666667	5.66666667	5.91111111	1.75555556	7.66666667	5.11111111	2.55555556	0.12521739	0.25043478	0.37565217	0.46006065	0.53993935	0.57762068	10853	708	3.36708861	0
AT3G27640	3	63.3333333	36.6666667	7.66666667	39.8133333	60.1833333	11	7.62016667	5.37946667	12.9996333	8.66642222	4.33321111	0.12630941	0.25261882	0.37892823	0.46182261	0.53817739	0.57579251	10853	709	1.41652828	0
AT3G10350	3	93.3333333	6.66666667	7.66666667	16.6666667	83.3333333	7.33333333	7.11111111	2.22222222	9.33333333	6.22222222	3.11111111	0.12698413	0.25396825	0.38095238	0.46290602	0.53709398	0.57469003	10853	710	3.2	0
AT5G37410	3	97.4333333	2.56333333	8	16.6666667	83.3333333	7.33333333	7.11111111	2.22222222	9.33333333	6.22222222	3.11111111	0.12698413	0.25396825	0.38095238	0.46290602	0.53709398	0.57474669	10853	711	3.2	0
AT3G47960	2	84.44	15.555	21.5	24.05	75.94	17.5	14.2895	5.20875	19.49825	12.9988333	6.49941667	0.12815154	0.25630307	0.3844546	0.4647712	0.5352288	0.57280723	10853	712	2.74336453	0
AT2G07180	3	100	0	3	12.22	87.7766667	5.33333333	5.68142222	1.65173333	7.33315556	4.88877037	2.44438519	0.1285184	0.25703681	0.38555521	0.46535492	0.53464508	0.57223896	10853	713	3.4396728	0
AT5G05590	3	100	0	8	12.22	87.7766667	5.33333333	5.68142222	1.65173333	7.33315556	4.88877037	2.44438519	0.1285184	0.25703681	0.38555521	0.46535492	0.53464508	0.57229539	10853	714	3.4396728	0
AT5G25800	12	98.3333333	1.66666667	4.91666667	15.2375	84.7616667	6.58333333	6.58014306	2.00313542	8.58327847	5.72218565	2.86109282	0.12863807	0.25727614	0.38591421	0.46554508	0.53445492	0.57214828	10853	715	3.28492173	0
AT5G46720	10	57.4055556	42.59	3.22222222	17.666	82.332	8.1	7.668892	2.430946	10.099838	6.73322533	3.36661267	0.1300227	0.26004539	0.39006809	0.46773639	0.53226361	0.56985864	10853	716	3.15469451	0
AT1G69250	2	83.33	16.665	10.5	21.325	78.665	12	10.4398	3.559	13.9988	9.33253333	4.66626667	0.13137263	0.26274526	0.3941179	0.46985724	0.53014276	0.56764398	10853	717	2.93335207	0
AT2G04650	5	94.832	5.166	12.2	15.832	84.166	7	6.89162	2.10824	8.99986	5.99990667	2.99995333	0.13252751	0.26505501	0.39758252	0.47165961	0.52834039	0.56576993	10853	718	3.26889728	0
AT2G34660	3	91.41	8.58333333	12.3333333	20	80	10.3333333	9.26666667	3.06666667	12.3333333	8.22222222	4.11111111	0.13267267	0.26534535	0.39801802	0.47188539	0.52811461	0.56558397	10853	719	3.02173913	0
AT4G36080	2	100	0	7.5	16.665	83.33	7.5	7.24975	2.249875	9.499625	6.33308333	3.16654167	0.13268068	0.26536135	0.39804203	0.47189783	0.52810217	0.56562645	10853	720	3.22229013	0
AT5G04130	2	94.44	5.555	6	16.665	83.33	7.5	7.24975	2.249875	9.499625	6.33308333	3.16654167	0.13268068	0.26536135	0.39804203	0.47189783	0.52810217	0.56568228	10853	721	3.22229013	0
AT5G61880	4	88.125	11.875	8	18.66	81.3325	9	8.319925	2.6794	10.999325	7.33288333	3.66644167	0.1328606	0.26572119	0.39858179	0.47217741	0.52782259	0.56543861	10853	722	3.10514481	0
AT4G01660	4	100	0	9.75	20.535	79.46	11	9.7406	3.25885	12.99945	8.6663	4.33315	0.13317338	0.26634677	0.39952015	0.47266282	0.52733718	0.56497437	10853	723	2.9889685	0
AT3G23980	1	100	0	9	0	60	5	4	1	5	3.33333333	1.66666667	0.13333333	0.26666667	0.4	0.47291074	0.52708926	0.56476451	10853	724	4	0
AT1G20060	4	89.1666667	10.8333333	5.33333333	40.98	59.015	8	5.7212	4.2784	9.9996	6.6664	3.3332	0.13401582	0.26803163	0.40204745	0.47396624	0.52603376	0.56368922	10853	725	1.33722887	0
AT1G32990	2	87.765	12.23	102	29.945	70.05	98.5	69.99925	30.495825	100.495075	66.9967167	33.4983583	0.13456191	0.26912383	0.40368574	0.4748081	0.5251919	0.56284267	10853	726	2.29537158	0
AT3G24515	6	100	0	6.5	15.7	84.295	7	6.90065	2.099	8.99965	5.99976667	2.99988333	0.13527039	0.27054078	0.40581117	0.47589672	0.52410328	0.56173148	10853	727	3.28758933	0
AT2G21640	4	30	70	3	39.0425	60.95	17.25	11.513875	7.73483125	19.2487063	12.8324708	6.41623542	0.13549183	0.27098366	0.40647549	0.47623615	0.52376385	0.56142312	10853	728	1.48857482	0
AT4G13670	4	94.72	5.2775	10.5	15.625	84.375	7	6.90625	2.09375	9	6	3	0.13688151	0.27376302	0.41064453	0.47835745	0.52164255	0.55920452	10853	729	3.29850746	0
AT3G10915	6	100	0	3.5	13.8866667	86.1083333	6.16666667	6.31001389	1.85634444	8.16635833	5.44423889	2.72211944	0.13768065	0.2753613	0.41304195	0.47957044	0.52042956	0.5579593	10853	730	3.39916114	0
AT2G27936	2	76.325	23.67	37	36.975	63.02	52	33.7704	20.227	53.9974	35.9982667	17.9991333	0.13787858	0.27575716	0.41363574	0.47987011	0.52012989	0.55769312	10853	731	1.66957038	0
AT2G24150	10	92.499	7.499	10.1	19.004	80.99	9.6	8.77504	2.824384	11.599424	7.73294933	3.86647467	0.14043192	0.28086385	0.42129577	0.48370881	0.51629119	0.55363188	10853	732	3.10688632	0
AT2G35260	1	90	10	10	23.52	76.47	17	13.9999	4.9984	18.9983	12.6655333	6.33276667	0.14058108	0.28116217	0.42174325	0.48393152	0.51606848	0.55344774	10853	733	2.80087628	0
AT2G05590	9	98.7644444	1.23444444	7.33333333	18.4366667	81.5588889	9.11111111	8.43092099	2.67978519	11.1107062	7.40713745	3.70356872	0.14150308	0.28300615	0.42450923	0.48530444	0.51469556	0.55202993	10853	734	3.14611822	0
AT5G60553	3	71.8466667	28.1466667	9.66666667	40.95	59.0466667	9	6.3142	4.6855	10.9997	7.33313333	3.66656667	0.14158002	0.28316003	0.42474005	0.48541872	0.51458128	0.55196191	10853	735	1.34760431	0
AT2G29330	9	86.8511111	13.1477778	5.55555556	40.8444444	59.1477778	9.33333333	6.52045926	4.81214815	11.3326074	7.5550716	3.7775358	0.14168267	0.28336534	0.42504801	0.48557113	0.51442887	0.55185298	10853	736	1.35499969	0
AT4G37610	3	100	0	6	17.8566667	82.14	8.66666667	8.1188	2.54757778	10.6663778	7.11091852	3.55545926	0.14285427	0.28570854	0.42856281	0.487305	0.512695	0.55004733	10853	737	3.18687032	0
AT1G33590	4	95	5	10.5	42.3775	57.6175	6	4.45705	3.54265	7.9997	5.33313333	2.66656667	0.14391577	0.28783155	0.43174732	0.48886719	0.51113281	0.54842554	10853	738	1.25811187	0
AT3G27160	8	90.1275	9.8625	54.25	28.09	71.9	48.375	35.781625	14.5885375	50.3701625	33.5801083	16.7900542	0.14433175	0.28866349	0.43299524	0.48947712	0.51052288	0.54782527	10853	739	2.45272187	0
AT5G15050	2	65	35	6	14.285	85.71	6.5	6.57115	1.928525	8.499675	5.66645	2.833225	0.14444354	0.28888708	0.43333062	0.48964083	0.51035917	0.54770376	10853	740	3.40734499	0
AT5G38600	2	77.755	22.235	25	24.48	75.51	20.5	16.47955	6.0184	22.49795	14.9986333	7.49931667	0.14622093	0.29244187	0.4386628	0.49223143	0.50776857	0.54497748	10853	741	2.73819454	0
AT1G76100	2	91.86	8.135	23	28.33	71.66	53	38.9798	16.0149	54.9947	36.6631333	18.3315667	0.14638532	0.29277064	0.43915596	0.49246988	0.50753012	0.54477543	10853	742	2.43397086	0
AT1G02370	5	100	0	16.8	20.596	79.398	11.8	10.368964	3.430328	13.799292	9.199528	4.599764	0.14865769	0.29731537	0.44597306	0.49574649	0.50425351	0.54131191	10853	743	3.02273252	0
AT2G16570	2	70	30	3.5	10	90	5	5.5	1.5	7	4.66666667	2.33333333	0.14880952	0.29761905	0.44642857	0.49596413	0.50403587	0.54113179	10853	744	3.66666667	0
AT2G38650	2	100	0	7	10	90	5	5.5	1.5	7	4.66666667	2.33333333	0.14880952	0.29761905	0.44642857	0.49596413	0.50403587	0.54118532	10853	745	3.66666667	0
AT3G45050	2	100	0	3.5	10	90	5	5.5	1.5	7	4.66666667	2.33333333	0.14880952	0.29761905	0.44642857	0.49596413	0.50403587	0.54123887	10853	746	3.66666667	0
AT4G13970	2	100	0	16	10	90	5	5.5	1.5	7	4.66666667	2.33333333	0.14880952	0.29761905	0.44642857	0.49596413	0.50403587	0.54129243	10853	747	3.66666667	0
AT4G34610	2				10	90	5	5.5	1.5	7	4.66666667	2.33333333	0.14880952	0.29761905	0.44642857	0.49596413	0.50403587	0.54134599	10853	748	3.66666667	0
AT5G07370	2	100	0	7	10	90	5	5.5	1.5	7	4.66666667	2.33333333	0.14880952	0.29761905	0.44642857	0.49596413	0.50403587	0.54139957	10853	749	3.66666667	0
AT5G37380	2	85.71	14.28	7	10	90	5	5.5	1.5	7	4.66666667	2.33333333	0.14880952	0.29761905	0.44642857	0.49596413	0.50403587	0.54145316	10853	750	3.66666667	0
AT5G44230	2	79.165	20.83	7	10	90	5	5.5	1.5	7	4.66666667	2.33333333	0.14880952	0.29761905	0.44642857	0.49596413	0.50403587	0.54150676	10853	751	3.66666667	0
AT5G47650	2	34.23	65.765	11.5	10	90	5	5.5	1.5	7	4.66666667	2.33333333	0.14880952	0.29761905	0.44642857	0.49596413	0.50403587	0.54156037	10853	752	3.66666667	0
AT5G62140	2	81.665	18.33	8	10	90	5	5.5	1.5	7	4.66666667	2.33333333	0.14880952	0.29761905	0.44642857	0.49596413	0.50403587	0.54161399	10853	753	3.66666667	0
AT2G27480	3	94.4433333	5.55333333	9.33333333	18.7266667	81.2666667	9.66666667	8.85577778	2.81024444	11.6660222	7.77734815	3.88867407	0.14953818	0.29907635	0.44861453	0.49700637	0.50299363	0.54054756	10853	754	3.15124821	0
AT1G72880	26	97.875	2.12384615	7.26923077	15.145	84.8515385	7.07692308	7.00487811	2.0718	9.07667811	6.05111874	3.02555937	0.15032872	0.30065744	0.45098616	0.49813299	0.50186701	0.53939025	10853	755	3.38105903	0
AT1G44900	35	87.0797143	12.9148571	15.3714286	19.1731429	80.822	10.1714286	9.220752	2.95018253	12.1709345	8.11395635	4.05697818	0.15097402	0.30194804	0.45292206	0.49904943	0.50095057	0.53845861	10853	756	3.12548526	0
AT5G53080	3	100	0	3.66666667	16.11	83.8866667	7.66666667	7.43131111	2.2351	9.66641111	6.44427407	3.22213704	0.1511795	0.30235899	0.45353849	0.49934065	0.50065935	0.53819889	10853	757	3.32482265	0
AT1G42980	4	49.3575	50.6375	11.25	39.86	60.1375	15	10.020625	6.979	16.999625	11.3330833	5.66654167	0.15199278	0.30398557	0.45597835	0.50049048	0.49950952	0.53701603	10853	758	1.43582533	0
AT2G20290	4	92.2775	7.72	14.75	18.165	81.83	9.25	8.569275	2.6802625	11.2495375	7.49969167	3.74984583	0.15254074	0.30508148	0.45762222	0.50126266	0.49873734	0.53623898	10853	759	3.19717752	0
AT1G67840	4	100	0	5	12.735	87.26	6	6.2356	1.7641	7.9997	5.33313333	2.66656667	0.15271437	0.30542874	0.4581431	0.50150692	0.49849308	0.53602946	10853	760	3.53472025	0
AT5G06810	4	93.3325	6.665	10	13.33	86.665	6.25	6.4165625	1.833125	8.2496875	5.49979167	2.74989583	0.15281829	0.30563658	0.45845487	0.50165302	0.49834698	0.53592546	10853	761	3.50034095	0
AT3G02680	5	100	0	10.2	19.494	80.5	10.6	9.533	3.066364	12.599364	8.399576	4.199788	0.15294224	0.30588448	0.45882672	0.50182718	0.49817282	0.53579126	10853	762	3.10889379	0
AT4G37510	11	96.1518182	3.84454545	16.3636364	23.0754545	76.9181818	16.7272727	13.8663141	4.85989421	18.7262083	12.4841388	6.24206942	0.15302684	0.30605368	0.45908052	0.50194599	0.49805401	0.53571657	10853	763	2.85321314	0
AT1G08520	16	93.608125	6.389375	14.0625	21.805625	78.19	14	11.9466	4.0527875	15.9993875	10.6662583	5.33312917	0.15368789	0.30737579	0.46106368	0.50287272	0.49712728	0.53477276	10853	764	2.94774893	0
AT4G11980	2	100	0	9.5	19.375	80.625	10.5	9.465625	3.034375	12.5	8.33333333	4.16666667	0.15385013	0.30770026	0.46155039	0.50309971	0.49690029	0.53458156	10853	765	3.11946447	0
AT1G22590	3	66.11	33.8866667	13.6666667	19.79	80.2	11	9.822	3.1769	12.9989	8.66593333	4.33296667	0.15422345	0.3084469	0.46267035	0.50362138	0.49637862	0.53407328	10853	766	3.09169316	0
AT2G35650	3	91.665	8.33	5	14.81	85.18	7	6.9626	2.0367	8.9993	5.99953333	2.99976667	0.15459492	0.30918985	0.46378477	0.50413955	0.49586045	0.53356865	10853	767	3.41856925	0
AT1G60640	5	93.666	6.332	10.2	16.706	83.288	8.2	7.829616	2.369892	10.199508	6.799672	3.399836	0.15600527	0.31201053	0.4680158	0.50609859	0.49390141	0.53151334	10853	768	3.303786	0
AT4G15970	2	100	0	2	43.33	56.665	5.5	4.116575	3.38315	7.499725	4.99981667	2.49990833	0.15602889	0.31205778	0.46808667	0.50613129	0.49386871	0.53153085	10853	769	1.21678761	0
AT1G20930	6	90.375	9.61833333	14	21.0316667	78.96	12.8333333	11.1332	3.69906389	14.8322639	9.88817593	4.94408796	0.15676147	0.31352293	0.4702844	0.50714364	0.49285636	0.53049391	10853	770	3.00973444	0
AT4G04940	3	97.22	2.77666667	11.6666667	13.3333333	86.6666667	6.33333333	6.48888889	1.84444444	8.33333333	5.55555556	2.77777778	0.1568	0.3136	0.4704	0.50719679	0.49280321	0.53048931	10853	771	3.51807229	0
AT4G15563	3	100	0	2	13.3333333	86.6666667	6.33333333	6.48888889	1.84444444	8.33333333	5.55555556	2.77777778	0.1568	0.3136	0.4704	0.50719679	0.49280321	0.53054193	10853	772	3.51807229	0
AT5G66631	3	100	0	1	13.3333333	86.6666667	6.33333333	6.48888889	1.84444444	8.33333333	5.55555556	2.77777778	0.1568	0.3136	0.4704	0.50719679	0.49280321	0.53059456	10853	773	3.51807229	0
AT1G12650	9	96.4888889	3.51	11.6666667	17.8322222	82.1644444	9.11111111	8.48609383	2.62471358	11.1108074	7.40720494	3.70360247	0.15714446	0.31428892	0.47143339	0.50767152	0.49232848	0.53013603	10853	774	3.23315042	0
AT3G02660	2	100	0	7.5	18.75	81.25	10	9.125	2.875	12	8	4	0.15820313	0.31640625	0.47460938	0.50912575	0.49087425	0.52862257	10853	775	3.17391304	0
AT2G37060	4	85.735	14.26	15.25	42.045	57.9525	8	5.6362	4.3636	9.9998	6.66653333	3.33326667	0.1592412	0.3184824	0.4777236	0.51054476	0.48945524	0.52714675	10853	776	1.29163993	0
AT1G80030	4	97.0575	2.94	7.5	13.57	86.4275	6.5	6.6177875	1.88205	8.4998375	5.66655833	2.83327917	0.15968016	0.31936032	0.47904047	0.51114274	0.48885726	0.52655497	10853	777	3.51626551	0
AT2G38760	2	66.665	33.33	2.5	14.58	85.415	7	6.97905	2.0206	8.99965	5.99976667	2.99988333	0.15983886	0.31967771	0.47951657	0.51135863	0.48864137	0.52637467	10853	778	3.45394932	0
AT2G29500	2	52.19	47.8	10	41.66	58.33	9	6.2497	4.7494	10.9991	7.33273333	3.66636667	0.15996234	0.31992469	0.47988703	0.51152651	0.48847349	0.52624606	10853	779	1.31589253	0
AT4G13400	3	100	0	1.66666667	15.74	84.2566667	7.66666667	7.45967778	2.20673333	9.66641111	6.44427407	3.22213704	0.15999392	0.31998784	0.47998177	0.51156942	0.48843058	0.52625206	10853	780	3.3804165	0
AT5G13840	2	40	60	5	18.675	81.315	10	9.1315	2.8675	11.999	7.99933333	3.99966667	0.16023852	0.32047705	0.48071557	0.51190163	0.48809837	0.52594635	10853	781	3.18448126	0
AT4G27600	3	94.1633333	5.83	18.3333333	21.9533333	78.0366667	14.6666667	12.4453778	4.21982222	16.6652	11.1101333	5.55506667	0.16047312	0.32094623	0.48141935	0.51221989	0.48778011	0.5256556	10853	782	2.9492659	0
AT1G73885	8	87.8075	12.185	13.375	25.88125	74.11125	28.875	22.3996234	8.47321094	30.8728344	20.5818896	10.2909448	0.16053708	0.32107415	0.48161123	0.5123066	0.4876934	0.52561435	10853	783	2.64358147	0
AT5G56100	2	86.335	13.655	32.5	25.47	74.52	26.5	20.7478	7.74955	28.49735	18.9982333	9.49911667	0.16111938	0.32223875	0.48335813	0.51309485	0.48690515	0.52481692	10853	784	2.67729094	0
AT4G14250	3	100	0	1	11.4266667	88.57	5.66666667	6.01896667	1.64751111	7.66647778	5.11098519	2.55549259	0.16130557	0.32261114	0.48391671	0.51334645	0.48665355	0.52459783	10853	785	3.65336939	0
AT5G60440	4	58.8866667	41.11	5.33333333	41.5375	58.46	9.5	6.5537	4.9460625	11.4997625	7.66650833	3.83325417	0.16152626	0.32305251	0.48457877	0.51364439	0.48635561	0.52432874	10853	786	1.3250338	0
AT3G21200	2	83.24	16.755	31	23.795	76.195	19.5	15.858025	5.640025	21.49805	14.3320333	7.16601667	0.16247873	0.32495746	0.48743619	0.5149268	0.4850732	0.52299815	10853	787	2.8116941	0
AT5G34940	52	86.6492308	13.3444231	15.2884615	40.325	59.4928846	13.8269231	9.22603539	6.57570673	15.8017421	10.5344947	5.26724737	0.16251998	0.32503996	0.48755994	0.51498222	0.48501778	0.52299036	10853	788	1.40304849	0
AT4G14690	5	55.232	44.758	17.4	28.098	71.892	53.4	39.390328	16.004332	55.39466	36.9297733	18.4648867	0.16394169	0.32788337	0.49182506	0.51688568	0.48311432	0.52098963	10853	789	2.46122912	0
AT3G18550	7	60.7114286	39.2842857	2.71428571	43.1942857	56.8	6.28571429	4.57028571	3.71506939	8.2853551	5.52357007	2.76178503	0.16452241	0.32904482	0.49356723	0.51765965	0.48234035	0.52020668	10853	790	1.23020198	0
AT5G43500	4	33.3325	66.665	5.75	17.67	82.3275	9.25	8.61529375	2.634475	11.2497688	7.49984583	3.74992292	0.16589995	0.3317999	0.49769985	0.51948747	0.48051253	0.51828687	10853	791	3.27021276	0
AT2G44690	1	88.7	11.29	62	26.47	73.52	34	25.9968	9.9998	35.9966	23.9977333	11.9988667	0.16652687	0.33305375	0.49958062	0.52031555	0.47968445	0.51744512	10853	792	2.59973199	0
AT1G62305	12	96.1133333	3.88583333	7.83333333	14.9058333	85.09	7.33333333	7.23993333	2.09309444	9.33302778	6.22201852	3.11100926	0.16652965	0.3330593	0.49958895	0.52031921	0.47968079	0.5174926	10853	793	3.45896161	0
AT1G64630	1	100	0	5	42.85	57.14	7	4.9998	3.9995	8.9993	5.99953333	2.99976667	0.16659075	0.33318149	0.49977224	0.52039979	0.47960022	0.51745712	10853	794	1.25010626	0
AT1G80200	1	66.66	33.33	6	42.85	57.14	7	4.9998	3.9995	8.9993	5.99953333	2.99976667	0.16659075	0.33318149	0.49977224	0.52039979	0.47960022	0.51750856	10853	795	1.25010626	0
AT2G14540	1	100	0	1	42.85	57.14	7	4.9998	3.9995	8.9993	5.99953333	2.99976667	0.16659075	0.33318149	0.49977224	0.52039979	0.47960022	0.51756002	10853	796	1.25010626	0
AT2G38620	2	50	50	2	42.85	57.14	7	4.9998	3.9995	8.9993	5.99953333	2.99976667	0.16659075	0.33318149	0.49977224	0.52039979	0.47960022	0.51761149	10853	797	1.25010626	0
AT2G44040	1	93.33	6.66	15	42.85	57.14	7	4.9998	3.9995	8.9993	5.99953333	2.99976667	0.16659075	0.33318149	0.49977224	0.52039979	0.47960022	0.51766297	10853	798	1.25010626	0
AT3G04020	1	100	0	11	42.85	57.14	7	4.9998	3.9995	8.9993	5.99953333	2.99976667	0.16659075	0.33318149	0.49977224	0.52039979	0.47960022	0.51771446	10853	799	1.25010626	0
AT4G24580	1	100	0	12	42.85	57.14	7	4.9998	3.9995	8.9993	5.99953333	2.99976667	0.16659075	0.33318149	0.49977224	0.52039979	0.47960022	0.51776595	10853	800	1.25010626	0
AT4G33145	1	80	20	10	42.85	57.14	7	4.9998	3.9995	8.9993	5.99953333	2.99976667	0.16659075	0.33318149	0.49977224	0.52039979	0.47960022	0.51781746	10853	801	1.25010626	0
AT2G19160	2	100	0	7	14.285	85.71	7	6.9997	1.99995	8.99965	5.99976667	2.99988333	0.16665093	0.33330185	0.49995278	0.52047913	0.47952087	0.51778331	10853	802	3.4999375	0
AT2G22610	2	91.665	8.33	4.5	14.285	85.71	7	6.9997	1.99995	8.99965	5.99976667	2.99988333	0.16665093	0.33330185	0.49995278	0.52047913	0.47952087	0.51783483	10853	803	3.4999375	0
AT3G09370	2	86.665	13.33	10	14.285	85.71	7	6.9997	1.99995	8.99965	5.99976667	2.99988333	0.16665093	0.33330185	0.49995278	0.52047913	0.47952087	0.51788636	10853	804	3.4999375	0
AT3G23255	2	100	0	6	14.285	85.71	7	6.9997	1.99995	8.99965	5.99976667	2.99988333	0.16665093	0.33330185	0.49995278	0.52047913	0.47952087	0.5179379	10853	805	3.4999375	0
AT1G06050	1	100	0	5	14.28	85.71	7	6.9997	1.9996	8.9993	5.99953333	2.99976667	0.1667352	0.33347039	0.50020559	0.5205902	0.4794098	0.51786947	10853	806	3.50055011	0
AT1G07705	1	50	50	4	14.28	85.71	7	6.9997	1.9996	8.9993	5.99953333	2.99976667	0.1667352	0.33347039	0.50020559	0.5205902	0.4794098	0.51792102	10853	807	3.50055011	0
AT1G09995	1	100	0	5	14.28	85.71	7	6.9997	1.9996	8.9993	5.99953333	2.99976667	0.1667352	0.33347039	0.50020559	0.5205902	0.4794098	0.51797258	10853	808	3.50055011	0
AT1G10510	1	85.71	14.28	7	14.28	85.71	7	6.9997	1.9996	8.9993	5.99953333	2.99976667	0.1667352	0.33347039	0.50020559	0.5205902	0.4794098	0.51802415	10853	809	3.50055011	0
AT1G10930	1	75	25	4	14.28	85.71	7	6.9997	1.9996	8.9993	5.99953333	2.99976667	0.1667352	0.33347039	0.50020559	0.5205902	0.4794098	0.51807573	10853	810	3.50055011	0
AT1G15757	1				14.28	85.71	7	6.9997	1.9996	8.9993	5.99953333	2.99976667	0.1667352	0.33347039	0.50020559	0.5205902	0.4794098	0.51812733	10853	811	3.50055011	0
AT1G16320	1	91.66	8.33	12	14.28	85.71	7	6.9997	1.9996	8.9993	5.99953333	2.99976667	0.1667352	0.33347039	0.50020559	0.5205902	0.4794098	0.51817893	10853	812	3.50055011	0
AT1G53250	1	100	0	2	14.28	85.71	7	6.9997	1.9996	8.9993	5.99953333	2.99976667	0.1667352	0.33347039	0.50020559	0.5205902	0.4794098	0.51823054	10853	813	3.50055011	0
AT1G63810	1	85.71	14.28	14	14.28	85.71	7	6.9997	1.9996	8.9993	5.99953333	2.99976667	0.1667352	0.33347039	0.50020559	0.5205902	0.4794098	0.51828216	10853	814	3.50055011	0
AT1G64740	1	100	0	30	14.28	85.71	7	6.9997	1.9996	8.9993	5.99953333	2.99976667	0.1667352	0.33347039	0.50020559	0.5205902	0.4794098	0.51833379	10853	815	3.50055011	0
AT1G64810	1	100	0	6	14.28	85.71	7	6.9997	1.9996	8.9993	5.99953333	2.99976667	0.1667352	0.33347039	0.50020559	0.5205902	0.4794098	0.51838543	10853	816	3.50055011	0
AT1G67035	1				14.28	85.71	7	6.9997	1.9996	8.9993	5.99953333	2.99976667	0.1667352	0.33347039	0.50020559	0.5205902	0.4794098	0.51843709	10853	817	3.50055011	0
AT2G01810	1	44.44	55.55	9	14.28	85.71	7	6.9997	1.9996	8.9993	5.99953333	2.99976667	0.1667352	0.33347039	0.50020559	0.5205902	0.4794098	0.51848875	10853	818	3.50055011	0
AT2G07687	1	0	100	1	14.28	85.71	7	6.9997	1.9996	8.9993	5.99953333	2.99976667	0.1667352	0.33347039	0.50020559	0.5205902	0.4794098	0.51854042	10853	819	3.50055011	0
AT2G26270	1	100	0	3	14.28	85.71	7	6.9997	1.9996	8.9993	5.99953333	2.99976667	0.1667352	0.33347039	0.50020559	0.5205902	0.4794098	0.51859211	10853	820	3.50055011	0
AT2G29940	1	75	25	12	14.28	85.71	7	6.9997	1.9996	8.9993	5.99953333	2.99976667	0.1667352	0.33347039	0.50020559	0.5205902	0.4794098	0.5186438	10853	821	3.50055011	0
AT2G31750	1	100	0	19	14.28	85.71	7	6.9997	1.9996	8.9993	5.99953333	2.99976667	0.1667352	0.33347039	0.50020559	0.5205902	0.4794098	0.5186955	10853	822	3.50055011	0
AT2G40630	1	100	0	3	14.28	85.71	7	6.9997	1.9996	8.9993	5.99953333	2.99976667	0.1667352	0.33347039	0.50020559	0.5205902	0.4794098	0.51874722	10853	823	3.50055011	0
AT3G17470	1	92.3	7.69	13	14.28	85.71	7	6.9997	1.9996	8.9993	5.99953333	2.99976667	0.1667352	0.33347039	0.50020559	0.5205902	0.4794098	0.51879894	10853	824	3.50055011	0
AT3G20150	1	85.71	14.28	7	14.28	85.71	7	6.9997	1.9996	8.9993	5.99953333	2.99976667	0.1667352	0.33347039	0.50020559	0.5205902	0.4794098	0.51885068	10853	825	3.50055011	0
AT3G21810	1	100	0	8	14.28	85.71	7	6.9997	1.9996	8.9993	5.99953333	2.99976667	0.1667352	0.33347039	0.50020559	0.5205902	0.4794098	0.51890242	10853	826	3.50055011	0
AT3G55950	1	100	0	1	14.28	85.71	7	6.9997	1.9996	8.9993	5.99953333	2.99976667	0.1667352	0.33347039	0.50020559	0.5205902	0.4794098	0.51895418	10853	827	3.50055011	0
AT3G56030	1	100	0	2	14.28	85.71	7	6.9997	1.9996	8.9993	5.99953333	2.99976667	0.1667352	0.33347039	0.50020559	0.5205902	0.4794098	0.51900595	10853	828	3.50055011	0
AT3G57790	1	100	0	12	14.28	85.71	7	6.9997	1.9996	8.9993	5.99953333	2.99976667	0.1667352	0.33347039	0.50020559	0.5205902	0.4794098	0.51905772	10853	829	3.50055011	0
AT4G14830	1	100	0	6	14.28	85.71	7	6.9997	1.9996	8.9993	5.99953333	2.99976667	0.1667352	0.33347039	0.50020559	0.5205902	0.4794098	0.51910951	10853	830	3.50055011	0
AT4G16892	2	100	0	1	14.28	85.71	7	6.9997	1.9996	8.9993	5.99953333	2.99976667	0.1667352	0.33347039	0.50020559	0.5205902	0.4794098	0.51916131	10853	831	3.50055011	0
AT4G22270	1	100	0	3	14.28	85.71	7	6.9997	1.9996	8.9993	5.99953333	2.99976667	0.1667352	0.33347039	0.50020559	0.5205902	0.4794098	0.51921311	10853	832	3.50055011	0
AT4G24810	2	100	0	5	14.28	85.71	7	6.9997	1.9996	8.9993	5.99953333	2.99976667	0.1667352	0.33347039	0.50020559	0.5205902	0.4794098	0.51926493	10853	833	3.50055011	0
AT4G24930	2	100	0	7.5	14.28	85.71	7	6.9997	1.9996	8.9993	5.99953333	2.99976667	0.1667352	0.33347039	0.50020559	0.5205902	0.4794098	0.51931676	10853	834	3.50055011	0
AT4G29820	1	100	0	32	14.28	85.71	7	6.9997	1.9996	8.9993	5.99953333	2.99976667	0.1667352	0.33347039	0.50020559	0.5205902	0.4794098	0.5193686	10853	835	3.50055011	0
AT4G30870	1	100	0	4	14.28	85.71	7	6.9997	1.9996	8.9993	5.99953333	2.99976667	0.1667352	0.33347039	0.50020559	0.5205902	0.4794098	0.51942045	10853	836	3.50055011	0
AT5G05850	1	100	0	3	14.28	85.71	7	6.9997	1.9996	8.9993	5.99953333	2.99976667	0.1667352	0.33347039	0.50020559	0.5205902	0.4794098	0.5194723	10853	837	3.50055011	0
AT5G06620	1	100	0	1	14.28	85.71	7	6.9997	1.9996	8.9993	5.99953333	2.99976667	0.1667352	0.33347039	0.50020559	0.5205902	0.4794098	0.51952417	10853	838	3.50055011	0
AT5G10300	1	96.29	3.7	27	14.28	85.71	7	6.9997	1.9996	8.9993	5.99953333	2.99976667	0.1667352	0.33347039	0.50020559	0.5205902	0.4794098	0.51957605	10853	839	3.50055011	0
AT5G13720	1	66.66	33.33	9	14.28	85.71	7	6.9997	1.9996	8.9993	5.99953333	2.99976667	0.1667352	0.33347039	0.50020559	0.5205902	0.4794098	0.51962794	10853	840	3.50055011	0
AT5G42232	1	0	100	7	14.28	85.71	7	6.9997	1.9996	8.9993	5.99953333	2.99976667	0.1667352	0.33347039	0.50020559	0.5205902	0.4794098	0.51967984	10853	841	3.50055011	0
AT5G45460	1				14.28	85.71	7	6.9997	1.9996	8.9993	5.99953333	2.99976667	0.1667352	0.33347039	0.50020559	0.5205902	0.4794098	0.51973176	10853	842	3.50055011	0
AT5G50170	1	75	25	8	14.28	85.71	7	6.9997	1.9996	8.9993	5.99953333	2.99976667	0.1667352	0.33347039	0.50020559	0.5205902	0.4794098	0.51978368	10853	843	3.50055011	0
AT5G50920	1	100	0	10	14.28	85.71	7	6.9997	1.9996	8.9993	5.99953333	2.99976667	0.1667352	0.33347039	0.50020559	0.5205902	0.4794098	0.51983561	10853	844	3.50055011	0
AT5G60040	1	100	0	2	14.28	85.71	7	6.9997	1.9996	8.9993	5.99953333	2.99976667	0.1667352	0.33347039	0.50020559	0.5205902	0.4794098	0.51988755	10853	845	3.50055011	0
AT2G30810	3	64.73	35.26	766.666667	34.31	65.6566667	1073	705.496033	369.1463	1074.64233	716.428222	358.214111	0.16681748	0.33363497	0.50045245	0.52069861	0.47930139	0.51982192	10853	846	1.91115564	0
AT1G29530	1	100	0	4	21.42	78.57	14	11.9998	3.9988	15.9986	10.6657333	5.33286667	0.16686465	0.3337293	0.50059395	0.52076074	0.47923926	0.51980649	10853	847	3.00085026	0
AT1G31760	1	95.23	4.76	21	21.42	78.57	14	11.9998	3.9988	15.9986	10.6657333	5.33286667	0.16686465	0.3337293	0.50059395	0.52076074	0.47923926	0.51985844	10853	848	3.00085026	0
AT2G01755	1				21.42	78.57	14	11.9998	3.9988	15.9986	10.6657333	5.33286667	0.16686465	0.3337293	0.50059395	0.52076074	0.47923926	0.51991041	10853	849	3.00085026	0
AT2G24830	1	82.6	17.39	23	21.42	78.57	14	11.9998	3.9988	15.9986	10.6657333	5.33286667	0.16686465	0.3337293	0.50059395	0.52076074	0.47923926	0.51996238	10853	850	3.00085026	0
AT4G16600	3	98.3333333	1.66666667	22.3333333	11.11	88.8866667	5.66666667	6.03691111	1.62956667	7.66647778	5.11098519	2.55549259	0.16774434	0.33548867	0.50323301	0.521917	0.478083	0.51875973	10853	851	3.70461131	0
AT4G19020	3	33.3333333	66.6666667	2	11.1066667	88.8866667	5.66666667	6.03691111	1.62937778	7.66628889	5.11085926	2.55542963	0.1677941	0.3355882	0.5033823	0.52198227	0.47801773	0.51874076	10853	852	3.70504078	0
AT4G39560	3	100	0	2	11.1066667	88.8866667	5.66666667	6.03691111	1.62937778	7.66628889	5.11085926	2.55542963	0.1677941	0.3355882	0.5033823	0.52198227	0.47801773	0.51879264	10853	853	3.70504078	0
AT4G02725	24	88.3170833	11.6795833	12.1666667	16.2291667	83.7658333	8.20833333	7.87577882	2.3321441	10.2079229	6.80528194	3.40264097	0.16839325	0.3367865	0.50517976	0.52276702	0.47723298	0.51799275	10853	854	3.37705497	0
AT3G25160	3	33.1333333	66.86	6	39.4433333	60.5533333	20.6666667	13.5143556	9.15162222	22.6659778	15.1106519	7.55532593	0.16863348	0.33726697	0.50590045	0.52308108	0.47691892	0.51770365	10853	855	1.47671694	0
AT4G04870	2	100	0	8	11.11	77.775	7	6.44425	1.7777	8.22195	5.4813	2.74065	0.16917022	0.33834043	0.50751065	0.52378153	0.47621847	0.516995	10853	856	3.62504922	0
AT1G18550	3	100	0	9.66666667	17.6266667	82.37	9.33333333	8.68786667	2.64515556	11.3330222	7.55534815	3.77767407	0.1697603	0.33952061	0.50928091	0.52454969	0.47545031	0.51621271	10853	857	3.28444452	0
AT4G34860	5	94.642	5.356	15.6	13.33	86.664	6.6	6.719824	1.87978	8.599604	5.73306933	2.86653467	0.16983656	0.33967312	0.50950968	0.52464881	0.47535119	0.51615672	10853	858	3.57479279	0
AT4G09680	6	100	0	16.1666667	16.7983333	83.1983333	8.66666667	8.21052222	2.45585556	10.6663778	7.11091852	3.55545926	0.17003827	0.34007655	0.51011482	0.52491084	0.47508916	0.51592382	10853	859	3.34324313	0
AT2G43410	14	97.9585714	2.04071429	4.78571429	12.5835714	87.4128571	6.28571429	6.49452245	1.79096735	8.2854898	5.52365986	2.76182993	0.17064305	0.3412861	0.51192915	0.52569507	0.47430493	0.51512373	10853	860	3.62626514	0
AT2G25830	17	95.4452941	3.89647059	23.7647059	19.3794118	80.6164706	11.1764706	10.0100761	3.16593426	13.1760104	8.78400692	4.39200346	0.17113439	0.34226879	0.51340318	0.52633065	0.47366935	0.51448493	10853	861	3.16180796	0
AT1G79190	2	95	5	6.5	15	85	7.5	7.375	2.125	9.5	6.33333333	3.16666667	0.17132675	0.34265351	0.51398026	0.52657911	0.47342089	0.51426653	10853	862	3.47058824	0
AT5G35170	2	100	0	3.5	15	85	7.5	7.375	2.125	9.5	6.33333333	3.16666667	0.17132675	0.34265351	0.51398026	0.52657911	0.47342089	0.51431801	10853	863	3.47058824	0
AT5G61330	11	92.62	7.37545455	38.4545455	23.9718182	76.0227273	20.8181818	16.8265496	5.99049669	22.8170463	15.2113642	7.60568209	0.17150493	0.34300985	0.51451478	0.52680905	0.47319095	0.51411967	10853	864	2.80887386	0
AT4G37360	8	75.5925	24.40375	6.125	24.39125	75.13875	23	18.2819125	6.6099875	24.8919	16.5946	8.2973	0.17156325	0.3431265	0.51468974	0.52688428	0.47311572	0.5140894	10853	865	2.76580137	0
AT5G61410	12	80.1316667	19.4208333	33.5	26.0575	73.9358333	31.5	24.2897875	9.2081125	33.4979	22.3319333	11.1659667	0.17164626	0.34329253	0.51493879	0.52699133	0.47300867	0.51402454	10853	866	2.63786824	0
AT4G28610	8	97.52125	2.4775	39.75	20.89875	79.09875	13.375	11.5794578	3.79520781	15.3746656	10.2497771	5.12488854	0.17249652	0.34499303	0.51748955	0.52808546	0.47191454	0.51288689	10853	867	3.05107345	0
AT1G32180	5	77.142	22.856	4.4	15.428	84.57	7.8	7.59646	2.203384	9.799844	6.53322933	3.26661467	0.17303226	0.34606452	0.51909679	0.52877278	0.47122722	0.51219119	10853	868	3.44763328	0
AT2G04390	1	100	0	147	37.77	62.22	45	28.999	17.9965	46.9955	31.3303333	15.6651667	0.17347773	0.34695546	0.52043319	0.52934305	0.47065695	0.51162259	10853	869	1.61136888	0
AT1G69200	11	89.4509091	10.5436364	15.5454545	22.5845455	76.7081818	17.3636364	14.3193298	4.92149835	19.2408281	12.8272187	6.41360937	0.17356805	0.34713609	0.52070414	0.52945853	0.47054147	0.51154829	10853	870	2.9095468	0
AT4G04850	3	78.63	21.3633333	8.33333333	16.6666667	83.3333333	8.66666667	8.22222222	2.44444444	10.6666667	7.11111111	3.55555556	0.17361111	0.34722222	0.52083333	0.52951358	0.47048642	0.51153969	10853	871	3.36363636	0
AT1G27385	12	97.855	1.77916667	17.0833333	15.7916667	84.205	8.08333333	7.80657083	2.27649306	10.0830639	6.72204259	3.3610213	0.1749768	0.3499536	0.5249304	0.53125394	0.46874606	0.50969852	10853	872	3.42920916	0
AT2G06040	4	81.25	18.75	3.25	44.285	55.7125	5.5	4.0641875	3.435675	7.4998625	4.99990833	2.49995417	0.17511791	0.35023581	0.52535372	0.53143317	0.46856683	0.50955469	10853	873	1.18293712	0
AT1G04040	2	100	0	5.5	18.635	81.36	10.5	9.5428	2.956675	12.499475	8.33298333	4.16649167	0.17564614	0.35129228	0.52693842	0.53210314	0.46789686	0.50887711	10853	874	3.22754445	0
AT1G80000	7	98.9785714	1.02	5.85714286	15.3471429	84.6485714	7.85714286	7.65095918	2.20584694	9.85680612	6.57120408	3.28560204	0.17742123	0.35484245	0.53226368	0.53434329	0.46565671	0.50649151	10853	875	3.46849051	0
AT1G74850	3	90.96	9.03666667	13.6666667	18.98	81.0166667	11	9.91183333	3.0878	12.9996333	8.66642222	4.33321111	0.17897222	0.35794444	0.53691666	0.53628662	0.46371338	0.50442831	10853	876	3.20999849	0
AT4G24972	6	100	0	3.6	12.6933333	87.2983333	6.5	6.67439167	1.82506667	8.49945833	5.66630556	2.83315278	0.17934748	0.35869495	0.53804243	0.53675486	0.46324514	0.50396948	10853	877	3.65706732	0
AT1G22280	2	100	0	2	10	90	5.5	5.95	1.55	7.5	5	2.5	0.1805	0.361	0.5415	0.53818826	0.46181174	0.50246043	10853	878	3.83870968	0
AT1G25470	2	100	0	4.5	10	90	5.5	5.95	1.55	7.5	5	2.5	0.1805	0.361	0.5415	0.53818826	0.46181174	0.50251081	10853	879	3.83870968	0
AT3G17611	2	92.855	7.14	5.5	10	90	5.5	5.95	1.55	7.5	5	2.5	0.1805	0.361	0.5415	0.53818826	0.46181174	0.5025612	10853	880	3.83870968	0
AT3G47530	2	88.885	11.11	6	10	90	5.5	5.95	1.55	7.5	5	2.5	0.1805	0.361	0.5415	0.53818826	0.46181174	0.5026116	10853	881	3.83870968	0
AT4G12560	2	97.5	2.5	11	10	90	5.5	5.95	1.55	7.5	5	2.5	0.1805	0.361	0.5415	0.53818826	0.46181174	0.502662	10853	882	3.83870968	0
AT4G31150	2	100	0	3.5	10	90	5.5	5.95	1.55	7.5	5	2.5	0.1805	0.361	0.5415	0.53818826	0.46181174	0.50271242	10853	883	3.83870968	0
AT5G01120	2	0	100	1	10	90	5.5	5.95	1.55	7.5	5	2.5	0.1805	0.361	0.5415	0.53818826	0.46181174	0.50276285	10853	884	3.83870968	0
AT1G61520	3	88.5533333	11.4366667	48.3333333	28.92	71.07	78	56.4346	23.5576	79.9922	53.3281333	26.6640667	0.18095768	0.36191535	0.54287303	0.53875552	0.46124448	0.50219566	10853	885	2.39560057	0
AT1G10050	11	92.7154545	7.28272727	6.90909091	17.4654545	82.5290909	9.54545455	8.87777686	2.66715702	11.5449339	7.69662259	3.84831129	0.18126463	0.36252925	0.54379388	0.53913534	0.46086466	0.50183246	10853	886	3.32855425	0
AT1G75690	1	50	50	14	25	71.87	32	23.9984	9	32.9984	21.9989333	10.9994667	0.18173004	0.36346007	0.54519011	0.5397103	0.4602897	0.50125668	10853	887	2.66648889	0
AT4G39970	9	94.5388889	5.45777778	13.7777778	14.4833333	85.5144444	7.44444444	7.36607531	2.0782037	9.44427901	6.29618601	3.148093	0.18180262	0.36360524	0.54540786	0.53979987	0.46020013	0.50120944	10853	888	3.54444336	0
AT3G57270	13	66.53	33.4638462	45.9230769	29.8353846	70.0338462	122.769231	86.9800142	37.6286722	124.608686	83.0724576	41.5362288	0.18380338	0.36760676	0.55141015	0.54225792	0.45774208	0.49858238	10853	889	2.31153557	0
AT1G17860	2	98.885	1.11	51	12.5	87.5	6.5	6.6875	1.8125	8.5	5.66666667	2.83333333	0.18390012	0.36780025	0.55170037	0.54237624	0.45762376	0.49850353	10853	890	3.68965517	0
AT3G01890	2	97.055	2.94	10	12.5	87.5	6.5	6.6875	1.8125	8.5	5.66666667	2.83333333	0.18390012	0.36780025	0.55170037	0.54237624	0.45762376	0.49855357	10853	891	3.68965517	0
AT5G55600	2	100	0	9	12.5	87.5	6.5	6.6875	1.8125	8.5	5.66666667	2.83333333	0.18390012	0.36780025	0.55170037	0.54237624	0.45762376	0.49860362	10853	892	3.68965517	0
AT5G21100	4	100	0	3.25	11.9	88.0925	6.25	6.50578125	1.74375	8.24953125	5.4996875	2.74984375	0.1840513	0.3681026	0.5521539	0.54256106	0.45743895	0.4984523	10853	893	3.73091398	0
AT1G64220	3	55.4066667	44.5833333	12	40.9666667	59.0266667	14	9.26373333	6.73533333	15.9990667	10.6660444	5.33302222	0.18436792	0.36873584	0.55310377	0.54294774	0.45705226	0.49808095	10853	894	1.37539345	0
AT4G19440	7	96.666	3.332	8.2	11.9028571	88.0942857	6.28571429	6.5373551	1.74817959	8.28553469	5.5236898	2.7618449	0.1860201	0.37204021	0.55806031	0.54495717	0.45504283	0.49594093	10853	895	3.73952146	0
AT1G71020	29	97.5928571	2.40571429	10.0714286	15.4934483	84.5013793	8.17241379	7.90580238	2.2661887	10.1719911	6.78132739	3.39066369	0.18645966	0.37291932	0.55937898	0.54548943	0.45451057	0.49541059	10853	896	3.48858962	0
AT4G12830	3	62.5	37.5	5	11.11	88.8866667	6	6.3332	1.6666	7.9998	5.3332	2.6666	0.18750469	0.37500938	0.56251406	0.54675094	0.45324906	0.49408518	10853	897	3.800072	0
AT2G35800	17	95.8905882	4.10764706	7.94117647	17.1994118	82.7970588	9.52941176	8.89007266	2.63900277	11.5290754	7.68605029	3.84302514	0.18861051	0.37722102	0.56583154	0.54807988	0.45192012	0.492686	10853	898	3.36872427	0
AT1G53800	2	95	5	6.5	14.285	85.71	7.5	7.42825	2.071375	9.499625	6.33308333	3.16654167	0.18938485	0.3787697	0.56815455	0.54900682	0.45099318	0.49172484	10853	899	3.58614447	0
AT3G05090	2	100	0	1	14.285	85.71	7.5	7.42825	2.071375	9.499625	6.33308333	3.16654167	0.18938485	0.3787697	0.56815455	0.54900682	0.45099318	0.49177424	10853	900	3.58614447	0
AT1G29418	4	99.1275	0.8675	73.25	23.4825	76.5075	20.5	16.6840375	5.8139125	22.49795	14.9986333	7.49931667	0.18938974	0.37877947	0.56816921	0.54901266	0.45098734	0.49181729	10853	901	2.86967468	0
AT4G08510	8	100	0	7.14285714	16.99125	83.0025	9.375	8.78148438	2.59292969	11.3744141	7.58294271	3.79147135	0.18943861	0.37887722	0.56831583	0.54907106	0.45092894	0.49180301	10853	902	3.38670363	0
AT4G35050	5	100	0	14.2	13.332	86.666	7	7.06662	1.93324	8.99986	5.99990667	2.99995333	0.18964917	0.37929835	0.56894752	0.54932255	0.45067745	0.49157812	10853	903	3.65532474	0
AT1G06590	2	85.345	14.645	10	45	55	5.5	4.025	3.475	7.5	5	2.5	0.190125	0.38025	0.570375	0.54989006	0.45010994	0.49100846	10853	904	1.15827338	0
AT3G46680	1	60	40	5	41.66	58.33	12	7.9996	5.9992	13.9988	9.33253333	4.66626667	0.19037824	0.38075648	0.57113472	0.55019164	0.44980836	0.4907288	10853	905	1.33344446	0
AT5G21170	1	100	0	8	41.66	58.33	12	7.9996	5.9992	13.9988	9.33253333	4.66626667	0.19037824	0.38075648	0.57113472	0.55019164	0.44980836	0.49077814	10853	906	1.33344446	0
AT4G14310	3	100	0	10	18.8766667	81.1133333	11.3333333	10.1928444	3.13935556	13.3322	8.88813333	4.44406667	0.19152178	0.38304355	0.57456533	0.55154954	0.44845046	0.48934575	10853	907	3.24679517	0
AT5G50350	20	92.4136842	5.82842105	8.26315789	13.5265	86.471	7.15	7.1826765	1.96714475	9.14982125	6.09988083	3.04994042	0.19220809	0.38441618	0.57662428	0.55236145	0.44763855	0.48850891	10853	908	3.65132078	0
AT2G14840	2				43.33	56.665	8	5.5332	4.4664	9.9996	6.6664	3.3332	0.19262904	0.38525808	0.57788712	0.55285831	0.44714169	0.48801577	10853	909	1.23885008	0
AT2G28320	3	100	0	17.3333333	15	85	8	7.8	2.2	10	6.66666667	3.33333333	0.19266667	0.38533333	0.578	0.55290267	0.44709733	0.48801642	10853	910	3.54545455	0
AT3G26910	3	100	0	2.5	12.5	87.5	6.66666667	6.83333333	1.83333333	8.66666667	5.77777778	2.88888889	0.19284188	0.38568376	0.57852564	0.5531092	0.4468908	0.48784006	10853	911	3.72727273	0
AT5G44780	8	75.8775	24.115	11.5	14.5825	85.41625	7.75	7.61975938	2.13014375	9.74990313	6.49993542	3.24996771	0.19292587	0.38585174	0.57877761	0.55320814	0.44679186	0.48778111	10853	912	3.57711041	0
AT2G43670	3	64.3933333	35.5966667	61.3333333	37.2433333	62.75	69.6666667	44.7158333	26.9461889	71.6620222	47.7746815	23.8873407	0.1958475	0.391695	0.5875425	0.55662901	0.44337099	0.48409511	10853	913	1.65944926	0
AT3G02920	9	89.4455556	10.55	9.88888889	16.5388889	83.4588889	9.22222222	8.6967642	2.52525309	11.2220173	7.48134486	3.74067243	0.19745704	0.39491407	0.59237111	0.55849631	0.44150369	0.48210479	10853	914	3.44391786	0
AT1G55690	4	100	0	9.5	9.165	90.8325	5.5	5.9957875	1.504075	7.4998625	4.99990833	2.49995417	0.1983587	0.3967174	0.5950761	0.55953709	0.44046291	0.4810167	10853	915	3.98636205	0
AT5G23200	30	98.451	1.548	20.4666667	18.012	81.984	10.6333333	9.717632	2.915276	12.632908	8.42193867	4.21096933	0.19933905	0.39867809	0.59801714	0.56066442	0.43933558	0.47983386	10853	916	3.33334888	0
AT1G11280	4	100	0	3.25	12.945	87.0525	7	7.093675	1.90615	8.999825	5.99988333	2.99994167	0.19940058	0.39880116	0.59820174	0.56073503	0.43926497	0.47980502	10853	917	3.72146736	0
AT3G44590	13	97.7830769	2.21307692	55	26.0592308	73.5515385	36.1538462	27.5917101	10.4214142	38.0131243	25.3420828	12.6710414	0.19970034	0.39940069	0.59910103	0.56107877	0.43892123	0.47947782	10853	918	2.64759749	0
AT1G43667	1	80	20	25	39.28	60.71	28	17.9988	11.9984	29.9972	19.9981333	9.99906667	0.19988534	0.39977069	0.59965603	0.56129071	0.43870929	0.47929454	10853	919	1.50010001	0
AT2G01290	5	73.12	26.874	9.2	17.548	82.448	10.2	9.409696	2.789896	12.199592	8.13306133	4.06653067	0.20039146	0.40078293	0.60117439	0.56186971	0.43813029	0.47871016	10853	920	3.37277662	0
AT5G24670	13	99.0061538	0.99307692	10.3846154	13.9153846	86.0823077	7.53846154	7.48928166	2.04900592	9.53828757	6.35885838	3.17942919	0.20095695	0.4019139	0.60287085	0.56251524	0.43748476	0.47805297	10853	921	3.65508054	0
AT3G03060	6	93.285	6.71166667	8.16666667	17.1283333	82.8666667	9.83333333	9.14855556	2.68428611	11.8328417	7.88856111	3.94428056	0.20125166	0.40250332	0.60375497	0.56285109	0.43714891	0.47773408	10853	922	3.40818943	0
AT3G11210	2	72.215	27.775	10.5	43.645	56.345	8	5.5076	4.4916	9.9992	6.66613333	3.33306667	0.20134603	0.40269206	0.60403809	0.56295855	0.43704145	0.47766473	10853	923	1.22620002	0
AT5G15810	6	94.69	5.305	26.6666667	22.6183333	77.375	18.6666667	15.4433333	5.22208889	20.6654222	13.7769481	6.88847407	0.20155695	0.40311389	0.60467084	0.56319858	0.43680142	0.47745048	10853	924	2.95730955	0
AT1G20640	6	96.6666667	0	8.16666667	9.52333333	90.4733333	5.66666667	6.12682222	1.53965556	7.66647778	5.11098519	2.55549259	0.20190332	0.40380664	0.60570997	0.56359233	0.43640767	0.47706814	10853	925	3.97934603	0
AT1G22750	6	95.8333333	4.16666667	2.83333333	9.52333333	90.475	5.66666667	6.12691667	1.53965556	7.66657222	5.11104815	2.55552407	0.20191335	0.4038267	0.60574005	0.56360372	0.43639628	0.47710374	10853	926	3.97940737	0
AT5G64980	3	87.27	12.7266667	9	17.26	82.7366667	10	9.27366667	2.726	11.9996667	7.99977778	3.99988889	0.20285475	0.4057095	0.60856424	0.56467109	0.43532891	0.47598475	10853	927	3.40193201	0
AT1G15440	3	96.6666667	3.33333333	7.66666667	20.22	79.7766667	13.6666667	11.9028111	3.7634	15.6662111	10.4441407	5.22207037	0.20372372	0.40744745	0.61117117	0.56565282	0.43434718	0.47495919	10853	928	3.16278129	0
AT2G37270	1	93.33	6.66	30	26.31	73.68	38	28.9984	10.9978	39.9962	26.6641333	13.3320667	0.20434945	0.40869889	0.61304834	0.56635764	0.43364236	0.47423625	10853	929	2.63674553	0
AT1G09700	1	100	0	23	18.18	81.81	11	9.9991	2.9998	12.9989	8.66593333	4.33296667	0.20509428	0.41018856	0.61528284	0.56719437	0.43280563	0.47336889	10853	930	3.33325555	0
AT1G58235	1	100	0	15	18.18	81.81	11	9.9991	2.9998	12.9989	8.66593333	4.33296667	0.20509428	0.41018856	0.61528284	0.56719437	0.43280563	0.4734166	10853	931	3.33325555	0
AT2G25560	1	80	20	15	18.18	81.81	11	9.9991	2.9998	12.9989	8.66593333	4.33296667	0.20509428	0.41018856	0.61528284	0.56719437	0.43280563	0.47346432	10853	932	3.33325555	0
AT3G24490	2	96.93	3.06	49.5	18.18	81.81	11	9.9991	2.9998	12.9989	8.66593333	4.33296667	0.20509428	0.41018856	0.61528284	0.56719437	0.43280563	0.47351205	10853	933	3.33325555	0
AT3G57200	1				18.18	81.81	11	9.9991	2.9998	12.9989	8.66593333	4.33296667	0.20509428	0.41018856	0.61528284	0.56719437	0.43280563	0.47355979	10853	934	3.33325555	0
AT4G16141	1	94.87	5.12	39	18.18	81.81	11	9.9991	2.9998	12.9989	8.66593333	4.33296667	0.20509428	0.41018856	0.61528284	0.56719437	0.43280563	0.47360753	10853	935	3.33325555	0
AT5G20600	1	55.55	44.44	9	18.18	81.81	11	9.9991	2.9998	12.9989	8.66593333	4.33296667	0.20509428	0.41018856	0.61528284	0.56719437	0.43280563	0.47365529	10853	936	3.33325555	0
AT1G31600	5	98	2	8	9.712	90.284	5.8	6.236472	1.563296	7.799768	5.19984533	2.59992267	0.206659	0.413318	0.61997701	0.56894417	0.43105583	0.47178791	10853	937	3.98930977	0
AT1G22730	3	100	0	8.33333333	15	85	8.33333333	8.08333333	2.25	10.3333333	6.88888889	3.44444444	0.20710125	0.41420251	0.62130376	0.56943679	0.43056321	0.47129627	10853	938	3.59259259	0
AT5G28640	5	94.712	5.282	12.6	16.886	83.106	9.8	9.144388	2.654828	11.799216	7.866144	3.933072	0.20771394	0.41542787	0.62314181	0.57011784	0.42988216	0.47059826	10853	939	3.44443708	0
AT2G24640	3	95.8333333	0	12	11.1066667	88.8866667	6.33333333	6.62948889	1.70342222	8.33291111	5.55527407	2.77763704	0.20771927	0.41543854	0.62315781	0.57012376	0.42987624	0.47063925	10853	940	3.89186474	0
AT4G19710	2	100	0	16.5	22.22	77.77	18	14.9986	4.9996	19.9982	13.3321333	6.66606667	0.20830208	0.41660417	0.62490625	0.57077009	0.42922991	0.46997904	10853	941	2.99996	0
AT5G09490	2	55.215	44.775	13.5	24.565	75.43	26.5	20.98895	7.509725	28.498675	18.9991167	9.49955833	0.20840109	0.41680219	0.62520328	0.57087974	0.42912026	0.46990639	10853	942	2.79490261	0
AT1G62340	19	52.4	47.5947368	7.84210526	42.5021053	57.4936842	11.0526316	7.3545651	5.69760111	13.0521662	8.70144414	4.35072207	0.2084807	0.4169614	0.62544209	0.57096787	0.42903213	0.46985729	10853	943	1.29081783	0
AT2G19280	2				12.5	87.5	7	7.125	1.875	9	6	3	0.2109375	0.421875	0.6328125	0.57367446	0.42632554	0.46694027	10853	944	3.8	0
AT4G17410	2	100	0	8	12.5	87.5	7	7.125	1.875	9	6	3	0.2109375	0.421875	0.6328125	0.57367446	0.42632554	0.4669874	10853	945	3.8	0
AT5G25500	2	100	0	3	12.5	87.5	7	7.125	1.875	9	6	3	0.2109375	0.421875	0.6328125	0.57367446	0.42632554	0.46703453	10853	946	3.8	0
AT4G00893	7	82.9442857	17.0514286	5.28571429	43.3771429	56.6171429	9.14285714	6.17642449	4.9659102	11.1423347	7.42822313	3.71411156	0.21095218	0.42190435	0.63285653	0.57369055	0.42630945	0.46706405	10853	947	1.24376484	0
AT5G18170	2	100	0	14	20.525	79.47	14.5	12.52315	3.976125	16.499275	10.9995167	5.49975833	0.21105096	0.42210192	0.63315288	0.57379883	0.42620117	0.46699256	10853	948	3.1495866	0
AT3G15450	3	91.2933333	8.70333333	14	23.1733333	76.8166667	21	17.1315	5.8664	22.9979	15.3319333	7.66596667	0.21122191	0.42244381	0.63366572	0.57398612	0.42601388	0.46683448	10853	949	2.92027479	0
AT1G05830	4	94.79	5.2075	8	8.57	91.4275	5.5	6.0285125	1.47135	7.4998625	4.99990833	2.49995417	0.21160919	0.42321837	0.63482756	0.57440996	0.42559004	0.46641712	10853	950	4.09726612	0
AT1G26840	2	77.775	22.22	8.5	14.285	85.71	8	7.8568	2.1428	9.9996	6.6664	3.3332	0.21256633	0.42513265	0.63769898	0.57545474	0.42454526	0.4653191	10853	951	3.66660444	0
AT1G22510	2	94.44	5.555	6.5	10	90	6	6.4	1.6	8	5.33333333	2.66666667	0.21333333	0.42666667	0.64	0.5762892	0.4237108	0.4644514	10853	952	4	0
AT1G47760	2	80	20	6	10	90	6	6.4	1.6	8	5.33333333	2.66666667	0.21333333	0.42666667	0.64	0.5762892	0.4237108	0.46449831	10853	953	4	0
AT3G25430	4	94.87	0	12.6666667	10	90	6	6.4	1.6	8	5.33333333	2.66666667	0.21333333	0.42666667	0.64	0.5762892	0.4237108	0.46454524	10853	954	4	0
AT4G21090	2	100	0	4	10	90	6	6.4	1.6	8	5.33333333	2.66666667	0.21333333	0.42666667	0.64	0.5762892	0.4237108	0.46459217	10853	955	4	0
AT4G35740	2	100	0	1.5	10	90	6	6.4	1.6	8	5.33333333	2.66666667	0.21333333	0.42666667	0.64	0.5762892	0.4237108	0.46463911	10853	956	4	0
AT5G09330	2	100	0	3	10	90	6	6.4	1.6	8	5.33333333	2.66666667	0.21333333	0.42666667	0.64	0.5762892	0.4237108	0.46468606	10853	957	4	0
AT5G36700	6	100	0	1	10	90	6	6.4	1.6	8	5.33333333	2.66666667	0.21333333	0.42666667	0.64	0.5762892	0.4237108	0.46473302	10853	958	4	0
AT5G64940	2	100	0	7	10	90	6	6.4	1.6	8	5.33333333	2.66666667	0.21333333	0.42666667	0.64	0.5762892	0.4237108	0.46478	10853	959	4	0
AT5G03820	3	77.9266667	22.0666667	43.6666667	46.6666667	53.3333333	5	3.66666667	3.33333333	7	4.66666667	2.33333333	0.21428571	0.42857143	0.64285714	0.57732193	0.42267807	0.46369404	10853	960	1.1	0
AT3G23080	3	93.3333333	6.66666667	2.33333333	6.66666667	93.3333333	5	5.66666667	1.33333333	7	4.66666667	2.33333333	0.21428571	0.42857143	0.64285714	0.57732193	0.42267807	0.46374092	10853	961	4.25	0
AT5G17020	5	98.888	1.11	14.6	15.95	84.042	9.2	8.731864	2.4674	11.199264	7.466176	3.733088	0.21456313	0.42912627	0.6436894	0.57762204	0.42237796	0.4634585	10853	962	3.53889276	0
AT1G53200	2	100	0	3	44.44	55.55	7.5	5.16625	4.333	9.49925	6.33283333	3.16641667	0.21489855	0.42979709	0.64469564	0.57798446	0.42201554	0.46310765	10853	963	1.19230325	0
AT1G19600	2	88.155	11.835	29.5	22.07	77.92	18	15.0256	4.9726	19.9982	13.3321333	6.66606667	0.21510656	0.43021312	0.64531968	0.578209	0.421791	0.46290805	10853	964	3.0216788	0
AT5G44280	14	40.1757143	56.9642857	5.92857143	10.6792857	89.3185714	6.28571429	6.6143102	1.67126939	8.28557959	5.52371973	2.76185986	0.21532367	0.43064733	0.645971	0.57844315	0.42155685	0.46269786	10853	965	3.95765653	0
AT4G14385	5	97.978	2.016	28.4	17.072	82.918	10.2	9.457636	2.741344	12.19898	8.13265333	4.06632667	0.21586793	0.43173587	0.6476038	0.57902931	0.42097069	0.46210123	10853	966	3.44999971	0
AT3G61700	4	100	0	7.5	9.165	90.8325	5.75	6.22286875	1.5269875	7.74985625	5.16657083	2.58328542	0.21595858	0.43191716	0.64787573	0.57912681	0.42087319	0.46204094	10853	967	4.07525847	0
AT1G25550	2	100	0	3	8.33	91.665	5.5	6.041575	1.45815	7.499725	4.99981667	2.49990833	0.21706004	0.43412009	0.65118013	0.58030893	0.41969107	0.4607898	10853	968	4.14331516	0
AT1G49050	2	100	0	5	8.33	91.665	5.5	6.041575	1.45815	7.499725	4.99981667	2.49990833	0.21706004	0.43412009	0.65118013	0.58030893	0.41969107	0.46083642	10853	969	4.14331516	0
AT1G67480	2				8.33	91.665	5.5	6.041575	1.45815	7.499725	4.99981667	2.49990833	0.21706004	0.43412009	0.65118013	0.58030893	0.41969107	0.46088305	10853	970	4.14331516	0
AT2G20850	2	100	0	4	8.33	91.665	5.5	6.041575	1.45815	7.499725	4.99981667	2.49990833	0.21706004	0.43412009	0.65118013	0.58030893	0.41969107	0.46092969	10853	971	4.14331516	0
AT2G25640	2	100	0	9	8.33	91.665	5.5	6.041575	1.45815	7.499725	4.99981667	2.49990833	0.21706004	0.43412009	0.65118013	0.58030893	0.41969107	0.46097633	10853	972	4.14331516	0
AT2G41520	2	100	0	3	8.33	91.665	5.5	6.041575	1.45815	7.499725	4.99981667	2.49990833	0.21706004	0.43412009	0.65118013	0.58030893	0.41969107	0.46102299	10853	973	4.14331516	0
AT3G48580	2	100	0	17.5	8.33	91.665	5.5	6.041575	1.45815	7.499725	4.99981667	2.49990833	0.21706004	0.43412009	0.65118013	0.58030893	0.41969107	0.46106966	10853	974	4.14331516	0
AT3G62010	2	94.555	0	18.5	8.33	91.665	5.5	6.041575	1.45815	7.499725	4.99981667	2.49990833	0.21706004	0.43412009	0.65118013	0.58030893	0.41969107	0.46111633	10853	975	4.14331516	0
AT4G25450	2	83.33	16.665	3	8.33	91.665	5.5	6.041575	1.45815	7.499725	4.99981667	2.49990833	0.21706004	0.43412009	0.65118013	0.58030893	0.41969107	0.46116302	10853	976	4.14331516	0
AT4G33495	2	100	0	8.5	8.33	91.665	5.5	6.041575	1.45815	7.499725	4.99981667	2.49990833	0.21706004	0.43412009	0.65118013	0.58030893	0.41969107	0.46120972	10853	977	4.14331516	0
AT5G08080	2	91.665	8.33	5.5	8.33	91.665	5.5	6.041575	1.45815	7.499725	4.99981667	2.49990833	0.21706004	0.43412009	0.65118013	0.58030893	0.41969107	0.46125642	10853	978	4.14331516	0
AT2G26320	2	83.33	16.665	7	18.25	81.74	11.5	10.4001	3.09875	13.49885	8.99923333	4.49961667	0.21806607	0.43613213	0.6541982	0.5813843	0.4186157	0.46012115	10853	979	3.35622428	0
AT1G15060	3	100	0	12	14.0733333	85.9233333	8	7.87386667	2.12586667	9.99973333	6.66648889	3.33324444	0.21867	0.43733999	0.65600999	0.58202789	0.41797211	0.45946028	10853	980	3.70383843	0
AT1G21600	4	57.4075	33.93	41	23.4425	76.5475	22.5	18.2231875	6.2745625	24.49775	16.3318333	8.16591667	0.21903362	0.43806724	0.65710086	0.58241468	0.41758532	0.45908159	10853	981	2.90429612	0
AT2G18710	1	100	0	22	41.17	58.82	17	10.9994	7.9989	18.9983	12.6655333	6.33276667	0.21917753	0.43835506	0.65753258	0.58256761	0.41743239	0.45895995	10853	982	1.37511408	0
AT3G47800	13	97.3053846	2.69307692	18.3076923	40.4561538	59.5361538	21.1538462	13.5941864	9.55803254	23.1522189	15.4348126	7.71740631	0.21949764	0.43899528	0.65849292	0.5829075	0.41709251	0.45863272	10853	983	1.42227873	0
AT5G27550	2	87.5	12.5	5	16.665	83.33	10	9.333	2.6665	11.9995	7.99966667	3.99983333	0.22223148	0.44446296	0.66669445	0.58579355	0.41420645	0.45550538	10853	984	3.50009376	0
AT5G16120	3	96.6666667	3.33333333	8.33333333	16.6633333	83.3266667	10	9.33266667	2.66633333	11.999	7.99933333	3.99966667	0.22224074	0.44448148	0.66672223	0.58580327	0.41419673	0.45554085	10853	985	3.50018752	0
AT2G03090	10	88.4225	11.5725	9.375	14.44	84.558	8.5	8.18743	2.2274	10.41483	6.94322	3.47161	0.22295974	0.44591948	0.66887922	0.58655736	0.41344264	0.45475757	10853	986	3.67577894	0
AT5G17470	3	48.91	51.085	17.5	21.4733333	78.5166667	17	14.3478333	4.65046667	18.9983	12.6655333	6.33276667	0.22345157	0.44690314	0.67035471	0.58707203	0.41292797	0.45423751	10853	987	3.08524593	0
AT5G51910	2	0	100	1	16.02	83.97	9.5	8.97715	2.5219	11.49905	7.66603333	3.83301667	0.22423943	0.44847885	0.67271828	0.58789451	0.41210549	0.45337871	10853	988	3.55967723	0
AT1G73530	6	98.5166667	1.48	11.8333333	13.5966667	86.395	7.83333333	7.76760833	2.06507222	9.83268056	6.55512037	3.27756019	0.22427156	0.44854312	0.67281467	0.587928	0.412072	0.45338782	10853	989	3.76142212	0
AT1G50950	2	100	0	5	17.615	82.375	11	10.06125	2.93765	12.9989	8.66593333	4.33296667	0.22466231	0.44932462	0.67398693	0.58833497	0.41166503	0.45298596	10853	990	3.42493149	0
AT1G74970	5	88.886	10.516	64	26.748	72.246	49.6	36.834016	14.267008	51.101024	34.0673493	17.0336747	0.22468565	0.4493713	0.67405694	0.58835926	0.41164074	0.45300516	10853	991	2.58176178	0
AT1G04860	4	94.365	5.63	16.75	12.4975	87.4975	7.25	7.34356875	1.90606875	9.2496375	6.166425	3.0832125	0.22471163	0.44942326	0.67413489	0.5883863	0.4116137	0.45302135	10853	992	3.85273026	0
AT3G20395	3	100	0	17.3333333	9.52333333	90.4733333	6	6.4284	1.5714	7.9998	5.3332	2.6666	0.22490494	0.44980989	0.67471483	0.58858738	0.41141262	0.45284596	10853	993	4.09087438	0
AT1G02690	11	76.2018182	23.7927273	15.0909091	22.5763636	77.4163636	20	16.4832727	5.51527273	21.9985455	14.665697	7.33284848	0.2252591	0.45051819	0.67577729	0.5889554	0.4110446	0.45248677	10853	994	2.98865959	0
AT4G10450	10	96.796	3.04	186.5	38.705	61.289	41.2	26.251068	16.94646	43.197528	28.798352	14.399176	0.22531344	0.45062688	0.67594032	0.58901183	0.41098817	0.45247055	10853	995	1.5490591	0
AT4G15830	2	94.44	5.555	6	18.855	81.135	12.5	11.141875	3.356875	14.49875	9.66583333	4.83291667	0.22540209	0.45080417	0.67620626	0.58910385	0.41089615	0.45241513	10853	996	3.31912121	0
AT1G26761	14	67.8042857	32.1935714	3.57142857	14.4	85.595	8.35714286	8.15329643	2.20342857	10.356725	6.90448333	3.45224167	0.22587268	0.45174536	0.67761804	0.58959185	0.41040815	0.45192367	10853	997	3.70027717	0
AT5G19200	3	100	0	21.3333333	13.2233333	86.7666667	7.66666667	7.65211111	2.01378889	9.6659	6.44393333	3.22196667	0.22652214	0.45304427	0.67956641	0.59026393	0.40973607	0.45122938	10853	998	3.79985765	0
AT1G04050	5	93.332	6.666	5.6	10.5	89.5	6.4	6.728	1.672	8.4	5.6	2.8	0.22721143	0.45442286	0.68163429	0.59097547	0.40902453	0.4504915	10853	999	4.02392345	0
AT1G74270	4	94.775	5.2175	86.25	29.4825	70.51	120.75	86.140825	36.6001188	122.740944	81.8272958	40.9136479	0.22738786	0.45477572	0.68216359	0.59115731	0.4088427	0.45033693	10853	1000	2.35356682	0
AT3G10510	2	33.33	66.665	4	46.665	53.33	5.5	3.93315	3.566575	7.499725	4.99981667	2.49990833	0.2275639	0.4551278	0.6826917	0.59133861	0.40866139	0.45018291	10853	1001	1.10278068	0
AT1G52160	3	90.1033333	9.88666667	11	10.3133333	89.68	6.33333333	6.67973333	1.65317778	8.33291111	5.55527407	2.77763704	0.22760508	0.45521017	0.68281525	0.59138102	0.40861898	0.45018189	10853	1002	4.04054145	0
AT3G10690	4	93.75	6.25	13.5	14.545	85.4525	8.5	8.2634625	2.236325	10.4997875	6.99985833	3.49992917	0.22810397	0.45620794	0.68431192	0.59189413	0.40810587	0.44966224	10853	1003	3.69510805	0
AT5G59980	11	94.6945455	5.30181818	7.27272727	14.7163636	85.28	8.63636364	8.36509091	2.27095868	10.6360496	7.09069972	3.54534986	0.22904268	0.45808537	0.68712805	0.59285704	0.40714296	0.44864682	10853	1004	3.68350644	0
AT5G01610	3	77.27	22.7266667	9	12.5	87.5	7.33333333	7.41666667	1.91666667	9.33333333	6.22222222	3.11111111	0.22929067	0.45858135	0.68787202	0.59311087	0.40688913	0.44841264	10853	1005	3.86956522	0
AT2G16940	6	95.2366667	4.76	7	12.4533333	87.545	7.33333333	7.41996667	1.91324444	9.33321111	6.22214074	3.11107037	0.23059378	0.46118756	0.69178134	0.59444086	0.40555914	0.44699232	10853	1006	3.87821153	0
AT5G20300	18	91.57875	7.8975	10.375	13.6716667	85.7077778	8.11111111	7.95185309	2.10892407	10.0607772	6.70718477	3.35359239	0.23097607	0.46195215	0.69292822	0.59482983	0.40517017	0.44660896	10853	1007	3.77057343	0
AT4G25700	2	86.36	13.635	6	41.665	58.33	16	10.3328	7.6664	17.9992	11.9994667	5.99973333	0.23149177	0.46298354	0.69447531	0.59535368	0.40464632	0.44607684	10853	1008	1.3478034	0
AT5G46960	3	39.99	60	328.666667	35.2333333	64.7566667	393.666667	255.925411	139.701889	395.6273	263.751533	131.875767	0.23221927	0.46443854	0.69665782	0.596091	0.403909	0.44530926	10853	1009	1.83193952	0
AT3G56680	18	90.1711111	9.06444444	36.5555556	23.5138889	76.48	23.8333333	19.2277333	6.60414352	25.8318769	17.2212512	8.61062562	0.2337792	0.46755841	0.70133761	0.5976654	0.4023346	0.44361855	10853	1010	2.91146509	0
AT1G71860	3	100	0	15.6666667	10.8333333	89.1666667	6.66666667	6.94444444	1.72222222	8.66666667	5.77777778	2.88888889	0.23557692	0.47115385	0.70673077	0.59946874	0.40053126	0.44167504	10853	1011	4.03225806	0
AT4G16070	4	100	0	7.5	12.5975	87.3975	7.5	7.5548125	1.9448125	9.499625	6.33308333	3.16654167	0.23568649	0.47137297	0.70705946	0.59957827	0.40042173	0.44159913	10853	1012	3.88459684	0
AT4G11920	4	100	0	3.66666667	8.3325	91.665	5.75	6.2707375	1.47911875	7.74985625	5.16657083	2.58328542	0.23597548	0.47195096	0.70792644	0.59986696	0.40013305	0.4413256	10853	1013	4.23950917	0
AT5G03010	4	100	0	8	13.8875	86.1075	8.25	8.10386875	2.14571875	10.2495875	6.83305833	3.41652917	0.23634499	0.47268998	0.70903498	0.60023564	0.39976436	0.44096378	10853	1014	3.77676187	0
AT5G51200	4	98.9125	1.085	10.5	15.6225	84.3725	9.5	9.0153875	2.4841375	11.499525	7.66635	3.833175	0.23738835	0.4747767	0.71216505	0.601274	0.398726	0.43986311	10853	1015	3.62918216	0
AT3G60500	2	100	0	7.5	7.14	85.71	6	6.1426	1.4284	7.571	5.04733333	2.52366667	0.23767185	0.47534371	0.71301556	0.60155547	0.39844453	0.43959729	10853	1016	4.30033604	0
AT3G16150	6	75.776	24.222	4.8	43.3483333	56.645	11	7.23095	5.76831667	12.9992667	8.66617778	4.33308889	0.23769173	0.47538346	0.71307519	0.60157519	0.39842481	0.43962022	10853	1017	1.25356329	0
AT5G23080	4	94.27	5.7275	17.5	19.075	80.915	13.25	11.7212375	3.5274375	15.248675	10.1657833	5.08289167	0.23799815	0.47599631	0.71399446	0.60187907	0.39812093	0.43932958	10853	1018	3.32287603	0
AT1G53760	2	94.44	5.555	8	12.5	87.5	7.5	7.5625	1.9375	9.5	6.33333333	3.16666667	0.23855537	0.47711075	0.71566612	0.60243081	0.39756919	0.43876535	10853	1019	3.90322581	0
AT5G24360	16	98.75	1.25	5.1875	9.49375	90.505	6.1875	6.59999688	1.58742578	8.18742266	5.45828177	2.72914089	0.23881387	0.47762773	0.7164416	0.60268639	0.39731361	0.43852788	10853	1020	4.15767273	0
AT2G38420	3	93.9366667	6.06	15	13.3333333	86.6666667	8	7.93333333	2.06666667	10	6.66666667	3.33333333	0.24066667	0.48133333	0.722	0.60451134	0.39548866	0.43655801	10853	1021	3.83870968	0
AT3G13430	4	100	0	6	13.3325	86.665	8	7.9332	2.0666	9.9998	6.66653333	3.33326667	0.24067148	0.48134296	0.72201444	0.60451607	0.39548393	0.4365972	10853	1022	3.83876899	0
AT1G78760	2	40.38	59.615	11.5	44.69	55.3	8.5	5.7005	4.79865	10.49915	6.99943333	3.49971667	0.24105206	0.48210411	0.72315617	0.60488942	0.39511058	0.43622941	10853	1023	1.18793827	0
AT5G53150	2	83.345	16.645	33.5	15.47	84.52	9.5	9.0294	2.46965	11.49905	7.66603333	3.83301667	0.24246812	0.48493623	0.72740435	0.60627416	0.39372584	0.43474478	10853	1024	3.65614561	0
AT3G58130	3	96.6666667	3.33333333	9.66666667	6.66666667	93.3333333	5.33333333	5.97777778	1.35555556	7.33333333	4.88888889	2.44444444	0.24252525	0.48505051	0.72757576	0.60632989	0.39367011	0.43472748	10853	1025	4.40983607	0
AT5G03100	3	97.6166667	2.38	8	6.66666667	93.3333333	5.33333333	5.97777778	1.35555556	7.33333333	4.88888889	2.44444444	0.24252525	0.48505051	0.72757576	0.60632989	0.39367011	0.43477172	10853	1026	4.40983607	0
AT5G38290	2	93.75	6.25	9	17.09	82.9	11	10.119	2.8799	12.9989	8.66593333	4.33296667	0.24364401	0.48728802	0.73093203	0.60741875	0.39258125	0.4336133	10853	1027	3.51366367	0
AT2G30600	11	100	0	3.63636364	8.48363636	91.5145455	5.90909091	6.40767769	1.50130579	7.90898347	5.27265565	2.63632782	0.24433134	0.48866268	0.73299402	0.60808557	0.39191443	0.43292084	10853	1028	4.26806967	0
AT1G09320	1	92.3	7.69	13	20	80	15	13	4	17	11.3333333	5.66666667	0.24509804	0.49019608	0.73529412	0.60882748	0.39117252	0.4321453	10853	1029	3.25	0
AT2G40700	1	100	0	10	20	80	15	13	4	17	11.3333333	5.66666667	0.24509804	0.49019608	0.73529412	0.60882748	0.39117252	0.43218929	10853	1030	3.25	0
AT3G48209	1	100	0	6	20	80	15	13	4	17	11.3333333	5.66666667	0.24509804	0.49019608	0.73529412	0.60882748	0.39117252	0.43223329	10853	1031	3.25	0
AT3G01410	2	100	0	8	18.33	81.665	12.5	11.208125	3.29125	14.499375	9.66625	4.833125	0.24594631	0.49189262	0.73783893	0.60964597	0.39035403	0.4313728	10853	1032	3.40543107	0
AT3G48480	2	100	0	10	10	90	6.5	6.85	1.65	8.5	5.66666667	2.83333333	0.24710784	0.49421569	0.74132353	0.61076277	0.38923723	0.43018245	10853	1033	4.15151515	0
AT4G21900	2	89.285	10.71	15	10	90	6.5	6.85	1.65	8.5	5.66666667	2.83333333	0.24710784	0.49421569	0.74132353	0.61076277	0.38923723	0.43022627	10853	1034	4.15151515	0
AT5G05970	4	93.75	6.25	7.25	10	90	6.5	6.85	1.65	8.5	5.66666667	2.83333333	0.24710784	0.49421569	0.74132353	0.61076277	0.38923723	0.43027009	10853	1035	4.15151515	0
AT2G35450	3	90	10	12.6666667	19.13	80.86	13.6666667	12.0508667	3.61443333	15.6653	10.4435333	5.22176667	0.24737992	0.49475984	0.74213976	0.6110237	0.3889763	0.43002544	10853	1036	3.33409571	0
AT2G24690	5	100	0	11	9.714	90.284	6.4	6.778176	1.621696	8.399872	5.59991467	2.79995733	0.24791445	0.4958289	0.74374335	0.61153562	0.38846438	0.42950325	10853	1037	4.17968349	0
AT2G38660	7	86.11	13.8866667	4.83333333	5.71428571	94.2857143	5.14285714	5.84897959	1.29387755	7.14285714	4.76190476	2.38095238	0.24816365	0.49632731	0.74449096	0.61177395	0.38822605	0.42928348	10853	1038	4.52050473	0
AT1G21940	3				9.52333333	90.4733333	6.33333333	6.72997778	1.60314444	8.33312222	5.55541481	2.77770741	0.24833396	0.49666792	0.74500188	0.61193671	0.38806329	0.42914723	10853	1039	4.1979859	0
AT1G43000	3	100	0	3	9.52333333	90.4733333	6.33333333	6.72997778	1.60314444	8.33312222	5.55541481	2.77770741	0.24833396	0.49666792	0.74500188	0.61193671	0.38806329	0.42919096	10853	1040	4.1979859	0
AT5G49530	7	58.5957143	41.3957143	15	16.3728571	83.6242857	10.4285714	9.72081837	2.7074551	12.4282735	8.28551565	4.14275782	0.24863798	0.49727597	0.74591395	0.61222701	0.38777299	0.4289136	10853	1041	3.5903895	0
AT3G14590	2	100	0	3	11.11	88.885	7	7.22195	1.7777	8.99965	5.99976667	2.99988333	0.24896503	0.49793006	0.7468951	0.61253895	0.38746105	0.42861224	10853	1042	4.06252461	0
AT4G21160	2	91.665	8.33	10	11.11	88.885	7	7.22195	1.7777	8.99965	5.99976667	2.99988333	0.24896503	0.49793006	0.7468951	0.61253895	0.38746105	0.42865594	10853	1043	4.06252461	0
AT1G55550	3	100	0	4.33333333	10.3133333	89.68	6.66666667	6.97866667	1.68755556	8.66622222	5.77748148	2.88874074	0.24973613	0.49947225	0.74920838	0.61327302	0.38672698	0.42788744	10853	1044	4.13537003	0
AT3G11420	1				0	66.66	6	4.9996	1	5.9996	3.99973333	1.99986667	0.24995	0.4999	0.74985	0.61347628	0.38652372	0.42770616	10853	1045	4.9996	0
AT1G21970	1	55.55	44.44	9	0	80	5	5	1	6	4	2	0.25	0.5	0.75	0.61352377	0.38647623	0.42769721	10853	1046	5	0
AT3G16130	2	77.375	22.615	6.5	17.775	82.215	12	10.8658	3.133	13.9988	9.33253333	4.66626667	0.25190445	0.5038089	0.75571335	0.61532664	0.38467336	0.42574546	10853	1047	3.46817747	0
AT3G53650	8	66.28375	33.505	38.875	38.335	61.6575	55.5	35.2199125	22.275925	57.4958375	38.3305583	19.1652792	0.25243873	0.50487746	0.75731619	0.61583028	0.38416972	0.42523141	10853	1048	1.5810752	0
AT2G46930	11	98.4536364	1.54363636	25.0909091	22.2563636	77.7390909	20.6363636	17.0425215	5.59290413	22.6354256	15.0902837	7.54514187	0.252562	0.50512399	0.75768599	0.61594634	0.38405366	0.4251463	10853	1049	3.04716853	0
AT2G32550	3	54.7933333	45.2	10.3333333	24.2233333	75.77	28.6666667	22.7207333	7.94402222	30.6647556	20.4431704	10.2215852	0.2537421	0.50748421	0.76122631	0.61705498	0.38294502	0.42396229	10853	1050	2.86010445	0
AT1G63660	36	93.4983333	6.06555556	15.2222222	18.4005556	81.595	12.8611111	11.4940236	3.3665159	14.8605395	9.90702634	4.95351317	0.25421961	0.50843921	0.76265882	0.61750227	0.38249773	0.42351029	10853	1051	3.41421932	0
AT2G27210	8	89.2857143	10.7142857	3.14285714	8.7275	91.2675	6.125	6.59013438	1.53455938	8.12469375	5.4164625	2.70823125	0.25431833	0.50863665	0.76295497	0.61759465	0.38240535	0.42345121	10853	1052	4.29447989	0
AT4G13750	14	98.7175	1.28166667	3.83333333	11.2242857	88.7742857	7.14285714	7.34102041	1.80173469	9.1427551	6.09517007	3.04758503	0.25465131	0.50930263	0.76395394	0.61790603	0.38209397	0.42314958	10853	1053	4.07441808	0
AT5G21920	5	92.998	6.998	10.8	15.714	84.284	10	9.4284	2.5714	11.9998	7.99986667	3.99993333	0.25509269	0.51018537	0.76527806	0.6183182	0.3816818	0.42273625	10853	1054	3.66664074	0
AT1G31360	4	88.0925	11.9	5.25	8.3325	91.665	6	6.4999	1.49995	7.99985	5.33323333	2.66661667	0.25521312	0.51042624	0.76563936	0.61843056	0.38156944	0.42265495	10853	1055	4.33341111	0
AT1G53020	2				8.33	91.665	6	6.4999	1.4998	7.9997	5.33313333	2.66656667	0.25526166	0.51052332	0.76578497	0.61847583	0.38152417	0.42264794	10853	1056	4.33384451	0
AT2G26030	2	100	0	3	8.33	91.665	6	6.4999	1.4998	7.9997	5.33313333	2.66656667	0.25526166	0.51052332	0.76578497	0.61847583	0.38152417	0.42269108	10853	1057	4.33384451	0
AT5G47455	2	29.165	70.83	3.5	8.33	91.665	6	6.4999	1.4998	7.9997	5.33313333	2.66656667	0.25526166	0.51052332	0.76578497	0.61847583	0.38152417	0.42273424	10853	1058	4.33384451	0
AT5G56490	2	100	0	1	8.33	91.665	6	6.4999	1.4998	7.9997	5.33313333	2.66656667	0.25526166	0.51052332	0.76578497	0.61847583	0.38152417	0.4227774	10853	1059	4.33384451	0
ATMG00640	5	9.74	90.254	8.2	12.496	87.498	7.8	7.824844	1.974688	9.799532	6.53302133	3.26651067	0.25544166	0.51088332	0.76632497	0.61864364	0.38135636	0.42263459	10853	1060	3.96257232	0
AT3G61870	2	100	0	17.5	18.82	81.175	13.5	11.958625	3.5407	15.499325	10.3328833	5.16644167	0.25578881	0.51157763	0.76736644	0.618967	0.381033	0.42231936	10853	1061	3.37747479	0
AT3G11240	11	100	0	13.6363636	16.1981818	83.7963636	10.4545455	9.76052893	2.69344628	12.4539752	8.30265014	4.15132507	0.25599182	0.51198365	0.76797547	0.61915592	0.38084409	0.42215308	10853	1062	3.62380679	0
AT1G20880	4	100	0	8.5	15.655	84.335	10	9.4335	2.5655	11.999	7.99933333	3.99966667	0.25712568	0.51425136	0.77137704	0.62020861	0.37979139	0.42102921	10853	1063	3.677061	0
AT2G39670	10	90.131	9.866	13.3	20.945	79.051	17.5	14.833925	4.665375	19.4993	12.9995333	6.49976667	0.25885489	0.51770978	0.77656467	0.62180615	0.37819385	0.41930104	10853	1064	3.17957828	0
AT5G37740	5	90.822	9.174	7.4	11.188	88.808	7.2	7.394176	1.805536	9.199712	6.13314133	3.06657067	0.25928123	0.51856246	0.77784369	0.62219857	0.37780143	0.41890876	10853	1065	4.09528029	0
AT5G12100	3	100	0	9	12.12	87.8766667	7.66666667	7.73721111	1.9292	9.66641111	6.44427407	3.22213704	0.25940644	0.51881288	0.77821931	0.62231371	0.37768629	0.41882388	10853	1066	4.01058009	0
AT1G27850	2	100	0	11	16.665	83.33	11	10.1663	2.83315	12.99945	8.6663	4.33315	0.25962637	0.51925274	0.77887911	0.62251583	0.37748417	0.41864252	10853	1067	3.58833807	0
AT4G01000	7	99.18	0.81714286	111.285714	39.7042857	60.2914286	34.1428571	21.5852163	14.5561776	36.1413939	24.0942626	12.0471313	0.26127851	0.52255703	0.78383554	0.62402934	0.37597066	0.41700659	10853	1068	1.48289043	0
AT2G13360	4	81.725	18.27	11	15.8125	84.1825	10.25	9.62870625	2.62078125	12.2494875	8.166325	4.0831625	0.26187531	0.52375063	0.78562594	0.62457397	0.37542603	0.41644508	10853	1069	3.67398319	0
AT2G45630	5	100	0	7.2	9.714	90.284	6.6	6.958744	1.641124	8.599868	5.73324533	2.86662267	0.26195408	0.52390815	0.78586223	0.62464576	0.37535424	0.41640801	10853	1070	4.24023048	0
AT3G02730	2	92.855	7.14	9.5	44.23	55.765	10.5	6.855325	5.64415	12.499475	8.33298333	4.16649167	0.2620279	0.52405581	0.78608371	0.62471304	0.37528696	0.41637593	10853	1071	1.21458944	0
AT1G11270	5	65	35	2.2	9.166	90.832	6.4	6.813248	1.586624	8.399872	5.59991467	2.79995733	0.26289289	0.52578579	0.78867868	0.62550004	0.37449996	0.41554525	10853	1072	4.29417934	0
AT3G60040	3	90.4733333	9.52333333	8.66666667	13.7033333	86.2933333	8.66666667	8.47875556	2.18762222	10.6663778	7.11091852	3.55545926	0.26311343	0.52622686	0.78934029	0.62570032	0.37429968	0.41536549	10853	1073	3.87578599	0
AT2G23260	2	100	0	1	17.045	82.95	11.5	10.53925	2.960175	13.499425	8.99961667	4.49980833	0.26339686	0.52679373	0.79019059	0.6259575	0.3740425	0.41512253	10853	1074	3.56034694	0
AT3G09230	2	100	0	5	17.045	82.95	11.5	10.53925	2.960175	13.499425	8.99961667	4.49980833	0.26339686	0.52679373	0.79019059	0.6259575	0.3740425	0.41516499	10853	1075	3.56034694	0
AT4G37590	2	95.28	4.71	21.5	17.48	82.51	12	10.9012	3.0976	13.9988	9.33253333	4.66626667	0.26367065	0.5273413	0.79101194	0.62620569	0.37379431	0.41493195	10853	1076	3.5192407	0
AT3G27080	1	98.61	1.38	72	24.13	75.86	29	22.9994	7.9977	30.9971	20.6647333	10.3323667	0.2637667	0.52753339	0.79130009	0.6262927	0.3737073	0.41487779	10853	1077	2.87575178	0
AT5G48945	1	30	70	60	37.5	62.5	88	56	34	90	60	30	0.26666667	0.53333333	0.8	0.62890663	0.37109337	0.41341371	10853	1111	1.64705882	0
AT1G12600	2	100	0	1	12.5	87.5	8	8	2	10	6.66666667	3.33333333	0.26666667	0.53333333	0.8	0.62890663	0.37109337	0.41201804	10853	1078	4	0
AT1G30410	1	100	0	8	12.5	87.5	8	8	2	10	6.66666667	3.33333333	0.26666667	0.53333333	0.8	0.62890663	0.37109337	0.41206019	10853	1079	4	0
AT1G44990	2	100	0	1	12.5	87.5	8	8	2	10	6.66666667	3.33333333	0.26666667	0.53333333	0.8	0.62890663	0.37109337	0.41210236	10853	1080	4	0
AT1G48840	1	100	0	4	12.5	87.5	8	8	2	10	6.66666667	3.33333333	0.26666667	0.53333333	0.8	0.62890663	0.37109337	0.41214453	10853	1081	4	0
AT1G51660	1	100	0	15	12.5	87.5	8	8	2	10	6.66666667	3.33333333	0.26666667	0.53333333	0.8	0.62890663	0.37109337	0.41218671	10853	1082	4	0
AT1G55930	1	100	0	13	12.5	87.5	8	8	2	10	6.66666667	3.33333333	0.26666667	0.53333333	0.8	0.62890663	0.37109337	0.4122289	10853	1083	4	0
AT1G59930	1	100	0	12	12.5	87.5	8	8	2	10	6.66666667	3.33333333	0.26666667	0.53333333	0.8	0.62890663	0.37109337	0.4122711	10853	1084	4	0
AT1G63640	1	100	0	6	12.5	87.5	8	8	2	10	6.66666667	3.33333333	0.26666667	0.53333333	0.8	0.62890663	0.37109337	0.4123133	10853	1085	4	0
AT1G65030	1	93.75	6.25	16	12.5	87.5	8	8	2	10	6.66666667	3.33333333	0.26666667	0.53333333	0.8	0.62890663	0.37109337	0.41235552	10853	1086	4	0
AT1G69280	1	100	0	9	12.5	87.5	8	8	2	10	6.66666667	3.33333333	0.26666667	0.53333333	0.8	0.62890663	0.37109337	0.41239774	10853	1087	4	0
AT1G80160	1	83.33	16.66	6	12.5	87.5	8	8	2	10	6.66666667	3.33333333	0.26666667	0.53333333	0.8	0.62890663	0.37109337	0.41243997	10853	1088	4	0
AT1G80740	1				12.5	87.5	8	8	2	10	6.66666667	3.33333333	0.26666667	0.53333333	0.8	0.62890663	0.37109337	0.41248221	10853	1089	4	0
AT2G02350	1	100	0	2	12.5	87.5	8	8	2	10	6.66666667	3.33333333	0.26666667	0.53333333	0.8	0.62890663	0.37109337	0.41252446	10853	1090	4	0
AT2G02880	1	100	0	7	12.5	87.5	8	8	2	10	6.66666667	3.33333333	0.26666667	0.53333333	0.8	0.62890663	0.37109337	0.41256672	10853	1091	4	0
AT2G13550	1	100	0	1	12.5	87.5	8	8	2	10	6.66666667	3.33333333	0.26666667	0.53333333	0.8	0.62890663	0.37109337	0.41260899	10853	1092	4	0
AT2G23370	1	100	0	1	12.5	87.5	8	8	2	10	6.66666667	3.33333333	0.26666667	0.53333333	0.8	0.62890663	0.37109337	0.41265126	10853	1093	4	0
AT2G35530	1	100	0	38	12.5	87.5	8	8	2	10	6.66666667	3.33333333	0.26666667	0.53333333	0.8	0.62890663	0.37109337	0.41269355	10853	1094	4	0
AT2G38720	1				12.5	87.5	8	8	2	10	6.66666667	3.33333333	0.26666667	0.53333333	0.8	0.62890663	0.37109337	0.41273584	10853	1095	4	0
AT2G45810	1	100	0	14	12.5	87.5	8	8	2	10	6.66666667	3.33333333	0.26666667	0.53333333	0.8	0.62890663	0.37109337	0.41277814	10853	1096	4	0
AT2G46910	1	92.85	7.14	14	12.5	87.5	8	8	2	10	6.66666667	3.33333333	0.26666667	0.53333333	0.8	0.62890663	0.37109337	0.41282045	10853	1097	4	0
AT3G06380	1	100	0	2	12.5	87.5	8	8	2	10	6.66666667	3.33333333	0.26666667	0.53333333	0.8	0.62890663	0.37109337	0.41286277	10853	1098	4	0
AT3G26050	1	66.66	33.33	3	12.5	87.5	8	8	2	10	6.66666667	3.33333333	0.26666667	0.53333333	0.8	0.62890663	0.37109337	0.4129051	10853	1099	4	0
AT3G32195	1	0	0	1	12.5	87.5	8	8	2	10	6.66666667	3.33333333	0.26666667	0.53333333	0.8	0.62890663	0.37109337	0.41294744	10853	1100	4	0
AT3G52870	2	100	0	77	12.5	87.5	8	8	2	10	6.66666667	3.33333333	0.26666667	0.53333333	0.8	0.62890663	0.37109337	0.41298978	10853	1101	4	0
AT4G01730	1	100	0	4	12.5	87.5	8	8	2	10	6.66666667	3.33333333	0.26666667	0.53333333	0.8	0.62890663	0.37109337	0.41303213	10853	1102	4	0
AT4G03320	1	90.9	9.09	22	12.5	87.5	8	8	2	10	6.66666667	3.33333333	0.26666667	0.53333333	0.8	0.62890663	0.37109337	0.4130745	10853	1103	4	0
AT4G14170	2	100	0	4	12.5	87.5	8	8	2	10	6.66666667	3.33333333	0.26666667	0.53333333	0.8	0.62890663	0.37109337	0.41311687	10853	1104	4	0
AT4G18380	1				12.5	87.5	8	8	2	10	6.66666667	3.33333333	0.26666667	0.53333333	0.8	0.62890663	0.37109337	0.41315925	10853	1105	4	0
AT4G25910	2	93.75	6.25	10	12.5	87.5	8	8	2	10	6.66666667	3.33333333	0.26666667	0.53333333	0.8	0.62890663	0.37109337	0.41320164	10853	1106	4	0
AT4G38200	1	100	0	16	12.5	87.5	8	8	2	10	6.66666667	3.33333333	0.26666667	0.53333333	0.8	0.62890663	0.37109337	0.41324403	10853	1107	4	0
AT4G39670	1	100	0	2	12.5	87.5	8	8	2	10	6.66666667	3.33333333	0.26666667	0.53333333	0.8	0.62890663	0.37109337	0.41328644	10853	1108	4	0
AT5G37020	1	100	0	5	12.5	87.5	8	8	2	10	6.66666667	3.33333333	0.26666667	0.53333333	0.8	0.62890663	0.37109337	0.41332885	10853	1109	4	0
AT5G43790	1	33.33	66.66	9	12.5	87.5	8	8	2	10	6.66666667	3.33333333	0.26666667	0.53333333	0.8	0.62890663	0.37109337	0.41337128	10853	1110	4	0
AT5G51230	1	100	0	19	12.5	87.5	8	8	2	10	6.66666667	3.33333333	0.26666667	0.53333333	0.8	0.62890663	0.37109337	0.41345615	10853	1112	4	0
AT5G51680	1	100	0	7	12.5	87.5	8	8	2	10	6.66666667	3.33333333	0.26666667	0.53333333	0.8	0.62890663	0.37109337	0.4134986	10853	1113	4	0
AT5G64780	1	48.57	51.42	35	12.5	87.5	8	8	2	10	6.66666667	3.33333333	0.26666667	0.53333333	0.8	0.62890663	0.37109337	0.41354106	10853	1114	4	0
AT2G28830	8	82.0475	17.95125	4.375	13.12125	86.87625	8.375	8.27588594	2.09890469	10.3747906	6.91652708	3.45826354	0.26716537	0.53433073	0.8014961	0.62935356	0.37064644	0.41308542	10853	1115	3.94295462	0
AT2G30000	9	93.4633333	6.53	34.7777778	23.6833333	76.3088889	27.1111111	21.6881877	7.42081481	29.1090025	19.4060016	9.70300082	0.2683898	0.53677961	0.80516941	0.63044772	0.36955228	0.41190828	10853	1116	2.9226154	0
AT3G46030	2	100	0	237.5	39.5	60.49	38	23.9862	16.01	39.9962	26.6641333	13.3320667	0.26895031	0.53790062	0.80685093	0.63094709	0.36905291	0.41139393	10853	1117	1.49820112	0
AT5G13825	2	100	0	5.5	21.9	78.095	20.5	17.009475	5.4895	22.498975	14.9993167	7.49965833	0.26939471	0.53878941	0.80818412	0.63134234	0.36865766	0.41099554	10853	1118	3.09854723	0
AT1G24040	4	92.26	7.735	5.5	9.165	90.8325	6.5	6.9041125	1.595725	8.4998375	5.66655833	2.83327917	0.27027699	0.54055397	0.81083096	0.63212531	0.36787469	0.41016478	10853	1119	4.32663053	0
AT3G63340	4	100	0	4.5	9.165	90.8325	6.5	6.9041125	1.595725	8.4998375	5.66655833	2.83327917	0.27027699	0.54055397	0.81083096	0.63212531	0.36787469	0.41020693	10853	1120	4.32663053	0
AT3G61090	2	84.165	15.83	15.5	20.485	79.51	17	14.5167	4.48245	18.99915	12.6661	6.33305	0.27038476	0.54076951	0.81115427	0.63222079	0.36777921	0.4101426	10853	1121	3.23856373	0
AT4G21710	2	96.735	3.26	27.5	20.93	79.06	18	15.2308	4.7674	19.9982	13.3321333	6.66606667	0.27039447	0.54078894	0.81118341	0.63222939	0.36777061	0.41017515	10853	1122	3.19478122	0
AT1G53165	3	91.6666667	2.77666667	10.6666667	6.66666667	93.3333333	5.66666667	6.28888889	1.37777778	7.66666667	5.11111111	2.55555556	0.27140097	0.54280193	0.8142029	0.63311943	0.36688057	0.40922455	10853	1123	4.56451613	0
AT3G23760	3	100	0	1	6.66666667	93.3333333	5.66666667	6.28888889	1.37777778	7.66666667	5.11111111	2.55555556	0.27140097	0.54280193	0.8142029	0.63311943	0.36688057	0.40926661	10853	1124	4.56451613	0
AT5G06950	3	100	0	3.66666667	6.66666667	93.3333333	5.66666667	6.28888889	1.37777778	7.66666667	5.11111111	2.55555556	0.27140097	0.54280193	0.8142029	0.63311943	0.36688057	0.40930868	10853	1125	4.56451613	0
AT5G65440	3	100	0	3	6.66666667	93.3333333	5.66666667	6.28888889	1.37777778	7.66666667	5.11111111	2.55555556	0.27140097	0.54280193	0.8142029	0.63311943	0.36688057	0.40935076	10853	1126	4.56451613	0
AT3G59890	18	97.9627778	2.03666667	4.16666667	9.35166667	90.6472222	6.61111111	6.99278858	1.61824907	8.61103765	5.74069177	2.87034588	0.27309364	0.54618728	0.81928093	0.63460951	0.36539049	0.4077301	10853	1127	4.3212066	0
AT4G17215	6	83.53	16.4666667	9.83333333	44.1416667	55.8516667	11.3333333	7.32985556	6.00272222	13.3325778	8.88838519	4.44419259	0.27327963	0.54655926	0.81983889	0.63477272	0.36522728	0.40758988	10853	1128	1.22108858	0
AT5G22300	4	65.6225	34.3725	6.25	14.5825	85.415	9.5	9.114425	2.3853375	11.4997625	7.66650833	3.83325417	0.2734573	0.5469146	0.8203719	0.63492855	0.36507145	0.40745789	10853	1129	3.82102113	0
AT5G59430	4	92.725	7.2725	8.5	8.3325	91.665	6.25	6.7290625	1.52078125	8.24984375	5.49989583	2.74994792	0.27470533	0.54941066	0.82411599	0.63602051	0.36397949	0.40628092	10853	1130	4.42474057	0
AT5G43822	3	31.67	68.3233333	13.6666667	18.0033333	81.9866667	13	11.6582667	3.34043333	14.9987	9.99913333	4.99956667	0.2752962	0.5505924	0.8258886	0.63653592	0.36346408	0.40574735	10853	1131	3.4900462	0
AT1G32750	3	100	0	6.33333333	12.22	87.7766667	8	8.02213333	1.9776	9.99973333	6.66648889	3.33324444	0.27567313	0.55134626	0.82701939	0.63686418	0.36313582	0.4054226	10853	1132	4.05649946	0
AT4G23660	3	100	0	4	12.75	87.2433333	8.33333333	8.27027778	2.0625	10.3327778	6.88851852	3.44425926	0.27716535	0.5543307	0.83149605	0.63815971	0.36184029	0.40401776	10853	1133	4.00983165	0
AT5G27238	4	69.05	30.9425	18.75	16.4575	83.54	11.25	10.39825	2.85146875	13.2497188	8.83314583	4.41657292	0.27731355	0.55462711	0.83194066	0.63828803	0.36171197	0.40391604	10853	1134	3.64662948	0
AT3G63400	10	100	0	9.1	16.226	83.767	11.1	10.298137	2.801086	13.099223	8.73281533	4.36640767	0.28057755	0.5611551	0.84173265	0.6410983	0.3589017	0.40081912	10853	1135	3.67648012	0
AT4G11175	1	88.37	11.62	43	25	75	36	28	10	38	25.3333333	12.6666667	0.28070175	0.56140351	0.84210526	0.64120464	0.35879536	0.40074159	10853	1136	2.8	0
AT1G04390	14	98.9007692	1.09846154	4.07692308	9.86428571	90.1342857	6.92857143	7.24501837	1.68345408	8.92847245	5.95231497	2.97615748	0.2807449	0.5614898	0.84223471	0.64124158	0.35875842	0.40074158	10853	1137	4.3036626	0
AT1G77360	6	100	0	5.33333333	6.845	93.1533333	5.83333333	6.43394444	1.39929167	7.83323611	5.22215741	2.6110787	0.2811918	0.56238359	0.84357539	0.64162379	0.35837621	0.40035584	10853	1138	4.59800097	0
AT5G05130	3	100	0	2.66666667	8.33333333	91.6666667	6.33333333	6.80555556	1.52777778	8.33333333	5.55555556	2.77777778	0.28125	0.5625	0.84375	0.64167353	0.35832647	0.4003827	10853	1140	4.45454545	0
AT1G74010	2	100	0	6.5	15	85	10	9.5	2.5	12	8	4	0.28125	0.5625	0.84375	0.64167353	0.35832647	0.40034148	10853	1139	3.8	0
AT3G20240	2	100	0	15.5	10	90	7	7.3	1.7	9	6	3	0.28166667	0.56333333	0.845	0.64202933	0.35797067	0.40002633	10853	1141	4.29411765	0
AT3G24870	4	98.6825	1.315	13.75	10.555	89.4425	7.25	7.48458125	1.7652375	9.24981875	6.16654583	3.08327292	0.28171644	0.56343289	0.84514933	0.6420718	0.3579282	0.40002006	10853	1142	4.23998541	0
AT5G27410	5	95.6575	4.34	12.75	13.474	84.852	9.2	8.806384	2.239608	11.045992	7.36399467	3.68199733	0.28252152	0.56504305	0.84756457	0.64275778	0.35724222	0.39929453	10853	1143	3.93210955	0
AT4G01590	7	98.4585714	1.53857143	44.1428571	14.6042857	85.3914286	9.71428571	9.29516735	2.41870204	11.7138694	7.80924626	3.90462313	0.28273682	0.56547365	0.84821047	0.64294092	0.35705908	0.39913093	10853	1144	3.84303944	0
AT3G24790	2	50.905	49.09	8	20.235	79.755	17	14.55835	4.43995	18.9983	12.6655333	6.33276667	0.28287438	0.56574877	0.84862315	0.64305787	0.35694213	0.3990413	10853	1145	3.27894458	0
AT4G02790	15	93.1493333	6.84733333	19.4	19.5766667	80.4166667	15.7333333	13.6522222	4.08006222	17.7322844	11.821523	5.91076148	0.28350491	0.56700982	0.85051472	0.64359323	0.35640677	0.39848384	10853	1146	3.34608187	0
AT5G09570	4	100	0	1	12.4175	87.575	8.25	8.2249375	2.02444375	10.2493813	6.83292083	3.41646042	0.28358449	0.56716899	0.85075348	0.64366073	0.35633927	0.39844942	10853	1147	4.06281355	0
AT3G48280	3	66.6666667	33.3333333	2.33333333	20.9433333	79.0466667	18.6666667	15.7553778	4.90942222	20.6648	13.7765333	6.88826667	0.2842388	0.5684776	0.85271641	0.64421499	0.35578501	0.39787066	10853	1148	3.20921222	0
AT5G48680	2	55.48	44.51	25	20.19	79.805	17	14.56685	4.4323	18.99915	12.6661	6.33305	0.28523781	0.57047561	0.85571342	0.64505895	0.35494105	0.39696777	10853	1149	3.28652167	0
AT5G20930	4	94.4425	5.555	9.75	10.95	89.045	7.5	7.678375	1.82125	9.499625	6.33308333	3.16654167	0.2857707	0.5715414	0.85731211	0.64550803	0.35449197	0.39650638	10853	1150	4.21599176	0
AT5G49430	2	58.33	41.66	4.5	18.13	81.86	13.5	12.0511	3.44755	15.49865	10.3324333	5.16621667	0.28587797	0.57175595	0.85763392	0.64559833	0.35440167	0.39644623	10853	1151	3.49555481	0
AT3G08760	12	95.2366667	4.76083333	8.75	16.0641667	83.9283333	11.0833333	10.3020569	2.78044514	13.0825021	8.72166806	4.36083403	0.28637057	0.57274114	0.85911171	0.64601261	0.35398739	0.39602362	10853	1152	3.7051826	0
AT5G40260	4	64.71	32.7075	14.25	40.88	59.1175	26.5	16.6661375	11.8332	28.4993375	18.9995583	9.49977917	0.28657786	0.57315572	0.85973358	0.64618674	0.35381326	0.39586962	10853	1153	1.40842186	0
AT3G26710	5	100	0	13.8	20.35	79.642	17.4	14.857708	4.5409	19.398608	12.9324053	6.46620267	0.28662807	0.57325614	0.8598842	0.6462289	0.3537711	0.39586326	10853	1154	3.27197428	0
AT1G05190	3	78.1966667	21.24	60	28.5166667	71.4766667	97.6666667	70.8088778	28.8512778	99.6601556	66.4401037	33.2200519	0.28726907	0.57453814	0.86180721	0.64676655	0.35323345	0.39530239	10853	1155	2.45427181	0
AT1G36070	2	100	0	4	7.14	92.855	6	6.5713	1.4284	7.9997	5.33313333	2.66656667	0.28745891	0.57491782	0.86237673	0.64692557	0.35307443	0.39516519	10853	1156	4.60046206	0
AT2G42450	2	100	0	4.5	7.14	92.855	6	6.5713	1.4284	7.9997	5.33313333	2.66656667	0.28745891	0.57491782	0.86237673	0.64692557	0.35307443	0.39520594	10853	1157	4.60046206	0
AT2G45100	2	100	0	9	7.14	92.855	6	6.5713	1.4284	7.9997	5.33313333	2.66656667	0.28745891	0.57491782	0.86237673	0.64692557	0.35307443	0.39524671	10853	1158	4.60046206	0
AT2G46560	2	100	0	4	7.14	92.855	6	6.5713	1.4284	7.9997	5.33313333	2.66656667	0.28745891	0.57491782	0.86237673	0.64692557	0.35307443	0.39528748	10853	1159	4.60046206	0
AT3G26810	2	100	0	6.5	7.14	92.855	6	6.5713	1.4284	7.9997	5.33313333	2.66656667	0.28745891	0.57491782	0.86237673	0.64692557	0.35307443	0.39532826	10853	1160	4.60046206	0
AT3G61150	2	79.48	20.51	9.5	7.14	92.855	6	6.5713	1.4284	7.9997	5.33313333	2.66656667	0.28745891	0.57491782	0.86237673	0.64692557	0.35307443	0.39536905	10853	1161	4.60046206	0
AT5G15330	2	100	0	15	7.14	92.855	6	6.5713	1.4284	7.9997	5.33313333	2.66656667	0.28745891	0.57491782	0.86237673	0.64692557	0.35307443	0.39540985	10853	1162	4.60046206	0
AT5G18255	2	100	0	1.5	7.14	92.855	6	6.5713	1.4284	7.9997	5.33313333	2.66656667	0.28745891	0.57491782	0.86237673	0.64692557	0.35307443	0.39545065	10853	1163	4.60046206	0
AT5G39830	2	100	0	4	7.14	92.855	6	6.5713	1.4284	7.9997	5.33313333	2.66656667	0.28745891	0.57491782	0.86237673	0.64692557	0.35307443	0.39549147	10853	1164	4.60046206	0
AT5G48990	2	58.21	41.785	17	7.14	92.855	6	6.5713	1.4284	7.9997	5.33313333	2.66656667	0.28745891	0.57491782	0.86237673	0.64692557	0.35307443	0.39553229	10853	1165	4.60046206	0
AT1G73560	1	72	28	25	40	60	35	22	15	37	24.6666667	12.3333333	0.28828829	0.57657658	0.86486486	0.64761913	0.35238087	0.39479607	10853	1166	1.46666667	0
AT3G10010	5	93.89	6.102	14.8	13.444	86.554	9	8.78986	2.20996	10.99982	7.33321333	3.66660667	0.28934376	0.57868752	0.86803128	0.64849909	0.35150091	0.39385086	10853	1167	3.97738421	0
AT4G16146	3	90.4733333	9.52333333	9.33333333	19.5966667	80.3933333	16	13.8629333	4.13546667	17.9984	11.9989333	5.99946667	0.28956707	0.57913415	0.86870122	0.64868488	0.35131512	0.39368332	10853	1168	3.35220531	0
AT1G48550	3	100	0	3.66666667	8.92666667	91.07	6.66666667	7.07133333	1.59511111	8.66644444	5.77762963	2.88881481	0.28968096	0.57936191	0.86904287	0.64877958	0.35122042	0.39361785	10853	1169	4.43312901	0
AT5G63050	3	100	0	4	4.76	90.4733333	5.66666667	6.12682222	1.26973333	7.39655556	4.93103704	2.46551852	0.28998002	0.57996004	0.86994005	0.6490281	0.3509719	0.39337995	10853	1170	4.82528265	0
AT5G19600	2	100	0	14.5	15.88	84.115	11	10.25265	2.7468	12.99945	8.6663	4.33315	0.2903784	0.5807568	0.8711352	0.64935877	0.35064123	0.39304991	10853	1171	3.73257973	0
AT3G18750	9	90.98	9.01333333	23.3333333	20.1744444	79.8177778	17.2222222	14.7463951	4.47448765	19.2208827	12.8139218	6.40696091	0.29143715	0.5828743	0.87431145	0.65023553	0.34976448	0.39210762	10853	1172	3.29566114	0
AT2G01280	1	100	0	11	23.07	76.92	26	20.9992	6.9982	27.9974	18.6649333	9.33246667	0.29192715	0.58385431	0.87578146	0.65064029	0.34935971	0.39169431	10853	1173	3.00065731	0
AT4G16845	15	95.5153333	4.48066667	22.4666667	16.154	83.8393333	11.3333333	10.5017911	2.83078667	13.3325778	8.88838519	4.44419259	0.29286295	0.58572589	0.87858884	0.65141152	0.34858848	0.39087	10853	1174	3.70984901	0
AT3G23100	10	94.21	5.787	12	12.87	87.126	8.7	8.579962	2.11969	10.699652	7.13310133	3.56655067	0.29347765	0.58695529	0.88043294	0.65191687	0.34808313	0.39034369	10853	1175	4.04774377	0
AT5G66190	3	88.5533333	11.44	16	21.86	78.1333333	21.6666667	17.9288889	5.73633333	23.6652222	15.7768148	7.88840741	0.2935588	0.5871176	0.8806764	0.65198351	0.34801649	0.39030928	10853	1176	3.12549635	0
AT5G54520	14	95.6	4.39928571	6.78571429	9.60214286	90.395	7	7.32765	1.67215	8.9998	5.99986667	2.99993333	0.29384129	0.58768259	0.88152388	0.65221536	0.34778464	0.39008957	10853	1177	4.38217265	0
AT3G47460	4	97.22	2.7775	6.75	11.665	88.3325	8	8.0666	1.9332	9.9998	6.66653333	3.33326667	0.29403388	0.58806776	0.88210164	0.6523733	0.3476267	0.38995272	10853	1178	4.17266708	0
AT3G42473	4	95.7075	4.2825	25.75	39.09	58.405	35.75	21.8797875	14.974675	36.8544625	24.5696417	12.2848208	0.29448193	0.58896386	0.88344578	0.65274036	0.34725964	0.38958124	10853	1179	1.46111936	0
AT2G20790	2	100	0	3	8.33	91.665	6.5	6.958225	1.54145	8.499675	5.66645	2.833225	0.29448467	0.58896934	0.88345401	0.6527426	0.3472574	0.38961899	10853	1180	4.51407765	0
AT4G23570	2	94.44	5.555	9	8.33	91.665	6.5	6.958225	1.54145	8.499675	5.66645	2.833225	0.29448467	0.58896934	0.88345401	0.6527426	0.3472574	0.38965928	10853	1181	4.51407765	0
AT5G07980	2	100	0	6	8.33	91.665	6.5	6.958225	1.54145	8.499675	5.66645	2.833225	0.29448467	0.58896934	0.88345401	0.6527426	0.3472574	0.38969957	10853	1182	4.51407765	0
AT1G76580	2	92.855	7.14	7	12.5	87.5	8.5	8.4375	2.0625	10.5	7	3.5	0.29520089	0.59040179	0.88560268	0.65332827	0.34667173	0.38908255	10853	1183	4.09090909	0
AT3G19290	8	83.5714286	16.4285714	4.28571429	8.85375	89.5825	6.875	7.15879688	1.60869531	8.76749219	5.84499479	2.9224974	0.29530838	0.59061675	0.88592513	0.65341605	0.34658395	0.38902427	10853	1184	4.45006386	0
AT4G35070	5	93.332	6.666	4.8	6.856	93.142	6	6.58852	1.41136	7.99988	5.33325333	2.66662667	0.29544713	0.59089427	0.8863414	0.65352932	0.34647068	0.38893735	10853	1185	4.66820655	0
AT5G42950	4	53.2825	46.71	13	18.905	81.09	15	13.1635	3.83575	16.99925	11.3328333	5.66641667	0.29571956	0.59143911	0.88715867	0.65375156	0.34624844	0.38872808	10853	1186	3.431793	0
AT2G21860	28	97.6389286	2.35892857	12.4285714	18.1303571	81.7167857	13.8928571	12.3527963	3.51882462	15.8716209	10.5810806	5.29054031	0.29665935	0.5933187	0.88997805	0.65451674	0.34548326	0.38790914	10853	1187	3.51048934	0
AT2G40950	1	100	0	12	16.66	83.33	12	10.9996	2.9992	13.9988	9.33253333	4.66626667	0.29778745	0.59557489	0.89336234	0.65543223	0.34456777	0.38692126	10853	1188	3.66751134	0
AT2G42650	1	100	0	17	16.66	83.33	12	10.9996	2.9992	13.9988	9.33253333	4.66626667	0.29778745	0.59557489	0.89336234	0.65543223	0.34456777	0.3869613	10853	1189	3.66751134	0
AT3G21650	1	90	10	10	16.66	83.33	12	10.9996	2.9992	13.9988	9.33253333	4.66626667	0.29778745	0.59557489	0.89336234	0.65543223	0.34456777	0.38700135	10853	1190	3.66751134	0
AT5G46170	1	58.33	41.66	12	16.66	83.33	12	10.9996	2.9992	13.9988	9.33253333	4.66626667	0.29778745	0.59557489	0.89336234	0.65543223	0.34456777	0.3870414	10853	1191	3.66751134	0
AT5G63460	1	100	0	7	16.66	83.33	12	10.9996	2.9992	13.9988	9.33253333	4.66626667	0.29778745	0.59557489	0.89336234	0.65543223	0.34456777	0.38708146	10853	1192	3.66751134	0
AT4G30840	2	95	5	6.5	21.21	78.78	20	16.756	5.242	21.998	14.6653333	7.33266667	0.29804213	0.59608425	0.89412638	0.65563846	0.34436154	0.38688984	10853	1193	3.19648989	0
AT4G14190	4	100	0	10.5	7.5	92.5	6.25	6.78125	1.46875	8.25	5.5	2.75	0.29847301	0.59694602	0.89541903	0.65598699	0.34401301	0.38653828	10853	1194	4.61702128	0
AT1G78010	2	92.3	7.69	13	47.22	52.775	7.5	4.958125	4.5415	9.499625	6.33308333	3.16654167	0.29851343	0.59702686	0.89554029	0.65601965	0.34398035	0.38654159	10853	1195	1.09173731	0
AT3G27520	3	96.4866667	3.50666667	16.6666667	15.3166667	84.6733333	10.6666667	10.0318222	2.63377778	12.6656	8.44373333	4.22186667	0.29868616	0.59737233	0.89605849	0.65615922	0.34384078	0.38642477	10853	1196	3.80890989	0
AT3G13677	2	88.635	11.36	13	17.06	82.93	12.5	11.36625	3.1325	14.49875	9.66583333	4.83291667	0.29913787	0.59827575	0.89741362	0.65652384	0.34347616	0.38605497	10853	1197	3.62849162	0
AT2G36630	5	95	5	3.2	12.202	87.792	8.4	8.374528	2.024968	10.399496	6.93299733	3.46649867	0.2997276	0.5994552	0.8991828	0.65699907	0.34300093	0.38556075	10853	1198	4.13563474	0
AT5G26110	2	94.115	5.88	17.5	18.505	81.49	14.5	12.81605	3.683225	16.499275	10.9995167	5.49975833	0.2999944	0.59998879	0.89998319	0.65721378	0.34278622	0.38535932	10853	1199	3.47957293	0
AT1G69800	4	100	0	5.75	5	95	5.5	6.225	1.275	7.5	5	2.5	0.300125	0.60025	0.900375	0.65731882	0.34268118	0.38528114	10853	1200	4.88235294	0
AT2G23320	3	100	0	4	15.2733333	84.72	10.6666667	10.0368	2.62915556	12.6659556	8.44397037	4.22198519	0.30046366	0.60092732	0.90139098	0.65759099	0.34240901	0.38501502	10853	1201	3.81749949	0
AT5G18940	3	100	0	10.3333333	6.66666667	93.3333333	6	6.6	1.4	8	5.33333333	2.66666667	0.30083333	0.60166667	0.9025	0.65788775	0.34211225	0.3847212	10853	1202	4.71428571	0
AT5G45050	3	63.8866667	36.11	2.66666667	6.66666667	93.3333333	6	6.6	1.4	8	5.33333333	2.66666667	0.30083333	0.60166667	0.9025	0.65788775	0.34211225	0.38476107	10853	1203	4.71428571	0
AT4G11080	29	76.9044828	23.0906897	8.62068966	47.2793103	52.7151724	7.51724138	4.96272675	4.55409988	9.51682664	6.34455109	3.17227555	0.30095723	0.60191445	0.90287168	0.65798713	0.34201287	0.38468916	10853	1204	1.08972725	0
AT5G07260	3	58.035	41.955	12	45.7133333	54.2833333	9.66666667	6.24738889	5.41895556	11.6663444	7.77756296	3.88878148	0.30104966	0.60209932	0.90314898	0.65806125	0.34193875	0.38464566	10853	1205	1.15287694	0
AT3G58510	6	98.3333333	1.66666667	8.33333333	14.88	85.115	10.3333333	9.79521667	2.5376	12.3328167	8.22187778	4.11093889	0.3010742	0.6021484	0.90322259	0.65808092	0.34191908	0.3846634	10853	1206	3.86003179	0
AT4G15053	5	76.878	23.112	22.8	22.928	77.066	26	21.03716	6.96128	27.99844	18.6656267	9.33281333	0.30131163	0.60262326	0.90393488	0.65827119	0.34172881	0.3844892	10853	1207	3.02202469	0
AT3G46780	5	96.4275	3.57	5.25	18.41	81.584	14.4	12.748096	3.65104	16.399136	10.9327573	5.46637867	0.3014294	0.6028588	0.9042882	0.65836552	0.34163448	0.38442292	10853	1208	3.49163416	0
AT2G41250	5	88	12	6.6	10.632	89.36	7.6	7.79136	1.808032	9.599392	6.39959467	3.19979733	0.3026771	0.6053542	0.90803129	0.65936269	0.34063731	0.3833406	10853	1209	4.30930426	0
AT3G13470	8	93.76625	6.23	25.125	25.0775	74.91375	38.875	30.1227203	10.7488781	40.8715984	27.2477323	13.6238661	0.3033484	0.60669681	0.91004521	0.65989758	0.34010242	0.38277835	10853	1210	2.80240598	0
AT1G79920	9	93.26	6.73777778	34.5555556	20.45	79.5444444	18.3333333	15.5831481	4.74916667	20.3323148	13.5548765	6.77743827	0.30349857	0.60699715	0.91049572	0.66001708	0.33998292	0.38268354	10853	1211	3.28123842	0
AT1G30290	9	96.4188889	1.11111111	8.77777778	7.53888889	92.4588889	6.33333333	6.85572963	1.47746296	8.33319259	5.55546173	2.77773086	0.30433053	0.60866106	0.91299159	0.66067809	0.33932191	0.38197911	10853	1212	4.64020405	0
AT5G09500	1	100	0	7	23.52	73.52	34	25.9968	8.9968	34.9936	23.3290667	11.6645333	0.30506155	0.61012309	0.91518464	0.66125749	0.33874251	0.38136644	10853	1213	2.88956073	0
AT3G53700	14	97.1714286	2.825	12.2857143	13.4257143	86.5707143	9.28571429	9.03870918	2.24667347	11.2853827	7.52358844	3.76179422	0.30511915	0.61023829	0.91535744	0.66130308	0.33869692	0.38135467	10853	1214	4.02315214	0
AT2G34780	8	100	0	4.14285714	9.5225	90.475	7.125	7.44634375	1.67847813	9.12482188	6.08321458	3.04160729	0.30545053	0.61090106	0.91635159	0.66156525	0.33843475	0.38109902	10853	1215	4.43636628	0
AT5G58820	5	69.664	30.33	6.2	43.846	56.15	14	8.861	7.13844	15.99944	10.6662933	5.33314667	0.30554982	0.61109964	0.91664946	0.66164375	0.33835625	0.38105016	10853	1216	1.24130762	0
AT1G61450	2	65.71	34.285	6	18.38	81.615	14.5	12.834175	3.6651	16.499275	10.9995167	5.49975833	0.30601083	0.61202166	0.91803248	0.66200789	0.33799211	0.38067957	10853	1217	3.50172574	0
AT5G06290	12	90.2	9.79416667	16.6666667	21.0891667	78.9033333	20.0833333	16.8464194	5.23540764	22.0818271	14.7212181	7.36060903	0.30680076	0.61360153	0.92040229	0.66263063	0.33736937	0.38001762	10853	1218	3.21778563	0
AT3G01325	1	72.02	27.97	168	30.96	69.03	394	272.9782	122.9824	395.9606	263.973733	131.986867	0.30715336	0.61430673	0.92146009	0.66290811	0.33709189	0.37974448	10853	1219	2.21965257	0
AT3G63190	3	92.0633333	7.93333333	19.3333333	22.5033333	77.4866667	24.6666667	20.1133778	6.55082222	26.6642	17.7761333	8.88806667	0.30730595	0.61461191	0.92191786	0.66302809	0.33697191	0.37964872	10853	1220	3.07035928	0
AT5G58330	3	93.2666667	6.72666667	14.6666667	8.33333333	91.6666667	6.66666667	7.11111111	1.55555556	8.66666667	5.77777778	2.88888889	0.30769231	0.61538462	0.92307692	0.66333163	0.33666837	0.37934612	10853	1221	4.57142857	0
AT5G01880	6	100	0	13.3333333	8.33	91.665	6.66666667	7.111	1.55533333	8.66633333	5.77755556	2.88877778	0.30775543	0.61551086	0.92326629	0.66338119	0.33661881	0.37932966	10853	1222	4.57201029	0
AT1G80780	2	100	0	5.5	12.14	87.855	8.5	8.467675	2.0319	10.499575	6.99971667	3.49985833	0.30785556	0.61571111	0.92356667	0.66345978	0.33654022	0.37928048	10853	1223	4.16736798	0
AT4G39550	4	89.39	10.6025	6	9.72	90.2725	7.25	7.54475625	1.7047	9.24945625	6.16630417	3.08315208	0.30814733	0.61629465	0.92444198	0.66368865	0.33631135	0.3790619	10853	1224	4.42585572	0
AT1G64570	3	100	0	4.66666667	7.40666667	92.59	6.33333333	6.86403333	1.46908889	8.33312222	5.55541481	2.77770741	0.30825465	0.61650929	0.92476394	0.66377278	0.33622722	0.37900644	10853	1225	4.67230634	0
AT1G23870	2	95.45	4.545	7.5	13.635	86.36	9.5	9.2042	2.295325	11.499525	7.66635	3.833175	0.30848874	0.61697747	0.92546621	0.66395619	0.33604381	0.37883904	10853	1226	4.0099768	0
AT4G02300	18	67.8366667	31.9983333	16	41.835	58.1555556	22.5	14.085	10.412875	24.497875	16.3319167	8.16595833	0.30912688	0.61825377	0.92738065	0.66445551	0.33554449	0.37831543	10853	1227	1.35265237	0
AT5G25900	19	87.1815789	12.7194737	39.2105263	24.9263158	74.9710526	38.4736842	29.844126	10.590072	40.4341981	26.956132	13.478066	0.30941046	0.61882093	0.92823139	0.66467708	0.33532292	0.3781049	10853	1228	2.81812305	0
AT4G20830	4	80.55	19.4425	6.25	16.37	83.62	12	11.0344	2.9644	13.9988	9.33253333	4.66626667	0.31034983	0.62069966	0.9310495	0.66540964	0.33459036	0.37731808	10853	1229	3.72230468	0
AT1G22882	8	98.78125	1.215	48.5	15.225	84.77125	10.875	10.2188734	2.65571875	12.8745922	8.58306146	4.29153073	0.31176298	0.62352596	0.93528894	0.66650764	0.33349236	0.37611894	10853	1230	3.84787487	0
AT4G25100	5	94.022	5.97	31.4	19.374	80.618	16.4	14.221352	4.177336	18.398688	12.265792	6.132896	0.31177888	0.62355776	0.93533665	0.66651997	0.33348003	0.37614412	10853	1231	3.40440702	0
AT1G01770	13	94.1446154	5.85461538	5.46153846	9.38538462	90.6123077	7.15384615	7.48226509	1.67141598	9.15368107	6.10245404	3.05122702	0.31198572	0.62397144	0.93595716	0.66668027	0.33331973	0.37600239	10853	1232	4.47660259	0
AT2G48100	2	100	0	5	11.11	88.885	8	8.1108	1.8888	9.9996	6.6664	3.3332	0.31295622	0.62591244	0.93886867	0.66743104	0.33256896	0.37519448	10853	1233	4.29415502	0
AT1G11592	2	100	0	18	15.83	84.165	11.5	10.678975	2.82045	13.499425	8.99961667	4.49980833	0.31337384	0.62674768	0.94012151	0.66775341	0.33224659	0.37486977	10853	1234	3.78626638	0
AT1G55810	7	91.6657143	8.33142857	4.42857143	13.6042857	86.3914286	9.57142857	9.26889388	2.30212449	11.5710184	7.71401224	3.85700612	0.31341108	0.62682216	0.94023323	0.66778213	0.33221787	0.37487633	10853	1235	4.02623486	0
AT5G49880	15	49.6106667	50.3853333	13.4666667	13.07	86.9266667	9.2	8.99725333	2.20244	11.1996933	7.46646222	3.73323111	0.31384628	0.62769257	0.94153885	0.6681176	0.3318824	0.37453673	10853	1236	4.08512983	0
AT1G72410	3	100	0	5	9.72	90.2766667	7.33333333	7.62028889	1.7128	9.33308889	6.22205926	3.11102963	0.31421207	0.62842413	0.9426362	0.6683992	0.3316008	0.37425785	10853	1237	4.44902434	0
AT5G61060	4	98.075	1.9225	11.75	8.33	91.665	6.75	7.1873875	1.562275	8.7496625	5.83310833	2.91655417	0.31442448	0.62884896	0.94327344	0.66856258	0.33143742	0.37411235	10853	1238	4.60059049	0
AT3G47550	5	100	0	10	6.188	93.808	6	6.62848	1.37128	7.99976	5.33317333	2.66658667	0.31460057	0.62920114	0.9438017	0.66869795	0.33130205	0.37399846	10853	1239	4.83379033	0
AT4G34090	2				17.495	82.495	13.5	12.136825	3.361825	15.49865	10.3324333	5.16621667	0.3151077	0.6302154	0.9453231	0.66908737	0.33091263	0.37359771	10853	1240	3.61018941	0
AT2G41720	4	90.625	9.375	8	10.05	89.945	7.5	7.745875	1.75375	9.499625	6.33308333	3.16654167	0.31516722	0.63033445	0.94550167	0.66913304	0.33086696	0.37358501	10853	1241	4.41674982	0
AT5G20410	7	97.7671429	2.22857143	19.4285714	14.6228571	85.37	10.4285714	9.90287143	2.5249551	12.4278265	8.28521769	4.14260884	0.31584006	0.63168011	0.94752017	0.66964868	0.33035132	0.37304161	10853	1242	3.92199902	0
AT2G16365	6	97.6183333	2.38	5.5	8.88833333	91.11	7	7.3777	1.62218333	8.99988333	5.99992222	2.99996111	0.3163827	0.6327654	0.94914811	0.67006377	0.32993623	0.37261165	10853	1243	4.54800629	0
AT2G38140	6	87.4183333	12.5716667	66.6666667	28.1283333	71.8616667	92.1666667	67.2325028	26.9249472	94.15745	62.7716333	31.3858167	0.31701192	0.63402385	0.95103577	0.67054421	0.32945579	0.37210778	10853	1244	2.49703378	0
AT2G16920	5	86.666	13.332	4.4	4	96	5.4	6.184	1.216	7.4	4.93333333	2.46666667	0.3170609	0.6341218	0.9511827	0.67058157	0.32941843	0.37210431	10853	1245	5.08552632	0
AT5G56020	6	96.745	3.25166667	32.5	17.8833333	82.1066667	14.1666667	12.6317778	3.53347222	16.16525	10.7768333	5.38841667	0.31927922	0.63855843	0.95783765	0.67226772	0.32773228	0.37023821	10853	1246	3.57489092	0
AT1G68660	2	96.875	3.125	28	11.805	88.19	8.5	8.49615	2.003425	10.499575	6.99971667	3.49985833	0.31991477	0.63982953	0.9597443	0.67274869	0.32725131	0.36973334	10853	1247	4.24081261	0
AT5G33350	2	0	100	1	11.805	88.19	8.5	8.49615	2.003425	10.499575	6.99971667	3.49985833	0.31991477	0.63982953	0.9597443	0.67274869	0.32725131	0.36977183	10853	1248	4.24081261	0
AT3G28990	1	52.94	47.05	17	45.45	54.54	11	6.9994	5.9995	12.9989	8.66593333	4.33296667	0.32048866	0.64097732	0.96146598	0.6731822	0.3268178	0.36932045	10853	1249	1.16666389	0
AT1G79560	3	77.6133333	22.3766667	10.6666667	14.7833333	85.21	10.6666667	10.0890667	2.57688889	12.6659556	8.44397037	4.22198519	0.32050584	0.64101168	0.96151752	0.67319517	0.32680484	0.36934425	10853	1250	3.91521214	0
AT1G75660	2	93.75	6.25	14.5	16.99	83	13	11.79	3.2087	14.9987	9.99913333	4.99956667	0.32074814	0.64149628	0.96224442	0.67337796	0.32662204	0.36917611	10853	1251	3.67438527	0
AT1G80480	5	89.488	10.506	31.2	22.528	77.464	25.6	20.830784	6.767168	27.597952	18.3986347	9.19931733	0.32151029	0.64302058	0.96453087	0.67395204	0.32604796	0.36856562	10853	1252	3.07821292	0
AT3G51260	2	89.03	10.96	18.5	16.965	83.025	13	11.79325	3.20545	14.9987	9.99913333	4.99956667	0.32191336	0.64382672	0.96574008	0.67425511	0.32574489	0.36826139	10853	1253	3.67912462	0
AT3G09890	2	91.665	8.33	7	14.545	85.45	10.5	9.97225	2.527225	12.499475	8.33298333	4.16649167	0.32247697	0.64495394	0.96743091	0.67467826	0.32532174	0.36782132	10853	1254	3.94592884	0
AT4G37440	5	83.21	16.786	8.2	12.222	87.776	8.8	8.724288	2.075536	10.799824	7.19988267	3.59994133	0.32275687	0.64551375	0.96827062	0.67488814	0.32511186	0.36762232	10853	1255	4.20339035	0
AT5G42240	12	75.265	24.7258333	49.3333333	19.2183333	80.7733333	16.5	14.3276	4.171025	18.498625	12.3324167	6.16620833	0.32278803	0.64557607	0.9683641	0.67491149	0.32508851	0.36763421	10853	1256	3.43503096	0
AT4G18270	3	91.6666667	8.33333333	6.66666667	4.76	95.2366667	5.66666667	6.39674444	1.26973333	7.66647778	5.11098519	2.55549259	0.32345562	0.64691124	0.97036685	0.6754113	0.3245887	0.36710725	10853	1257	5.03786447	0
AT1G09800	2	100	0	11	12.5	87.5	9	8.875	2.125	11	7.33333333	3.66666667	0.32410038	0.64820076	0.97230114	0.67589305	0.32410695	0.3666006	10853	1258	4.17647059	0
AT1G28327	2	92.855	7.14	6	12.495	87.495	9	8.87455	2.12455	10.9991	7.33273333	3.66636667	0.32418997	0.64837995	0.97256992	0.67595992	0.32404008	0.36656317	10853	1259	4.1771434	0
AT5G24620	4	95.8325	4.165	7.5	12.0825	87.915	8.75	8.6925625	2.05721875	10.7497813	7.16652083	3.58326042	0.32495589	0.64991178	0.97486768	0.67653081	0.32346919	0.3659555	10853	1260	4.22539533	0
AT3G27930	4	100	0	7.25	5	95	5.75	6.4625	1.2875	7.75	5.16666667	2.58333333	0.32500336	0.65000672	0.97501008	0.67656615	0.32343385	0.36595367	10853	1261	5.01941748	0
AT3G06670	4	100	0	8.25	15.555	84.4425	11.5	10.7108875	2.788825	13.4997125	8.99980833	4.49990417	0.32531714	0.65063428	0.97595142	0.67679962	0.32320038	0.36572764	10853	1262	3.84064525	0
AT3G43540	26	97.4973077	2.50115385	7	7.31423077	92.6842308	6.5	7.024475	1.475425	8.4999	5.6666	2.8333	0.32538462	0.65076925	0.97615387	0.6768498	0.3231502	0.36570898	10853	1263	4.76098412	0
AT4G19040	15	84.5821429	15.4157143	3.78571429	10.094	89.9033333	7.66666667	7.89258889	1.77387333	9.66646222	6.44430815	3.22215407	0.32548368	0.65096735	0.97645103	0.67692344	0.32307656	0.36566378	10853	1264	4.44935314	0
AT4G01895	7	99.1071429	0	14.7142857	8.24571429	91.75	6.85714286	7.29142857	1.56542041	8.85684898	5.90456599	2.95228299	0.32574584	0.65149169	0.97723753	0.67711823	0.32288177	0.36548142	10853	1265	4.65780856	0
AT2G39950	4	100	0	3.75	9.165	90.8325	7.25	7.58535625	1.6644625	9.24981875	6.16654583	3.08327292	0.32644256	0.65288512	0.97932768	0.67763515	0.32236485	0.36493436	10853	1266	4.5572407	0
AT1G28420	3	100	0	3	6.66666667	89.1666667	6.66666667	6.94444444	1.44444444	8.38888889	5.59259259	2.7962963	0.32677214	0.65354427	0.98031641	0.6778793	0.3221207	0.36469601	10853	1267	4.80769231	0
AT2G39640	1	83.33	16.66	24	21.73	78.26	23	18.9998	5.9979	24.9977	16.6651333	8.33256667	0.3270702	0.65414039	0.98121059	0.67809989	0.32190011	0.36448429	10853	1268	3.16774204	0
AT3G54230	6	98.61	1.38833333	6.33333333	14.7983333	85.1933333	10.8333333	10.2292778	2.60315278	12.8324306	8.5549537	4.27747685	0.32768864	0.65537727	0.98306591	0.67855695	0.32144305	0.36400474	10853	1269	3.92957258	0
AT2G17630	3	87.2966667	12.6933333	41.3333333	22.85	77.1433333	27.3333333	22.0858444	7.24566667	29.3315111	19.5543407	9.77717037	0.32772831	0.65545662	0.98318492	0.67858624	0.32141376	0.36400956	10853	1270	3.04814525	0
AT2G30910	5	100	0	4	7.5	92.5	6.6	7.105	1.495	8.6	5.73333333	2.86666667	0.32816328	0.65632655	0.98448983	0.67890715	0.32109285	0.36368406	10853	1271	4.75250836	0
AT2G13600	6	100	0	8.66666667	3.33333333	96.6666667	5.33333333	6.15555556	1.17777778	7.33333333	4.88888889	2.44444444	0.32818182	0.65636364	0.98454545	0.67892082	0.32107918	0.36370653	10853	1272	5.22641509	0
AT2G02515	1	71.7	28.29	311	31.44	68.55	652	447.946	205.9888	653.9348	435.956533	217.978267	0.32972854	0.65945708	0.98918562	0.6800585	0.3199415	0.36245564	10853	1273	2.17461338	0
AT4G29070	2	97.5	2.5	23	17.89	82.105	14.5	12.905225	3.59405	16.499275	10.9995167	5.49975833	0.33017126	0.66034252	0.99051377	0.68038316	0.31961684	0.36212564	10853	1274	3.59071938	0
AT2G22490	3	95.8333333	4.16666667	6.33333333	6.66666667	93.3333333	6.33333333	6.91111111	1.42222222	8.33333333	5.55555556	2.77777778	0.33075556	0.66151111	0.99226667	0.68081099	0.31918901	0.36167867	10853	1275	4.859375	0
AT4G30825	3	83.3333333	16.6666667	2.66666667	6.66666667	93.3333333	6.33333333	6.91111111	1.42222222	8.33333333	5.55555556	2.77777778	0.33075556	0.66151111	0.99226667	0.68081099	0.31918901	0.36171644	10853	1276	4.859375	0
AT1G73570	2	100	0	3.5	7.14	92.855	6.5	7.035575	1.4641	8.499675	5.66645	2.833225	0.33080734	0.66161468	0.99242203	0.68084887	0.31915113	0.36171128	10853	1277	4.80539239	0
AT3G02750	2	100	0	3.5	7.14	92.855	6.5	7.035575	1.4641	8.499675	5.66645	2.833225	0.33080734	0.66161468	0.99242203	0.68084887	0.31915113	0.36174906	10853	1278	4.80539239	0
AT1G64355	14	84.0384615	15.9615385	4.69230769	15.4278571	84.5664286	11.5	10.7251393	2.77420357	13.4993429	8.9995619	4.49978095	0.33086247	0.66172494	0.99258742	0.68088919	0.31911081	0.36174113	10853	1279	3.86602461	0
AT2G25870	21	96.5071429	3.49190476	15.0952381	16.4804762	83.5142857	12.6666667	11.5784762	3.08752698	14.6660032	9.77733545	4.88866772	0.33179878	0.66359756	0.99539634	0.68157297	0.31842703	0.36100371	10853	1280	3.75008097	0
AT5G43210	14	36.8014286	63.195	6.92857143	9.22071429	90.7785714	7.35714286	7.67870918	1.67838112	9.35709031	6.2380602	3.1190301	0.33271072	0.66542143	0.99813215	0.6822371	0.3177629	0.36028841	10853	1281	4.57506885	0
AT2G31840	1	100	0	9	18.75	81.25	16	14	4	18	12	6	0.33333333	0.66666667	1	0.68268949	0.31731051	0.35981308	10853	1282	3.5	0
AT3G18510	1	100	0	9	18.75	81.25	16	14	4	18	12	6	0.33333333	0.66666667	1	0.68268949	0.31731051	0.35985067	10853	1283	3.5	0
AT5G04900	1	88.88	11.11	9	18.75	81.25	16	14	4	18	12	6	0.33333333	0.66666667	1	0.68268949	0.31731051	0.35988828	10853	1284	3.5	0
AT1G55630	1	100	0	1	50	50	6	4	4	8	5.33333333	2.66666667	0.33333333	0.66666667	1	0.68268949	0.31731051	0.35992589	10853	1285	1	0
AT1G57790	1	71.42	28.57	14	50	50	6	4	4	8	5.33333333	2.66666667	0.33333333	0.66666667	1	0.68268949	0.31731051	0.35996351	10853	1286	1	0
AT2G30900	1	33.33	66.66	3	50	50	6	4	4	8	5.33333333	2.66666667	0.33333333	0.66666667	1	0.68268949	0.31731051	0.36000114	10853	1287	1	0
AT3G52561	1	50	50	2	50	50	6	4	4	8	5.33333333	2.66666667	0.33333333	0.66666667	1	0.68268949	0.31731051	0.36003878	10853	1288	1	0
AT5G09876	1	100	0	8	50	50	6	4	4	8	5.33333333	2.66666667	0.33333333	0.66666667	1	0.68268949	0.31731051	0.36007643	10853	1289	1	0
AT3G56580	3	100	0	6.66666667	5.55333333	94.4433333	6	6.6666	1.3332	7.9998	5.3332	2.6666	0.333375	0.66675	1.00012501	0.68271974	0.31728026	0.36007975	10853	1290	5.00045005	0
AT4G02530	8	80.98	19.01125	35.75	23.125	76.8675	29	23.291575	7.70625	30.997825	20.6652167	10.3326083	0.33378591	0.66757181	1.00135772	0.6830178	0.3169822	0.35977911	10853	1291	3.0224266	0
AT3G18640	3	98.31	1.68666667	29.6666667	8.33333333	91.6666667	7	7.41666667	1.58333333	9	6	3	0.33449074	0.66898148	1.00347222	0.68352821	0.31647179	0.35923735	10853	1292	4.68421053	0
AT1G56440	2	100	0	4.5	8.33	91.665	7	7.41655	1.5831	8.99965	5.99976667	2.99988333	0.33455885	0.66911769	1.00367654	0.68357747	0.31642253	0.359219	10853	1293	4.68482724	0
AT3G54030	2	92.855	7.14	10	8.33	91.665	7	7.41655	1.5831	8.99965	5.99976667	2.99988333	0.33455885	0.66911769	1.00367654	0.68357747	0.31642253	0.35925658	10853	1294	4.68482724	0
AT5G14640	2	92.22	7.775	19	8.33	91.665	7	7.41655	1.5831	8.99965	5.99976667	2.99988333	0.33455885	0.66911769	1.00367654	0.68357747	0.31642253	0.35929417	10853	1295	4.68482724	0
AT5G66900	4	87.5	12.5	1.5	8.33	91.665	7	7.41655	1.5831	8.99965	5.99976667	2.99988333	0.33455885	0.66911769	1.00367654	0.68357747	0.31642253	0.35933176	10853	1296	4.68482724	0
AT1G17270	22	100	0	6.40909091	11.1986364	88.8004545	8.40909091	8.46731095	1.94170351	10.4090145	6.93934298	3.46967149	0.33644196	0.67288391	1.00932587	0.68493561	0.31506439	0.3578269	10853	1297	4.36076409	0
AT1G14530	32	92.254375	7.74375	10.71875	10.959375	89.0378125	8.28125	8.37344385	1.90757324	10.2810171	6.85401139	3.4270057	0.33683559	0.67367118	1.01050678	0.68521854	0.31478146	0.35754298	10853	1298	4.38957921	0
AT1G24490	54	95.8731481	4.12296296	17.6296296	11.5544444	88.4433333	8.62962963	8.6323321	1.99710576	10.6294379	7.08629191	3.54314595	0.3373048	0.6746096	1.0119144	0.68555536	0.31444464	0.35719779	10853	1299	4.32242111	0
AT2G39100	7	97.9585714	2.04	8.85714286	8.57142857	91.4285714	7.14285714	7.53061224	1.6122449	9.14285714	6.0952381	3.04761905	0.3380178	0.67603559	1.01405339	0.68606627	0.31393373	0.35665474	10853	1300	4.67088608	0
AT5G65850	3	88.8866667	11.1066667	11	10.37	89.6266667	8	8.17013333	1.8296	9.99973333	6.66648889	3.33324444	0.33915104	0.67830207	1.01745311	0.6868761	0.3131239	0.35577195	10853	1301	4.46552981	0
AT4G32450	4	91.6666667	8.33333333	9	3.57	96.4275	5.5	6.3035125	1.19635	7.4998625	4.99990833	2.49995417	0.339883	0.67976599	1.01964899	0.68739772	0.31260228	0.35521648	10853	1302	5.26895348	0
AT3G10140	2	100	0	11.5	14.09	85.905	10.5	10.020025	2.47945	12.499475	8.33298333	4.16649167	0.3415475	0.68309499	1.02464249	0.68857968	0.31142032	0.35391045	10853	1303	4.0412289	0
AT5G51590	8	85.57125	14.42	15.25	18.7925	81.20125	16.375	14.2967047	4.07727188	18.3739766	12.2493177	6.12465885	0.34220628	0.68441256	1.02661884	0.68904587	0.31095413	0.35341765	10853	1304	3.50643889	0
AT3G25480	7	90.8242857	9.16714286	11.7142857	15.0785714	84.9185714	11.4285714	10.7049796	2.72326531	13.4282449	8.95216327	4.47608163	0.34319806	0.68639612	1.02959418	0.689746	0.310254	0.35265885	10853	1305	3.93093525	0
AT2G17570	8	98.21375	1.785	8.625	6.3675	93.63	6.375	6.9689125	1.40592813	8.37484063	5.58322708	2.79161354	0.34390936	0.68781873	1.03172809	0.69024687	0.30975313	0.3521264	10853	1306	4.95680567	0
AT5G11630	2	100	0	7.5	15.625	84.375	12	11.125	2.875	14	9.33333333	4.66666667	0.34393601	0.68787202	1.03180804	0.69026561	0.30973439	0.35214198	10853	1307	3.86956522	0
AT3G01150	3	97.22	2.77666667	9.66666667	10.8333333	89.1666667	8.33333333	8.43055556	1.90277778	10.3333333	6.88888889	3.44444444	0.34501008	0.69002016	1.03503024	0.69101987	0.30898013	0.35132125	10853	1308	4.43065693	0
AT2G35250	6	60.3833333	39.61	13.8333333	20.41	79.5833333	20	16.9166667	5.082	21.9986667	14.6657778	7.33288889	0.34546417	0.69092835	1.03639252	0.69133804	0.30866196	0.35099626	10853	1309	3.32874197	0
AT5G22030	3	90.4733333	9.52	14.3333333	12.9166667	87.0833333	9.66666667	9.41805556	2.24861111	11.6666667	7.77777778	3.88888889	0.34592287	0.69184573	1.0377686	0.691659	0.308341	0.35066802	10853	1310	4.18838789	0
AT5G02310	16	99.47875	0.520625	19.625	12.448125	87.546875	9.375	9.20751953	2.16701172	11.3745313	7.58302083	3.79151042	0.34801382	0.69602763	1.04404145	0.6931166	0.3068834	0.3490469	10853	1311	4.24894773	0
AT1G01620	3	100	0	4	9.52333333	85.71	8.33333333	8.1425	1.79361111	9.93611111	6.62407407	3.31203704	0.34806635	0.6961327	1.04419905	0.69315311	0.30684689	0.34904196	10853	1312	4.53972433	0
AT1G26900	2	100	0	11	18.745	81.245	16.5	14.405425	4.092925	18.49835	12.3322333	6.16611667	0.3485276	0.6970552	1.0455828	0.69347339	0.30652661	0.34871418	10853	1313	3.51959173	0
AT1G50600	5	98.888	1.11	27.2	16.24	83.754	12.8	11.720512	3.07872	14.799232	9.86615467	4.93307733	0.34852901	0.69705802	1.04558703	0.69347437	0.30652563	0.34874962	10853	1314	3.80694315	0
AT3G26570	49	95.3810204	4.61571429	16.3469388	16.9361224	83.0608163	13.6938776	12.3742465	3.31921187	15.6934584	10.4623056	5.23115278	0.3493989	0.6987978	1.0481967	0.69407723	0.30592277	0.34810021	10853	1315	3.72806768	0
AT4G05020	17	92.8052941	7.19235294	8	7.56470588	92.4329412	6.88235294	7.36156125	1.52062976	8.882191	5.92146067	2.96073033	0.35023279	0.70046557	1.05069836	0.6946537	0.3053463	0.3474807	10853	1316	4.84112665	0
AT4G02060	27	95.0966667	4.90074074	19.7777778	14.582963	85.4111111	11.1111111	10.4901235	2.62032922	13.1104527	8.74030178	4.37015089	0.35031695	0.70063391	1.05095086	0.6947118	0.3052882	0.34745101	10853	1317	4.00336087	0
AT5G45428	17	54.5652941	45.43	6.76470588	8.95	91.0464706	7.47058824	7.80170692	1.66861765	9.47032457	6.31354971	3.15677486	0.35077127	0.70154255	1.05231382	0.69502521	0.30497479	0.34713072	10853	1318	4.67555101	0
AT3G61650	5	98.46	1.538	8.8	11.148	88.844	8.6	8.640584	1.958728	10.599312	7.066208	3.533104	0.35077651	0.70155302	1.05232953	0.69502882	0.30497118	0.34716302	10853	1319	4.41132408	0
AT3G47490	5	83.332	16.666	6.4	6.222	93.776	6.4	7.001664	1.398208	8.399872	5.59991467	2.79995733	0.35088056	0.70176112	1.05264168	0.69510053	0.30489947	0.34711779	10853	1320	5.0075983	0
AT2G19220	7	63.69	36.3085714	9	43.99	56.0085714	16.2857143	10.1213959	8.16408571	18.2854816	12.1903211	6.09516054	0.35113524	0.70227049	1.05340573	0.69527598	0.30472402	0.34695445	10853	1321	1.23974641	0
AT2G36380	2	100	0	12	10	90	8	8.2	1.8	10	6.66666667	3.33333333	0.35266667	0.70533333	1.058	0.69632822	0.30367178	0.34579266	10853	1322	4.55555556	0
AT2G42790	3	100	0	18.3333333	10	90	8	8.2	1.8	10	6.66666667	3.33333333	0.35266667	0.70533333	1.058	0.69632822	0.30367178	0.34582895	10853	1323	4.55555556	0
AT4G27910	2	100	0	7	10	90	8	8.2	1.8	10	6.66666667	3.33333333	0.35266667	0.70533333	1.058	0.69632822	0.30367178	0.34586524	10853	1324	4.55555556	0
AT5G15390	4	96.4275	3.57	10.25	10	90	8	8.2	1.8	10	6.66666667	3.33333333	0.35266667	0.70533333	1.058	0.69632822	0.30367178	0.34590154	10853	1325	4.55555556	0
AT1G03687	6	95	2.5	5.2	9.31166667	90.6833333	7.66666667	7.95238889	1.71389444	9.66628333	6.44418889	3.22209444	0.3529796	0.70595921	1.05893881	0.69654266	0.30345734	0.34569356	10853	1326	4.63995254	0
AT3G04670	6	97.8816667	2.115	10	8.18666667	91.8083333	7.16666667	7.57959722	1.58671111	9.16630833	6.11087222	3.05543611	0.35300249	0.70600498	1.05900748	0.69655833	0.30344167	0.34571199	10853	1327	4.77692327	0
AT2G45730	2	80.765	19.23	11	12.5	87.5	9.5	9.3125	2.1875	11.5	7.66666667	3.83333333	0.35331748	0.70663496	1.05995245	0.69677397	0.30322603	0.34550258	10853	1328	4.25714286	0
AT1G02980	4	39.2825	60.7125	6.5	49.9975	49.9975	6.5	4.2498375	4.2498375	8.499675	5.66645	2.833225	0.35415313	0.70830625	1.06245938	0.69734507	0.30265493	0.34488807	10853	1329	1	0
AT2G03390	9	99.1444444	0.85444444	12.3333333	10.9522222	89.0466667	8.55555556	8.61843704	1.93702346	10.5554605	7.03697366	3.51848683	0.35541222	0.71082443	1.06623665	0.69820295	0.30179705	0.34394659	10853	1330	4.44931991	0
AT1G69260	7	92.2614286	7.73714286	3.42857143	10.4585714	89.54	8.28571429	8.41902857	1.86656735	10.2855959	6.85706395	3.42853197	0.35579856	0.71159712	1.06739569	0.69846556	0.30153444	0.34368339	10853	1331	4.51043386	0
AT4G27595	16	99.6028571	0.39642857	8.78571429	4.583125	95.41625	5.9375	6.66533984	1.27212305	7.93746289	5.29164193	2.64582096	0.35660878	0.71321756	1.06982634	0.69901532	0.30098468	0.34309281	10853	1332	5.2395402	0
AT5G61730	11	98.7136364	1.28545455	13.7272727	16.4563636	83.5381818	13.2727273	12.087795	3.18420826	15.2720033	10.1813355	5.09066777	0.35698537	0.71397074	1.07095611	0.69927042	0.30072958	0.34283804	10853	1333	3.79616973	0
AT1G73350	3	88.8866667	11.11	4.66666667	4.76	95.2366667	6	6.7142	1.2856	7.9998	5.3332	2.6666	0.35760163	0.71520326	1.07280488	0.69968725	0.30031275	0.34239881	10853	1334	5.22261979	0
AT4G01330	3	100	0	25	4.76	95.2366667	6	6.7142	1.2856	7.9998	5.3332	2.6666	0.35760163	0.71520326	1.07280488	0.69968725	0.30031275	0.34243478	10853	1335	5.22261979	0
AT5G17310	5	91.606	8.388	18.8	14.916	85.08	11.6	10.86928	2.730256	13.599536	9.06635733	4.53317867	0.35852659	0.71705317	1.07557976	0.7003115	0.2996885	0.34175889	10853	1336	3.98104793	0
AT5G50280	4	78.75	21.25	5.5	11.605	88.3925	9	8.955325	2.04445	10.999775	7.33318333	3.66659167	0.35882692	0.71765384	1.07648076	0.70051383	0.29948617	0.34156404	10853	1337	4.38031011	0
AT3G06433	5	0	100	2	5.356	94.642	6.2	6.867804	1.332072	8.199876	5.466584	2.733292	0.35916717	0.71833433	1.0775015	0.70074284	0.29925716	0.34133872	10853	1338	5.15573032	0
AT1G66520	2	100	0	15	6.25	93.75	6.5	7.09375	1.40625	8.5	5.66666667	2.83333333	0.35939415	0.7187883	1.07818244	0.70089549	0.29910451	0.34120047	10853	1339	5.04444444	0
AT4G25280	2	92.855	7.14	11	6.25	93.75	6.5	7.09375	1.40625	8.5	5.66666667	2.83333333	0.35939415	0.7187883	1.07818244	0.70089549	0.29910451	0.34123634	10853	1340	5.04444444	0
AT5G67460	2	100	0	18	6.25	93.75	6.5	7.09375	1.40625	8.5	5.66666667	2.83333333	0.35939415	0.7187883	1.07818244	0.70089549	0.29910451	0.34127221	10853	1341	5.04444444	0
AT5G39710	7	100	0	8.28571429	6.03142857	93.9671429	6.42857143	7.0407449	1.38773469	8.42847959	5.61898639	2.8094932	0.35974411	0.71948821	1.07923232	0.70113065	0.29886935	0.34103975	10853	1342	5.07355255	0
AT5G36170	11	93.18	6.81727273	6.72727273	11.5790909	88.4163636	9	8.95747273	2.04211818	10.9995909	7.33306061	3.6665303	0.35983812	0.71967624	1.07951436	0.70119378	0.29880622	0.34100357	10853	1343	4.38636354	0
AT1G75180	5	100	0	5	4	96	5.8	6.568	1.232	7.8	5.2	2.6	0.35988923	0.71977846	1.07966769	0.70122809	0.29877191	0.34100026	10853	1344	5.33116883	0
AT5G25950	2	25.485	74.505	19	44.755	55.235	14.5	9.009075	7.489475	16.49855	10.9990333	5.49951667	0.36002565	0.72005131	1.08007696	0.70131966	0.29868034	0.34093161	10853	1345	1.20289807	0
AT2G32370	2	12.08	87.915	22	45.83	54.16	12	7.4992	6.4996	13.9988	9.33253333	4.66626667	0.36014992	0.72029984	1.08044975	0.70140304	0.29859697	0.34087229	10853	1346	1.15379408	0
AT3G48730	16	86.604375	13.388125	23.6875	22.678125	77.311875	28.5625	23.0822043	7.47743945	30.5596438	20.3730958	10.1865479	0.36024317	0.72048634	1.08072952	0.70146558	0.29853442	0.34083674	10853	1347	3.0869129	0
AT4G15180	3	60.6033333	39.3933333	8	6.66666667	93.3333333	6.66666667	7.22222222	1.44444444	8.66666667	5.77777778	2.88888889	0.36111111	0.72222222	1.08333333	0.70204694	0.29795306	0.34020879	10853	1348	5	0
AT1G44575	10	80.397	19.094	21.8	25.996	73.996	55.1	41.771796	15.323796	57.095592	38.063728	19.031864	0.36123021	0.72246041	1.08369062	0.7021266	0.2978734	0.34015363	10853	1349	2.7259431	0
AT5G15920	2	100	0	4	11.535	88.46	9	8.9614	2.03815	10.99955	7.33303333	3.66651667	0.36159361	0.72318722	1.08478083	0.70236949	0.29763051	0.33991202	10853	1350	4.39683046	0
AT1G10010	2	33.33	49.995	7.5	42.665	57.325	22.5	13.898125	10.599625	24.49775	16.3318333	8.16591667	0.36266206	0.72532411	1.08798617	0.70308216	0.29691784	0.33913379	10853	1351	1.31119025	0
AT3G29310	28	98.3321429	1.49964286	33.5357143	17.7057143	82.0346429	15.3928571	13.6274754	3.72541531	17.3528907	11.5685938	5.7842969	0.36642253	0.73284506	1.09926759	0.70557311	0.29442689	0.33632408	10853	1352	3.65797482	0
AT5G49730	3	20	80	5.5	11.9033333	88.0933333	9.33333333	9.22204444	2.11097778	11.3330222	7.55534815	3.77767407	0.36767022	0.73534045	1.10301067	0.70639366	0.29360634	0.33542206	10853	1353	4.36861275	0
AT3G55610	1	91.66	8.33	48	22.22	77.77	27	21.9979	6.9994	28.9973	19.3315333	9.66576667	0.36776758	0.73553516	1.10330274	0.70645757	0.29354243	0.33538436	10853	1354	3.14282653	0
AT5G22370	4	90.97	5.9025	8.5	6.665	93.3325	6.75	7.29994375	1.4498875	8.74983125	5.83322083	2.91661042	0.3687973	0.73759461	1.10639191	0.70713239	0.29286761	0.33464858	10853	1355	5.0348346	0
AT4G37550	7	100	0	8.57142857	2.85714286	97.1428571	5.57142857	6.4122449	1.15918367	7.57142857	5.04761905	2.52380952	0.36892715	0.7378543	1.10678145	0.70721734	0.29278266	0.33458674	10853	1356	5.53169014	0
AT3G21465	7	97.0728571	2.92428571	11.7142857	6.93857143	93.06	6.85714286	7.38125714	1.47578776	8.8570449	5.9046966	2.9523483	0.36923676	0.73847352	1.10771028	0.70741978	0.29258023	0.3343906	10853	1357	5.00157094	0
AT1G78660	3	95.6933333	4.30333333	12.6666667	12.7933333	87.2	10	9.72	2.27933333	11.9993333	7.99955556	3.99977778	0.37001169	0.74002338	1.11003508	0.70792568	0.29207432	0.33384757	10853	1358	4.2644048	0
AT4G26180	6	88.8866667	11.11	5	5.41666667	94.5833333	6.33333333	6.99027778	1.34305556	8.33333333	5.55555556	2.77777778	0.37051701	0.74103403	1.11155104	0.70825497	0.29174503	0.33350631	10853	1359	5.20475698	0
AT3G57180	1	100	0	3	20	80	20	17	5	22	14.6666667	7.33333333	0.37121212	0.74242424	1.11363636	0.70870715	0.29129285	0.33302447	10853	1360	3.4	0
AT4G23930	1	100	0	10	20	80	20	17	5	22	14.6666667	7.33333333	0.37121212	0.74242424	1.11363636	0.70870715	0.29129285	0.33305955	10853	1361	3.4	0
AT1G25055	4	100	0	31.5	11.685	88.3075	9.25	9.16844375	2.0808625	11.2493063	7.4995375	3.74976875	0.37138931	0.74277862	1.11416794	0.70882228	0.29117772	0.332963	10853	1362	4.40607861	0
AT4G16390	14	74.1714286	24.0421429	8.57142857	9.27071429	88.3442857	8.21428571	8.25685204	1.76152296	10.018375	6.67891667	3.33945833	0.37279699	0.74559398	1.11839098	0.70973482	0.29026518	0.33195448	10853	1363	4.68733717	0
AT1G64185	5	97.09	2.908	12.4	49.714	50.284	7.2	4.620448	4.579408	9.199856	6.13323733	3.06661867	0.37313599	0.74627197	1.11940796	0.70995403	0.29004597	0.33173874	10853	1364	1.00896186	0
AT1G17220	10	87.999	11.999	7.1	8.371	91.625	7.5	7.871875	1.627825	9.4997	6.33313333	3.16656667	0.37386327	0.74772653	1.1215898	0.71042361	0.28957639	0.33123656	10853	1365	4.83582388	0
AT2G18490	2	33.33	66.665	3.5	49.995	49.995	7	4.49965	4.49965	8.9993	5.99953333	2.99976667	0.37497083	0.74994167	1.1249125	0.71113688	0.28886312	0.33045551	10853	1366	1	0
AT3G20820	2	100	0	126	50	50	7	4.5	4.5	9	6	3	0.375	0.75	1.125	0.71115563	0.28884437	0.33046889	10853	1367	1	0
AT3G04980	4	100	0	16.5	7.14	92.855	7	7.49985	1.4998	8.99965	5.99976667	2.99988333	0.37505625	0.75011251	1.12516876	0.7111918	0.2888082	0.33046235	10853	1368	5.00056674	0
AT3G06540	2	97.725	2.27	14.5	7.14	92.855	7	7.49985	1.4998	8.99965	5.99976667	2.99988333	0.37505625	0.75011251	1.12516876	0.7111918	0.2888082	0.3304972	10853	1369	5.00056674	0
AT5G12110	2	100	0	17	7.14	92.855	7	7.49985	1.4998	8.99965	5.99976667	2.99988333	0.37505625	0.75011251	1.12516876	0.7111918	0.2888082	0.33053205	10853	1370	5.00056674	0
AT2G31200	6	96.805	3.18833333	86.5	20.9033333	79.09	22.6666667	18.9270667	5.73808889	24.6651556	16.443437	8.22171852	0.37512937	0.75025874	1.1253881	0.71123879	0.28876121	0.33051312	10853	1371	3.2984966	0
AT1G05380	6	100	0	6	6.25	93.75	6.66666667	7.25	1.41666667	8.66666667	5.77777778	2.88888889	0.37513355	0.75026709	1.12540064	0.71124148	0.28875852	0.3305449	10853	1372	5.11764706	0
AT5G03415	11	93.12	6.87666667	3.44444444	5.08545455	94.9127273	6.27272727	6.95361653	1.31899669	8.27261322	5.51507548	2.75753774	0.37522611	0.75045223	1.12567834	0.71130096	0.28869904	0.33051167	10853	1373	5.27189838	0
AT1G21840	2	100	0	6	8.33	91.665	7.5	7.874875	1.62475	9.499625	6.33308333	3.16654167	0.3753498	0.75069959	1.12604939	0.71138042	0.28861958	0.33045557	10853	1374	4.84682259	0
AT5G08200	2	100	0	10.5	8.33	91.665	7.5	7.874875	1.62475	9.499625	6.33308333	3.16654167	0.3753498	0.75069959	1.12604939	0.71138042	0.28861958	0.33049043	10853	1375	4.84682259	0
AT3G49810	9	96.3944444	3.60111111	24.6666667	17.21	82.7855556	14.7777778	13.2338654	3.54325556	16.777121	11.1847473	5.59237366	0.3754117	0.7508234	1.1262351	0.71142017	0.28857983	0.33047978	10853	1376	3.73494523	0
AT2G38255	1	68.08	31.91	47	23.52	76.47	34	26.9998	8.9968	35.9966	23.9977333	11.9988667	0.37555231	0.75110463	1.12665694	0.71151046	0.28848954	0.33041125	10853	1377	3.00104482	0
AT5G42480	4	52.97	47.02	9	5	95	6.25	6.9375	1.3125	8.25	5.5	2.75	0.37571023	0.75142045	1.12713068	0.7116118	0.2883882	0.33033004	10853	1378	5.28571429	0
AT5G53430	4	100	0	2.75	5	95	6.25	6.9375	1.3125	8.25	5.5	2.75	0.37571023	0.75142045	1.12713068	0.7116118	0.2883882	0.33036491	10853	1379	5.28571429	0
AT3G55070	4	97.22	2.7775	6	4.165	95.8325	6	6.74995	1.2499	7.99985	5.33323333	2.66661667	0.3763357	0.75267141	1.12900711	0.71201278	0.28798722	0.32994039	10853	1380	5.40039203	0
AT5G45190	4	54.375	45.625	5.75	4.165	95.8325	6	6.74995	1.2499	7.99985	5.33323333	2.66661667	0.3763357	0.75267141	1.12900711	0.71201278	0.28798722	0.32997523	10853	1381	5.40039203	0
AT1G29800	6	100	0	3	6.66666667	93.3333333	6.83333333	7.37777778	1.45555556	8.83333333	5.88888889	2.94444444	0.37643606	0.75287212	1.12930818	0.71207705	0.28792295	0.32993642	10853	1382	5.06870229	0
AT4G17915	7	84.5228571	15.4742857	5.28571429	11.3828571	88.6142857	9.14285714	9.10187755	2.04071837	11.1425959	7.42839728	3.71419864	0.3770041	0.7540082	1.1310123	0.71244048	0.28755952	0.32955475	10853	1383	4.46013409	0
AT2G25650	20	96.564	3.3575	75.25	26.195	73.796	60	45.2776	16.717	61.9946	41.3297333	20.6648667	0.37710505	0.7542101	1.13131515	0.71250501	0.28749499	0.32951559	10853	1384	2.7084764	0
AT3G46900	2	50	50	2	15.38	84.615	12.5	11.576875	2.9225	14.499375	9.66625	4.833125	0.37765296	0.75530591	1.13295887	0.71285491	0.28714509	0.3291493	10853	1385	3.9612917	0
AT5G12370	8	71.24875	28.74875	10.875	11.12625	88.87125	9	8.9984125	2.0013625	10.999775	7.33318333	3.66659167	0.37814249	0.75628497	1.13442746	0.71316708	0.28683292	0.32882621	10853	1386	4.49614325	0
AT1G13350	1	100	0	10	11.11	88.88	9	8.9992	1.9999	10.9991	7.33273333	3.66636667	0.37872796	0.75745592	1.13618389	0.71353986	0.28646014	0.32843354	10853	1387	4.49982499	0
AT1G20410	1	93.75	6.25	16	11.11	88.88	9	8.9992	1.9999	10.9991	7.33273333	3.66636667	0.37872796	0.75745592	1.13618389	0.71353986	0.28646014	0.32846824	10853	1388	4.49982499	0
AT1G31180	1	91.66	0	12	11.11	88.88	9	8.9992	1.9999	10.9991	7.33273333	3.66636667	0.37872796	0.75745592	1.13618389	0.71353986	0.28646014	0.32850295	10853	1389	4.49982499	0
AT1G49980	1	100	0	2	11.11	88.88	9	8.9992	1.9999	10.9991	7.33273333	3.66636667	0.37872796	0.75745592	1.13618389	0.71353986	0.28646014	0.32853766	10853	1390	4.49982499	0
AT1G52930	1	100	0	15	11.11	88.88	9	8.9992	1.9999	10.9991	7.33273333	3.66636667	0.37872796	0.75745592	1.13618389	0.71353986	0.28646014	0.32857238	10853	1391	4.49982499	0
AT1G56000	1	100	0	10	11.11	88.88	9	8.9992	1.9999	10.9991	7.33273333	3.66636667	0.37872796	0.75745592	1.13618389	0.71353986	0.28646014	0.32860711	10853	1392	4.49982499	0
AT2G12850	1				11.11	88.88	9	8.9992	1.9999	10.9991	7.33273333	3.66636667	0.37872796	0.75745592	1.13618389	0.71353986	0.28646014	0.32864185	10853	1393	4.49982499	0
AT2G31040	1	93.1	6.89	29	11.11	88.88	9	8.9992	1.9999	10.9991	7.33273333	3.66636667	0.37872796	0.75745592	1.13618389	0.71353986	0.28646014	0.32867659	10853	1394	4.49982499	0
AT2G36990	1	100	0	2	11.11	88.88	9	8.9992	1.9999	10.9991	7.33273333	3.66636667	0.37872796	0.75745592	1.13618389	0.71353986	0.28646014	0.32871134	10853	1395	4.49982499	0
AT2G40090	1	88.46	11.53	26	11.11	88.88	9	8.9992	1.9999	10.9991	7.33273333	3.66636667	0.37872796	0.75745592	1.13618389	0.71353986	0.28646014	0.3287461	10853	1396	4.49982499	0
AT3G06520	1	100	0	14	11.11	88.88	9	8.9992	1.9999	10.9991	7.33273333	3.66636667	0.37872796	0.75745592	1.13618389	0.71353986	0.28646014	0.32878087	10853	1397	4.49982499	0
AT3G19720	1	100	0	5	11.11	88.88	9	8.9992	1.9999	10.9991	7.33273333	3.66636667	0.37872796	0.75745592	1.13618389	0.71353986	0.28646014	0.32881564	10853	1398	4.49982499	0
AT4G25620	1	100	0	6	11.11	88.88	9	8.9992	1.9999	10.9991	7.33273333	3.66636667	0.37872796	0.75745592	1.13618389	0.71353986	0.28646014	0.32885042	10853	1399	4.49982499	0
AT4G28450	1	97.72	2.27	44	11.11	88.88	9	8.9992	1.9999	10.9991	7.33273333	3.66636667	0.37872796	0.75745592	1.13618389	0.71353986	0.28646014	0.32888521	10853	1400	4.49982499	0
AT4G32910	1	100	0	24	11.11	88.88	9	8.9992	1.9999	10.9991	7.33273333	3.66636667	0.37872796	0.75745592	1.13618389	0.71353986	0.28646014	0.32892	10853	1401	4.49982499	0
AT5G04895	1	100	0	11	11.11	88.88	9	8.9992	1.9999	10.9991	7.33273333	3.66636667	0.37872796	0.75745592	1.13618389	0.71353986	0.28646014	0.32895481	10853	1402	4.49982499	0
AT5G15022	1	83.33	16.66	6	11.11	88.88	9	8.9992	1.9999	10.9991	7.33273333	3.66636667	0.37872796	0.75745592	1.13618389	0.71353986	0.28646014	0.32898962	10853	1403	4.49982499	0
AT5G20040	1	90.9	9.09	11	11.11	88.88	9	8.9992	1.9999	10.9991	7.33273333	3.66636667	0.37872796	0.75745592	1.13618389	0.71353986	0.28646014	0.32902443	10853	1404	4.49982499	0
AT5G22110	1	100	0	13	11.11	88.88	9	8.9992	1.9999	10.9991	7.33273333	3.66636667	0.37872796	0.75745592	1.13618389	0.71353986	0.28646014	0.32905926	10853	1405	4.49982499	0
AT5G25400	1				11.11	88.88	9	8.9992	1.9999	10.9991	7.33273333	3.66636667	0.37872796	0.75745592	1.13618389	0.71353986	0.28646014	0.32909409	10853	1406	4.49982499	0
AT5G46160	1	0	100	1	11.11	88.88	9	8.9992	1.9999	10.9991	7.33273333	3.66636667	0.37872796	0.75745592	1.13618389	0.71353986	0.28646014	0.32912893	10853	1407	4.49982499	0
AT5G57910	1	100	0	11	11.11	88.88	9	8.9992	1.9999	10.9991	7.33273333	3.66636667	0.37872796	0.75745592	1.13618389	0.71353986	0.28646014	0.32916378	10853	1408	4.49982499	0
AT5G62910	1	87.5	12.5	8	11.11	88.88	9	8.9992	1.9999	10.9991	7.33273333	3.66636667	0.37872796	0.75745592	1.13618389	0.71353986	0.28646014	0.32919863	10853	1409	4.49982499	0
AT5G64150	2	100	0	12	11.11	88.885	9	8.99965	1.9999	10.99955	7.33303333	3.66651667	0.37878065	0.75756129	1.13634194	0.71357338	0.28642662	0.32919497	10853	1410	4.50005	0
AT3G58900	4	100	0	10.75	0	95	5.25	5.9875	1	6.9875	4.65833333	2.32916667	0.37925239	0.75850477	1.13775716	0.71387325	0.28612675	0.32888515	10853	1411	5.9875	0
AT4G23800	4	61.1475	38.8475	15.75	45.03	54.9625	14.75	9.10696875	7.641925	16.7488938	11.1659292	5.58296458	0.37966549	0.75933099	1.13899648	0.71413552	0.28586448	0.32861849	10853	1412	1.19171135	0
AT5G66150	3	94.4433333	5.55333333	4	46.7933333	53.2033333	11	6.85236667	6.14726667	12.9996333	8.66642222	4.33321111	0.37971812	0.75943624	1.13915436	0.71416891	0.28583109	0.32861491	10853	1413	1.11470138	0
AT4G08940	7	100	0	9.14285714	10.3571429	89.6428571	8.57142857	8.68367347	1.8877551	10.5714286	7.04761905	3.52380952	0.37979835	0.7595967	1.13939504	0.71421981	0.28578019	0.32859121	10853	1414	4.6	0
AT3G05810	1	97.61	2.38	84	25.49	74.5	51	38.995	13.9999	52.9949	35.3299333	17.6649667	0.38020773	0.76041546	1.14062318	0.71447932	0.28552068	0.32832761	10853	1415	2.78537704	0
AT2G24500	2	93.365	6.625	28.5	21.09	78.905	23.5	19.542675	5.95615	25.498825	16.9992167	8.49960833	0.38055755	0.76111511	1.14167266	0.71470084	0.28529916	0.32810764	10853	1416	3.28109181	0
AT1G16880	1	100	0	5	0	83.33	6	5.9998	1	6.9998	4.66653333	2.33326667	0.38092517	0.76185034	1.14277551	0.71493339	0.28506661	0.32787494	10853	1417	5.9998	0
AT1G01250	1				0	100	5	6	1	7	4.66666667	2.33333333	0.38095238	0.76190476	1.14285714	0.71495059	0.28504941	0.3278899	10853	1418	6	0
AT1G01670	3	100	0	9	0	100	5	6	1	7	4.66666667	2.33333333	0.38095238	0.76190476	1.14285714	0.71495059	0.28504941	0.32792466	10853	1419	6	0
AT1G01880	1	0	100	2	0	100	5	6	1	7	4.66666667	2.33333333	0.38095238	0.76190476	1.14285714	0.71495059	0.28504941	0.32795942	10853	1420	6	0
AT1G03370	1	100	0	9	0	100	5	6	1	7	4.66666667	2.33333333	0.38095238	0.76190476	1.14285714	0.71495059	0.28504941	0.32799419	10853	1421	6	0
AT1G03610	1	100	0	18	0	100	5	6	1	7	4.66666667	2.33333333	0.38095238	0.76190476	1.14285714	0.71495059	0.28504941	0.32802897	10853	1422	6	0
AT1G05135	3	100	0	2.33333333	0	100	5	6	1	7	4.66666667	2.33333333	0.38095238	0.76190476	1.14285714	0.71495059	0.28504941	0.32806376	10853	1423	6	0
AT1G05790	1	100	0	8	0	100	5	6	1	7	4.66666667	2.33333333	0.38095238	0.76190476	1.14285714	0.71495059	0.28504941	0.32809855	10853	1424	6	0
AT1G05890	1	100	0	4	0	100	5	6	1	7	4.66666667	2.33333333	0.38095238	0.76190476	1.14285714	0.71495059	0.28504941	0.32813335	10853	1425	6	0
AT1G07110	1	100	0	10	0	100	5	6	1	7	4.66666667	2.33333333	0.38095238	0.76190476	1.14285714	0.71495059	0.28504941	0.32816816	10853	1426	6	0
AT1G07440	1	75	25	4	0	100	5	6	1	7	4.66666667	2.33333333	0.38095238	0.76190476	1.14285714	0.71495059	0.28504941	0.32820297	10853	1427	6	0
AT1G07745	1	0	100	1	0	100	5	6	1	7	4.66666667	2.33333333	0.38095238	0.76190476	1.14285714	0.71495059	0.28504941	0.3282378	10853	1428	6	0
AT1G08030	1	100	0	8	0	100	5	6	1	7	4.66666667	2.33333333	0.38095238	0.76190476	1.14285714	0.71495059	0.28504941	0.32827263	10853	1429	6	0
AT1G08800	1	100	0	6	0	100	5	6	1	7	4.66666667	2.33333333	0.38095238	0.76190476	1.14285714	0.71495059	0.28504941	0.32830746	10853	1430	6	0
AT1G09000	1	88.88	11.11	9	0	100	5	6	1	7	4.66666667	2.33333333	0.38095238	0.76190476	1.14285714	0.71495059	0.28504941	0.32834231	10853	1431	6	0
AT1G09450	1	87.5	12.5	8	0	100	5	6	1	7	4.66666667	2.33333333	0.38095238	0.76190476	1.14285714	0.71495059	0.28504941	0.32837716	10853	1432	6	0
AT1G09570	1	100	0	7	0	100	5	6	1	7	4.66666667	2.33333333	0.38095238	0.76190476	1.14285714	0.71495059	0.28504941	0.32841202	10853	1433	6	0
AT1G09900	1	76.92	23.07	13	0	100	5	6	1	7	4.66666667	2.33333333	0.38095238	0.76190476	1.14285714	0.71495059	0.28504941	0.32844689	10853	1434	6	0
AT1G10610	1				0	100	5	6	1	7	4.66666667	2.33333333	0.38095238	0.76190476	1.14285714	0.71495059	0.28504941	0.32848176	10853	1435	6	0
AT1G11150	1				0	100	5	6	1	7	4.66666667	2.33333333	0.38095238	0.76190476	1.14285714	0.71495059	0.28504941	0.32851664	10853	1436	6	0
AT1G11390	1	75	25	4	0	100	5	6	1	7	4.66666667	2.33333333	0.38095238	0.76190476	1.14285714	0.71495059	0.28504941	0.32855153	10853	1437	6	0
AT1G12400	1	100	0	32	0	100	5	6	1	7	4.66666667	2.33333333	0.38095238	0.76190476	1.14285714	0.71495059	0.28504941	0.32858643	10853	1438	6	0
AT1G12660	1				0	100	5	6	1	7	4.66666667	2.33333333	0.38095238	0.76190476	1.14285714	0.71495059	0.28504941	0.32862133	10853	1439	6	0
AT1G13160	1	100	0	1	0	100	5	6	1	7	4.66666667	2.33333333	0.38095238	0.76190476	1.14285714	0.71495059	0.28504941	0.32865624	10853	1440	6	0
AT1G13245	1	100	0	7	0	100	5	6	1	7	4.66666667	2.33333333	0.38095238	0.76190476	1.14285714	0.71495059	0.28504941	0.32869116	10853	1441	6	0
AT1G13410	1	100	0	4	0	100	5	6	1	7	4.66666667	2.33333333	0.38095238	0.76190476	1.14285714	0.71495059	0.28504941	0.32872609	10853	1442	6	0
AT1G13770	1	100	0	4	0	100	5	6	1	7	4.66666667	2.33333333	0.38095238	0.76190476	1.14285714	0.71495059	0.28504941	0.32876102	10853	1443	6	0
AT1G14490	1	75	25	4	0	100	5	6	1	7	4.66666667	2.33333333	0.38095238	0.76190476	1.14285714	0.71495059	0.28504941	0.32879596	10853	1444	6	0
AT1G15660	1	100	0	17	0	100	5	6	1	7	4.66666667	2.33333333	0.38095238	0.76190476	1.14285714	0.71495059	0.28504941	0.32883091	10853	1445	6	0
AT1G17040	1				0	100	5	6	1	7	4.66666667	2.33333333	0.38095238	0.76190476	1.14285714	0.71495059	0.28504941	0.32886587	10853	1446	6	0
AT1G17920	1				0	100	5	6	1	7	4.66666667	2.33333333	0.38095238	0.76190476	1.14285714	0.71495059	0.28504941	0.32890083	10853	1447	6	0
AT1G18160	1	100	0	5	0	100	5	6	1	7	4.66666667	2.33333333	0.38095238	0.76190476	1.14285714	0.71495059	0.28504941	0.3289358	10853	1448	6	0
AT1G18460	1	100	0	2	0	100	5	6	1	7	4.66666667	2.33333333	0.38095238	0.76190476	1.14285714	0.71495059	0.28504941	0.32897078	10853	1449	6	0
AT1G18680	1	100	0	3	0	100	5	6	1	7	4.66666667	2.33333333	0.38095238	0.76190476	1.14285714	0.71495059	0.28504941	0.32900577	10853	1450	6	0
AT1G18900	1	100	0	3	0	100	5	6	1	7	4.66666667	2.33333333	0.38095238	0.76190476	1.14285714	0.71495059	0.28504941	0.32904076	10853	1451	6	0
AT1G19100	1	100	0	3	0	100	5	6	1	7	4.66666667	2.33333333	0.38095238	0.76190476	1.14285714	0.71495059	0.28504941	0.32907576	10853	1452	6	0
AT1G19210	1	100	0	1	0	100	5	6	1	7	4.66666667	2.33333333	0.38095238	0.76190476	1.14285714	0.71495059	0.28504941	0.32911077	10853	1453	6	0
AT1G19670	1				0	100	5	6	1	7	4.66666667	2.33333333	0.38095238	0.76190476	1.14285714	0.71495059	0.28504941	0.32914578	10853	1454	6	0
AT1G20070	1	100	0	1	0	100	5	6	1	7	4.66666667	2.33333333	0.38095238	0.76190476	1.14285714	0.71495059	0.28504941	0.32918081	10853	1455	6	0
AT1G20480	1	100	0	2	0	100	5	6	1	7	4.66666667	2.33333333	0.38095238	0.76190476	1.14285714	0.71495059	0.28504941	0.32921584	10853	1456	6	0
AT1G20510	1	100	0	4	0	100	5	6	1	7	4.66666667	2.33333333	0.38095238	0.76190476	1.14285714	0.71495059	0.28504941	0.32925087	10853	1457	6	0
AT1G20650	1	100	0	3	0	100	5	6	1	7	4.66666667	2.33333333	0.38095238	0.76190476	1.14285714	0.71495059	0.28504941	0.32928592	10853	1458	6	0
AT1G21630	1	100	0	1	0	100	5	6	1	7	4.66666667	2.33333333	0.38095238	0.76190476	1.14285714	0.71495059	0.28504941	0.32932097	10853	1459	6	0
AT1G22530	2	100	0	20	0	100	5	6	1	7	4.66666667	2.33333333	0.38095238	0.76190476	1.14285714	0.71495059	0.28504941	0.32935603	10853	1460	6	0
AT1G22885	2	100	0	2.5	0	100	5	6	1	7	4.66666667	2.33333333	0.38095238	0.76190476	1.14285714	0.71495059	0.28504941	0.3293911	10853	1461	6	0
AT1G23390	1				0	100	5	6	1	7	4.66666667	2.33333333	0.38095238	0.76190476	1.14285714	0.71495059	0.28504941	0.32942618	10853	1462	6	0
AT1G25280	1	88.88	11.11	9	0	100	5	6	1	7	4.66666667	2.33333333	0.38095238	0.76190476	1.14285714	0.71495059	0.28504941	0.32946126	10853	1463	6	0
AT1G26500	1	100	0	3	0	100	5	6	1	7	4.66666667	2.33333333	0.38095238	0.76190476	1.14285714	0.71495059	0.28504941	0.32949635	10853	1464	6	0
AT1G26890	1				0	100	5	6	1	7	4.66666667	2.33333333	0.38095238	0.76190476	1.14285714	0.71495059	0.28504941	0.32953145	10853	1465	6	0
AT1G27500	1	100	0	2	0	100	5	6	1	7	4.66666667	2.33333333	0.38095238	0.76190476	1.14285714	0.71495059	0.28504941	0.32956655	10853	1466	6	0
AT1G31175	1	100	0	2	0	100	5	6	1	7	4.66666667	2.33333333	0.38095238	0.76190476	1.14285714	0.71495059	0.28504941	0.32960166	10853	1467	6	0
AT1G31540	2	100	0	2.5	0	100	5	6	1	7	4.66666667	2.33333333	0.38095238	0.76190476	1.14285714	0.71495059	0.28504941	0.32963678	10853	1468	6	0
AT1G31835	2	100	0	8	0	100	5	6	1	7	4.66666667	2.33333333	0.38095238	0.76190476	1.14285714	0.71495059	0.28504941	0.32967191	10853	1469	6	0
AT1G33415	1	76.92	23.07	13	0	100	5	6	1	7	4.66666667	2.33333333	0.38095238	0.76190476	1.14285714	0.71495059	0.28504941	0.32970705	10853	1470	6	0
AT1G33990	1	92.15	7.84	51	0	100	5	6	1	7	4.66666667	2.33333333	0.38095238	0.76190476	1.14285714	0.71495059	0.28504941	0.32974219	10853	1471	6	0
AT1G34040	1	100	0	11	0	100	5	6	1	7	4.66666667	2.33333333	0.38095238	0.76190476	1.14285714	0.71495059	0.28504941	0.32977734	10853	1472	6	0
AT1G42350	3				0	100	5	6	1	7	4.66666667	2.33333333	0.38095238	0.76190476	1.14285714	0.71495059	0.28504941	0.3298125	10853	1473	6	0
AT1G43950	1				0	100	5	6	1	7	4.66666667	2.33333333	0.38095238	0.76190476	1.14285714	0.71495059	0.28504941	0.32984766	10853	1474	6	0
AT1G45249	1	100	0	7	0	100	5	6	1	7	4.66666667	2.33333333	0.38095238	0.76190476	1.14285714	0.71495059	0.28504941	0.32988283	10853	1475	6	0
AT1G47860	2	0	100	1	0	100	5	6	1	7	4.66666667	2.33333333	0.38095238	0.76190476	1.14285714	0.71495059	0.28504941	0.32991801	10853	1476	6	0
AT1G48650	2	87.5	12.5	2.5	0	100	5	6	1	7	4.66666667	2.33333333	0.38095238	0.76190476	1.14285714	0.71495059	0.28504941	0.3299532	10853	1477	6	0
AT1G48745	1	100	0	3	0	100	5	6	1	7	4.66666667	2.33333333	0.38095238	0.76190476	1.14285714	0.71495059	0.28504941	0.3299884	10853	1478	6	0
AT1G48870	1	100	0	3	0	100	5	6	1	7	4.66666667	2.33333333	0.38095238	0.76190476	1.14285714	0.71495059	0.28504941	0.3300236	10853	1479	6	0
AT1G49910	1	100	0	4	0	100	5	6	1	7	4.66666667	2.33333333	0.38095238	0.76190476	1.14285714	0.71495059	0.28504941	0.33005881	10853	1480	6	0
AT1G51130	1	100	0	3	0	100	5	6	1	7	4.66666667	2.33333333	0.38095238	0.76190476	1.14285714	0.71495059	0.28504941	0.33009403	10853	1481	6	0
AT1G51350	1	100	0	20	0	100	5	6	1	7	4.66666667	2.33333333	0.38095238	0.76190476	1.14285714	0.71495059	0.28504941	0.33012925	10853	1482	6	0
AT1G51538	1				0	100	5	6	1	7	4.66666667	2.33333333	0.38095238	0.76190476	1.14285714	0.71495059	0.28504941	0.33016448	10853	1483	6	0
AT1G51590	1	100	0	5	0	100	5	6	1	7	4.66666667	2.33333333	0.38095238	0.76190476	1.14285714	0.71495059	0.28504941	0.33019972	10853	1484	6	0
AT1G52190	1	100	0	7	0	100	5	6	1	7	4.66666667	2.33333333	0.38095238	0.76190476	1.14285714	0.71495059	0.28504941	0.33023497	10853	1485	6	0
AT1G52290	1	100	0	50	0	100	5	6	1	7	4.66666667	2.33333333	0.38095238	0.76190476	1.14285714	0.71495059	0.28504941	0.33027023	10853	1486	6	0
AT1G54020	1	100	0	65	0	100	5	6	1	7	4.66666667	2.33333333	0.38095238	0.76190476	1.14285714	0.71495059	0.28504941	0.33030549	10853	1487	6	0
AT1G54090	1	100	0	17	0	100	5	6	1	7	4.66666667	2.33333333	0.38095238	0.76190476	1.14285714	0.71495059	0.28504941	0.33034076	10853	1488	6	0
AT1G55500	1	100	0	9	0	100	5	6	1	7	4.66666667	2.33333333	0.38095238	0.76190476	1.14285714	0.71495059	0.28504941	0.33037604	10853	1489	6	0
AT1G56020	1	100	0	2	0	100	5	6	1	7	4.66666667	2.33333333	0.38095238	0.76190476	1.14285714	0.71495059	0.28504941	0.33041132	10853	1490	6	0
AT1G57750	1	100	0	4	0	100	5	6	1	7	4.66666667	2.33333333	0.38095238	0.76190476	1.14285714	0.71495059	0.28504941	0.33044662	10853	1491	6	0
AT1G59510	2	100	0	2.5	0	100	5	6	1	7	4.66666667	2.33333333	0.38095238	0.76190476	1.14285714	0.71495059	0.28504941	0.33048192	10853	1492	6	0
AT1G59560	1	100	0	2	0	100	5	6	1	7	4.66666667	2.33333333	0.38095238	0.76190476	1.14285714	0.71495059	0.28504941	0.33051722	10853	1493	6	0
AT1G59590	1	100	0	2	0	100	5	6	1	7	4.66666667	2.33333333	0.38095238	0.76190476	1.14285714	0.71495059	0.28504941	0.33055254	10853	1494	6	0
AT1G60700	1	100	0	2	0	100	5	6	1	7	4.66666667	2.33333333	0.38095238	0.76190476	1.14285714	0.71495059	0.28504941	0.33058786	10853	1495	6	0
AT1G61740	2	100	0	6	0	100	5	6	1	7	4.66666667	2.33333333	0.38095238	0.76190476	1.14285714	0.71495059	0.28504941	0.33062319	10853	1496	6	0
AT1G61930	1	100	0	4	0	100	5	6	1	7	4.66666667	2.33333333	0.38095238	0.76190476	1.14285714	0.71495059	0.28504941	0.33065853	10853	1497	6	0
AT1G62120	1	83.33	16.66	6	0	100	5	6	1	7	4.66666667	2.33333333	0.38095238	0.76190476	1.14285714	0.71495059	0.28504941	0.33069388	10853	1498	6	0
AT1G62610	2	100	0	5.5	0	100	5	6	1	7	4.66666667	2.33333333	0.38095238	0.76190476	1.14285714	0.71495059	0.28504941	0.33072923	10853	1499	6	0
AT1G63070	1				0	100	5	6	1	7	4.66666667	2.33333333	0.38095238	0.76190476	1.14285714	0.71495059	0.28504941	0.33076459	10853	1500	6	0
AT1G63180	1	50	50	2	0	100	5	6	1	7	4.66666667	2.33333333	0.38095238	0.76190476	1.14285714	0.71495059	0.28504941	0.33079996	10853	1501	6	0
AT1G63900	1	88.88	11.11	9	0	100	5	6	1	7	4.66666667	2.33333333	0.38095238	0.76190476	1.14285714	0.71495059	0.28504941	0.33083534	10853	1502	6	0
AT1G64240	1				0	100	5	6	1	7	4.66666667	2.33333333	0.38095238	0.76190476	1.14285714	0.71495059	0.28504941	0.33087072	10853	1503	6	0
AT1G65430	1	100	0	7	0	100	5	6	1	7	4.66666667	2.33333333	0.38095238	0.76190476	1.14285714	0.71495059	0.28504941	0.33090611	10853	1504	6	0
AT1G68080	1	100	0	1	0	100	5	6	1	7	4.66666667	2.33333333	0.38095238	0.76190476	1.14285714	0.71495059	0.28504941	0.33094151	10853	1505	6	0
AT1G69170	1	50	50	6	0	100	5	6	1	7	4.66666667	2.33333333	0.38095238	0.76190476	1.14285714	0.71495059	0.28504941	0.33097691	10853	1506	6	0
AT1G69230	1				0	100	5	6	1	7	4.66666667	2.33333333	0.38095238	0.76190476	1.14285714	0.71495059	0.28504941	0.33101233	10853	1507	6	0
AT1G69270	2	100	0	3.5	0	100	5	6	1	7	4.66666667	2.33333333	0.38095238	0.76190476	1.14285714	0.71495059	0.28504941	0.33104775	10853	1508	6	0
AT1G69290	1	100	0	1	0	100	5	6	1	7	4.66666667	2.33333333	0.38095238	0.76190476	1.14285714	0.71495059	0.28504941	0.33108318	10853	1509	6	0
AT1G70440	1	100	0	10	0	100	5	6	1	7	4.66666667	2.33333333	0.38095238	0.76190476	1.14285714	0.71495059	0.28504941	0.33111861	10853	1510	6	0
AT1G70830	2	100	0	13	0	100	5	6	1	7	4.66666667	2.33333333	0.38095238	0.76190476	1.14285714	0.71495059	0.28504941	0.33115406	10853	1511	6	0
AT1G71250	2	42.56	57.43	28	0	100	5	6	1	7	4.66666667	2.33333333	0.38095238	0.76190476	1.14285714	0.71495059	0.28504941	0.33118951	10853	1512	6	0
AT1G71330	1	100	0	3	0	100	5	6	1	7	4.66666667	2.33333333	0.38095238	0.76190476	1.14285714	0.71495059	0.28504941	0.33122497	10853	1513	6	0
AT1G72360	1	100	0	1	0	100	5	6	1	7	4.66666667	2.33333333	0.38095238	0.76190476	1.14285714	0.71495059	0.28504941	0.33126044	10853	1514	6	0
AT1G72530	1	90	10	10	0	100	5	6	1	7	4.66666667	2.33333333	0.38095238	0.76190476	1.14285714	0.71495059	0.28504941	0.33129591	10853	1515	6	0
AT1G72610	1				0	100	5	6	1	7	4.66666667	2.33333333	0.38095238	0.76190476	1.14285714	0.71495059	0.28504941	0.33133139	10853	1516	6	0
AT1G72800	1	100	0	4	0	100	5	6	1	7	4.66666667	2.33333333	0.38095238	0.76190476	1.14285714	0.71495059	0.28504941	0.33136688	10853	1517	6	0
AT1G72900	1	100	0	5	0	100	5	6	1	7	4.66666667	2.33333333	0.38095238	0.76190476	1.14285714	0.71495059	0.28504941	0.33140238	10853	1518	6	0
AT1G73110	1				0	100	5	6	1	7	4.66666667	2.33333333	0.38095238	0.76190476	1.14285714	0.71495059	0.28504941	0.33143789	10853	1519	6	0
AT1G73450	1				0	100	5	6	1	7	4.66666667	2.33333333	0.38095238	0.76190476	1.14285714	0.71495059	0.28504941	0.3314734	10853	1520	6	0
AT1G74900	1	100	0	9	0	100	5	6	1	7	4.66666667	2.33333333	0.38095238	0.76190476	1.14285714	0.71495059	0.28504941	0.33150892	10853	1521	6	0
AT1G75060	2	100	0	7	0	100	5	6	1	7	4.66666667	2.33333333	0.38095238	0.76190476	1.14285714	0.71495059	0.28504941	0.33154445	10853	1522	6	0
AT1G75340	1	50	50	2	0	100	5	6	1	7	4.66666667	2.33333333	0.38095238	0.76190476	1.14285714	0.71495059	0.28504941	0.33157998	10853	1523	6	0
AT1G75420	1	100	0	5	0	100	5	6	1	7	4.66666667	2.33333333	0.38095238	0.76190476	1.14285714	0.71495059	0.28504941	0.33161552	10853	1524	6	0
AT1G76380	3	100	0	4.33333333	0	100	5	6	1	7	4.66666667	2.33333333	0.38095238	0.76190476	1.14285714	0.71495059	0.28504941	0.33165107	10853	1525	6	0
AT1G77765	1	100	0	1	0	100	5	6	1	7	4.66666667	2.33333333	0.38095238	0.76190476	1.14285714	0.71495059	0.28504941	0.33168663	10853	1526	6	0
AT1G78070	1	100	0	1	0	100	5	6	1	7	4.66666667	2.33333333	0.38095238	0.76190476	1.14285714	0.71495059	0.28504941	0.3317222	10853	1527	6	0
AT1G78310	1	100	0	7	0	100	5	6	1	7	4.66666667	2.33333333	0.38095238	0.76190476	1.14285714	0.71495059	0.28504941	0.33175777	10853	1528	6	0
AT1G79020	1	100	0	7	0	100	5	6	1	7	4.66666667	2.33333333	0.38095238	0.76190476	1.14285714	0.71495059	0.28504941	0.33179335	10853	1529	6	0
AT1G79050	1	100	0	2	0	100	5	6	1	7	4.66666667	2.33333333	0.38095238	0.76190476	1.14285714	0.71495059	0.28504941	0.33182894	10853	1530	6	0
AT1G79490	1	50	50	4	0	100	5	6	1	7	4.66666667	2.33333333	0.38095238	0.76190476	1.14285714	0.71495059	0.28504941	0.33186454	10853	1531	6	0
AT1G79510	1	100	0	5	0	100	5	6	1	7	4.66666667	2.33333333	0.38095238	0.76190476	1.14285714	0.71495059	0.28504941	0.33190014	10853	1532	6	0
AT2G01330	1	100	0	3	0	100	5	6	1	7	4.66666667	2.33333333	0.38095238	0.76190476	1.14285714	0.71495059	0.28504941	0.33193575	10853	1533	6	0
AT2G01660	2	100	0	10	0	100	5	6	1	7	4.66666667	2.33333333	0.38095238	0.76190476	1.14285714	0.71495059	0.28504941	0.33197137	10853	1534	6	0
AT2G01930	1	75	25	4	0	100	5	6	1	7	4.66666667	2.33333333	0.38095238	0.76190476	1.14285714	0.71495059	0.28504941	0.332007	10853	1535	6	0
AT2G02380	1	100	0	7	0	100	5	6	1	7	4.66666667	2.33333333	0.38095238	0.76190476	1.14285714	0.71495059	0.28504941	0.33204263	10853	1536	6	0
AT2G02710	1	100	0	1	0	100	5	6	1	7	4.66666667	2.33333333	0.38095238	0.76190476	1.14285714	0.71495059	0.28504941	0.33207828	10853	1537	6	0
AT2G03180	1				0	100	5	6	1	7	4.66666667	2.33333333	0.38095238	0.76190476	1.14285714	0.71495059	0.28504941	0.33211393	10853	1538	6	0
AT2G03410	1				0	100	5	6	1	7	4.66666667	2.33333333	0.38095238	0.76190476	1.14285714	0.71495059	0.28504941	0.33214958	10853	1539	6	0
AT2G03667	1	100	0	6	0	100	5	6	1	7	4.66666667	2.33333333	0.38095238	0.76190476	1.14285714	0.71495059	0.28504941	0.33218525	10853	1540	6	0
AT2G05210	1	100	0	1	0	100	5	6	1	7	4.66666667	2.33333333	0.38095238	0.76190476	1.14285714	0.71495059	0.28504941	0.33222092	10853	1541	6	0
AT2G05260	1	100	0	5	0	100	5	6	1	7	4.66666667	2.33333333	0.38095238	0.76190476	1.14285714	0.71495059	0.28504941	0.3322566	10853	1542	6	0
AT2G06025	1	100	0	14	0	100	5	6	1	7	4.66666667	2.33333333	0.38095238	0.76190476	1.14285714	0.71495059	0.28504941	0.33229229	10853	1543	6	0
AT2G12900	1	75	25	4	0	100	5	6	1	7	4.66666667	2.33333333	0.38095238	0.76190476	1.14285714	0.71495059	0.28504941	0.33232799	10853	1544	6	0
AT2G13660	2	100	0	5	0	100	5	6	1	7	4.66666667	2.33333333	0.38095238	0.76190476	1.14285714	0.71495059	0.28504941	0.33236369	10853	1545	6	0
AT2G16990	1	100	0	5	0	100	5	6	1	7	4.66666667	2.33333333	0.38095238	0.76190476	1.14285714	0.71495059	0.28504941	0.3323994	10853	1546	6	0
AT2G17000	2				0	100	5	6	1	7	4.66666667	2.33333333	0.38095238	0.76190476	1.14285714	0.71495059	0.28504941	0.33243512	10853	1547	6	0
AT2G18250	1				0	100	5	6	1	7	4.66666667	2.33333333	0.38095238	0.76190476	1.14285714	0.71495059	0.28504941	0.33247085	10853	1548	6	0
AT2G18328	1	100	0	4	0	100	5	6	1	7	4.66666667	2.33333333	0.38095238	0.76190476	1.14285714	0.71495059	0.28504941	0.33250658	10853	1549	6	0
AT2G18465	1	100	0	7	0	100	5	6	1	7	4.66666667	2.33333333	0.38095238	0.76190476	1.14285714	0.71495059	0.28504941	0.33254232	10853	1550	6	0
AT2G20310	1	100	0	3	0	100	5	6	1	7	4.66666667	2.33333333	0.38095238	0.76190476	1.14285714	0.71495059	0.28504941	0.33257807	10853	1551	6	0
AT2G23900	1	0	100	1	0	100	5	6	1	7	4.66666667	2.33333333	0.38095238	0.76190476	1.14285714	0.71495059	0.28504941	0.33261383	10853	1552	6	0
AT2G23950	1	100	0	8	0	100	5	6	1	7	4.66666667	2.33333333	0.38095238	0.76190476	1.14285714	0.71495059	0.28504941	0.33264959	10853	1553	6	0
AT2G24545	1	100	0	1	0	100	5	6	1	7	4.66666667	2.33333333	0.38095238	0.76190476	1.14285714	0.71495059	0.28504941	0.33268537	10853	1554	6	0
AT2G26267	1				0	100	5	6	1	7	4.66666667	2.33333333	0.38095238	0.76190476	1.14285714	0.71495059	0.28504941	0.33272115	10853	1555	6	0
AT2G26470	1	100	0	3	0	100	5	6	1	7	4.66666667	2.33333333	0.38095238	0.76190476	1.14285714	0.71495059	0.28504941	0.33275693	10853	1556	6	0
AT2G26860	1	100	0	1	0	100	5	6	1	7	4.66666667	2.33333333	0.38095238	0.76190476	1.14285714	0.71495059	0.28504941	0.33279273	10853	1557	6	0
AT2G27150	2	100	0	1.5	0	100	5	6	1	7	4.66666667	2.33333333	0.38095238	0.76190476	1.14285714	0.71495059	0.28504941	0.33282853	10853	1558	6	0
AT2G27230	1	100	0	2	0	100	5	6	1	7	4.66666667	2.33333333	0.38095238	0.76190476	1.14285714	0.71495059	0.28504941	0.33286434	10853	1559	6	0
AT2G27900	1	100	0	3	0	100	5	6	1	7	4.66666667	2.33333333	0.38095238	0.76190476	1.14285714	0.71495059	0.28504941	0.33290016	10853	1560	6	0
AT2G27950	1	100	0	8	0	100	5	6	1	7	4.66666667	2.33333333	0.38095238	0.76190476	1.14285714	0.71495059	0.28504941	0.33293599	10853	1561	6	0
AT2G29580	1	100	0	12	0	100	5	6	1	7	4.66666667	2.33333333	0.38095238	0.76190476	1.14285714	0.71495059	0.28504941	0.33297182	10853	1562	6	0
AT2G30040	1	100	0	3	0	100	5	6	1	7	4.66666667	2.33333333	0.38095238	0.76190476	1.14285714	0.71495059	0.28504941	0.33300767	10853	1563	6	0
AT2G31340	1	100	0	3	0	100	5	6	1	7	4.66666667	2.33333333	0.38095238	0.76190476	1.14285714	0.71495059	0.28504941	0.33304352	10853	1564	6	0
AT2G31751	1	100	0	15	0	100	5	6	1	7	4.66666667	2.33333333	0.38095238	0.76190476	1.14285714	0.71495059	0.28504941	0.33307937	10853	1565	6	0
AT2G35340	1	100	0	3	0	100	5	6	1	7	4.66666667	2.33333333	0.38095238	0.76190476	1.14285714	0.71495059	0.28504941	0.33311524	10853	1566	6	0
AT2G35670	1	100	0	9	0	100	5	6	1	7	4.66666667	2.33333333	0.38095238	0.76190476	1.14285714	0.71495059	0.28504941	0.33315111	10853	1567	6	0
AT2G35930	1	100	0	1	0	100	5	6	1	7	4.66666667	2.33333333	0.38095238	0.76190476	1.14285714	0.71495059	0.28504941	0.33318699	10853	1568	6	0
AT2G36305	1	100	0	4	0	100	5	6	1	7	4.66666667	2.33333333	0.38095238	0.76190476	1.14285714	0.71495059	0.28504941	0.33322288	10853	1569	6	0
AT2G36485	1	100	0	10	0	100	5	6	1	7	4.66666667	2.33333333	0.38095238	0.76190476	1.14285714	0.71495059	0.28504941	0.33325878	10853	1570	6	0
AT2G39000	1	100	0	2	0	100	5	6	1	7	4.66666667	2.33333333	0.38095238	0.76190476	1.14285714	0.71495059	0.28504941	0.33329468	10853	1571	6	0
AT2G39420	1	46.15	53.84	13	0	100	5	6	1	7	4.66666667	2.33333333	0.38095238	0.76190476	1.14285714	0.71495059	0.28504941	0.33333059	10853	1572	6	0
AT2G40680	1				0	100	5	6	1	7	4.66666667	2.33333333	0.38095238	0.76190476	1.14285714	0.71495059	0.28504941	0.33336651	10853	1573	6	0
AT2G41120	1	100	0	2	0	100	5	6	1	7	4.66666667	2.33333333	0.38095238	0.76190476	1.14285714	0.71495059	0.28504941	0.33340244	10853	1574	6	0
AT2G41900	1	100	0	5	0	100	5	6	1	7	4.66666667	2.33333333	0.38095238	0.76190476	1.14285714	0.71495059	0.28504941	0.33343837	10853	1575	6	0
AT2G42365	1	100	0	2	0	100	5	6	1	7	4.66666667	2.33333333	0.38095238	0.76190476	1.14285714	0.71495059	0.28504941	0.33347431	10853	1576	6	0
AT2G42395	4	94.76	5.235	12.75	0	100	5	6	1	7	4.66666667	2.33333333	0.38095238	0.76190476	1.14285714	0.71495059	0.28504941	0.33351027	10853	1577	6	0
AT2G43330	1	100	0	12	0	100	5	6	1	7	4.66666667	2.33333333	0.38095238	0.76190476	1.14285714	0.71495059	0.28504941	0.33354622	10853	1578	6	0
AT2G43990	1	100	0	4	0	100	5	6	1	7	4.66666667	2.33333333	0.38095238	0.76190476	1.14285714	0.71495059	0.28504941	0.33358219	10853	1579	6	0
AT2G44490	1	100	0	10	0	100	5	6	1	7	4.66666667	2.33333333	0.38095238	0.76190476	1.14285714	0.71495059	0.28504941	0.33361816	10853	1580	6	0
AT2G44740	2	100	0	5	0	100	5	6	1	7	4.66666667	2.33333333	0.38095238	0.76190476	1.14285714	0.71495059	0.28504941	0.33365414	10853	1581	6	0
AT3G01510	1	100	0	9	0	100	5	6	1	7	4.66666667	2.33333333	0.38095238	0.76190476	1.14285714	0.71495059	0.28504941	0.33369013	10853	1582	6	0
AT3G03110	1	100	0	3	0	100	5	6	1	7	4.66666667	2.33333333	0.38095238	0.76190476	1.14285714	0.71495059	0.28504941	0.33372613	10853	1583	6	0
AT3G04100	1	100	0	4	0	100	5	6	1	7	4.66666667	2.33333333	0.38095238	0.76190476	1.14285714	0.71495059	0.28504941	0.33376213	10853	1584	6	0
AT3G05010	1	100	0	3	0	100	5	6	1	7	4.66666667	2.33333333	0.38095238	0.76190476	1.14285714	0.71495059	0.28504941	0.33379815	10853	1585	6	0
AT3G05675	1	100	0	6	0	100	5	6	1	7	4.66666667	2.33333333	0.38095238	0.76190476	1.14285714	0.71495059	0.28504941	0.33383417	10853	1586	6	0
AT3G05700	1	100	0	17	0	100	5	6	1	7	4.66666667	2.33333333	0.38095238	0.76190476	1.14285714	0.71495059	0.28504941	0.33387019	10853	1587	6	0
AT3G05830	1	100	0	8	0	100	5	6	1	7	4.66666667	2.33333333	0.38095238	0.76190476	1.14285714	0.71495059	0.28504941	0.33390623	10853	1588	6	0
AT3G07740	1	100	0	3	0	100	5	6	1	7	4.66666667	2.33333333	0.38095238	0.76190476	1.14285714	0.71495059	0.28504941	0.33394227	10853	1589	6	0
AT3G07760	1	83.33	16.66	6	0	100	5	6	1	7	4.66666667	2.33333333	0.38095238	0.76190476	1.14285714	0.71495059	0.28504941	0.33397832	10853	1590	6	0
AT3G08020	1	100	0	1	0	100	5	6	1	7	4.66666667	2.33333333	0.38095238	0.76190476	1.14285714	0.71495059	0.28504941	0.33401438	10853	1591	6	0
AT3G08860	1	100	0	17	0	100	5	6	1	7	4.66666667	2.33333333	0.38095238	0.76190476	1.14285714	0.71495059	0.28504941	0.33405045	10853	1592	6	0
AT3G09310	1	83.33	16.66	6	0	100	5	6	1	7	4.66666667	2.33333333	0.38095238	0.76190476	1.14285714	0.71495059	0.28504941	0.33408652	10853	1593	6	0
AT3G09560	1	50	50	2	0	100	5	6	1	7	4.66666667	2.33333333	0.38095238	0.76190476	1.14285714	0.71495059	0.28504941	0.33412261	10853	1594	6	0
AT3G09990	1	100	0	13	0	100	5	6	1	7	4.66666667	2.33333333	0.38095238	0.76190476	1.14285714	0.71495059	0.28504941	0.3341587	10853	1595	6	0
AT3G10260	2	100	0	9.5	0	100	5	6	1	7	4.66666667	2.33333333	0.38095238	0.76190476	1.14285714	0.71495059	0.28504941	0.3341948	10853	1596	6	0
AT3G14550	1	100	0	1	0	100	5	6	1	7	4.66666667	2.33333333	0.38095238	0.76190476	1.14285714	0.71495059	0.28504941	0.3342309	10853	1597	6	0
AT3G14660	1				0	100	5	6	1	7	4.66666667	2.33333333	0.38095238	0.76190476	1.14285714	0.71495059	0.28504941	0.33426701	10853	1598	6	0
AT3G14730	1				0	100	5	6	1	7	4.66666667	2.33333333	0.38095238	0.76190476	1.14285714	0.71495059	0.28504941	0.33430314	10853	1599	6	0
AT3G15150	1	100	0	4	0	100	5	6	1	7	4.66666667	2.33333333	0.38095238	0.76190476	1.14285714	0.71495059	0.28504941	0.33433926	10853	1600	6	0
AT3G16857	1	100	0	4	0	100	5	6	1	7	4.66666667	2.33333333	0.38095238	0.76190476	1.14285714	0.71495059	0.28504941	0.3343754	10853	1601	6	0
AT3G17710	1	100	0	9	0	100	5	6	1	7	4.66666667	2.33333333	0.38095238	0.76190476	1.14285714	0.71495059	0.28504941	0.33441155	10853	1602	6	0
AT3G19020	1	100	0	6	0	100	5	6	1	7	4.66666667	2.33333333	0.38095238	0.76190476	1.14285714	0.71495059	0.28504941	0.3344477	10853	1603	6	0
AT3G19280	1	100	0	3	0	100	5	6	1	7	4.66666667	2.33333333	0.38095238	0.76190476	1.14285714	0.71495059	0.28504941	0.33448386	10853	1604	6	0
AT3G20080	1	100	0	8	0	100	5	6	1	7	4.66666667	2.33333333	0.38095238	0.76190476	1.14285714	0.71495059	0.28504941	0.33452003	10853	1605	6	0
AT3G20410	1	100	0	4	0	100	5	6	1	7	4.66666667	2.33333333	0.38095238	0.76190476	1.14285714	0.71495059	0.28504941	0.3345562	10853	1606	6	0
AT3G22104	1	100	0	3	0	100	5	6	1	7	4.66666667	2.33333333	0.38095238	0.76190476	1.14285714	0.71495059	0.28504941	0.33459239	10853	1607	6	0
AT3G23740	2	95	5	10	0	100	5	6	1	7	4.66666667	2.33333333	0.38095238	0.76190476	1.14285714	0.71495059	0.28504941	0.33462858	10853	1608	6	0
AT3G24670	2	100	0	5.5	0	100	5	6	1	7	4.66666667	2.33333333	0.38095238	0.76190476	1.14285714	0.71495059	0.28504941	0.33466478	10853	1609	6	0
AT3G24770	2	100	0	8.5	0	100	5	6	1	7	4.66666667	2.33333333	0.38095238	0.76190476	1.14285714	0.71495059	0.28504941	0.33470099	10853	1610	6	0
AT3G25280	1				0	100	5	6	1	7	4.66666667	2.33333333	0.38095238	0.76190476	1.14285714	0.71495059	0.28504941	0.3347372	10853	1611	6	0
AT3G25795	1				0	100	5	6	1	7	4.66666667	2.33333333	0.38095238	0.76190476	1.14285714	0.71495059	0.28504941	0.33477342	10853	1612	6	0
AT3G26840	1	60	40	5	0	100	5	6	1	7	4.66666667	2.33333333	0.38095238	0.76190476	1.14285714	0.71495059	0.28504941	0.33480966	10853	1613	6	0
AT3G26850	2	94.44	5.555	8.5	0	100	5	6	1	7	4.66666667	2.33333333	0.38095238	0.76190476	1.14285714	0.71495059	0.28504941	0.33484589	10853	1614	6	0
AT3G28920	1	100	0	4	0	100	5	6	1	7	4.66666667	2.33333333	0.38095238	0.76190476	1.14285714	0.71495059	0.28504941	0.33488214	10853	1615	6	0
AT3G29644	1	100	0	2	0	100	5	6	1	7	4.66666667	2.33333333	0.38095238	0.76190476	1.14285714	0.71495059	0.28504941	0.3349184	10853	1616	6	0
AT3G30415	2				0	100	5	6	1	7	4.66666667	2.33333333	0.38095238	0.76190476	1.14285714	0.71495059	0.28504941	0.33495466	10853	1617	6	0
AT3G42640	1	50	50	4	0	100	5	6	1	7	4.66666667	2.33333333	0.38095238	0.76190476	1.14285714	0.71495059	0.28504941	0.33499093	10853	1618	6	0
AT3G45390	1				0	100	5	6	1	7	4.66666667	2.33333333	0.38095238	0.76190476	1.14285714	0.71495059	0.28504941	0.33502721	10853	1619	6	0
AT3G46100	2	100	0	1	0	100	5	6	1	7	4.66666667	2.33333333	0.38095238	0.76190476	1.14285714	0.71495059	0.28504941	0.33506349	10853	1620	6	0
AT3G47890	1	92.3	7.69	13	0	100	5	6	1	7	4.66666667	2.33333333	0.38095238	0.76190476	1.14285714	0.71495059	0.28504941	0.33509979	10853	1621	6	0
AT3G53510	1				0	100	5	6	1	7	4.66666667	2.33333333	0.38095238	0.76190476	1.14285714	0.71495059	0.28504941	0.33513609	10853	1622	6	0
AT3G54280	1	66.66	33.33	3	0	100	5	6	1	7	4.66666667	2.33333333	0.38095238	0.76190476	1.14285714	0.71495059	0.28504941	0.3351724	10853	1623	6	0
AT3G54350	1	100	0	4	0	100	5	6	1	7	4.66666667	2.33333333	0.38095238	0.76190476	1.14285714	0.71495059	0.28504941	0.33520871	10853	1624	6	0
AT3G54950	1	100	0	2	0	100	5	6	1	7	4.66666667	2.33333333	0.38095238	0.76190476	1.14285714	0.71495059	0.28504941	0.33524504	10853	1625	6	0
AT3G55690	1	100	0	4	0	100	5	6	1	7	4.66666667	2.33333333	0.38095238	0.76190476	1.14285714	0.71495059	0.28504941	0.33528137	10853	1626	6	0
AT3G55820	1	100	0	1	0	100	5	6	1	7	4.66666667	2.33333333	0.38095238	0.76190476	1.14285714	0.71495059	0.28504941	0.33531771	10853	1627	6	0
AT3G56730	1				0	100	5	6	1	7	4.66666667	2.33333333	0.38095238	0.76190476	1.14285714	0.71495059	0.28504941	0.33535406	10853	1628	6	0
AT3G56760	1	100	0	19	0	100	5	6	1	7	4.66666667	2.33333333	0.38095238	0.76190476	1.14285714	0.71495059	0.28504941	0.33539042	10853	1629	6	0
AT3G57060	1	75	25	4	0	100	5	6	1	7	4.66666667	2.33333333	0.38095238	0.76190476	1.14285714	0.71495059	0.28504941	0.33542678	10853	1630	6	0
AT3G57730	1	100	0	23	0	100	5	6	1	7	4.66666667	2.33333333	0.38095238	0.76190476	1.14285714	0.71495059	0.28504941	0.33546316	10853	1631	6	0
AT3G57810	1	100	0	2	0	100	5	6	1	7	4.66666667	2.33333333	0.38095238	0.76190476	1.14285714	0.71495059	0.28504941	0.33549954	10853	1632	6	0
AT3G58050	1	100	0	2	0	100	5	6	1	7	4.66666667	2.33333333	0.38095238	0.76190476	1.14285714	0.71495059	0.28504941	0.33553592	10853	1633	6	0
AT3G58150	1				0	100	5	6	1	7	4.66666667	2.33333333	0.38095238	0.76190476	1.14285714	0.71495059	0.28504941	0.33557232	10853	1634	6	0
AT3G60550	1	100	0	11	0	100	5	6	1	7	4.66666667	2.33333333	0.38095238	0.76190476	1.14285714	0.71495059	0.28504941	0.33560872	10853	1635	6	0
AT3G61350	1	100	0	16	0	100	5	6	1	7	4.66666667	2.33333333	0.38095238	0.76190476	1.14285714	0.71495059	0.28504941	0.33564514	10853	1636	6	0
AT3G61550	1	100	0	14	0	100	5	6	1	7	4.66666667	2.33333333	0.38095238	0.76190476	1.14285714	0.71495059	0.28504941	0.33568156	10853	1637	6	0
AT3G61710	1	100	0	9	0	100	5	6	1	7	4.66666667	2.33333333	0.38095238	0.76190476	1.14285714	0.71495059	0.28504941	0.33571798	10853	1638	6	0
AT3G63060	1	84.61	15.38	13	0	100	5	6	1	7	4.66666667	2.33333333	0.38095238	0.76190476	1.14285714	0.71495059	0.28504941	0.33575442	10853	1639	6	0
AT4G00200	2	100	0	5.5	0	100	5	6	1	7	4.66666667	2.33333333	0.38095238	0.76190476	1.14285714	0.71495059	0.28504941	0.33579086	10853	1640	6	0
AT4G00234	1				0	100	5	6	1	7	4.66666667	2.33333333	0.38095238	0.76190476	1.14285714	0.71495059	0.28504941	0.33582731	10853	1641	6	0
AT4G00250	1	50	50	2	0	100	5	6	1	7	4.66666667	2.33333333	0.38095238	0.76190476	1.14285714	0.71495059	0.28504941	0.33586377	10853	1642	6	0
AT4G01960	1	100	0	21	0	100	5	6	1	7	4.66666667	2.33333333	0.38095238	0.76190476	1.14285714	0.71495059	0.28504941	0.33590024	10853	1643	6	0
AT4G02130	1	100	0	12	0	100	5	6	1	7	4.66666667	2.33333333	0.38095238	0.76190476	1.14285714	0.71495059	0.28504941	0.33593672	10853	1644	6	0
AT4G02760	1	100	0	3	0	100	5	6	1	7	4.66666667	2.33333333	0.38095238	0.76190476	1.14285714	0.71495059	0.28504941	0.3359732	10853	1645	6	0
AT4G03060	1				0	100	5	6	1	7	4.66666667	2.33333333	0.38095238	0.76190476	1.14285714	0.71495059	0.28504941	0.33600969	10853	1646	6	0
AT4G03070	1	100	0	5	0	100	5	6	1	7	4.66666667	2.33333333	0.38095238	0.76190476	1.14285714	0.71495059	0.28504941	0.33604619	10853	1647	6	0
AT4G03115	1	100	0	2	0	100	5	6	1	7	4.66666667	2.33333333	0.38095238	0.76190476	1.14285714	0.71495059	0.28504941	0.3360827	10853	1648	6	0
AT4G08330	1	100	0	2	0	100	5	6	1	7	4.66666667	2.33333333	0.38095238	0.76190476	1.14285714	0.71495059	0.28504941	0.33611921	10853	1649	6	0
AT4G08700	1	100	0	8	0	100	5	6	1	7	4.66666667	2.33333333	0.38095238	0.76190476	1.14285714	0.71495059	0.28504941	0.33615573	10853	1650	6	0
AT4G09970	1	100	0	3	0	100	5	6	1	7	4.66666667	2.33333333	0.38095238	0.76190476	1.14285714	0.71495059	0.28504941	0.33619226	10853	1651	6	0
AT4G12710	1	100	0	4	0	100	5	6	1	7	4.66666667	2.33333333	0.38095238	0.76190476	1.14285714	0.71495059	0.28504941	0.3362288	10853	1652	6	0
AT4G13120	1	100	0	6	0	100	5	6	1	7	4.66666667	2.33333333	0.38095238	0.76190476	1.14285714	0.71495059	0.28504941	0.33626535	10853	1653	6	0
AT4G14020	1	100	0	30	0	100	5	6	1	7	4.66666667	2.33333333	0.38095238	0.76190476	1.14285714	0.71495059	0.28504941	0.3363019	10853	1654	6	0
AT4G14290	1	100	0	21	0	100	5	6	1	7	4.66666667	2.33333333	0.38095238	0.76190476	1.14285714	0.71495059	0.28504941	0.33633847	10853	1655	6	0
AT4G15420	1	100	0	16	0	100	5	6	1	7	4.66666667	2.33333333	0.38095238	0.76190476	1.14285714	0.71495059	0.28504941	0.33637504	10853	1656	6	0
AT4G16860	1	0	100	1	0	100	5	6	1	7	4.66666667	2.33333333	0.38095238	0.76190476	1.14285714	0.71495059	0.28504941	0.33641162	10853	1657	6	0
AT4G18470	1	81.81	18.18	11	0	100	5	6	1	7	4.66666667	2.33333333	0.38095238	0.76190476	1.14285714	0.71495059	0.28504941	0.3364482	10853	1658	6	0
AT4G19170	1				0	100	5	6	1	7	4.66666667	2.33333333	0.38095238	0.76190476	1.14285714	0.71495059	0.28504941	0.3364848	10853	1659	6	0
AT4G20090	1	83.33	16.66	6	0	100	5	6	1	7	4.66666667	2.33333333	0.38095238	0.76190476	1.14285714	0.71495059	0.28504941	0.3365214	10853	1660	6	0
AT4G20380	1	100	0	3	0	100	5	6	1	7	4.66666667	2.33333333	0.38095238	0.76190476	1.14285714	0.71495059	0.28504941	0.33655801	10853	1661	6	0
AT4G21060	1				0	100	5	6	1	7	4.66666667	2.33333333	0.38095238	0.76190476	1.14285714	0.71495059	0.28504941	0.33659463	10853	1662	6	0
AT4G21080	1	50	50	4	0	100	5	6	1	7	4.66666667	2.33333333	0.38095238	0.76190476	1.14285714	0.71495059	0.28504941	0.33663125	10853	1663	6	0
AT4G21520	1	100	0	15	0	100	5	6	1	7	4.66666667	2.33333333	0.38095238	0.76190476	1.14285714	0.71495059	0.28504941	0.33666789	10853	1664	6	0
AT4G21890	1	100	0	7	0	100	5	6	1	7	4.66666667	2.33333333	0.38095238	0.76190476	1.14285714	0.71495059	0.28504941	0.33670453	10853	1665	6	0
AT4G22530	1	100	0	5	0	100	5	6	1	7	4.66666667	2.33333333	0.38095238	0.76190476	1.14285714	0.71495059	0.28504941	0.33674118	10853	1666	6	0
AT4G26700	1	100	0	3	0	100	5	6	1	7	4.66666667	2.33333333	0.38095238	0.76190476	1.14285714	0.71495059	0.28504941	0.33677784	10853	1667	6	0
AT4G26840	1	100	0	15	0	100	5	6	1	7	4.66666667	2.33333333	0.38095238	0.76190476	1.14285714	0.71495059	0.28504941	0.3368145	10853	1668	6	0
AT4G27250	1	100	0	19	0	100	5	6	1	7	4.66666667	2.33333333	0.38095238	0.76190476	1.14285714	0.71495059	0.28504941	0.33685118	10853	1669	6	0
AT4G28100	1	100	0	13	0	100	5	6	1	7	4.66666667	2.33333333	0.38095238	0.76190476	1.14285714	0.71495059	0.28504941	0.33688786	10853	1670	6	0
AT4G29100	1	100	0	3	0	100	5	6	1	7	4.66666667	2.33333333	0.38095238	0.76190476	1.14285714	0.71495059	0.28504941	0.33692455	10853	1671	6	0
AT4G29590	1	100	0	8	0	100	5	6	1	7	4.66666667	2.33333333	0.38095238	0.76190476	1.14285714	0.71495059	0.28504941	0.33696125	10853	1672	6	0
AT4G30410	1	100	0	6	0	100	5	6	1	7	4.66666667	2.33333333	0.38095238	0.76190476	1.14285714	0.71495059	0.28504941	0.33699795	10853	1673	6	0
AT4G30720	1	25	75	4	0	100	5	6	1	7	4.66666667	2.33333333	0.38095238	0.76190476	1.14285714	0.71495059	0.28504941	0.33703467	10853	1674	6	0
AT4G32160	1	100	0	10	0	100	5	6	1	7	4.66666667	2.33333333	0.38095238	0.76190476	1.14285714	0.71495059	0.28504941	0.33707139	10853	1675	6	0
AT4G33180	1	100	0	9	0	100	5	6	1	7	4.66666667	2.33333333	0.38095238	0.76190476	1.14285714	0.71495059	0.28504941	0.33710812	10853	1676	6	0
AT4G33440	1	91.66	8.33	12	0	100	5	6	1	7	4.66666667	2.33333333	0.38095238	0.76190476	1.14285714	0.71495059	0.28504941	0.33714486	10853	1677	6	0
AT4G34140	2	88.885	0	8	0	100	5	6	1	7	4.66666667	2.33333333	0.38095238	0.76190476	1.14285714	0.71495059	0.28504941	0.3371816	10853	1678	6	0
AT4G34370	1	100	0	4	0	100	5	6	1	7	4.66666667	2.33333333	0.38095238	0.76190476	1.14285714	0.71495059	0.28504941	0.33721836	10853	1679	6	0
AT4G34730	1	0	100	1	0	100	5	6	1	7	4.66666667	2.33333333	0.38095238	0.76190476	1.14285714	0.71495059	0.28504941	0.33725512	10853	1680	6	0
AT4G34890	1	100	0	8	0	100	5	6	1	7	4.66666667	2.33333333	0.38095238	0.76190476	1.14285714	0.71495059	0.28504941	0.33729189	10853	1681	6	0
AT4G35300	2	100	0	4	0	100	5	6	1	7	4.66666667	2.33333333	0.38095238	0.76190476	1.14285714	0.71495059	0.28504941	0.33732867	10853	1682	6	0
AT4G35560	1	100	0	1	0	100	5	6	1	7	4.66666667	2.33333333	0.38095238	0.76190476	1.14285714	0.71495059	0.28504941	0.33736545	10853	1683	6	0
AT4G36040	2	100	0	7	0	100	5	6	1	7	4.66666667	2.33333333	0.38095238	0.76190476	1.14285714	0.71495059	0.28504941	0.33740225	10853	1684	6	0
AT4G36350	1				0	100	5	6	1	7	4.66666667	2.33333333	0.38095238	0.76190476	1.14285714	0.71495059	0.28504941	0.33743905	10853	1685	6	0
AT4G36970	1	100	0	4	0	100	5	6	1	7	4.66666667	2.33333333	0.38095238	0.76190476	1.14285714	0.71495059	0.28504941	0.33747586	10853	1686	6	0
AT4G38910	1				0	100	5	6	1	7	4.66666667	2.33333333	0.38095238	0.76190476	1.14285714	0.71495059	0.28504941	0.33751268	10853	1687	6	0
AT4G39600	1	100	0	5	0	100	5	6	1	7	4.66666667	2.33333333	0.38095238	0.76190476	1.14285714	0.71495059	0.28504941	0.33754951	10853	1688	6	0
AT4G40000	1	100	0	18	0	100	5	6	1	7	4.66666667	2.33333333	0.38095238	0.76190476	1.14285714	0.71495059	0.28504941	0.33758634	10853	1689	6	0
AT5G01770	2	100	0	7	0	100	5	6	1	7	4.66666667	2.33333333	0.38095238	0.76190476	1.14285714	0.71495059	0.28504941	0.33762318	10853	1690	6	0
AT5G02080	1				0	100	5	6	1	7	4.66666667	2.33333333	0.38095238	0.76190476	1.14285714	0.71495059	0.28504941	0.33766003	10853	1691	6	0
AT5G02860	2	100	0	4	0	100	5	6	1	7	4.66666667	2.33333333	0.38095238	0.76190476	1.14285714	0.71495059	0.28504941	0.33769689	10853	1692	6	0
AT5G03330	1	100	0	7	0	100	5	6	1	7	4.66666667	2.33333333	0.38095238	0.76190476	1.14285714	0.71495059	0.28504941	0.33773376	10853	1693	6	0
AT5G06265	1	100	0	1	0	100	5	6	1	7	4.66666667	2.33333333	0.38095238	0.76190476	1.14285714	0.71495059	0.28504941	0.33777063	10853	1694	6	0
AT5G07070	1	100	0	6	0	100	5	6	1	7	4.66666667	2.33333333	0.38095238	0.76190476	1.14285714	0.71495059	0.28504941	0.33780751	10853	1695	6	0
AT5G07660	1	100	0	4	0	100	5	6	1	7	4.66666667	2.33333333	0.38095238	0.76190476	1.14285714	0.71495059	0.28504941	0.33784441	10853	1696	6	0
AT5G09670	1	100	0	4	0	100	5	6	1	7	4.66666667	2.33333333	0.38095238	0.76190476	1.14285714	0.71495059	0.28504941	0.3378813	10853	1697	6	0
AT5G13530	1	100	0	3	0	100	5	6	1	7	4.66666667	2.33333333	0.38095238	0.76190476	1.14285714	0.71495059	0.28504941	0.33791821	10853	1698	6	0
AT5G14000	1	100	0	4	0	100	5	6	1	7	4.66666667	2.33333333	0.38095238	0.76190476	1.14285714	0.71495059	0.28504941	0.33795513	10853	1699	6	0
AT5G15540	2	100	0	4	0	100	5	6	1	7	4.66666667	2.33333333	0.38095238	0.76190476	1.14285714	0.71495059	0.28504941	0.33799205	10853	1700	6	0
AT5G15550	1	100	0	1	0	100	5	6	1	7	4.66666667	2.33333333	0.38095238	0.76190476	1.14285714	0.71495059	0.28504941	0.33802898	10853	1701	6	0
AT5G16140	1	100	0	3	0	100	5	6	1	7	4.66666667	2.33333333	0.38095238	0.76190476	1.14285714	0.71495059	0.28504941	0.33806592	10853	1702	6	0
AT5G16520	1	100	0	13	0	100	5	6	1	7	4.66666667	2.33333333	0.38095238	0.76190476	1.14285714	0.71495059	0.28504941	0.33810287	10853	1703	6	0
AT5G16560	1	100	0	8	0	100	5	6	1	7	4.66666667	2.33333333	0.38095238	0.76190476	1.14285714	0.71495059	0.28504941	0.33813982	10853	1704	6	0
AT5G16720	1	100	0	15	0	100	5	6	1	7	4.66666667	2.33333333	0.38095238	0.76190476	1.14285714	0.71495059	0.28504941	0.33817678	10853	1705	6	0
AT5G17200	1				0	100	5	6	1	7	4.66666667	2.33333333	0.38095238	0.76190476	1.14285714	0.71495059	0.28504941	0.33821376	10853	1706	6	0
AT5G17410	2	100	0	4	0	100	5	6	1	7	4.66666667	2.33333333	0.38095238	0.76190476	1.14285714	0.71495059	0.28504941	0.33825073	10853	1707	6	0
AT5G17760	2	100	0	11.5	0	100	5	6	1	7	4.66666667	2.33333333	0.38095238	0.76190476	1.14285714	0.71495059	0.28504941	0.33828772	10853	1708	6	0
AT5G17860	1	100	0	5	0	100	5	6	1	7	4.66666667	2.33333333	0.38095238	0.76190476	1.14285714	0.71495059	0.28504941	0.33832472	10853	1709	6	0
AT5G19420	2	80	20	3	0	100	5	6	1	7	4.66666667	2.33333333	0.38095238	0.76190476	1.14285714	0.71495059	0.28504941	0.33836172	10853	1710	6	0
AT5G19920	1	100	0	5	0	100	5	6	1	7	4.66666667	2.33333333	0.38095238	0.76190476	1.14285714	0.71495059	0.28504941	0.33839873	10853	1711	6	0
AT5G20790	1	100	0	1	0	100	5	6	1	7	4.66666667	2.33333333	0.38095238	0.76190476	1.14285714	0.71495059	0.28504941	0.33843575	10853	1712	6	0
AT5G23430	1	100	0	1	0	100	5	6	1	7	4.66666667	2.33333333	0.38095238	0.76190476	1.14285714	0.71495059	0.28504941	0.33847278	10853	1713	6	0
AT5G23520	1	60	40	5	0	100	5	6	1	7	4.66666667	2.33333333	0.38095238	0.76190476	1.14285714	0.71495059	0.28504941	0.33850982	10853	1714	6	0
AT5G23680	1	92.85	7.14	14	0	100	5	6	1	7	4.66666667	2.33333333	0.38095238	0.76190476	1.14285714	0.71495059	0.28504941	0.33854686	10853	1715	6	0
AT5G25475	1	100	0	2	0	100	5	6	1	7	4.66666667	2.33333333	0.38095238	0.76190476	1.14285714	0.71495059	0.28504941	0.33858391	10853	1716	6	0
AT5G25790	1	100	0	5	0	100	5	6	1	7	4.66666667	2.33333333	0.38095238	0.76190476	1.14285714	0.71495059	0.28504941	0.33862097	10853	1717	6	0
AT5G26720	1	100	0	6	0	100	5	6	1	7	4.66666667	2.33333333	0.38095238	0.76190476	1.14285714	0.71495059	0.28504941	0.33865804	10853	1718	6	0
AT5G26790	2	100	0	2	0	100	5	6	1	7	4.66666667	2.33333333	0.38095238	0.76190476	1.14285714	0.71495059	0.28504941	0.33869512	10853	1719	6	0
AT5G27270	3	100	0	6	0	100	5	6	1	7	4.66666667	2.33333333	0.38095238	0.76190476	1.14285714	0.71495059	0.28504941	0.3387322	10853	1720	6	0
AT5G27300	1	100	0	1	0	100	5	6	1	7	4.66666667	2.33333333	0.38095238	0.76190476	1.14285714	0.71495059	0.28504941	0.3387693	10853	1721	6	0
AT5G27630	1				0	100	5	6	1	7	4.66666667	2.33333333	0.38095238	0.76190476	1.14285714	0.71495059	0.28504941	0.3388064	10853	1722	6	0
AT5G28330	1	0	100	2	0	100	5	6	1	7	4.66666667	2.33333333	0.38095238	0.76190476	1.14285714	0.71495059	0.28504941	0.33884351	10853	1723	6	0
AT5G28641	1				0	100	5	6	1	7	4.66666667	2.33333333	0.38095238	0.76190476	1.14285714	0.71495059	0.28504941	0.33888062	10853	1724	6	0
AT5G28900	1	100	0	29	0	100	5	6	1	7	4.66666667	2.33333333	0.38095238	0.76190476	1.14285714	0.71495059	0.28504941	0.33891775	10853	1725	6	0
AT5G33280	1	100	0	7	0	100	5	6	1	7	4.66666667	2.33333333	0.38095238	0.76190476	1.14285714	0.71495059	0.28504941	0.33895488	10853	1726	6	0
AT5G35750	1	100	0	7	0	100	5	6	1	7	4.66666667	2.33333333	0.38095238	0.76190476	1.14285714	0.71495059	0.28504941	0.33899202	10853	1727	6	0
AT5G35930	2	100	0	4	0	100	5	6	1	7	4.66666667	2.33333333	0.38095238	0.76190476	1.14285714	0.71495059	0.28504941	0.33902917	10853	1728	6	0
AT5G36670	1				0	100	5	6	1	7	4.66666667	2.33333333	0.38095238	0.76190476	1.14285714	0.71495059	0.28504941	0.33906633	10853	1729	6	0
AT5G37440	1	100	0	13	0	100	5	6	1	7	4.66666667	2.33333333	0.38095238	0.76190476	1.14285714	0.71495059	0.28504941	0.3391035	10853	1730	6	0
AT5G39660	1	100	0	4	0	100	5	6	1	7	4.66666667	2.33333333	0.38095238	0.76190476	1.14285714	0.71495059	0.28504941	0.33914067	10853	1731	6	0
AT5G39865	1				0	100	5	6	1	7	4.66666667	2.33333333	0.38095238	0.76190476	1.14285714	0.71495059	0.28504941	0.33917786	10853	1732	6	0
AT5G40880	1	100	0	11	0	100	5	6	1	7	4.66666667	2.33333333	0.38095238	0.76190476	1.14285714	0.71495059	0.28504941	0.33921505	10853	1733	6	0
AT5G41150	1	100	0	1	0	100	5	6	1	7	4.66666667	2.33333333	0.38095238	0.76190476	1.14285714	0.71495059	0.28504941	0.33925224	10853	1734	6	0
AT5G41880	1	80	20	10	0	100	5	6	1	7	4.66666667	2.33333333	0.38095238	0.76190476	1.14285714	0.71495059	0.28504941	0.33928945	10853	1735	6	0
AT5G42350	1	54.16	45.83	24	0	100	5	6	1	7	4.66666667	2.33333333	0.38095238	0.76190476	1.14285714	0.71495059	0.28504941	0.33932667	10853	1736	6	0
AT5G42920	1	57.14	42.85	7	0	100	5	6	1	7	4.66666667	2.33333333	0.38095238	0.76190476	1.14285714	0.71495059	0.28504941	0.33936389	10853	1737	6	0
AT5G43270	1				0	100	5	6	1	7	4.66666667	2.33333333	0.38095238	0.76190476	1.14285714	0.71495059	0.28504941	0.33940112	10853	1738	6	0
AT5G44830	1	0	100	2	0	100	5	6	1	7	4.66666667	2.33333333	0.38095238	0.76190476	1.14285714	0.71495059	0.28504941	0.33943836	10853	1739	6	0
AT5G45300	1	0	100	1	0	100	5	6	1	7	4.66666667	2.33333333	0.38095238	0.76190476	1.14285714	0.71495059	0.28504941	0.33947561	10853	1740	6	0
AT5G46730	2	64.58	35.415	11.5	0	100	5	6	1	7	4.66666667	2.33333333	0.38095238	0.76190476	1.14285714	0.71495059	0.28504941	0.33951286	10853	1741	6	0
AT5G47260	2				0	100	5	6	1	7	4.66666667	2.33333333	0.38095238	0.76190476	1.14285714	0.71495059	0.28504941	0.33955013	10853	1742	6	0
AT5G47960	1	100	0	2	0	100	5	6	1	7	4.66666667	2.33333333	0.38095238	0.76190476	1.14285714	0.71495059	0.28504941	0.3395874	10853	1743	6	0
AT5G48340	1	40	60	5	0	100	5	6	1	7	4.66666667	2.33333333	0.38095238	0.76190476	1.14285714	0.71495059	0.28504941	0.33962468	10853	1744	6	0
AT5G49580	1	0	100	5	0	100	5	6	1	7	4.66666667	2.33333333	0.38095238	0.76190476	1.14285714	0.71495059	0.28504941	0.33966197	10853	1745	6	0
AT5G51790	1	100	0	1	0	100	5	6	1	7	4.66666667	2.33333333	0.38095238	0.76190476	1.14285714	0.71495059	0.28504941	0.33969927	10853	1746	6	0
AT5G52250	1				0	100	5	6	1	7	4.66666667	2.33333333	0.38095238	0.76190476	1.14285714	0.71495059	0.28504941	0.33973657	10853	1747	6	0
AT5G52550	1	100	0	10	0	100	5	6	1	7	4.66666667	2.33333333	0.38095238	0.76190476	1.14285714	0.71495059	0.28504941	0.33977388	10853	1748	6	0
AT5G52660	1	100	0	9	0	100	5	6	1	7	4.66666667	2.33333333	0.38095238	0.76190476	1.14285714	0.71495059	0.28504941	0.33981121	10853	1749	6	0
AT5G53160	1	100	0	3	0	100	5	6	1	7	4.66666667	2.33333333	0.38095238	0.76190476	1.14285714	0.71495059	0.28504941	0.33984854	10853	1750	6	0
AT5G54650	1	100	0	4	0	100	5	6	1	7	4.66666667	2.33333333	0.38095238	0.76190476	1.14285714	0.71495059	0.28504941	0.33988587	10853	1751	6	0
AT5G54670	1	100	0	8	0	100	5	6	1	7	4.66666667	2.33333333	0.38095238	0.76190476	1.14285714	0.71495059	0.28504941	0.33992322	10853	1752	6	0
AT5G55740	1	100	0	1	0	100	5	6	1	7	4.66666667	2.33333333	0.38095238	0.76190476	1.14285714	0.71495059	0.28504941	0.33996057	10853	1753	6	0
AT5G56370	1	50	50	2	0	100	5	6	1	7	4.66666667	2.33333333	0.38095238	0.76190476	1.14285714	0.71495059	0.28504941	0.33999794	10853	1754	6	0
AT5G56990	1	75	25	4	0	100	5	6	1	7	4.66666667	2.33333333	0.38095238	0.76190476	1.14285714	0.71495059	0.28504941	0.34003531	10853	1755	6	0
AT5G59380	1	100	0	3	0	100	5	6	1	7	4.66666667	2.33333333	0.38095238	0.76190476	1.14285714	0.71495059	0.28504941	0.34007269	10853	1756	6	0
AT5G59570	1	100	0	1	0	100	5	6	1	7	4.66666667	2.33333333	0.38095238	0.76190476	1.14285714	0.71495059	0.28504941	0.34011007	10853	1757	6	0
AT5G59610	1	100	0	8	0	100	5	6	1	7	4.66666667	2.33333333	0.38095238	0.76190476	1.14285714	0.71495059	0.28504941	0.34014747	10853	1758	6	0
AT5G60270	1	0	100	1	0	100	5	6	1	7	4.66666667	2.33333333	0.38095238	0.76190476	1.14285714	0.71495059	0.28504941	0.34018487	10853	1759	6	0
AT5G61010	1	100	0	6	0	100	5	6	1	7	4.66666667	2.33333333	0.38095238	0.76190476	1.14285714	0.71495059	0.28504941	0.34022228	10853	1760	6	0
AT5G62170	1	100	0	1	0	100	5	6	1	7	4.66666667	2.33333333	0.38095238	0.76190476	1.14285714	0.71495059	0.28504941	0.3402597	10853	1761	6	0
AT5G63100	1	60	40	5	0	100	5	6	1	7	4.66666667	2.33333333	0.38095238	0.76190476	1.14285714	0.71495059	0.28504941	0.34029713	10853	1762	6	0
AT5G63195	1	100	0	3	0	100	5	6	1	7	4.66666667	2.33333333	0.38095238	0.76190476	1.14285714	0.71495059	0.28504941	0.34033457	10853	1763	6	0
AT5G63200	1	100	0	13	0	100	5	6	1	7	4.66666667	2.33333333	0.38095238	0.76190476	1.14285714	0.71495059	0.28504941	0.34037201	10853	1764	6	0
AT5G64220	2	100	0	15	0	100	5	6	1	7	4.66666667	2.33333333	0.38095238	0.76190476	1.14285714	0.71495059	0.28504941	0.34040947	10853	1765	6	0
AT5G64341	1	100	0	8	0	100	5	6	1	7	4.66666667	2.33333333	0.38095238	0.76190476	1.14285714	0.71495059	0.28504941	0.34044693	10853	1766	6	0
AT5G64342	1	66.66	33.33	3	0	100	5	6	1	7	4.66666667	2.33333333	0.38095238	0.76190476	1.14285714	0.71495059	0.28504941	0.3404844	10853	1767	6	0
AT5G64390	1				0	100	5	6	1	7	4.66666667	2.33333333	0.38095238	0.76190476	1.14285714	0.71495059	0.28504941	0.34052187	10853	1768	6	0
AT5G65060	1	88.88	11.11	9	0	100	5	6	1	7	4.66666667	2.33333333	0.38095238	0.76190476	1.14285714	0.71495059	0.28504941	0.34055936	10853	1769	6	0
AT5G65140	1	100	0	17	0	100	5	6	1	7	4.66666667	2.33333333	0.38095238	0.76190476	1.14285714	0.71495059	0.28504941	0.34059685	10853	1770	6	0
AT5G65160	1	100	0	27	0	100	5	6	1	7	4.66666667	2.33333333	0.38095238	0.76190476	1.14285714	0.71495059	0.28504941	0.34063436	10853	1771	6	0
AT1G20470	4	96.875	3.125	7.75	12.1725	87.8225	9.75	9.56269375	2.18681875	11.7495125	7.83300833	3.91650417	0.38194925	0.7638985	1.14584774	0.71557995	0.28442005	0.3399197	10853	1772	4.37287898	0
AT5G40730	6	77.7216667	22.2683333	55	28.1066667	71.5833333	111.5	80.8154167	32.3389333	113.15435	75.4362333	37.7181167	0.38357712	0.76715425	1.15073137	0.7166039	0.2833961	0.33873325	10853	1773	2.49901306	0
AT4G16400	6	81.8316667	18.1616667	13.8333333	19.52	80.4733333	19.3333333	16.5581778	4.77386667	21.3320444	14.221363	7.11068148	0.38397891	0.76795782	1.15193674	0.71685591	0.28314409	0.3384693	10853	1774	3.46850445	0
AT3G53470	6	98.08	1.91833333	14.6666667	12.6916667	87.3016667	10.1666667	9.87566944	2.29031944	12.1659889	8.11065926	4.05532963	0.38409467	0.76818933	1.152284	0.71692846	0.28307154	0.33841985	10853	1775	4.31191792	0
AT2G38280	2	98.435	1.56	31	19.58	80.415	19.5	16.680925	4.8181	21.499025	14.3326833	7.16634167	0.38473179	0.76946358	1.15419537	0.71732737	0.28267263	0.33798018	10853	1776	3.46213756	0
AT1G47900	17	96.6833333	3.31533333	5.8	10.5464706	89.4505882	8.76470588	8.84008097	1.92436713	10.7644481	7.17629873	3.58814937	0.38573803	0.77147606	1.15721409	0.71795594	0.28204406	0.33726578	10853	1777	4.59376012	0
AT5G13480	2	95.83	4.165	15	19.97	80.02	20.5	17.4041	5.09385	22.49795	14.9986333	7.49931667	0.38578648	0.77157295	1.15735943	0.71798615	0.28201385	0.33726681	10853	1778	3.41668875	0
AT4G05450	8	95.1	4.8975	16.375	12.08125	87.9125	9.75	9.57146875	2.17792188	11.7493906	7.83292708	3.91646354	0.38587454	0.77174908	1.15762362	0.71804107	0.28195893	0.33723829	10853	1779	4.39477139	0
AT5G11310	11	92.6390909	7.35818182	6.81818182	6.58272727	93.4145455	6.90909091	7.45409587	1.45480661	8.90890248	5.93926832	2.96963416	0.38636114	0.77272229	1.15908343	0.71834429	0.28165571	0.33691275	10853	1780	5.12377096	0
AT3G04560	2	100	0	8	0	91.665	5.5	6.041575	1	7.041575	4.69438333	2.34719167	0.38661636	0.77323272	1.15984907	0.71850316	0.28149684	0.33675984	10853	1781	6.041575	0
AT2G27840	9	93.6477778	6.34555556	28.2222222	14.9622222	85.0311111	12.3333333	11.4871704	2.84534074	14.3325111	9.55500741	4.7775037	0.39071176	0.78142351	1.17213527	0.72103707	0.27896293	0.33376527	10853	1782	4.0371862	0
AT3G07500	4	92.855	7.1425	4	6.695	93.3025	7	7.531175	1.46865	8.999825	5.99988333	2.99994167	0.39081663	0.78163325	1.17244988	0.72110157	0.27889843	0.33372488	10853	1783	5.12795765	0
AT1G54710	3	100	0	5	12.3	87.6933333	10	9.76933333	2.23	11.9993333	7.99955556	3.99977778	0.39153592	0.78307185	1.17460777	0.72154351	0.27845649	0.3332328	10853	1784	4.38086697	0
AT5G44750	4	46.3075	53.6875	9.5	7.29	92.7075	7.25	7.72129375	1.528525	9.24981875	6.16654583	3.08327292	0.39199272	0.78398544	1.17597816	0.72182372	0.27817628	0.33293419	10853	1785	5.0514671	0
AT3G49640	3	83.3333333	16.6666667	5	4.76	95.2366667	6.33333333	7.03165556	1.30146667	8.33312222	5.55541481	2.77770741	0.39228155	0.7845631	1.17684464	0.7220007	0.2779993	0.33275906	10853	1786	5.40287027	0
AT1G31930	45	99.4239024	0.57585366	5.09756098	4.89377778	95.1053333	6.37777778	7.06560681	1.31211427	8.37772109	5.58514739	2.7925737	0.39242655	0.78485309	1.17727964	0.7220895	0.2779105	0.33268947	10853	1787	5.38490204	0
AT2G19640	4	96.1525	0	15.75	12.5975	87.3975	10.25	9.95824375	2.29124375	12.2494875	8.166325	4.0831625	0.39319679	0.78639359	1.17959038	0.7225606	0.2774394	0.33216214	10853	1788	4.34621753	0
AT1G55490	4	81.095	18.9	12.75	20.0475	79.945	21	17.78845	5.209975	22.998425	15.3322833	7.66614167	0.39346747	0.78693494	1.1804024	0.72272591	0.27727409	0.33200085	10853	1789	3.41430621	0
AT3G26020	12	88.571	11.428	3.5	4.72166667	95.2775	6.33333333	7.03424167	1.29903889	8.33328056	5.55552037	2.77776019	0.39359349	0.78718699	1.18078048	0.72280284	0.27719716	0.33194536	10853	1790	5.4149585	0
AT1G48310	2	95.83	4.165	8	11.535	88.46	9.5	9.4037	2.095825	11.499525	7.66635	3.833175	0.39371866	0.78743731	1.18115597	0.72287921	0.27712079	0.33189052	10853	1791	4.48687271	0
AT2G31370	8	100	0	6.125	5.2075	94.79125	6.5	7.16143125	1.3384875	8.49991875	5.6666125	2.83330625	0.39432432	0.78864863	1.18297295	0.72324841	0.27675159	0.33148494	10853	1792	5.35039083	0
AT5G66450	3	91.41	8.58333333	7	8.88666667	91.11	8	8.2888	1.71093333	9.99973333	6.66648889	3.33324444	0.39479453	0.78958906	1.18438359	0.72353461	0.27646539	0.33117868	10853	1793	4.84460723	0
AT2G21840	3				7.40666667	92.59	7.33333333	7.78993333	1.54315556	9.33308889	6.22205926	3.11102963	0.39508288	0.79016577	1.18524865	0.72370994	0.27629006	0.33100519	10853	1794	5.04805449	0
AT1G34340	4	98	2	28.25	15.255	84.7425	12.75	11.8046688	2.9450125	14.7496813	9.83312083	4.91656042	0.3952968	0.7905936	1.1858904	0.72383992	0.27616008	0.330886	10853	1795	4.00835947	0
AT4G38240	3	95.2366667	4.76	12	11.24	88.75	9.33333333	9.28333333	2.04906667	11.3324	7.55493333	3.77746667	0.39541931	0.79083863	1.18625794	0.72391433	0.27608568	0.33083337	10853	1796	4.53051796	0
AT1G75190	2	100	0	17	15.47	84.52	13	11.9876	3.0111	14.9987	9.99913333	4.99956667	0.39543424	0.79086848	1.18630272	0.72392339	0.27607661	0.33085904	10853	1797	3.98113646	0
AT5G48960	2	39.48	60.51	21.5	21.325	78.665	25	20.66625	6.33125	26.9975	17.9983333	8.99916667	0.3954688	0.79093761	1.18640641	0.72394437	0.27605563	0.33087043	10853	1798	3.26416584	0
AT5G60690	5	92.726	7.272	7.6	2.856	97.142	5.8	6.634236	1.165648	7.799884	5.19992267	2.59996133	0.39563179	0.79126359	1.18689538	0.72404331	0.27595669	0.33078838	10853	1799	5.69145746	0
AT2G18790	5	93.888	6.11	9.8	10.672	89.32	9	9.0388	1.96048	10.99928	7.33285333	3.66642667	0.3968788	0.7937576	1.1906364	0.72479878	0.27520122	0.32991924	10853	1800	4.61050355	0
AT1G79470	17	94.03	5.96764706	11.8823529	13.8958824	86.1	11.4117647	10.8255294	2.5857654	13.4112948	8.94086321	4.4704316	0.39727335	0.79454671	1.19182006	0.72503726	0.27496274	0.32966975	10853	1801	4.18658608	0
AT1G66750	4	98.2125	1.785	14.75	12.5	87.5	10.25	9.96875	2.28125	12.25	8.16666667	4.08333333	0.39765359	0.79530719	1.19296078	0.72526686	0.27473314	0.32943087	10853	1802	4.36986301	0
AT4G30990	5	92.666	7.332	8.8	6.5	93.5	7	7.545	1.455	9	6	3	0.3978375	0.795675	1.1935125	0.72537781	0.27462219	0.32933421	10853	1803	5.18556701	0
AT5G52430	18	91.665	8.33222222	5.16666667	8.20555556	91.7905556	7.72222222	8.08827068	1.63365123	9.72192191	6.48128128	3.24064064	0.39844204	0.79688408	1.19532612	0.72574216	0.27425784	0.32893362	10853	1804	4.95103882	0
AT4G32330	2	100	0	62	20.34	79.655	22	18.5241	5.4748	23.9989	15.9992667	7.99963333	0.39844222	0.79688444	1.19532667	0.72574227	0.27425773	0.32896985	10853	1805	3.38352086	0
AT3G42850	4	73.6075	26.3875	7	45.79	54.2075	13.75	8.45353125	7.296125	15.7496563	10.4997708	5.24988542	0.39877979	0.79755958	1.19633938	0.72594545	0.27405455	0.32876246	10853	1806	1.15863301	0
AT1G07220	3	100	0	3.33333333	5.55333333	94.4433333	6.66666667	7.29622222	1.37022222	8.66644444	5.77762963	2.88881481	0.39914699	0.79829398	1.19744096	0.72616625	0.27383375	0.3285339	10853	1807	5.32484593	0
AT1G48560	3	100	0	6.33333333	5.55333333	94.4433333	6.66666667	7.29622222	1.37022222	8.66644444	5.77762963	2.88881481	0.39914699	0.79829398	1.19744096	0.72616625	0.27383375	0.32857022	10853	1808	5.32484593	0
AT4G36150	8	100	0	5.42857143	4.285	95.71375	6.25	6.98210938	1.2678125	8.24992188	5.49994792	2.74997396	0.39942243	0.79884487	1.1982673	0.72633174	0.27366826	0.32840797	10853	1809	5.50720976	0
AT1G07690	1	66.66	33.33	3	46.15	53.84	13	7.9992	6.9995	14.9987	9.99913333	4.99956667	0.400008	0.800016	1.200024	0.72668312	0.27331688	0.32802257	10853	1810	1.14282449	0
AT5G39940	6	100	0	8.5	9.72333333	90.2716667	8.5	8.67309167	1.82648333	10.499575	6.99971667	3.49985833	0.40004246	0.80008492	1.20012739	0.72670378	0.27329622	0.32803405	10853	1811	4.74851947	0
AT1G79960	1	90.9	9.09	11	15.38	84.61	13	11.9993	2.9994	14.9987	9.99913333	4.99956667	0.40010134	0.80020269	1.20030403	0.72673908	0.27326092	0.32802796	10853	1812	4.00056678	0
AT2G26540	1	100	0	11	15.38	84.61	13	11.9993	2.9994	14.9987	9.99913333	4.99956667	0.40010134	0.80020269	1.20030403	0.72673908	0.27326092	0.32806424	10853	1813	4.00056678	0
AT3G20870	1	92.3	7.69	13	15.38	84.61	13	11.9993	2.9994	14.9987	9.99913333	4.99956667	0.40010134	0.80020269	1.20030403	0.72673908	0.27326092	0.32810054	10853	1814	4.00056678	0
AT4G34350	1				15.38	84.61	13	11.9993	2.9994	14.9987	9.99913333	4.99956667	0.40010134	0.80020269	1.20030403	0.72673908	0.27326092	0.32813684	10853	1815	4.00056678	0
AT4G36515	1	50	50	6	15.38	84.61	13	11.9993	2.9994	14.9987	9.99913333	4.99956667	0.40010134	0.80020269	1.20030403	0.72673908	0.27326092	0.32817315	10853	1816	4.00056678	0
AT5G22100	1	90.47	9.52	21	15.38	84.61	13	11.9993	2.9994	14.9987	9.99913333	4.99956667	0.40010134	0.80020269	1.20030403	0.72673908	0.27326092	0.32820947	10853	1817	4.00056678	0
AT5G23650	1				15.38	84.61	13	11.9993	2.9994	14.9987	9.99913333	4.99956667	0.40010134	0.80020269	1.20030403	0.72673908	0.27326092	0.3282458	10853	1818	4.00056678	0
AT5G54830	1	100	0	6	15.38	84.61	13	11.9993	2.9994	14.9987	9.99913333	4.99956667	0.40010134	0.80020269	1.20030403	0.72673908	0.27326092	0.32828213	10853	1819	4.00056678	0
AT1G79790	2	96.875	3.125	11.5	14.93	85.065	12.5	11.633125	2.86625	14.499375	9.66625	4.833125	0.40021697	0.80043394	1.2006509	0.72680838	0.27319162	0.32823521	10853	1820	4.05865678	0
AT3G04310	2	80	20	5	0	85.71	6	6.1426	1	7.1426	4.76173333	2.38086667	0.40044089	0.80088179	1.20132268	0.72694252	0.27305748	0.32811036	10853	1821	6.1426	0
AT1G58470	7	79.1666667	20.8333333	4.16666667	6.03142857	93.9671429	6.85714286	7.44346122	1.41358367	8.8570449	5.9046966	2.9523483	0.40100224	0.80200448	1.20300673	0.72727844	0.27272156	0.327743	10853	1822	5.26566723	0
AT1G20735	2	66.07	33.925	5.5	47.915	52.08	10	6.208	5.7915	11.9995	7.99966667	3.99983333	0.4012754	0.8025508	1.2038262	0.72744172	0.27255828	0.32758306	10853	1823	1.07191574	0
AT5G04040	3	100	0	2	13.3333333	86.6666667	11	10.5333333	2.46666667	13	8.66666667	4.33333333	0.40205128	0.80410256	1.20615385	0.72790482	0.27209518	0.32706269	10853	1824	4.27027027	0
AT4G25710	7	92.8571429	7.14285714	13.4285714	9.54	90.4585714	8.42857143	8.62436531	1.80408571	10.428451	6.95230068	3.47615034	0.40214028	0.80428055	1.20642083	0.72795787	0.27204213	0.32703514	10853	1825	4.78046317	0
AT1G47270	12	93.2466667	6.75166667	5.25	6.805	93.1941667	7.16666667	7.67891528	1.48769167	9.16660694	6.1110713	3.05553565	0.40224285	0.80448571	1.20672856	0.72801901	0.27198099	0.32699786	10853	1826	5.1616309	0
AT4G14890	7	93.8371429	6.15857143	11.8571429	21.76	77.8385714	27.4285714	22.3500082	6.96845714	29.3184653	19.5456435	9.77282177	0.40236388	0.80472776	1.20709164	0.72809112	0.27190888	0.32694738	10853	1827	3.20731084	0
AT4G14950	11	96.2118182	3.78727273	7.36363636	8.09909091	91.9	7.72727273	8.10136364	1.62583884	9.72720248	6.48480165	3.24240083	0.40298421	0.80596841	1.20895262	0.72846035	0.27153965	0.3265396	10853	1828	4.98288233	0
AT1G74730	1	87.5	12.5	16	25	75	48	37	13	50	33.3333333	16.6666667	0.40333333	0.80666667	1.21	0.72866788	0.27133212	0.32632619	10853	1829	2.84615385	0
AT5G43990	6	58.0533333	41.9433333	4.83333333	0	100	5.16666667	6.16666667	1	7.16666667	4.77777778	2.38888889	0.40374677	0.80749354	1.21124031	0.72891338	0.27108662	0.32606706	10853	1830	6.16666667	0
AT1G71015	6	100	0	8	5.41666667	94.5833333	6.66666667	7.30555556	1.36111111	8.66666667	5.77777778	2.88888889	0.4039797	0.8079594	1.2119391	0.72905157	0.27094843	0.32593696	10853	1831	5.36734694	0
AT4G07400	6	100	0	4.83333333	2.08333333	97.9166667	5.66666667	6.54861111	1.11805556	7.66666667	5.11111111	2.55555556	0.40429688	0.80859375	1.21289063	0.7292396	0.2707604	0.32574688	10853	1832	5.85714286	0
AT5G19700	1	95.23	4.76	21	41.02	58.97	39	23.9983	16.9978	40.9961	27.3307333	13.6653667	0.40632323	0.81264647	1.2189697	0.73043706	0.26956294	0.3243422	10853	1833	1.41184742	0
AT1G01530	2	100	0	8	6.25	93.75	7	7.5625	1.4375	9	6	3	0.40690104	0.81380208	1.22070313	0.73077729	0.26922271	0.32396874	10853	1834	5.26086957	0
AT1G09810	2	83.33	16.665	11	6.25	93.75	7	7.5625	1.4375	9	6	3	0.40690104	0.81380208	1.22070313	0.73077729	0.26922271	0.32400466	10853	1835	5.26086957	0
AT3G13445	2	100	0	12.5	6.25	93.75	7	7.5625	1.4375	9	6	3	0.40690104	0.81380208	1.22070313	0.73077729	0.26922271	0.3240406	10853	1836	5.26086957	0
AT3G19790	2	50	50	6.5	6.25	93.75	7	7.5625	1.4375	9	6	3	0.40690104	0.81380208	1.22070313	0.73077729	0.26922271	0.32407654	10853	1837	5.26086957	0
AT3G49180	2	95.65	4.345	15.5	6.25	93.75	7	7.5625	1.4375	9	6	3	0.40690104	0.81380208	1.22070313	0.73077729	0.26922271	0.32411248	10853	1838	5.26086957	0
AT4G32270	2	93.75	0	9.5	6.25	93.75	7	7.5625	1.4375	9	6	3	0.40690104	0.81380208	1.22070313	0.73077729	0.26922271	0.32414844	10853	1839	5.26086957	0
AT5G43670	2	35.29	64.705	10	6.25	93.75	7	7.5625	1.4375	9	6	3	0.40690104	0.81380208	1.22070313	0.73077729	0.26922271	0.32418441	10853	1840	5.26086957	0
AT2G05117	2	95	5	18.5	44.44	55.55	18	10.999	8.9992	19.9982	13.3321333	6.66606667	0.40830008	0.81660017	1.22490025	0.73159888	0.26840112	0.32323095	10853	1841	1.22221975	0
AT1G76950	5	100	0	3.75	0	100	5.2	6.2	1	7.2	4.8	2.4	0.40833333	0.81666667	1.225	0.73161837	0.26838163	0.32324335	10853	1842	6.2	0
AT3G47500	11	100	0	2.45454545	9.08909091	90.9081818	8.27272727	8.52058595	1.7519157	10.2725017	6.84833444	3.42416722	0.40833653	0.81667306	1.22500959	0.73162025	0.26837975	0.32327697	10853	1843	4.86358216	0
AT1G35340	8	95.2	4.79875	8.375	1.785	98.21375	5.625	6.52452344	1.10040625	7.62492969	5.08328646	2.54164323	0.4086262	0.8172524	1.2258786	0.73178995	0.26821005	0.32310841	10853	1844	5.92919518	0
AT5G15980	35	97.9657143	1.74742857	22.9142857	8.95914286	88.7522857	8.51428571	8.55662318	1.76280702	10.3194302	6.87962014	3.43981007	0.40879281	0.81758561	1.22637842	0.73188749	0.26811251	0.32302676	10853	1845	4.85397612	0
AT2G27680	1	81.57	15.78	38	22.58	77.41	31	24.9971	7.9998	32.9969	21.9979333	10.9989667	0.40890208	0.81780416	1.22670624	0.73195145	0.26804855	0.32298556	10853	1846	3.12471562	0
AT3G62200	4	100	0	6.75	3.125	96.875	6	6.8125	1.1875	8	5.33333333	2.66666667	0.41023763	0.82047526	1.23071289	0.73273156	0.26726844	0.32208132	10853	1847	5.73684211	0
AT4G29170	11	87.9863636	12.0118182	5.45454545	4.32727273	95.67	6.36363636	7.08809091	1.2753719	8.36346281	5.57564187	2.78782094	0.41026704	0.82053408	1.23080112	0.7327487	0.2672513	0.32209643	10853	1848	5.55766589	0
AT4G28080	1	100	0	20	20.83	79.16	24	19.9984	5.9992	25.9976	17.3317333	8.66586667	0.41029428	0.82058857	1.23088285	0.73276459	0.26723541	0.32211305	10853	1849	3.33351113	0
AT1G70810	2	90	10	8	53.33	46.665	5.5	3.566575	3.93315	7.499725	4.99981667	2.49990833	0.4108514	0.8217028	1.2325542	0.73308912	0.26691088	0.32175761	10853	1850	0.90679862	0
AT4G24750	4	91.75	8.245	21.75	14.72	85.275	12.5	11.659375	2.84	14.499375	9.66625	4.833125	0.41097088	0.82194176	1.23291264	0.73315865	0.26684135	0.32170952	10853	1851	4.10541373	0
AT2G23140	19	97.5482353	2.45058824	5.29411765	5.26842105	94.73	6.68421053	7.33195263	1.35215235	8.68410499	5.78940332	2.89470166	0.41100235	0.8220047	1.23300705	0.73317696	0.26682304	0.32172319	10853	1852	5.42243084	0
AT1G15820	4	90.44	9.55	40.75	26.13	73.86	63.5	47.9011	17.59255	65.49365	43.6624333	21.8312167	0.41148176	0.82296353	1.23444529	0.73345573	0.26654427	0.32142278	10853	1853	2.72280596	0
AT2G40730	2	100	0	22.5	17.645	82.35	16.5	14.58775	3.911425	18.499175	12.3327833	6.16639167	0.41230552	0.82461104	1.23691657	0.73393386	0.26606614	0.32088185	10853	1854	3.72952313	0
AT2G45690	2	100	0	18.5	17.645	82.35	16.5	14.58775	3.911425	18.499175	12.3327833	6.16639167	0.41230552	0.82461104	1.23691657	0.73393386	0.26606614	0.32091751	10853	1855	3.72952313	0
AT3G44150	5	100	0	6.6	11.538	88.46	9.8	9.66908	2.130724	11.799804	7.866536	3.933268	0.41303629	0.82607259	1.23910888	0.73435714	0.26564286	0.32044259	10853	1856	4.53793171	0
AT4G16410	7	85.04	14.9528571	18.8571429	19.4714286	80.5228571	20.2857143	17.3346367	4.94991837	22.2845551	14.8563701	7.42818503	0.41341227	0.82682454	1.24023681	0.73457458	0.26542542	0.32021588	10853	1857	3.50200457	0
AT1G31870	7	91.93	8.06571429	12	7.14142857	92.8557143	7.42857143	7.89785306	1.53050612	9.42835918	6.28557279	3.14278639	0.4135578	0.82711561	1.24067341	0.73465869	0.26534131	0.32015	10853	1858	5.16028845	0
AT2G44180	3	100	0	15.6666667	7.69	92.3066667	7.66666667	8.07684444	1.58956667	9.66641111	6.44427407	3.22213704	0.4135898	0.8271796	1.24076939	0.73467718	0.26532282	0.32016329	10853	1859	5.08116118	0
AT3G49890	2	85.29	14.705	15	13.635	86.36	11.5	10.9314	2.568025	13.499425	8.99961667	4.49980833	0.41466064	0.82932129	1.24398193	0.73529498	0.26470502	0.3194533	10853	1860	4.25673426	0
AT5G28913	4	99.285	0	67	0	100	5.25	6.25	1	7.25	4.83333333	2.41666667	0.41522989	0.83045977	1.24568966	0.73562267	0.26437733	0.31909332	10853	1861	6.25	0
AT3G18890	1	83.33	16.66	6	50	50	8	5	5	10	6.66666667	3.33333333	0.41666667	0.83333333	1.25	0.73644752	0.26355248	0.31813314	10853	1862	1	0
AT5G11220	2	42.85	57.14	7	50	50	8	5	5	10	6.66666667	3.33333333	0.41666667	0.83333333	1.25	0.73644752	0.26355248	0.31816852	10853	1863	1	0
AT1G15430	2	100	0	9.5	8.33	91.665	8	8.3332	1.6664	9.9996	6.6664	3.3332	0.41675001	0.83350001	1.25025002	0.73649527	0.26350473	0.31814627	10853	1864	5.00072012	0
AT1G17330	9	100	0	19.2222222	5.66	94.3377778	6.88888889	7.49882469	1.38991111	8.8887358	5.92582387	2.96291193	0.41755065	0.83510129	1.25265194	0.73695343	0.26304657	0.31762845	10853	1865	5.39518292	0
AT5G04047	4	62.72	37.27	33.75	39.7125	60.2775	59.75	37.0158063	24.7282188	61.744025	41.1626833	20.5813417	0.41777134	0.83554269	1.25331403	0.73707954	0.26292046	0.31751149	10853	1866	1.49690548	0
AT5G17230	8	93.26625	6.72875	9	5.555	94.4425	6.875	7.49292188	1.38190625	8.87482813	5.91655208	2.95827604	0.41999828	0.83999657	1.25999485	0.73834793	0.26165207	0.3160149	10853	1867	5.42216368	0
AT1G15170	3	97.6166667	2.38	15.6666667	15.8333333	84.1666667	14	12.7833333	3.21666667	16	10.6666667	5.33333333	0.42002604	0.84005208	1.26007813	0.7383637	0.2616363	0.31603103	10853	1868	3.97409326	0
AT1G47870	2	81.74	18.25	8	7.14	92.855	7.5	7.964125	1.5355	9.499625	6.33308333	3.16654167	0.42006346	0.84012693	1.26019039	0.73838494	0.26161506	0.31604054	10853	1869	5.18666558	0
AT2G18245	2	100	0	11.5	7.14	92.855	7.5	7.964125	1.5355	9.499625	6.33308333	3.16654167	0.42006346	0.84012693	1.26019039	0.73838494	0.26161506	0.31607572	10853	1870	5.18666558	0
AT3G59640	2	100	0	2	7.14	92.855	7.5	7.964125	1.5355	9.499625	6.33308333	3.16654167	0.42006346	0.84012693	1.26019039	0.73838494	0.26161506	0.31611091	10853	1871	5.18666558	0
AT4G36910	2	95	5	20	7.14	92.855	7.5	7.964125	1.5355	9.499625	6.33308333	3.16654167	0.42006346	0.84012693	1.26019039	0.73838494	0.26161506	0.31614611	10853	1872	5.18666558	0
AT5G37340	2	80.355	19.64	5.5	7.14	92.855	7.5	7.964125	1.5355	9.499625	6.33308333	3.16654167	0.42006346	0.84012693	1.26019039	0.73838494	0.26161506	0.31618131	10853	1873	5.18666558	0
AT4G11780	7	100	0	3	0	100	5.28571429	6.28571429	1	7.28571429	4.85714286	2.42857143	0.42016807	0.84033613	1.2605042	0.73844433	0.26155567	0.31614475	10853	1874	6.28571429	0
AT2G24050	3	100	0	9.66666667	14.6433333	85.35	12.6666667	11.811	2.85482222	14.6658222	9.77721481	4.88860741	0.42305322	0.84610643	1.26915965	0.74007561	0.25992439	0.314208	10853	1875	4.13721033	0
AT5G10240	8	97.8425	2.15375	14.75	13.02125	86.34875	11.25	10.7142344	2.46489063	13.179125	8.78608333	4.39304167	0.42314263	0.84628527	1.2694279	0.74012597	0.25987403	0.31418212	10853	1876	4.34673826	0
AT5G18420	4	96.1525	3.845	13.25	10.0825	88.4425	9.25	9.18093125	1.93263125	11.1135625	7.40904167	3.70452083	0.42375152	0.84750305	1.27125457	0.74046854	0.25953146	0.31380291	10853	1877	4.75048266	0
AT5G62260	3	96.0633333	3.93	24	14.2833333	85.7133333	12.3333333	11.5713111	2.76161111	14.3329222	9.55528148	4.77764074	0.42535382	0.85070764	1.27606146	0.74136737	0.25863263	0.31275096	10853	1878	4.19005814	0
AT3G14070	2	100	0	7	10	90	9	9.1	1.9	11	7.33333333	3.66666667	0.42560606	0.85121212	1.27681818	0.74150852	0.25849148	0.31261511	10853	1879	4.78947368	0
AT4G37040	2	98.385	1.61	30	10	90	9	9.1	1.9	11	7.33333333	3.66666667	0.42560606	0.85121212	1.27681818	0.74150852	0.25849148	0.31264995	10853	1880	4.78947368	0
AT1G20540	4	93.795	6.2025	21.75	19.1725	80.825	20	17.165	4.8345	21.9995	14.6663333	7.33316667	0.42569161	0.85138323	1.27707484	0.74155637	0.25844363	0.31262692	10853	1881	3.55052229	0
AT5G45430	24	51.7429167	48.25375	8.79166667	5.8475	94.15125	7.04166667	7.62981719	1.41176146	9.04157865	6.0277191	3.01385955	0.42581916	0.85163832	1.27745748	0.74162769	0.25837231	0.31257548	10853	1882	5.40446627	0
AT4G17020	4	98.9575	1.04	12.75	11.5375	88.46	10	9.846	2.15375	11.99975	7.99983333	3.99991667	0.4260503	0.85210059	1.27815089	0.74175687	0.25824313	0.31245403	10853	1883	4.57156123	0
AT5G22760	2	100	0	21.5	9.09	90.905	8.5	8.726925	1.77265	10.499575	6.99971667	3.49985833	0.42619563	0.85239125	1.27858688	0.74183805	0.25816195	0.31239064	10853	1884	4.92309537	0
AT5G64060	2	100	0	7.5	9.09	90.905	8.5	8.726925	1.77265	10.499575	6.99971667	3.49985833	0.42619563	0.85239125	1.27858688	0.74183805	0.25816195	0.31242547	10853	1885	4.92309537	0
AT5G45250	3	34.6133333	57.05	6	9.39333333	90.6033333	8.66666667	8.85228889	1.81408889	10.6663778	7.11091852	3.55545926	0.42643869	0.85287738	1.27931607	0.74197376	0.25802624	0.31229606	10853	1886	4.87974373	0
AT1G09160	6	100	0	6.33333333	0	100	5.33333333	6.33333333	1	7.33333333	4.88888889	2.44444444	0.42676768	0.85353535	1.28030303	0.7421573	0.2578427	0.31210872	10853	1887	6.33333333	0
AT1G56310	3	100	0	7	0	100	5.33333333	6.33333333	1	7.33333333	4.88888889	2.44444444	0.42676768	0.85353535	1.28030303	0.7421573	0.2578427	0.31214354	10853	1888	6.33333333	0
AT1G67570	3	100	0	1.66666667	0	100	5.33333333	6.33333333	1	7.33333333	4.88888889	2.44444444	0.42676768	0.85353535	1.28030303	0.7421573	0.2578427	0.31217836	10853	1889	6.33333333	0
AT2G05812	3	100	0	3	0	100	5.33333333	6.33333333	1	7.33333333	4.88888889	2.44444444	0.42676768	0.85353535	1.28030303	0.7421573	0.2578427	0.31221319	10853	1890	6.33333333	0
AT2G18880	3	100	0	3.66666667	0	100	5.33333333	6.33333333	1	7.33333333	4.88888889	2.44444444	0.42676768	0.85353535	1.28030303	0.7421573	0.2578427	0.31224803	10853	1891	6.33333333	0
AT2G26760	3	80.5533333	19.4433333	4.33333333	0	100	5.33333333	6.33333333	1	7.33333333	4.88888889	2.44444444	0.42676768	0.85353535	1.28030303	0.7421573	0.2578427	0.31228287	10853	1892	6.33333333	0
AT3G20015	3	100	0	3	0	100	5.33333333	6.33333333	1	7.33333333	4.88888889	2.44444444	0.42676768	0.85353535	1.28030303	0.7421573	0.2578427	0.31231773	10853	1893	6.33333333	0
AT4G18975	3	100	0	5.66666667	0	100	5.33333333	6.33333333	1	7.33333333	4.88888889	2.44444444	0.42676768	0.85353535	1.28030303	0.7421573	0.2578427	0.31235259	10853	1894	6.33333333	0
AT5G12400	3	100	0	6	0	100	5.33333333	6.33333333	1	7.33333333	4.88888889	2.44444444	0.42676768	0.85353535	1.28030303	0.7421573	0.2578427	0.31238745	10853	1895	6.33333333	0
AT5G26749	3	92.96	7.03666667	8.66666667	0	100	5.33333333	6.33333333	1	7.33333333	4.88888889	2.44444444	0.42676768	0.85353535	1.28030303	0.7421573	0.2578427	0.31242233	10853	1896	6.33333333	0
AT5G47970	7	43.59	56.4028571	10.5714286	9.20571429	90.7914286	8.57142857	8.78212245	1.78906122	10.5711837	7.04745578	3.52372789	0.42697231	0.85394461	1.28091692	0.74227138	0.25772862	0.31231897	10853	1897	4.9087881	0
AT5G22980	21	67.8428571	32.1495238	19.7619048	42.4638095	57.5280952	28.7619048	17.546176	13.2134005	30.7595764	20.5063843	10.2531921	0.4273222	0.8546444	1.2819666	0.7424663	0.2575337	0.31211761	10853	1898	1.32790768	0
AT4G32560	6	100	0	9.2	11.2683333	88.7266667	9.83333333	9.72478889	2.10805278	11.8328417	7.88856111	3.94428056	0.42742046	0.85484093	1.28226139	0.74252101	0.25747899	0.31208616	10853	1899	4.61316196	0
AT5G63770	3	88.8866667	11.11	3	4.76	95.2366667	6.66666667	7.34911111	1.31733333	8.66644444	5.77762963	2.88881481	0.42743378	0.85486755	1.28230133	0.74252842	0.25747158	0.31211204	10853	1900	5.57877868	0
AT2G22830	4	100	0	18	5	95	6.75	7.4125	1.3375	8.75	5.83333333	2.91666667	0.42750298	0.85500595	1.28250893	0.74256694	0.25743306	0.31210021	10853	1901	5.54205607	0
AT1G07780	13	97.1784615	2.82	8.53846154	4.12	95.8784615	6.46153846	7.19522367	1.26621538	8.46143905	5.64095937	2.82047968	0.42824941	0.85649882	1.28474823	0.74298195	0.25701805	0.31163187	10853	1902	5.68246426	0
AT5G56180	6	100	0	6.33333333	4.23166667	95.765	6.5	7.224725	1.27505833	8.49978333	5.66652222	2.83326111	0.42848079	0.85696157	1.28544236	0.74311043	0.25688957	0.31151089	10853	1903	5.66619174	0
AT5G66455	3	85	15	5.5	4.76	91.53	7	7.4071	1.3332	8.7403	5.82686667	2.91343333	0.42855578	0.85711156	1.28566734	0.74315206	0.25684794	0.31149522	10853	1904	5.55588059	0
AT3G29575	6	100	0	7.5	3.70333333	96.295	6.33333333	7.09868333	1.23454444	8.33322778	5.55548519	2.77774259	0.42866832	0.85733665	1.28600497	0.74321451	0.25678549	0.31145428	10853	1905	5.75004275	0
AT1G42970	6	82.6666667	17.3266667	45.6666667	24.7916667	74.3	51.1666667	39.0168333	13.6850694	52.7019028	35.1346019	17.5673009	0.42897089	0.85794177	1.28691266	0.74338231	0.25661769	0.31128555	10853	1906	2.85105118	0
AT1G18060	1	83.87	12.9	31	17.64	82.35	17	14.9995	3.9988	18.9983	12.6655333	6.33276667	0.43009641	0.86019282	1.29028923	0.74400534	0.25599466	0.3105645	10853	1907	3.7510003	0
AT1G77490	1	90	10	20	17.64	82.35	17	14.9995	3.9988	18.9983	12.6655333	6.33276667	0.43009641	0.86019282	1.29028923	0.74400534	0.25599466	0.31059922	10853	1908	3.7510003	0
AT3G12590	1	100	0	19	17.64	82.35	17	14.9995	3.9988	18.9983	12.6655333	6.33276667	0.43009641	0.86019282	1.29028923	0.74400534	0.25599466	0.31063395	10853	1909	3.7510003	0
AT5G03555	1	100	0	20	17.64	82.35	17	14.9995	3.9988	18.9983	12.6655333	6.33276667	0.43009641	0.86019282	1.29028923	0.74400534	0.25599466	0.31066868	10853	1910	3.7510003	0
AT5G45140	6	83.8566667	16.135	20.6666667	51.11	48.8866667	7.33333333	4.58502222	4.74806667	9.33308889	6.22205926	3.11102963	0.43070793	0.86141586	1.29212379	0.74434307	0.25565693	0.31029352	10853	1911	0.96566088	0
AT3G58030	8	100	0	3.28571429	2.5	97.5	6	6.85	1.15	8	5.33333333	2.66666667	0.43130208	0.86260417	1.29390625	0.74467068	0.25532932	0.30993056	10853	1912	5.95652174	0
AT5G14210	5	100	0	13.6	4.444	95.554	6.6	7.306564	1.293304	8.599868	5.73324533	2.86662267	0.43175052	0.86350103	1.29525155	0.74491759	0.25508241	0.30966548	10853	1913	5.64953329	0
AT1G50250	6	94.67	5.325	16.6666667	7.94833333	92.05	8	8.364	1.63586667	9.99986667	6.66657778	3.33328889	0.43219209	0.86438419	1.29657628	0.74516045	0.25483955	0.30940527	10853	1914	5.11288614	0
AT2G40300	5	96.926	3.068	42.6	11.108	88.886	9.8	9.710828	2.088584	11.799412	7.86627467	3.93313733	0.4325271	0.86505421	1.29758131	0.7453445	0.2546555	0.30921639	10853	1915	4.64947926	0
AT5G38690	2	100	0	6	5.555	94.44	7	7.6108	1.38885	8.99965	5.99976667	2.99988333	0.43258822	0.86517645	1.29776467	0.74537806	0.25462194	0.30921024	10853	1916	5.47992944	0
AT3G52660	4	95	5	8	6.8175	93.18	7.5	7.9885	1.5113125	9.4998125	6.33320833	3.16660417	0.43263862	0.86527724	1.29791585	0.74540573	0.25459427	0.30921123	10853	1917	5.2858029	0
AT1G64050	3	97.4333333	2.56333333	7	5.55333333	94.4433333	7	7.61103333	1.38873333	8.99976667	5.99984444	2.99992222	0.43266616	0.86533231	1.29799847	0.74542085	0.25457915	0.30922748	10853	1918	5.48055782	0
AT4G12720	3	100	0	8.33333333	5.55333333	94.4433333	7	7.61103333	1.38873333	8.99976667	5.99984444	2.99992222	0.43266616	0.86533231	1.29799847	0.74542085	0.25457915	0.30926209	10853	1919	5.48055782	0
AT1G60770	7	96.1157143	3.87714286	42.4285714	21.4628571	78.2071429	27.7142857	22.674551	6.94827755	29.6228286	19.7485524	9.87427619	0.43352383	0.86704766	1.30057149	0.74589114	0.25410886	0.30872534	10853	1920	3.26333409	0
AT1G33060	5	74.642	25.356	5	0	100	5.4	6.4	1	7.4	4.93333333	2.46666667	0.43603604	0.87207207	1.30810811	0.74726252	0.25273748	0.30709358	10853	1921	6.4	0
AT1G56720	5	100	0	10.2	0	100	5.4	6.4	1	7.4	4.93333333	2.46666667	0.43603604	0.87207207	1.30810811	0.74726252	0.25273748	0.30712796	10853	1922	6.4	0
AT3G18310	2	100	0	4	0	90	6	6.4	1	7.4	4.93333333	2.46666667	0.43603604	0.87207207	1.30810811	0.74726252	0.25273748	0.30716236	10853	1923	6.4	0
AT4G33950	5	100	0	5	0	100	5.4	6.4	1	7.4	4.93333333	2.46666667	0.43603604	0.87207207	1.30810811	0.74726252	0.25273748	0.30719676	10853	1924	6.4	0
AT5G49220	2	74.34	25.655	11.5	14.235	85.76	12.5	11.72	2.779375	14.499375	9.66625	4.833125	0.43635216	0.87270432	1.30905648	0.74743444	0.25256556	0.30702218	10853	1925	4.21677535	0
AT4G00630	16	90.0886667	9.91	10.8	10.6525	89.343125	9.5625	9.54343633	2.01864531	11.5620816	7.70805443	3.85402721	0.43702685	0.87405369	1.31108054	0.74780089	0.25219911	0.30661106	10853	1926	4.72764396	0
AT1G67300	2	100	0	3.5	10.555	89.44	9.5	9.4968	2.002725	11.499525	7.66635	3.833175	0.43704595	0.8740919	1.31113784	0.74781125	0.25218875	0.30663281	10853	1927	4.74193911	0
AT3G58520	2	100	0	6.5	10.555	89.44	9.5	9.4968	2.002725	11.499525	7.66635	3.833175	0.43704595	0.8740919	1.31113784	0.74781125	0.25218875	0.30666717	10853	1928	4.74193911	0
AT4G18300	2	100	0	38.5	10.555	89.44	9.5	9.4968	2.002725	11.499525	7.66635	3.833175	0.43704595	0.8740919	1.31113784	0.74781125	0.25218875	0.30670153	10853	1929	4.74193911	0
AT2G41650	5	99.204	0.72	267.6	25.726	74.264	60.6	46.003984	16.589956	62.59394	41.7292933	20.8646467	0.43789336	0.87578671	1.31368007	0.74827056	0.25172944	0.30617725	10853	1930	2.77300217	0
AT1G61150	13	96.7953846	3.20153846	12.6153846	9.01615385	90.9784615	8.61538462	8.83814438	1.77677633	10.6149207	7.07661381	3.5383069	0.43848513	0.87697027	1.3154554	0.7485907	0.2514093	0.30582213	10853	1931	4.97425828	0
AT4G14147	6	91.1633333	8.83166667	15	6.66666667	93.3333333	7.5	8	1.5	9.5	6.33333333	3.16666667	0.43859649	0.87719298	1.31578947	0.74865089	0.25134911	0.30578319	10853	1932	5.33333333	0
AT2G04842	3	100	0	6.33333333	7.79	92.2033333	8	8.37626667	1.6232	9.99946667	6.66631111	3.33315556	0.43861559	0.87723119	1.31584678	0.74866121	0.25133879	0.30580492	10853	1933	5.16034171	0
AT3G51280	3	81.85	18.1466667	7	14.6433333	85.3466667	13	12.0950667	2.90363333	14.9987	9.99913333	4.99956667	0.43933173	0.87866346	1.31799519	0.74904783	0.25095217	0.30536875	10853	1934	4.16549381	0
AT5G03920	2	74.105	25.89	18.5	47.725	52.27	11.5	7.01105	6.488375	13.499425	8.99961667	4.49980833	0.4393962	0.87879241	1.31818861	0.7490826	0.2509174	0.30536068	10853	1935	1.08055561	0
AT2G30590	5	99.166	0.832	20.6	14.818	85.178	13.2	12.243496	2.955976	15.199472	10.1329813	5.06649067	0.4395816	0.8791632	1.3187448	0.74918256	0.25081744	0.30527327	10853	1936	4.14194703	0
AT4G22820	24	98.3979167	1.59875	28.375	20.1229167	79.8704167	23.0416667	19.4034752	5.63665538	25.0401306	16.6934204	8.34671019	0.43995759	0.87991519	1.31987278	0.74938512	0.25061488	0.30506094	10853	1937	3.44237387	0
AT5G51410	9	98.4122222	1.58666667	6	10.0433333	89.9533333	9.22222222	9.2956963	1.92621852	11.2219148	7.48127654	3.74063827	0.44004777	0.88009553	1.3201433	0.74943367	0.25056633	0.30503605	10853	1938	4.82587838	0
AT3G57750	5	100	0	3.8	5.356	94.642	7	7.62494	1.37492	8.99986	5.99990667	2.99995333	0.44012907	0.88025814	1.32038721	0.74947743	0.25052257	0.30501699	10853	1939	5.54573357	0
AT4G13460	10	96.771	3.225	12.5	11.903	88.093	10.5	10.249765	2.249815	12.49958	8.33305333	4.16652667	0.44086885	0.88173769	1.32260654	0.74987521	0.25012479	0.30456686	10853	1940	4.5558257	0
AT1G24510	55	95.2765455	4.51418182	95.7090909	25.7150909	74.2123636	61.1454545	46.3774871	16.7236092	63.1010963	42.0673975	21.0336988	0.44159784	0.88319568	1.32479352	0.75026643	0.24973357	0.3041246	10853	1941	2.77317453	0
AT3G18290	2	96.295	3.7	21.5	13.635	86.36	12	11.3632	2.6362	13.9994	9.33293333	4.66646667	0.44165994	0.88331987	1.32497981	0.75029972	0.24970028	0.30411819	10853	1942	4.31044686	0
AT5G40700	6	95.8333333	4.16666667	8.16666667	3.33333333	96.6666667	6.33333333	7.12222222	1.21111111	8.33333333	5.55555556	2.77777778	0.4418	0.8836	1.3254	0.75037479	0.24962521	0.30406088	10853	1943	5.88073395	0
AT5G11260	10	97.831	2.165	15	15.034	84.961	13.5	12.469735	3.02959	15.499325	10.3328833	5.16644167	0.44190328	0.88380656	1.32570984	0.75043012	0.24956988	0.3040276	10853	1944	4.11598104	0
AT5G43880	3	76.6666667	23.3333333	11.6666667	7.69	92.3066667	8	8.38453333	1.6152	9.99973333	6.66648889	3.33324444	0.44276331	0.88552663	1.32828994	0.75089033	0.24910967	0.30350103	10853	1945	5.19101866	0
AT3G06340	20	96.458	3.5415	4.9	4.125	95.875	6.6	7.32775	1.27225	8.6	5.73333333	2.86666667	0.44340079	0.88680157	1.33020236	0.75123078	0.24876922	0.30312028	10853	1946	5.75967774	0
AT5G38660	3	78.9666667	21.0266667	8	11.1466667	88.8466667	10	9.88466667	2.11466667	11.9993333	7.99955556	3.99977778	0.44423017	0.88846033	1.3326905	0.75167286	0.24832714	0.30261559	10853	1947	4.67433796	0
AT3G04680	3	100	0	4.33333333	13.5733333	86.42	12	11.3704	2.6288	13.9992	9.3328	4.6664	0.44486261	0.88972522	1.33458783	0.75200932	0.24799068	0.30223951	10853	1948	4.32531954	0
AT3G48950	4	72.5	27.5	5.75	46.52	53.47	14	8.4858	7.5128	15.9986	10.6657333	5.33286667	0.44554924	0.89109847	1.33664771	0.75237398	0.24762602	0.30182897	10853	1949	1.1295123	0
AT3G54750	9	94.5155556	3.75333333	16.2222222	7.61888889	92.3777778	8	8.39022222	1.60951111	9.99973333	6.66648889	3.33324444	0.44570038	0.89140075	1.33710113	0.75245416	0.24754584	0.30176513	10853	1950	5.21290109	0
AT2G38695	2	94.44	5.555	12	11.11	88.885	10	9.8885	2.111	11.9995	7.99966667	3.99983333	0.44598	0.89196001	1.33794001	0.75260242	0.24739758	0.30161828	10853	1951	4.68427286	0
AT1G61065	3	100	0	26.6666667	9.52333333	90.4733333	9	9.1426	1.8571	10.9997	7.33313333	3.66656667	0.44648985	0.8929797	1.33946956	0.75287247	0.24712753	0.3013229	10853	1952	4.92305207	0
AT2G32480	12	98.1766667	1.82083333	15.3333333	12.8883333	87.1066667	11.4166667	10.9446778	2.47141806	13.4160958	8.94406389	4.47203194	0.44749858	0.89499717	1.34249575	0.75340568	0.24659432	0.30070653	10853	1953	4.42850118	0
AT1G16610	23	94.9252174	4.7026087	24.7391304	18.0113043	81.2569565	18.6086957	16.1208597	4.35166881	20.4725285	13.6483524	6.82417618	0.44791434	0.89582868	1.34374301	0.75362504	0.24637496	0.3004728	10853	1954	3.70452358	0
AT1G61140	6	100	0	11.8333333	10.0366667	89.9566667	9.33333333	9.39595556	1.93675556	11.3327111	7.55514074	3.77757037	0.44851569	0.89703139	1.34554708	0.75394191	0.24605809	0.30012008	10853	1955	4.85138949	0
AT5G04885	3	98.41	1.58666667	18.3333333	7.53666667	92.4566667	8	8.39653333	1.60293333	9.99946667	6.66631111	3.33315556	0.44907429	0.89814858	1.34722287	0.7542358	0.24576421	0.29979532	10853	1956	5.23822991	0
AT5G46420	4	55.38	44.6125	15.5	15.3125	84.6875	14	12.85625	3.14375	16	10.6666667	5.33333333	0.4494633	0.8989266	1.34838989	0.7544402	0.2455598	0.29957964	10853	1957	4.08946322	0
AT1G02020	2	100	0	3	0	100	5.5	6.5	1	7.5	5	2.5	0.45	0.9	1.35	0.75472188	0.24527812	0.29926963	10853	1958	6.5	0
AT1G09390	2	98.275	1.72	19	0	100	5.5	6.5	1	7.5	5	2.5	0.45	0.9	1.35	0.75472188	0.24527812	0.29930328	10853	1959	6.5	0
AT1G12300	2	100	0	9	0	100	5.5	6.5	1	7.5	5	2.5	0.45	0.9	1.35	0.75472188	0.24527812	0.29933694	10853	1960	6.5	0
AT1G31500	2	58.33	41.665	5	0	100	5.5	6.5	1	7.5	5	2.5	0.45	0.9	1.35	0.75472188	0.24527812	0.2993706	10853	1961	6.5	0
AT1G34210	2	95.83	4.165	7	0	100	5.5	6.5	1	7.5	5	2.5	0.45	0.9	1.35	0.75472188	0.24527812	0.29940427	10853	1962	6.5	0
AT1G35112	2	100	0	1	0	100	5.5	6.5	1	7.5	5	2.5	0.45	0.9	1.35	0.75472188	0.24527812	0.29943795	10853	1963	6.5	0
AT1G48430	2	100	0	12.5	0	100	5.5	6.5	1	7.5	5	2.5	0.45	0.9	1.35	0.75472188	0.24527812	0.29947164	10853	1964	6.5	0
AT1G48880	2	100	0	4	0	100	5.5	6.5	1	7.5	5	2.5	0.45	0.9	1.35	0.75472188	0.24527812	0.29950533	10853	1965	6.5	0
AT1G53460	2	100	0	10	0	100	5.5	6.5	1	7.5	5	2.5	0.45	0.9	1.35	0.75472188	0.24527812	0.29953903	10853	1966	6.5	0
AT1G55365	2				0	100	5.5	6.5	1	7.5	5	2.5	0.45	0.9	1.35	0.75472188	0.24527812	0.29957274	10853	1967	6.5	0
AT1G66430	2	83.33	16.66	6	0	100	5.5	6.5	1	7.5	5	2.5	0.45	0.9	1.35	0.75472188	0.24527812	0.29960646	10853	1968	6.5	0
AT1G68920	2	100	0	4.5	0	100	5.5	6.5	1	7.5	5	2.5	0.45	0.9	1.35	0.75472188	0.24527812	0.29964018	10853	1969	6.5	0
AT1G73650	2	100	0	9	0	100	5.5	6.5	1	7.5	5	2.5	0.45	0.9	1.35	0.75472188	0.24527812	0.29967392	10853	1970	6.5	0
AT1G77120	6	98.8883333	1.11	11.1666667	0	100	5.5	6.5	1	7.5	5	2.5	0.45	0.9	1.35	0.75472188	0.24527812	0.29970766	10853	1971	6.5	0
AT1G79670	2	100	0	9	0	100	5.5	6.5	1	7.5	5	2.5	0.45	0.9	1.35	0.75472188	0.24527812	0.2997414	10853	1972	6.5	0
AT1G80960	4	87.5	12.5	3.25	0	100	5.5	6.5	1	7.5	5	2.5	0.45	0.9	1.35	0.75472188	0.24527812	0.29977516	10853	1973	6.5	0
AT2G11880	2	100	0	2.5	0	100	5.5	6.5	1	7.5	5	2.5	0.45	0.9	1.35	0.75472188	0.24527812	0.29980892	10853	1974	6.5	0
AT2G17780	2	100	0	5.5	0	100	5.5	6.5	1	7.5	5	2.5	0.45	0.9	1.35	0.75472188	0.24527812	0.29984269	10853	1975	6.5	0
AT2G22870	2	83.97	16.02	9.5	0	100	5.5	6.5	1	7.5	5	2.5	0.45	0.9	1.35	0.75472188	0.24527812	0.29987647	10853	1976	6.5	0
AT2G36720	2	100	0	2.5	0	100	5.5	6.5	1	7.5	5	2.5	0.45	0.9	1.35	0.75472188	0.24527812	0.29991025	10853	1977	6.5	0
AT2G38570	2	100	0	7	0	100	5.5	6.5	1	7.5	5	2.5	0.45	0.9	1.35	0.75472188	0.24527812	0.29994405	10853	1978	6.5	0
AT2G41060	2	100	0	5	0	100	5.5	6.5	1	7.5	5	2.5	0.45	0.9	1.35	0.75472188	0.24527812	0.29997785	10853	1979	6.5	0
AT2G44230	2	100	0	3	0	100	5.5	6.5	1	7.5	5	2.5	0.45	0.9	1.35	0.75472188	0.24527812	0.30001165	10853	1980	6.5	0
AT3G07730	2	100	0	3.5	0	100	5.5	6.5	1	7.5	5	2.5	0.45	0.9	1.35	0.75472188	0.24527812	0.30004547	10853	1981	6.5	0
AT3G14075	2	100	0	3.5	0	100	5.5	6.5	1	7.5	5	2.5	0.45	0.9	1.35	0.75472188	0.24527812	0.30007929	10853	1982	6.5	0
AT3G19580	2	100	0	1	0	100	5.5	6.5	1	7.5	5	2.5	0.45	0.9	1.35	0.75472188	0.24527812	0.30011312	10853	1983	6.5	0
AT3G20120	2	100	0	2	0	100	5.5	6.5	1	7.5	5	2.5	0.45	0.9	1.35	0.75472188	0.24527812	0.30014696	10853	1984	6.5	0
AT3G20600	2	100	0	2.5	0	100	5.5	6.5	1	7.5	5	2.5	0.45	0.9	1.35	0.75472188	0.24527812	0.30018081	10853	1985	6.5	0
AT3G24120	2	100	0	8	0	100	5.5	6.5	1	7.5	5	2.5	0.45	0.9	1.35	0.75472188	0.24527812	0.30021466	10853	1986	6.5	0
AT3G63240	2	100	0	6	0	100	5.5	6.5	1	7.5	5	2.5	0.45	0.9	1.35	0.75472188	0.24527812	0.30024852	10853	1987	6.5	0
AT4G01410	4	100	0	12.25	0	100	5.5	6.5	1	7.5	5	2.5	0.45	0.9	1.35	0.75472188	0.24527812	0.30028239	10853	1988	6.5	0
AT4G01840	2	100	0	5	0	100	5.5	6.5	1	7.5	5	2.5	0.45	0.9	1.35	0.75472188	0.24527812	0.30031627	10853	1989	6.5	0
AT4G17890	2	94.59	5.405	33	0	100	5.5	6.5	1	7.5	5	2.5	0.45	0.9	1.35	0.75472188	0.24527812	0.30035015	10853	1990	6.5	0
AT4G24030	2	90	10	5	0	100	5.5	6.5	1	7.5	5	2.5	0.45	0.9	1.35	0.75472188	0.24527812	0.30038404	10853	1991	6.5	0
AT4G27630	2	75	25	4	0	100	5.5	6.5	1	7.5	5	2.5	0.45	0.9	1.35	0.75472188	0.24527812	0.30041794	10853	1992	6.5	0
AT4G29770	2	100	0	7	0	100	5.5	6.5	1	7.5	5	2.5	0.45	0.9	1.35	0.75472188	0.24527812	0.30045185	10853	1993	6.5	0
AT5G03020	2	37.5	62.5	8	0	100	5.5	6.5	1	7.5	5	2.5	0.45	0.9	1.35	0.75472188	0.24527812	0.30048577	10853	1994	6.5	0
AT5G03900	2	100	0	10.5	0	100	5.5	6.5	1	7.5	5	2.5	0.45	0.9	1.35	0.75472188	0.24527812	0.30051969	10853	1995	6.5	0
AT5G06780	2	100	0	7.5	0	100	5.5	6.5	1	7.5	5	2.5	0.45	0.9	1.35	0.75472188	0.24527812	0.30055362	10853	1996	6.5	0
AT5G08130	4	100	0	4.5	0	100	5.5	6.5	1	7.5	5	2.5	0.45	0.9	1.35	0.75472188	0.24527812	0.30058756	10853	1997	6.5	0
AT5G08640	2	95	5	10.5	0	100	5.5	6.5	1	7.5	5	2.5	0.45	0.9	1.35	0.75472188	0.24527812	0.3006215	10853	1998	6.5	0
[truncated: 8,854 more rows]
