# Supplementary material for: Perturbation of Parentally Biased Gene Expression during Interspecific Hybridization
Source: PLoS One. 2015 Feb 26;10(2):e0117293. doi: 10.1371/journal.pone.0117293 (PMC4342222; doi:10.1371/journal.pone.0117293)
Supplement: S5 File — Identification of MEGs in Col-0 x Aa. (DAT) [file pone.0117293.s015.dat]

Gene	SNP/gene	Mean(%at9-ColxAa)	Mean(%Aa-ColxAa)	Mean(Cov-ColxAa)	Mean(%at9-C24xAa)	Mean(%Aa-C24xAa)	Mean(Cov-C24xAa)	#mom_reads_ColxAa	#dad_reads_ColxAa	Adjusted Read #	Expect Mom	Expect Dad	O-E Mom	O-E Dad	Chi-Sq	Chi-Dist	P-value	Benjamini P (q value)	#Rows	Count	#Mom:#Dad	Bias MEG
AT1G17970	2	71.42	28.57	7	100	0	4	5.9994	2.9999	8.9993	5.99953333	2.99976667	2.96319e-9	5.92639e-9	8.88958e-9	7.52282e-5	0.99992477	0.99992477	14578	0	1.99986666	0
AT2G41905	1	71.42	28.57	7				5.9994	2.9999	8.9993	5.99953333	2.99976667	2.96319e-9	5.92639e-9	8.88958e-9	7.52282e-5	0.99992477	0.99999337	14578	1	1.99986666	0
AT5G49480	1	69.23	30.76	13	81.81	18.18	22	9.9999	4.9988	14.9987	9.99913333	4.99956667	5.87829e-8	1.17566e-7	1.76349e-7	0.00033506	0.99966494	0.9998021	14578	2	2.00046011	0
AT1G73570	6	69.34	30.6533333	12.1666667	58.1466667	41.85	20.3333333	9.43636667	4.72948889	14.1658556	9.4439037	4.72195185	6.0152e-6	0.00001203	1.80456e-5	0.00338941	0.99661059	0.99681572	14578	3	1.99521912	0
AT5G14740	94	69.0104255	30.9829787	14.7978723	77.225	22.7675532	15.3829787	11.2120747	5.58482164	16.7968963	11.1979309	5.59896544	1.78646e-5	0.00003573	5.35939e-5	0.00584109	0.99415891	0.99443177	14578	4	2.00759763	0
AT5G60250	14	69.685	30.3071429	10.5714286	34.3285714	65.6685714	5.78571429	8.3667	4.20389796	12.570598	8.38039864	4.19019932	2.23919e-5	4.47837e-5	6.71756e-5	0.00653945	0.99346055	0.99380141	14578	5	1.99022433	0
AT2G33680	17	70.3135294	29.6811765	9.64705882	40.7364706	59.2558824	10.7647059	7.78318754	3.86336055	11.6465481	7.7643654	3.8821827	4.56281e-5	9.12562e-5	0.00013688	0.00933484	0.99066516	0.99107306	14578	6	2.01461589	0
AT1G32550	25	68.4352	31.5584	20.52	67.6064	32.3884	17.8	15.042903	7.47578368	22.5186867	15.0124578	7.50622891	6.17428e-5	0.00012349	0.00018523	0.01085877	0.98914123	0.98961642	14578	7	2.01221754	0
AT4G21820	2	70.83	29.165	8.5	81.665	18.33	5.5	7.02055	3.479025	10.499575	6.99971667	3.49985833	6.20065e-5	0.00012401	0.00018602	0.01088193	0.98911807	0.98966117	14578	8	2.0179648	0
AT3G08920	6	70.295	29.695	10.3333333	62.6033333	37.3933333	8.66666667	8.26381667	4.06848333	12.3323	8.22153333	4.11076667	0.00021746	0.00043493	0.00065239	0.02037728	0.97962272	0.98022788	14578	9	2.03117869	0
AT1G78995	7	69.44	30.55	10.2857143	75.03	24.9614286	8.28571429	8.1424	4.14228571	12.2846857	8.18979048	4.09489524	0.00027423	0.00054845	0.00082268	0.0228821	0.9771179	0.97778863	14578	10	1.96567802	0
AT3G44310	26	67.9184615	32.0746154	20.7307692	63.3815385	36.2642308	9.07692308	15.0800195	7.6493145	22.729334	15.1528893	7.57644467	0.00035043	0.00070086	0.00105129	0.02586572	0.97413428	0.97486988	14578	11	1.97142104	0
AT1G34750	2	71.425	28.57	6	78.57	21.425	5.5	5.2855	2.7142	7.9997	5.33313333	2.66656667	0.00042544	0.00085088	0.00127632	0.0284989	0.9715011	0.97230146	14578	12	1.94735097	0
AT5G13840	13	71.0061538	28.9923077	6.46153846	90.7592308	9.23846154	5.38461538	5.58808994	2.87334911	8.46143905	5.64095937	2.82047968	0.00049551	0.00099103	0.00148654	0.03075539	0.96924461	0.97010971	14578	13	1.9448002	0
AT1G67650	6	70.9233333	29.0716667	9.33333333	50.8933333	49.0966667	12.8333333	7.61951111	3.71335556	11.3328667	7.55524444	3.77762222	0.00054667	0.00109333	0.00164	0.03230305	0.96769695	0.96862717	14578	14	2.05192069	0
AT3G14940	3	67.5566667	32.4333333	53.6666667	68.8766667	31.1133333	76.6666667	37.2554111	18.4058889	55.6613	37.1075333	18.5537667	0.00058931	0.00117862	0.00176793	0.03353858	0.96646142	0.96745689	14578	15	2.02410279	0
AT3G60840	5	71.78	28.216	7.8	58.448	41.546	9	6.59884	3.200848	9.799688	6.53312533	3.26656267	0.000661	0.00132201	0.00198301	0.03551886	0.96448114	0.96554087	14578	16	2.06159118	0
AT2G36895	9	69.6155556	30.3788889	8.66666667	66.5388889	33.4544444	7.22222222	7.03334815	3.63283704	10.6661852	7.11079012	3.55539506	0.0008434	0.00168681	0.00253021	0.04011761	0.95988239	0.96100305	14578	17	1.93604835	0
AT4G09464	6	70.7033333	29.29	10.5	58.615	41.375	14.5	8.42385	4.07545	12.4993	8.33286667	4.16643333	0.00099341	0.00198682	0.00298024	0.04353611	0.95646389	0.95764633	14578	18	2.0669742	0
AT3G48420	10	68.29	31.703	13.7	86.634	13.358	30	10.35573	5.343311	15.699041	10.4660273	5.23301367	0.00116238	0.00232476	0.00348714	0.04708932	0.95291068	0.95415426	14578	19	1.9380736	0
AT1G10980	30	70.4286667	29.5656667	11.6	65.3236667	34.6706667	7.93333333	9.16972533	4.42961733	13.5993427	9.06622844	4.53311422	0.00118148	0.00236297	0.00354445	0.04747426	0.95252574	0.95383434	14578	20	2.07009424	0
AT3G54710	9	68.1333333	30.7511111	10.5555556	78.38	21.6133333	14.3333333	8.19185185	4.24595062	12.4378025	8.29186831	4.14593416	0.0012064	0.0024128	0.00361919	0.04797159	0.95202841	0.95340182	14578	21	1.92933281	0
AT3G59890	12	70.0225	29.9716667	7.33333333	86.4691667	13.525	9.08333333	6.13498333	3.19792222	9.33290556	6.22193704	3.11096852	0.00121521	0.00243042	0.00364562	0.04814622	0.95185378	0.95329242	14578	22	1.91842794	0
AT2G23740	15	69.566	30.4266667	15.6	70.016	29.4213333	16.2	11.852296	5.74656	17.598856	11.7325707	5.86628533	0.00122174	0.00244348	0.00366522	0.04827529	0.95172471	0.95322863	14578	23	2.06250278	0
AT1G73480	9	73.3277778	26.6633333	6.33333333	89.71	10.2866667	8.88888889	5.64409259	2.68867778	8.33277037	5.55518025	2.77759012	0.00142307	0.00284614	0.00426921	0.05209604	0.94790396	0.94946708	14578	24	2.09920751	0
AT3G08820	4	75	25	5	75	25	1.75	4.75	2.25	7	4.66666667	2.33333333	0.0014881	0.00297619	0.00446429	0.05327127	0.94672873	0.94835508	14578	25	2.11111111	0
AT4G30490	8	68.965	31.03	9.75	67.9275	32.06375	11.125	7.7240875	4.025425	11.7495125	7.83300833	3.91650417	0.00151458	0.00302917	0.00454375	0.05374259	0.94625741	0.94794809	14578	26	1.91882534	0
AT3G18090	19	69.2084211	30.7863158	8.89473684	37.72	62.2757895	6.42105263	7.15590693	3.73836177	10.8942687	7.2628458	3.6314229	0.00157458	0.00314916	0.00472374	0.05479502	0.94520498	0.94695885	14578	27	1.91418256	0
AT5G18940	69	68.4978261	31.4531884	27.3913043	69.2884058	30.6788406	32.5652174	19.762448	9.61543856	29.3778866	19.5852577	9.79262886	0.00160306	0.00320613	0.00480919	0.05528763	0.94471237	0.94653037	14578	28	2.05528306	0
AT3G02160	2	72.915	27.08	7	50	50	2.5	6.10405	2.8956	8.99965	5.99976667	2.99988333	0.00181257	0.00362515	0.00543772	0.05878344	0.94121657	0.94309266	14578	29	2.10804324	0
AT2G36430	4	74.1625	25.83	5.75	92.22	7.7775	6.5	5.26434375	2.485225	7.74956875	5.16637917	2.58318958	0.0018576	0.0037152	0.0055728	0.05950774	0.94049226	0.94243169	14578	30	2.1182564	0
ATMG01320	2	70	30	14.5	67.305	32.69	29	11.15	5.35	16.5	11	5.5	0.00204545	0.00409091	0.00613636	0.06243838	0.93756162	0.93955959	14578	31	2.08411215	0
AT4G33820	5	69.082	30.91	21.4	70.726	29.266	30.8	15.783548	7.61474	23.398288	15.5988587	7.79942933	0.00218671	0.00437342	0.00656012	0.06455375	0.93544625	0.93750416	14578	32	2.07276256	0
AT2G22560	4	70.3525	29.64	6	78.21	21.7825	13.5	5.22115	2.7784	7.99955	5.33303333	2.66651667	0.00234723	0.00469447	0.0070417	0.06687588	0.93312412	0.93524122	14578	33	1.87919306	0
AT4G27440	38	66.7892105	33.2021053	45	70.6476316	29.3439474	52.5789474	31.0551447	15.9409474	46.9960921	31.3307281	15.665364	0.00242402	0.00484803	0.00727205	0.06795826	0.93204174	0.9342206	14578	34	1.94813671	0
AT5G50450	2	69.44	30.55	7.5	60.115	39.875	16.5	6.208	3.29125	9.49925	6.33283333	3.16641667	0.00246073	0.00492145	0.00738217	0.06846966	0.93153034	0.93377222	14578	35	1.88621344	0
AT4G33260	26	71.9146154	28.0796154	9.03846154	84.0538462	15.9426923	10.1153846	7.49997485	3.53796524	11.0379401	7.35862673	3.67931336	0.00271508	0.00543017	0.00814525	0.07191229	0.92808771	0.93038528	14578	36	2.11985544	0
AT1G47560	10	69.748	30.249	6.7	30.3871429	69.6071429	11.4285714	5.673116	3.026683	8.699799	5.799866	2.899933	0.00276999	0.00553998	0.00830997	0.07263376	0.92736624	0.92972595	14578	37	1.87436742	0
AT4G22830	5	70.666	29.332	5.4	63.332	36.664	2.2	4.815964	2.583928	7.399892	4.93326133	2.46663067	0.00278896	0.00557792	0.00836688	0.07288136	0.92711864	0.92954164	14578	38	1.86381509	0
AT1G34380	8	73.5	26.495	7	85.53875	14.46	6.75	6.145	2.85465	8.99965	5.99976667	2.99988333	0.00351559	0.00703118	0.01054677	0.08179692	0.91820308	0.92066611	14578	39	2.15262817	0
AT3G12820	4	67.29	32.7075	18.25	82.5875	17.4075	19.75	13.280425	6.96911875	20.2495438	13.4996958	6.74984792	0.00356154	0.00712308	0.01068462	0.08232784	0.91767216	0.92019705	14578	40	1.90561038	0
AT1G58470	8	71.5375	28.46	10.375	93.07875	6.9175	5.125	8.42201563	3.952725	12.3747406	8.24982708	4.12491354	0.00359388	0.00718776	0.01078164	0.08269946	0.91730054	0.91988768	14578	41	2.13068595	0
AT4G31020	4	69.995	29.9975	5.75	75	25	1.5	5.0247125	2.72485625	7.74956875	5.16637917	2.58318958	0.00388462	0.00776925	0.01165387	0.08596711	0.91403289	0.91667387	14578	42	1.84402847	0
AT5G02620	3	75.5533333	24.4433333	5.33333333	60	40	4.66666667	5.02951111	2.30364444	7.33315556	4.88877037	2.44438519	0.00405173	0.00810345	0.01215518	0.0877893	0.9122107	0.91490936	14578	43	2.18328446	0
AT1G76520	6	68.6483333	31.3466667	8	41.3	58.695	6.83333333	6.49186667	3.50773333	9.9996	6.6664	3.3332	0.00456947	0.00913893	0.0137084	0.09320561	0.90679439	0.90953961	14578	44	1.85072982	0
AT1G09750	31	67.5777419	32.236129	12.1290323	61.9693548	38.023871	15.3548387	9.19652612	4.90993049	14.1064566	9.40430441	4.7021522	0.00459064	0.00918129	0.01377193	0.09342037	0.90657963	0.90938677	14578	45	1.87304609	0
AT3G13970	3	67.67	32.32	11.3333333	74.5233333	25.4733333	12	8.66926667	4.66293333	13.3322	8.88813333	4.44406667	0.0053895	0.01077901	0.01616851	0.10118263	0.89881737	0.90166251	14578	46	1.85918735	0
AT1G72670	9	75.5011111	24.4966667	5.66666667	97.7777778	0	2.88888889	5.2783963	2.38814444	7.66654074	5.11102716	2.55551358	0.00548078	0.01096156	0.01644235	0.10203123	0.89796877	0.90087321	14578	47	2.21025002	0
AT2G01870	2	69.04	30.95	6.5	100	0	3.5	5.4876	3.01175	8.49935	5.66623333	2.83311667	0.00563158	0.01126317	0.01689475	0.1034176	0.8965824	0.89954427	14578	48	1.82206358	0
AT4G11690	2	69.04	30.95	6.5	50	50	1	5.4876	3.01175	8.49935	5.66623333	2.83311667	0.00563158	0.01126317	0.01689475	0.1034176	0.8965824	0.89960618	14578	49	1.82206358	0
AT1G71370	3	75.5533333	24.44	5.66666667	0	100	9	5.28135556	2.38493333	7.66628889	5.11085926	2.55542963	0.00568769	0.01137538	0.01706307	0.10392859	0.89607141	0.89915536	14578	50	2.21446674	0
AT2G21080	3	75.5533333	24.44	5.66666667	50	50	2	5.28135556	2.38493333	7.66628889	5.11085926	2.55542963	0.00568769	0.01137538	0.01706307	0.10392859	0.89607141	0.89921726	14578	51	2.21446674	0
AT3G15620	3	75.5533333	24.44	5.66666667	47.22	52.7766667	3.33333333	5.28135556	2.38493333	7.66628889	5.11085926	2.55542963	0.00568769	0.01137538	0.01706307	0.10392859	0.89607141	0.89927916	14578	52	2.21446674	0
AT2G31150	11	68.6590909	31.3372727	7.27272727	52.8136364	44.5818182	10.5454545	5.99338843	3.27907438	9.27246281	6.18164187	3.09082094	0.005733	0.011466	0.017199	0.10433937	0.89566063	0.89892879	14578	53	1.82776837	0
AT1G09600	2	70	30	5	90	10	3.5	4.5	2.5	7	4.66666667	2.33333333	0.00595238	0.01190476	0.01785714	0.10630533	0.89369467	0.89701741	14578	54	1.8	0
AT1G69440	2	70	30	5	87.5	12.5	3.5	4.5	2.5	7	4.66666667	2.33333333	0.00595238	0.01190476	0.01785714	0.10630533	0.89369467	0.89707918	14578	55	1.8	0
AT1G78820	4	70	30	5	83.0925	16.9	6	4.5	2.5	7	4.66666667	2.33333333	0.00595238	0.01190476	0.01785714	0.10630533	0.89369467	0.89714095	14578	56	1.8	0
AT3G18970	2	70	30	5	87.5	12.5	8	4.5	2.5	7	4.66666667	2.33333333	0.00595238	0.01190476	0.01785714	0.10630533	0.89369467	0.89720273	14578	57	1.8	0
AT3G63510	2	70	30	5	0	100	5.5	4.5	2.5	7	4.66666667	2.33333333	0.00595238	0.01190476	0.01785714	0.10630533	0.89369467	0.89726452	14578	58	1.8	0
AT4G30090	2	70	30	5	95	5	8	4.5	2.5	7	4.66666667	2.33333333	0.00595238	0.01190476	0.01785714	0.10630533	0.89369467	0.89732632	14578	59	1.8	0
AT5G42700	2	70	30	5	100	0	6	4.5	2.5	7	4.66666667	2.33333333	0.00595238	0.01190476	0.01785714	0.10630533	0.89369467	0.89738813	14578	60	1.8	0
AT2G07751	2	71.425	28.57	12	64.285	35.71	5.5	9.571	4.4284	13.9994	9.33293333	4.66646667	0.00607266	0.01214532	0.01821798	0.10736757	0.89263243	0.89638324	14578	61	2.16127721	0
AT2G46290	6	66.245	33.585	88.8333333	58.7566667	41.065	76.1666667	59.8476417	30.834675	90.6823167	60.4548778	30.2274389	0.00609935	0.01219871	0.01829806	0.10760186	0.89239814	0.89620971	14578	62	1.94092014	0
AT2G14285	4	66.7625	33.2325	21.75	82.5025	17.1225	59.75	15.5208438	8.22806875	23.7489125	15.8326083	7.91630417	0.00613905	0.0122781	0.01841715	0.10794929	0.89205071	0.89592251	14578	63	1.88632888	0
AT3G42640	33	73.7954545	26.2021212	7.48484848	83.6163636	16.3806061	7.57575758	6.52347796	2.96118907	9.48466703	6.32311136	3.16155568	0.00634921	0.01269842	0.01904764	0.10977	0.89023	0.8941555	14578	64	2.20299272	0
AT3G61990	15	69.0853333	30.9113333	6.06666667	73.6833333	26.3153333	5.53333333	5.19117689	2.87528756	8.06646444	5.37764296	2.68882148	0.00646558	0.01293117	0.01939675	0.11076495	0.88923505	0.8932177	14578	65	1.80544616	0
AT3G49320	10	73.757	26.236	7.6	87.636	12.359	7.4	6.605532	2.993936	9.599468	6.39964533	3.19982267	0.0066237	0.0132474	0.01987109	0.11210231	0.88789769	0.89193582	14578	66	2.20630368	0
AT2G34870	2	69.56	30.43	23	87.975	12.015	37.5	16.9988	7.9989	24.9977	16.6651333	8.33256667	0.00668062	0.01336124	0.02004186	0.11257977	0.88742023	0.89151761	14578	67	2.12514221	0
AT5G17000	9	72.0211111	27.9733333	10.6666667	67.7266667	32.2655556	7	8.68225185	3.98382222	12.6660741	8.44404938	4.22202469	0.00671957	0.01343915	0.02015872	0.11290532	0.88709468	0.89125199	14578	68	2.17937733	0
AT4G18910	21	67.8033333	32.1866667	85.8571429	64.127619	35.8138095	86	59.2140048	28.6345524	87.8485571	58.5657048	29.2828524	0.00717643	0.01435287	0.0215293	0.11665381	0.88334619	0.8875471	14578	69	2.06792144	0
AT3G22400	4	76.665	23.3325	5.25	79.165	20.8325	2.5	5.0249125	2.22495625	7.24986875	4.83324583	2.41662292	0.00760071	0.01520142	0.02280214	0.12002725	0.87997275	0.88421855	14578	70	2.25843205	0
AT3G22910	2	67.14	32.855	12	100	0	6.5	9.0568	4.9426	13.9994	9.33293333	4.66646667	0.00816995	0.0163399	0.02450986	0.12440541	0.87559459	0.87987992	14578	71	1.83239591	0
AT1G03055	2	75.71	24.285	6	68.57	31.425	6	5.5426	2.4571	7.9997	5.33313333	2.66656667	0.00822711	0.01645422	0.02468134	0.12483628	0.87516372	0.87950756	14578	72	2.25574865	0
AT1G50950	1	66.66	33.33	18	59.25	40.74	27	12.9988	6.9994	19.9982	13.3321333	6.66606667	0.00833408	0.01666817	0.02500225	0.12563855	0.87436145	0.87876189	14578	73	1.85713061	0
AT5G66450	4	74.6975	25.295	7	100	0	6.25	6.228825	2.77065	8.999475	5.99965	2.999825	0.00875404	0.01750808	0.02626212	0.12873818	0.87126182	0.87570703	14578	74	2.24814574	0
AT5G23910	12	67.6858333	32.31	8.16666667	83.1058333	16.8908333	9.5	6.52767639	3.63865	10.1663264	6.77755093	3.38877546	0.00921237	0.01842473	0.0276371	0.13203514	0.86796486	0.8724534	14578	75	1.79398304	0
AT2G31953	4	67.78	32.21	101.75	62.36	37.63	132	69.96615	33.773675	103.739825	69.1598833	34.5799417	0.00939947	0.01879893	0.0281984	0.13335676	0.86664324	0.87118502	14578	76	2.07161791	0
AT2G12905	3	66.6666667	33.3333333	15.6666667	66.6666667	33.3333333	29.6666667	11.4444444	6.22222222	17.6666667	11.7777778	5.88888889	0.00943396	0.01886792	0.02830189	0.13359895	0.86640105	0.87100162	14578	77	1.83928571	0
AT1G31070	3	73.5633333	26.43	8.66666667	91.6666667	8.33333333	4	7.37548889	3.2906	10.6660889	7.11072593	3.55536296	0.00985827	0.01971653	0.0295748	0.13654144	0.86345856	0.86810337	14578	78	2.24138117	0
AT3G04770	20	69.6105	30.382	25.95	62.587	37.4065	39.5	19.0639248	8.884129	27.9480538	18.6320358	9.31601792	0.01001115	0.02002229	0.03003344	0.13758562	0.86241438	0.86711337	14578	79	2.14584061	0
AT4G30140	5	77.332	22.666	5.2	0	100	1.2	5.021264	2.178632	7.199896	4.79993067	2.39996533	0.01020607	0.02041215	0.03061822	0.13890514	0.86109486	0.86584638	14578	80	2.30477841	0
AT4G26288	1	71.42	28.57	14	92.3	7.69	13	10.9988	4.9998	15.9986	10.6657333	5.33286667	0.01040092	0.02080183	0.03120275	0.14021119	0.85978881	0.86459277	14578	81	2.19984799	0
AT3G54630	8	72.9525	24.5425	7.375	78.07375	21.92375	6.875	6.38024688	2.81000938	9.19025625	6.1268375	3.06341875	0.01048115	0.0209623	0.03144345	0.14074533	0.85925467	0.86411524	14578	82	2.27054291	0
AT2G36660	10	72.065	27.933	12	68.813	30.465	19.3	9.6478	4.35196	13.99976	9.33317333	4.66658667	0.01060625	0.02121249	0.03181874	0.14157394	0.85842606	0.86334151	14578	83	2.21688618	0
AT2G21640	2	72.915	27.08	10	37.5	18.055	8.5	8.2915	3.708	11.9995	7.99966667	3.99983333	0.01064628	0.02129256	0.03193884	0.14183805	0.85816195	0.86313543	14578	84	2.23611111	0
AT1G64500	14	67.175	32.8185714	9.14285714	56.6928571	43.3014286	8.14285714	7.14171429	4.0005551	11.1422694	7.42817959	3.7140898	0.01104744	0.02209488	0.03314232	0.14445677	0.85554323	0.86056091	14578	85	1.78518083	0
AT5G28830	6	72.8916667	27.1016667	10.1666667	85.3133333	14.68	6.33333333	8.41065278	3.75533611	12.1659889	8.11065926	4.05532963	0.01109603	0.02219206	0.03328809	0.14477059	0.85522941	0.8603046	14578	86	2.2396538	0
AT5G45990	28	71.935	27.7025	12	59.9222222	39.8748148	17.1481481	9.6322	4.3243	13.9565	9.30433333	4.65216667	0.01155339	0.02310677	0.03466016	0.14769042	0.85230958	0.85742661	14578	87	2.22745878	0
AT5G62550	7	76.5942857	23.4	5.85714286	42.8542857	57.1385714	2.71428571	5.48623673	2.37057143	7.85680816	5.23787211	2.61893605	0.01177673	0.02355345	0.03533018	0.14909453	0.85090547	0.85607315	14578	88	2.31430982	0
AT3G55740	11	68.1072727	31.8890909	5.81818182	79.0518182	18.6718182	7	4.96260496	2.85536529	7.81797025	5.21198017	2.60599008	0.01193174	0.02386348	0.03579522	0.15006099	0.84993901	0.85515983	14578	89	1.73799303	0
AT1G48605	6	73.145	24.9983333	8	85.6333333	14.3583333	13.5	6.8516	2.99986667	9.85146667	6.56764444	3.28382222	0.01227697	0.02455394	0.0368309	0.15219026	0.84780974	0.85307636	14578	90	2.28396818	0
AT3G18610	11	72.5390909	27.4536364	11.4545455	72.7090909	27.2827273	24.8181818	9.30902314	4.14468926	13.4537124	8.9691416	4.4845708	0.01287966	0.02575931	0.03863897	0.15583437	0.84416563	0.84946825	14578	91	2.24601232	0
AT3G51870	10	66.45	33.543	12.7	82.044	17.95	23.8	9.43915	5.259961	14.699111	9.79940733	4.89970367	0.0132442	0.02648841	0.03973261	0.1579957	0.8420043	0.84735183	14578	92	1.79452851	0
AT1G51380	5	67.776	32.222	6	88.826	11.166	11	5.06656	2.93332	7.99988	5.33325333	2.66662667	0.0133362	0.0266724	0.0400086	0.15853623	0.84146377	0.84686633	14578	93	1.72724421	0
AT5G47260	2	67.5	32.5	6.5	100	0	9	5.3875	3.1125	8.5	5.66666667	2.83333333	0.01375306	0.02750613	0.04125919	0.16096156	0.83903844	0.84448373	14578	94	1.73092369	0
AT3G06730	8	69.05625	30.935	39.875	77.34	22.65	60.25	28.5361797	13.3353313	41.8715109	27.9143406	13.9571703	0.01385251	0.02770503	0.04155754	0.1615345	0.8384655	0.84396534	14578	95	2.13989283	0
AT3G03350	3	66.66	33.33	9	66.66	33.33	9	6.9994	3.9997	10.9991	7.33273333	3.66636667	0.01515275	0.03030551	0.04545826	0.16883639	0.83116361	0.83667332	14578	96	1.74998125	0
AT1G30710	6	67.7766667	32.22	5.33333333	26.6666667	73.3333333	3.33333333	4.61475556	2.7184	7.33315556	4.88877037	2.44438519	0.01535849	0.03071698	0.04607546	0.16996132	0.83003868	0.83559864	14578	97	1.6975999	0
AT5G53588	3	67.7766667	32.22	5.33333333	26.19	69.0466667	4.66666667	4.61475556	2.7184	7.33315556	4.88877037	2.44438519	0.01535849	0.03071698	0.04607546	0.16996132	0.83003868	0.83565635	14578	98	1.6975999	0
AT1G10010	2	68.51	31.48	62	55.275	44.72	81.5	43.4762	20.5176	63.9938	42.6625333	21.3312667	0.01551838	0.03103676	0.04655514	0.17083017	0.82916983	0.83483927	14578	99	2.11897103	0
AT4G02710	29	69.3117241	30.6793103	36.5862069	71.2665517	28.7244828	50.2413793	26.3585308	12.224396	38.5829268	25.7219512	12.8609756	0.01575439	0.03150878	0.04726317	0.1721041	0.8278959	0.83361421	14578	100	2.15622358	0
AT1G75620	2	69.865	30.125	28	84.3	15.695	60.5	20.5622	9.435	29.9972	19.9981333	9.99906667	0.01591005	0.03182009	0.04773014	0.17293884	0.82706116	0.83283122	14578	101	2.17935347	0
AT1G66130	17	72.2576471	27.7347059	13.1764706	80.5241176	19.4705882	13.1764706	10.5210076	4.65445536	15.175463	10.1169753	5.05848766	0.01613546	0.03227093	0.04840639	0.17414016	0.82585984	0.83167897	14578	102	2.26041648	0
AT1G79510	8	74.86	25.13125	8.125	67.5	32.5	3.625	7.082375	3.04191406	10.1242891	6.74952604	3.37476302	0.01641425	0.03282851	0.04924276	0.17561379	0.82438621	0.8302523	14578	103	2.32826268	0
AT1G34160	1	75	25	8	85.71	14.28	7	7	3	10	6.66666667	3.33333333	0.01666667	0.03333333	0.05	0.17693673	0.82306327	0.82897723	14578	104	2.33333333	0
AT4G29560	1	75	25	8	75	25	4	7	3	10	6.66666667	3.33333333	0.01666667	0.03333333	0.05	0.17693673	0.82306327	0.82903451	14578	105	2.33333333	0
AT4G34970	2	75	25	8	76.73	23.26	21.5	7	3	10	6.66666667	3.33333333	0.01666667	0.03333333	0.05	0.17693673	0.82306327	0.82909179	14578	106	2.33333333	0
AT2G47940	38	71.1665789	28.3497368	16.3947368	68.0910526	31.2423684	19.5526316	12.6675733	5.64786475	18.3154381	12.2102921	6.10514603	0.0171254	0.03425081	0.05137621	0.17931436	0.82068564	0.82675387	14578	107	2.24289601	0
AT5G15948	9	66.8166667	33.1766667	6.66666667	77.24	22.7522222	10	5.45444444	3.21177778	8.66622222	5.77748148	2.88874074	0.01806201	0.03612402	0.05418603	0.18406692	0.81593308	0.82202297	14578	108	1.69826334	0
AT4G30845	3	76.1833333	23.8066667	7	81.7433333	18.25	14.6666667	6.33283333	2.66646667	8.9993	5.99953333	2.99976667	0.01851626	0.03703251	0.05554877	0.18632511	0.81367489	0.81980459	14578	109	2.37499062	0
AT4G19020	13	66.3015385	33.6953846	8.30769231	36.9676923	63.0284615	5.15384615	6.50812781	3.79930888	10.3074367	6.87162446	3.43581223	0.01922832	0.03845665	0.05768497	0.18980692	0.81019308	0.81635297	14578	110	1.71297676	0
AT5G57030	12	75.0341667	24.9633333	8.41666667	78.69	21.3041667	12.4166667	7.31537569	3.10108056	10.4164563	6.94430417	3.47215208	0.01982835	0.0396567	0.05948504	0.19268829	0.80731171	0.81350592	14578	111	2.35897635	0
AT1G20910	16	69.668125	30.323125	34.25	65.698125	34.294375	22.5	24.8613328	11.3856703	36.2470031	24.1646688	12.0823344	0.02008473	0.04016946	0.06025419	0.19390536	0.80609464	0.81233566	14578	112	2.18356339	0
AT5G36710	10	74.062	25.932	10	48.152	49.345	6.3	8.4062	3.5932	11.9994	7.9996	3.9998	0.02066648	0.04133296	0.06199944	0.19663679	0.80336321	0.80963905	14578	113	2.33947456	0
AT2G48020	33	65.5581818	34.4339394	30.9090909	61.6187879	38.3727273	31.7575758	21.263438	11.6432176	32.9066556	21.9377704	10.9688852	0.02072791	0.04145583	0.06218374	0.19692284	0.80307716	0.80940672	14578	114	1.82625102	0
AT1G32850	2	66.66	33.33	6	92.855	7.14	5.5	4.9996	2.9998	7.9994	5.33293333	2.66646667	0.0208349	0.04166979	0.06250469	0.1974199	0.8025801	0.80896167	14578	115	1.66664444	0
AT4G31890	1	66.66	33.33	6	66.66	33.33	3	4.9996	2.9998	7.9994	5.33293333	2.66646667	0.0208349	0.04166979	0.06250469	0.1974199	0.8025801	0.80901761	14578	116	1.66664444	0
AT5G18362	1	66.66	33.33	6	0	100	2	4.9996	2.9998	7.9994	5.33293333	2.66646667	0.0208349	0.04166979	0.06250469	0.1974199	0.8025801	0.80907355	14578	117	1.66664444	0
ATMG00040	5	65.5	34.496	23.8	66.668	33.328	31.4	16.589	9.210048	25.799048	17.1993653	8.59968267	0.02166044	0.04332088	0.06498132	0.20121074	0.79878926	0.80530773	14578	118	1.80118497	0
AT1G11180	22	72.1145455	27.3122727	13.9545455	75.6768182	24.3177273	16.9545455	11.063257	4.81130351	15.8745605	10.5830404	5.29152018	0.02179034	0.04358068	0.06537102	0.20180018	0.79819982	0.80476913	14578	119	2.29943029	0
AT1G68540	5	75.774	24.22	7.8	77	23	3.6	6.910372	2.88916	9.799532	6.53302133	3.26651067	0.02179597	0.04359194	0.0653879	0.20182568	0.79817432	0.80479909	14578	120	2.39182738	0
AT5G17990	14	71.4735714	28.5185714	18.2142857	72.735	27.2564286	25.0714286	14.0184005	6.19445408	20.2128546	13.4752364	6.7376182	0.02189403	0.04378806	0.0656821	0.20226936	0.79773064	0.80440736	14578	121	2.26305665	0
AT1G32540	4	74.8575	25.1375	9	87.7725	12.22	8.5	7.737175	3.262375	10.99955	7.33303333	3.66651667	0.02227325	0.0445465	0.06681975	0.20397522	0.79602478	0.80274275	14578	122	2.37163876	0
AT3G19480	8	75.50375	24.49125	8.25	83.69875	16.29875	7.25	7.22905938	3.02052813	10.2495875	6.83305833	3.41652917	0.02294973	0.04589945	0.06884918	0.2069802	0.7930198	0.79976774	14578	123	2.39330974	0
AT4G17098	8	73.11125	26.8825	12.5	79.42875	20.56375	10.25	10.1389063	4.3603125	14.4992188	9.66614583	4.83307292	0.02312218	0.04624437	0.06936655	0.20773868	0.79226132	0.79905808	14578	124	2.32527055	0
AT1G62780	18	69.2205556	30.4783333	42.1666667	77.6005556	22.39	52.8888889	30.1880009	13.8516972	44.0396981	29.3597988	14.6798994	0.02336252	0.04672504	0.07008755	0.20879065	0.79120935	0.7980523	14578	125	2.17937199	0
AT1G43670	33	68.3348485	31.5536364	87.0606061	69.9581818	29.8933333	79.8484848	60.4927332	28.4707871	88.9635203	59.3090135	29.6545068	0.02362529	0.04725057	0.07087586	0.20993422	0.79006578	0.79695398	14578	126	2.12472993	0
AT1G04640	1	80	20	5	100	0	5	5	2	7	4.66666667	2.33333333	0.02380952	0.04761905	0.07142857	0.21073197	0.78926803	0.79620437	14578	127	2.5	0
AT1G05820	1	80	20	5	100	0	4	5	2	7	4.66666667	2.33333333	0.02380952	0.04761905	0.07142857	0.21073197	0.78926803	0.79625947	14578	128	2.5	0
AT1G08840	1	80	20	5	100	0	1	5	2	7	4.66666667	2.33333333	0.02380952	0.04761905	0.07142857	0.21073197	0.78926803	0.79631457	14578	129	2.5	0
AT1G09195	1	80	20	5	80	20	5	5	2	7	4.66666667	2.33333333	0.02380952	0.04761905	0.07142857	0.21073197	0.78926803	0.79636969	14578	130	2.5	0
AT1G66810	2	80	20	5	33.33	66.66	3	5	2	7	4.66666667	2.33333333	0.02380952	0.04761905	0.07142857	0.21073197	0.78926803	0.79642481	14578	131	2.5	0
AT1G72640	2	80	20	5	50	50	3.5	5	2	7	4.66666667	2.33333333	0.02380952	0.04761905	0.07142857	0.21073197	0.78926803	0.79647995	14578	132	2.5	0
AT2G03110	2	80	20	5	100	0	2.5	5	2	7	4.66666667	2.33333333	0.02380952	0.04761905	0.07142857	0.21073197	0.78926803	0.79653508	14578	133	2.5	0
AT2G16910	1	80	20	5	100	0	1	5	2	7	4.66666667	2.33333333	0.02380952	0.04761905	0.07142857	0.21073197	0.78926803	0.79659023	14578	134	2.5	0
AT2G18720	3	80	20	5	96.9666667	3.02666667	21	5	2	7	4.66666667	2.33333333	0.02380952	0.04761905	0.07142857	0.21073197	0.78926803	0.79664538	14578	135	2.5	0
AT2G21350	1	80	20	5	100	0	7	5	2	7	4.66666667	2.33333333	0.02380952	0.04761905	0.07142857	0.21073197	0.78926803	0.79670055	14578	136	2.5	0
AT2G22690	1	80	20	5	100	0	4	5	2	7	4.66666667	2.33333333	0.02380952	0.04761905	0.07142857	0.21073197	0.78926803	0.79675572	14578	137	2.5	0
AT2G26030	1	80	20	5	100	0	3	5	2	7	4.66666667	2.33333333	0.02380952	0.04761905	0.07142857	0.21073197	0.78926803	0.79681089	14578	138	2.5	0
AT2G28880	1	80	20	5	100	0	4	5	2	7	4.66666667	2.33333333	0.02380952	0.04761905	0.07142857	0.21073197	0.78926803	0.79686608	14578	139	2.5	0
AT2G31220	1	80	20	5	100	0	6	5	2	7	4.66666667	2.33333333	0.02380952	0.04761905	0.07142857	0.21073197	0.78926803	0.79692127	14578	140	2.5	0
AT2G33793	1	80	20	5	66.66	33.33	3	5	2	7	4.66666667	2.33333333	0.02380952	0.04761905	0.07142857	0.21073197	0.78926803	0.79697647	14578	141	2.5	0
AT2G38760	2	80	20	5				5	2	7	4.66666667	2.33333333	0.02380952	0.04761905	0.07142857	0.21073197	0.78926803	0.79703168	14578	142	2.5	0
AT2G42950	1	80	20	5	100	0	12	5	2	7	4.66666667	2.33333333	0.02380952	0.04761905	0.07142857	0.21073197	0.78926803	0.79708689	14578	143	2.5	0
AT3G14450	1	80	20	5	100	0	2	5	2	7	4.66666667	2.33333333	0.02380952	0.04761905	0.07142857	0.21073197	0.78926803	0.79714211	14578	144	2.5	0
AT3G17680	1	80	20	5	50	50	2	5	2	7	4.66666667	2.33333333	0.02380952	0.04761905	0.07142857	0.21073197	0.78926803	0.79719735	14578	145	2.5	0
AT3G57750	2	80	20	5	91.665	8.33	5.5	5	2	7	4.66666667	2.33333333	0.02380952	0.04761905	0.07142857	0.21073197	0.78926803	0.79725258	14578	146	2.5	0
AT3G59190	1	80	20	5	100	0	8	5	2	7	4.66666667	2.33333333	0.02380952	0.04761905	0.07142857	0.21073197	0.78926803	0.79730783	14578	147	2.5	0
AT3G62700	1	80	20	5	100	0	2	5	2	7	4.66666667	2.33333333	0.02380952	0.04761905	0.07142857	0.21073197	0.78926803	0.79736308	14578	148	2.5	0
AT4G00160	1	80	20	5	100	0	14	5	2	7	4.66666667	2.33333333	0.02380952	0.04761905	0.07142857	0.21073197	0.78926803	0.79741834	14578	149	2.5	0
AT4G03010	2	80	20	5				5	2	7	4.66666667	2.33333333	0.02380952	0.04761905	0.07142857	0.21073197	0.78926803	0.79747361	14578	150	2.5	0
AT4G04360	1	80	20	5				5	2	7	4.66666667	2.33333333	0.02380952	0.04761905	0.07142857	0.21073197	0.78926803	0.79752889	14578	151	2.5	0
AT4G13510	1	80	20	5				5	2	7	4.66666667	2.33333333	0.02380952	0.04761905	0.07142857	0.21073197	0.78926803	0.79758417	14578	152	2.5	0
AT4G13650	1	80	20	5	100	0	2	5	2	7	4.66666667	2.33333333	0.02380952	0.04761905	0.07142857	0.21073197	0.78926803	0.79763947	14578	153	2.5	0
AT4G28490	1	80	20	5	100	0	1	5	2	7	4.66666667	2.33333333	0.02380952	0.04761905	0.07142857	0.21073197	0.78926803	0.79769476	14578	154	2.5	0
AT5G02010	1	80	20	5	87.5	12.5	8	5	2	7	4.66666667	2.33333333	0.02380952	0.04761905	0.07142857	0.21073197	0.78926803	0.79775007	14578	155	2.5	0
AT5G17050	1	80	20	5	66.66	33.33	3	5	2	7	4.66666667	2.33333333	0.02380952	0.04761905	0.07142857	0.21073197	0.78926803	0.79780539	14578	156	2.5	0
AT5G17420	1	80	20	5	100	0	2	5	2	7	4.66666667	2.33333333	0.02380952	0.04761905	0.07142857	0.21073197	0.78926803	0.79786071	14578	157	2.5	0
AT5G44190	2	80	20	5	100	0	2.5	5	2	7	4.66666667	2.33333333	0.02380952	0.04761905	0.07142857	0.21073197	0.78926803	0.79791604	14578	158	2.5	0
AT5G53220	1	80	20	5	100	0	3	5	2	7	4.66666667	2.33333333	0.02380952	0.04761905	0.07142857	0.21073197	0.78926803	0.79797138	14578	159	2.5	0
AT1G14755	5	68.762	30.836	56.2	65.596	34.396	41.8	39.644244	18.329832	57.974076	38.649384	19.324692	0.02560834	0.05121667	0.07682501	0.21835292	0.78164708	0.79032121	14578	160	2.16282637	0
AT5G52340	6	77.2583333	22.735	6.83333333	75.7566667	24.2416667	8.5	6.27931944	2.55355833	8.83287778	5.88858519	2.94429259	0.02592699	0.05185397	0.07778096	0.21967258	0.78032742	0.78904163	14578	161	2.4590468	0
AT2G39470	9	79.6277778	20.3688889	5.33333333	96.56	3.43777778	4.11111111	5.24681481	2.08634074	7.33315556	4.88877037	2.44438519	0.02622251	0.05244502	0.07866753	0.22088868	0.77911132	0.7878666	14578	162	2.5148408	0
AT1G35190	7	78.5671429	21.4228571	6	50.44	49.5571429	5.28571429	5.71402857	2.28537143	7.9994	5.33293333	2.66646667	0.02723334	0.05446668	0.08170002	0.22499332	0.77500668	0.7837702	14578	163	2.50026254	0
AT3G48950	2	76.185	23.805	8	64.57	35.42	31	7.0948	2.9044	9.9992	6.66613333	3.33306667	0.02756547	0.05513094	0.08269642	0.22632397	0.77367603	0.78247878	14578	164	2.44277648	0
AT1G09930	5	65.13	34.866	14.6	62.618	37.372	17.4	10.50898	6.090436	16.599416	11.0662773	5.53313867	0.02806547	0.05613095	0.08419642	0.2283109	0.7716891	0.78052339	14578	165	1.72548895	0
AT4G39710	20	77.124	22.872	7.15	57.736	41.5435	5.3	6.514366	2.635348	9.149714	6.09980933	3.04990467	0.0281742	0.05634839	0.08452259	0.22874041	0.77125959	0.7801431	14578	166	2.4719187	0
AT1G04350	21	76.0347619	23.9585714	8.23809524	80.0309524	19.9657143	7.85714286	7.2638161	2.97372993	10.237546	6.82503069	3.41251534	0.02820978	0.05641957	0.08462935	0.2288808	0.7711192	0.78005522	14578	167	2.44266166	0
AT5G17360	5	65.616	34.38	6.6	100	0	4.2	5.330656	3.26908	8.599736	5.73315733	2.86657867	0.02825796	0.05651592	0.08477388	0.22907069	0.77092931	0.77991724	14578	168	1.6306288	0
AT5G60930	63	65.0134921	34.8596825	21.0793651	61.0088889	37.6752381	31.1587302	14.7044313	8.34819975	23.0526311	15.3684207	7.68421036	0.02868752	0.05737504	0.08606257	0.23075623	0.76924377	0.77826606	14578	169	1.7613895	0
AT3G17630	4	65.8325	34.165	5.25	83.61	16.3866667	6.33333333	4.45620625	2.7936625	7.24986875	4.83324583	2.41662292	0.02941271	0.05882542	0.08823812	0.23357092	0.76642908	0.77547218	14578	170	1.5951126	0
AT1G12300	3	78.3333333	21.6666667	6.33333333	75	25	5	5.96111111	2.37222222	8.33333333	5.55555556	2.77777778	0.02960556	0.05921111	0.08881667	0.23431306	0.76568694	0.77477506	14578	171	2.51288056	0
AT3G23530	31	70.5354839	29.3470968	28.0322581	68.8575862	31.1358621	25.3793103	20.7726889	9.2266539	29.9993428	19.9995618	9.99978092	0.02988692	0.05977385	0.08966077	0.23539114	0.76460886	0.77373788	14578	172	2.25137835	0
AT5G06000	7	64.9928571	35.0014286	17.5714286	57.0485714	42.9442857	15.7142857	12.4201735	7.15025102	19.5704245	13.0469497	6.52347483	0.03011036	0.06022073	0.09033109	0.23624334	0.76375667	0.77292917	14578	173	1.73702622	0
AT5G19580	62	71.2112903	28.6977419	22.6612903	80.0135484	19.9803226	23.5483871	17.1373972	7.50327862	24.6406759	16.4271172	8.21355862	0.03071127	0.06142255	0.09213382	0.23851823	0.76148177	0.77068046	14578	174	2.28398786	0
AT1G12250	12	76.5175	23.4758333	8	81.7081818	18.2881818	4.63636364	7.1214	2.87806667	9.99946667	6.66631111	3.33315556	0.03106754	0.06213508	0.09320262	0.23985551	0.76014449	0.76938044	14578	175	2.47436937	0
AT2G18280	9	65.4622222	34.5366667	5.88888889	62.9833333	37.0133333	8	4.85499753	3.03382593	7.88882346	5.25921564	2.62960782	0.0310678	0.06213561	0.09320341	0.23985649	0.76014351	0.76943287	14578	176	1.60028876	0
AT2G32340	8	64.895	35.09875	11.375	60.0425	39.95375	19.375	8.38180625	4.99248281	13.3742891	8.91619271	4.45809635	0.03202812	0.06405624	0.09608436	0.24341986	0.75658014	0.76587913	14578	177	1.67888535	0
AT1G15760	8	65.00625	34.99125	8.5	61.03875	38.95625	6.875	6.52553125	3.97425625	10.4997875	6.99985833	3.49992917	0.03214153	0.06428307	0.0964246	0.24383681	0.75616319	0.76551021	14578	178	1.6419503	0
AT2G45490	12	74.6108333	25.3808333	10.8333333	67.7916667	32.2	7.58333333	9.08284028	3.74959028	12.8324306	8.5549537	4.27747685	0.03257344	0.06514687	0.09772031	0.2454173	0.7545827	0.76396323	14578	179	2.42235541	0
AT1G35340	2	76.665	23.33	8	0	12.5	8	7.1332	2.8664	9.9996	6.6664	3.3332	0.03268664	0.06537329	0.09805993	0.24582967	0.75417033	0.76359877	14578	180	2.48855708	0
AT1G07440	14	77.9364286	22.0571429	6.85714286	86.6821429	13.315	4.42857143	6.34421224	2.5124898	8.85670204	5.90446803	2.95223401	0.03275062	0.06550124	0.09825185	0.24606235	0.75393765	0.7634162	14578	181	2.52506986	0
AT5G26630	7	65.7957143	34.1942857	212.142857	74.8814286	24.9857143	241.142857	140.580908	73.5407347	214.121643	142.747762	71.373881	0.03289197	0.06578394	0.09867591	0.24657558	0.75342442	0.76294951	14578	182	1.91160598	0
AT2G19810	5	65.332	34.664	5.4	70.57	29.428	3.6	4.527928	2.871856	7.399784	4.93318933	2.46659467	0.0332922	0.06658441	0.09987661	0.24802225	0.75197775	0.76153746	14578	183	1.57665565	0
AT5G17570	7	76.1071429	23.8871429	8.71428571	70.19	29.8014286	11.5714286	7.63219388	3.08159388	10.7137878	7.14252517	3.57126259	0.03357012	0.06714024	0.10071037	0.24902117	0.75097883	0.76057867	14578	184	2.47670335	0
AT4G22970	3	77.5066667	22.4833333	7.33333333	50	50	3	6.68382222	2.64877778	9.3326	6.22173333	3.11086667	0.0343194	0.0686388	0.10295819	0.25169184	0.74830816	0.75792651	14578	185	2.52336088	0
AT3G56450	2	65	35	6.5	47.22	52.775	7.5	5.225	3.275	8.5	5.66666667	2.83333333	0.03442402	0.06884804	0.10327206	0.25206218	0.74793782	0.75760405	14578	186	1.59541985	0
AT1G13950	13	64.6246154	35.0007692	26.6153846	43.9461538	56.0469231	20.3076923	18.2000899	10.3155893	28.5156793	19.0104529	9.50522643	0.03454353	0.06908705	0.10363058	0.25248445	0.74751555	0.75722894	14578	187	1.76432866	0
AT5G22480	22	72.9627273	27.0313636	15.3181818	60.3022727	39.69	18.3636364	12.1765632	5.14071343	17.3172767	11.5448511	5.77242555	0.03456608	0.06913215	0.10369823	0.25256404	0.74743596	0.75720093	14578	188	2.3686524	0
AT1G75460	4	80.8325	19.165	5.25	82.725	17.2725	7.75	5.24370625	2.0061625	7.24986875	4.83324583	2.41662292	0.0348581	0.06971619	0.10457429	0.25359214	0.74640786	0.75621196	14578	189	2.61379936	0
AT1G27930	9	65.1844444	34.8133333	5.22222222	76.8511111	23.1477778	4	4.40407654	2.81802963	7.22210617	4.81473745	2.40736872	0.03502629	0.07005258	0.10507886	0.25418211	0.74581789	0.75566675	14578	190	1.56282123	0
AT3G45030	4	65.8875	34.0125	380.25	67.7125	32.28	627.5	251.537219	130.332531	381.86975	254.579833	127.289917	0.03636385	0.07272771	0.10909156	0.25881924	0.74118076	0.75102059	14578	191	1.92996496	0
AT1G78730	3	79.0433333	20.95	6.33333333	66.6666667	33.3333333	8.33333333	6.00607778	2.32683333	8.33291111	5.55527407	2.77763704	0.03658217	0.07316434	0.10974651	0.25956708	0.74043292	0.75031496	14578	192	2.58122389	0
AT1G49290	1	73.33	26.66	15	92.85	7.14	28	11.9995	4.999	16.9985	11.3323333	5.66616667	0.039278	0.078556	0.11783399	0.26860432	0.73139568	0.74120863	14578	193	2.40038008	0
AT5G19280	40	64.38775	35.30375	23.55	58.85825	41.07975	25.7	16.1633151	9.31403313	25.4773483	16.9848988	8.49244942	0.03974117	0.07948234	0.11922352	0.27012182	0.72987818	0.7397222	14578	194	1.7353723	0
AT5G15070	15	78.0806667	21.9166667	7.26666667	82.9986667	16.9946667	15.7333333	6.67386178	2.59261111	9.26647289	6.17764859	3.0888243	0.03985781	0.07971561	0.11957342	0.27050239	0.72949761	0.7393879	14578	195	2.57418544	0
AT3G61080	3	79.36	20.6333333	6.33333333	100	0	2.5	6.02613333	2.30677778	8.33291111	5.55527407	2.77763704	0.03990954	0.07981908	0.11972862	0.270671	0.729329	0.73926841	14578	196	2.61235971	0
AT2G40890	12	78.8116667	21.1833333	6.75	59.7608333	40.2366667	3.91666667	6.3197875	2.429875	8.7496625	5.83310833	2.91655417	0.04060556	0.08121111	0.12181667	0.27292754	0.72707246	0.73703235	14578	197	2.60086939	0
AT3G07130	3	79.4433333	20.5533333	6.33333333	66.66	33.33	3	6.03141111	2.30171111	8.33312222	5.55541481	2.77770741	0.04078408	0.08156816	0.12235224	0.27350283	0.72649717	0.7365004	14578	198	2.62040318	0
AT5G21050	3	64.44	35.5533333	5.66666667	85	15	5	4.6516	3.01468889	7.66628889	5.11085926	2.55542963	0.04126881	0.08253762	0.12380642	0.27505777	0.72494223	0.73497516	14578	199	1.54297845	0
AT5G64640	9	75.9533333	24.0444444	9.77777778	90.5377778	9.45555556	14.4444444	8.42654815	3.35101235	11.7775605	7.851707	3.9258535	0.04208542	0.08417083	0.12625625	0.27765428	0.72234572	0.73239365	14578	200	2.5146276	0
AT3G18760	9	69.2566667	30.4911111	60.1111111	71.56	28.4322222	48.5555556	42.6309519	19.3285457	61.9594975	41.3063317	20.6531658	0.0424782	0.0849564	0.1274346	0.27889309	0.72110691	0.73118846	14578	201	2.20559542	0
AT1G26800	9	80.7388889	19.2555556	5.77777778	100	0	6.66666667	5.66491358	2.11254321	7.77745679	5.18497119	2.5924856	0.04442545	0.08885091	0.13327636	0.28494111	0.71505889	0.72510633	14578	202	2.68156105	0
AT3G06030	22	77.0668182	22.9286364	8.59090909	84.4704545	15.5281818	4.68181818	7.62074029	2.96977831	10.5905186	7.06034573	3.53017287	0.0444797	0.0889594	0.1334391	0.28510742	0.71489258	0.7249881	14578	203	2.56609737	0
AT1G72120	7	80.3371429	19.6557143	6	100	0	3.71428571	5.82022857	2.17934286	7.99957143	5.33304762	2.66652381	0.04450462	0.08900925	0.13351387	0.2851838	0.7148162	0.72496108	14578	204	2.67063466	0
AT4G18020	31	79.076129	20.9206452	6.80645161	67.7225806	32.2732258	4.74193548	6.38227846	2.42395359	8.80623205	5.87082137	2.93541068	0.04455737	0.08911474	0.13367211	0.28534535	0.71465465	0.72484766	14578	205	2.63300357	0
AT2G20635	20	76.288	23.707	9.8	72.6765	27.3195	6.9	8.476224	3.323286	11.79951	7.86634	3.93317	0.04728482	0.09456965	0.14185447	0.29355566	0.70644434	0.7165701	14578	206	2.55055508	0
AT4G21192	2	63.885	36.105	12	82.9	17.09	11	8.6662	5.3326	13.9988	9.33253333	4.66626667	0.04757552	0.09515104	0.14272656	0.29441465	0.70558535	0.71574861	14578	207	1.62513596	0
AT1G69485	2	81.665	18.33	5.5	42.105	57.89	16.5	5.491575	2.00815	7.499725	4.99981667	2.49990833	0.04836703	0.09673405	0.14510108	0.29673839	0.70326161	0.71344104	14578	208	2.73464383	0
AT3G22150	2	81.665	18.33	5.5	100	0	2.5	5.491575	2.00815	7.499725	4.99981667	2.49990833	0.04836703	0.09673405	0.14510108	0.29673839	0.70326161	0.71349069	14578	209	2.73464383	0
AT4G24910	2	81.665	18.33	5.5	50	50	2.5	5.491575	2.00815	7.499725	4.99981667	2.49990833	0.04836703	0.09673405	0.14510108	0.29673839	0.70326161	0.71354035	14578	210	2.73464383	0
AT5G51600	18	78.235	21.7594444	7.77777778	65.3433333	34.6544444	5.44444444	7.08494444	2.69240123	9.77734568	6.51823045	3.25911523	0.04927177	0.09854354	0.14781531	0.29936807	0.70063193	0.71092172	14578	211	2.63145937	0
AT5G14850	4	80.3525	19.6375	6.25	100	0	7.5	6.02203125	2.22734375	8.249375	5.49958333	2.74979167	0.04963136	0.09926273	0.14889409	0.30040555	0.69959445	0.70991841	14578	212	2.70368292	0
AT2G41600	2	76.7	23.295	9.5	87.5	12.5	7.5	8.2865	3.213025	11.499525	7.66635	3.833175	0.05016547	0.10033093	0.1504964	0.30193857	0.69806143	0.70841208	14578	213	2.57903378	0
AT1G74370	13	78.1930769	21.8015385	7.92307692	95.4418182	4.55545455	7.81818182	7.19529763	2.72735266	9.9226503	6.6151002	3.3075501	0.05088798	0.10177595	0.15266393	0.3039975	0.6960025	0.70637179	14578	214	2.63819847	0
AT5G23920	12	63.7083333	36.2875	12.75	66.7233333	33.2691667	16.9166667	9.1228125	5.62665625	14.7494688	9.83297917	4.91648958	0.05129032	0.10258065	0.15387097	0.30513677	0.69486323	0.70526465	14578	215	1.62135593	0
AT4G14305	2	63.485	36.505	8	88.885	11.11	8.5	6.0788	3.9204	9.9992	6.66613333	3.33306667	0.05174821	0.10349641	0.15524462	0.30642704	0.69357296	0.70400408	14578	216	1.55055607	0
AT3G21300	7	63.46	36.5328571	7.42857143	81.07	18.9257143	11.5714286	5.71417143	3.71386939	9.42804082	6.28536054	3.14268027	0.05190744	0.10381489	0.15572233	0.30687421	0.69312579	0.70359918	14578	217	1.53860323	0
AT4G16110	7	73.5642857	26.43	16.5714286	78.3671429	21.6257143	13.2857143	13.1906531	5.37982857	18.5704816	12.3803211	6.19016054	0.05303884	0.10607769	0.15911653	0.31002879	0.68997121	0.70044571	14578	218	2.45187238	0
AT1G11320	2	75.89	24.105	11	84.385	15.605	15	9.3479	3.65155	12.99945	8.6663	4.33315	0.05360749	0.10721497	0.16082246	0.31159958	0.68840042	0.69889974	14578	219	2.55998138	0
AT1G67370	2	63.46	36.535	10.5	75.69	24.305	8.5	7.6633	4.836175	12.499475	8.33298333	4.16649167	0.05381935	0.1076387	0.16145806	0.31218235	0.68781765	0.69835672	14578	220	1.58457872	0
AT5G16180	7	78.1971429	21.7957143	8.14285714	81.1571429	18.8371429	6.71428571	7.36748163	2.77479388	10.1422755	6.76151701	3.3807585	0.05430632	0.10861265	0.16291897	0.31351681	0.68648319	0.69705035	14578	221	2.65514556	0
AT5G13060	22	71.4872727	28.5040909	28.8636364	74.9036364	25.0886364	32.3636364	21.6338264	9.22731715	30.8611436	20.5740957	10.2870479	0.05458462	0.10916924	0.16375386	0.31427632	0.68572368	0.69632766	14578	222	2.34454133	0
AT3G48185	2	76.36	23.635	10.5	76.185	23.805	6.5	9.0178	3.481675	12.499475	8.33298333	4.16649167	0.05627923	0.11255846	0.16883768	0.31885313	0.68114687	0.69172825	14578	223	2.59007518	0
AT4G28590	7	76.9785714	23.0128571	9.71428571	90.5742857	9.42142857	9.28571429	8.47791837	3.23553469	11.7134531	7.80896871	3.90448435	0.05730509	0.11461018	0.17191527	0.32158477	0.67841523	0.68900217	14578	224	2.62025265	0
AT1G60600	8	82.26	17.73625	5.625	89.5825	10.41625	4.875	5.627125	1.99766406	7.62478906	5.08319271	2.54159635	0.05820404	0.11640807	0.17461211	0.32395501	0.67604499	0.68664278	14578	225	2.8168525	0
AT2G05590	2	73.075	26.915	19.5	93.75	6.25	18.5	15.249625	6.248425	21.49805	14.3320333	7.16601667	0.05874773	0.11749547	0.1762432	0.32537814	0.67462186	0.68524508	14578	226	2.44055502	0
AT3G47780	2	76.185	23.805	11	28.57	71.425	5.5	9.38035	3.61855	12.9989	8.66593333	4.33296667	0.05889627	0.11779255	0.17668882	0.3257656	0.6742344	0.68489924	14578	227	2.59229526	0
AT4G19100	6	74.3366667	25.655	15.1666667	89.3033333	10.6916667	7.83333333	12.2743944	4.89100833	17.1654028	11.4436019	5.72180093	0.06031461	0.12062921	0.18094382	0.32943661	0.67056339	0.68121764	14578	228	2.50958363	0
AT3G60660	11	73.2872727	26.7063636	18.9090909	80.5118182	19.4827273	18	14.857957	6.04993058	20.9078876	13.9385917	6.96929587	0.06063974	0.12127947	0.18191921	0.33027094	0.66972906	0.68041747	14578	229	2.45588885	0
AT1G06050	2	63.375	36.615	15.5	96.875	3.125	12.5	10.823125	6.675325	17.49845	11.6656333	5.83281667	0.06084713	0.12169426	0.18254139	0.33080175	0.66919825	0.67992557	14578	230	1.621363	0
AT4G37490	20	76.746	23.2495	10.35	83.546	16.4455	17.45	8.943211	3.40632325	12.3495343	8.23302283	4.11651142	0.06126149	0.12252298	0.18378446	0.3318591	0.6681409	0.67889859	14578	231	2.62547338	0
AT4G17610	26	62.9907692	37.0042308	10.0769231	64.7815385	35.2126923	11.3076923	7.34753136	4.72888787	12.0764192	8.05094615	4.02547308	0.06145767	0.12291533	0.184373	0.33235822	0.66764178	0.67843872	14578	232	1.55375462	0
AT1G64200	3	71.7166667	28.2733333	29	70.3633333	29.6266667	33	21.7978333	9.19926667	30.9971	20.6647333	10.3323667	0.06213076	0.12426152	0.18639228	0.33406359	0.66593641	0.67675294	14578	233	2.36951858	0
AT5G55520	17	79.0305882	20.9641176	7.88235294	67.2888235	32.7064706	6.47058824	7.2294699	2.65246574	9.88193564	6.58795709	3.29397855	0.06246833	0.12493666	0.18740499	0.33491474	0.66508526	0.67593508	14578	234	2.72556579	0
AT1G04540	5	77.998	14.666	5.4	100	0	3.6	5.211892	1.791964	7.003856	4.66923733	2.33461867	0.06306685	0.1261337	0.18920055	0.33641717	0.66358283	0.67445517	14578	235	2.9084803	0
AT1G64150	10	77.664	22.329	9.3	70.195	29.8	7.5	8.222752	3.076597	11.299349	7.53289933	3.76644967	0.06317577	0.12635154	0.1895273	0.33668967	0.66331033	0.67422521	14578	236	2.67267764	0
AT4G37760	16	76.420625	23.573125	11.0625	63.251875	36.7425	10.4375	9.45403164	3.60777695	13.0618086	8.7078724	4.3539362	0.06393681	0.12787363	0.19181044	0.33858595	0.66141405	0.67234461	14578	237	2.62045901	0
AT2G02740	6	74.3883333	25.605	15.5	76.8333333	22.3283333	19.5	12.5301917	4.968775	17.4989667	11.6659778	5.83298889	0.06402084	0.12804167	0.19206251	0.33879447	0.66120553	0.67217951	14578	238	2.52178689	0
AT2G31560	4	81.605	18.3925	6.25	100	0	1	6.1003125	2.14953125	8.24984375	5.49989583	2.74994792	0.06554673	0.13109346	0.19664018	0.34255343	0.65744657	0.66840478	14578	239	2.8379734	0
AT1G03780	38	79.7486842	20.2447368	7.47368421	78.9005405	21.0940541	10.027027	6.96016482	2.5130277	9.47319252	6.31546168	3.15773084	0.06581342	0.13162684	0.19744026	0.34320503	0.65679497	0.66778889	14578	240	2.76963315	0
AT4G38070	8	82.365	17.63375	5.875	81.61125	18.3825	8.875	5.83894375	2.03598281	7.87492656	5.24995104	2.62497552	0.06607917	0.13215834	0.19823751	0.34385275	0.65614725	0.66717686	14578	241	2.86787477	0
AT5G66280	11	62.7345455	37.2590909	10.3636364	62.7	31.61	22.2727273	7.50158017	4.86139669	12.3629769	8.24198457	4.12099229	0.06651295	0.13302589	0.19953884	0.34490666	0.65509334	0.66615169	14578	242	1.54309155	0
AT1G69587	2	62.5	37.5	8	94.59	5.4	55.5	6	4	10	6.66666667	3.33333333	0.06666667	0.13333333	0.2	0.34527915	0.65472085	0.66581936	14578	243	1.5	0
AT3G17350	5	77.796	22.198	9.4	42.38	57.612	12.6	8.312824	3.086612	11.399436	7.599624	3.799812	0.0669315	0.133863	0.2007945	0.34591969	0.65408031	0.66521437	14578	244	2.69318722	0
AT2G44920	30	62.8263333	37.1673333	12.0333333	67.0706667	32.9246667	10.0333333	8.56010211	5.47246911	14.0325712	9.35504748	4.67752374	0.0675505	0.135101	0.2026515	0.34741091	0.65258909	0.66374407	14578	245	1.56421205	0
AT5G23870	22	73.1172727	26.8736364	20.9545455	71.0568182	28.9345455	30.8636364	16.3213921	6.63124835	22.9526405	15.3017603	7.65088017	0.0679431	0.1358862	0.2038293	0.34835246	0.65164754	0.66283267	14578	246	2.46128501	0
AT3G58150	6	76.895	23.1	10.6666667	80.73	19.2666667	13	9.20213333	3.464	12.6661333	8.44408889	4.22204444	0.06805132	0.13610264	0.20415395	0.34861142	0.65138858	0.6626155	14578	247	2.656505	0
AT3G53310	2	83.33	16.665	5.5	63.33	36.665	4	5.58315	1.916575	7.499725	4.99981667	2.49990833	0.06805805	0.1361161	0.20417415	0.34862752	0.65137248	0.66264536	14578	248	2.91308715	0
AT1G06540	7	75.1928571	24.8042857	13.8571429	97.4585714	2.53857143	9.57142857	11.4195816	4.43716531	15.8567469	10.5711646	5.28558231	0.06809197	0.13618394	0.20427591	0.34870863	0.65129137	0.66260909	14578	249	2.57362096	0
AT1G14150	6	62.325	37.6716667	7.5	100	0	3.16666667	5.674375	3.825375	9.49975	6.33316667	3.16658333	0.06852914	0.13705828	0.20558742	0.34975185	0.65024815	0.66159391	14578	250	1.48335131	0
AT2G33560	5	62	38	5.4	40	60	2	4.348	3.052	7.4	4.93333333	2.46666667	0.06944901	0.13889802	0.20834703	0.35193392	0.64806608	0.65941979	14578	251	1.42463958	0
AT1G22140	5	74.458	25.536	16	86.09	13.904	18.8	12.91328	5.08576	17.99904	11.99936	5.99968	0.06960786	0.13921572	0.20882358	0.35230896	0.64769104	0.65908418	14578	252	2.53910527	0
AT5G38520	34	62.3079412	37.6867647	7.97058824	67.7567647	32.2388235	10.1176471	5.96630943	4.00385683	9.97016626	6.64677751	3.32338875	0.06966335	0.13932671	0.20899006	0.35243986	0.64756014	0.65899698	14578	253	1.49014055	0
AT4G35620	6	81.19	18.8083333	6.66666667	97.6183333	2.38	5.33333333	6.41266667	2.25388889	8.66655556	5.7777037	2.88885185	0.0697817	0.13956339	0.20934509	0.3527188	0.6472812	0.6587591	14578	254	2.84515652	0
AT2G05070	6	67.955	31.95	307.333333	67.5433333	32.4466667	403.166667	209.848367	99.193	309.041367	206.027578	103.013789	0.07085667	0.14171334	0.21257	0.35523953	0.64476047	0.65623949	14578	255	2.11555621	0
AT5G56270	22	76.3013636	23.6922727	11.9090909	71.2372727	28.755	11.4090909	10.0867988	3.8215343	13.9083331	9.27222204	4.63611102	0.07156162	0.14312324	0.21468486	0.35688002	0.64311998	0.65461549	14578	256	2.6394631	0
AT1G08630	9	75.9177778	24.0744444	12.6666667	70.7833333	29.2077778	8.66666667	10.6162519	4.04942963	14.6656815	9.77712099	4.88856049	0.07201922	0.14403844	0.21605765	0.35793965	0.64206035	0.65358255	14578	257	2.62166597	0
AT4G23000	4	79.8075	20.185	7.75	87.115	12.8775	8.5	7.18508125	2.5643375	9.74941875	6.4996125	3.24980625	0.0722916	0.14458321	0.21687481	0.35856846	0.64143154	0.65298806	14578	258	2.80192496	0
AT1G49630	9	82.5911111	17.4066667	6	97.7777778	2.22222222	8.11111111	5.95546667	2.0444	7.99986667	5.33324444	2.66662222	0.0725938	0.14518761	0.21778141	0.3592644	0.6407356	0.65232513	14578	259	2.91306333	0
AT5G13200	5	61.9	38.094	6.4	77.018	22.978	9.2	4.9616	3.438016	8.399616	5.599744	2.799872	0.07272257	0.14544514	0.2181677	0.3595604	0.6404396	0.65206931	14578	260	1.44315791	0
AT1G04645	9	67.8733333	32.05	359.666667	64.7322222	35.2577778	238.111111	245.117756	116.273167	361.390922	240.927281	120.463641	0.07288537	0.14577073	0.2186561	0.35993418	0.64006582	0.65173427	14578	261	2.10811972	0
AT2G03340	4	85	15	5	100	0	2.75	5.25	1.75	7	4.66666667	2.33333333	0.07291667	0.14583333	0.21875	0.36000599	0.63999401	0.65170667	14578	262	3	0
AT5G17250	20	78.6155	21.3815	8.9	84.3285	15.6675	9.05	7.9967795	2.9029535	10.899733	7.26648867	3.63324433	0.07339511	0.14679021	0.22018532	0.36110125	0.63889875	0.65063682	14578	263	2.75470465	0
AT3G10870	15	76.372	23.6213333	12	69.746	30.248	9.8	10.16464	3.83456	13.9992	9.3328	4.6664	0.07414257	0.14828514	0.22242771	0.36280368	0.63719632	0.64894844	14578	264	2.65079696	0
AT2G28620	5	84.666	15.332	5.2	52.666	47.332	3.8	5.402632	1.797264	7.199896	4.79993067	2.39996533	0.07567795	0.15135589	0.22703384	0.36626803	0.63373197	0.64546528	14578	265	3.00603139	0
AT1G17455	2	80.355	19.64	7.5	70	30	5.5	7.026625	2.473	9.499625	6.33308333	3.16654167	0.07595037	0.15190075	0.22785112	0.36687821	0.63312179	0.64488886	14578	266	2.84133643	0
AT1G27880	2	82.855	17.14	6	100	0	8	5.9713	2.0284	7.9997	5.33313333	2.66656667	0.07636349	0.15272699	0.22909048	0.36780096	0.63219904	0.64399397	14578	267	2.94384737	0
AT4G38910	2	82.855	17.14	6	100	0	5	5.9713	2.0284	7.9997	5.33313333	2.66656667	0.07636349	0.15272699	0.22909048	0.36780096	0.63219904	0.64403897	14578	268	2.94384737	0
AT5G36950	2	82.855	17.14	6	67.945	32.045	12.5	5.9713	2.0284	7.9997	5.33313333	2.66656667	0.07636349	0.15272699	0.22909048	0.36780096	0.63219904	0.64408398	14578	269	2.94384737	0
AT4G35420	9	82.2588889	17.7355556	6.33333333	77.0355556	22.9622222	4	6.20972963	2.12325185	8.33298148	5.55532099	2.77766049	0.07708838	0.15417675	0.23126513	0.36941266	0.63058734	0.64248688	14578	270	2.92463168	0
AT1G14580	4	76.66	23.3325	11.75	87.27	12.7225	20	10.00755	3.74156875	13.7491188	9.16607917	4.58303958	0.0772493	0.15449859	0.23174789	0.36976919	0.63023081	0.64216851	14578	271	2.6746936	0
AT3G23670	23	79.8908696	20.106087	8	73.2404348	26.7552174	7.04347826	7.39126957	2.60848696	9.99975652	6.66650435	3.33325217	0.07879461	0.15758922	0.23638383	0.37316981	0.62683019	0.63874811	14578	272	2.83354668	0
AT3G20490	3	78.25	21.7433333	9.66666667	89.3366667	10.6533333	19	8.56416667	3.10185556	11.6660222	7.77734815	3.88867407	0.07960083	0.15920166	0.2388025	0.37492764	0.62507236	0.63700139	14578	273	2.76098178	0
AT5G36700	43	81.76	18.2353488	6.72093023	82.7567442	17.2411628	8.62790698	6.49503256	2.22558507	8.72061763	5.81374509	2.90687254	0.07983711	0.15967422	0.23951134	0.37544072	0.62455928	0.63652301	14578	274	2.91834836	0
AT5G43470	4	85	15	5.25	75	25	2.5	5.4625	1.7875	7.25	4.83333333	2.41666667	0.08190014	0.16380029	0.24570043	0.37988106	0.62011894	0.6320418	14578	275	3.05594406	0
AT3G07565	22	79.9222727	20.075	8.18181818	82.3859091	17.6109091	7.5	7.53909504	2.6425	10.181595	6.78773003	3.39386501	0.08317204	0.16634409	0.24951613	0.38258401	0.61741599	0.62933088	14578	276	2.8530161	0
AT2G15340	2	70	30	70	28	72	25	50	22	72	48	24	0.08333333	0.16666667	0.25	0.38292492	0.61707508	0.62902737	14578	277	2.27272727	0
AT2G16570	1	62.5	37.5	16	52.63	47.36	19	11	7	18	12	6	0.08333333	0.16666667	0.25	0.38292492	0.61707508	0.62907136	14578	278	1.57142857	0
AT1G19490	1	83.33	16.66	6	100	0	6	5.9998	1.9996	7.9994	5.33293333	2.66646667	0.0833896	0.16677919	0.25016879	0.38304374	0.61695626	0.62899422	14578	279	3.0005001	0
AT1G20720	1	83.33	16.66	6	80	20	5	5.9998	1.9996	7.9994	5.33293333	2.66646667	0.0833896	0.16677919	0.25016879	0.38304374	0.61695626	0.62903821	14578	280	3.0005001	0
AT1G79360	1	83.33	16.66	6	33.33	66.66	3	5.9998	1.9996	7.9994	5.33293333	2.66646667	0.0833896	0.16677919	0.25016879	0.38304374	0.61695626	0.62908221	14578	281	3.0005001	0
AT2G07170	1	83.33	16.66	6	100	0	1	5.9998	1.9996	7.9994	5.33293333	2.66646667	0.0833896	0.16677919	0.25016879	0.38304374	0.61695626	0.62912621	14578	282	3.0005001	0
AT2G29760	1	83.33	16.66	6	60	40	5	5.9998	1.9996	7.9994	5.33293333	2.66646667	0.0833896	0.16677919	0.25016879	0.38304374	0.61695626	0.62917022	14578	283	3.0005001	0
AT2G34670	1	83.33	16.66	6	100	0	2	5.9998	1.9996	7.9994	5.33293333	2.66646667	0.0833896	0.16677919	0.25016879	0.38304374	0.61695626	0.62921424	14578	284	3.0005001	0
AT2G46100	1	83.33	16.66	6	83.33	16.66	6	5.9998	1.9996	7.9994	5.33293333	2.66646667	0.0833896	0.16677919	0.25016879	0.38304374	0.61695626	0.62925826	14578	285	3.0005001	0
AT3G58650	1	83.33	16.66	6	50	50	4	5.9998	1.9996	7.9994	5.33293333	2.66646667	0.0833896	0.16677919	0.25016879	0.38304374	0.61695626	0.62930229	14578	286	3.0005001	0
AT4G00650	1	83.33	16.66	6	100	0	10	5.9998	1.9996	7.9994	5.33293333	2.66646667	0.0833896	0.16677919	0.25016879	0.38304374	0.61695626	0.62934632	14578	287	3.0005001	0
AT5G03670	1	83.33	16.66	6	100	0	1	5.9998	1.9996	7.9994	5.33293333	2.66646667	0.0833896	0.16677919	0.25016879	0.38304374	0.61695626	0.62939036	14578	288	3.0005001	0
AT5G47160	2	83.33	16.66	6	100	0	4	5.9998	1.9996	7.9994	5.33293333	2.66646667	0.0833896	0.16677919	0.25016879	0.38304374	0.61695626	0.62943441	14578	289	3.0005001	0
AT5G55450	1	83.33	16.66	6	75	25	4	5.9998	1.9996	7.9994	5.33293333	2.66646667	0.0833896	0.16677919	0.25016879	0.38304374	0.61695626	0.62947846	14578	290	3.0005001	0
AT5G64390	1	83.33	16.66	6	100	0	4	5.9998	1.9996	7.9994	5.33293333	2.66646667	0.0833896	0.16677919	0.25016879	0.38304374	0.61695626	0.62952252	14578	291	3.0005001	0
AT5G53520	2	64.425	35.57	81.5	75.075	24.915	86.5	53.506375	29.98955	83.495925	55.66395	27.831975	0.08362917	0.16725834	0.25088751	0.38354915	0.61645085	0.62905085	14578	292	1.78416732	0
AT1G47740	7	83.06	16.9371429	6.14285714	83.1628571	16.8357143	3.85714286	6.10225714	2.04042449	8.14268163	5.42845442	2.71422721	0.08363524	0.16727049	0.25090573	0.38356195	0.61643805	0.62908182	14578	293	2.99068021	0
AT2G07783	9	68.1911111	31.7022222	260.888889	67.7277778	32.2388889	279.111111	178.903032	83.7075753	262.610607	175.073738	87.5368691	0.08375609	0.16751217	0.25126826	0.38381653	0.61618347	0.62886605	14578	294	2.13723825	0
AT5G19940	49	73.2361224	26.7571429	23.1632653	68.8053061	31.19	16.2040816	17.9638773	7.19782799	25.1617053	16.7744702	8.38723511	0.08433586	0.16867171	0.25300757	0.38503473	0.61496527	0.62766672	14578	295	2.49573585	0
AT2G22840	9	80.0788889	19.9155556	8.11111111	75.0244444	24.9722222	9.77777778	7.49528765	2.61537284	10.1106605	6.74044033	3.37022016	0.08453372	0.16906744	0.25360116	0.38544927	0.61455073	0.62728753	14578	296	2.86585818	0
AT2G07711	7	72.3242857	27.6728571	29.8571429	61.4571429	38.54	37.8571429	22.5939653	9.26232449	31.8562898	21.2375265	10.6187633	0.08663561	0.17327123	0.25990684	0.38981584	0.61018416	0.62287408	14578	297	2.43934072	0
AT4G00240	5	83.57	16.428	6	80.158	19.834	14.2	6.0142	1.98568	7.99988	5.33325333	2.66662667	0.08694287	0.17388574	0.26082862	0.39044855	0.60955145	0.62227179	14578	298	3.02878611	0
AT5G01610	7	84.2142857	15.7814286	5.71428571	91.4285714	8.57142857	5.42857143	5.8122449	1.90179592	7.71404082	5.14269388	2.57134694	0.08717193	0.17434387	0.2615158	0.39091931	0.60908069	0.62183474	14578	299	3.05618749	0
AT5G04140	14	60.7907143	39.2085714	6.07142857	67.03625	32.95875	4.375	4.6908648	3.38052041	8.0713852	5.38092347	2.69046173	0.08849428	0.17698857	0.26548285	0.39362186	0.60637814	0.61911896	14578	300	1.38761617	0
AT4G09467	6	77.3566667	22.64	11.5	72.1983333	27.7983333	9.5	9.89601667	3.6036	13.4996167	8.99974444	4.49987222	0.08925852	0.17851705	0.26777557	0.39517214	0.60482786	0.61757936	14578	301	2.74614737	0
AT5G52630	3	76.86	23.1366667	12.3333333	100	0	8.33333333	10.4794	3.85352222	14.3329222	9.55528148	4.77764074	0.08937414	0.17874827	0.26812241	0.39540594	0.60459406	0.61738388	14578	302	2.71943417	0
AT2G27580	11	75.2190909	24.7754545	16	86.6663636	13.3327273	9.27272727	13.0350545	4.96407273	17.9991273	11.9994182	5.99970909	0.08938289	0.17876578	0.26814867	0.39542363	0.60457637	0.61740906	14578	303	2.62587904	0
AT1G12370	9	77.9988889	21.9966667	10.6666667	97.7777778	2.22222222	8.22222222	9.31988148	3.34631111	12.6661926	8.4441284	4.2220642	0.09082565	0.1816513	0.27247696	0.39832497	0.60167503	0.61448918	14578	304	2.78512104	0
AT4G22990	16	80.13875	19.231875	8	93.95875	6.0375	5.1875	7.4111	2.53855	9.94965	6.6331	3.31655	0.09125205	0.18250411	0.27375616	0.39917684	0.60082316	0.61366217	14578	305	2.91942251	0
AT3G44020	5	77.546	22.448	11.4	73.816	26.18	7	9.840244	3.559072	13.399316	8.93287733	4.46643867	0.09216675	0.1843335	0.27650025	0.40099569	0.59900431	0.61184731	14578	306	2.7648342	0
AT3G18880	6	75.1416667	24.8516667	16.6666667	12.31	87.6883333	4.83333333	13.5236111	5.14194444	18.6655556	12.4437037	6.22185185	0.09371808	0.18743616	0.28115424	0.40405432	0.59594568	0.60876576	14578	307	2.6300578	0
AT1G04760	1	60	40	5	75	25	4	4	3	7	4.66666667	2.33333333	0.0952381	0.19047619	0.28571429	0.4070199	0.5929801	0.60577883	14578	308	1.33333333	0
AT1G10417	3	60	40	5	100	0	3.33333333	4	3	7	4.66666667	2.33333333	0.0952381	0.19047619	0.28571429	0.4070199	0.5929801	0.60582128	14578	309	1.33333333	0
AT1G52150	1	60	40	5	66.66	33.33	3	4	3	7	4.66666667	2.33333333	0.0952381	0.19047619	0.28571429	0.4070199	0.5929801	0.60586374	14578	310	1.33333333	0
AT1G76170	1	60	40	5	0	100	3	4	3	7	4.66666667	2.33333333	0.0952381	0.19047619	0.28571429	0.4070199	0.5929801	0.60590621	14578	311	1.33333333	0
AT2G03410	1	60	40	5	100	0	1	4	3	7	4.66666667	2.33333333	0.0952381	0.19047619	0.28571429	0.4070199	0.5929801	0.60594868	14578	312	1.33333333	0
AT2G33640	1	60	40	5	100	0	4	4	3	7	4.66666667	2.33333333	0.0952381	0.19047619	0.28571429	0.4070199	0.5929801	0.60599116	14578	313	1.33333333	0
AT2G39110	1	60	40	5	100	0	4	4	3	7	4.66666667	2.33333333	0.0952381	0.19047619	0.28571429	0.4070199	0.5929801	0.60603364	14578	314	1.33333333	0
AT3G03430	2	60	40	5	0	100	1	4	3	7	4.66666667	2.33333333	0.0952381	0.19047619	0.28571429	0.4070199	0.5929801	0.60607613	14578	315	1.33333333	0
AT3G06260	1	60	40	5	100	0	1	4	3	7	4.66666667	2.33333333	0.0952381	0.19047619	0.28571429	0.4070199	0.5929801	0.60611863	14578	316	1.33333333	0
AT3G13020	1	60	40	5	100	0	1	4	3	7	4.66666667	2.33333333	0.0952381	0.19047619	0.28571429	0.4070199	0.5929801	0.60616113	14578	317	1.33333333	0
AT3G16700	1	60	40	5	100	0	11	4	3	7	4.66666667	2.33333333	0.0952381	0.19047619	0.28571429	0.4070199	0.5929801	0.60620364	14578	318	1.33333333	0
AT3G29639	2	60	40	5	46.425	53.57	7.5	4	3	7	4.66666667	2.33333333	0.0952381	0.19047619	0.28571429	0.4070199	0.5929801	0.60624615	14578	319	1.33333333	0
AT3G60961	1	60	40	5	90	10	10	4	3	7	4.66666667	2.33333333	0.0952381	0.19047619	0.28571429	0.4070199	0.5929801	0.60628867	14578	320	1.33333333	0
AT3G61198	1	60	40	5	0	100	1	4	3	7	4.66666667	2.33333333	0.0952381	0.19047619	0.28571429	0.4070199	0.5929801	0.6063312	14578	321	1.33333333	0
AT5G50170	1	60	40	5	80	20	5	4	3	7	4.66666667	2.33333333	0.0952381	0.19047619	0.28571429	0.4070199	0.5929801	0.60637373	14578	322	1.33333333	0
AT4G13370	5	80.554	19.444	8.2	76.592	23.402	6.6	7.605428	2.594408	10.199836	6.79989067	3.39994533	0.09542659	0.19085318	0.28627978	0.40738554	0.59261446	0.60604234	14578	323	2.93146953	0
AT3G10110	3	75.8333333	24.16	15	97.7766667	2.22	12.6666667	12.375	4.624	16.999	11.3326667	5.66633333	0.09586965	0.1917393	0.28760895	0.40824314	0.59175686	0.60520777	14578	324	2.67625433	0
AT4G25170	6	78.7616667	21.235	10	53.6666667	46.3266667	10	8.87616667	3.1235	11.9996667	7.99977778	3.99988889	0.09600985	0.19201971	0.28802956	0.40851399	0.59148601	0.6049732	14578	325	2.84173737	0
AT1G55550	11	61.7418182	38.2518182	13.5454545	68.5072727	31.4836364	20.1818182	9.36320992	6.18138264	15.5445926	10.3630617	5.18153085	0.09646798	0.19293595	0.28940393	0.40939724	0.59060276	0.6041122	14578	326	1.51474362	0
AT1G64680	16	82.03125	17.965	7.1875	95.430625	4.214375	22.3125	6.89599609	2.29123438	9.18723047	6.12482031	3.06241016	0.0970987	0.1941974	0.2912961	0.41060884	0.58939116	0.60291518	14578	327	3.00972968	0
AT5G05460	4	60	40	5.5	100	0	2.5	4.3	3.2	7.5	5	2.5	0.098	0.196	0.294	0.41233144	0.58766857	0.60119525	14578	328	1.34375	0
AT3G16150	12	62.4541667	37.5383333	21.75	49.1908333	50.8025	18.9166667	14.5837813	9.1645875	23.7483688	15.8322458	7.91612292	0.09844869	0.19689737	0.29534606	0.41318516	0.58681484	0.60036401	14578	329	1.59131889	0
AT2G32415	15	81.502	18.4933333	7.6	94.0846667	5.912	6.86666667	7.194152	2.40549333	9.59964533	6.39976356	3.19988178	0.09860567	0.19721135	0.29581702	0.41348327	0.58651673	0.60010113	14578	330	2.99071791	0
AT1G49600	14	79.88	20.1157143	9	58.4292857	41.5657143	11.9285714	8.1892	2.81041429	10.9996143	7.33307619	3.6665381	0.09995096	0.19990191	0.29985287	0.41602533	0.58397467	0.59754213	14578	331	2.91387645	0
AT1G04620	17	76.9541176	23.0411765	12.9411765	84.8405882	15.1541176	12.2941176	10.9587682	3.98179931	14.9405675	9.96037832	4.98018916	0.10007474	0.20014948	0.30022423	0.41625812	0.58374188	0.59734587	14578	332	2.7522151	0
AT2G07180	58	74.4831034	25.5089655	19.637931	75.9351724	23.7918966	20.0862069	15.6269405	6.00943306	21.6363735	14.424249	7.21212451	0.10028021	0.20056042	0.30084063	0.4166441	0.5833559	0.59699279	14578	333	2.60040179	0
AT1G14530	20	80.627	19.3685	8.35	69.3252632	30.6684211	7.84210526	7.7323545	2.61726975	10.3496243	6.8997495	3.44987475	0.10047192	0.20094384	0.30141576	0.41700378	0.58299622	0.59666659	14578	334	2.95435902	0
AT1G30820	14	75.9485714	24.0435714	15.1428571	80.9992857	18.8264286	21.2142857	12.5007837	4.64088367	17.1416673	11.4277782	5.71388912	0.1007493	0.2014986	0.30224791	0.41752339	0.58247661	0.59617665	14578	335	2.69362142	0
AT1G02300	17	62.5364706	37.4547059	24.8235294	88.0258824	11.9647059	91.1764706	16.5237592	10.2975799	26.8213391	17.8808927	8.94044637	0.10300445	0.2060089	0.30901335	0.42171373	0.57828627	0.59192931	14578	336	1.60462548	0
AT5G05730	8	74.28875	24.56625	17.875	73.86	26.13625	18.875	14.2791141	5.39121719	19.6703313	13.1135542	6.55677708	0.10359738	0.20719476	0.31079214	0.4228055	0.5771945	0.59085327	14578	337	2.64858817	0
AT1G03630	70	73.639	26.1954286	23.4428571	73.5595714	26.4328571	21.6428571	18.2630856	7.1409569	25.4040425	16.9360283	8.46801416	0.1039843	0.20796859	0.31195289	0.42351572	0.57648428	0.59016769	14578	338	2.55751237	0
AT3G13620	14	62.2364286	37.7564286	21	77.3414286	22.4978571	31.7857143	14.06965	8.92885	22.9985	15.3323333	7.66616667	0.10398738	0.20797476	0.31196215	0.42352138	0.57647862	0.59020334	14578	339	1.57575164	0
AT1G18320	5	78.95	21.044	10.2	68.562	31.432	9.6	9.0529	3.146488	12.199388	8.13292533	4.06646267	0.10406506	0.20813013	0.31219519	0.42366376	0.57633624	0.59009901	14578	340	2.8771443	0
AT3G19210	2	81.25	18.75	8	41.665	58.33	7	7.5	2.5	10	6.66666667	3.33333333	0.10416667	0.20833333	0.3125	0.42384988	0.57615012	0.58994988	14578	341	3	0
AT1G36180	2	79.165	20.83	10	80.125	19.865	12.5	8.9165	3.083	11.9995	7.99966667	3.99983333	0.1050773	0.2101546	0.3152319	0.42551271	0.57448729	0.58828855	14578	342	2.8921505	0
AT2G43840	2	60.71	39.285	9.5	34.58	65.41	13	6.76745	4.732075	11.499525	7.66635	3.833175	0.10539842	0.21079685	0.31619527	0.42609683	0.57390317	0.58773167	14578	343	1.43012315	0
AT5G55220	30	72.7313333	27.261	31.1	58.602	41.303	35.9333333	23.6194447	9.478171	33.0976157	22.0650771	11.0325386	0.10949694	0.21899389	0.32849083	0.4334509	0.5665491	0.58024116	14578	344	2.49198339	0
AT1G06660	2	60	40	7.5	48.805	51.185	6.5	5.5	4	9.5	6.33333333	3.16666667	0.10964912	0.21929825	0.32894737	0.43372043	0.56627957	0.58000588	14578	345	1.375	0
AT2G21540	6	86.6666667	13.3333333	5.33333333	97.6183333	2.38	8	5.62222222	1.71111111	7.33333333	4.88888889	2.44444444	0.11	0.22	0.33	0.43434091	0.56565909	0.57941106	14578	346	3.28571429	0
AT3G12530	16	81.801875	18.191875	7.8125	87.338125	12.660625	6.1875	7.39077148	2.42124023	9.81201172	6.54134115	3.27067057	0.11030336	0.22060672	0.33091008	0.43487631	0.56512369	0.57890332	14578	347	3.05247343	0
AT2G15880	10	84.425	15.57	6.3	72.666	27.333	3.1	6.318775	1.98091	8.299685	5.53312333	2.76656167	0.11155517	0.22311035	0.33466552	0.43707531	0.56292469	0.57669122	14578	348	3.18983447	0
AT3G04700	2	59.82	40.175	7.5				5.4865	4.013125	9.499625	6.33308333	3.16654167	0.11316815	0.2263363	0.33950446	0.4398846	0.5601154	0.57385356	14578	349	1.36713907	0
AT5G21930	13	83.3376923	16.66	6.92307692	97.6061538	2.39307692	4.69230769	6.76953254	2.15338462	8.92291716	5.94861144	2.97430572	0.11328887	0.22657774	0.33986661	0.44009377	0.55990623	0.57367958	14578	350	3.1436709	0
AT4G39180	26	81.9673077	17.7315385	7.65384615	33.6952174	66.303913	2.73913043	7.27365163	2.35714467	9.6307963	6.42053087	3.21026543	0.11335745	0.22671491	0.34007236	0.44021254	0.55978746	0.5735982	14578	351	3.08578922	0
AT4G21070	3	80.5533333	19.4433333	9	85	15	6.33333333	8.2498	2.7499	10.9997	7.33313333	3.66656667	0.11458646	0.22917292	0.34375938	0.44233276	0.55766724	0.57146583	14578	352	3.00003637	0
AT4G03205	7	60.5842857	39.4071429	11	19.6742857	80.32	6.28571429	7.66427143	5.33478571	12.9990571	8.6660381	4.33301905	0.11580107	0.23160213	0.3474032	0.44441319	0.55558681	0.56937395	14578	353	1.43665966	0
AT3G15550	14	80.8471429	18.1292857	8.21428571	85.8007143	14.1942857	10	7.64101531	2.48919133	10.1302066	6.75347109	3.37673554	0.11664146	0.23328292	0.34992438	0.44584406	0.55415594	0.5679475	14578	354	3.06967778	0
AT1G50010	18	68.3444444	31.4577778	276.5	82.7716667	17.1005556	934.555556	189.972389	87.9807556	277.953144	185.302096	92.6510481	0.11770851	0.23541701	0.35312552	0.44765084	0.55234916	0.56613556	14578	355	2.15924935	0
AT1G59960	11	83.7645455	16.2318182	6.81818182	88.0581818	2.84818182	18.8181818	6.71121901	2.10671488	8.81793388	5.87862259	2.93931129	0.11792164	0.23584327	0.35376491	0.4480104	0.5519896	0.56580681	14578	356	3.18563232	0
AT1G30400	13	58.7153846	41.2807692	5.46153846	92.8361538	7.15692308	14.0769231	4.20676331	3.25456509	7.4613284	4.97421893	2.48710947	0.11840816	0.23681633	0.35522449	0.44882953	0.55117047	0.5650069	14578	357	1.29257311	0
AT2G46830	33	84.9	15.0969697	6.27272727	77.4972727	22.4981818	6.3030303	6.32554545	1.94699174	8.27253719	5.51502479	2.7575124	0.11911891	0.23823782	0.35735673	0.45002208	0.54997792	0.56382406	14578	358	3.24888151	0
AT2G26750	10	74.666	17.333	9.4	63.46	32.536	9	8.018604	2.629302	10.647906	7.098604	3.549302	0.11923471	0.23846942	0.35770413	0.45021593	0.54978407	0.56366497	14578	359	3.04970825	0
AT3G17365	5	84.282	15.71	6.6	87.776	12.222	4.4	6.562612	2.03686	8.599472	5.73298133	2.86649067	0.12005744	0.24011487	0.36017231	0.45158945	0.54841055	0.56229632	14578	360	3.22192591	0
AT1G55915	2	84.52	15.47	6.5	75.71	24.285	8.5	6.4938	2.00555	8.49935	5.66623333	2.83311667	0.12086805	0.2417361	0.36260416	0.4529365	0.5470635	0.56095461	14578	361	3.23791479	0
AT1G67180	2	84.52	15.47	6.5	93.75	6.25	7	6.4938	2.00555	8.49935	5.66623333	2.83311667	0.12086805	0.2417361	0.36260416	0.4529365	0.5470635	0.56099407	14578	362	3.23791479	0
AT3G28956	2	84.52	15.47	6.5	81.665	18.33	11	6.4938	2.00555	8.49935	5.66623333	2.83311667	0.12086805	0.2417361	0.36260416	0.4529365	0.5470635	0.56103353	14578	363	3.23791479	0
AT2G28720	6	61.6466667	38.3466667	20	75.135	24.8583333	34.8333333	13.3293333	8.66933333	21.9986667	14.6657778	7.33288889	0.12178582	0.24357164	0.36535746	0.45445421	0.54554579	0.55951643	14578	364	1.53752691	0
AT1G13270	33	77.6257576	22.1351515	12.8787879	80.0706061	14.8675758	19.2424242	10.9972567	3.85073921	14.8479959	9.89866391	4.94933196	0.12192615	0.24385231	0.36577846	0.45468559	0.54531441	0.55931847	14578	365	2.85588196	0
AT2G36630	17	61.5041176	38.4882353	18.7058824	69.8347059	30.1564706	20.6470588	12.5048879	8.19956401	20.7044519	13.8029679	6.90148397	0.12207605	0.2441521	0.36622815	0.45493254	0.54506746	0.55910452	14578	366	1.52506741	0
AT3G29100	19	81.8405263	17.1021053	7.68421053	88.5705263	11.4263158	12.5789474	7.28879834	2.31416177	9.60296011	6.40197341	3.2009867	0.12284626	0.24569251	0.36853877	0.45619815	0.54380185	0.55784556	14578	367	3.14964944	0
AT5G06770	10	62.42	37.571	31	72.965	27.026	47.2	20.3502	12.64701	32.99721	21.99814	10.99907	0.12345163	0.24690326	0.37035489	0.45718911	0.54281089	0.5568682	14578	368	1.60909179	0
AT5G05240	8	82.01375	17.98125	8.125	77.0825	22.91	6.5	7.66361719	2.46097656	10.1245938	6.74972917	3.37486458	0.12373701	0.24747402	0.37121103	0.45765511	0.54234489	0.55642929	14578	369	3.11405533	0
AT3G27640	1	80	20	10	92.3	7.69	13	9	3	12	8	4	0.125	0.25	0.375	0.45970863	0.54029137	0.55436146	14578	370	3	0
AT5G51380	1	80	20	10	63.63	36.36	11	9	3	12	8	4	0.125	0.25	0.375	0.45970863	0.54029137	0.55440048	14578	371	3	0
AT3G55080	5	88	12	5.2	93.332	6.666	2.4	5.576	1.624	7.2	4.8	2.4	0.12545333	0.25090667	0.37636	0.46044223	0.53955777	0.55368669	14578	372	3.43349754	0
AT5G59050	7	84.9471429	15.0485714	6.42857143	54.3033333	45.6933333	5.66666667	6.46088776	1.96740816	8.42829592	5.61886395	2.80943197	0.12618282	0.25236564	0.37854846	0.4616189	0.5383811	0.55251811	14578	373	3.28395901	0
AT1G68730	3	77.5133333	22.48	13.6666667	100	0	7	11.5934889	4.07226667	15.6657556	10.443837	5.22191852	0.12655305	0.25310609	0.37965914	0.46221428	0.53778572	0.55194594	14578	374	2.84693755	0
AT2G39800	45	85.3564444	14.6404444	6.26666667	85.1517778	14.8448889	7.48888889	6.34900385	1.91746785	8.2664717	5.51098114	2.75549057	0.12743322	0.25486644	0.38229966	0.46362494	0.53637506	0.5505369	14578	375	3.31113966	0
AT3G26115	3	87.7766667	12.22	5.33333333	100	0	4	5.68142222	1.65173333	7.33315556	4.88877037	2.44438519	0.1285184	0.25703681	0.38555521	0.46535492	0.53464508	0.54879988	14578	376	3.4396728	0
AT3G06980	22	75.0922727	24.9013636	20.4090909	70.5668182	29.2086364	23.1363636	16.3256502	6.08214194	22.4077921	14.9385281	7.46926405	0.1288017	0.25760339	0.38640509	0.46580488	0.53419512	0.54837663	14578	377	2.68419421	0
AT2G42370	4	86.665	13.33	5.75	100	0	9.5	5.9832375	1.766475	7.7497125	5.166475	2.5832375	0.12912111	0.25824222	0.38736333	0.46631138	0.53368862	0.54789526	14578	378	3.38710568	0
AT3G14590	2	83.33	16.665	7.5	50	50	2.5	7.24975	2.249875	9.499625	6.33308333	3.16654167	0.13268068	0.26536135	0.39804203	0.47189783	0.52810217	0.54219829	14578	379	3.22229013	0
AT2G40780	12	80.5116667	19.4825	9.83333333	85.6616667	14.3366667	8.58333333	8.91698056	2.91577917	11.8327597	7.88850648	3.94425324	0.13408862	0.26817723	0.40226585	0.47407861	0.52592139	0.53999733	14578	380	3.05818104	0
AT5G10710	30	82.3816667	17.6136667	8.23333333	82.0883333	17.908	6.1	7.78275722	2.45019189	10.2329491	6.82196607	3.41098304	0.13531578	0.27063155	0.40594733	0.47596632	0.52403368	0.53809699	14578	381	3.17638682	0
AT2G31010	4	83.48	16.515	7.5	100	0	2.75	7.261	2.238625	9.499625	6.33308333	3.16654167	0.13595737	0.27191474	0.4078721	0.47694848	0.52305152	0.53712631	14578	382	3.24350885	0
AT5G05740	41	83.1534146	16.8434146	7.73170732	88.5436585	11.1053659	5.51219512	7.42917864	2.30228352	9.73146217	6.48764144	3.24382072	0.13664323	0.27328647	0.4099297	0.47799481	0.52200519	0.53608959	14578	383	3.22687392	0
AT3G07520	6	83.0066667	16.99	7.83333333	83.3333333	16.6666667	5.33333333	7.50218889	2.33088333	9.83307222	6.55538148	3.27769074	0.13674937	0.27349873	0.4102481	0.47815639	0.52184361	0.5359614	14578	384	3.21860334	0
AT5G65740	3	85.71	14.2833333	6.33333333	100	0	3.66666667	6.4283	1.90461111	8.33291111	5.55527407	2.77763704	0.13719832	0.27439664	0.41159496	0.47883892	0.52116108	0.53529812	14578	385	3.3751247	0
AT5G59470	11	78.8818182	21.1118182	12	82.79375	17.2	9	10.4658182	3.53341818	13.9992364	9.33282424	4.66641212	0.13754414	0.27508828	0.41263241	0.47936359	0.52063641	0.5347969	14578	386	2.96195289	0
AT4G25240	8	74.29	25.7025	25	67.81875	32.17625	22.125	19.5725	7.425625	26.998125	17.99875	8.999375	0.13760339	0.27520679	0.41281018	0.47945339	0.52054661	0.53474233	14578	387	2.63580507	0
AT1G01370	2	78.885	21.11	12	81.665	18.33	8	10.4662	3.5332	13.9994	9.33293333	4.66646667	0.13760876	0.27521751	0.41282627	0.47946152	0.52053848	0.53477167	14578	388	2.96224386	0
AT2G18193	6	84.1233333	15.8716667	7.16666667	100	0	3.5	7.02883889	2.13746944	9.16630833	6.11087222	3.05543611	0.13789567	0.27579133	0.413687	0.47989596	0.52010404	0.534363	14578	389	3.28839269	0
AT3G53402	7	79.5442857	20.4514286	11.1428571	67.2257143	32.7714286	10.8571429	9.86350612	3.27887347	13.1423796	8.76158639	4.3807932	0.1385853	0.2771706	0.4157559	0.4809376	0.5190624	0.5333304	14578	390	3.00819968	0
AT2G22140	5	57.332	42.666	5.2	49.554	50.442	7.4	3.981264	3.218632	7.199896	4.79993067	2.39996533	0.13963017	0.27926033	0.4188905	0.48250881	0.51749119	0.53175347	14578	391	1.2369429	0
AT2G07734	2	59.09	40.905	9	58.33	41.665	9.5	6.3181	4.68145	10.99955	7.33303333	3.66651667	0.14047252	0.28094504	0.42141756	0.48376944	0.51623056	0.53049549	14578	392	1.34960322	0
AT1G65230	22	82.43	17.5654545	8.36363636	80.9181818	19.0795455	6.31818182	7.89414545	2.46911074	10.3632562	6.90883747	3.45441873	0.14052029	0.28104058	0.42156087	0.48384077	0.51615923	0.53045959	14578	393	3.19716136	0
AT4G28550	4	86.665	13.33	6	100	0	7.25	6.1999	1.7998	7.9997	5.33313333	2.66656667	0.14087112	0.28174224	0.42261335	0.4843641	0.5156359	0.52995912	14578	394	3.44477164	0
AT4G02405	6	83.1716667	14.4433333	6.83333333	100	0	4.33333333	6.68339722	1.98696111	8.67035833	5.78023889	2.89011944	0.14111787	0.28223573	0.4233536	0.48473161	0.51526839	0.52961874	14578	395	3.36362759	0
AT3G01330	17	60.3129412	39.6811765	14.2352941	66.3835294	33.6070588	24.7647059	9.58572457	6.64873218	16.2344567	10.8229712	5.41148558	0.14143798	0.28287595	0.42431393	0.48520771	0.51479229	0.52916669	14578	396	1.44173721	0
AT5G44520	16	81.310625	18.684375	9.375	98.411875	1.586875	8.375	8.62287109	2.75166016	11.3745313	7.58302083	3.79151042	0.14259338	0.28518676	0.42778014	0.48691978	0.51308022	0.527444	14578	397	3.1336977	0
AT1G67820	3	59.61	40.38	11.3333333	50	50	20	7.7558	5.5764	13.3322	8.88813333	4.44406667	0.14425737	0.28851475	0.43277212	0.48936816	0.51063184	0.5249641	14578	398	1.39082562	0
AT5G24240	26	78.8415385	20.7684615	12	87.6269231	8.70346154	42.7692308	10.4609846	3.49221538	13.9532	9.30213333	4.65106667	0.14436864	0.28873727	0.43310591	0.48953115	0.51046885	0.52483355	14578	399	2.9955153	0
AT4G13120	10	82.287	17.71	8.6	82.609	17.388	6.8	8.076682	2.52306	10.599742	7.06649467	3.53324733	0.14441084	0.28882169	0.43323253	0.48959296	0.51040704	0.52480702	14578	400	3.20114543	0
AT1G29120	4	87.4975	12.495	5.75	50	50	3	6.03110625	1.7184625	7.74956875	5.16637917	2.58318958	0.14473443	0.28946885	0.43420328	0.49006636	0.50993364	0.52435724	14578	401	3.50959433	0
AT3G58940	7	81.8157143	18.18	9	98.7	1.29857143	12	8.36341429	2.6362	10.9996143	7.33307619	3.6665381	0.14476825	0.2895365	0.43430474	0.4901158	0.5098842	0.52434339	14578	402	3.17252647	0
AT3G24670	13	87.0953846	12.9015385	5.92307692	71.6476923	22.1969231	5.07692308	6.15872663	1.76416805	7.92289467	5.28192978	2.64096489	0.1455477	0.29109539	0.43664309	0.49125284	0.50874716	0.52321101	14578	403	3.49100905	0
AT1G77310	3	87.7766667	12.22	5.66666667	79.1666667	20.8333333	6.33333333	5.97401111	1.69246667	7.66647778	5.11098519	2.55549259	0.14572802	0.29145604	0.43718406	0.49151527	0.50848473	0.52297802	14578	404	3.52976589	0
AT2G45280	18	85.565	14.4327778	6.61111111	88.1872222	11.8111111	4.94444444	6.65679722	1.95416698	8.6109642	5.7406428	2.8703214	0.14620992	0.29241984	0.43862976	0.49221545	0.50778455	0.52229473	14578	405	3.40646286	0
AT2G04845	6	79.3483333	20.645	11.8333333	89.375	10.625	9.83333333	10.3895528	3.44299167	13.8325444	9.2216963	4.61084815	0.14789999	0.29579997	0.44369996	0.49465797	0.50534203	0.51981908	14578	406	3.01759452	0
AT1G23760	3	88.8866667	11.11	5.33333333	83.3333333	16.6666667	1.33333333	5.74062222	1.59253333	7.33315556	4.88877037	2.44438519	0.14843233	0.29686466	0.44529699	0.49542316	0.50457684	0.5190686	14578	407	3.60471087	0
AT2G26550	35	80.526	19.47	10.4	82.5837143	17.412	9.22857143	9.374704	3.02488	12.399584	8.26638933	4.13319467	0.14859709	0.29719418	0.44579127	0.49565958	0.50434042	0.51886201	14578	408	3.09919865	0
AT1G30020	2	90	10	5	100	0	4.5	5.5	1.5	7	4.66666667	2.33333333	0.14880952	0.29761905	0.44642857	0.49596413	0.50403587	0.51858528	14578	409	3.66666667	0
AT3G57430	4	90	10	5	50	50	1.25	5.5	1.5	7	4.66666667	2.33333333	0.14880952	0.29761905	0.44642857	0.49596413	0.50403587	0.51862188	14578	410	3.66666667	0
AT4G28703	2	90	10	5	40.97	59.025	8.5	5.5	1.5	7	4.66666667	2.33333333	0.14880952	0.29761905	0.44642857	0.49596413	0.50403587	0.51865849	14578	411	3.66666667	0
AT4G37925	2	90	10	5	75	25	5	5.5	1.5	7	4.66666667	2.33333333	0.14880952	0.29761905	0.44642857	0.49596413	0.50403587	0.51869511	14578	412	3.66666667	0
AT5G54090	5	89.332	10.666	5.2	97.142	2.856	5.6	5.645264	1.554632	7.199896	4.79993067	2.39996533	0.14887474	0.29774949	0.44662423	0.49605757	0.50394243	0.51863556	14578	413	3.63125421	0
AT4G18700	23	85.2678261	14.73	6.82608696	91.0352174	8.96173913	7.91304348	6.82045595	2.00548261	8.82593856	5.88395904	2.94197952	0.1490538	0.2981076	0.44716141	0.49631395	0.50368605	0.5184083	14578	414	3.40090506	0
AT4G11440	2	82.635	17.36	8.5	100	0	8.5	8.023975	2.4756	10.499575	6.99971667	3.49985833	0.14987823	0.29975646	0.44963469	0.49749151	0.50250849	0.51723284	14578	415	3.24122435	0
AT5G02520	6	82.6366667	17.36	8.5	94.21	5.78666667	6.16666667	8.02411667	2.4756	10.4997167	6.99981111	3.49990556	0.14989003	0.29978005	0.44967008	0.49750833	0.50249167	0.51725205	14578	416	3.24128157	0
AT5G01640	7	73.1428571	26.8471429	34.8571429	84.5671429	15.4228571	74.8571429	26.4955102	10.3581469	36.8536571	24.5691048	12.2845524	0.1510449	0.3020898	0.45313469	0.49914992	0.50085008	0.51559865	14578	417	2.55793921	0
AT3G26520	14	61.3721429	38.62	25	71.1121429	28.8807143	41.9285714	16.3430357	10.655	26.9980357	17.9986905	8.99934524	0.15229956	0.30459913	0.45689869	0.50092305	0.49907695	0.51380959	14578	418	1.53383723	0
AT1G23550	7	81.8185714	18.1771429	9.28571429	92.9971429	6.99857143	15.4285714	8.59743878	2.68787755	11.2853163	7.52354422	3.76177211	0.1532854	0.30657081	0.45985621	0.50230882	0.49769118	0.5124191	14578	419	3.19859763	0
AT4G14690	14	64.2392857	35.7114286	152.071429	68.8178571	31.1378571	129.857143	98.6895995	55.3068796	153.996479	102.664319	51.3321597	0.15388402	0.30776804	0.46165206	0.50314711	0.49685289	0.51159213	14578	420	1.78440006	0
AT4G13690	8	58.355	41.64125	8.5	58.74625	41.2475	11.5	5.960175	4.53950625	10.4996813	6.9997875	3.49989375	0.15440385	0.3088077	0.46321155	0.50387314	0.49612686	0.51088065	14578	421	1.31295667	0
AT4G15510	21	84.6880952	15.3047619	7.28571429	79.0152381	20.982381	7.61904762	7.17013265	2.11506122	9.28519388	6.19012925	3.09506463	0.15515131	0.31030262	0.46545393	0.50491396	0.49508604	0.50984489	14578	422	3.39003551	0
AT1G28960	5	86.474	13.522	6.4	86	14	4.2	6.534336	1.865408	8.399744	5.59982933	2.79991467	0.15595167	0.31190333	0.467855	0.50602437	0.49397563	0.50873732	14578	423	3.5028991	0
AT2G33420	13	88.4607692	11.5376923	5.61538462	86.4	13.5976923	3.84615385	5.96741243	1.6478858	7.61529822	5.07686548	2.53843274	0.15621329	0.31242658	0.46863987	0.50638644	0.49361356	0.50840034	14578	424	3.62125363	0
AT1G06149	3	85.9233333	14.0733333	6.66666667	100	0	6	6.72822222	1.93822222	8.66644444	5.77762963	2.88881481	0.15640087	0.31280173	0.4692026	0.50664576	0.49335424	0.50816916	14578	425	3.47133685	0
AT3G15200	3	58.33	41.6633333	8.66666667	42.5	57.5	8	6.05526667	4.61082222	10.6660889	7.11072593	3.55536296	0.15666393	0.31332785	0.46999178	0.50700905	0.49299095	0.50783084	14578	426	1.31327264	0
AT5G36800	6	58.04	41.9533333	8	49.6416667	50.3566667	5.33333333	5.6432	4.35626667	9.99946667	6.66631111	3.33315556	0.15702183	0.31404365	0.47106548	0.50750259	0.49249741	0.50735829	14578	427	1.29542116	0
AT1G14270	14	86.05	13.9471429	6.64285714	65.5228571	34.4742857	4.14285714	6.71617857	1.92648878	8.64266735	5.76177823	2.88088912	0.15809008	0.31618017	0.47427025	0.50897082	0.49102918	0.50588152	14578	428	3.48622772	0
AT1G22750	37	82.8889189	17.1051351	8.56756757	81.9910811	10.7981081	6.48648649	8.10156413	2.46549401	10.5670581	7.04470543	3.52235271	0.15855174	0.31710349	0.47565523	0.50960306	0.49039694	0.50526585	14578	429	3.28598005	0
AT5G22740	41	72.052439	27.9387805	49.6097561	74.1412195	25.6973171	102.121951	36.7450393	14.8603609	51.6054001	34.4036001	17.2018	0.1593536	0.3187072	0.47806079	0.51069799	0.48930201	0.50417336	14578	430	2.47268822	0
AT4G16770	4	85.415	14.58	7	98.5275	1.47	12.5	6.97905	2.0206	8.99965	5.99976667	2.99988333	0.15983886	0.31967771	0.47951657	0.51135863	0.48864137	0.50352823	14578	431	3.45394932	0
AT5G14960	11	59.3572727	40.6363636	12.4545455	53.6390909	46.3545455	16.3636364	8.39267851	6.06107438	14.4537529	9.63583526	4.81791763	0.16038451	0.32076902	0.48115353	0.51209972	0.48790028	0.50280011	14578	432	1.38468496	0
AT3G44150	13	75.7415385	24.2507692	20.9230769	89.9869231	10.0069231	21.8461538	16.8474604	6.0740071	22.9214675	15.2809783	7.64048915	0.16058304	0.32116609	0.48174913	0.5123689	0.4876311	0.50255823	14578	433	2.77369784	0
AT3G56140	9	80.8388889	19.1544444	10.5555556	93.6711111	6.32666667	10	9.53299383	3.02185802	12.5548519	8.36990123	4.18495062	0.16162489	0.32324978	0.48487467	0.51377745	0.48622255	0.50114199	14578	434	3.15467959	0
AT5G60760	19	78.8447368	20.5647368	12.6842105	71.1215789	28.2878947	12.4736842	11.0008324	3.60847452	14.6093069	9.73953795	4.86976898	0.16334078	0.32668156	0.49002234	0.51608266	0.48391734	0.49880131	14578	435	3.04861025	0
AT1G77390	5	84.51	15.484	7.6	100	0	1.8	7.42276	2.176784	9.599544	6.399696	3.199848	0.16354839	0.32709677	0.49064516	0.51636034	0.48363966	0.49855034	14578	436	3.40996626	0
AT4G26660	8	58.13375	41.85875	8.875	38.56875	61.425	7.375	6.15937031	4.71496406	10.8743344	7.24955625	3.62477813	0.16394181	0.32788362	0.49182543	0.51688585	0.48311415	0.49804385	14578	437	1.30634512	0
AT5G07180	8	88.9275	11.07125	5.625	78.9575	21.04125	6.75	6.00217188	1.62275781	7.62492969	5.08328646	2.54164323	0.16610325	0.3322065	0.49830975	0.51975626	0.48024374	0.49511975	14578	438	3.69874779	0
AT3G01440	2	57.14	42.85	7	60	40	5	4.9998	3.9995	8.9993	5.99953333	2.99976667	0.16659075	0.33318149	0.49977224	0.52039979	0.47960022	0.49449126	14578	439	1.25010626	0
AT4G39890	1	57.14	42.85	7	100	0	4	4.9998	3.9995	8.9993	5.99953333	2.99976667	0.16659075	0.33318149	0.49977224	0.52039979	0.47960022	0.49452624	14578	440	1.25010626	0
AT1G03990	1	85.71	14.28	7	92.85	7.14	14	6.9997	1.9996	8.9993	5.99953333	2.99976667	0.1667352	0.33347039	0.50020559	0.5205902	0.4794098	0.49436487	14578	441	3.50055011	0
AT1G65080	1	85.71	14.28	7	100	0	3	6.9997	1.9996	8.9993	5.99953333	2.99976667	0.1667352	0.33347039	0.50020559	0.5205902	0.4794098	0.49439984	14578	442	3.50055011	0
AT2G27190	1	85.71	14.28	7	100	0	1	6.9997	1.9996	8.9993	5.99953333	2.99976667	0.1667352	0.33347039	0.50020559	0.5205902	0.4794098	0.49443482	14578	443	3.50055011	0
AT4G20740	1	85.71	14.28	7	85.71	14.28	7	6.9997	1.9996	8.9993	5.99953333	2.99976667	0.1667352	0.33347039	0.50020559	0.5205902	0.4794098	0.4944698	14578	444	3.50055011	0
AT3G51150	16	87.3875	12.610625	6.25	65.92125	34.075625	3.6875	6.46171875	1.78816406	8.24988281	5.49992188	2.74996094	0.16819389	0.33638777	0.50458166	0.52250613	0.47749387	0.49252852	14578	445	3.61360509	0
AT1G76110	8	79.4725	20.51875	12.625	69.53125	30.46375	16.375	11.0334031	3.59049219	14.6238953	9.74926354	4.87463177	0.16914247	0.33828493	0.5074274	0.52374536	0.47625464	0.49128504	14578	446	3.07295004	0
AT5G02430	17	82.2888235	16.7270588	8.82352941	69.1694118	19.0629412	6.47058824	8.26077855	2.47591696	10.7366955	7.157797	3.5788985	0.16996407	0.33992813	0.5098922	0.52481448	0.47518553	0.49021687	14578	447	3.33645219	0
AT1G15350	12	86.4125	13.5825	6.75	86.5975	13.3975	8.83333333	6.83284375	1.91681875	8.7496625	5.83310833	2.91655417	0.17134448	0.34268896	0.51403343	0.52660199	0.47339801	0.48840737	14578	448	3.56467911	0
AT1G20370	29	79.7165517	20.2786207	12.4482759	83.3655172	16.6262069	40.2413793	10.9233363	3.52433864	14.4476749	9.63178327	4.81589164	0.17318798	0.34637597	0.51956395	0.52897225	0.47102775	0.48599635	14578	449	3.0994003	0
AT1G44110	4	85.075	12.1425	6.5	91.665	8.3325	3.75	6.529875	1.7892625	8.3191375	5.54609167	2.77304583	0.17450661	0.34901322	0.52351983	0.53065593	0.46934407	0.48429345	14578	450	3.64947849	0
AT3G06950	12	88.3225	11.675	6	93.9390909	6.06	3.18181818	6.29935	1.7005	7.99985	5.33323333	2.66661667	0.1750123	0.35002459	0.52503689	0.53129904	0.46870096	0.48366409	14578	451	3.70441047	0
AT2G35370	20	74.06	25.784	30.5	67.5615	32.2875	35.1	23.5883	8.86412	32.45242	21.6349467	10.8174733	0.17636231	0.35272463	0.52908694	0.53300902	0.46699098	0.48193364	14578	452	2.6610989	0
AT3G10310	4	57.0125	42.985	7.5	49.9975	49.9975	3.5	5.2759375	4.223875	9.4998125	6.33320833	3.16660417	0.17650163	0.35300327	0.5295049	0.53318492	0.46681508	0.48178622	14578	453	1.2490752	0
AT1G08600	35	78.9382857	21.0565714	13.8857143	69.898	30.096	13.5142857	11.9611448	3.92385535	15.8850002	10.5900001	5.29500005	0.17752954	0.35505907	0.53258861	0.53447942	0.46552058	0.48048422	14578	454	3.04831442	0
AT3G03950	7	83.07	16.9257143	9	82.4257143	17.5685714	9.85714286	8.4763	2.52331429	10.9996143	7.33307619	3.6665381	0.17822816	0.35645632	0.53468448	0.53535596	0.46464404	0.47961345	14578	455	3.35919312	0
AT3G61350	11	82.3627273	17.6309091	9.63636364	90.0963636	9.89727273	11	8.9367719	2.69897851	11.6357504	7.75716694	3.87858347	0.17937836	0.35875671	0.53813507	0.53679336	0.46320664	0.47816361	14578	456	3.31116823	0
AT2G13360	58	57.6081034	42.387931	9.01724138	74.192931	25.8031034	8.12068966	6.19466174	4.82222206	11.0168838	7.3445892	3.6722946	0.18004181	0.36008363	0.54012544	0.53761926	0.46238074	0.47734484	14578	457	1.28460732	0
AT5G27600	23	71.186087	28.8056522	74.3478261	77.3008696	22.6895652	70	53.9253081	22.4163762	76.3416843	50.8944562	25.4472281	0.18049242	0.36098483	0.54147725	0.53817885	0.46182115	0.4768009	14578	458	2.40562113	0
AT1G54280	2	90	10	5.5	84.52	15.47	13	5.95	1.55	7.5	5	2.5	0.1805	0.361	0.5415	0.53818826	0.46181174	0.47682496	14578	459	3.83870968	0
AT1G72560	2	90	10	5.5	92.855	7.14	6.5	5.95	1.55	7.5	5	2.5	0.1805	0.361	0.5415	0.53818826	0.46181174	0.47685873	14578	460	3.83870968	0
AT1G67420	18	83.6216667	16.3738889	8.72222222	72.9444444	27.0494444	11.1111111	8.29366759	2.42816698	10.7218346	7.14788971	3.57394486	0.18366357	0.36732714	0.55099071	0.54208683	0.45791317	0.47286663	14578	461	3.41560843	0
AT3G16175	2	81.19	18.8	11	66.66	33.33	6	9.9309	3.068	12.9989	8.66593333	4.33296667	0.18464724	0.36929448	0.55394172	0.54328843	0.45671157	0.4716592	14578	462	3.2369296	0
AT5G54225	3	72.5133333	27.48	48.3333333	30.8233333	69.17	26.3333333	36.0481111	14.282	50.3301111	33.5534074	16.7767037	0.18548181	0.37096361	0.55644542	0.54430401	0.45569599	0.47064373	14578	463	2.52402402	0
AT3G53240	7	84.5214286	13.0942857	7.14285714	90	10	6.85714286	7.0372449	1.93530612	8.97255102	5.98170068	2.99085034	0.18626368	0.37252736	0.55879105	0.54525224	0.45474776	0.46969766	14578	464	3.6362438	0
AT4G25450	19	83.5263158	16.4721053	8.89473684	61.7310526	30.6789474	6.52631579	8.42944598	2.46515042	10.8945964	7.26306427	3.63153213	0.18731024	0.37462048	0.56193072	0.54651663	0.45348337	0.4684249	14578	465	3.41944489	0
AT4G17370	5	83.158	16.836	9.2	82.666	17.332	5.2	8.650536	2.548912	11.199448	7.46629867	3.73314933	0.18783311	0.37566621	0.56349932	0.54714626	0.45285374	0.46780767	14578	466	3.39381509	0
AT4G35985	5	79.164	20.832	14	87.538	12.454	30.8	12.08296	3.91648	15.99944	10.6662933	5.33314667	0.18815763	0.37631525	0.56447288	0.54753636	0.45246364	0.46743781	14578	467	3.0851581	0
AT5G36120	13	85.0584615	13.9753846	7.46153846	86.3708333	5.28833333	13.5833333	7.34666982	2.0427787	9.38944852	6.25963235	3.12981617	0.18877314	0.37754629	0.56631943	0.5482748	0.4517252	0.466708	14578	468	3.59641004	0
AT1G20610	19	81.0126316	18.9794737	11.4210526	85.1010526	14.6010526	13.7894737	10.2524953	3.16765568	13.420151	8.94676731	4.47338366	0.19056331	0.38112661	0.57168992	0.55041183	0.44958817	0.46453302	14578	469	3.23661923	0
AT3G49920	9	56.1488889	43.8488889	7	51.7177778	48.2788889	4.33333333	4.93042222	4.06942222	8.99984444	5.9998963	2.99994815	0.19063243	0.38126485	0.57189728	0.55049403	0.44950597	0.46448101	14578	470	1.21157795	0
AT4G01995	16	86.858125	13.13875	6.9375	89.463125	10.534375	3.8125	7.02578242	1.91150078	8.9372832	5.9581888	2.9790944	0.19129238	0.38258477	0.57387715	0.55127766	0.44872234	0.46370414	14578	471	3.67553207	0
AT3G13430	10	83.573	16.42	9	95.277	4.722	6.6	8.52157	2.4778	10.99937	7.33291333	3.66645667	0.19267985	0.38535971	0.57803956	0.55291822	0.44708178	0.46204155	14578	472	3.43916781	0
AT4G05520	19	57.4015789	42.5931579	9.63157895	68.6710526	26.0589474	15.1578947	6.52867839	5.10239363	11.631072	7.75404801	3.87702401	0.19364475	0.38728951	0.58093426	0.55405365	0.44594635	0.46090081	14578	473	1.27953248	0
AT3G25440	4	90	10	5.75	100	0	8.33333333	6.175	1.575	7.75	5.16666667	2.58333333	0.19678763	0.39357527	0.5903629	0.55772118	0.44227882	0.4571427	14578	474	3.92063492	0
AT2G31170	18	86.4072222	13.5911111	7.27777778	90.9494444	7.84777778	7	7.28852562	1.98913086	9.27765648	6.18510432	3.09255216	0.19685012	0.39370025	0.59055037	0.55779363	0.44220637	0.45710023	14578	475	3.66417602	0
AT5G60300	13	88.8930769	11.1046154	6.15384615	100	0	3.76923077	6.4703432	1.68336095	8.15370414	5.43580276	2.71790138	0.19689344	0.39378688	0.59068032	0.55784384	0.44215616	0.45708074	14578	476	3.84370518	0
AT4G24710	3	86.3066667	13.6866667	7.33333333	33.33	46.6633333	4.66666667	7.32915556	2.00368889	9.33284444	6.2218963	3.11094815	0.19704974	0.39409949	0.59114923	0.55802494	0.44197506	0.45692592	14578	477	3.65783111	0
AT5G10240	37	74.9216216	24.8421622	27.2702703	64.4940541	35.3805405	29.1621622	21.4313287	7.77452476	29.2058535	19.470569	9.73528449	0.1974559	0.3949118	0.5923677	0.558495	0.441505	0.45647234	14578	478	2.75660949	0
AT4G11810	3	77.17	22.82	19	71.5633333	28.4266667	15.6666667	15.6623	5.3358	20.9981	13.9987333	6.99936667	0.19769318	0.39538635	0.59307953	0.55876925	0.44123075	0.45622114	14578	479	2.93532366	0
AT1G08220	2	86.105	13.885	7.5	88.73	11.26	13.5	7.457875	2.041375	9.49925	6.33283333	3.16641667	0.19986611	0.39973222	0.59959832	0.56126868	0.43873132	0.45366898	14578	480	3.65335864	0
AT1G47670	9	91.8511111	8.14666667	5.22222222	96.9622222	3.03333333	19.7777778	5.79666914	1.42543704	7.22210617	4.81473745	2.40736872	0.20025803	0.40051606	0.60077409	0.56171717	0.43828283	0.45323736	14578	481	4.0665908	0
AT1G68890	40	84.92975	14.56625	8.05	82.04425	17.95075	7.275	7.83684488	2.17258313	10.009428	6.672952	3.336476	0.2030056	0.4060112	0.6090168	0.56484176	0.43515824	0.45003809	14578	482	3.60715536	0
AT3G10140	9	80.4188889	19.5722222	12.6666667	79.4344444	20.0311111	16	11.1863926	3.47914815	14.6655407	9.77702716	4.88851358	0.20316103	0.40632206	0.60948309	0.5650175	0.4349825	0.44988825	14578	483	3.21526768	0
AT3G59040	42	77.7954762	21.8011905	17	78.4035714	21.5890476	16.6666667	14.225231	4.70620238	18.9314333	12.6209556	6.31047778	0.20392272	0.40784543	0.61176815	0.56587715	0.43412285	0.449031	14578	484	3.02265602	0
AT1G11280	6	89.1666667	10.8333333	6.16666667	90.555	9.44333333	4.5	6.49861111	1.66805556	8.16666667	5.44444444	2.72222222	0.20411033	0.40822066	0.61233099	0.5660885	0.4339115	0.44884423	14578	485	3.89592007	0
AT1G16290	30	82.1816667	17.5363333	10.4	81.8116667	18.1836667	11.8	9.54689333	2.82377867	12.370672	8.24711467	4.12355733	0.20485038	0.40970076	0.61455114	0.56692065	0.43307935	0.44801524	14578	486	3.38089293	0
AT1G03740	1	81.81	18.18	11	84.61	15.38	13	9.9991	2.9998	12.9989	8.66593333	4.33296667	0.20509428	0.41018856	0.61528284	0.56719437	0.43280563	0.44776386	14578	487	3.33325555	0
AT1G62670	1	81.81	18.18	11	0	100	1	9.9991	2.9998	12.9989	8.66593333	4.33296667	0.20509428	0.41018856	0.61528284	0.56719437	0.43280563	0.44779564	14578	488	3.33325555	0
AT5G28320	1	81.81	18.18	11	80	20	10	9.9991	2.9998	12.9989	8.66593333	4.33296667	0.20509428	0.41018856	0.61528284	0.56719437	0.43280563	0.44782742	14578	489	3.33325555	0
AT1G69400	5	84	16	9	100	0	5.6	8.56	2.44	11	7.33333333	3.66666667	0.20518788	0.41037576	0.61556364	0.56729934	0.43270066	0.44775058	14578	490	3.50819672	0
AT1G04650	9	82.0522222	17.9433333	10.7777778	87.0522222	12.9444444	8.11111111	9.84340617	2.93389259	12.7772988	8.51819918	4.25909959	0.20616724	0.41233447	0.61850171	0.56839539	0.43160461	0.44664811	14578	491	3.35506698	0
AT3G54180	17	76.4823529	23.51	21.8235294	67.4935294	32.5005882	20.2352941	17.6911488	6.13071176	23.8218606	15.8812404	7.94062018	0.20626654	0.41253308	0.61879962	0.56850629	0.43149371	0.44656505	14578	492	2.88565985	0
AT5G42370	5	83.106	16.89	9.8	94.442	5.554	11.8	9.144388	2.65522	11.799608	7.86640533	3.93320267	0.20762211	0.41524423	0.62286634	0.57001587	0.42998413	0.44503433	14578	493	3.44392856	0
AT1G67660	16	85.855	14.140625	7.8125	91.094375	8.903125	6.375	7.70742188	2.10473633	9.8121582	6.5414388	3.2707194	0.20783142	0.41566284	0.62349427	0.57024825	0.42975175	0.44482541	14578	494	3.66194177	0
AT2G46140	11	70.3709091	29.62	120	64.3618182	35.4690909	163.545455	85.4450909	36.544	121.989091	81.3260606	40.6630303	0.20862206	0.41724413	0.62586619	0.57112431	0.42887569	0.44395014	14578	495	2.33814281	0
AT2G40960	8	88.27125	11.7225	6.625	91.83125	8.16	30.125	6.84797031	1.77661563	8.62458594	5.74972396	2.87486198	0.20977443	0.41954886	0.62932328	0.57239635	0.42760365	0.44266482	14578	496	3.85450303	0
AT1G03160	22	85.0509091	14.945	8.36363636	77.6505	22.3455	6.3	8.11334876	2.24994545	10.3632942	6.90886281	3.45443141	0.20998918	0.41997835	0.62996753	0.57263277	0.42736723	0.44245149	14578	497	3.6060202	0
AT5G43630	17	88.9629412	11.0358824	6.35294118	72.5482353	27.4505882	2.82352941	6.65176332	1.70110311	8.35286644	5.56857762	2.78428881	0.21069855	0.42139711	0.63209566	0.57341235	0.42658765	0.44167577	14578	498	3.91026462	0
AT3G14900	24	74.8791667	25.11375	29.7916667	72.2425	27.7504167	24.9583333	23.3077517	8.48180469	31.7895564	21.1930376	10.5965188	0.21101344	0.42202688	0.63304033	0.57375771	0.42624229	0.44134954	14578	499	2.74797081	0
AT5G15950	40	55.81925	44.17525	7.7	74.8375	25.158	9.775	5.29808225	4.40149425	9.6995765	6.46638433	3.23319217	0.21108083	0.42216166	0.63324248	0.57383156	0.42616844	0.44130441	14578	500	1.20370082	0
AT4G02360	8	81.1475	18.845	12	59.69375	40.2975	10.875	10.7377	3.2614	13.9991	9.33273333	4.66636667	0.21150624	0.42301248	0.63451872	0.57429735	0.42570265	0.44085339	14578	501	3.29235911	0
AT3G53650	4	69.4925	30.4975	201.25	43.3225	56.67	201	140.853656	62.3762188	203.229875	135.486583	67.7432917	0.21260756	0.42521512	0.63782268	0.57549966	0.42450034	0.43963952	14578	502	2.25813073	0
AT1G72250	7	89.5914286	10.4071429	6.14285714	85.7128571	14.2842857	3	6.50347347	1.63929592	8.14276939	5.42851293	2.71425646	0.21286496	0.42572991	0.63859487	0.57577993	0.42422007	0.43938048	14578	503	3.96723581	0
AT2G22610	17	78.8129412	21.18	15.8823529	85.7023529	14.2894118	25.7647059	13.5173495	4.36388235	17.8812318	11.9208212	5.96041061	0.21381937	0.42763874	0.64145811	0.57681671	0.42318329	0.43833778	14578	504	3.09755131	0
AT5G43080	9	81.4066667	18.5866667	11.7777778	96.3333333	3.66222222	13.6666667	10.5878963	3.1890963	13.7769926	9.18466173	4.59233086	0.21438648	0.42877295	0.64315943	0.57743097	0.42256903	0.43773264	14578	505	3.32003029	0
AT4G02260	21	86.2014286	13.7952381	7.76190476	88.0289474	11.9694737	3.68421053	7.69087279	2.07077324	9.76164603	6.50776402	3.25388201	0.21508868	0.43017736	0.64526603	0.5781897	0.4218103	0.43697772	14578	506	3.71401012	0
AT1G74700	14	84.675	15.3192857	8.78571429	84.33	15.6678571	7.07142857	8.43930357	2.34590867	10.7852122	7.1901415	3.59507075	0.21702019	0.43404038	0.65106058	0.58026625	0.41973375	0.43485741	14578	507	3.59745614	0
AT1G20570	2	91.665	8.33	5.5	83.33	16.665	2.5	6.041575	1.45815	7.499725	4.99981667	2.49990833	0.21706004	0.43412009	0.65118013	0.58030893	0.41969107	0.43484409	14578	508	4.14331516	0
AT5G14820	2	91.665	8.33	5.5	90	10	6.5	6.041575	1.45815	7.499725	4.99981667	2.49990833	0.21706004	0.43412009	0.65118013	0.58030893	0.41969107	0.434875	14578	509	4.14331516	0
AT5G49520	5	86.568	13.428	7.6	95.554	4.444	5.2	7.579168	2.020528	9.599696	6.39979733	3.19989867	0.21733738	0.43467476	0.65201213	0.58060579	0.41939421	0.43459829	14578	510	3.75108289	0
AT1G07180	4	87.2975	12.6975	7.25	100	0	26	7.32906875	1.92056875	9.2496375	6.166425	3.0832125	0.21920975	0.4384195	0.65762925	0.58260184	0.41739816	0.43256063	14578	511	3.81609289	0
AT4G34020	3	54.1666667	45.8333333	6	62.22	37.7766667	5.33333333	4.25	3.75	8	5.33333333	2.66666667	0.22005208	0.44010417	0.66015625	0.58349521	0.41650479	0.43166549	14578	512	1.13333333	0
AT1G76720	23	73.0017391	26.9034783	47.4782609	68.8352174	31.1578261	51.6521739	35.6599561	13.7733036	49.4332597	32.9555065	16.4777532	0.22193705	0.4438741	0.66581115	0.58548415	0.41451585	0.4296347	14578	513	2.58906339	0
AT4G16480	32	72.85125	26.9915625	49.03125	70.49	29.5015625	56.25	36.7198785	14.2343005	50.954179	33.9694527	16.9847263	0.22269544	0.44539089	0.66808633	0.5862804	0.4137196	0.42883989	14578	514	2.57967566	0
AT5G11010	5	83.414	16.578	10	95.776	4.222	9.8	9.3414	2.6578	11.9992	7.99946667	3.99973333	0.22511314	0.45022628	0.67533942	0.58880379	0.41119621	0.42625459	14578	515	3.51471142	0
AT3G51280	19	83.3936842	15.8484211	9.57894737	79.9263158	20.0663158	11.6842105	8.98823712	2.51811191	11.506349	7.67089935	3.83544968	0.22622886	0.45245771	0.67868657	0.58996063	0.41003937	0.42508561	14578	516	3.56943513	0
AT2G05310	4	59.15	40.085	22.75	60.295	14.6975	45.5	14.456625	10.1193375	24.5759625	16.383975	8.1919875	0.2267263	0.4534526	0.6801789	0.59047487	0.40952513	0.4245827	14578	517	1.42861378	0
AT2G03450	5	86.918	13.078	7.6	95.776	4.222	11	7.605768	1.993928	9.599696	6.39979733	3.19989867	0.22725177	0.45450353	0.6817553	0.59101705	0.40898295	0.42405074	14578	518	3.81446471	0
AT1G29951	3	89.68	10.3133333	6.33333333	100	0	5.33333333	6.67973333	1.65317778	8.33291111	5.55527407	2.77763704	0.22760508	0.45521017	0.68281525	0.59138102	0.40861898	0.4237035	14578	519	4.04054145	0
AT5G48900	6	88.8883333	11.11	6.66666667	83.3333333	16.6666667	3.16666667	6.92588889	1.74066667	8.66655556	5.7777037	2.88885185	0.22817529	0.45635058	0.68452587	0.5919674	0.4080326	0.42312557	14578	520	3.97887144	0
AT1G10360	18	87.3561111	12.6405556	7.38888889	65.9855556	34.0105556	7.22222222	7.45464599	1.9339966	9.38864259	6.25909506	3.12954753	0.22836241	0.45672481	0.68508722	0.59215956	0.40784044	0.42295639	14578	521	3.85452899	0
AT3G11520	16	87.53375	12.46125	7.3125	71.876875	28.118125	7.4375	7.40090547	1.91122891	9.31213438	6.20808958	3.10404479	0.22918641	0.45837281	0.68755922	0.59300418	0.40699582	0.4221105	14578	522	3.87232814	0
AT1G67550	3	86.2933333	13.7033333	8	53.3333333	46.6666667	3	7.90346667	2.09626667	9.99973333	6.66648889	3.33324444	0.22952322	0.45904645	0.68856967	0.59334869	0.40665131	0.4217832	14578	523	3.77025824	0
AT5G20850	9	79.5844444	20.4111111	15.1111111	86.0933333	13.9011111	10.7777778	13.0260938	4.08434568	17.1104395	11.4069597	5.70347984	0.2298242	0.45964841	0.68947261	0.59365618	0.40634382	0.42149426	14578	524	3.18927311	0
AT3G10660	9	88.6922222	11.3033333	6.77777778	80.7577778	19.2377778	14.8888889	7.01136173	1.76611481	8.77747654	5.85165103	2.92582551	0.22983751	0.45967502	0.68951253	0.59366976	0.40633024	0.42151015	14578	525	3.9699354	0
AT1G22700	66	79.9316667	20.0616667	14.5	78.5263636	21.4666667	12.0606061	12.5900917	3.90894167	16.4990333	10.9993556	5.49967778	0.2300536	0.46010721	0.69016081	0.59389031	0.40610969	0.42131135	14578	526	3.22084409	0
AT1G27720	3	86.9033333	13.0933333	7.66666667	51.11	48.8866667	4.33333333	7.66258889	2.00382222	9.66641111	6.44427407	3.22213704	0.2303271	0.46065421	0.69098131	0.5941692	0.4058308	0.42105198	14578	527	3.82398638	0
AT3G13682	5	80.636	19.36	13.4	85.38	14.612	17	11.805224	3.59424	15.399464	10.2663093	5.13315467	0.23068254	0.46136509	0.69204763	0.59453122	0.40546878	0.42070632	14578	528	3.28448406	0
AT4G29020	4	87.725	12.2725	7.25	61.01	38.985	4.25	7.3600625	1.88975625	9.24981875	6.16654583	3.08327292	0.23100161	0.46200323	0.69300484	0.5948558	0.4051442	0.42039947	14578	529	3.89471526	0
AT3G14120	40	84.00475	15.9905	9.65	86.47625	13.51875	10.375	9.10645838	2.54308325	11.6495416	7.76636108	3.88318054	0.2312358	0.46247161	0.69370741	0.59509379	0.40490621	0.42018242	14578	530	3.58087309	0
AT1G80710	5	83.838	16.156	9.8	78.076	21.92	13.4	9.216124	2.583288	11.799412	7.86627467	3.93313733	0.23163356	0.46326712	0.69490069	0.59549754	0.40450246	0.41979333	14578	531	3.56759448	0
AT5G02720	3	53.3333333	46.6666667	5.66666667	100	0	3	4.02222222	3.64444444	7.66666667	5.11111111	2.55555556	0.23198068	0.46396135	0.69594203	0.5958494	0.4041506	0.41945803	14578	532	1.10365854	0
AT5G24260	10	83.744	16.253	9.9	90.485	9.506	16.3	9.290656	2.609047	11.899703	7.93313533	3.96656767	0.23229937	0.46459875	0.69689812	0.59617206	0.40382794	0.41915299	14578	533	3.56093853	0
AT4G15890	10	86.221	13.777	8.1	55.756	44.242	7.6	7.983901	2.115937	10.099838	6.73322533	3.36661267	0.23230912	0.46461823	0.69692735	0.59618192	0.40381808	0.4191726	14578	534	3.77322245	0
AT1G54160	5	92.666	7.332	5.4	72.666	27.332	5.2	6.003964	1.395928	7.399892	4.93326133	2.46663067	0.23238262	0.46476524	0.69714786	0.59625628	0.40374372	0.41912525	14578	535	4.30105564	0
AT4G38480	22	81.9368182	17.2295455	11.1363636	70.8677273	27.9913636	9	10.124782	2.91874483	13.0435269	8.69568457	4.34784229	0.23486587	0.46973174	0.70459761	0.59875687	0.40124313	0.41655906	14578	536	3.46888221	0
AT1G18560	6	85.925	14.065	8.33333333	88.8866667	11.1083333	5	8.16041667	2.17208333	10.3325	6.88833333	3.44416667	0.23491837	0.46983673	0.7047551	0.59880949	0.40119051	0.4165341	14578	537	3.75695377	0
AT1G08550	29	84.3282759	15.6662069	9.51724138	86.3310714	13.6632143	9.60714286	9.02572556	2.49099073	11.5167163	7.67781086	3.83890543	0.23663959	0.47327919	0.70991878	0.60052923	0.39947077	0.41477813	14578	538	3.62334772	0
AT5G02830	33	85.5569697	13.8339394	8.33333333	90.6287879	9.36666667	9.33333333	8.12974747	2.15282828	10.2825758	6.85505051	3.42752525	0.23702996	0.47405993	0.71108989	0.60091777	0.39908223	0.41440422	14578	539	3.77631023	0
AT2G25060	11	88.3327273	11.6654545	7.09090909	93.1436364	6.85181818	5.27272727	7.26359339	1.82718678	9.09078017	6.06052011	3.03026006	0.23882196	0.47764393	0.71646589	0.60269439	0.39730561	0.41258878	14578	540	3.97528785	0
AT4G27610	2	86.665	13.33	8	100	0	7	7.9332	2.0664	9.9996	6.6664	3.3332	0.24072697	0.48145393	0.7221809	0.60457053	0.39542947	0.41066971	14578	541	3.83914053	0
AT4G27070	17	78.7588235	21.2352941	17.3529412	72.3741176	27.6205882	16.7058824	14.6669723	4.6849481	19.3519204	12.9012803	6.45064014	0.24165574	0.48331147	0.72496721	0.60548061	0.39451939	0.40975375	14578	542	3.13065844	0
AT4G19230	3	85.64	14.3566667	8.66666667	85.0633333	14.93	13	8.42213333	2.24424444	10.6663778	7.11091852	3.55545926	0.2417809	0.4835618	0.7253427	0.60560302	0.39439698	0.4096558	14578	543	3.75277005	0
AT5G60840	19	81.5884211	18.4057895	12.4736842	68.0005263	31.9947368	10.6315789	11.177082	3.29588006	14.4729621	9.64864137	4.82432068	0.24212018	0.48424035	0.72636053	0.60593457	0.39406543	0.40934059	14578	544	3.39122838	0
AT1G71810	9	88.4111111	11.5844444	7.11111111	100	0	3.88888889	7.28701235	1.82378272	9.11079506	6.07386337	3.03693169	0.24230549	0.48461098	0.72691646	0.60611549	0.39388451	0.40918182	14578	545	3.99554853	0
AT4G22350	7	81.52	18.4728571	12.5714286	94.6857143	5.30571429	37.1428571	11.2482286	3.32230204	14.5705306	9.71368707	4.85684354	0.24242263	0.48484527	0.7272679	0.6062298	0.3937702	0.40909222	14578	546	3.38567308	0
AT3G12870	3	93.3333333	6.66666667	5.33333333	100	0	3.5	5.97777778	1.35555556	7.33333333	4.88888889	2.44444444	0.24252525	0.48505051	0.72757576	0.60632989	0.39367011	0.40901738	14578	547	4.40983607	0
AT5G59250	19	82.9252632	17.0689474	10.9473684	91.6763158	8.31842105	6.94736842	10.0781341	2.86860055	12.9467346	8.63115642	4.31557821	0.24257982	0.48515963	0.72773945	0.6063831	0.3936169	0.40899125	14578	548	3.51325808	0
AT3G46600	10	77.738	22.256	20.1	69.766	30.227	15.4	16.625338	5.473456	22.098794	14.7325293	7.36626467	0.24318463	0.48636925	0.72955388	0.60697217	0.39302783	0.40840828	14578	549	3.037448	0
AT3G23760	18	81.2283333	18.765	13	70.0716667	29.9216667	12.9444444	11.5596833	3.43945	14.9991333	9.99942222	4.99971111	0.24345554	0.48691108	0.73036662	0.60723562	0.39276438	0.40816361	14578	550	3.36091042	0
AT5G15700	13	91.7207692	8.27692308	5.84615385	83.0853846	16.9092308	5.38461538	6.36213728	1.48388166	7.84601893	5.23067929	2.61533965	0.24474779	0.48949557	0.73424336	0.6084888	0.3915112	0.4068903	14578	551	4.28749641	0
AT5G60150	3	54.8466667	45.15	8	82.14	17.8566667	6.33333333	5.38773333	4.612	9.99973333	6.66648889	3.33324444	0.24528891	0.49057781	0.73586672	0.60901186	0.39098814	0.40637567	14578	552	1.1681989	0
AT2G26760	13	83.1038462	16.89	10.8461538	77.0430769	22.9538462	6.23076923	10.013571	2.83191538	12.8454864	8.56365759	4.2818288	0.24548493	0.49096986	0.7364548	0.60920109	0.39079891	0.40620795	14578	553	3.53597112	0
AT1G22275	2	53.57	46.425	6.5	57.14	42.855	12	4.48205	4.017625	8.499675	5.66645	2.833225	0.247563	0.495126	0.742689	0.61119915	0.38880086	0.40415993	14578	554	1.1155969	0
AT3G14420	113	84.420885	15.0047788	9.38053097	83.3902655	13.8548673	10.2920354	8.91912726	2.40752792	11.3266552	7.55110345	3.77555173	0.24784313	0.49568627	0.7435294	0.61146737	0.38853263	0.40390991	14578	555	3.7046828	0
AT3G26590	3	90.4733333	9.52333333	6.33333333	71.9966667	27.9966667	12	6.72997778	1.60314444	8.33312222	5.55541481	2.77770741	0.24833396	0.49666792	0.74500188	0.61193671	0.38806329	0.40345077	14578	556	4.1979859	0
AT4G40020	14	90.795	9.20214286	6.21428571	92.0914286	7.905	9.28571429	6.64226071	1.57184745	8.21410816	5.47607211	2.73803605	0.24835244	0.49670488	0.74505732	0.61195436	0.38804564	0.40346119	14578	557	4.22576677	0
AT2G20590	5	92.666	7.332	5.6	76.832	23.166	5.6	6.189296	1.410592	7.599888	5.066592	2.533296	0.24877951	0.49755902	0.74633853	0.61236204	0.38763796	0.40306606	14578	558	4.38772941	0
AT3G13700	3	88.8866667	11.1066667	7	100	0	4	7.22206667	1.77746667	8.99953333	5.99968889	2.99984444	0.24904749	0.49809497	0.74714246	0.61261754	0.38738246	0.40282912	14578	559	4.06312355	0
AT1G16930	4	87.855	12.14	7.5	83.9275	16.07	4.75	7.589125	1.9105	9.499625	6.33308333	3.16654167	0.24911099	0.49822198	0.74733297	0.61267806	0.38732194	0.40279493	14578	560	3.972324	0
AT3G26900	26	88.1796154	11.8180769	7.34615385	94.0216667	5.97541667	5.16666667	7.47781021	1.86817411	9.34598432	6.23065621	3.11532811	0.24963552	0.49927103	0.74890655	0.61317736	0.38682264	0.40230438	14578	561	4.0027373	0
AT5G45610	2	79.165	16.66	12	100	0	2	10.4998	2.9992	13.499	8.99933333	4.49966667	0.25017411	0.50034822	0.75052233	0.61368909	0.38631091	0.40180083	14578	562	3.5008669	0
AT5G57890	6	82.0466667	17.945	12.1666667	77.5433333	22.4516667	10.6666667	10.9823444	3.18330833	14.1656528	9.44376852	4.72188426	0.25066433	0.50132865	0.75199298	0.61415403	0.38584597	0.40134589	14578	563	3.44997823	0
AT1G30755	4	95	5	5	100	0	2.75	5.75	1.25	7	4.66666667	2.33333333	0.2514881	0.50297619	0.75446429	0.61493352	0.38506648	0.40056366	14578	564	4.6	0
AT2G38070	7	86.11	13.8885714	8.57142857	93.4514286	6.54571429	5	8.38085714	2.19044898	10.5713061	7.04753742	3.52376871	0.25225003	0.50450005	0.75675008	0.61565251	0.38434749	0.39984427	14578	565	3.82609101	0
AT4G17310	8	80.93625	18.02	12.75	88.41875	11.575	14	11.3193719	3.29755	14.6169219	9.74461458	4.87230729	0.25448523	0.50897047	0.7634557	0.61775077	0.38224923	0.39768978	14578	566	3.43266118	0
AT3G21250	23	84.5234783	15.4708696	9.7826087	58.1113043	41.886087	3.69565217	9.26860113	2.51345463	11.7820558	7.85470384	3.92735192	0.25451062	0.50902124	0.76353186	0.61777451	0.38222549	0.39769347	14578	567	3.68759436	0
AT3G04850	5	84.278	15.716	10	100	0	1.6	9.4278	2.5716	11.9994	7.9996	3.9998	0.25498215	0.50996431	0.76494646	0.61821504	0.38178496	0.39726346	14578	568	3.66612226	0
AT3G59900	2	91.665	8.33	6	100	0	2.5	6.4999	1.4998	7.9997	5.33313333	2.66656667	0.25526166	0.51052332	0.76578497	0.61847583	0.38152417	0.39702044	14578	569	4.33384451	0
AT3G23710	16	79.23375	20.758125	16.9375	63.526875	36.464375	16	14.4202164	4.51590742	18.9361238	12.6240826	6.31204128	0.25555099	0.51110198	0.76665298	0.61874552	0.38125448	0.39676812	14578	570	3.19320461	0
AT3G54625	3	89.1666667	10.8333333	7	100	0	6	7.24166667	1.75833333	9	6	3	0.25695602	0.51391204	0.77086806	0.62005135	0.37994865	0.39543738	14578	571	4.11848341	0
AT1G53140	7	88.57	11.4271429	7.28571429	59.7928571	40.2	8.85714286	7.45295714	1.83254898	9.28550612	6.19033742	3.09516871	0.25753177	0.51506355	0.77259532	0.62058464	0.37941536	0.39491055	14578	572	4.06698933	0
AT3G10080	7	92.2442857	7.75428571	5.85714286	100	0	3.42857143	6.40287959	1.45417959	7.85705918	5.23803946	2.61901973	0.25903824	0.51807649	0.77711473	0.62197499	0.37802501	0.39349151	14578	573	4.40308723	0
AT2G29640	11	87.4236364	12.5745455	7.90909091	89.8472727	10.15	4.54545455	7.91441488	1.99453223	9.90894711	6.60596474	3.30298237	0.25916605	0.51833209	0.77749814	0.62209261	0.37790739	0.39339717	14578	574	3.96805564	0
AT3G07580	10	83.958	16.041	10.4	56.664	43.332	3.4	9.731632	2.668264	12.399896	8.26659733	4.13329867	0.25963846	0.51927691	0.77891537	0.62252694	0.37747306	0.3929731	14578	575	3.64717734	0
AT5G20680	13	92.3076923	7.69230769	5.84615385	74.5584615	25.4369231	5.84615385	6.3964497	1.44970414	7.84615385	5.23076923	2.61538462	0.25977268	0.51954537	0.77931805	0.62265022	0.37734978	0.39287282	14578	576	4.4122449	0
AT1G18370	7	90.6557143	9.34142857	6.42857143	61.4285714	38.5714286	3.28571429	6.82786735	1.60052041	8.42838776	5.61892517	2.80946259	0.26011046	0.52022091	0.78033137	0.62296019	0.37703982	0.39257813	14578	577	4.26602954	0
AT1G24764	37	85.9191892	13.5367568	8.59459459	82.2694595	17.5821622	17.027027	8.38440599	2.16342936	10.5478354	7.03189024	3.51594512	0.26014326	0.52028652	0.78042979	0.62299027	0.37700973	0.39257484	14578	578	3.8755164	0
AT1G34180	5	84.918	15.078	9.6	94.354	5.64	17.2	9.152128	2.447488	11.599616	7.73307733	3.86653867	0.26040148	0.52080296	0.78120444	0.62322697	0.37677303	0.3923564	14578	579	3.73939648	0
AT5G61910	9	86.5677778	13.43	8.44444444	93.9677778	6.03111111	4.66666667	8.3101679	2.13408889	10.4442568	6.96283786	3.48141893	0.26071241	0.52142482	0.78213723	0.62351171	0.37648829	0.3920879	14578	580	3.89401207	0
AT1G28290	38	83.9834211	16.0118421	10.4473684	77.6228947	22.3728947	9.44736842	9.77405741	2.67281614	12.4468735	8.2979157	4.14895785	0.26259538	0.52519077	0.78778615	0.62522961	0.37477039	0.39032669	14578	581	3.65683867	0
AT1G15080	7	92.38	7.61714286	5.85714286	79.996	19.998	2.2	6.41082857	1.44614694	7.85697551	5.23798367	2.61899184	0.26261349	0.52522697	0.78784046	0.62524608	0.37475392	0.39033743	14578	582	4.43304093	0
AT1G69380	23	81.4121739	18.5821739	13.3913043	92.3191304	7.50217391	17.826087	11.902152	3.48839546	15.3905474	10.260365	5.13018248	0.2627065	0.52541301	0.78811951	0.62533065	0.37466935	0.39027723	14578	583	3.41192738	0
AT1G11690	5	86.092	13.9	8.8	64.634	35.36	7.6	8.576096	2.2232	10.799296	7.19953067	3.59976533	0.26320217	0.52640435	0.78960652	0.62578087	0.37421913	0.38983611	14578	584	3.85754588	0
AT3G10405	9	84.3855556	15.61	10.1111111	98.1477778	1.85111111	12.5555556	9.53231728	2.57834444	12.1106617	8.07377449	4.03688724	0.26348855	0.52697709	0.79046564	0.62604064	0.37395936	0.38959334	14578	585	3.69706899	0
AT4G23950	5	92	8	6	100	0	4.6	6.52	1.48	8	5.33333333	2.66666667	0.26403333	0.52806667	0.7921	0.62653411	0.37346589	0.38910704	14578	586	4.40540541	0
AT3G05880	5	71.43	28.56	92.6	72.416	27.576	70.2	67.14418	27.44656	94.59074	63.0604933	31.5302467	0.26445237	0.52890474	0.7933571	0.62691306	0.37308694	0.38874	14578	587	2.44636049	0
AT2G39130	7	85.0928571	14.9014286	9.57142857	88.8371429	11.1557143	27.4285714	9.14460204	2.42627959	11.5708816	7.71392109	3.85696054	0.26534469	0.53068938	0.79603407	0.62771823	0.37228177	0.38792878	14578	588	3.76898115	0
AT2G40008	9	58.7777778	41.2188889	21.7777778	0	100	11.7777778	13.8004938	9.97655802	23.7770519	15.8513679	7.92568395	0.26534521	0.53069041	0.79603562	0.6277187	0.3722813	0.38795603	14578	589	1.38329209	0
AT5G63160	6	92.0616667	7.93333333	6	94.4433333	5.555	5.16666667	6.5237	1.476	7.9997	5.33313333	2.66656667	0.26578165	0.5315633	0.79734496	0.62811163	0.37188837	0.38757426	14578	590	4.41985095	0
AT5G04250	3	90.2766667	9.72	6.66666667	55	45	4.5	7.01844444	1.648	8.66644444	5.77762963	2.88881481	0.26647977	0.53295954	0.7994393	0.62873894	0.37126106	0.38694815	14578	591	4.25876483	0
AT1G24090	1	87.5	12.5	8	80	20	10	8	2	10	6.66666667	3.33333333	0.26666667	0.53333333	0.8	0.62890663	0.37109337	0.38680103	14578	592	4	0
AT2G39350	1	87.5	12.5	8	100	0	19	8	2	10	6.66666667	3.33333333	0.26666667	0.53333333	0.8	0.62890663	0.37109337	0.38682868	14578	593	4	0
AT3G21790	1	87.5	12.5	8	90.9	9.09	11	8	2	10	6.66666667	3.33333333	0.26666667	0.53333333	0.8	0.62890663	0.37109337	0.38685635	14578	594	4	0
AT1G45145	13	57.5292308	41.8369231	17.4615385	43.8630769	56.1323077	10.8461538	11.0454888	8.30537041	19.3508592	12.9005728	6.45028639	0.26675845	0.53351689	0.80027534	0.62898894	0.37101106	0.3867982	14578	595	1.32992127	0
AT4G08590	15	82.764	17.228	11.8	75.4053333	24.5906667	9.6	10.766152	3.032904	13.799056	9.19937067	4.59968533	0.26684475	0.5336895	0.80053424	0.62906631	0.37093369	0.38674519	14578	596	3.54978331	0
AT2G21710	4	85.305	14.69	9.5	93.7875	6.2075	12.75	9.103975	2.39555	11.499525	7.66635	3.833175	0.26958926	0.53917852	0.80876779	0.63151519	0.36848481	0.3842194	14578	597	3.80036944	0
AT3G59640	7	85.0328571	14.9614286	9.71428571	83.8114286	16.1828571	7.42857143	9.26033469	2.45339592	11.7137306	7.80915374	3.90457687	0.26967406	0.53934811	0.80902217	0.63159049	0.36840951	0.38416837	14578	598	3.77449666	0
AT5G01240	3	93.3333333	6.66666667	5.66666667				6.28888889	1.37777778	7.66666667	5.11111111	2.55555556	0.27140097	0.54280193	0.8142029	0.63311943	0.36688057	0.3826014	14578	599	4.56451613	0
AT5G46880	3	93.3333333	6.66666667	5.66666667	91.6666667	8.33333333	3.33333333	6.28888889	1.37777778	7.66666667	5.11111111	2.55555556	0.27140097	0.54280193	0.8142029	0.63311943	0.36688057	0.38262877	14578	600	4.56451613	0
AT4G24080	8	77.97	22.02125	21	72.56625	26.73	19.375	17.3737	5.6244625	22.9981625	15.3321083	7.66605417	0.2718541	0.5437082	0.8155623	0.63351915	0.36648085	0.38223923	14578	601	3.08895294	0
AT1G10050	8	86.25	13.75	8.875	81.5625	18.4375	7.875	8.6546875	2.2203125	10.875	7.25	3.625	0.2721582	0.54431641	0.81647461	0.63378707	0.36621293	0.38198713	14578	602	3.89795918	0
AT2G38660	4	91.665	8.3325	6.25	87.915	12.0825	6.25	6.7290625	1.52078125	8.24984375	5.49989583	2.74994792	0.27470533	0.54941066	0.82411599	0.63602051	0.36397949	0.37968465	14578	603	4.42474057	0
AT1G19715	12	89.9691667	10.0283333	6.91666667	78.125	21.875	2.5	7.22286736	1.69362639	8.91649375	5.94432917	2.97216458	0.27499485	0.5499897	0.82498455	0.63627318	0.36372682	0.37944823	14578	604	4.26473478	0
AT3G08505	4	95	5	5.25	90	10	6	5.9875	1.2625	7.25	4.83333333	2.41666667	0.27560704	0.55121408	0.82682112	0.63680665	0.36319335	0.37891882	14578	605	4.74257426	0
AT3G45050	4	95	5	5.25	100	0	2.66666667	5.9875	1.2625	7.25	4.83333333	2.41666667	0.27560704	0.55121408	0.82682112	0.63680665	0.36319335	0.37894594	14578	606	4.74257426	0
AT3G46610	15	83.064	16.93	11.7333333	83.3533333	16.6426667	12.8	10.746176	2.98645333	13.7326293	9.15508622	4.57754311	0.27652024	0.55304049	0.82956073	0.63760042	0.36239958	0.3781448	14578	607	3.59830702	0
AT2G23900	34	58.7108824	41.2823529	22.6764706	72.4461765	24.8302941	60.4117647	14.313556	10.3613806	24.6749366	16.4499577	8.22497886	0.27746044	0.55492088	0.83238131	0.63841515	0.36158485	0.37732169	14578	608	1.38143328	0
AT5G09270	15	81.1146667	18.878	14.3333333	74.496	25.0813333	16.1333333	12.6264356	3.70584667	16.3322822	10.8881881	5.44409407	0.27750292	0.55500585	0.83250877	0.63845191	0.36154809	0.37731034	14578	609	3.40716621	0
AT4G03090	21	81.09	18.6533333	14.0952381	80.5895238	19.4033333	13.5238095	12.4298286	3.62923175	16.0590603	10.7060402	5.35302011	0.27754858	0.55509717	0.83264575	0.6384914	0.3615086	0.37729613	14578	610	3.42492005	0
AT4G36270	8	91.4275	8.57125	6.375	100	0	6	6.82850313	1.54641719	8.37492031	5.58328021	2.7916401	0.27771848	0.55543697	0.83315545	0.63863832	0.36136168	0.3771698	14578	611	4.41569273	0
AT2G31340	2	90	10	7	95	5	14	7.3	1.7	9	6	3	0.28166667	0.56333333	0.845	0.64202933	0.35797067	0.3736572	14578	612	4.29411765	0
AT2G17695	20	92.66	7.3385	6	87.9483333	12.0494444	4.16666667	6.5596	1.44031	7.99991	5.33327333	2.66663667	0.28198013	0.56396025	0.84594038	0.64229667	0.35770333	0.37340488	14578	613	4.55429734	0
AT4G10000	19	86.5868421	13.4084211	8.84210526	86.7463158	8.46473684	9.94736842	8.65609972	2.1855867	10.8416864	7.22779095	3.61389548	0.28225304	0.56450607	0.84675911	0.64252921	0.35747079	0.37318885	14578	614	3.96053824	0
AT2G34620	27	83.3014815	16.6933333	11.6296296	76.93	23.0651852	16.4444444	10.6876538	2.94137284	13.6290266	9.08601774	4.54300887	0.28232808	0.56465617	0.84698425	0.64259312	0.35740688	0.37314886	14578	615	3.63355969	0
AT2G01170	10	80.276	19.131	15.2	89.028	10.962	24.9	13.201952	3.907912	17.109864	11.406576	5.703288	0.28258918	0.56517836	0.84776755	0.64281534	0.35718466	0.37294356	14578	616	3.37826236	0
AT1G73177	4	79.53	20.4625	17.5	66.6825	33.3125	15.5	14.91775	4.5809375	19.4986875	12.999125	6.4995625	0.28318228	0.56636457	0.84954685	0.64331944	0.35668056	0.3724439	14578	617	3.25648407	0
AT4G01180	4	75	25	36.25	75	25	32	28.1875	10.0625	38.25	25.5	12.75	0.28324142	0.56648284	0.84972426	0.64336965	0.35663035	0.37241814	14578	618	2.80124224	0
AT5G37290	11	89.0718182	10.9218182	7.45454545	71.7054545	28.2890909	7.27272727	7.63989917	1.8141719	9.45407107	6.30271405	3.15135702	0.28369747	0.56739495	0.85109242	0.64375652	0.35624348	0.3720408	14578	619	4.21123223	0
AT3G62910	20	81.1545	18.8385	14.5	68.3895	31.6035	12.8	12.7674025	3.7315825	16.498985	10.9993233	5.49966167	0.28420875	0.5684175	0.85262625	0.64418956	0.35581044	0.37161518	14578	620	3.42144452	0
AT3G56330	2	85.71	14.285	9.5	94.44	5.555	8.5	9.14245	2.357075	11.499525	7.66635	3.833175	0.28421233	0.56842466	0.852637	0.64419259	0.35580741	0.37163864	14578	621	3.87872681	0
AT3G22370	25	57.1024	42.8896	15.68	50.842	49.152	7.44	9.95365632	7.72508928	17.6787456	11.7858304	5.8929152	0.28482184	0.56964367	0.85446551	0.64470787	0.35529213	0.37112702	14578	622	1.28848431	0
AT5G65420	16	86.9325	13.064375	8.6875	90.51	9.484375	7.6875	8.55226094	2.13496758	10.6872285	7.12481901	3.56240951	0.28598487	0.57196974	0.85795462	0.64568829	0.35431171	0.37012942	14578	623	4.00580366	0
AT5G66631	2	92.855	7.14	6	100	0	2.5	6.5713	1.4284	7.9997	5.33313333	2.66656667	0.28745891	0.57491782	0.86237673	0.64692557	0.35307443	0.36886334	14578	624	4.60046206	0
AT5G16010	10	90.471	9.527	6.9	65.083	34.909	7.7	7.242499	1.657363	8.899862	5.93324133	2.96662067	0.28890712	0.57781423	0.86672135	0.64813542	0.35186458	0.36762573	14578	625	4.36989302	0
AT5G61865	3	84.82	15.1766667	10.3333333	92.3566667	7.63666667	17.3333333	9.76473333	2.56825556	12.3329889	8.22199259	4.1109963	0.2894735	0.57894701	0.86842051	0.64860705	0.35139295	0.36715929	14578	626	3.80208789	0
AT1G33110	4	88.6875	11.305	7.75	33.18	66.8175	4.5	7.87328125	1.8761375	9.74941875	6.4996125	3.24980625	0.29031974	0.58063949	0.87095923	0.64931011	0.35068989	0.36645095	14578	627	4.19653743	0
AT1G10660	30	92.8823333	7.11566667	6.03333333	93.7541379	6.24482759	5.75862069	6.60390078	1.42931189	8.03321267	5.35547511	2.67773756	0.29102304	0.58204608	0.87306912	0.64989295	0.35010705	0.36586814	14578	628	4.62033572	0
AT3G24070	13	82.1261538	17.8684615	13.3076923	75.7807692	24.2115385	16.2307692	11.9290959	3.37787988	15.3069757	10.2046505	5.10232525	0.29140751	0.58281503	0.87422254	0.65021102	0.34978898	0.36556196	14578	629	3.53153347	0
AT5G58350	27	89.9948148	10.002963	7.14814815	87.7222222	12.2759259	7.25925926	7.43296269	1.71502661	9.1479893	6.09865953	3.04932977	0.29192725	0.5838545	0.87578175	0.65064037	0.34935963	0.36513943	14578	630	4.33402178	0
AT1G17270	6	88.0333333	11.9616667	8.16666667	63.5166667	24.7133333	13	8.18938889	1.97686944	10.1662583	6.77750556	3.38875278	0.29412216	0.58824431	0.88236647	0.65244566	0.34755434	0.36327864	14578	631	4.14260482	0
AT5G53080	2	91.665	8.33	6.5	82.855	17.14	8.5	6.958225	1.54145	8.499675	5.66645	2.833225	0.29448467	0.58896934	0.88345401	0.6527426	0.3472574	0.36299429	14578	632	4.51407765	0
AT3G20150	11	90.86	9.13727273	6.81818182	92.0981818	7.9	6.36363636	7.195	1.62299587	8.81799587	5.87866391	2.93933196	0.29475077	0.58950153	0.8842523	0.65296035	0.34703965	0.36279268	14578	633	4.43315978	0
AT5G01340	6	77.605	22.385	23.5	80.585	19.405	24.1666667	19.237175	6.260475	25.49765	16.9984333	8.49921667	0.2948486	0.5896972	0.8845458	0.65304036	0.34695964	0.36273505	14578	634	3.07279799	0
AT4G02430	33	86.269697	13.7257576	9.3030303	68.13	31.8687879	5.3030303	9.02569605	2.27691139	11.3026074	7.53507163	3.76753581	0.29488256	0.58976511	0.88464767	0.65306813	0.34693187	0.36273204	14578	635	3.96400848	0
AT3G02380	26	84.5676923	15.4269231	10.6923077	72.6607692	27.3338462	9.03846154	10.0422379	2.64949408	12.691732	8.46115464	4.23057732	0.29544717	0.59089434	0.88634151	0.65352935	0.34647065	0.3622758	14578	636	3.79024733	0
AT4G37670	7	90.4585714	9.54	7	85.7142857	14.2857143	2.42857143	7.3321	1.6678	8.9999	5.99993333	2.99996667	0.29578129	0.59156258	0.88734387	0.65380189	0.34619811	0.36201679	14578	637	4.39627054	0
AT3G29290	3	90.4733333	9.52333333	7	76.8466667	23.1466667	6.33333333	7.33313333	1.66663333	8.99976667	5.99984444	2.99992222	0.29628423	0.59256845	0.88885267	0.65421159	0.34578841	0.36161431	14578	638	4.399968	0
AT1G72270	1	83.33	16.66	12	100	0	10	10.9996	2.9992	13.9988	9.33253333	4.66626667	0.29778745	0.59557489	0.89336234	0.65543223	0.34456777	0.36036365	14578	639	3.66751134	0
AT5G47360	1	83.33	16.66	12	80	20	15	10.9996	2.9992	13.9988	9.33253333	4.66626667	0.29778745	0.59557489	0.89336234	0.65543223	0.34456777	0.36038951	14578	640	3.66751134	0
AT2G47800	5	81.264	18.73	14.8	56.65	43.342	11.4	13.027072	3.77204	16.799112	11.199408	5.599704	0.29826181	0.59652362	0.89478543	0.65581621	0.34418379	0.36001372	14578	641	3.45358798	0
AT3G25900	12	90.555	9.44333333	7	87.095	12.9025	11.4166667	7.33885	1.66103333	8.99988333	5.99992222	2.99996111	0.29879181	0.59758361	0.89637542	0.65624454	0.34375546	0.35959149	14578	642	4.41824366	0
AT2G02480	4	95	5	5.5	81.0475	18.9475	6.75	6.225	1.275	7.5	5	2.5	0.300125	0.60025	0.900375	0.65731882	0.34268118	0.35849345	14578	643	4.88235294	0
AT5G52430	4	95	5	5.5	100	0	11.25	6.225	1.275	7.5	5	2.5	0.300125	0.60025	0.900375	0.65731882	0.34268118	0.35851918	14578	644	4.88235294	0
AT3G23700	11	80.0945455	19.8990909	17	75.8836364	24.11	14.9090909	14.6160727	4.38284545	18.9989182	12.6659455	6.33297273	0.30025365	0.6005073	0.90076096	0.65742225	0.34257775	0.3584367	14578	645	3.33483644	0
AT3G23080	20	86.93	13.066	8.95	58.0410526	41.9563158	5.73684211	8.780235	2.169407	10.949642	7.29976133	3.64988067	0.3002567	0.60051341	0.90077011	0.6574247	0.3425753	0.35845986	14578	646	4.04729726	0
AT1G76310	6	93.3333333	6.66666667	6	62.775	37.22	4	6.6	1.4	8	5.33333333	2.66666667	0.30083333	0.60166667	0.9025	0.65788775	0.34211225	0.35800104	14578	647	4.71428571	0
AT5G44660	3	93.3333333	6.66666667	6	100	0	5	6.6	1.4	8	5.33333333	2.66666667	0.30083333	0.60166667	0.9025	0.65788775	0.34211225	0.35802674	14578	648	4.71428571	0
AT5G65685	3	94.4433333	5.55333333	5.66666667	100	0	3.66666667	6.35178889	1.31468889	7.66647778	5.11098519	2.55549259	0.3012323	0.6024646	0.90369691	0.65820763	0.34179237	0.35771765	14578	649	4.83140075	0
AT5G63700	32	78.2940625	21.5325	21.21875	65.7834375	34.0721875	21.40625	17.6130214	5.56892734	23.1819487	15.4546325	7.72731624	0.30143989	0.60287977	0.90431966	0.65837391	0.34162609	0.35756929	14578	650	3.1627314	0
AT3G59200	7	91.7271429	8.27	6.57142857	61.9	38.0928571	3.28571429	7.02778367	1.54345714	8.57124082	5.71416054	2.85708027	0.30198762	0.60397523	0.90596285	0.65881213	0.34118787	0.35713626	14578	651	4.55327426	0
AT5G13770	28	82.9142857	17.0810714	12.6428571	87.4164286	12.5792857	9.35714286	11.4827347	3.15953546	14.6422702	9.76151344	4.88075672	0.30349829	0.60699658	0.91049487	0.66001685	0.33998315	0.35590079	14578	652	3.63431107	0
AT5G08400	32	85.72	14.27625	9.90625	83.3728125	16.6240625	8.0625	9.4916375	2.41424102	11.9058785	7.93725234	3.96862617	0.30440171	0.60880343	0.91320514	0.66073457	0.33926543	0.35517497	14578	653	3.93152027	0
AT1G49910	13	86.2246154	13.7684615	9.53846154	85.7923077	14.2030769	9.84615385	9.22450178	2.31329941	11.5378012	7.69186746	3.84593373	0.30538331	0.61076662	0.91614994	0.66151209	0.33848791	0.35438644	14578	654	3.98759527	0
AT1G17665	2	52.08	47.915	7	51.9	48.09	11	4.6456	4.35405	8.99965	5.99976667	2.99988333	0.30563978	0.61127956	0.91691934	0.66171484	0.33828516	0.3541996	14578	655	1.06696065	0
AT3G04950	2	81.615	18.38	14.5	77.77	22.22	18	12.834175	3.6651	16.499275	10.9995167	5.49975833	0.30601083	0.61202166	0.91803248	0.66200789	0.33799211	0.35391818	14578	656	3.50172574	0
AT1G28500	7	52.8557143	47.14	7.85714286	67.7042857	32.2885714	11.1428571	5.15294898	4.70385714	9.85680612	6.57120408	3.28560204	0.3061003	0.6122006	0.9183009	0.6620785	0.3379215	0.35386966	14578	657	1.0954731	0
AT2G45315	17	89.8811765	10.1147059	7.41176471	91.6988235	8.30058824	4.82352941	7.66178131	1.7496782	9.41145952	6.27430634	3.13715317	0.30682066	0.61364131	0.92046197	0.6626463	0.3373537	0.35330045	14578	658	4.37896598	0
AT3G59410	27	86.6577778	13.3366667	9.25925926	82.0548148	17.9403704	7.81481481	9.02386831	2.23487654	11.2587449	7.5058299	3.75291495	0.3070201	0.61404019	0.92106029	0.66280327	0.33719673	0.35316143	14578	659	4.03774801	0
AT1G30570	4	90.8325	9.165	7	95	5	7.75	7.358275	1.64155	8.999825	5.99988333	2.99994167	0.30754397	0.61508793	0.9226319	0.66321513	0.33678487	0.35275541	14578	660	4.48251652	0
AT3G18100	2	87.855	12.14	8.5	100	0	4.5	8.467675	2.0319	10.499575	6.99971667	3.49985833	0.30785556	0.61571111	0.92356667	0.66345978	0.33654022	0.35252449	14578	661	4.16736798	0
AT5G53490	45	85.6653333	14.3311111	10.0222222	84.8435556	15.152	8.6	9.58557007	2.4362958	12.0218659	8.01457725	4.00728863	0.30794119	0.61588238	0.92382357	0.66352697	0.33647303	0.35247943	14578	662	3.93448532	0
AT3G44050	38	82.8152632	17.1805263	12.8947368	78.6584211	21.3336842	17.6842105	11.6788102	3.21538366	14.8941939	9.9294626	4.9647313	0.30819565	0.6163913	0.92458695	0.66372654	0.33627346	0.35229569	14578	663	3.63216695	0
AT1G72030	14	85.7435714	14.2514286	10	84.0257143	15.9714286	7.14285714	9.57435714	2.42514286	11.9995	7.99966667	3.99983333	0.30996918	0.61993835	0.92990753	0.66511305	0.33488695	0.35086834	14578	664	3.94795594	0
AT5G52530	11	76.6281818	23.3645455	28.7272727	80.2118182	19.78	25.4545455	23.0131868	7.71199669	30.7251835	20.4834556	10.2417278	0.3124248	0.62484961	0.93727441	0.66702022	0.33297978	0.34889522	14578	665	2.98407633	0
ATMG00290	2	50	50	5.5	60	40	13	3.75	3.75	7.5	5	2.5	0.3125	0.625	0.9375	0.66707839	0.33292161	0.34885934	14578	666	1	0
AT5G57480	4	85.505	14.4875	10.25	95.4525	4.545	13	9.7642625	2.48496875	12.2492313	8.16615417	4.08307708	0.31274823	0.62549646	0.93824468	0.66727033	0.33272967	0.34868328	14578	667	3.9293301	0
AT1G54310	17	85.5323529	14.4623529	10.2352941	89.6323529	9.52352941	7.35294118	9.75448789	2.48026436	12.2347522	8.1565015	4.07825075	0.31307056	0.62614112	0.93921168	0.66751934	0.33248066	0.34844738	14578	668	3.93284202	0
AT4G00590	5	50.664	49.33	6	93.332	6.666	3.4	4.03984	3.9598	7.99964	5.33309333	2.66654667	0.31360865	0.62721729	0.94082594	0.66793448	0.33206552	0.34803733	14578	669	1.02021314	0
AT3G20440	2	90	0	5	77.5	22.5	4.5	5.5	1	6.5	4.33333333	2.16666667	0.31410256	0.62820513	0.94230769	0.66831493	0.33168507	0.34766357	14578	670	5.5	0
AT1G67480	30	92.148	7.849	6.56666667	92.3513333	7.64766667	5.33333333	7.051052	1.51541767	8.56646967	5.71097978	2.85548989	0.31444579	0.62889158	0.94333738	0.66857897	0.33142103	0.34741179	14578	671	4.652877	0
AT4G31920	23	84.0678261	15.6713043	11.4347826	87.3878261	12.6034783	22.2173913	10.6129732	2.79197958	13.4049527	8.93663516	4.46831758	0.31444823	0.62889645	0.94334468	0.66858084	0.33141916	0.34743481	14578	672	3.80123595	0
AT1G71710	7	94.2857143	5.71428571	5.85714286	100	0	2.66666667	6.52244898	1.33469388	7.85714286	5.23809524	2.61904762	0.31491687	0.62983373	0.9447506	0.6689409	0.3310591	0.34708231	14578	673	4.88685015	0
AT5G06150	27	74.6003704	25.3237037	42.4074074	56.8662963	43.1259259	38.4814815	32.636083	11.7391262	44.3752092	29.5834728	14.7917364	0.31498766	0.62997533	0.94496299	0.66899525	0.33100475	0.34705029	14578	674	2.78011178	0
AT5G40260	5	63.462	36.418	195.2	73.756	26.234	222.2	124.877824	72.087936	196.96576	131.310507	65.6552533	0.31512639	0.63025279	0.94537918	0.66910172	0.33089828	0.34696362	14578	675	1.73229851	0
AT1G17580	37	82.6708108	17.1816216	13.1621622	72.5137838	27.4802703	11.4054054	11.8812662	3.2614729	15.1427391	10.0951594	5.04757969	0.31601061	0.63202122	0.94803183	0.66977922	0.33022078	0.34627813	14578	676	3.64291427	0
AT3G25740	5	96	4	5.4	100	0	2.4	6.184	1.216	7.4	4.93333333	2.46666667	0.3170609	0.6341218	0.9511827	0.67058157	0.32941843	0.34546162	14578	677	5.08552632	0
AT1G76440	31	79.8745161	20.1170968	18.1935484	80.9819355	19.0125806	15.3225806	15.5320087	4.66001374	20.1920225	13.4613483	6.73067416	0.3185145	0.63702899	0.95554349	0.67168775	0.32831225	0.34432633	14578	678	3.33303926	0
AT1G26761	6	87.615	12.3766667	8.83333333	96.0766667	3.92	8.5	8.739325	2.09327222	10.8325972	7.22173148	3.61086574	0.31891107	0.63782213	0.9567332	0.67198868	0.32801132	0.34403547	14578	679	4.17495866	0
AT5G13470	3	79.6866667	20.3066667	18.6666667	94.01	3.60333333	20.6666667	15.8748444	4.79057778	20.6654222	13.7769481	6.88847407	0.31945891	0.63891782	0.95837674	0.6724038	0.3275962	0.34362479	14578	680	3.31376406	0
AT1G63250	2	88.19	11.805	8.5	89.665	10.33	18.5	8.49615	2.003425	10.499575	6.99971667	3.49985833	0.31991477	0.63982953	0.9597443	0.67274869	0.32725131	0.34328773	14578	681	4.24081261	0
AT1G78910	2	88.19	11.805	8.5	88.88	11.11	9	8.49615	2.003425	10.499575	6.99971667	3.49985833	0.31991477	0.63982953	0.9597443	0.67274869	0.32725131	0.34331244	14578	682	4.24081261	0
AT5G41320	2	88.19	11.805	8.5	86.66	13.33	15	8.49615	2.003425	10.499575	6.99971667	3.49985833	0.31991477	0.63982953	0.9597443	0.67274869	0.32725131	0.34333714	14578	683	4.24081261	0
AT2G39420	13	74.7415385	25.25	42.0769231	69.2392308	25.1861538	46.1538462	32.4489396	11.6244231	44.0733627	29.3822418	14.6911209	0.3200789	0.6401578	0.96023669	0.67287275	0.32712725	0.34323169	14578	684	2.79144517	0
AT1G50490	18	59.1238889	40.5633333	32.2777778	57.6016667	42.3933333	41.4444444	20.0838775	14.0929426	34.1768201	22.7845467	11.3922734	0.32011233	0.64022466	0.96033699	0.67289801	0.32710199	0.34322988	14578	685	1.42510177	0
AT1G20020	43	79.4723256	20.2893023	18.8139535	79.5502326	20.4432558	21.3488372	15.9518864	4.8172199	20.7691063	13.8460708	6.92303542	0.3202684	0.64053681	0.96080521	0.67301591	0.32698409	0.34313087	14578	686	3.31142997	0
AT2G34090	18	92.8566667	7.14222222	6.38888889	83.7983333	16.1988889	5.44444444	6.93250926	1.45630864	8.3888179	5.59254527	2.79627263	0.32105301	0.64210602	0.96315903	0.67360776	0.32639224	0.34253446	14578	687	4.76032969	0
AT4G03110	11	93.4736364	6.52545455	6.18181818	99.2418182	0.75727273	8.63636364	6.77837025	1.40339174	8.18176198	5.45450799	2.72725399	0.32131428	0.64262855	0.96394283	0.67380452	0.32619548	0.34235261	14578	688	4.82999157	0
AT2G22450	5	77.37	22.62	26	72.264	27.73	29	21.1162	6.8812	27.9974	18.6649333	9.33246667	0.32192498	0.64384996	0.96577494	0.67426384	0.32573616	0.34189515	14578	689	3.06867988	0
AT1G32080	7	87.23	12.7657143	9.14285714	84.5214286	15.4742857	5.57142857	8.97531429	2.16715102	11.1424653	7.4283102	3.7141551	0.32217578	0.64435156	0.96652734	0.67445222	0.32554778	0.34172203	14578	690	4.14152692	0
AT1G61640	3	95.2366667	4.76	5.66666667	100	0	5.33333333	6.39674444	1.26973333	7.66647778	5.11098519	2.55549259	0.32345562	0.64691124	0.97036685	0.6754113	0.3245887	0.34073984	14578	691	5.03786447	0
AT2G40850	3	95.2366667	4.76	5.66666667	50	50	2	6.39674444	1.26973333	7.66647778	5.11098519	2.55549259	0.32345562	0.64691124	0.97036685	0.6754113	0.3245887	0.34076438	14578	692	5.03786447	0
AT3G49750	3	95.2366667	4.76	5.66666667	100	0	1.66666667	6.39674444	1.26973333	7.66647778	5.11098519	2.55549259	0.32345562	0.64691124	0.97036685	0.6754113	0.3245887	0.34078892	14578	693	5.03786447	0
AT4G01840	3	95.2366667	4.76	5.66666667	88.57	11.4266667	7.66666667	6.39674444	1.26973333	7.66647778	5.11098519	2.55549259	0.32345562	0.64691124	0.97036685	0.6754113	0.3245887	0.34081346	14578	694	5.03786447	0
AT5G51390	3	95.2366667	4.76	5.66666667	88.8866667	11.11	7.66666667	6.39674444	1.26973333	7.66647778	5.11098519	2.55549259	0.32345562	0.64691124	0.97036685	0.6754113	0.3245887	0.34083801	14578	695	5.03786447	0
AT1G09420	7	95.1014286	4.89714286	5.71428571	99.1071429	0.89285714	19.7142857	6.43436735	1.27983673	7.71420408	5.14280272	2.57140136	0.32436383	0.64872766	0.97309149	0.67608962	0.32391038	0.34015023	14578	696	5.02749075	0
AT3G56650	13	84.1561538	15.8369231	11.7692308	83.3784615	15.8469231	14.7692308	10.904532	2.86388402	13.768416	9.17894398	4.58947199	0.32440048	0.64880096	0.97320144	0.67611696	0.32388304	0.34014603	14578	697	3.80760249	0
AT3G17040	24	85.40625	14.58875	10.5833333	88.7166667	11.2795833	8.625	10.0388281	2.54397604	12.5828042	8.38853611	4.19426806	0.32466496	0.64932992	0.97399488	0.67631411	0.32368589	0.33996346	14578	698	3.9461174	0
AT4G14150	16	88.22125	11.77375	8.5625	90.288125	9.70875	7.5	8.55394453	2.00812734	10.5620719	7.04138125	3.52069063	0.32491462	0.64982923	0.97474385	0.67650008	0.32349992	0.33979262	14578	699	4.2596624	0
AT5G35410	6	93.8883333	3.33333333	5.5	93.055	6.94333333	5.33333333	6.16385833	1.18333333	7.34719167	4.89812778	2.44906389	0.32707882	0.65415763	0.98123645	0.67810626	0.32189374	0.33812991	14578	700	5.20889437	0
AT5G45275	25	77.5812	19.958	19.88	77.082	16.7652	21.44	16.4231426	4.9676504	21.390793	14.2605286	7.13026432	0.32796112	0.65592224	0.98388336	0.67875806	0.32124194	0.33746956	14578	701	3.30601819	0
AT5G21222	50	87.542	12.0736	8.86	87.1926	12.8024	10.78	8.7562212	2.06972096	10.8259422	7.21729477	3.60864739	0.32814159	0.65628317	0.98442476	0.67889116	0.32110884	0.33735404	14578	702	4.23062885	0
AT2G22650	3	85.4166667	14.5833333	10.6666667	100	0	2.33333333	10.1111111	2.55555556	12.6666667	8.44444444	4.22222222	0.32894737	0.65789474	0.98684211	0.67948458	0.32051542	0.33675487	14578	703	3.95652174	0
AT5G11510	8	92.48375	7.5125	6.625	46.34625	53.65125	4.375	7.12704844	1.49770313	8.62475156	5.74983438	2.87491719	0.3298736	0.6597472	0.9896208	0.68016493	0.31983507	0.33606427	14578	704	4.75865231	0
AT1G74330	4	92.855	7.1425	6.5	95	5	6.25	7.035575	1.4642625	8.4998375	5.66655833	2.83327917	0.33074867	0.66149734	0.99224601	0.68080595	0.31919405	0.3354149	14578	705	4.8048591	0
AT1G49975	9	89.6277778	10.37	7.88888889	78.91	21.0833333	11.7777778	8.0706358	1.81807778	9.88871358	6.59247572	3.29623786	0.33143197	0.66286394	0.99429592	0.68130532	0.31869468	0.33491429	14578	706	4.43910371	0
AT3G49140	32	77.89125	21.985	24.25	75.8978125	24.09375	32.46875	19.8886281	6.3313625	26.2199906	17.4799938	8.73999688	0.33189483	0.66378966	0.99568449	0.68164301	0.31835699	0.33458354	14578	707	3.14128722	0
AT1G11950	1	81.25	18.75	16	65.21	34.78	23	14	4	18	12	6	0.33333333	0.66666667	1	0.68268949	0.31731051	0.33350776	14578	708	3.5	0
AT1G50560	1	50	50	6				4	4	8	5.33333333	2.66666667	0.33333333	0.66666667	1	0.68268949	0.31731051	0.3335318	14578	709	1	0
AT2G44190	1	50	50	6	66.66	33.33	3	4	4	8	5.33333333	2.66666667	0.33333333	0.66666667	1	0.68268949	0.31731051	0.33355585	14578	710	1	0
AT5G18860	4	50	50	6	75	25	1	4	4	8	5.33333333	2.66666667	0.33333333	0.66666667	1	0.68268949	0.31731051	0.33357991	14578	711	1	0
AT5G53590	2	50	50	6	36.665	63.33	4	4	4	8	5.33333333	2.66666667	0.33333333	0.66666667	1	0.68268949	0.31731051	0.33360397	14578	712	1	0
AT1G74880	3	94.4433333	5.55333333	6	93.3333333	6.66666667	8.66666667	6.6666	1.3332	7.9998	5.3332	2.6666	0.333375	0.66675	1.00012501	0.68271974	0.31728026	0.33359623	14578	713	5.00045005	0
AT3G15750	3	94.4433333	5.55333333	6	95.5533333	4.44333333	28.3333333	6.6666	1.3332	7.9998	5.3332	2.6666	0.333375	0.66675	1.00012501	0.68271974	0.31728026	0.33362029	14578	714	5.00045005	0
AT5G15140	52	78.8726923	21.1217308	21.4230769	69.3530769	29.5430769	18.0192308	17.8969575	5.52492463	23.4218822	15.6145881	7.80729406	0.33361176	0.66722352	1.00083528	0.68289152	0.31710848	0.33346371	14578	715	3.23931252	0
AT4G33520	34	84.1011765	15.7117647	11.9117647	83.4120588	16.5817647	11.3235294	11.0179343	2.87154844	13.8894827	9.25965513	4.62982757	0.33387264	0.66774527	1.00161791	0.68308066	0.31691934	0.33328885	14578	716	3.83693135	0
AT4G25315	12	85.3541667	14.6391667	10.8333333	74.8775	25.1175	10.9166667	10.2467014	2.58590972	12.8326111	8.55507407	4.27753704	0.3344919	0.6689838	1.0034757	0.68352905	0.31647095	0.33284132	14578	717	3.96251319	0
AT5G27610	2	83.76	16.23	12.5	93.54	6.455	15.5	11.47	3.02875	14.49875	9.66583333	4.83291667	0.33675496	0.67350993	1.01026489	0.68516061	0.31483939	0.33114925	14578	718	3.78704086	0
AT3G25100	9	84.7733333	15.2211111	11.4444444	86.6011111	13.3933333	9.22222222	10.701837	2.7419716	13.4438086	8.96253909	4.48126955	0.33753352	0.67506703	1.01260055	0.68571937	0.31428063	0.3305854	14578	719	3.9029715	0
AT1G03905	9	81.5855556	18.4077778	15.5555556	89.2244444	10.7677778	21.8888889	13.6910864	3.8634321	17.5545185	11.7030123	5.85150617	0.33772831	0.67545661	1.01318492	0.68585896	0.31414104	0.33046241	14578	720	3.54376266	0
AT5G45600	22	83.0159091	12.4031818	10.0454545	78.0436364	12.8636364	9.63636364	9.33932541	2.24595599	11.5852814	7.72352094	3.86176047	0.33803548	0.67607096	1.01410644	0.68607893	0.31392107	0.33025484	14578	721	4.15828513	0
AT5G47720	5	96	4	5.6	92	8	4	6.376	1.224	7.6	5.06666667	2.53333333	0.3383593	0.6767186	1.01507789	0.6863106	0.3136894	0.33003493	14578	722	5.20915033	0
AT1G15510	3	88.42	11.5733333	8.66666667	96.6666667	3.33333333	7.33333333	8.66306667	2.00302222	10.6660889	7.11072593	3.55536296	0.33889111	0.67778221	1.01667332	0.68669059	0.31330941	0.32965894	14578	723	4.32499778	0
AT3G54490	10	86.215	13.778	10.2	87.638	12.358	11.1	9.79393	2.405356	12.199286	8.13285733	4.06642867	0.33926113	0.67852227	1.0177834	0.68695463	0.31304537	0.32940489	14578	724	4.07171745	0
AT4G12010	3	91.07	8.92666667	7.33333333	83.3333333	16.6666667	1.66666667	7.67846667	1.65462222	9.33308889	6.22205926	3.11102963	0.34090362	0.68180724	1.02271087	0.68812315	0.31187685	0.32819899	14578	725	4.64061619	0
AT1G53200	4	90.1775	9.82	7.75	100	0	4.25	7.98875625	1.76105	9.74980625	6.49987083	3.24993542	0.34104982	0.68209964	1.02314946	0.68822689	0.31177311	0.32811352	14578	726	4.5363597	0
AT3G56320	9	77.4255556	21.4566667	23.8888889	81.5344444	16.8688889	45.3333333	19.4961049	6.12575926	25.6218642	17.0812428	8.5406214	0.34140134	0.68280268	1.02420402	0.68847612	0.31152388	0.32787489	14578	727	3.18264302	0
AT5G36790	31	93.923871	6.07483871	6.25806452	72.82	27.1767742	7.96774194	6.87781644	1.38016733	8.25798377	5.50532251	2.75266126	0.34216698	0.68433396	1.02650095	0.68901809	0.31098191	0.32732811	14578	728	4.98332073	0
AT1G25220	5	80.482	19.51	17.8	67.21	32.784	19.2	15.325796	4.47278	19.798576	13.1990507	6.59952533	0.34267962	0.68535925	1.02803887	0.68938027	0.31061973	0.32697049	14578	729	3.42645871	0
AT2G30695	18	93.5794444	6.41888889	6.38888889	95.4094444	4.58666667	8	6.97868673	1.41009568	8.38878241	5.5925216	2.7962608	0.34357556	0.68715112	1.03072668	0.69001195	0.30998805	0.32632913	14578	730	4.94908738	0
AT5G08510	6	88.0133333	11.9833333	9	94.285	5.71333333	6	8.9212	2.0785	10.9997	7.33313333	3.66656667	0.34391243	0.68782487	1.0317373	0.69024903	0.30975097	0.32610311	14578	731	4.29213375	0
AT4G35730	16	86.514375	13.48125	10.0625	93.19	6.45533333	19.6666667	9.70550898	2.35655078	12.0620598	8.04137318	4.02068659	0.34438745	0.6887749	1.03316234	0.69058292	0.30941708	0.32577511	14578	732	4.11852317	0
AT1G18485	6	95.3683333	4.62833333	5.83333333	70.8333333	29.1666667	3.5	6.56315278	1.26998611	7.83313889	5.22209259	2.6110463	0.34439114	0.68878228	1.03317342	0.69058551	0.30941449	0.32579591	14578	733	5.16789335	0
AT1G60230	8	84.07875	15.9125	12.375	95.3875	4.6075	11.625	11.4047453	2.96917188	14.3739172	9.58261146	4.79130573	0.34647881	0.69295761	1.03943642	0.69204742	0.30795258	0.32428003	14578	734	3.84105259	0
AT4G33110	39	85.8610256	13.9507692	10.5384615	84.7151282	15.28	14.5384615	10.0484312	2.47019645	12.5186276	8.34575174	4.17287587	0.3473764	0.6947528	1.04212921	0.69267321	0.30732679	0.32364444	14578	735	4.06786722	0
AT4G09012	4	83.7825	16.21	12.75	100	0	6.5	11.6822688	3.066775	14.7490438	9.83269583	4.91634792	0.34791272	0.69582544	1.04373817	0.69304634	0.30695366	0.32327485	14578	736	3.80930089	0
AT3G54970	11	89.3554545	10.6409091	8.27272727	95.2145455	4.78181818	8.72727273	8.39213306	1.88029339	10.2724264	6.8482843	3.42414215	0.34803885	0.6960777	1.04411655	0.693134	0.306866	0.32320588	14578	737	4.46320405	0
AT4G28650	4	85	15	11.5	100	0	8.75	10.775	2.725	13.5	9	4.5	0.35006944	0.70013889	1.05020833	0.69454089	0.30545911	0.32174732	14578	738	3.95412844	0
AT3G60540	18	86.105	13.8894444	10.5	70.5327778	29.4616667	10.9444444	10.041025	2.45839167	12.4994167	8.33294444	4.16647222	0.35012104	0.70024208	1.05036312	0.69457653	0.30542347	0.32173303	14578	739	4.08438783	0
AT1G35420	5	95	5	6	83.3333333	16.6666667	1.33333333	6.7	1.3	8	5.33333333	2.66666667	0.35020833	0.70041667	1.050625	0.69463681	0.30536319	0.32169277	14578	740	5.15384615	0
AT1G17140	20	94.542	5.456	6.15	72.2222222	27.7777778	1.27777778	6.814333	1.335544	8.149877	5.43325133	2.71662567	0.35105804	0.70211608	1.05317412	0.69522281	0.30477719	0.32109864	14578	741	5.10229015	0
AT3G19050	10	91.68	8.316	7.2	94.166	5.833	2.1	7.60096	1.598752	9.199712	6.13314133	3.06657067	0.35128681	0.70257361	1.05386042	0.69538033	0.30461967	0.32095588	14578	742	4.75430836	0
AT5G43680	12	85.7583333	14.2383333	10.8333333	96.1458333	3.8525	10.5833333	10.2904861	2.54248611	12.8329722	8.55531481	4.27765741	0.35192386	0.70384772	1.05577159	0.69581843	0.30418157	0.32051745	14578	743	4.04741094	0
AT4G23570	38	84.4081579	15.5857895	12.1578947	85.4826316	14.5118421	14.2631579	11.262255	2.89490388	14.1571589	9.43810591	4.71905295	0.35256225	0.7051245	1.05768675	0.69625662	0.30374338	0.32007886	14578	744	3.89037269	0
AT3G58820	4	92.855	7.14	6.75	93.75	6.25	2.25	7.2677125	1.48195	8.7496625	5.83310833	2.91655417	0.35282889	0.70565777	1.05848666	0.6964394	0.3035606	0.31990938	14578	745	4.904155	0
AT1G72330	11	96.3636364	3.63636364	5.63636364	94.6963636	5.30272727	2.18181818	6.43140496	1.20495868	7.63636364	5.09090909	2.54545455	0.35296823	0.70593646	1.05890469	0.69653487	0.30346513	0.31983189	14578	746	5.33744856	0
AT4G11080	26	76.3469231	23.5376923	32.7307692	55.4984615	43.5888462	20.9230769	25.9889352	8.70406775	34.693003	23.1286686	11.5643343	0.35372226	0.70744451	1.06116677	0.69705078	0.30294922	0.31931124	14578	747	2.98583788	0
AT2G19380	3	90.7366667	9.25666667	7.66666667	81.41	18.5866667	8.66666667	7.95647778	1.70967778	9.66615556	6.4441037	3.22205185	0.3549408	0.70988161	1.06482241	0.69788212	0.30211788	0.31845802	14578	748	4.65378791	0
AT5G62130	12	92.7775	7.22166667	6.83333333	100	0	2.41666667	7.33979583	1.49348056	8.83327639	5.88885093	2.94442546	0.35749608	0.71499216	1.07248824	0.69961591	0.30038409	0.31665335	14578	749	4.91455734	0
AT3G62000	3	95.2366667	4.76	6	83.3333333	16.6666667	2.66666667	6.7142	1.2856	7.9998	5.3332	2.6666	0.35760163	0.71520326	1.07280488	0.69968725	0.30031275	0.31660104	14578	750	5.22261979	0
AT5G49730	6	85.705	14.2916667	11	65.6933333	34.305	7.33333333	10.42755	2.57208333	12.9996333	8.66642222	4.33321111	0.35788368	0.71576735	1.07365103	0.69987778	0.30012222	0.31642306	14578	751	4.05412603	0
AT1G26840	21	81.9942857	17.9995238	15.5238095	78.68	21.3114286	25.9047619	13.7286367	3.79421179	17.5228485	11.681899	5.84094951	0.35860054	0.71720108	1.07580162	0.70036133	0.29963867	0.3159361	14578	752	3.6183106	0
AT3G23330	2	93.75	6.25	6.5	83.885	16.11	9.5	7.09375	1.40625	8.5	5.66666667	2.83333333	0.35939415	0.7187883	1.07818244	0.70089549	0.29910451	0.3153957	14578	753	5.04444444	0
AT5G45500	2	93.75	6.25	6.5	100	0	10	7.09375	1.40625	8.5	5.66666667	2.83333333	0.35939415	0.7187883	1.07818244	0.70089549	0.29910451	0.31541852	14578	754	5.04444444	0
AT2G25840	19	89.5921053	9.74842105	8.05263158	98.36	1.63894737	13.8421053	8.21452216	1.78500443	9.99952659	6.66635106	3.33317553	0.35954208	0.71908417	1.07862625	0.70099492	0.29900508	0.31533647	14578	755	4.60196177	0
AT3G02060	33	92.5748485	7.42424242	6.93939394	89.6348485	10.3624242	7.54545455	7.42413343	1.51519743	8.93933085	5.9595539	2.97977695	0.35992512	0.71985025	1.07977537	0.70125219	0.29874781	0.31508795	14578	756	4.89977958	0
AT5G59750	5	48.5	51.5	5.6	26.666	73.332	2.2	3.716	3.884	7.6	5.06666667	2.53333333	0.3600593	0.7201186	1.08017789	0.70134224	0.29865776	0.31501576	14578	757	0.95674562	0
AT4G34830	18	84.5794444	15.4138889	12.1666667	82.76	17.2338889	11.4444444	11.2904991	2.87535648	14.1658556	9.4439037	4.72195185	0.36107044	0.72214088	1.08321132	0.70201973	0.29798027	0.31432391	14578	758	3.92664323	0
AT3G03630	2	86.36	13.635	10.5	78.57	21.425	12	10.0678	2.431675	12.499475	8.33298333	4.16649167	0.36116583	0.72233167	1.0834975	0.70208354	0.29791646	0.31427933	14578	759	4.14027368	0
AT1G19150	16	86.914375	13.080625	10.0625	89.95375	10.043125	9.375	9.74575898	2.31623789	12.0619969	8.04133125	4.02066563	0.36126778	0.72253556	1.08380334	0.70215172	0.29784828	0.31423015	14578	760	4.20758119	0
AT5G53360	11	86.6654545	13.3327273	10.2727273	99.2090909	0.78909091	15	9.90290579	2.36963471	12.2725405	8.18169366	4.09084683	0.36209754	0.72419508	1.08629263	0.70270589	0.29729411	0.3136682	14578	761	4.17908538	0
AT1G06460	18	88.3027778	11.6944444	9.11111111	90.2233333	9.77333333	4.8	9.0453642	2.06549383	11.110858	7.40723868	3.70361934	0.3622747	0.72454941	1.08682411	0.70282404	0.29717596	0.31356623	14578	762	4.37927438	0
AT5G27440	5	92.5	7.5	7	95.696	4.298	14.2	7.475	1.525	9	6	3	0.36260417	0.72520833	1.0878125	0.7030436	0.2969564	0.31335725	14578	763	4.90163934	0
AT4G03410	21	89.6657143	10.3309524	8.33333333	92.2133333	7.7847619	5.95238095	8.47214286	1.8609127	10.3330556	6.8887037	3.44435185	0.36396972	0.72793944	1.09190916	0.70395141	0.29604859	0.31242191	14578	764	4.55268152	0
AT1G07700	5	89.918	10.078	8.2	100	0	9.6	8.373276	1.826396	10.199672	6.79978133	3.39989067	0.36411251	0.72822503	1.09233754	0.70404613	0.29595387	0.31234456	14578	765	4.58458954	0
AT5G27560	27	82.1644444	17.8311111	15.4444444	76.8855556	23.1096296	10.8148148	13.689842	3.75391605	17.443758	11.629172	5.81458601	0.36514729	0.73029459	1.09544188	0.7047314	0.2952686	0.31164391	14578	766	3.64681623	0
AT5G10950	6	62.51	37.1016667	144.833333	63.4233333	36.5666667	136.5	91.5353167	54.7355806	146.270897	97.5139315	48.7569657	0.36655106	0.73310212	1.09965318	0.70565777	0.29434223	0.31068865	14578	767	1.67231837	0
AT2G32640	9	92.6122222	7.38333333	7	68.7344444	23.85	6.33333333	7.48285556	1.51683333	8.99968889	5.99979259	2.9998963	0.36659196	0.73318393	1.09977589	0.70568471	0.29431529	0.31068272	14578	768	4.9332088	0
AT4G39160	17	87.0594118	12.9370588	10.0588235	85.8041176	14.1923529	11.4117647	9.7571526	2.30131592	12.0584685	8.03897901	4.0194895	0.3672258	0.73445159	1.10167739	0.70610172	0.29389828	0.31026498	14578	769	4.2398145	0
AT1G52630	16	88.909375	11.086875	8.8125	95.0975	4.90125	7.6875	8.83513867	1.97703086	10.8121695	7.20811302	3.60405651	0.36725457	0.73450915	1.10176372	0.70612063	0.29387937	0.31026748	14578	770	4.46889265	0
AT3G18730	9	89.5533333	10.4444444	8.44444444	84.3444444	15.6511111	6.11111111	8.56228148	1.88197531	10.4442568	6.96283786	3.48141893	0.36741052	0.73482105	1.10223157	0.70622311	0.29377689	0.31018176	14578	771	4.54962477	0
AT5G27550	18	79.1427778	20.8505556	22.1666667	80.7361111	19.2577778	26.2222222	18.5433157	5.62187315	24.1651889	16.1101259	8.05506296	0.36749636	0.73499272	1.10248909	0.7062795	0.2937205	0.31014468	14578	772	3.29842301	0
AT1G04880	3	75.2766667	24.72	42	83.09	16.9033333	72.6666667	32.6162	11.3824	43.9986	29.3324	14.6662	0.36762564	0.73525129	1.10287693	0.7063644	0.2936356	0.3100775	14578	773	2.8654941	0
AT5G64380	11	88.23	11.7663636	9.27272727	88.5409091	11.4518182	12.2727273	9.18132727	2.09106281	11.2723901	7.51492672	3.75746336	0.36951668	0.73903337	1.10855005	0.70760265	0.29239735	0.30879228	14578	774	4.39074677	0
AT1G21600	29	79.1862069	20.5603448	21.6206897	77.1327586	22.8586207	25.6551724	18.120604	5.44528835	23.5658924	15.7105949	7.85529746	0.36969599	0.73939198	1.10908797	0.70771971	0.29228029	0.30869101	14578	775	3.3277584	0
AT2G22870	11	85.7754545	14.22	11.1818182	88.9327273	10.5545455	11.9090909	10.5912554	2.59005455	13.1813099	8.78753994	4.39376997	0.37022755	0.74045509	1.11068264	0.70806639	0.29193361	0.3083472	14578	776	4.08920167	0
AT2G42290	7	93.5357143	6.46	6.71428571	100	0	4.28571429	7.2802551	1.43374286	8.71399796	5.80933197	2.90466599	0.37243781	0.74487561	1.11731342	0.70950232	0.29049768	0.30685278	14578	777	5.07779695	0
AT2G36730	2	88.75	11.25	9	93.75	6.25	14.5	8.9875	2.0125	11	7.33333333	3.66666667	0.37312737	0.74625473	1.1193821	0.70994846	0.29005154	0.30640372	14578	778	4.46583851	0
AT3G46210	17	91.9564706	8.04	7.35294118	79.3575	20.636875	7.8125	7.76150519	1.59117647	9.35268166	6.23512111	3.11756055	0.3736653	0.74733059	1.12099589	0.71029588	0.28970412	0.30605889	14578	779	4.8778406	0
AT1G45474	20	91.1185	8.88	7.75	86.989	13.01	7.9	8.06168375	1.6882	9.74988375	6.4999225	3.24996125	0.37525035	0.7505007	1.12575105	0.71131654	0.28868346	0.30500272	14578	780	4.7753132	0
AT2G33540	4	83.9225	16.07	13.25	82.29	17.705	15.5	12.1197313	3.129275	15.2490063	10.1660042	5.08300208	0.37547196	0.75094392	1.12641588	0.71145887	0.28854113	0.30487444	14578	781	3.87301571	0
AT2G44560	4	48.2125	51.785	5.75	55.9325	44.0575	32.5	3.77221875	3.9776375	7.74985625	5.16657083	2.58328542	0.37630719	0.75261437	1.12892156	0.71199451	0.28800549	0.30433053	14578	782	0.94835659	0
AT4G21445	4	95.8325	4.165	6	100	0	4.5	6.74995	1.2499	7.99985	5.33323333	2.66661667	0.3763357	0.75267141	1.12900711	0.71201278	0.28798722	0.30433329	14578	783	5.40039203	0
AT3G60450	16	77.61625	22.37625	28.1875	78.0825	21.90875	27.5	22.8780805	7.30730547	30.1853859	20.1235906	10.0617953	0.37703084	0.75406168	1.13109252	0.71245758	0.28754242	0.30388527	14578	784	3.13085043	0
AT4G26370	20	83.691	16.302	13.6	81.781	18.2135	14	12.381976	3.217072	15.599048	10.3993653	5.19968267	0.37797932	0.75595864	1.13393797	0.71306308	0.28693692	0.30326734	14578	785	3.84883397	0
AT1G05900	8	90.0275	8.40875	7.75	94.8728571	5.12428571	4.85714286	7.97713125	1.65167813	9.62880938	6.41920625	3.20960313	0.37810443	0.75620886	1.13431328	0.71314283	0.28685717	0.30320504	14578	786	4.82971296	0
AT3G15340	6	57.2566667	42.74	23.3333333	72.6766667	27.315	20.3333333	14.3598889	10.9726667	25.3325556	16.8883704	8.44418519	0.37855746	0.75711492	1.13567238	0.71343136	0.28656864	0.30292202	14578	787	1.30869636	0
AT1G01448	1	88.88	11.11	9	88.88	11.11	9	8.9992	1.9999	10.9991	7.33273333	3.66636667	0.37872796	0.75745592	1.13618389	0.71353986	0.28646014	0.30282929	14578	788	4.49982499	0
AT1G34570	1	88.88	11.11	9	88.88	11.11	27	8.9992	1.9999	10.9991	7.33273333	3.66636667	0.37872796	0.75745592	1.13618389	0.71353986	0.28646014	0.30285125	14578	789	4.49982499	0
AT1G79890	1	88.88	11.11	9	16.66	83.33	6	8.9992	1.9999	10.9991	7.33273333	3.66636667	0.37872796	0.75745592	1.13618389	0.71353986	0.28646014	0.30287322	14578	790	4.49982499	0
AT3G03702	2	88.88	11.11	9	100	0	2	8.9992	1.9999	10.9991	7.33273333	3.66636667	0.37872796	0.75745592	1.13618389	0.71353986	0.28646014	0.30289518	14578	791	4.49982499	0
AT3G15390	3	88.88	11.11	9	86.3066667	13.6866667	7.33333333	8.9992	1.9999	10.9991	7.33273333	3.66636667	0.37872796	0.75745592	1.13618389	0.71353986	0.28646014	0.30291715	14578	792	4.49982499	0
AT5G40520	1	88.88	11.11	9	100	0	10	8.9992	1.9999	10.9991	7.33273333	3.66636667	0.37872796	0.75745592	1.13618389	0.71353986	0.28646014	0.30293913	14578	793	4.49982499	0
AT5G63970	1	88.88	11.11	9	100	0	1	8.9992	1.9999	10.9991	7.33273333	3.66636667	0.37872796	0.75745592	1.13618389	0.71353986	0.28646014	0.30296111	14578	794	4.49982499	0
AT2G20770	16	92.89375	6.32375	6.8125	95.98125	4.016875	6.0625	7.32838672	1.43080547	8.75919219	5.83946146	2.91973073	0.3796409	0.75928181	1.13892271	0.71411992	0.28588008	0.30236957	14578	795	5.12186099	0
AT1G18170	2	86.185	13.805	11	95	5	6.5	10.48035	2.51855	12.9989	8.66593333	4.33296667	0.37989074	0.75978148	1.13967222	0.7142784	0.2857216	0.30222388	14578	796	4.16126343	0
AT1G23149	5	96.666	3.332	5.8	100	0	5.2	6.606628	1.193256	7.799884	5.19992267	2.59996133	0.38054795	0.76109589	1.14164384	0.71469476	0.28530524	0.30180537	14578	797	5.53663925	0
AT3G27470	5	96.666	3.332	5.8	95	5	2.25	6.606628	1.193256	7.799884	5.19992267	2.59996133	0.38054795	0.76109589	1.14164384	0.71469476	0.28530524	0.30182727	14578	798	5.53663925	0
AT5G22110	8	90.22625	8.38125	7.75	86.42125	13.57	10.75	7.99253438	1.64954688	9.64208125	6.42805417	3.21402708	0.38076815	0.76153631	1.14230446	0.71483409	0.28516591	0.30170177	14578	799	4.84529085	0
AT5G03970	2	84.235	15.755	13	100	0	7.5	11.95055	3.04815	14.9987	9.99913333	4.99956667	0.38083571	0.76167141	1.14250712	0.71487682	0.28512318	0.30167846	14578	800	3.92059118	0
AT1G02450	3	46.6666667	53.3333333	5	82.22	17.7766667	7.66666667	3.33333333	3.66666667	7	4.66666667	2.33333333	0.38095238	0.76190476	1.14285714	0.71495059	0.28504941	0.30162229	14578	801	0.90909091	0
AT1G01590	1	100	0	5	92.3	7.69	13	6	1	7	4.66666667	2.33333333	0.38095238	0.76190476	1.14285714	0.71495059	0.28504941	0.30164418	14578	802	6	0
AT1G08340	1	100	0	5	100	0	3	6	1	7	4.66666667	2.33333333	0.38095238	0.76190476	1.14285714	0.71495059	0.28504941	0.30166608	14578	803	6	0
AT1G08930	1	100	0	5	100	0	1	6	1	7	4.66666667	2.33333333	0.38095238	0.76190476	1.14285714	0.71495059	0.28504941	0.30168798	14578	804	6	0
AT1G10750	3	100	0	5	100	0	2.33333333	6	1	7	4.66666667	2.33333333	0.38095238	0.76190476	1.14285714	0.71495059	0.28504941	0.30170989	14578	805	6	0
AT1G11000	2	100	0	5	100	0	2	6	1	7	4.66666667	2.33333333	0.38095238	0.76190476	1.14285714	0.71495059	0.28504941	0.30173179	14578	806	6	0
AT1G13990	1	100	0	5	100	0	3	6	1	7	4.66666667	2.33333333	0.38095238	0.76190476	1.14285714	0.71495059	0.28504941	0.3017537	14578	807	6	0
AT1G16650	1	100	0	5	100	0	5	6	1	7	4.66666667	2.33333333	0.38095238	0.76190476	1.14285714	0.71495059	0.28504941	0.30177562	14578	808	6	0
AT1G18745	1	100	0	5	100	0	3	6	1	7	4.66666667	2.33333333	0.38095238	0.76190476	1.14285714	0.71495059	0.28504941	0.30179754	14578	809	6	0
AT1G19300	1	100	0	5				6	1	7	4.66666667	2.33333333	0.38095238	0.76190476	1.14285714	0.71495059	0.28504941	0.30181946	14578	810	6	0
AT1G22490	1	100	0	5				6	1	7	4.66666667	2.33333333	0.38095238	0.76190476	1.14285714	0.71495059	0.28504941	0.30184138	14578	811	6	0
AT1G23080	1	100	0	5	100	0	10	6	1	7	4.66666667	2.33333333	0.38095238	0.76190476	1.14285714	0.71495059	0.28504941	0.30186331	14578	812	6	0
AT1G24530	1	100	0	5	100	0	27	6	1	7	4.66666667	2.33333333	0.38095238	0.76190476	1.14285714	0.71495059	0.28504941	0.30188524	14578	813	6	0
AT1G25275	2	100	0	5	100	0	2.5	6	1	7	4.66666667	2.33333333	0.38095238	0.76190476	1.14285714	0.71495059	0.28504941	0.30190717	14578	814	6	0
AT1G26230	1	100	0	5				6	1	7	4.66666667	2.33333333	0.38095238	0.76190476	1.14285714	0.71495059	0.28504941	0.3019291	14578	815	6	0
AT1G26515	1	100	0	5	100	0	11	6	1	7	4.66666667	2.33333333	0.38095238	0.76190476	1.14285714	0.71495059	0.28504941	0.30195104	14578	816	6	0
AT1G27360	8	100	0	5	100	0	2.5	6	1	7	4.66666667	2.33333333	0.38095238	0.76190476	1.14285714	0.71495059	0.28504941	0.30197299	14578	817	6	0
AT1G27920	1	100	0	5				6	1	7	4.66666667	2.33333333	0.38095238	0.76190476	1.14285714	0.71495059	0.28504941	0.30199493	14578	818	6	0
AT1G30420	1	100	0	5	66.66	33.33	3	6	1	7	4.66666667	2.33333333	0.38095238	0.76190476	1.14285714	0.71495059	0.28504941	0.30201688	14578	819	6	0
AT1G31335	2	100	0	5	100	0	3	6	1	7	4.66666667	2.33333333	0.38095238	0.76190476	1.14285714	0.71495059	0.28504941	0.30203883	14578	820	6	0
AT1G31500	1	100	0	5	100	0	1	6	1	7	4.66666667	2.33333333	0.38095238	0.76190476	1.14285714	0.71495059	0.28504941	0.30206079	14578	821	6	0
AT1G33800	1	100	0	5	100	0	48	6	1	7	4.66666667	2.33333333	0.38095238	0.76190476	1.14285714	0.71495059	0.28504941	0.30208275	14578	822	6	0
AT1G51670	2	100	0	5	50	0	1	6	1	7	4.66666667	2.33333333	0.38095238	0.76190476	1.14285714	0.71495059	0.28504941	0.30210471	14578	823	6	0
AT1G52240	1	100	0	5	100	0	3	6	1	7	4.66666667	2.33333333	0.38095238	0.76190476	1.14285714	0.71495059	0.28504941	0.30212667	14578	824	6	0
AT1G55205	1	100	0	5	89.47	10.52	19	6	1	7	4.66666667	2.33333333	0.38095238	0.76190476	1.14285714	0.71495059	0.28504941	0.30214864	14578	825	6	0
AT1G55280	2	100	0	5	100	0	6	6	1	7	4.66666667	2.33333333	0.38095238	0.76190476	1.14285714	0.71495059	0.28504941	0.30217061	14578	826	6	0
AT1G55475	1	100	0	5	100	0	2	6	1	7	4.66666667	2.33333333	0.38095238	0.76190476	1.14285714	0.71495059	0.28504941	0.30219259	14578	827	6	0
AT1G58180	1	100	0	5	100	0	2	6	1	7	4.66666667	2.33333333	0.38095238	0.76190476	1.14285714	0.71495059	0.28504941	0.30221456	14578	828	6	0
AT1G60160	3	100	0	5	100	0	2.5	6	1	7	4.66666667	2.33333333	0.38095238	0.76190476	1.14285714	0.71495059	0.28504941	0.30223655	14578	829	6	0
AT1G61860	2	100	0	5	100	0	2.5	6	1	7	4.66666667	2.33333333	0.38095238	0.76190476	1.14285714	0.71495059	0.28504941	0.30225853	14578	830	6	0
AT1G62305	2	100	0	5	100	0	8	6	1	7	4.66666667	2.33333333	0.38095238	0.76190476	1.14285714	0.71495059	0.28504941	0.30228052	14578	831	6	0
AT1G63310	1	100	0	5	100	0	1	6	1	7	4.66666667	2.33333333	0.38095238	0.76190476	1.14285714	0.71495059	0.28504941	0.30230251	14578	832	6	0
AT1G64250	1	100	0	5	100	0	3	6	1	7	4.66666667	2.33333333	0.38095238	0.76190476	1.14285714	0.71495059	0.28504941	0.3023245	14578	833	6	0
AT1G64770	3	100	0	5	66.6666667	33.3333333	1.33333333	6	1	7	4.66666667	2.33333333	0.38095238	0.76190476	1.14285714	0.71495059	0.28504941	0.3023465	14578	834	6	0
AT1G64780	3	100	0	5	100	0	6.66666667	6	1	7	4.66666667	2.33333333	0.38095238	0.76190476	1.14285714	0.71495059	0.28504941	0.3023685	14578	835	6	0
AT1G64890	2	100	0	5	100	0	4.5	6	1	7	4.66666667	2.33333333	0.38095238	0.76190476	1.14285714	0.71495059	0.28504941	0.3023905	14578	836	6	0
AT1G67792	1	100	0	5	100	0	3	6	1	7	4.66666667	2.33333333	0.38095238	0.76190476	1.14285714	0.71495059	0.28504941	0.30241251	14578	837	6	0
AT1G69750	1	100	0	5				6	1	7	4.66666667	2.33333333	0.38095238	0.76190476	1.14285714	0.71495059	0.28504941	0.30243452	14578	838	6	0
AT1G70000	1	100	0	5				6	1	7	4.66666667	2.33333333	0.38095238	0.76190476	1.14285714	0.71495059	0.28504941	0.30245653	14578	839	6	0
AT1G70760	1	100	0	5	100	0	8	6	1	7	4.66666667	2.33333333	0.38095238	0.76190476	1.14285714	0.71495059	0.28504941	0.30247855	14578	840	6	0
AT1G74150	1	100	0	5	100	0	5	6	1	7	4.66666667	2.33333333	0.38095238	0.76190476	1.14285714	0.71495059	0.28504941	0.30250057	14578	841	6	0
AT1G75640	1	100	0	5	100	0	4	6	1	7	4.66666667	2.33333333	0.38095238	0.76190476	1.14285714	0.71495059	0.28504941	0.30252259	14578	842	6	0
AT1G76062	1	100	0	5				6	1	7	4.66666667	2.33333333	0.38095238	0.76190476	1.14285714	0.71495059	0.28504941	0.30254461	14578	843	6	0
AT1G76610	1	100	0	5	100	0	8	6	1	7	4.66666667	2.33333333	0.38095238	0.76190476	1.14285714	0.71495059	0.28504941	0.30256664	14578	844	6	0
AT1G78430	3	100	0	5	100	0	1	6	1	7	4.66666667	2.33333333	0.38095238	0.76190476	1.14285714	0.71495059	0.28504941	0.30258867	14578	845	6	0
AT1G80370	1	100	0	5	66.66	33.33	3	6	1	7	4.66666667	2.33333333	0.38095238	0.76190476	1.14285714	0.71495059	0.28504941	0.30261071	14578	846	6	0
AT2G03330	1	100	0	5	80	20	5	6	1	7	4.66666667	2.33333333	0.38095238	0.76190476	1.14285714	0.71495059	0.28504941	0.30263275	14578	847	6	0
AT2G18890	4	100	0	5	98.2125	1.785	8	6	1	7	4.66666667	2.33333333	0.38095238	0.76190476	1.14285714	0.71495059	0.28504941	0.30265479	14578	848	6	0
AT2G20210	1	100	0	5	100	0	3	6	1	7	4.66666667	2.33333333	0.38095238	0.76190476	1.14285714	0.71495059	0.28504941	0.30267683	14578	849	6	0
AT2G20320	1	100	0	5	100	0	2	6	1	7	4.66666667	2.33333333	0.38095238	0.76190476	1.14285714	0.71495059	0.28504941	0.30269888	14578	850	6	0
AT2G22155	2	100	0	5	100	0	2.5	6	1	7	4.66666667	2.33333333	0.38095238	0.76190476	1.14285714	0.71495059	0.28504941	0.30272093	14578	851	6	0
AT2G24530	1	100	0	5	80	20	5	6	1	7	4.66666667	2.33333333	0.38095238	0.76190476	1.14285714	0.71495059	0.28504941	0.30274299	14578	852	6	0
AT2G25050	2	100	0	5	67.5	22.5	4.5	6	1	7	4.66666667	2.33333333	0.38095238	0.76190476	1.14285714	0.71495059	0.28504941	0.30276505	14578	853	6	0
AT2G26530	2	100	0	5	100	0	1.5	6	1	7	4.66666667	2.33333333	0.38095238	0.76190476	1.14285714	0.71495059	0.28504941	0.30278711	14578	854	6	0
AT2G32470	2	100	0	5	33.33	66.665	2	6	1	7	4.66666667	2.33333333	0.38095238	0.76190476	1.14285714	0.71495059	0.28504941	0.30280917	14578	855	6	0
AT2G35035	1	100	0	5	100	0	4	6	1	7	4.66666667	2.33333333	0.38095238	0.76190476	1.14285714	0.71495059	0.28504941	0.30283124	14578	856	6	0
AT2G35140	1	100	0	5	100	0	2	6	1	7	4.66666667	2.33333333	0.38095238	0.76190476	1.14285714	0.71495059	0.28504941	0.30285331	14578	857	6	0
AT2G35710	1	100	0	5	100	0	2	6	1	7	4.66666667	2.33333333	0.38095238	0.76190476	1.14285714	0.71495059	0.28504941	0.30287538	14578	858	6	0
AT2G37390	1	100	0	5	100	0	3	6	1	7	4.66666667	2.33333333	0.38095238	0.76190476	1.14285714	0.71495059	0.28504941	0.30289746	14578	859	6	0
AT2G43120	2	100	0	5	100	0	2	6	1	7	4.66666667	2.33333333	0.38095238	0.76190476	1.14285714	0.71495059	0.28504941	0.30291954	14578	860	6	0
AT2G43465	1	100	0	5				6	1	7	4.66666667	2.33333333	0.38095238	0.76190476	1.14285714	0.71495059	0.28504941	0.30294162	14578	861	6	0
AT2G43850	2	100	0	5	100	0	1	6	1	7	4.66666667	2.33333333	0.38095238	0.76190476	1.14285714	0.71495059	0.28504941	0.30296371	14578	862	6	0
AT2G44600	1	100	0	5	100	0	3	6	1	7	4.66666667	2.33333333	0.38095238	0.76190476	1.14285714	0.71495059	0.28504941	0.3029858	14578	863	6	0
AT2G45080	2	100	0	5	100	0	3	6	1	7	4.66666667	2.33333333	0.38095238	0.76190476	1.14285714	0.71495059	0.28504941	0.30300789	14578	864	6	0
AT2G45720	1	100	0	5				6	1	7	4.66666667	2.33333333	0.38095238	0.76190476	1.14285714	0.71495059	0.28504941	0.30302999	14578	865	6	0
AT3G02610	1	100	0	5				6	1	7	4.66666667	2.33333333	0.38095238	0.76190476	1.14285714	0.71495059	0.28504941	0.30305209	14578	866	6	0
AT3G06770	1	100	0	5	100	0	3	6	1	7	4.66666667	2.33333333	0.38095238	0.76190476	1.14285714	0.71495059	0.28504941	0.30307419	14578	867	6	0
AT3G07290	1	100	0	5	100	0	5	6	1	7	4.66666667	2.33333333	0.38095238	0.76190476	1.14285714	0.71495059	0.28504941	0.3030963	14578	868	6	0
AT3G07870	2	100	0	5	100	0	4	6	1	7	4.66666667	2.33333333	0.38095238	0.76190476	1.14285714	0.71495059	0.28504941	0.30311841	14578	869	6	0
AT3G09150	2	100	0	5	100	0	1	6	1	7	4.66666667	2.33333333	0.38095238	0.76190476	1.14285714	0.71495059	0.28504941	0.30314052	14578	870	6	0
AT3G14470	2	100	0	5	100	0	5	6	1	7	4.66666667	2.33333333	0.38095238	0.76190476	1.14285714	0.71495059	0.28504941	0.30316264	14578	871	6	0
AT3G15770	1	100	0	5	100	0	4	6	1	7	4.66666667	2.33333333	0.38095238	0.76190476	1.14285714	0.71495059	0.28504941	0.30318476	14578	872	6	0
AT3G17660	1	100	0	5	100	0	3	6	1	7	4.66666667	2.33333333	0.38095238	0.76190476	1.14285714	0.71495059	0.28504941	0.30320688	14578	873	6	0
AT3G19500	1	100	0	5	0	100	1	6	1	7	4.66666667	2.33333333	0.38095238	0.76190476	1.14285714	0.71495059	0.28504941	0.303229	14578	874	6	0
AT3G20270	1	100	0	5	100	0	3	6	1	7	4.66666667	2.33333333	0.38095238	0.76190476	1.14285714	0.71495059	0.28504941	0.30325113	14578	875	6	0
AT3G22260	1	100	0	5	100	0	6	6	1	7	4.66666667	2.33333333	0.38095238	0.76190476	1.14285714	0.71495059	0.28504941	0.30327326	14578	876	6	0
AT3G25670	1	100	0	5	100	0	7	6	1	7	4.66666667	2.33333333	0.38095238	0.76190476	1.14285714	0.71495059	0.28504941	0.3032954	14578	877	6	0
AT3G25690	2	100	0	5				6	1	7	4.66666667	2.33333333	0.38095238	0.76190476	1.14285714	0.71495059	0.28504941	0.30331754	14578	878	6	0
AT3G26085	1	100	0	5	100	0	2	6	1	7	4.66666667	2.33333333	0.38095238	0.76190476	1.14285714	0.71495059	0.28504941	0.30333968	14578	879	6	0
AT3G26180	1	100	0	5	100	0	2	6	1	7	4.66666667	2.33333333	0.38095238	0.76190476	1.14285714	0.71495059	0.28504941	0.30336182	14578	880	6	0
AT3G26680	1	100	0	5				6	1	7	4.66666667	2.33333333	0.38095238	0.76190476	1.14285714	0.71495059	0.28504941	0.30338397	14578	881	6	0
AT3G45420	1	100	0	5	100	0	5	6	1	7	4.66666667	2.33333333	0.38095238	0.76190476	1.14285714	0.71495059	0.28504941	0.30340612	14578	882	6	0
AT3G48200	1	100	0	5	75	25	4	6	1	7	4.66666667	2.33333333	0.38095238	0.76190476	1.14285714	0.71495059	0.28504941	0.30342828	14578	883	6	0
AT3G50410	1	100	0	5				6	1	7	4.66666667	2.33333333	0.38095238	0.76190476	1.14285714	0.71495059	0.28504941	0.30345044	14578	884	6	0
AT3G51930	1	100	0	5	100	0	1	6	1	7	4.66666667	2.33333333	0.38095238	0.76190476	1.14285714	0.71495059	0.28504941	0.3034726	14578	885	6	0
AT3G52770	1	100	0	5	100	0	3	6	1	7	4.66666667	2.33333333	0.38095238	0.76190476	1.14285714	0.71495059	0.28504941	0.30349476	14578	886	6	0
AT3G53800	2	100	0	5	100	0	3	6	1	7	4.66666667	2.33333333	0.38095238	0.76190476	1.14285714	0.71495059	0.28504941	0.30351693	14578	887	6	0
AT3G54260	2	100	0	5	100	0	2	6	1	7	4.66666667	2.33333333	0.38095238	0.76190476	1.14285714	0.71495059	0.28504941	0.3035391	14578	888	6	0
AT3G55470	1	100	0	5	100	0	2	6	1	7	4.66666667	2.33333333	0.38095238	0.76190476	1.14285714	0.71495059	0.28504941	0.30356127	14578	889	6	0
AT3G57190	2	100	0	5	100	0	8.5	6	1	7	4.66666667	2.33333333	0.38095238	0.76190476	1.14285714	0.71495059	0.28504941	0.30358345	14578	890	6	0
AT3G58160	2	100	0	5	89.44	10.555	9.5	6	1	7	4.66666667	2.33333333	0.38095238	0.76190476	1.14285714	0.71495059	0.28504941	0.30360563	14578	891	6	0
AT3G60590	1	100	0	5	100	0	7	6	1	7	4.66666667	2.33333333	0.38095238	0.76190476	1.14285714	0.71495059	0.28504941	0.30362781	14578	892	6	0
AT3G62270	1	100	0	5	100	0	3	6	1	7	4.66666667	2.33333333	0.38095238	0.76190476	1.14285714	0.71495059	0.28504941	0.30365	14578	893	6	0
AT4G00893	1	100	0	5	100	0	8	6	1	7	4.66666667	2.33333333	0.38095238	0.76190476	1.14285714	0.71495059	0.28504941	0.30367219	14578	894	6	0
AT4G00950	1	100	0	5	100	0	1	6	1	7	4.66666667	2.33333333	0.38095238	0.76190476	1.14285714	0.71495059	0.28504941	0.30369438	14578	895	6	0
AT4G01440	1	100	0	5				6	1	7	4.66666667	2.33333333	0.38095238	0.76190476	1.14285714	0.71495059	0.28504941	0.30371658	14578	896	6	0
AT4G10380	1	100	0	5	66.66	33.33	3	6	1	7	4.66666667	2.33333333	0.38095238	0.76190476	1.14285714	0.71495059	0.28504941	0.30373878	14578	897	6	0
AT4G12840	1	100	0	5				6	1	7	4.66666667	2.33333333	0.38095238	0.76190476	1.14285714	0.71495059	0.28504941	0.30376098	14578	898	6	0
AT4G14380	2	100	0	5	100	0	1	6	1	7	4.66666667	2.33333333	0.38095238	0.76190476	1.14285714	0.71495059	0.28504941	0.30378319	14578	899	6	0
AT4G15430	1	100	0	5	100	0	4	6	1	7	4.66666667	2.33333333	0.38095238	0.76190476	1.14285714	0.71495059	0.28504941	0.3038054	14578	900	6	0
AT4G16515	2	100	0	5	100	0	9.5	6	1	7	4.66666667	2.33333333	0.38095238	0.76190476	1.14285714	0.71495059	0.28504941	0.30382761	14578	901	6	0
AT4G19170	1	100	0	5	0	100	3	6	1	7	4.66666667	2.33333333	0.38095238	0.76190476	1.14285714	0.71495059	0.28504941	0.30384983	14578	902	6	0
AT4G19950	1	100	0	5	100	0	4	6	1	7	4.66666667	2.33333333	0.38095238	0.76190476	1.14285714	0.71495059	0.28504941	0.30387205	14578	903	6	0
AT4G22305	2	100	0	5	100	0	2	6	1	7	4.66666667	2.33333333	0.38095238	0.76190476	1.14285714	0.71495059	0.28504941	0.30389427	14578	904	6	0
AT4G23750	2	100	0	5	100	0	2	6	1	7	4.66666667	2.33333333	0.38095238	0.76190476	1.14285714	0.71495059	0.28504941	0.3039165	14578	905	6	0
AT4G24240	3	100	0	5	94.4433333	5.55333333	3.66666667	6	1	7	4.66666667	2.33333333	0.38095238	0.76190476	1.14285714	0.71495059	0.28504941	0.30393873	14578	906	6	0
AT4G24450	2	100	0	5	100	0	2	6	1	7	4.66666667	2.33333333	0.38095238	0.76190476	1.14285714	0.71495059	0.28504941	0.30396096	14578	907	6	0
AT4G29440	1	100	0	5	57.14	42.85	7	6	1	7	4.66666667	2.33333333	0.38095238	0.76190476	1.14285714	0.71495059	0.28504941	0.30398319	14578	908	6	0
AT4G30420	3	100	0	5	100	0	1.66666667	6	1	7	4.66666667	2.33333333	0.38095238	0.76190476	1.14285714	0.71495059	0.28504941	0.30400543	14578	909	6	0
AT4G33170	1	100	0	5	33.33	66.66	6	6	1	7	4.66666667	2.33333333	0.38095238	0.76190476	1.14285714	0.71495059	0.28504941	0.30402767	14578	910	6	0
AT4G33980	1	100	0	5				6	1	7	4.66666667	2.33333333	0.38095238	0.76190476	1.14285714	0.71495059	0.28504941	0.30404992	14578	911	6	0
AT4G35060	1	100	0	5	100	0	1	6	1	7	4.66666667	2.33333333	0.38095238	0.76190476	1.14285714	0.71495059	0.28504941	0.30407217	14578	912	6	0
AT4G38080	2	100	0	5	100	0	6	6	1	7	4.66666667	2.33333333	0.38095238	0.76190476	1.14285714	0.71495059	0.28504941	0.30409442	14578	913	6	0
AT5G01370	1	100	0	5	50	50	2	6	1	7	4.66666667	2.33333333	0.38095238	0.76190476	1.14285714	0.71495059	0.28504941	0.30411668	14578	914	6	0
AT5G03120	1	100	0	5	100	0	4	6	1	7	4.66666667	2.33333333	0.38095238	0.76190476	1.14285714	0.71495059	0.28504941	0.30413893	14578	915	6	0
AT5G05180	1	100	0	5	100	0	4	6	1	7	4.66666667	2.33333333	0.38095238	0.76190476	1.14285714	0.71495059	0.28504941	0.3041612	14578	916	6	0
AT5G05190	2	100	0	5	100	0	2	6	1	7	4.66666667	2.33333333	0.38095238	0.76190476	1.14285714	0.71495059	0.28504941	0.30418346	14578	917	6	0
AT5G06720	2	100	0	5	100	0	15	6	1	7	4.66666667	2.33333333	0.38095238	0.76190476	1.14285714	0.71495059	0.28504941	0.30420573	14578	918	6	0
AT5G10900	1	100	0	5	100	0	3	6	1	7	4.66666667	2.33333333	0.38095238	0.76190476	1.14285714	0.71495059	0.28504941	0.304228	14578	919	6	0
AT5G15960	1	100	0	5	100	0	3	6	1	7	4.66666667	2.33333333	0.38095238	0.76190476	1.14285714	0.71495059	0.28504941	0.30425028	14578	920	6	0
AT5G19490	2	100	0	5	100	0	2	6	1	7	4.66666667	2.33333333	0.38095238	0.76190476	1.14285714	0.71495059	0.28504941	0.30427255	14578	921	6	0
AT5G20220	2	100	0	5	100	0	1	6	1	7	4.66666667	2.33333333	0.38095238	0.76190476	1.14285714	0.71495059	0.28504941	0.30429483	14578	922	6	0
AT5G24530	1	100	0	5	100	0	14	6	1	7	4.66666667	2.33333333	0.38095238	0.76190476	1.14285714	0.71495059	0.28504941	0.30431712	14578	923	6	0
AT5G26660	1	100	0	5				6	1	7	4.66666667	2.33333333	0.38095238	0.76190476	1.14285714	0.71495059	0.28504941	0.30433941	14578	924	6	0
AT5G27300	2	100	0	5	100	0	2	6	1	7	4.66666667	2.33333333	0.38095238	0.76190476	1.14285714	0.71495059	0.28504941	0.3043617	14578	925	6	0
AT5G38010	1	100	0	5				6	1	7	4.66666667	2.33333333	0.38095238	0.76190476	1.14285714	0.71495059	0.28504941	0.30438399	14578	926	6	0
AT5G40390	1	100	0	5				6	1	7	4.66666667	2.33333333	0.38095238	0.76190476	1.14285714	0.71495059	0.28504941	0.30440629	14578	927	6	0
AT5G43860	1	100	0	5				6	1	7	4.66666667	2.33333333	0.38095238	0.76190476	1.14285714	0.71495059	0.28504941	0.30442859	14578	928	6	0
AT5G43950	1	100	0	5	93.75	6.25	16	6	1	7	4.66666667	2.33333333	0.38095238	0.76190476	1.14285714	0.71495059	0.28504941	0.30445089	14578	929	6	0
AT5G44510	1	100	0	5				6	1	7	4.66666667	2.33333333	0.38095238	0.76190476	1.14285714	0.71495059	0.28504941	0.3044732	14578	930	6	0
AT5G44630	1	100	0	5	100	0	3	6	1	7	4.66666667	2.33333333	0.38095238	0.76190476	1.14285714	0.71495059	0.28504941	0.30449551	14578	931	6	0
AT5G48490	1	100	0	5	100	0	1	6	1	7	4.66666667	2.33333333	0.38095238	0.76190476	1.14285714	0.71495059	0.28504941	0.30451783	14578	932	6	0
AT5G49120	1	100	0	5	100	0	2	6	1	7	4.66666667	2.33333333	0.38095238	0.76190476	1.14285714	0.71495059	0.28504941	0.30454014	14578	933	6	0
AT5G50915	2	100	0	5	100	0	2	6	1	7	4.66666667	2.33333333	0.38095238	0.76190476	1.14285714	0.71495059	0.28504941	0.30456246	14578	934	6	0
AT5G52220	1	100	0	5	85.71	14.28	7	6	1	7	4.66666667	2.33333333	0.38095238	0.76190476	1.14285714	0.71495059	0.28504941	0.30458479	14578	935	6	0
AT5G52850	1	100	0	5	50	50	2	6	1	7	4.66666667	2.33333333	0.38095238	0.76190476	1.14285714	0.71495059	0.28504941	0.30460711	14578	936	6	0
AT5G54064	1	100	0	5	100	0	4	6	1	7	4.66666667	2.33333333	0.38095238	0.76190476	1.14285714	0.71495059	0.28504941	0.30462945	14578	937	6	0
AT5G54300	2	100	0	5	50	50	2.5	6	1	7	4.66666667	2.33333333	0.38095238	0.76190476	1.14285714	0.71495059	0.28504941	0.30465178	14578	938	6	0
AT5G56220	3	100	0	5	66.6666667	33.3333333	4.33333333	6	1	7	4.66666667	2.33333333	0.38095238	0.76190476	1.14285714	0.71495059	0.28504941	0.30467412	14578	939	6	0
AT5G56850	5	100	0	5	100	0	6.6	6	1	7	4.66666667	2.33333333	0.38095238	0.76190476	1.14285714	0.71495059	0.28504941	0.30469646	14578	940	6	0
AT5G58260	1	100	0	5	100	0	5	6	1	7	4.66666667	2.33333333	0.38095238	0.76190476	1.14285714	0.71495059	0.28504941	0.3047188	14578	941	6	0
AT5G65830	2	100	0	5	100	0	3	6	1	7	4.66666667	2.33333333	0.38095238	0.76190476	1.14285714	0.71495059	0.28504941	0.30474115	14578	942	6	0
AT5G67440	2	100	0	5	100	0	1	6	1	7	4.66666667	2.33333333	0.38095238	0.76190476	1.14285714	0.71495059	0.28504941	0.3047635	14578	943	6	0
AT5G04320	27	84.2144444	15.7811111	13.037037	82.3681481	17.6266667	11	11.9790683	3.0573893	15.0364576	10.0243051	5.01215254	0.38118346	0.76236692	1.14355039	0.71509664	0.28490336	0.30462969	14578	944	3.91807099	0
AT3G48390	4	94.4425	5.555	6.5	86.5625	13.4325	13.5	7.1387625	1.361075	8.4998375	5.66655833	2.83327917	0.38248704	0.76497407	1.14746111	0.71591874	0.28408126	0.30377295	14578	945	5.24494425	0
AT3G10060	21	88.5704762	11.0847619	9.0952381	91.8404762	8.1552381	8.0952381	9.05569569	2.00818549	11.0638812	7.37592079	3.68796039	0.382548	0.765096	1.147644	0.71595711	0.28404289	0.3037542	14578	946	4.50939206	0
AT4G27700	13	77.8484615	21.8684615	26.6923077	71.8530769	28.1369231	23.4615385	21.7795509	6.83719704	28.6167479	19.077832	9.53891598	0.38260559	0.76521119	1.14781678	0.71599336	0.28400664	0.30373772	14578	947	3.18545023	0
AT3G08620	6	82.0416667	17.9483333	16.1666667	87.365	12.63	25.5	14.2634028	3.90164722	18.16505	12.1100333	6.05501667	0.38290563	0.76581126	1.1487169	0.71618209	0.28381791	0.30355814	14578	948	3.65573871	0
AT1G76120	7	97.1428571	2.85714286	5.71428571	96.0428571	3.95571429	10	6.55102041	1.16326531	7.71428571	5.14285714	2.57142857	0.38556851	0.77113703	1.15670554	0.71785017	0.28214983	0.30179619	14578	949	5.63157895	0
AT5G09230	24	96.4875	3.51083333	5.91666667	98.958125	0	2.5625	6.70884375	1.20772431	7.91656806	5.27771204	2.63885602	0.38807308	0.77614617	1.16421925	0.71940778	0.28059222	0.30015214	14578	950	5.55494637	0
AT2G30600	21	94.5514286	5.44666667	6.52380952	78.412381	9.68238095	5.47619048	7.1683551	1.35533016	8.52368526	5.68245684	2.84122842	0.38854561	0.77709121	1.16563682	0.71970043	0.28029957	0.2998611	14578	951	5.28901025	0
AT5G42770	5	84.568	15.428	12.8	85.534	14.46	11.4	11.824704	2.974784	14.799488	9.86632533	4.93316267	0.38872091	0.77744183	1.16616274	0.7198089	0.2801911	0.29976705	14578	952	3.97497902	0
AT1G01060	21	96.0914286	3.90714286	6.04761905	92.4147619	7.5847619	3.9047619	6.81124354	1.23628912	8.04753265	5.36502177	2.68251088	0.38985068	0.77970137	1.16955205	0.7205067	0.2794933	0.29904245	14578	953	5.50942611	0
AT5G50330	3	93.3333333	6.66666667	7	88.8866667	11.11	3.33333333	7.53333333	1.46666667	9	6	3	0.39185185	0.7837037	1.17555556	0.72173734	0.27826266	0.29774758	14578	954	5.13636364	0
AT3G61220	3	95.2366667	4.76	6.33333333				7.03165556	1.30146667	8.33312222	5.55541481	2.77770741	0.39228155	0.7845631	1.17684464	0.7220007	0.2779993	0.29748762	14578	955	5.40287027	0
AT4G38960	3	95.2366667	4.76	6.33333333	100	0	1.33333333	7.03165556	1.30146667	8.33312222	5.55541481	2.77770741	0.39228155	0.7845631	1.17684464	0.7220007	0.2779993	0.29750946	14578	956	5.40287027	0
AT5G48620	3	95.2366667	4.76	6.33333333	66.6666667	33.3333333	3.33333333	7.03165556	1.30146667	8.33312222	5.55541481	2.77770741	0.39228155	0.7845631	1.17684464	0.7220007	0.2779993	0.2975313	14578	957	5.40287027	0
AT4G15830	15	85.7233333	14.272	11.7333333	76.7093333	23.2853333	12.0666667	11.0582044	2.67458133	13.7327858	9.15519052	4.57759526	0.39556381	0.79112761	1.18669142	0.72400205	0.27599795	0.29541103	14578	958	4.13455531	0
AT4G21530	14	92.0571429	7.94142857	7.57142857	92.1064286	7.89	5.64285714	7.97004082	1.60127959	9.57132041	6.38088027	3.19044014	0.39578101	0.79156202	1.18734303	0.72413385	0.27586615	0.29529164	14578	959	4.97729494	0
AT5G26040	10	98.333	1.666	5.5	100	0	2.77777778	6.408315	1.09163	7.499945	4.99996333	2.49998167	0.39669379	0.79338759	1.19008138	0.72468686	0.27531314	0.29472132	14578	960	5.87040939	0
AT2G43330	4	85.495	14.5025	12	87.5	12.5	3.75	11.2594	2.7403	13.9997	9.33313333	4.66656667	0.39756244	0.79512488	1.19268732	0.72521184	0.27478816	0.29418094	14578	961	4.1088202	0
AT1G12140	28	88.3528571	11.6432143	9.64285714	96.1910714	3.80571429	13.4285714	9.5197398	2.12273852	11.6424783	7.76165221	3.88082611	0.39822345	0.79644691	1.19467036	0.72561049	0.27438951	0.29377572	14578	962	4.48465023	0
AT4G21326	39	93.674359	5.89615385	6.82051282	99.1451282	0.85435897	3.43589744	7.38907166	1.40214793	8.79121959	5.86081306	2.93040653	0.39850688	0.79701377	1.19552065	0.7257812	0.2742188	0.29361451	14578	963	5.26982318	0
AT1G66520	12	86.1233333	13.8708333	11.4166667	87.9291667	12.0658333	9.16666667	10.8324139	2.58358681	13.4160007	8.94400046	4.47200023	0.39871479	0.79742958	1.19614437	0.72590634	0.27409366	0.29350208	14578	964	4.19278108	0
AT2G45310	3	94.4433333	5.55333333	6.66666667	100	0	3.66666667	7.29622222	1.37022222	8.66644444	5.77762963	2.88881481	0.39914699	0.79829398	1.19744096	0.72616625	0.27383375	0.29324531	14578	965	5.32484593	0
AT1G29950	13	95.0546154	4.94461538	6.46153846	100	0	5.46153846	7.14199053	1.31949822	8.46148876	5.6409925	2.82049625	0.39939693	0.79879386	1.19819078	0.72631642	0.27368358	0.29310603	14578	966	5.41265642	0
AT1G70070	8	82.3525	17.64	16.125	81.82	18.175	16.25	14.2793406	3.84445	18.1237906	12.0825271	6.04126354	0.39941891	0.79883781	1.19825671	0.72632962	0.27367038	0.29311343	14578	967	3.71427399	0
AT5G38200	4	81.5975	18.3975	17.5	91.8625	8.1325	17.25	15.2795625	4.2195625	19.499125	12.9994167	6.49970833	0.39994602	0.79989205	1.19983807	0.72664596	0.27335404	0.29279612	14578	968	3.62112482	0
AT1G59560	1	84.61	15.38	13	86.66	13.33	15	11.9993	2.9994	14.9987	9.99913333	4.99956667	0.40010134	0.80020269	1.20030403	0.72673908	0.27326092	0.29271788	14578	969	4.00056678	0
AT3G29760	1	84.61	15.38	13	100	0	6	11.9993	2.9994	14.9987	9.99913333	4.99956667	0.40010134	0.80020269	1.20030403	0.72673908	0.27326092	0.2927394	14578	970	4.00056678	0
AT1G48100	7	100	0	5.14285714	50	50	1	6.14285714	1	7.14285714	4.76190476	2.38095238	0.40047619	0.80095238	1.20142857	0.72696366	0.27303634	0.2925203	14578	971	6.14285714	0
AT3G19895	19	84.1810526	15.8131579	13.5263158	77.5115789	22.4831579	10.9473684	12.386595	3.13893767	15.5255327	10.3503551	5.17517756	0.40059233	0.80118466	1.20177699	0.7270332	0.2729668	0.2924673	14578	972	3.94611053	0
AT2G02955	9	93.3333333	6.66666667	7.11111111	97.5	2.5	6.88888889	7.63703704	1.47407407	9.11111111	6.07407407	3.03703704	0.40217706	0.80435411	1.20653117	0.72797979	0.27202021	0.2914745	14578	973	5.18090452	0
AT1G09800	5	83.998	15.996	13.8	90.802	9.19	11.2	12.591724	3.207448	15.799172	10.5327813	5.26639067	0.40248105	0.8049621	1.20744315	0.72816091	0.27183909	0.29130184	14578	974	3.92577651	0
AT1G29980	8	93.63	6.3675	7	100	0	1.16666667	7.5541	1.445725	8.999825	5.99988333	2.99994167	0.40260607	0.80521214	1.20781821	0.72823535	0.27176465	0.29124348	14578	975	5.22512926	0
AT3G19020	46	89.7493478	9.81217391	8.65217391	84.9046667	12.8702222	6.44444444	8.76526966	1.84896635	10.614236	7.07615734	3.53807867	0.40319912	0.80639824	1.20959737	0.72858812	0.27141188	0.29088681	14578	976	4.74063233	0
AT2G22740	6	96.6666667	3.33333333	6	98.3333333	1.66666667	5.33333333	6.8	1.2	8	5.33333333	2.66666667	0.40333333	0.80666667	1.21	0.72866788	0.27133212	0.29082271	14578	977	5.66666667	0
AT2G34780	58	89.682931	10.3141379	8.87931034	54.925	39.7327778	8.09259259	8.96322577	1.91582432	10.8790501	7.25270006	3.62635003	0.40342192	0.80684385	1.21026577	0.72872051	0.27127949	0.29078768	14578	978	4.67852177	0
AT2G25420	4	89.48	10.5125	9	100	0	6.75	9.0532	1.946125	10.999325	7.33288333	3.66644167	0.40359151	0.80718301	1.21077452	0.72882122	0.27117878	0.2907011	14578	979	4.65191085	0
AT5G12940	4	89.095	10.9025	9.25	100	0	2.75	9.2412875	2.00848125	11.2497688	7.49984583	3.74992292	0.40435752	0.80871504	1.21307257	0.72927554	0.27072446	0.29023542	14578	980	4.60113207	0
AT5G35995	5	92.218	7.776	7.6	100	0	4.2	8.008568	1.590976	9.599544	6.399696	3.199848	0.40446751	0.80893502	1.21340253	0.7293407	0.2706593	0.2901869	14578	981	5.03374532	0
AT5G57410	21	90.5419048	9.4552381	8.42857143	78.8071429	21.1885714	6.19047619	8.63138912	1.7969415	10.4283306	6.95222041	3.4761102	0.40556936	0.81113871	1.21670807	0.72999234	0.27000766	0.28950954	14578	982	4.80337792	0
AT4G04880	22	85.9345455	14.0618182	11.7272727	92.4690909	7.52727273	7.77272727	11.0777785	2.64906777	13.7268463	9.15123085	4.57561543	0.40558324	0.81116648	1.21674973	0.73000054	0.26999946	0.28952204	14578	983	4.18176486	0
AT1G80030	57	88.9742105	10.8864912	9.28070175	85.7861404	14.2107018	8.42105263	9.25743112	2.01034278	11.2677739	7.51184927	3.75592463	0.40563327	0.81126654	1.21689982	0.73003008	0.26996992	0.28951166	14578	984	4.60490181	0
AT2G04235	8	91.65125	8.3475	7.875	88.85375	11.14125	7.375	8.21753594	1.65736563	9.87490156	6.58326771	3.29163385	0.40570014	0.81140028	1.21710043	0.73006955	0.26993045	0.28949062	14578	985	4.95819137	0
AT1G55850	16	92.484375	7.514375	7.5	92.8571429	7.14285714	2.78571429	7.93632813	1.56357813	9.49990625	6.33327083	3.16663542	0.40576074	0.81152149	1.21728223	0.73010532	0.26989468	0.28947356	14578	986	5.07574773	0
AT1G07400	4	87.0575	12.935	10.75	83.57	15.8	30.75	10.3586813	2.3905125	12.7491938	8.4994625	4.24973125	0.40669564	0.81339128	1.22008693	0.73065641	0.26934359	0.28890375	14578	987	4.33324705	0
AT1G49540	2	93.75	6.25	7	92.855	7.14	11.5	7.5625	1.4375	9	6	3	0.40690104	0.81380208	1.22070313	0.73077729	0.26922271	0.28879534	14578	988	5.26086957	0
AT5G10690	31	85.926129	14.066129	11.7741935	79.1025806	20.8909677	11.2580645	11.1171087	2.65617326	13.773282	9.182188	4.591094	0.40773705	0.81547411	1.22321116	0.73126862	0.26873138	0.2882895	14578	989	4.18538539	0
AT5G54075	1	55.55	44.44	18	50	50	6	10.999	8.9992	19.9982	13.3321333	6.66606667	0.40830008	0.81660017	1.22490025	0.73159888	0.26840112	0.28795639	14578	990	1.22221975	0
AT1G21390	5	100	0	5.2	100	0	2.6	6.2	1	7.2	4.8	2.4	0.40833333	0.81666667	1.225	0.73161837	0.26838163	0.28795668	14578	991	6.2	0
AT2G46530	5	100	0	5.2	100	0	1.75	6.2	1	7.2	4.8	2.4	0.40833333	0.81666667	1.225	0.73161837	0.26838163	0.28797787	14578	992	6.2	0
AT3G15540	5	100	0	5.2	100	0	5.8	6.2	1	7.2	4.8	2.4	0.40833333	0.81666667	1.225	0.73161837	0.26838163	0.28799907	14578	993	6.2	0
AT3G59570	5	100	0	5.2	40	60	1	6.2	1	7.2	4.8	2.4	0.40833333	0.81666667	1.225	0.73161837	0.26838163	0.28802027	14578	994	6.2	0
AT2G32590	14	88.6914286	11.3064286	9.57142857	85.7364286	14.2571429	14.6428571	9.48903673	2.08218673	11.5712235	7.71414898	3.85707449	0.40836994	0.81673988	1.22510982	0.73163983	0.26836017	0.28801845	14578	995	4.55724579	0
AT5G03555	18	79.9233333	20.0688889	21.6666667	93.9866667	6.00666667	16.6111111	18.3167222	5.34825926	23.6649815	15.7766543	7.88832716	0.40895521	0.81791042	1.22686562	0.73198253	0.26801747	0.28767182	14578	996	3.42480073	0
AT3G49540	6	97.6183333	0	5.33333333	45.8325	54.165	3.75	6.20631111	1	7.20631111	4.80420741	2.4021037	0.40920273	0.81840546	1.2276082	0.73212731	0.26787269	0.2875376	14578	997	6.20631111	0
AT3G14740	8	92.58875	7.41	7.5	93.475	6.52125	6.5	7.94415625	1.55575	9.49990625	6.33327083	3.16663542	0.40973328	0.81946656	1.22919984	0.73243729	0.26756271	0.287226	14578	998	5.1063193	0
AT5G39530	6	89.0983333	10.895	9.33333333	77.1783333	22.815	4.83333333	9.31584444	2.01686667	11.3327111	7.55514074	3.77757037	0.41032691	0.82065381	1.23098072	0.7327836	0.2672164	0.28687537	14578	999	4.61896892	0
AT5G47500	12	95.2775	3.33333333	6.16666667	80	20	1.8	6.87544583	1.20555556	8.08100139	5.38733426	2.69366713	0.41105228	0.82210457	1.23315685	0.73320602	0.26679398	0.28644297	14578	1000	5.70313479	0
AT5G66960	6	93.8883333	6.11	7	80.5366667	19.4566667	8.16666667	7.57218333	1.4277	8.99988333	5.99992222	2.99996111	0.41200617	0.82401235	1.23601852	0.73376024	0.26623976	0.28586899	14578	1001	5.30376363	0
AT5G07660	18	86.6238889	13.3705556	11.2222222	82.5905556	17.405	10	10.7211253	2.50047346	13.2215988	8.81439918	4.40719959	0.41246198	0.82492396	1.23738594	0.73402456	0.26597544	0.28560622	14578	1002	4.28763812	0
AT2G20960	3	95.8333333	4.16666667	6.33333333	100	0	10.6666667	7.06944444	1.26388889	8.33333333	5.55555556	2.77777778	0.41253472	0.82506944	1.23760417	0.73406671	0.26593329	0.28558199	14578	1003	5.59340659	0
AT2G23320	3	95.8333333	4.16666667	6.33333333	95.8333333	4.16666667	6.33333333	7.06944444	1.26388889	8.33333333	5.55555556	2.77777778	0.41253472	0.82506944	1.23760417	0.73406671	0.26593329	0.28560303	14578	1004	5.59340659	0
AT5G02080	9	97.7777778	2.22222222	5.77777778	96.7255556	3.26888889	20.3333333	6.64938272	1.12839506	7.77777778	5.18518519	2.59259259	0.41346149	0.82692299	1.24038448	0.73460303	0.26539697	0.28504804	14578	1005	5.89277899	0
AT2G36890	9	94.5366667	5.46222222	6.77777778	96.2933333	3.70333333	9	7.40748519	1.37021728	8.77770247	5.85180165	2.92590082	0.4135737	0.82714741	1.24072111	0.73466788	0.26533212	0.28499939	14578	1006	5.40606608	0
AT1G01860	8	94.64125	5.35625	6.75	93.21375	6.785	4.375	7.38828438	1.36154688	8.74983125	5.83322083	2.91661042	0.41456044	0.82912089	1.24368133	0.73523725	0.26476275	0.28440877	14578	1007	5.42639002	0
AT4G29770	15	95.2766667	4.72066667	6.53333333	69.5546667	23.7773333	1.93333333	7.22474222	1.30841689	8.53315911	5.68877274	2.84438637	0.41471199	0.82942397	1.24413596	0.73532456	0.26467544	0.28433593	14578	1008	5.52174332	0
AT5G39550	3	60.4433333	39.5466667	62.6666667	64.65	34.9433333	88.3333333	38.8778222	25.7825778	64.6604	43.1069333	21.5534667	0.41490729	0.82981458	1.24472186	0.73543703	0.26456297	0.28423605	14578	1009	1.5079106	0
AT2G15730	4	100	0	5.25	100	0	3.5	6.25	1	7.25	4.83333333	2.41666667	0.41522989	0.83045977	1.24568966	0.73562267	0.26437733	0.28405754	14578	1010	6.25	0
AT4G20040	4	100	0	5.25	100	0	1	6.25	1	7.25	4.83333333	2.41666667	0.41522989	0.83045977	1.24568966	0.73562267	0.26437733	0.28407848	14578	1011	6.25	0
AT4G14790	14	93.6221429	6.37714286	7.14285714	87.1014286	12.8942857	9.21428571	7.68729592	1.4555102	9.14280612	6.09520408	3.04760204	0.4158608	0.83172159	1.24758239	0.73598527	0.26401473	0.28370977	14578	1012	5.2815129	0
AT5G44030	5	89.44	10.554	9.2	93.776	6.222	7	9.22848	1.970968	11.199448	7.46629867	3.73314933	0.41590662	0.83181324	1.24771986	0.73601158	0.26398842	0.28370241	14578	1013	4.68220692	0
AT1G48570	11	77.3145455	22.6763636	31.9090909	70.7690909	29.0236364	39.5454545	25.6703686	8.23582149	33.9061901	22.6041267	11.3020634	0.41593464	0.83186927	1.24780391	0.73602767	0.26397233	0.28370604	14578	1014	3.11691659	0
AT5G43810	18	90.67	9.32777778	8.5	88.9538889	11.0438889	6.22222222	8.70695	1.79286111	10.4998111	6.99987407	3.49993704	0.41630866	0.83261733	1.24892599	0.73624229	0.26375771	0.28349627	14578	1015	4.85645539	0
AT5G54880	3	89.2533333	10.74	9.33333333	100	0	10.3333333	9.33031111	2.0024	11.3327111	7.55514074	3.77757037	0.41709744	0.83419488	1.25129231	0.7366942	0.2633058	0.2830314	14578	1016	4.65956408	0
AT1G49490	7	95.2371429	4.76142857	6.57142857	100	0	8.28571429	7.25844082	1.31289388	8.57133469	5.71422313	2.85711156	0.41731102	0.83462203	1.25193305	0.7368164	0.2631836	0.28292091	14578	1017	5.52858151	0
AT5G19600	5	77.134	22.858	33	39.612	60.382	22.8	26.45422	8.54314	34.99736	23.3315733	11.6657867	0.41792819	0.83585638	1.25378457	0.73716913	0.26283087	0.28256257	14578	1018	3.0965453	0
AT3G53100	7	97.6185714	2.38	5.85714286	100	0	3.71428571	6.71765918	1.1394	7.85705918	5.23803946	2.61901973	0.41795686	0.83591373	1.25387059	0.7371855	0.2628145	0.28256581	14578	1019	5.89578654	0
AT1G79520	28	91.1921429	8.80464286	8.25	97.0746429	2.92214286	29.4642857	8.52335179	1.72638304	10.2497348	6.83315655	3.41657827	0.41807325	0.83614649	1.25421974	0.73725194	0.26274806	0.28251521	14578	1020	4.93711512	0
AT1G30550	7	96.19	3.80857143	6.28571429	95.59	4.40428571	17.7142857	7.04622857	1.23939592	8.28562449	5.52374966	2.76187483	0.41963199	0.83926397	1.25889596	0.73813983	0.26186017	0.2815813	14578	1021	5.68521202	0
AT3G53690	2	92.855	7.14	7.5	100	0	5.5	7.964125	1.5355	9.499625	6.33308333	3.16654167	0.42006346	0.84012693	1.26019039	0.73838494	0.26161506	0.28133847	14578	1022	5.18666558	0
AT1G04240	7	100	0	5.28571429	100	0	5.14285714	6.28571429	1	7.28571429	4.85714286	2.42857143	0.42016807	0.84033613	1.2605042	0.73844433	0.26155567	0.28129536	14578	1023	6.28571429	0
AT5G58310	7	100	0	5.28571429	100	0	4.14285714	6.28571429	1	7.28571429	4.85714286	2.42857143	0.42016807	0.84033613	1.2605042	0.73844433	0.26155567	0.28131611	14578	1024	6.28571429	0
AT2G04540	20	85.044	14.9525	12.95	77.2852941	22.7082353	12.2352941	12.013198	2.93634875	14.9495468	9.9663645	4.98318225	0.42036666	0.84073332	1.26109999	0.73855702	0.26144298	0.28121566	14578	1025	4.09120272	0
AT3G16460	18	96.2427778	3.75555556	6.27777778	100	0	22.2777778	7.04190772	1.23576543	8.27767315	5.51844877	2.75922438	0.42057601	0.84115202	1.26172804	0.73867575	0.26132425	0.28110869	14578	1026	5.69841778	0
AT1G28090	6	94.5833333	5.41666667	6.83333333	82.2216667	15	6.66666667	7.46319444	1.37013889	8.83333333	5.88888889	2.94444444	0.42086683	0.84173365	1.26260048	0.73884057	0.26115943	0.28095212	14578	1027	5.44703497	0
AT3G12040	10	91.776	8.222	8	85.998	13.999	3.4	8.34208	1.65776	9.99984	6.66656	3.33328	0.42111183	0.84222366	1.26333549	0.73897933	0.26102067	0.28082357	14578	1028	5.03213975	0
AT4G32700	5	93.142	6.856	7.4	96.362	3.636	11	7.892508	1.507344	9.399852	6.266568	3.133284	0.42187061	0.84374123	1.26561184	0.73940849	0.26059151	0.28038254	14578	1029	5.23603637	0
AT4G30410	10	100	0	5.3	100	0	7.3	6.3	1	7.3	4.86666667	2.43333333	0.42214612	0.84429224	1.26643836	0.73956409	0.26043591	0.2802358	14578	1030	6.3	0
AT4G01730	6	96.6666667	3.33333333	6.16666667	84.0266667	15.9716667	3.66666667	6.96111111	1.20555556	8.16666667	5.44444444	2.72222222	0.4225	0.845	1.2675	0.7397638	0.2602362	0.28004159	14578	1031	5.77419355	0
AT5G27410	47	81.6682979	18.3238298	18.0638298	76.1559574	23.8382979	15.5744681	15.7524223	4.30998542	20.0624077	13.3749385	6.68746925	0.42261348	0.84522696	1.26784045	0.7398278	0.2601722	0.27999338	14578	1032	3.65486673	0
AT5G66550	8	79.58125	20.4125	23.25	67.6575	32.3375	15.375	19.5026406	5.74590625	25.2485469	16.8323646	8.41618229	0.42361096	0.84722192	1.27083288	0.74038951	0.25961049	0.2794095	14578	1033	3.3941801	0
AT5G06420	4	96.4275	3.57	6.25	88.075	11.9225	7	7.02671875	1.223125	8.24984375	5.49989583	2.74994792	0.42386043	0.84772086	1.27158129	0.74052976	0.25947024	0.27927918	14578	1034	5.74489014	0
AT4G36080	57	85.1338596	14.8594737	12.9298246	86.8807018	13.1152632	9.61403509	12.0076587	2.92130388	14.9289626	9.95264172	4.97632086	0.42431898	0.84863796	1.27295694	0.74078731	0.25921269	0.27902257	14578	1035	4.11037646	0
AT2G35420	5	96	4	6.4	95	5	4.2	7.144	1.256	8.4	5.6	2.8	0.42570286	0.85140571	1.27710857	0.74156266	0.25843734	0.2782085	14578	1036	5.68789809	0
AT3G21465	18	91.6805556	8.31555556	8.11111111	93.3955556	6.60166667	6.94444444	8.43631173	1.67448395	10.1107957	6.74053045	3.37026523	0.42662431	0.85324861	1.27987292	0.74207734	0.25792266	0.27767496	14578	1037	5.03815622	0
AT1G14390	3	100	0	5.33333333	64.4433333	35.5533333	5	6.33333333	1	7.33333333	4.88888889	2.44444444	0.42676768	0.85353535	1.28030303	0.7421573	0.2578427	0.27760937	14578	1038	6.33333333	0
AT1G59540	3	100	0	5.33333333	77.14	22.8566667	4.66666667	6.33333333	1	7.33333333	4.88888889	2.44444444	0.42676768	0.85353535	1.28030303	0.7421573	0.2578427	0.27762987	14578	1039	6.33333333	0
AT1G70505	3	100	0	5.33333333	94.4433333	5.55333333	6	6.33333333	1	7.33333333	4.88888889	2.44444444	0.42676768	0.85353535	1.28030303	0.7421573	0.2578427	0.27765038	14578	1040	6.33333333	0
AT1G72500	3	100	0	5.33333333	88.8866667	11.11	5	6.33333333	1	7.33333333	4.88888889	2.44444444	0.42676768	0.85353535	1.28030303	0.7421573	0.2578427	0.27767089	14578	1041	6.33333333	0
AT2G38010	3	100	0	5.33333333	100	0	7	6.33333333	1	7.33333333	4.88888889	2.44444444	0.42676768	0.85353535	1.28030303	0.7421573	0.2578427	0.27769141	14578	1042	6.33333333	0
AT3G01620	3	100	0	5.33333333				6.33333333	1	7.33333333	4.88888889	2.44444444	0.42676768	0.85353535	1.28030303	0.7421573	0.2578427	0.27771192	14578	1043	6.33333333	0
AT3G46530	3	100	0	5.33333333				6.33333333	1	7.33333333	4.88888889	2.44444444	0.42676768	0.85353535	1.28030303	0.7421573	0.2578427	0.27773244	14578	1044	6.33333333	0
AT4G05110	3	100	0	5.33333333	100	0	1.66666667	6.33333333	1	7.33333333	4.88888889	2.44444444	0.42676768	0.85353535	1.28030303	0.7421573	0.2578427	0.27775296	14578	1045	6.33333333	0
AT4G24000	3	100	0	5.33333333	100	0	2.66666667	6.33333333	1	7.33333333	4.88888889	2.44444444	0.42676768	0.85353535	1.28030303	0.7421573	0.2578427	0.27777349	14578	1046	6.33333333	0
AT5G39980	3	100	0	5.33333333	78.3333333	21.6666667	5.33333333	6.33333333	1	7.33333333	4.88888889	2.44444444	0.42676768	0.85353535	1.28030303	0.7421573	0.2578427	0.27779402	14578	1047	6.33333333	0
AT5G51460	3	100	0	5.33333333	100	0	1	6.33333333	1	7.33333333	4.88888889	2.44444444	0.42676768	0.85353535	1.28030303	0.7421573	0.2578427	0.27781455	14578	1048	6.33333333	0
AT5G61290	9	95.5555556	4.44444444	6.55555556	50.9244444	49.0733333	4.66666667	7.26419753	1.29135802	8.55555556	5.7037037	2.85185185	0.4269403	0.85388061	1.28082091	0.74225354	0.25774646	0.27773138	14578	1049	5.62523901	0
AT3G13800	13	90.8546154	9.14	8.53846154	84.7323077	15.2638462	7.15384615	8.75758639	1.78041538	10.5380018	7.02533452	3.51266726	0.42712508	0.85425016	1.28137523	0.74235651	0.25764349	0.27764095	14578	1050	4.91884448	0
AT5G01470	33	85.6575758	14.1339394	12.2727273	77.1948485	22.5812121	8.60606061	11.5125207	2.73461983	14.2471405	9.49809366	4.74904683	0.4272348	0.8544696	1.28170439	0.74241763	0.25758237	0.27759561	14578	1051	4.20991632	0
AT3G56960	4	95	5	6.75	100	0	1.66666667	7.4125	1.3375	8.75	5.83333333	2.91666667	0.42750298	0.85500595	1.28250893	0.74256694	0.25743306	0.27745521	14578	1052	5.54205607	0
AT1G53250	14	87.7307143	12.2635714	10.5714286	74.7514286	25.2421429	9.57142857	10.2743898	2.29643469	12.5708245	8.38054966	4.19027483	0.42797079	0.85594158	1.28391237	0.74282714	0.25717286	0.27719527	14578	1053	4.47406139	0
AT4G25080	62	87.1309677	12.8632258	11.0645161	85.5412903	14.3537097	11	10.64062	2.42325369	13.0638737	8.70924912	4.35462456	0.42830253	0.85660506	1.28490758	0.74301146	0.25698854	0.27701708	14578	1054	4.39104664	0
AT5G45490	10	83.666	0	6.4	50	0	10.75	6.354624	1	7.354624	4.90308267	2.45154133	0.42972399	0.85944798	1.28917197	0.7437994	0.2562006	0.27618815	14578	1055	6.354624	0
AT4G32208	10	70.812	29.111	180	93.039	6.906	277.5	128.4616	53.3998	181.8614	121.240933	60.6204667	0.4300365	0.86007301	1.29010951	0.74397223	0.25602777	0.27602225	14578	1056	2.40565695	0
AT3G60130	8	97.91625	2.0825	5.875	100	0	3.875	6.75257969	1.12234688	7.87492656	5.24995104	2.62497552	0.43007884	0.86015768	1.29023652	0.74399563	0.25600437	0.27601743	14578	1057	6.01648193	0
AT2G28940	7	93.6485714	6.34857143	7.28571429	94.2857143	5.71428571	3.42857143	7.82296735	1.46253878	9.28550612	6.19033742	3.09516871	0.43058727	0.86117454	1.29176181	0.74427648	0.25572352	0.27573503	14578	1058	5.34889569	0
AT5G03170	8	100	0	5.375	90.7142857	9.28571429	3.85714286	6.375	1	7.375	4.91666667	2.45833333	0.4325565	0.86511299	1.29766949	0.74536064	0.25463936	0.27458633	14578	1059	6.375	0
AT3G01060	15	92.6386667	7.358	7.73333333	90.9066667	9.08933333	7.6	8.16405689	1.56901867	9.73307556	6.48871704	3.24435852	0.43256064	0.86512129	1.29768193	0.74536292	0.25463708	0.27460418	14578	1060	5.20328857	0
AT1G31360	2	94.44	5.555	7	50	14.285	7.5	7.6108	1.38885	8.99965	5.99976667	2.99988333	0.43258822	0.86517645	1.29776467	0.74537806	0.25462194	0.27460817	14578	1061	5.47992944	0
AT4G19960	25	89.0256	10.9708	9.72	78.4324	21.566	4.88	9.65328832	2.06636176	11.7196501	7.81310005	3.90655003	0.4334122	0.86682439	1.30023659	0.74582999	0.25417001	0.27414105	14578	1062	4.67163519	0
AT1G20590	8	90.17625	9.81875	9	88.69375	11.3025	8.125	9.1158625	1.8836875	10.99955	7.33303333	3.66651667	0.4334468	0.8668936	1.3003404	0.74584895	0.25415105	0.27414089	14578	1063	4.83937091	0
AT1G13970	13	100	0	5.38461538	100	0	3	6.38461538	1	7.38461538	4.92307692	2.46153846	0.43389423	0.86778846	1.30168269	0.74609391	0.25390609	0.27389692	14578	1064	6.38461538	0
AT3G07750	7	82.1957143	17.8	17.4285714	83.3957143	16.6	21.4285714	15.3255388	4.10228571	19.4278245	12.951883	6.4759415	0.43501333	0.87002666	1.30504	0.74670534	0.25329466	0.27325757	14578	1065	3.73585358	0
AT1G56500	30	85.5776667	14.4176667	12.6666667	83.6693333	13.8283333	8.96666667	11.8398378	2.82623778	14.6660756	9.7773837	4.88869185	0.43505675	0.87011351	1.30517026	0.74672903	0.25327097	0.27325224	14578	1066	4.18925749	0
AT1G17340	5	89.56	10.436	9.4	90.474	9.522	6.4	9.41864	1.980984	11.399624	7.59974933	3.79987467	0.43532531	0.87065063	1.30597594	0.74687547	0.25312453	0.27311445	14578	1067	4.75452603	0
AT3G07540	7	97.6185714	2.38	6	100	0	3.4	6.85711429	1.1428	7.99991429	5.33327619	2.6666381	0.43539514	0.87079028	1.30618542	0.74691353	0.25308647	0.2730936	14578	1068	6.00027501	0
AT1G78780	5	100	0	5.4	80	0	127.4	6.4	1	7.4	4.93333333	2.46666667	0.43603604	0.87207207	1.30810811	0.74726252	0.25273748	0.27273721	14578	1069	6.4	0
AT4G09350	5	100	0	5.4	80	20	2.2	6.4	1	7.4	4.93333333	2.46666667	0.43603604	0.87207207	1.30810811	0.74726252	0.25273748	0.2727574	14578	1070	6.4	0
AT4G34220	5	100	0	5.4	100	0	1.6	6.4	1	7.4	4.93333333	2.46666667	0.43603604	0.87207207	1.30810811	0.74726252	0.25273748	0.27277759	14578	1071	6.4	0
AT5G18630	7	97.1428571	2.85714286	6.14285714	93.4516667	6.54666667	4.16666667	6.96734694	1.1755102	8.14285714	5.42857143	2.71428571	0.43617922	0.87235845	1.30853767	0.74734041	0.25265959	0.27271372	14578	1072	5.92708333	0
AT2G32250	10	97.321	2.678	6.1	100	0	2.8	6.936581	1.163358	8.099939	5.39995933	2.69997967	0.43726369	0.87452738	1.31179107	0.74792937	0.25207063	0.27209816	14578	1073	5.96255065	0
AT1G02280	37	76.7662162	23.2259459	36.4594595	82.8543243	17.1391892	54.8378378	28.9885475	9.46805435	38.4566018	25.6377346	12.8188673	0.43794616	0.87589231	1.31383847	0.74829915	0.25170085	0.27171912	14578	1074	3.0617217	0
AT2G38570	7	89.3628571	10.6342857	9.57142857	100	0	5.85714286	9.55330204	2.01785306	11.5711551	7.7141034	3.8570517	0.43850224	0.87700448	1.31550673	0.74859995	0.25140005	0.27141449	14578	1075	4.73438935	0
AT1G80770	28	86.9725	12.7996429	11.25	72.0871429	27.9078571	7.42857143	10.7844063	2.43995982	13.2243661	8.81624405	4.40812202	0.43937786	0.87875572	1.31813358	0.74907271	0.25092729	0.27092416	14578	1076	4.41991141	0
AT5G55060	21	91.0928571	8.90380952	8.57142857	79.3209524	20.6752381	10.3809524	8.80795918	1.76318367	10.5711429	7.04742857	3.52371429	0.43980127	0.87960254	1.31940381	0.74930092	0.25069908	0.27069781	14578	1077	4.9954859	0
AT1G64355	7	87.4528571	12.5428571	11	92.9928571	7.00285714	11.8571429	10.6198143	2.37971429	12.9995286	8.66635238	4.33317619	0.44032521	0.88065042	1.32097562	0.74958297	0.25041703	0.2704133	14578	1078	4.46264257	0
AT1G29952	6	96.6666667	3.33333333	6.33333333	100	0	5.16666667	7.12222222	1.21111111	8.33333333	5.55555556	2.77777778	0.4418	0.8836	1.3254	0.75037479	0.24962521	0.26957822	14578	1079	5.88073395	0
AT5G16370	8	83.995	16.00375	14.75	73.21	26.785	14.625	13.3892625	3.36055313	16.7498156	11.1665438	5.58327188	0.44243579	0.88487159	1.32730738	0.7507152	0.2492848	0.26923054	14578	1080	3.98424367	0
AT5G64470	5	97.142	2.856	6.2	100	0	4.8	7.022804	1.177072	8.199876	5.466584	2.733292	0.44302268	0.88604536	1.32906804	0.75102892	0.24897108	0.26891164	14578	1081	5.96633341	0
AT4G04350	35	86.5488571	13.4457143	11.8571429	89.468	10.5297143	7.08571429	11.2622216	2.59427755	13.8564992	9.23766612	4.61883306	0.44370785	0.88741571	1.33112356	0.75139457	0.24860543	0.2685366	14578	1082	4.34117839	0
AT4G01860	11	90.8381818	8.14818182	8.36363636	89.3054545	10.69	7.27272727	8.59737521	1.6814843	10.2788595	6.852573	3.4262865	0.44426155	0.88852311	1.33278466	0.75168957	0.24831043	0.26823782	14578	1083	5.11296788	0
AT3G56870	7	94.7614286	5.23714286	7	91.9642857	8.03571429	6.42857143	7.6333	1.3666	8.9999	5.99993333	2.99996667	0.44465272	0.88930544	1.33395816	0.75189772	0.24810228	0.26803283	14578	1084	5.58561393	0
AT5G04220	3	84.09	15.9033333	14.6666667	79.2533333	20.74	17	13.3332	3.33248889	16.6656889	11.1104593	5.55522963	0.44467796	0.88935593	1.33403389	0.75191115	0.24808885	0.26803819	14578	1085	4.00097358	0
AT2G39700	16	96.849375	3.149375	6.3125	93.22875	6.770625	3.25	7.1136168	1.1988043	8.31242109	5.54161406	2.77080703	0.44593372	0.89186745	1.33780117	0.75257789	0.24742211	0.26733764	14578	1086	5.93392668	0
AT3G46980	6	91.6966667	8.3	8.33333333	97.6183333	2.38	7.66666667	8.64138889	1.69166667	10.3330556	6.8887037	3.44435185	0.44593373	0.89186747	1.3378012	0.7525779	0.2474221	0.26735746	14578	1087	5.10821018	0
AT1G02730	11	97.9545455	2.04545455	6	86.109	13.887	4.5	6.87727273	1.12272727	8	5.33333333	2.66666667	0.44695291	0.89390582	1.34085873	0.75311741	0.24688259	0.26679424	14578	1088	6.12550607	0
AT2G29680	9	91.5444444	8.45222222	8.44444444	68.5088889	31.4866667	12.8888889	8.73041975	1.71374321	10.444163	6.96277531	3.48138765	0.44875308	0.89750616	1.34625925	0.75406685	0.24593315	0.26578793	14578	1089	5.09435702	0
AT3G51230	2	49.2	50.79	8	16.66	83.33	12	4.936	5.0632	9.9992	6.66613333	3.33306667	0.44904013	0.89808025	1.34712038	0.75421783	0.24578217	0.26564446	14578	1090	0.97487755	0
AT5G11540	3	95.8333333	4.16666667	6.66666667	100	0	10.6666667	7.38888889	1.27777778	8.66666667	5.77777778	2.88888889	0.44925214	0.89850427	1.34775641	0.75432927	0.24567073	0.2655437	14578	1091	5.7826087	0
AT5G06870	19	95.1747368	4.82421053	6.89473684	75.98	24.0188235	3.47058824	7.56204765	1.33261662	8.89466427	5.92977618	2.96488809	0.44931041	0.89862081	1.34793122	0.75435989	0.24564011	0.26553029	14578	1092	5.67458602	0
AT3G13710	2	91.665	0	6	100	0	3	6.4999	1	7.4999	4.99993333	2.49996667	0.449986	0.899972	1.349958	0.75471454	0.24528546	0.26516659	14578	1093	6.4999	0
AT1G01880	6	100	0	5.5	94.84	5.15666667	5.16666667	6.5	1	7.5	5	2.5	0.45	0.9	1.35	0.75472188	0.24527812	0.26517831	14578	1094	6.5	0
AT1G18730	2	100	0	5.5				6.5	1	7.5	5	2.5	0.45	0.9	1.35	0.75472188	0.24527812	0.26519798	14578	1095	6.5	0
AT1G19630	2	100	0	5.5	50	50	3	6.5	1	7.5	5	2.5	0.45	0.9	1.35	0.75472188	0.24527812	0.26521765	14578	1096	6.5	0
AT1G22740	2	100	0	5.5	100	0	5.5	6.5	1	7.5	5	2.5	0.45	0.9	1.35	0.75472188	0.24527812	0.26523733	14578	1097	6.5	0
AT1G22910	2	100	0	5.5	100	0	4	6.5	1	7.5	5	2.5	0.45	0.9	1.35	0.75472188	0.24527812	0.265257	14578	1098	6.5	0
AT1G28600	2	100	0	5.5	100	0	5	6.5	1	7.5	5	2.5	0.45	0.9	1.35	0.75472188	0.24527812	0.26527668	14578	1099	6.5	0
AT1G58520	2	100	0	5.5				6.5	1	7.5	5	2.5	0.45	0.9	1.35	0.75472188	0.24527812	0.26529636	14578	1100	6.5	0
AT2G14090	2	100	0	5.5	100	0	10	6.5	1	7.5	5	2.5	0.45	0.9	1.35	0.75472188	0.24527812	0.26531605	14578	1101	6.5	0
AT2G16790	2	100	0	5.5	100	0	4.5	6.5	1	7.5	5	2.5	0.45	0.9	1.35	0.75472188	0.24527812	0.26533574	14578	1102	6.5	0
AT2G41120	2	100	0	5.5	100	0	3	6.5	1	7.5	5	2.5	0.45	0.9	1.35	0.75472188	0.24527812	0.26535543	14578	1103	6.5	0
AT2G46790	6	100	0	5.5	100	0	3	6.5	1	7.5	5	2.5	0.45	0.9	1.35	0.75472188	0.24527812	0.26537512	14578	1104	6.5	0
AT3G17130	2	100	0	5.5	100	0	2	6.5	1	7.5	5	2.5	0.45	0.9	1.35	0.75472188	0.24527812	0.26539482	14578	1105	6.5	0
AT3G17920	2	100	0	5.5	100	0	3	6.5	1	7.5	5	2.5	0.45	0.9	1.35	0.75472188	0.24527812	0.26541452	14578	1106	6.5	0
AT3G21010	2	100	0	5.5	75	25	1.5	6.5	1	7.5	5	2.5	0.45	0.9	1.35	0.75472188	0.24527812	0.26543422	14578	1107	6.5	0
AT3G28455	4	100	0	5.5	100	0	3	6.5	1	7.5	5	2.5	0.45	0.9	1.35	0.75472188	0.24527812	0.26545393	14578	1108	6.5	0
AT3G44220	2	100	0	5.5				6.5	1	7.5	5	2.5	0.45	0.9	1.35	0.75472188	0.24527812	0.26547363	14578	1109	6.5	0
AT3G48520	2	100	0	5.5	100	0	1	6.5	1	7.5	5	2.5	0.45	0.9	1.35	0.75472188	0.24527812	0.26549335	14578	1110	6.5	0
AT3G48810	2	100	0	5.5	77.77	22.22	6	6.5	1	7.5	5	2.5	0.45	0.9	1.35	0.75472188	0.24527812	0.26551306	14578	1111	6.5	0
AT3G53270	4	100	0	5.5	100	0	6.25	6.5	1	7.5	5	2.5	0.45	0.9	1.35	0.75472188	0.24527812	0.26553278	14578	1112	6.5	0
AT3G55310	2	100	0	5.5	100	0	10.5	6.5	1	7.5	5	2.5	0.45	0.9	1.35	0.75472188	0.24527812	0.2655525	14578	1113	6.5	0
AT3G57810	2	100	0	5.5	100	0	4.5	6.5	1	7.5	5	2.5	0.45	0.9	1.35	0.75472188	0.24527812	0.26557222	14578	1114	6.5	0
AT4G08480	2	100	0	5.5	90.905	9.09	8	6.5	1	7.5	5	2.5	0.45	0.9	1.35	0.75472188	0.24527812	0.26559195	14578	1115	6.5	0
AT4G14770	2	100	0	5.5	94.44	5.555	6	6.5	1	7.5	5	2.5	0.45	0.9	1.35	0.75472188	0.24527812	0.26561168	14578	1116	6.5	0
AT4G16700	2	100	0	5.5	100	0	7	6.5	1	7.5	5	2.5	0.45	0.9	1.35	0.75472188	0.24527812	0.26563141	14578	1117	6.5	0
AT4G23880	2	100	0	5.5	100	0	2	6.5	1	7.5	5	2.5	0.45	0.9	1.35	0.75472188	0.24527812	0.26565114	14578	1118	6.5	0
AT4G36050	2	100	0	5.5	100	0	4.5	6.5	1	7.5	5	2.5	0.45	0.9	1.35	0.75472188	0.24527812	0.26567088	14578	1119	6.5	0
AT5G21482	6	100	0	5.5	83.3333333	16.6666667	2.33333333	6.5	1	7.5	5	2.5	0.45	0.9	1.35	0.75472188	0.24527812	0.26569062	14578	1120	6.5	0
AT5G23230	2	100	0	5.5				6.5	1	7.5	5	2.5	0.45	0.9	1.35	0.75472188	0.24527812	0.26571037	14578	1121	6.5	0
AT5G24870	2	100	0	5.5	100	0	6	6.5	1	7.5	5	2.5	0.45	0.9	1.35	0.75472188	0.24527812	0.26573011	14578	1122	6.5	0
AT5G40240	2	100	0	5.5	100	0	3	6.5	1	7.5	5	2.5	0.45	0.9	1.35	0.75472188	0.24527812	0.26574986	14578	1123	6.5	0
AT5G46720	2	100	0	5.5	0	100	1	6.5	1	7.5	5	2.5	0.45	0.9	1.35	0.75472188	0.24527812	0.26576961	14578	1124	6.5	0
AT5G49390	2	100	0	5.5	100	0	4	6.5	1	7.5	5	2.5	0.45	0.9	1.35	0.75472188	0.24527812	0.26578937	14578	1125	6.5	0
AT5G50570	2	100	0	5.5	100	0	2.5	6.5	1	7.5	5	2.5	0.45	0.9	1.35	0.75472188	0.24527812	0.26580913	14578	1126	6.5	0
AT5G63930	2	100	0	5.5	90	10	6.5	6.5	1	7.5	5	2.5	0.45	0.9	1.35	0.75472188	0.24527812	0.26582889	14578	1127	6.5	0
AT5G64620	2	100	0	5.5	100	0	9	6.5	1	7.5	5	2.5	0.45	0.9	1.35	0.75472188	0.24527812	0.26584865	14578	1128	6.5	0
AT5G65820	2	100	0	5.5	75	25	8	6.5	1	7.5	5	2.5	0.45	0.9	1.35	0.75472188	0.24527812	0.26586842	14578	1129	6.5	0
AT1G60430	3	89.4666667	10.53	9.66666667	100	0	6.66666667	9.64844444	2.0179	11.6663444	7.77756296	3.88878148	0.45003782	0.90007565	1.35011347	0.75474172	0.24525828	0.26586669	14578	1130	4.78142844	0
AT3G08840	13	96.2630769	3.73538462	6.53846154	89.5315385	10.4653846	5.07692308	7.29412426	1.24423669	8.53836095	5.69224063	2.84612032	0.45079457	0.90158914	1.35238371	0.75513817	0.24486183	0.26545666	14578	1131	5.86232856	0
AT1G15140	81	79.1039506	20.8882716	26.0123457	76.1250617	23.8293827	30.7530864	21.5767931	6.43352942	28.0103225	18.6735483	9.33677417	0.45137806	0.90275613	1.35413419	0.75544333	0.24455667	0.26514556	14578	1132	3.35380344	0
AT4G30720	7	88.2171429	11.78	10.5714286	94.5757143	4.92428571	22.7142857	10.3258122	2.24531429	12.5711265	8.38075102	4.19037551	0.45142293	0.90284586	1.35426878	0.75546677	0.24453323	0.26513986	14578	1133	4.59882713	0
AT1G51100	6	91.5066667	8.49	8.5	88.6883333	11.3083333	5.83333333	8.77806667	1.72165	10.4997167	6.99981111	3.49990556	0.45175402	0.90350804	1.35526207	0.7556397	0.2443603	0.26497206	14578	1134	5.098636	0
AT3G52900	4	96.4275	3.57	6.5	100	0	2.25	7.2677875	1.23205	8.4998375	5.66655833	2.83327917	0.45246774	0.90493548	1.35740322	0.75601197	0.24398803	0.26458808	14578	1135	5.89893876	0
AT5G61900	19	92.5610526	7.43736842	8	82.4152632	17.5794737	4.78947368	8.40488421	1.59498947	9.99987368	6.66658246	3.33329123	0.45325967	0.90651935	1.35977902	0.75642422	0.24357578	0.26416067	14578	1136	5.26955466	0
AT4G21270	33	81.2824242	18.7118182	19.8787879	70.6993939	29.2933333	17.9090909	17.1579607	4.71968264	21.8776433	14.5850956	7.29254778	0.45386299	0.90772597	1.36158896	0.75673771	0.24326229	0.26384032	14578	1137	3.6354056	0
AT4G31115	13	93.6315385	6.36692308	7.53846154	81.0892308	3.52461538	5.15384615	8.05837751	1.47996805	9.53834556	6.35889704	3.17944852	0.45420359	0.90840718	1.36261078	0.75691448	0.24308552	0.26366821	14578	1138	5.44496723	0
AT1G70300	4	92.0825	7.915	8.25	91.785	8.21	12.5	8.59680625	1.6529875	10.2497938	6.83319583	3.41659792	0.45517819	0.91035638	1.36553457	0.75741941	0.24258059	0.2631401	14578	1139	5.20076906	0
AT1G73320	16	90.89375	9.103125	8.875	94.719375	5.279375	7.375	9.06682031	1.80790234	10.8747227	7.2498151	3.62490755	0.45539202	0.91078404	1.36617605	0.75753002	0.24246998	0.26303969	14578	1140	5.01510513	0
AT1G21500	8	72.5575	27.435	100.125	65.9625	33.88375	92.875	73.6481969	28.4692938	102.117491	68.0783271	34.0391635	0.45570229	0.91140458	1.36710687	0.75769041	0.24230959	0.26288525	14578	1141	2.58693445	0
AT5G64630	6	97.6183333	2.38	6.16666667	95.4166667	4.58333333	9.16666667	7.01979722	1.14676667	8.16656389	5.44437593	2.72218796	0.45587452	0.91174904	1.36762356	0.75777939	0.24222061	0.26280828	14578	1142	6.12138234	0
AT1G67300	35	94.1937143	5.804	7.34285714	91.9168571	8.08085714	7.85714286	7.91650988	1.42617943	9.34268931	6.22845954	3.11422977	0.45749899	0.91499798	1.37249697	0.75861667	0.24138333	0.26191933	14578	1143	5.55085126	0
AT4G23890	17	86.9305882	13.0623529	11.7647059	94.5623529	5.43411765	9.64705882	11.227128	2.5367474	13.7638754	9.17591696	4.58795848	0.45853367	0.91706734	1.37560101	0.75914812	0.24085188	0.26136212	14578	1144	4.4257966	0
AT5G55740	5	91.11	8.888	8.8	89.51	10.484	10.4	9.01768	1.782144	10.799824	7.19988267	3.59994133	0.45895014	0.91790028	1.37685041	0.75936163	0.24063837	0.26114986	14578	1145	5.0600176	0
AT4G02070	9	88.9866667	10.3166667	9.77777778	93.8255556	6.17111111	8.55555556	9.70091852	2.00874074	11.7096593	7.80643951	3.90321975	0.45975515	0.91951029	1.37926544	0.75977369	0.24022631	0.26072209	14578	1146	4.8293532	0
AT5G44600	9	89.6811111	10.3166667	9.66666667	96.9688889	3.03	7.55555556	9.66917407	1.99727778	11.6664519	7.77763457	3.88881728	0.46002698	0.92005395	1.38008093	0.75991264	0.24008736	0.26059069	14578	1147	4.84117642	0
AT3G16320	3	89.18	10.8133333	10	84.82	15.1766667	12.6666667	9.918	2.08133333	11.9993333	7.99955556	3.99977778	0.4600792	0.92015839	1.38023759	0.75993932	0.24006068	0.26058113	14578	1148	4.76521461	0
AT5G08230	3	89.68	10.3133333	9.66666667	79.3566667	20.6333333	8.33333333	9.66906667	1.99695556	11.6660222	7.77734815	3.88867407	0.460131	0.92026199	1.38039299	0.75996578	0.24003422	0.26057181	14578	1149	4.84190379	0
AT5G15510	16	91.1375	8.858125	8.8125	87.5925	6.15375	10.9375	9.03149219	1.78062227	10.8121145	7.2080763	3.60403815	0.46126669	0.92253338	1.38380007	0.76054508	0.23945492	0.2599623	14578	1150	5.07209887	0
AT2G38290	8	97.5	2.5	6.25	93.575	6.4225	4.625	7.09375	1.15625	8.25	5.5	2.75	0.46182528	0.92365057	1.38547585	0.76082939	0.23917061	0.25967298	14578	1151	6.13513514	0
AT5G22130	6	97.2216667	2.77666667	6.33333333	25	75	1.83333333	7.15737222	1.17585556	8.33322778	5.55548519	2.77774259	0.46189342	0.92378685	1.38568027	0.76086405	0.23913595	0.2596547	14578	1152	6.08694851	0
AT4G28210	13	78.9492308	21.0438462	27.0769231	76.8384615	23.1530769	42.8461538	22.3770225	6.69802604	29.0750485	19.3833657	9.69168284	0.46235423	0.92470845	1.38706268	0.76109823	0.23890177	0.25941974	14578	1153	3.34083839	0
AT3G19900	19	87.2736842	12.72	11.5263158	89.8310526	10.1652632	7.31578947	11.0594404	2.46614737	13.5255878	9.01705854	4.50852927	0.46260361	0.92520722	1.38781083	0.76122485	0.23877515	0.25930156	14578	1154	4.48450104	0
AT5G07842	8	90	10	9.5	88.28375	11.7125	9.5	9.55	1.95	11.5	7.66666667	3.83333333	0.46264493	0.92528986	1.38793478	0.76124582	0.23875418	0.2592981	14578	1155	4.8974359	0
AT2G25710	19	91.8121053	8.18684211	8.47368421	94.9668421	5.03	9.15789474	8.77986787	1.69372715	10.473595	6.98239668	3.49119834	0.46272116	0.92544232	1.38816348	0.76128451	0.23871549	0.2592754	14578	1156	5.18375577	0
AT4G13550	11	92.7863636	7.21	8	91.7727273	8.22454545	7.09090909	8.42290909	1.5768	9.99970909	6.66647273	3.33323636	0.46277377	0.92554753	1.3883213	0.7613112	0.2386888	0.25926572	14578	1157	5.3417739	0
AT5G35630	77	59.7016883	40.2653247	56.3246753	60.9772727	38.9966234	58.6233766	34.6267821	23.6793134	58.3060955	38.8707303	19.4353652	0.46335884	0.92671768	1.39007652	0.76160782	0.23839218	0.25896283	14578	1158	1.46232205	0
AT3G07630	15	85.2566667	14.736	13.6	74.8653333	25.1286667	13.4	12.5949067	3.004096	15.5990027	10.3993351	5.19966756	0.46354256	0.92708513	1.39062769	0.76170087	0.23829913	0.25888104	14578	1159	4.19257796	0
AT1G30845	7	94.1314286	5.86571429	7.42857143	91.19	8.80857143	4.85714286	7.99262041	1.43573878	9.42835918	6.28557279	3.14278639	0.46360319	0.92720637	1.39080956	0.76173157	0.23826843	0.25886698	14578	1160	5.56690433	0
AT2G32120	13	98.7176923	1.28153846	5.92307692	96.9230769	3.07692308	3.61538462	6.84712485	1.07590651	7.92303136	5.28202091	2.64101045	0.46375249	0.92750498	1.39125748	0.76180714	0.23819286	0.25880416	14578	1161	6.36405189	0
AT5G37980	5	100	0	5.6	100	0	8.4	6.6	1	7.6	5.06666667	2.53333333	0.46403509	0.92807018	1.39210526	0.76195011	0.23804989	0.25866811	14578	1162	6.6	0
AT1G55500	13	89.1576923	10.8376923	10.0769231	83.5392308	16.4576923	6.15384615	9.98435207	2.09210592	12.076458	8.05097199	4.025486	0.46428661	0.92857323	1.39285984	0.76207727	0.23792273	0.25854921	14578	1163	4.77239321	0
AT3G55330	15	77.4513333	22.54	34.0666667	80.5526667	19.44	30.8	27.3850876	8.67862667	36.0637142	24.0424761	12.0212381	0.46472131	0.92944262	1.39416393	0.76229683	0.23770317	0.25832986	14578	1164	3.15546326	0
AT5G67030	76	86.9493421	13.0453947	11.8947368	88.1388158	11.8567105	10.3684211	11.3423954	2.55171537	13.8941108	9.26274054	4.63137027	0.46692061	0.93384122	1.40076184	0.76340394	0.23659606	0.25714585	14578	1165	4.44500807	0
AT5G16030	8	100	0	5.625	100	0	3.625	6.625	1	7.625	5.08333333	2.54166667	0.46755464	0.93510929	1.40266393	0.76372195	0.23627805	0.25681937	14578	1166	6.625	0
AT5G18130	16	100	0	5.625	100	0	2.5	6.625	1	7.625	5.08333333	2.54166667	0.46755464	0.93510929	1.40266393	0.76372195	0.23627805	0.25683852	14578	1167	6.625	0
AT2G24820	25	81.0152	18.976	20.96	72.3976	27.4472	23.52	17.9807859	4.9773696	22.9581555	15.305437	7.65271851	0.46764374	0.93528748	1.40293121	0.76376659	0.23623341	0.25680914	14578	1168	3.61250768	0
AT3G47630	41	86.1412195	13.8541463	12.7073171	90.4282927	9.56902439	8.58536585	11.9462379	2.7604903	14.7067282	9.80448547	4.90224273	0.46785764	0.93571529	1.40357293	0.76387374	0.23612626	0.25671181	14578	1169	4.32757829	0
AT2G40690	8	94.695	5.3025	7.25	98.4375	1.5625	5.5	7.8653875	1.38443125	9.24981875	6.16654583	3.08327292	0.46801939	0.93603878	1.40405816	0.76395472	0.23604528	0.25664291	14578	1170	5.68131317	0
AT3G09050	16	85.643125	14.350625	13.25	83.534375	16.46	13.25	12.3477141	2.90145781	15.2491719	10.1661146	5.08305729	0.4681608	0.93632159	1.40448239	0.76402549	0.23597451	0.2565851	14578	1171	4.25569312	0
AT5G03770	5	92.5	7.5	8.2	100	0	9	8.585	1.615	10.2	6.8	3.4	0.4685625	0.937125	1.4056875	0.76422639	0.23577361	0.25638578	14578	1172	5.31578947	0
AT1G53170	3	92.96	7.03666667	8	100	0	5	8.4368	1.56293333	9.99973333	6.66648889	3.33324444	0.47011275	0.9402255	1.41033825	0.76499975	0.23500025	0.25556387	14578	1173	5.39805494	0
AT1G74750	4	85.2575	14.7375	13.75	89.4425	10.555	6.25	12.7229063	3.02640625	15.7493125	10.4995417	5.24977083	0.4708158	0.94163159	1.41244739	0.76534946	0.23465054	0.25520259	14578	1174	4.2039651	0
AT1G16630	15	85.8133333	14.1826667	13.1333333	84.2026667	15.794	12.7333333	12.2701511	2.86265689	15.132808	10.0885387	5.04426933	0.47176633	0.94353266	1.41529899	0.76582128	0.23417872	0.25470845	14578	1175	4.28628075	0
AT1G18460	16	86.12	13.87625	12.8125	80.095625	19.896875	13.1875	12.034125	2.77789453	14.8120195	9.87467969	4.93733984	0.47223851	0.94447703	1.41671554	0.76605523	0.23394477	0.25447297	14578	1176	4.33210292	0
AT5G41100	8	94.4875	5.51125	7.375	75.24125	24.75625	7.75	7.96845313	1.40645469	9.37490781	6.24993854	3.12496927	0.47253143	0.94506285	1.41759428	0.76620022	0.23379978	0.25433424	14578	1177	5.66563089	0
AT2G29650	19	94.3726316	5.62526316	7.42105263	82.7642105	17.2336842	5.52631579	8.00344266	1.41745374	9.4208964	6.2805976	3.1402988	0.47259756	0.94519512	1.41779268	0.76623294	0.23376706	0.25431763	14578	1178	5.64635193	0
AT4G27630	5	95.5	4.5	7	91.4275	8.57	5.25	7.685	1.315	9	6	3	0.47320417	0.94640833	1.4196125	0.76653281	0.23346719	0.25401036	14578	1179	5.84410646	0
AT2G33050	6	91.0683333	8.925	9	100	0	6.83333333	9.19615	1.80325	10.9994	7.33293333	3.66646667	0.4734226	0.9468452	1.42026779	0.76664067	0.23335933	0.25391195	14578	1180	5.09976431	0
AT1G16960	3	100	0	5.66666667	100	0	4.66666667	6.66666667	1	7.66666667	5.11111111	2.55555556	0.47342995	0.9468599	1.42028986	0.7666443	0.2333557	0.25392695	14578	1181	6.66666667	0
AT1G57750	3	100	0	5.66666667	100	0	4.66666667	6.66666667	1	7.66666667	5.11111111	2.55555556	0.47342995	0.9468599	1.42028986	0.7666443	0.2333557	0.25394591	14578	1182	6.66666667	0
AT1G60610	3	100	0	5.66666667	33.3333333	0	1.33333333	6.66666667	1	7.66666667	5.11111111	2.55555556	0.47342995	0.9468599	1.42028986	0.7666443	0.2333557	0.25396487	14578	1183	6.66666667	0
AT1G62200	3	100	0	5.66666667	66.6666667	33.3333333	5.33333333	6.66666667	1	7.66666667	5.11111111	2.55555556	0.47342995	0.9468599	1.42028986	0.7666443	0.2333557	0.25398383	14578	1184	6.66666667	0
AT1G68870	3	100	0	5.66666667	100	0	5.33333333	6.66666667	1	7.66666667	5.11111111	2.55555556	0.47342995	0.9468599	1.42028986	0.7666443	0.2333557	0.25400279	14578	1185	6.66666667	0
AT1G80820	3	100	0	5.66666667	66.6666667	33.3333333	8.33333333	6.66666667	1	7.66666667	5.11111111	2.55555556	0.47342995	0.9468599	1.42028986	0.7666443	0.2333557	0.25402176	14578	1186	6.66666667	0
AT2G20515	3	100	0	5.66666667	100	0	1	6.66666667	1	7.66666667	5.11111111	2.55555556	0.47342995	0.9468599	1.42028986	0.7666443	0.2333557	0.25404073	14578	1187	6.66666667	0
AT2G45150	6	100	0	5.66666667	100	0	3.2	6.66666667	1	7.66666667	5.11111111	2.55555556	0.47342995	0.9468599	1.42028986	0.7666443	0.2333557	0.2540597	14578	1188	6.66666667	0
AT3G26490	3	100	0	5.66666667	100	0	2.66666667	6.66666667	1	7.66666667	5.11111111	2.55555556	0.47342995	0.9468599	1.42028986	0.7666443	0.2333557	0.25407868	14578	1189	6.66666667	0
AT3G52210	3	100	0	5.66666667	100	0	7	6.66666667	1	7.66666667	5.11111111	2.55555556	0.47342995	0.9468599	1.42028986	0.7666443	0.2333557	0.25409765	14578	1190	6.66666667	0
AT5G60590	3	100	0	5.66666667	100	0	8.66666667	6.66666667	1	7.66666667	5.11111111	2.55555556	0.47342995	0.9468599	1.42028986	0.7666443	0.2333557	0.25411664	14578	1191	6.66666667	0
AT5G64330	6	100	0	5.66666667	100	0	3.83333333	6.66666667	1	7.66666667	5.11111111	2.55555556	0.47342995	0.9468599	1.42028986	0.7666443	0.2333557	0.25413562	14578	1192	6.66666667	0
AT2G19450	13	91.0884615	8.90923077	9	78.6607692	21.3346154	12.9230769	9.19796154	1.80183077	10.9997923	7.33319487	3.66659744	0.47419369	0.94838738	1.42258106	0.76702096	0.23297904	0.25374437	14578	1193	5.10478658	0
AT2G15820	11	88.3409091	10.9563636	10.4545455	98.3463636	1.65272727	8.72727273	10.2356405	2.14543802	12.3810785	8.25405234	4.12702617	0.47572895	0.95145789	1.42718684	0.7677759	0.2322241	0.25294104	14578	1194	4.77088614	0
AT2G03620	17	96.2752941	3.72235294	6.76470588	93.3093333	6.686	7.13333333	7.51274048	1.25180623	8.76454671	5.84303114	2.92151557	0.4771375	0.95427501	1.43141251	0.76846595	0.23153405	0.25220828	14578	1195	6.00152029	0
AT3G53140	8	97.5	2.5	6.375	89.5825	10.41625	6.625	7.215625	1.159375	8.375	5.58333333	2.79166667	0.47720169	0.95440337	1.43160506	0.76849733	0.23150267	0.25219294	14578	1196	6.22371968	0
AT3G04970	15	89.8593333	10.1366667	9.8	83.4166667	16.1613333	7.73333333	9.80621467	1.99339333	11.799608	7.86640533	3.93320267	0.47834558	0.95669117	1.43503675	0.76905581	0.23094419	0.25160335	14578	1197	4.91935761	0
AT4G34090	14	96.9042857	3.095	6.57142857	99.45	0.54923077	4.69230769	7.36799592	1.20338571	8.57138163	5.71425442	2.85712721	0.47860329	0.95720657	1.43580986	0.7691814	0.2308186	0.25148532	14578	1198	6.12272178	0
AT1G53165	24	90.8916667	9.10416667	9.16666667	84.7954167	15.2020833	7.29166667	9.33173611	1.83454861	11.1662847	7.44418981	3.72209491	0.47860561	0.95721122	1.43581684	0.76918253	0.23081747	0.25150288	14578	1199	5.08666604	0
AT3G04710	30	87.579	12.4123333	11.5333333	83.071	16.782	15.9	11.100778	2.43155578	13.5323338	9.02155585	4.51077793	0.4792039	0.9584078	1.4376117	0.76947379	0.23052621	0.2512043	14578	1200	4.56529852	0
AT5G20630	7	100	0	5.71428571	100	0	4.57142857	6.71428571	1	7.71428571	5.14285714	2.57142857	0.48015873	0.96031746	1.44047619	0.7699377	0.2300623	0.25071751	14578	1201	6.71428571	0
AT5G27690	7	100	0	5.71428571	100	0	2.33333333	6.71428571	1	7.71428571	5.14285714	2.57142857	0.48015873	0.96031746	1.44047619	0.7699377	0.2300623	0.25073626	14578	1202	6.71428571	0
AT1G76820	11	82.1136364	17.8818182	18.9090909	70.5436364	29.4527273	13.2727273	16.5269421	4.38128926	20.9082314	13.9388209	6.96941047	0.48055509	0.96111019	1.44166528	0.77012995	0.22987005	0.25054547	14578	1203	3.77216412	0
AT2G42770	22	81.5018182	18.4890909	20.2272727	83.5918182	16.2668182	25.7272727	17.485595	4.73983884	22.2254339	14.8169559	7.40847796	0.48064088	0.96128176	1.44192264	0.77017153	0.22982847	0.25051887	14578	1204	3.68906953	0
AT5G17270	30	84.6696667	15.325	14.7	87.4383333	12.5556667	16.9666667	13.446441	3.252775	16.699216	11.1328107	5.56640533	0.48082066	0.96164131	1.44246197	0.77025864	0.22974136	0.25044264	14578	1205	4.1338368	0
AT1G51340	30	92.9423333	7.05433333	8.13333333	95.889	4.10966667	10	8.55930978	1.57375244	10.1330622	6.75537481	3.37768741	0.48171736	0.96343473	1.44515209	0.77069256	0.22930744	0.24998832	14578	1206	5.43879046	0
AT1G59970	11	100	0	5.72727273	90.6154545	0.29272727	15	6.72727273	1	7.72727273	5.15151515	2.57575758	0.48199643	0.96399287	1.4459893	0.77082741	0.22917259	0.24986	14578	1207	6.72727273	0
AT4G16780	11	100	0	5.72727273	96.7409091	3.25636364	10.5454545	6.72727273	1	7.72727273	5.15151515	2.57575758	0.48199643	0.96399287	1.4459893	0.77082741	0.22917259	0.24987869	14578	1208	6.72727273	0
AT2G15790	3	75.2533333	24.74	52.6666667	81.78	18.2166667	100.333333	40.6334222	14.0297333	54.6631556	36.4421037	18.2210519	0.48205644	0.96411289	1.44616933	0.77085639	0.22914361	0.24986578	14578	1209	2.89623625	0
AT5G13590	8	90.6225	9.37375	9.375	91.9875	8.01125	8.25	9.49585938	1.87878906	11.3746484	7.58309896	3.79154948	0.48247457	0.96494914	1.44742371	0.77105821	0.22894179	0.24966438	14578	1210	5.05424455	0
AT4G15010	5	91.636	8.358	8.8	95.5	4.5	8.8	9.063968	1.735504	10.799472	7.199648	3.599824	0.48275819	0.96551639	1.44827458	0.77119499	0.22880501	0.24953389	14578	1211	5.22267192	0
AT2G29140	15	83.8826667	16.1106667	15.8666667	85.1426667	14.85	22.9333333	14.3093831	3.55622578	17.8656089	11.9104059	5.95520296	0.48319861	0.96639721	1.44959582	0.77140718	0.22859282	0.24932112	14578	1212	4.02375552	0
AT3G58270	2	94.44	5.555	7.5	95.45	4.545	6	8.083	1.416625	9.499625	6.33308333	3.16654167	0.48352567	0.96705133	1.450577	0.77156461	0.22843539	0.24916806	14578	1213	5.70581488	0
AT3G16560	16	92.765625	7.231875	8.25	86.2625	13.109375	7.625	8.65316406	1.59662969	10.2497938	6.83319583	3.41659792	0.48473429	0.96946859	1.45420288	0.77214524	0.22785476	0.24855333	14578	1214	5.41964372	0
AT1G57790	4	100	0	5.75	100	0	14.75	6.75	1	7.75	5.16666667	2.58333333	0.48521505	0.97043011	1.45564516	0.77237571	0.22762429	0.24832051	14578	1215	6.75	0
AT1G65450	8	100	0	5.75	100	0	3.125	6.75	1	7.75	5.16666667	2.58333333	0.48521505	0.97043011	1.45564516	0.77237571	0.22762429	0.24833909	14578	1216	6.75	0
AT1G68600	4	100	0	5.75	100	0	1	6.75	1	7.75	5.16666667	2.58333333	0.48521505	0.97043011	1.45564516	0.77237571	0.22762429	0.24835768	14578	1217	6.75	0
AT2G44280	4	100	0	5.75	86.665	13.3325	3.25	6.75	1	7.75	5.16666667	2.58333333	0.48521505	0.97043011	1.45564516	0.77237571	0.22762429	0.24837627	14578	1218	6.75	0
AT3G12750	8	100	0	5.75	100	0	2.5	6.75	1	7.75	5.16666667	2.58333333	0.48521505	0.97043011	1.45564516	0.77237571	0.22762429	0.24839486	14578	1219	6.75	0
AT3G14360	4	100	0	5.75	100	0	5.25	6.75	1	7.75	5.16666667	2.58333333	0.48521505	0.97043011	1.45564516	0.77237571	0.22762429	0.24841346	14578	1220	6.75	0
AT3G17609	4	100	0	5.75	100	0	2	6.75	1	7.75	5.16666667	2.58333333	0.48521505	0.97043011	1.45564516	0.77237571	0.22762429	0.24843206	14578	1221	6.75	0
AT5G17370	4	100	0	5.75	100	0	7	6.75	1	7.75	5.16666667	2.58333333	0.48521505	0.97043011	1.45564516	0.77237571	0.22762429	0.24845066	14578	1222	6.75	0
AT5G52750	4	100	0	5.75	100	0	3.75	6.75	1	7.75	5.16666667	2.58333333	0.48521505	0.97043011	1.45564516	0.77237571	0.22762429	0.24846926	14578	1223	6.75	0
AT4G14330	27	84.2003704	15.7922222	15.4444444	75.6655556	23.0944444	12.1851852	14.0042794	3.43902099	17.4433004	11.6288669	5.81443347	0.48522221	0.97044441	1.45566662	0.77237913	0.22762087	0.24848413	14578	1224	4.07217039	0
AT5G16520	6	89.955	10.0383333	9.83333333	85.5383333	13.0666667	10.6666667	9.845575	1.98710278	11.8326778	7.88845185	3.94422593	0.48556182	0.97112363	1.45668545	0.77254176	0.22745824	0.24832518	14578	1225	4.95473868	0
AT5G36170	24	91.5608333	7.915	8.66666667	81.5558333	17.8458333	6.16666667	8.93527222	1.68596667	10.6212389	7.08082593	3.54041296	0.48567372	0.97134744	1.45702116	0.77259532	0.22740468	0.24828531	14578	1226	5.29979174	0
AT1G54440	20	86.479	13.516	12.7	76.155	23.8375	15.95	11.982833	2.716532	14.699365	9.79957667	4.89978833	0.48640961	0.97281921	1.45922882	0.77294714	0.22705286	0.24791976	14578	1227	4.41107743	0
AT5G03690	21	92.5395238	7.46	8.42857143	95.8095238	4.18904762	7.23809524	8.79975986	1.62877143	10.4285313	6.9523542	3.4761771	0.49089957	0.98179915	1.47269872	0.77507962	0.22492038	0.24560968	14578	1228	5.40269783	0
AT1G20470	3	88.0366667	11.9566667	11.3333333	100	0	15	10.9774889	2.35508889	13.3325778	8.88838519	4.44419259	0.49101768	0.98203536	1.47305304	0.77513539	0.22486461	0.24556718	14578	1229	4.66117816	0
AT1G19650	19	95.9584211	4.04105263	7	96.7983333	3.2	7.05555556	7.71708947	1.28287368	8.99996316	5.99997544	2.99998772	0.49141545	0.98283089	1.47424634	0.77532309	0.22467691	0.24538058	14578	1230	6.01547102	0
AT1G01660	9	96.2811111	3.71555556	6.88888889	98.6111111	1.38888889	4.11111111	7.63269877	1.25596049	8.88865926	5.92577284	2.96288642	0.49168205	0.98336409	1.47504614	0.77544879	0.22455121	0.24526167	14578	1231	6.07718061	0
AT1G63100	5	100	0	5.8	100	0	3.2	6.8	1	7.8	5.2	2.6	0.49230769	0.98461538	1.47692308	0.77574344	0.22425656	0.2449582	14578	1232	6.8	0
AT1G78940	5	100	0	5.8	97.5	2.5	5.4	6.8	1	7.8	5.2	2.6	0.49230769	0.98461538	1.47692308	0.77574344	0.22425656	0.24497655	14578	1233	6.8	0
AT3G21510	5	100	0	5.8	100	0	2.6	6.8	1	7.8	5.2	2.6	0.49230769	0.98461538	1.47692308	0.77574344	0.22425656	0.24499491	14578	1234	6.8	0
AT5G50890	5	100	0	5.8	100	0	2.8	6.8	1	7.8	5.2	2.6	0.49230769	0.98461538	1.47692308	0.77574344	0.22425656	0.24501327	14578	1235	6.8	0
AT5G65205	5	100	0	5.8	100	0	4	6.8	1	7.8	5.2	2.6	0.49230769	0.98461538	1.47692308	0.77574344	0.22425656	0.24503164	14578	1236	6.8	0
AT3G04160	10	99.23	0.769	6	98.18	1.818	5.8	6.9538	1.04614	7.99994	5.33329333	2.66664667	0.49238654	0.98477308	1.47715962	0.77578055	0.22421945	0.24500946	14578	1237	6.64710268	0
AT1G56410	3	46.8233333	53.17	7	0	100	13.3333333	4.27763333	4.7219	8.99953333	5.99968889	2.99984444	0.49427152	0.98854304	1.48281455	0.77666532	0.22333468	0.24406094	14578	1238	0.90591358	0
AT3G46780	41	80.165122	19.8287805	24.2682927	80.6992683	19.2936585	25.2926829	20.4547064	5.81210648	26.2668129	17.5112086	8.7556043	0.49477906	0.98955813	1.48433719	0.77690284	0.22309716	0.24381966	14578	1239	3.51932754	0
AT1G73700	2	89.89	10.1	10	95.83	4.165	11	9.989	2.01	11.999	7.99933333	3.99966667	0.49488792	0.98977584	1.48466376	0.77695374	0.22304626	0.2437823	14578	1240	4.96965174	0
AT3G27270	2	89.89	10.1	10	87.955	12.035	24.5	9.989	2.01	11.999	7.99933333	3.99966667	0.49488792	0.98977584	1.48466376	0.77695374	0.22304626	0.24380058	14578	1241	4.96965174	0
AT5G22620	11	98.9890909	1.01	6.09090909	91.8172727	8.18090909	4.63636364	7.02933554	1.06151818	8.09085372	5.39390248	2.69695124	0.49586386	0.99172771	1.48759157	0.77740948	0.22259052	0.24332068	14578	1242	6.62196433	0
AT1G25472	5	95	5	7.4	84.504	15.492	8.4	8.03	1.37	9.4	6.26666667	3.13333333	0.49617199	0.99234397	1.48851596	0.77755314	0.22244686	0.24318188	14578	1243	5.86131387	0
AT3G52680	9	98.1477778	1.85111111	6.33333333	81.25	18.75	2.125	7.21602593	1.11723704	8.33326296	5.55550864	2.77775432	0.49632137	0.99264274	1.4889641	0.77762275	0.22237725	0.24312401	14578	1244	6.45881374	0
AT2G45730	10	82.973	17.022	17.7	68.712	31.28	17	15.686221	4.012894	19.699115	13.1327433	6.56637167	0.4964879	0.99297581	1.48946371	0.77770031	0.22229969	0.24305744	14578	1245	3.90895473	0
AT5G55580	5	87.606	12.386	11.8	79.932	20.058	9.6	11.337508	2.461548	13.799056	9.19937067	4.59968533	0.49695044	0.99390087	1.49085131	0.77791558	0.22208442	0.24284029	14578	1246	4.60584478	0
AT3G24630	6	100	0	5.83333333	100	0	3.5	6.83333333	1	7.83333333	5.22222222	2.61111111	0.49704492	0.99408983	1.49113475	0.77795952	0.22204048	0.24281045	14578	1247	6.83333333	0
AT4G34920	6	100	0	5.83333333	100	0	5.16666667	6.83333333	1	7.83333333	5.22222222	2.61111111	0.49704492	0.99408983	1.49113475	0.77795952	0.22204048	0.24282867	14578	1248	6.83333333	0
AT5G19220	6	100	0	5.83333333	95.8333333	4.16666667	2.33333333	6.83333333	1	7.83333333	5.22222222	2.61111111	0.49704492	0.99408983	1.49113475	0.77795952	0.22204048	0.24284688	14578	1249	6.83333333	0
AT5G27290	12	96.1108333	3.88833333	7	91.6666667	8.33333333	2.16666667	7.72775833	1.27218333	8.99994167	5.99996111	2.99998056	0.49755043	0.99510086	1.4926513	0.77819445	0.22180555	0.24260814	14578	1250	6.0744062	0
AT1G02970	20	91.066	8.929	9.3	90.569	9.4245	16.2	9.469138	1.830397	11.299535	7.53302333	3.76651167	0.49761428	0.99522857	1.49284285	0.7782241	0.2217759	0.24259391	14578	1251	5.17327006	0
AT5G13720	12	93.435	6.5625	8.08333333	88.9583333	3.19833333	7.75	8.5526625	1.53046875	10.0831313	6.7220875	3.36104375	0.49850658	0.99701315	1.49551973	0.77863799	0.22136201	0.24215935	14578	1252	5.5882634	0
AT2G38780	17	89.3758824	10.6182353	10.4117647	96.4552941	3.54176471	9.52941176	10.3056066	2.10554567	12.4111522	8.2741015	4.13705075	0.49878683	0.99757366	1.49636049	0.77876779	0.22123221	0.24203551	14578	1253	4.8945063	0
AT3G53230	19	77.4921053	22.5010526	35.8421053	64.16	35.8321053	23.1052632	28.7748019	9.06485097	37.8396529	25.2264353	12.6132176	0.49911555	0.99823109	1.49734664	0.77891992	0.22108008	0.24188722	14578	1254	3.17432708	0
AT5G06220	36	85.0216667	14.9713889	14.6388889	81.0377778	18.9566667	12.0555556	13.4462273	3.19164498	16.6378723	11.0919149	5.54595743	0.49971418	0.99942835	1.49914253	0.77919666	0.22080334	0.24160258	14578	1255	4.21294579	0
AT3G14080	11	82.3381818	17.6545455	19	77.1981818	22.7945455	20.6363636	16.6442545	4.35436364	20.9986182	13.9990788	6.99953939	0.49981537	0.99963075	1.49944612	0.77924339	0.22075661	0.24156957	14578	1256	3.822431	0
AT1G34355	1	50	50	10	71.42	28.57	7	6	6	12	8	4	0.5	1	1.5	0.77932864	0.22067136	0.24149442	14578	1257	1	0
AT1G35537	1	90	10	10	100	0	10	10	2	12	8	4	0.5	1	1.5	0.77932864	0.22067136	0.24151255	14578	1258	5	0
AT1G67800	1	90	10	10	91.66	8.33	12	10	2	12	8	4	0.5	1	1.5	0.77932864	0.22067136	0.24153068	14578	1259	5	0
AT4G28020	1	90	10	10	75	25	4	10	2	12	8	4	0.5	1	1.5	0.77932864	0.22067136	0.24154881	14578	1260	5	0
AT5G53900	7	100	0	5.85714286	95.9171429	4.08	5	6.85714286	1	7.85714286	5.23809524	2.61904762	0.5004329	1.0008658	1.5012987	0.77952836	0.22047164	0.24134832	14578	1261	6.85714286	0
AT1G68410	21	94.0090476	5.98952381	7.85714286	98.1942857	1.80428571	8.85714286	8.38642517	1.47060544	9.85703061	6.57135374	3.28567687	0.50134027	1.00268055	1.50402082	0.77994627	0.22005373	0.24090892	14578	1262	5.70270239	0
AT5G19850	21	88.8819048	10.6795238	10.5714286	89.0219048	10.6052381	9	10.3960871	2.12897823	12.5250653	8.35004354	4.17502177	0.50134998	1.00269996	1.50404994	0.77995074	0.22004926	0.24092213	14578	1263	4.88313451	0
AT2G27060	6	97.2216667	2.77666667	6.66666667	97.2216667	2.77666667	3.83333333	7.48144444	1.18511111	8.66655556	5.7777037	2.88885185	0.50240245	1.00480491	1.50720736	0.78043429	0.21956571	0.24041077	14578	1264	6.3128633	0
AT3G08980	6	84.6766667	15.3183333	15.1666667	92.505	7.48833333	27.5	13.8426278	3.32328056	17.1659083	11.4439389	5.72196944	0.50277343	1.00554686	1.50832028	0.78060442	0.21939558	0.24024252	14578	1265	4.16535034	0
AT3G54380	8	100	0	5.875	100	0	5	6.875	1	7.875	5.25	2.625	0.50297619	1.00595238	1.50892857	0.78069735	0.21930265	0.24015881	14578	1266	6.875	0
AT4G24380	13	83.2930769	16.7015385	17.3076923	89.1369231	3.16615385	10.5384615	15.4161095	3.89065089	19.3067604	12.8711736	6.43558679	0.50319411	1.00638822	1.50958233	0.78079717	0.21920283	0.24006753	14578	1267	3.96234715	0
AT3G52260	6	94.145	5.85166667	7.83333333	100	0	3.66666667	8.37469167	1.45838056	9.83307222	6.55538148	3.27769074	0.50491181	1.00982363	1.51473544	0.78158208	0.21841792	0.23922588	14578	1268	5.74245977	0
ATCG00860	9	100	0	5.88888889	100	0	8.25	6.88888889	1	7.88888889	5.25925926	2.62962963	0.50495566	1.00991132	1.51486698	0.78160207	0.21839793	0.23922195	14578	1269	6.88888889	0
AT4G19985	7	97.1428571	2.85714286	6.71428571	97.6185714	2.38	5.71428571	7.52244898	1.19183673	8.71428571	5.80952381	2.9047619	0.50505218	1.01010435	1.51515653	0.78164607	0.21835393	0.23919173	14578	1270	6.31164384	0
AT4G16680	13	87.7569231	11.6892308	11.4615385	80.4818182	16.7881818	8.90909091	11.0582935	2.33976568	13.3980592	8.93203945	4.46601972	0.5061505	1.01230101	1.51845151	0.78214602	0.21785398	0.238662	14578	1271	4.72623972	0
AT5G20950	111	81.8907207	18.0622523	20.0810811	83.5023423	16.4684685	42.8288288	17.444542	4.62709552	22.0716375	14.714425	7.35721252	0.50654639	1.01309277	1.51963916	0.78232589	0.21767411	0.23848288	14578	1272	3.7700847	0
AT1G34200	5	94.284	5.712	7.8	60	40	1.6	8.354152	1.445536	9.799688	6.53312533	3.26656267	0.50758832	1.01517664	1.52276496	0.78279845	0.21720155	0.23798303	14578	1273	5.77927634	0
AT1G75820	11	100	0	5.90909091	96.7163636	3.28272727	4.54545455	6.90909091	1	7.90909091	5.27272727	2.63636364	0.50783699	1.01567398	1.52351097	0.78291105	0.21708895	0.23787753	14578	1274	6.90909091	0
AT2G05100	8	69.68125	30.1825	373.75	51.29625	48.6425	271.5	261.433672	113.807094	375.240766	250.16051	125.080255	0.50801051	1.01602103	1.52403154	0.78298958	0.21701042	0.23780936	14578	1275	2.29716499	0
AT2G38820	13	90.4146154	9.58076923	9.84615385	89.8484615	9.74384615	11.4615385	9.90236213	1.94333728	11.8456994	7.89713294	3.94856647	0.50916505	1.01833011	1.52749516	0.78351123	0.21648877	0.23725554	14578	1276	5.09554478	0
AT1G11780	23	84.1217391	15.8743478	16.1304348	83.3417391	16.6547826	13.4782609	14.5692023	3.56060132	18.1298036	12.0865357	6.04326786	0.50995863	1.01991725	1.52987588	0.78386893	0.21613107	0.23688135	14578	1277	4.0917814	0
AT2G02710	3	92.5	7.5	8.66666667	87.5	12.5	8	9.01666667	1.65	10.6666667	7.11111111	3.55555556	0.51062934	1.02125868	1.53188802	0.78417069	0.21582931	0.23656839	14578	1278	5.46464646	0
AT2G35020	13	85.7961538	14.1969231	13.9230769	86.3915385	13.6015385	14.0769231	12.9454645	2.97664852	15.922113	10.614742	5.30737101	0.51176631	1.02353261	1.53529892	0.78468109	0.21531891	0.2360267	14578	1279	4.34900675	0
AT5G09790	17	94.21	5.78647059	7.88235294	90.0035294	9.99470588	6.05882353	8.42596471	1.45611003	9.88207474	6.58804983	3.29402491	0.51273612	1.02547224	1.53820836	0.78511532	0.21488468	0.23556843	14578	1280	5.78662636	0
AT5G40570	14	93.4914286	6.50785714	8.21428571	77.9728571	22.0214286	7.78571429	8.67965306	1.53457398	10.214227	6.80948469	3.40474235	0.5136262	1.02725239	1.54087859	0.78551292	0.21448708	0.23515023	14578	1281	5.65606688	0
AT5G53450	39	89.9661538	10.0287179	10.2051282	97.575641	2.42282051	6.97435897	10.1811613	2.02344352	12.2046049	8.13640324	4.06820162	0.51386781	1.02773561	1.54160342	0.7856207	0.2143793	0.23504974	14578	1282	5.03160144	0
AT3G43920	12	91.5041667	8.49166667	9.25	83.5816667	16.4141667	6.16666667	9.46413542	1.78547917	11.2496146	7.49974306	3.74987153	0.51452927	1.02905855	1.54358782	0.78591545	0.21408455	0.23474424	14578	1283	5.30061375	0
AT3G11570	4	95.8325	4.165	7.25	75	25	1.75	7.94785625	1.3019625	9.24981875	6.16654583	3.08327292	0.51456146	1.02912291	1.54368437	0.78592977	0.21407023	0.23474618	14578	1284	6.1045201	0
AT4G29530	9	91.3722222	8.62333333	9.33333333	84.6933333	15.3011111	10.7777778	9.52807407	1.80484444	11.3329185	7.55527901	3.77763951	0.51512596	1.03025192	1.54537788	0.78618091	0.21381909	0.23448843	14578	1285	5.27916636	0
AT4G27270	8	84.2875	15.70625	16	91.12125	8.87375	16.875	14.486	3.513	17.999	11.9993333	5.99966667	0.51532122	1.03064244	1.54596366	0.7862677	0.2137323	0.23441089	14578	1286	4.12354113	0
AT5G24330	5	97.142	2.856	6.8	87.956	12.04	10	7.605656	1.194208	8.799864	5.866576	2.933288	0.51553057	1.03106113	1.5465917	0.7863607	0.2136393	0.23432652	14578	1287	6.36878668	0
AT5G61560	11	98.8636364	1.13636364	6.27272727	100	0	6	7.20144628	1.07128099	8.27272727	5.51515152	2.75757576	0.515596	1.03119199	1.54678799	0.78638975	0.21361025	0.23431228	14578	1288	6.7222758	0
AT1G64430	34	88.925	11.0726471	11	79.8888235	20.1082353	4.70588235	10.78175	2.21799118	12.9997412	8.66649412	4.33324706	0.51627652	1.03255305	1.54882957	0.78669169	0.21330831	0.23399869	14578	1289	4.86104278	0
AT4G15093	7	96.1728571	3.82571429	7.14285714	84.5228571	15.4757143	2.14285714	7.8694898	1.27326531	9.1427551	6.09517007	3.04758503	0.51650905	1.0330181	1.54952715	0.78679474	0.21320526	0.23390324	14578	1290	6.18055778	0
AT5G24060	23	92.1552174	7.84173913	8.91304348	92.9021739	7.09304348	8.95652174	9.21383459	1.69893762	10.9127722	7.27518147	3.63759074	0.51660236	1.03320472	1.54980708	0.78683608	0.21316392	0.23387549	14578	1291	5.42329188	0
AT1G60890	20	95.904	4.094	7.25	90.7635	9.2315	9.95	7.95304	1.296815	9.249855	6.16657	3.083285	0.51754461	1.03508922	1.55263383	0.78725296	0.21274704	0.23343567	14578	1292	6.13274831	0
AT2G24120	14	90.5735714	9.42	9.85714286	79.6128571	20.3807143	10.5	9.92796633	1.92854286	11.8565092	7.90433946	3.95216973	0.51807817	1.03615634	1.55423451	0.7874886	0.2125114	0.23319467	14578	1293	5.14791066	0
AT3G06483	24	78.46375	21.52875	31.7916667	80.3095833	19.68375	31.75	25.9449339	7.84434844	33.7892823	22.5261882	11.2630941	0.51885485	1.03770969	1.55656454	0.78783105	0.21216895	0.23283641	14578	1294	3.30746831	0
AT2G03667	13	84.6784615	15.3130769	15.5384615	81.0784615	17.9523077	13.1538462	14.1577302	3.37941657	17.5371467	11.6914312	5.84571558	0.52026401	1.04052801	1.56079202	0.78845071	0.21154929	0.23217387	14578	1295	4.18940071	0
AT1G34150	21	85.3690476	14.6261905	14.6190476	88.397619	11.5966667	13.5714286	13.4801417	3.13820975	16.6183515	11.078901	5.53945049	0.52044486	1.04088972	1.56133459	0.78853008	0.21146992	0.23210424	14578	1296	4.29548781	0
AT1G01250	1	100	0	6	100	0	5	7	1	8	5.33333333	2.66666667	0.52083333	1.04166667	1.5625	0.78870045	0.21129955	0.2319347	14578	1297	7	0
AT1G02060	3	100	0	6	96.96	3.03333333	22	7	1	8	5.33333333	2.66666667	0.52083333	1.04166667	1.5625	0.78870045	0.21129955	0.23195217	14578	1298	7	0
AT1G02880	2	100	0	6	76.185	23.805	5	7	1	8	5.33333333	2.66666667	0.52083333	1.04166667	1.5625	0.78870045	0.21129955	0.23196964	14578	1299	7	0
AT1G03010	6	100	0	6	100	0	4.66666667	7	1	8	5.33333333	2.66666667	0.52083333	1.04166667	1.5625	0.78870045	0.21129955	0.23198711	14578	1300	7	0
AT1G03180	1	100	0	6	100	0	1	7	1	8	5.33333333	2.66666667	0.52083333	1.04166667	1.5625	0.78870045	0.21129955	0.23200458	14578	1301	7	0
AT1G05690	2	100	0	6	100	0	6.5	7	1	8	5.33333333	2.66666667	0.52083333	1.04166667	1.5625	0.78870045	0.21129955	0.23202205	14578	1302	7	0
AT1G09415	1	100	0	6	100	0	9	7	1	8	5.33333333	2.66666667	0.52083333	1.04166667	1.5625	0.78870045	0.21129955	0.23203953	14578	1303	7	0
AT1G13860	2	100	0	6	100	0	2	7	1	8	5.33333333	2.66666667	0.52083333	1.04166667	1.5625	0.78870045	0.21129955	0.23205701	14578	1304	7	0
AT1G15180	1	100	0	6	20	80	5	7	1	8	5.33333333	2.66666667	0.52083333	1.04166667	1.5625	0.78870045	0.21129955	0.2320745	14578	1305	7	0
AT1G27070	4	100	0	6	95.8325	4.165	4.75	7	1	8	5.33333333	2.66666667	0.52083333	1.04166667	1.5625	0.78870045	0.21129955	0.23209198	14578	1306	7	0
AT1G28100	1	100	0	6	50	50	2	7	1	8	5.33333333	2.66666667	0.52083333	1.04166667	1.5625	0.78870045	0.21129955	0.23210947	14578	1307	7	0
AT1G28310	8	100	0	6	95	5	3.75	7	1	8	5.33333333	2.66666667	0.52083333	1.04166667	1.5625	0.78870045	0.21129955	0.23212696	14578	1308	7	0
AT1G30010	2	100	0	6	100	0	2.5	7	1	8	5.33333333	2.66666667	0.52083333	1.04166667	1.5625	0.78870045	0.21129955	0.23214446	14578	1309	7	0
AT1G30110	3	100	0	6	100	0	1.66666667	7	1	8	5.33333333	2.66666667	0.52083333	1.04166667	1.5625	0.78870045	0.21129955	0.23216195	14578	1310	7	0
AT1G31320	3	100	0	6	100	0	1	7	1	8	5.33333333	2.66666667	0.52083333	1.04166667	1.5625	0.78870045	0.21129955	0.23217945	14578	1311	7	0
AT1G31350	1	100	0	6	100	0	20	7	1	8	5.33333333	2.66666667	0.52083333	1.04166667	1.5625	0.78870045	0.21129955	0.23219695	14578	1312	7	0
AT1G31470	2	100	0	6	100	0	1.5	7	1	8	5.33333333	2.66666667	0.52083333	1.04166667	1.5625	0.78870045	0.21129955	0.23221446	14578	1313	7	0
AT1G31600	2	100	0	6	50	50	2	7	1	8	5.33333333	2.66666667	0.52083333	1.04166667	1.5625	0.78870045	0.21129955	0.23223197	14578	1314	7	0
AT1G45110	1	100	0	6	87.5	12.5	8	7	1	8	5.33333333	2.66666667	0.52083333	1.04166667	1.5625	0.78870045	0.21129955	0.23224948	14578	1315	7	0
AT1G48880	1	100	0	6	100	0	7	7	1	8	5.33333333	2.66666667	0.52083333	1.04166667	1.5625	0.78870045	0.21129955	0.23226699	14578	1316	7	0
AT1G61380	3	100	0	6	98.1466667	1.85	16.3333333	7	1	8	5.33333333	2.66666667	0.52083333	1.04166667	1.5625	0.78870045	0.21129955	0.2322845	14578	1317	7	0
AT1G65070	1	100	0	6	100	0	13	7	1	8	5.33333333	2.66666667	0.52083333	1.04166667	1.5625	0.78870045	0.21129955	0.23230202	14578	1318	7	0
AT1G70470	1	100	0	6	100	0	1	7	1	8	5.33333333	2.66666667	0.52083333	1.04166667	1.5625	0.78870045	0.21129955	0.23231954	14578	1319	7	0
AT1G75240	7	100	0	6	100	0	3.71428571	7	1	8	5.33333333	2.66666667	0.52083333	1.04166667	1.5625	0.78870045	0.21129955	0.23233706	14578	1320	7	0
AT1G78955	1	100	0	6	100	0	3	7	1	8	5.33333333	2.66666667	0.52083333	1.04166667	1.5625	0.78870045	0.21129955	0.23235459	14578	1321	7	0
AT2G01460	4	100	0	6	95	5	4.5	7	1	8	5.33333333	2.66666667	0.52083333	1.04166667	1.5625	0.78870045	0.21129955	0.23237212	14578	1322	7	0
AT2G01755	1	100	0	6	100	0	6	7	1	8	5.33333333	2.66666667	0.52083333	1.04166667	1.5625	0.78870045	0.21129955	0.23238965	14578	1323	7	0
AT2G02010	1	100	0	6	100	0	2	7	1	8	5.33333333	2.66666667	0.52083333	1.04166667	1.5625	0.78870045	0.21129955	0.23240718	14578	1324	7	0
AT2G07680	7	100	0	6	100	0	9	7	1	8	5.33333333	2.66666667	0.52083333	1.04166667	1.5625	0.78870045	0.21129955	0.23242472	14578	1325	7	0
AT2G07739	2	100	0	6				7	1	8	5.33333333	2.66666667	0.52083333	1.04166667	1.5625	0.78870045	0.21129955	0.23244226	14578	1326	7	0
AT2G16650	2	100	0	6	93.75	6.25	5.5	7	1	8	5.33333333	2.66666667	0.52083333	1.04166667	1.5625	0.78870045	0.21129955	0.2324598	14578	1327	7	0
AT2G17033	1	100	0	6	100	0	8	7	1	8	5.33333333	2.66666667	0.52083333	1.04166667	1.5625	0.78870045	0.21129955	0.23247734	14578	1328	7	0
AT2G24800	1	100	0	6	100	0	2	7	1	8	5.33333333	2.66666667	0.52083333	1.04166667	1.5625	0.78870045	0.21129955	0.23249489	14578	1329	7	0
AT2G26810	2	100	0	6	70.83	29.165	3.5	7	1	8	5.33333333	2.66666667	0.52083333	1.04166667	1.5625	0.78870045	0.21129955	0.23251244	14578	1330	7	0
AT2G27990	1	100	0	6	100	0	16	7	1	8	5.33333333	2.66666667	0.52083333	1.04166667	1.5625	0.78870045	0.21129955	0.23252999	14578	1331	7	0
AT2G30170	7	100	0	6	100	0	2.14285714	7	1	8	5.33333333	2.66666667	0.52083333	1.04166667	1.5625	0.78870045	0.21129955	0.23254755	14578	1332	7	0
AT2G33110	1	100	0	6	66.66	33.33	3	7	1	8	5.33333333	2.66666667	0.52083333	1.04166667	1.5625	0.78870045	0.21129955	0.2325651	14578	1333	7	0
AT2G33240	2	100	0	6	100	0	3.5	7	1	8	5.33333333	2.66666667	0.52083333	1.04166667	1.5625	0.78870045	0.21129955	0.23258266	14578	1334	7	0
AT2G38460	3	100	0	6	100	0	2.33333333	7	1	8	5.33333333	2.66666667	0.52083333	1.04166667	1.5625	0.78870045	0.21129955	0.23260023	14578	1335	7	0
AT2G42110	3	100	0	6	66.6666667	33.3333333	4.33333333	7	1	8	5.33333333	2.66666667	0.52083333	1.04166667	1.5625	0.78870045	0.21129955	0.23261779	14578	1336	7	0
AT2G43050	2	100	0	6	100	0	2	7	1	8	5.33333333	2.66666667	0.52083333	1.04166667	1.5625	0.78870045	0.21129955	0.23263536	14578	1337	7	0
AT2G47015	1	100	0	6				7	1	8	5.33333333	2.66666667	0.52083333	1.04166667	1.5625	0.78870045	0.21129955	0.23265293	14578	1338	7	0
AT3G04630	15	100	0	6	91.6666667	8.33333333	3.8	7	1	8	5.33333333	2.66666667	0.52083333	1.04166667	1.5625	0.78870045	0.21129955	0.2326705	14578	1339	7	0
AT3G04640	3	100	0	6	100	0	3.33333333	7	1	8	5.33333333	2.66666667	0.52083333	1.04166667	1.5625	0.78870045	0.21129955	0.23268808	14578	1340	7	0
AT3G04690	1	100	0	6	100	0	5	7	1	8	5.33333333	2.66666667	0.52083333	1.04166667	1.5625	0.78870045	0.21129955	0.23270566	14578	1341	7	0
AT3G16250	2	100	0	6	100	0	3.5	7	1	8	5.33333333	2.66666667	0.52083333	1.04166667	1.5625	0.78870045	0.21129955	0.23272324	14578	1342	7	0
AT3G17280	1	100	0	6	100	0	2	7	1	8	5.33333333	2.66666667	0.52083333	1.04166667	1.5625	0.78870045	0.21129955	0.23274082	14578	1343	7	0
AT3G17860	6	100	0	6	100	0	1.8	7	1	8	5.33333333	2.66666667	0.52083333	1.04166667	1.5625	0.78870045	0.21129955	0.23275841	14578	1344	7	0
AT3G19580	1	100	0	6	100	0	11	7	1	8	5.33333333	2.66666667	0.52083333	1.04166667	1.5625	0.78870045	0.21129955	0.232776	14578	1345	7	0
AT3G21750	4	100	0	6	100	0	7	7	1	8	5.33333333	2.66666667	0.52083333	1.04166667	1.5625	0.78870045	0.21129955	0.23279359	14578	1346	7	0
AT3G24715	1	100	0	6	100	0	2	7	1	8	5.33333333	2.66666667	0.52083333	1.04166667	1.5625	0.78870045	0.21129955	0.23281119	14578	1347	7	0
AT3G26820	2	100	0	6	100	0	4	7	1	8	5.33333333	2.66666667	0.52083333	1.04166667	1.5625	0.78870045	0.21129955	0.23282878	14578	1348	7	0
AT3G27110	1	100	0	6	100	0	5	7	1	8	5.33333333	2.66666667	0.52083333	1.04166667	1.5625	0.78870045	0.21129955	0.23284638	14578	1349	7	0
AT3G28540	3	100	0	6	100	0	1	7	1	8	5.33333333	2.66666667	0.52083333	1.04166667	1.5625	0.78870045	0.21129955	0.23286399	14578	1350	7	0
AT3G50845	3	100	0	6	100	0	1	7	1	8	5.33333333	2.66666667	0.52083333	1.04166667	1.5625	0.78870045	0.21129955	0.23288159	14578	1351	7	0
AT3G52490	1	100	0	6				7	1	8	5.33333333	2.66666667	0.52083333	1.04166667	1.5625	0.78870045	0.21129955	0.2328992	14578	1352	7	0
AT3G53190	4	100	0	6	100	0	5.25	7	1	8	5.33333333	2.66666667	0.52083333	1.04166667	1.5625	0.78870045	0.21129955	0.23291681	14578	1353	7	0
AT3G59430	1	100	0	6	66.66	33.33	3	7	1	8	5.33333333	2.66666667	0.52083333	1.04166667	1.5625	0.78870045	0.21129955	0.23293442	14578	1354	7	0
AT3G62170	1	100	0	6				7	1	8	5.33333333	2.66666667	0.52083333	1.04166667	1.5625	0.78870045	0.21129955	0.23295204	14578	1355	7	0
AT4G03230	3	100	0	6	100	0	1	7	1	8	5.33333333	2.66666667	0.52083333	1.04166667	1.5625	0.78870045	0.21129955	0.23296966	14578	1356	7	0
AT4G03600	3	100	0	6	79.36	20.63	6.66666667	7	1	8	5.33333333	2.66666667	0.52083333	1.04166667	1.5625	0.78870045	0.21129955	0.23298728	14578	1357	7	0
AT4G14050	1	100	0	6	100	0	2	7	1	8	5.33333333	2.66666667	0.52083333	1.04166667	1.5625	0.78870045	0.21129955	0.2330049	14578	1358	7	0
AT4G15140	1	100	0	6				7	1	8	5.33333333	2.66666667	0.52083333	1.04166667	1.5625	0.78870045	0.21129955	0.23302253	14578	1359	7	0
AT4G15563	1	100	0	6	100	0	2	7	1	8	5.33333333	2.66666667	0.52083333	1.04166667	1.5625	0.78870045	0.21129955	0.23304016	14578	1360	7	0
AT4G16750	1	100	0	6	50	50	2	7	1	8	5.33333333	2.66666667	0.52083333	1.04166667	1.5625	0.78870045	0.21129955	0.23305779	14578	1361	7	0
AT4G18290	1	100	0	6				7	1	8	5.33333333	2.66666667	0.52083333	1.04166667	1.5625	0.78870045	0.21129955	0.23307542	14578	1362	7	0
AT4G21700	2	100	0	6	91.665	8.33	7	7	1	8	5.33333333	2.66666667	0.52083333	1.04166667	1.5625	0.78870045	0.21129955	0.23309306	14578	1363	7	0
AT4G23050	1	100	0	6	85.71	14.28	7	7	1	8	5.33333333	2.66666667	0.52083333	1.04166667	1.5625	0.78870045	0.21129955	0.2331107	14578	1364	7	0
AT4G23790	1	100	0	6	100	0	3	7	1	8	5.33333333	2.66666667	0.52083333	1.04166667	1.5625	0.78870045	0.21129955	0.23312834	14578	1365	7	0
AT4G26520	4	100	0	6	93.75	6.25	2.75	7	1	8	5.33333333	2.66666667	0.52083333	1.04166667	1.5625	0.78870045	0.21129955	0.23314599	14578	1366	7	0
AT4G33280	3	100	0	6				7	1	8	5.33333333	2.66666667	0.52083333	1.04166667	1.5625	0.78870045	0.21129955	0.23316364	14578	1367	7	0
AT4G34440	1	100	0	6	100	0	1	7	1	8	5.33333333	2.66666667	0.52083333	1.04166667	1.5625	0.78870045	0.21129955	0.23318129	14578	1368	7	0
AT4G35270	1	100	0	6	0	100	2	7	1	8	5.33333333	2.66666667	0.52083333	1.04166667	1.5625	0.78870045	0.21129955	0.23319894	14578	1369	7	0
AT4G35690	6	100	0	6	100	0	2	7	1	8	5.33333333	2.66666667	0.52083333	1.04166667	1.5625	0.78870045	0.21129955	0.2332166	14578	1370	7	0
AT4G38850	1	100	0	6	100	0	2	7	1	8	5.33333333	2.66666667	0.52083333	1.04166667	1.5625	0.78870045	0.21129955	0.23323425	14578	1371	7	0
AT4G39366	1	100	0	6	75	25	4	7	1	8	5.33333333	2.66666667	0.52083333	1.04166667	1.5625	0.78870045	0.21129955	0.23325192	14578	1372	7	0
AT4G39480	2	100	0	6	100	0	3.5	7	1	8	5.33333333	2.66666667	0.52083333	1.04166667	1.5625	0.78870045	0.21129955	0.23326958	14578	1373	7	0
AT5G06540	1	100	0	6	75	25	8	7	1	8	5.33333333	2.66666667	0.52083333	1.04166667	1.5625	0.78870045	0.21129955	0.23328725	14578	1374	7	0
AT5G07150	1	100	0	6	100	0	2	7	1	8	5.33333333	2.66666667	0.52083333	1.04166667	1.5625	0.78870045	0.21129955	0.23330492	14578	1375	7	0
AT5G07370	1	100	0	6	100	0	5	7	1	8	5.33333333	2.66666667	0.52083333	1.04166667	1.5625	0.78870045	0.21129955	0.23332259	14578	1376	7	0
AT5G07710	4	100	0	6	100	0	1.5	7	1	8	5.33333333	2.66666667	0.52083333	1.04166667	1.5625	0.78870045	0.21129955	0.23334026	14578	1377	7	0
AT5G11160	1	100	0	6	100	0	1	7	1	8	5.33333333	2.66666667	0.52083333	1.04166667	1.5625	0.78870045	0.21129955	0.23335794	14578	1378	7	0
AT5G17580	1	100	0	6	100	0	4	7	1	8	5.33333333	2.66666667	0.52083333	1.04166667	1.5625	0.78870045	0.21129955	0.23337562	14578	1379	7	0
AT5G17800	1	100	0	6	100	0	2	7	1	8	5.33333333	2.66666667	0.52083333	1.04166667	1.5625	0.78870045	0.21129955	0.2333933	14578	1380	7	0
AT5G23810	2	100	0	6	100	0	3.5	7	1	8	5.33333333	2.66666667	0.52083333	1.04166667	1.5625	0.78870045	0.21129955	0.23341099	14578	1381	7	0
AT5G39890	1	100	0	6	100	0	3	7	1	8	5.33333333	2.66666667	0.52083333	1.04166667	1.5625	0.78870045	0.21129955	0.23342868	14578	1382	7	0
AT5G41850	1	100	0	6	100	0	3	7	1	8	5.33333333	2.66666667	0.52083333	1.04166667	1.5625	0.78870045	0.21129955	0.23344637	14578	1383	7	0
AT5G43180	1	100	0	6	100	0	6	7	1	8	5.33333333	2.66666667	0.52083333	1.04166667	1.5625	0.78870045	0.21129955	0.23346406	14578	1384	7	0
AT5G45370	6	100	0	6	97.2216667	2.77666667	6.33333333	7	1	8	5.33333333	2.66666667	0.52083333	1.04166667	1.5625	0.78870045	0.21129955	0.23348176	14578	1385	7	0
AT5G45630	1	100	0	6	100	0	1	7	1	8	5.33333333	2.66666667	0.52083333	1.04166667	1.5625	0.78870045	0.21129955	0.23349945	14578	1386	7	0
AT5G50780	1	100	0	6	87.5	0	8	7	1	8	5.33333333	2.66666667	0.52083333	1.04166667	1.5625	0.78870045	0.21129955	0.23351716	14578	1387	7	0
AT5G58790	2	100	0	6	85.71	14.285	6	7	1	8	5.33333333	2.66666667	0.52083333	1.04166667	1.5625	0.78870045	0.21129955	0.23353486	14578	1388	7	0
AT5G58940	4	100	0	6	100	0	1	7	1	8	5.33333333	2.66666667	0.52083333	1.04166667	1.5625	0.78870045	0.21129955	0.23355257	14578	1389	7	0
AT5G60142	5	100	0	6	100	0	5.2	7	1	8	5.33333333	2.66666667	0.52083333	1.04166667	1.5625	0.78870045	0.21129955	0.23357028	14578	1390	7	0
AT5G60450	1	100	0	6	100	0	2	7	1	8	5.33333333	2.66666667	0.52083333	1.04166667	1.5625	0.78870045	0.21129955	0.23358799	14578	1391	7	0
AT5G63100	2	100	0	6	100	0	2.5	7	1	8	5.33333333	2.66666667	0.52083333	1.04166667	1.5625	0.78870045	0.21129955	0.2336057	14578	1392	7	0
AT5G67180	6	100	0	6	100	0	3	7	1	8	5.33333333	2.66666667	0.52083333	1.04166667	1.5625	0.78870045	0.21129955	0.23362342	14578	1393	7	0
AT1G08860	7	84.0071429	15.9871429	16.5714286	73.2285714	26.7671429	16.4285714	14.9211837	3.64929796	18.5704816	12.3803211	6.19016054	0.52147134	1.04294269	1.56441403	0.78897991	0.21102009	0.23333214	14578	1394	4.08878196	0
AT1G12900	71	80.0833803	19.9091549	25.5352113	74.2632394	25.7285915	28.2957746	21.4494603	6.08384477	27.5333051	18.3555367	9.17776837	0.52149732	1.04299464	1.56449196	0.78899128	0.21100872	0.23333726	14578	1395	3.52564228	0
AT5G15270	9	90.2611111	8.80888889	9.66666667	86.6911111	13.3044444	12.1111111	9.72524074	1.85152593	11.5767667	7.71784444	3.85892222	0.52211986	1.04423973	1.56635959	0.78926352	0.21073648	0.23305389	14578	1396	5.25255445	0
AT4G20380	14	95.13	4.31857143	7.42857143	94.9385714	5.05928571	5.71428571	8.0668	1.32080816	9.38760816	6.25840544	3.12920272	0.52254379	1.04508757	1.56763136	0.78944867	0.21055133	0.2328668	14578	1397	6.10747285	0
AT5G67370	20	87.2585	12.733	12.55	92.958	7.041	6.6	11.9509418	2.5979915	14.5489333	9.69928883	4.84964442	0.52271264	1.04542528	1.56813792	0.78952236	0.21047764	0.23280296	14578	1398	4.60006961	0
AT3G25890	8	97.5	2.5	6.75	100	0	6	7.58125	1.16875	8.75	5.83333333	2.91666667	0.52375074	1.04750149	1.57125223	0.78997475	0.21002525	0.23232022	14578	1399	6.48663102	0
AT5G46570	5	98	2	6.6	100	0	5	7.468	1.132	8.6	5.73333333	2.86666667	0.52483752	1.04967504	1.57451256	0.79044711	0.20955289	0.2318153	14578	1400	6.59717314	0
AT1G55535	6	96.335	3.66166667	7.16666667	92.6116667	7.38333333	13.6666667	7.90400833	1.26241944	9.16642778	6.11095185	3.05547593	0.52611305	1.05222611	1.57833916	0.79099991	0.20900009	0.23122131	14578	1401	6.26100015	0
AT4G25700	18	82.4322222	17.5611111	19.5555556	81.9505556	18.0422222	24.1111111	17.120079	4.43417284	21.5542519	14.3695012	7.18475062	0.52650944	1.05301889	1.57952833	0.79117135	0.20882865	0.23104918	14578	1402	3.86094084	0
AT4G35110	8	93.97625	6.0225	8.125	92.6125	7.38625	6.75	8.63557031	1.48932813	10.1248984	6.74993229	3.37496615	0.52676539	1.05353079	1.58029618	0.79128196	0.20871804	0.23094433	14578	1403	5.79829936	0
AT5G37010	16	95.46875	4.53125	7.5	95.833125	4.16625	4.1875	8.16015625	1.33984375	9.5	6.33333333	3.16666667	0.52693926	1.05387852	1.58081777	0.79135706	0.20864294	0.23087876	14578	1404	6.09037901	0
AT5G65450	23	94.1773913	5.82086957	8.04347826	95.25	4.74826087	5.69565217	8.575138	1.46820038	10.0433384	6.69555892	3.34777946	0.52763594	1.05527188	1.58290782	0.79165766	0.20834234	0.23056363	14578	1405	5.84057743	0
AT2G19530	6	85.5866667	14.405	14.5	88.2083333	11.7833333	15.3333333	13.4100667	3.088725	16.4987917	10.9991944	5.49959722	0.52843005	1.0568601	1.58529015	0.79199967	0.20800033	0.23020262	14578	1406	4.34161884	0
AT5G60210	62	82.2374194	17.7559677	20.0806452	69.103871	30.4759677	10.1290323	17.5138044	4.56551288	22.0793172	14.7195448	7.35977242	0.53044347	1.06088693	1.5913304	0.79286384	0.20713616	0.22926361	14578	1407	3.83610885	0
AT5G40160	18	89.1133333	10.8811111	11.0555556	86.3511111	13.6455556	9.22222222	10.8519741	2.20296728	13.0549414	8.70329424	4.35164712	0.53046868	1.06093737	1.59140605	0.79287464	0.20712536	0.22926906	14578	1408	4.92607137	0
AT1G15380	9	94.8755556	5.12333333	7.77777778	92.0577778	7.93666667	9.33333333	8.37920988	1.39848148	9.77769136	6.51846091	3.25923045	0.5311663	1.06233259	1.59349889	0.79317305	0.20682695	0.22895613	14578	1409	5.99164879	0
AT5G37530	12	92.2991667	7.69416667	9	89.9708333	10.0258333	12.8333333	9.306925	1.692475	10.9994	7.33293333	3.66646667	0.53138941	1.06277882	1.59416822	0.79326838	0.20673162	0.22886798	14578	1410	5.49900294	0
AT3G51320	6	83.2216667	16.7716667	18.1666667	86.305	13.6883333	14.3333333	16.1186028	4.04685278	20.1654556	13.443637	6.72181852	0.5322549	1.0645098	1.59676471	0.7936377	0.2063623	0.22847647	14578	1411	3.98299708	0
AT2G30550	3	96.9666667	3.03	7	100	0	16.3333333	7.78766667	1.2121	8.99976667	5.99984444	2.99992222	0.53273186	1.06546372	1.59819558	0.79384089	0.20615911	0.22826884	14578	1412	6.42493744	0
AT1G74850	20	82.404	17.5915	19.8	81.206	18.7845	31.7	17.315992	4.483117	21.799109	14.5327393	7.26636967	0.53303753	1.06607505	1.59911258	0.79397098	0.20602902	0.22814212	14578	1413	3.86248942	0
AT1G48610	12	83.2391667	16.755	18.1666667	86.345	13.6491667	14.8333333	16.1217819	4.043825	20.1656069	13.443738	6.72186898	0.5334766	1.06695319	1.60042979	0.79415769	0.20584231	0.22795269	14578	1414	3.98676549	0
AT3G05790	1	83.33	16.66	18	85.71	14.28	7	15.9994	3.9988	19.9982	13.3321333	6.66606667	0.53362139	1.06724277	1.60086416	0.79421921	0.20578079	0.22790187	14578	1415	4.00105032	0
AT4G28706	24	96.18625	3.8125	7.29166667	86.5766667	13.4225	4.91666667	8.01358073	1.27799479	9.29157552	6.19438368	3.09719184	0.53427073	1.06854146	1.6028122	0.79449486	0.20550514	0.22761388	14578	1416	6.27043301	0
AT1G60990	10	94.666	5.333	7.9	83	17	7.4	8.478614	1.421307	9.899921	6.59994733	3.29997367	0.53476009	1.06952018	1.60428028	0.79470231	0.20529769	0.22740139	14578	1417	5.96536427	0
AT1G30600	9	96.3888889	3.61111111	7.22222222	77.5911111	22.4066667	4.22222222	7.96141975	1.26080247	9.22222222	6.14814815	3.07407407	0.53478768	1.06957537	1.60436305	0.794714	0.205286	0.22740572	14578	1418	6.31456548	0
AT3G47950	26	94.6157692	5.38192308	7.92307692	97.6323077	1.93846154	8.42307692	8.49648018	1.42641391	9.92289408	6.61526272	3.30763136	0.53497182	1.06994363	1.60491545	0.79479199	0.20520801	0.2273366	14578	1419	5.95653207	0
AT4G13750	10	92.014	7.982	9.2	83.736	16.257	14.2	9.465288	1.734344	11.199632	7.46642133	3.73321067	0.5351249	1.0702498	1.60537469	0.7948568	0.2051432	0.22728208	14578	1420	5.4575609	0
AT1G04390	2	94.44	5.555	8	84.44	15.555	7	8.5552	1.4444	9.9996	6.6664	3.3332	0.53515622	1.07031244	1.60546867	0.79487006	0.20512994	0.22728466	14578	1421	5.92301302	0
AT2G30520	10	100	0	6.1	100	0	3.6	7.1	1	8.1	5.4	2.7	0.53518519	1.07037037	1.60555556	0.79488232	0.20511768	0.22728835	14578	1422	7.1	0
AT1G06580	3	94.4433333	5.55333333	8	93.3333333	6.66666667	6.33333333	8.55546667	1.44426667	9.99973333	6.66648889	3.33324444	0.53524983	1.07049966	1.60574949	0.79490968	0.20509032	0.22727531	14578	1423	5.92374446	0
AT1G68010	33	87.0709091	12.9248485	12.969697	91.7606061	8.23606061	10.9393939	12.2928331	2.67631368	14.9691467	9.97943116	4.98971558	0.53628591	1.07257182	1.60885774	0.79534756	0.20465244	0.22680731	14578	1424	4.59319591	0
AT1G69260	4	46.82	53.17	7.75	63.7775	36.2175	13.75	4.62855	5.120675	9.749225	6.49948333	3.24974167	0.53856458	1.07712917	1.61569375	0.79630672	0.20369328	0.22576147	14578	1425	0.90389451	0
AT5G20160	21	80.1404762	19.852381	26	72.9485714	27.0438095	32.8571429	21.8365238	6.16161905	27.9981429	18.6654286	9.33271429	0.53874172	1.07748343	1.61622515	0.79638106	0.20361894	0.22569624	14578	1426	3.54395876	0
AT1G19670	16	100	0	6.125	93.75	0	3.875	7.125	1	8.125	5.41666667	2.70833333	0.53878205	1.0775641	1.61634615	0.79639798	0.20360202	0.22569464	14578	1427	7.125	0
AT1G63010	8	100	0	6.125	100	0	5.375	7.125	1	8.125	5.41666667	2.70833333	0.53878205	1.0775641	1.61634615	0.79639798	0.20360202	0.2257118	14578	1428	7.125	0
AT5G09350	9	98.1477778	1.85111111	6.66666667	97.5288889	2.46888889	5.77777778	7.54318519	1.12340741	8.66659259	5.7777284	2.8888642	0.53945729	1.07891457	1.61837186	0.79668104	0.20331896	0.22541515	14578	1429	6.71455888	0
AT1G05630	19	91.9915789	8.00421053	9.26315789	80.0547368	14.6757895	6.78947368	9.52132521	1.74144266	11.2627679	7.50851191	3.75425596	0.53957661	1.07915321	1.61872982	0.79673101	0.20326899	0.22537689	14578	1430	5.4674928	0
AT2G41000	6	95.3683333	4.62833333	7.66666667	100	0	11.6666667	8.31157222	1.35483889	9.66641111	6.44427407	3.22213704	0.54106985	1.08213969	1.62320953	0.79735516	0.20264484	0.22470195	14578	1431	6.13473107	0
AT3G11930	7	100	0	6.14285714	66.6666667	33.3333333	2.33333333	7.14285714	1	8.14285714	5.42857143	2.71428571	0.54135338	1.08270677	1.62406015	0.79747341	0.20252659	0.2245879	14578	1432	7.14285714	0
AT5G41910	7	100	0	6.14285714	97.1428571	2.85714286	6.57142857	7.14285714	1	8.14285714	5.42857143	2.71428571	0.54135338	1.08270677	1.62406015	0.79747341	0.20252659	0.22460499	14578	1433	7.14285714	0
AT2G38195	5	48.788	49.668	10.6	2.222	97.776	9	6.171528	6.264808	12.436336	8.29089067	4.14544533	0.54176304	1.08352608	1.62528911	0.79764413	0.20235587	0.22443274	14578	1434	0.98511048	0
AT5G58660	6	94.5866667	5.41	8	100	0	46.3333333	8.56693333	1.4328	9.99973333	6.66648889	3.33324444	0.54176781	1.08353562	1.62530343	0.79764612	0.20235388	0.22444761	14578	1435	5.97915503	0
AT2G17530	11	97.1854545	2.81272727	7	65.0527273	7.67181818	6.36363636	7.80298182	1.19689091	8.99987273	5.99991515	2.99995758	0.54184923	1.08369846	1.62554769	0.79768003	0.20231997	0.22442707	14578	1436	6.51937596	0
AT1G08400	7	94.9414286	5.05571429	7.85714286	95.6328571	4.36428571	8.28571429	8.45968367	1.39723469	9.85691837	6.57127891	3.28563946	0.54267557	1.08535114	1.62802672	0.7980238	0.2019762	0.22406278	14578	1437	6.05459034	0
AT4G16570	32	88.2859375	11.186875	11.59375	88.0909677	11.9041935	9.41935484	11.2356509	2.29697832	13.5326292	9.0217528	4.5108764	0.54328076	1.08656152	1.62984228	0.79827513	0.20172487	0.223801	14578	1438	4.89149191	0
AT1G51130	12	89.7541667	10.24	10.75	97.5691667	2.43	9.75	10.6485729	2.1008	12.7493729	8.49958194	4.24979097	0.54333992	1.08667985	1.63001977	0.79829969	0.20170031	0.22379079	14578	1439	5.06881803	0
AT2G38695	10	91.162	8.832	9.8	87.063	2.935	11.4	9.933876	1.865536	11.799412	7.86627467	3.93313733	0.54345614	1.08691228	1.63036842	0.7983479	0.2016521	0.22375432	14578	1440	5.32494468	0
AT1G30610	10	94.86	5.137	7.9	97.0366667	2.96222222	4.66666667	8.49394	1.405823	9.899763	6.599842	3.299921	0.54358987	1.08717973	1.6307696	0.79840336	0.20159664	0.22370981	14578	1441	6.04196972	0
AT1G48840	13	90.1615385	9.83076923	10.4615385	96.1538462	3.84615385	7.69230769	10.432284	2.0284497	12.4607337	8.30715582	4.15357791	0.54364815	1.0872963	1.63094445	0.79842753	0.20157247	0.22370002	14578	1442	5.14298383	0
AT4G27010	6	93.8883333	6.11	8.33333333	91.6666667	8.33333333	8.33333333	8.82402778	1.50916667	10.3331944	6.8887963	3.44439815	0.54365389	1.08730778	1.63096166	0.79842991	0.20157009	0.22371441	14578	1443	5.8469538	0
AT2G36570	25	95.1908	4.4076	7.64	82.4557895	17.5436842	2.94736842	8.27257712	1.33674064	9.60931776	6.40621184	3.20310592	0.54374089	1.08748179	1.63122268	0.79846598	0.20153402	0.2236914	14578	1444	6.18861795	0
AT1G13910	9	92.56	7.43666667	9	97.4066667	2.59222222	9.88888889	9.3304	1.6693	10.9997	7.33313333	3.66656667	0.54397949	1.08795898	1.63193847	0.79856486	0.20143514	0.22359868	14578	1445	5.58940873	0
AT2G44230	6	100	0	6.16666667	83.3333333	16.6666667	8	7.16666667	1	8.16666667	5.44444444	2.72222222	0.54478458	1.08956916	1.63435374	0.79889808	0.20110192	0.2232458	14578	1446	7.16666667	0
AT5G55620	6	97.6183333	0	6.33333333	100	0	5	7.18249444	1	8.18249444	5.4549963	2.72749815	0.54706726	1.09413451	1.64120177	0.79983934	0.20016066	0.22221781	14578	1447	7.18249444	0
AT4G35440	19	93.8947368	6.10263158	8.36842105	84.9226316	15.0747368	6.10526316	8.85750693	1.51069391	10.3682008	6.91213389	3.45606694	0.547512	1.095024	1.642536	0.80002213	0.19997787	0.22203179	14578	1448	5.86320425	0
AT1G70550	16	100	0	6.1875	86.458125	12.5	5.0625	7.1875	1	8.1875	5.45833333	2.72916667	0.54778944	1.09557888	1.64336832	0.80013605	0.19986395	0.2219222	14578	1449	7.1875	0
AT1G53390	10	100	0	6.2	99.166	0.833	19.5	7.2	1	8.2	5.46666667	2.73333333	0.5495935	1.09918699	1.64878049	0.80087501	0.19912499	0.22111854	14578	1450	7.2	0
AT2G41380	5	100	0	6.2	100	0	3.2	7.2	1	8.2	5.46666667	2.73333333	0.5495935	1.09918699	1.64878049	0.80087501	0.19912499	0.22113538	14578	1451	7.2	0
AT2G40710	3	93.3333333	6.66666667	8.66666667	83.3333333	0	1.33333333	9.08888889	1.57777778	10.6666667	7.11111111	3.55555556	0.55006944	1.10013889	1.65020833	0.80106942	0.19893058	0.22093631	14578	1452	5.76056338	0
AT5G03780	9	86.2688889	13.7288889	14.1111111	98.1766667	1.82111111	20.2222222	13.1734988	2.93729877	16.1107975	10.7405317	5.37026584	0.55112065	1.1022413	1.65336195	0.80149803	0.19850197	0.22047708	14578	1453	4.48490256	0
AT5G56580	10	92.166	6.583	8.8	78.531	21.465	6.7	9.110608	1.579304	10.689912	7.126608	3.563304	0.55233233	1.10466466	1.65699699	0.80199073	0.19800927	0.2199466	14578	1454	5.76874877	0
AT4G01700	2	90.27	9.72	10.5	73.33	26.665	4	10.47835	2.0206	12.49895	8.33263333	4.16631667	0.55253841	1.10507683	1.65761524	0.80207438	0.19792562	0.21987043	14578	1455	5.18576166	0
AT2G02170	20	93.026	6.972	8.85	94.8335	5.164	6.55	9.232801	1.617022	10.849823	7.23321533	3.61660767	0.55277531	1.10555062	1.65832593	0.80217049	0.19782951	0.21978041	14578	1456	5.70975596	0
AT5G52860	9	100	0	6.22222222	33.3333333	66.6666667	1	7.22222222	1	8.22222222	5.48148148	2.74074074	0.5528028	1.10560561	1.65840841	0.80218165	0.19781835	0.21978477	14578	1457	7.22222222	0
AT5G01510	9	94.3377778	5.66	8.22222222	95	5	5	8.75666173	1.46537778	10.2220395	6.814693	3.4073465	0.55339874	1.10679748	1.66019622	0.80242317	0.19757683	0.21953316	14578	1458	5.97570255	0
AT5G57345	17	82.34	17.6523529	20.5294118	92.9117647	6.87705882	28.5882353	17.9039176	4.62392422	22.5278419	15.0185612	7.50928062	0.55433283	1.10866566	1.66299849	0.80280104	0.19719896	0.21913	14578	1459	3.87201796	0
AT5G45710	6	92.7766667	7.22166667	9	100	0	4.8	9.3499	1.64995	10.99985	7.33323333	3.66661667	0.5545909	1.10918179	1.66377269	0.80290529	0.19709471	0.21903085	14578	1460	5.66677778	0
AT3G11620	10	92.78	7.218	9	100	0	6.3	9.3502	1.64962	10.99982	7.33321333	3.66660667	0.55476843	1.10953685	1.66430528	0.80297696	0.19702304	0.21896789	14578	1461	5.66809326	0
AT1G75020	4	87.5925	12.3975	12.75	97.725	2.2725	12.75	12.1680438	2.58068125	14.748725	9.83248333	4.91624167	0.5547777	1.10955539	1.66433309	0.80298071	0.19701929	0.21898042	14578	1462	4.71505102	0
AT2G41460	7	82.8757143	17.1171429	19.4285714	93.8328571	4.97	23	17.1015673	4.32561633	21.4271837	14.2847891	7.14239456	0.55543274	1.11086549	1.66629823	0.80324491	0.19675509	0.21870345	14578	1463	3.95355622	0
AT2G43640	13	81.8246154	18.1684615	21.7692308	84.17	15.8238462	22.0769231	18.8125893	4.95513432	23.7677237	15.8451491	7.92257456	0.55573485	1.1114697	1.66720455	0.80336662	0.19663338	0.21858483	14578	1464	3.79658515	0
AT4G15820	3	87.37	12.6266667	13	86.8033333	13.1933333	16.3333333	12.3581	2.64146667	14.9995667	9.99971111	4.99985556	0.55621588	1.11243177	1.66864765	0.80356023	0.19643977	0.21838625	14578	1465	4.67849932	0
AT2G41670	7	88.9371429	11.06	11.5714286	78.5485714	21.4471429	10.4285714	11.291298	2.2798	13.571098	9.04739864	4.52369932	0.55652286	1.11304572	1.66956858	0.80368367	0.19631633	0.21826567	14578	1466	4.95275812	0
AT2G44580	9	87.3744444	12.6211111	13	85.6933333	14.3044444	11.8888889	12.3586778	2.64074444	14.9994222	9.99961481	4.99980741	0.55653924	1.11307849	1.66961773	0.80369026	0.19630974	0.21827499	14578	1467	4.67999764	0
AT1G10380	4	100	0	6.25	100	0	2	7.25	1	8.25	5.5	2.75	0.55681818	1.11363636	1.67045455	0.80380234	0.19619766	0.21816701	14578	1468	7.25	0
AT1G17060	8	100	0	6.25	100	0	1.75	7.25	1	8.25	5.5	2.75	0.55681818	1.11363636	1.67045455	0.80380234	0.19619766	0.21818365	14578	1469	7.25	0
AT1G69490	4	100	0	6.25	100	0	2.5	7.25	1	8.25	5.5	2.75	0.55681818	1.11363636	1.67045455	0.80380234	0.19619766	0.2182003	14578	1470	7.25	0
AT2G21800	4	100	0	6.25	85	15	5.25	7.25	1	8.25	5.5	2.75	0.55681818	1.11363636	1.67045455	0.80380234	0.19619766	0.21821695	14578	1471	7.25	0
AT5G08440	12	100	0	6.25	83.055	16.9441667	4.16666667	7.25	1	8.25	5.5	2.75	0.55681818	1.11363636	1.67045455	0.80380234	0.19619766	0.2182336	14578	1472	7.25	0
AT5G51560	4	100	0	6.25	100	0	1	7.25	1	8.25	5.5	2.75	0.55681818	1.11363636	1.67045455	0.80380234	0.19619766	0.21825025	14578	1473	7.25	0
AT5G60610	4	100	0	6.25	100	0	7	7.25	1	8.25	5.5	2.75	0.55681818	1.11363636	1.67045455	0.80380234	0.19619766	0.21826691	14578	1474	7.25	0
AT5G62710	4	100	0	6.25	75	25	4.25	7.25	1	8.25	5.5	2.75	0.55681818	1.11363636	1.67045455	0.80380234	0.19619766	0.21828356	14578	1475	7.25	0
AT5G67170	4	100	0	6.25	100	0	3.25	7.25	1	8.25	5.5	2.75	0.55681818	1.11363636	1.67045455	0.80380234	0.19619766	0.21830022	14578	1476	7.25	0
AT1G70610	21	92.4052381	7.59095238	9.23809524	90.4119048	9.5852381	5.23809524	9.5364839	1.70125941	11.2377433	7.49182887	3.74591444	0.55802318	1.11604636	1.67406954	0.80428566	0.19571434	0.21777907	14578	1477	5.60554366	0
AT3G13730	4	89.39	10.6025	11.25	96.965	3.0325	13.5	11.056375	2.19278125	13.2491563	8.83277083	4.41638542	0.5597808	1.11956159	1.67934239	0.80498814	0.19501186	0.21701396	14578	1478	5.04216962	0
AT3G13190	11	100	0	6.27272727	100	0	3.27272727	7.27272727	1	8.27272727	5.51515152	2.75757576	0.56010656	1.12021312	1.68031968	0.80511802	0.19488198	0.21688598	14578	1479	7.27272727	0
AT2G14680	31	95.1787097	4.46193548	7.80645161	96.4685714	3.52892857	7.46428571	8.43007992	1.34831883	9.77839875	6.5189325	3.25946625	0.56028874	1.12057747	1.68086621	0.80519061	0.19480939	0.21682175	14578	1480	6.25228967	0
AT4G02460	3	87.44	12.55	13	96.6666667	3.33333333	7.33333333	12.3672	2.6315	14.9987	9.99913333	4.99956667	0.56082258	1.12164516	1.68246774	0.80540313	0.19459687	0.21660176	14578	1481	4.69967699	0
AT1G24040	3	95.8333333	4.16666667	7.66666667	96.2933333	3.70333333	6.33333333	8.34722222	1.31944444	9.66666667	6.44444444	3.22222222	0.56181154	1.12362308	1.68543463	0.80579612	0.19420388	0.21618083	14578	1482	6.32631579	0
AT1G02990	55	98.7069091	1.29290909	6.67272727	94.5909091	5.40763636	5.50909091	7.58644284	1.0862723	8.67271514	5.78181009	2.89090505	0.5632664	1.1265328	1.6897992	0.80637256	0.19362744	0.21555562	14578	1483	6.9839237	0
AT3G54090	17	80.3670588	19.3758824	25.5882353	76.8594118	23.1323529	28.6470588	21.5645121	5.95794637	27.5224585	18.3483057	9.17415283	0.5637569	1.12751381	1.69127071	0.80656645	0.19343355	0.21535621	14578	1484	3.61945388	0
AT2G42005	20	98.1665	1.833	6.85	86.844	13.154	6.7	7.72440525	1.1255605	8.84996575	5.89997717	2.94998858	0.56416114	1.12832228	1.69248341	0.80672608	0.19327392	0.21519493	14578	1485	6.86271884	0
AT5G24750	12	91.4233333	7.53333333	9.41666667	91.3841667	7.42416667	9.41666667	9.60903056	1.70938889	11.3184194	7.54561296	3.77280648	0.56426061	1.12852122	1.69278183	0.80676533	0.19323467	0.21516766	14578	1486	5.62132503	0
AT1G76050	9	91.9766667	8.01888889	9.55555556	92.5922222	7.40666667	7	9.78888148	1.76624938	11.5551309	7.70342058	3.85171029	0.56457351	1.12914702	1.69372053	0.80688875	0.19311125	0.21504665	14578	1487	5.54218537	0
AT4G23070	5	97.142	2.856	7.2	100	0	6.2	7.994224	1.205632	9.199856	6.13323733	3.06661867	0.56467265	1.1293453	1.69401795	0.80692784	0.19307216	0.21501955	14578	1488	6.63073309	0
AT1G23360	3	93.6333333	6.36333333	8.66666667	87.7766667	12.22	5.66666667	9.11488889	1.55148889	10.6663778	7.11091852	3.55545926	0.56475085	1.12950169	1.69425254	0.80695866	0.19304134	0.21500165	14578	1489	5.87493017	0
AT1G62660	40	97.41625	2.166	7	83.71	13.78975	8.3	7.8191375	1.15162	8.9707575	5.980505	2.9902525	0.56526488	1.13052977	1.69579465	0.80716114	0.19283886	0.21479256	14578	1490	6.7896854	0
AT3G16230	19	88.0036842	11.9921053	12.5263158	87.7505263	12.2442105	10.7368421	12.0236194	2.50216898	14.5257884	9.68385891	4.84192946	0.56532	1.13064	1.69596	0.80718283	0.19281717	0.2147848	14578	1491	4.80527874	0
AT4G30660	9	93.8888889	6.11111111	8.55555556	83.3522222	16.6411111	11.4444444	9.03271605	1.52283951	10.5555556	7.03703704	3.51851852	0.56596757	1.13193513	1.6979027	0.80743751	0.19256249	0.21451749	14578	1492	5.93149574	0
AT1G69020	8	92.3225	7.6725	9.375	90.94	9.0575	7.375	9.65523438	1.71929688	11.3745313	7.58302083	3.79151042	0.56627419	1.13254838	1.69882256	0.80755797	0.19244203	0.21439969	14578	1493	5.61580406	0
AT5G15280	11	92.0463636	7.12363636	9.18181818	88.63	11.3672727	6.90909091	9.45152975	1.65407934	11.1056091	7.40373939	3.7018697	0.56639559	1.13279118	1.69918677	0.80760564	0.19239436	0.21436297	14578	1494	5.7140728	0
AT5G41150	12	87.5941667	11.6433333	12.4166667	89.0733333	10.9208333	11.25	11.8762757	2.44571389	14.3219896	9.54799306	4.77399653	0.56775283	1.13550565	1.70325848	0.80813761	0.19186239	0.21378659	14578	1495	4.85595463	0
AT4G12790	61	92.3536066	7.29213115	9.2295082	93.8195082	6.17737705	11.4590164	9.52378369	1.67302784	11.1968115	7.46454102	3.73227051	0.5680832	1.1361664	1.70424961	0.80826684	0.19173316	0.21365892	14578	1496	5.69254345	0
AT2G27210	36	90.9772222	9.01916667	10.2222222	74.9919444	25.0016667	11.6666667	10.2998938	1.92195926	12.2218531	8.14790206	4.07395103	0.56837558	1.13675116	1.70512675	0.80838113	0.19161887	0.21354789	14578	1497	5.3590594	0
AT1G19290	3	100	0	6.33333333	94.9966667	4.99666667	12.3333333	7.33333333	1	8.33333333	5.55555556	2.77777778	0.56888889	1.13777778	1.70666667	0.80858157	0.19141843	0.21334081	14578	1498	7.33333333	0
AT1G79620	3	100	0	6.33333333	100	0	1.33333333	7.33333333	1	8.33333333	5.55555556	2.77777778	0.56888889	1.13777778	1.70666667	0.80858157	0.19141843	0.21335712	14578	1499	7.33333333	0
AT2G26970	3	100	0	6.33333333	98.0366667	1.96	13.6666667	7.33333333	1	8.33333333	5.55555556	2.77777778	0.56888889	1.13777778	1.70666667	0.80858157	0.19141843	0.21337344	14578	1500	7.33333333	0
AT3G13100	3	100	0	6.33333333	100	0	2.33333333	7.33333333	1	8.33333333	5.55555556	2.77777778	0.56888889	1.13777778	1.70666667	0.80858157	0.19141843	0.21338975	14578	1501	7.33333333	0
AT3G48740	3	100	0	6.33333333	100	0	7	7.33333333	1	8.33333333	5.55555556	2.77777778	0.56888889	1.13777778	1.70666667	0.80858157	0.19141843	0.21340607	14578	1502	7.33333333	0
AT4G24760	3	100	0	6.33333333	100	0	6.66666667	7.33333333	1	8.33333333	5.55555556	2.77777778	0.56888889	1.13777778	1.70666667	0.80858157	0.19141843	0.21342239	14578	1503	7.33333333	0
AT5G64990	15	94.296	5.70333333	8.4	90.2073333	9.78866667	12.4666667	8.920864	1.47908	10.399944	6.933296	3.466648	0.56977613	1.13955226	1.70932839	0.80892747	0.19107253	0.21305303	14578	1504	6.03136003	0
AT2G32320	8	97.5	2.5	7.125	94.12625	5.8675	14.375	7.946875	1.178125	9.125	6.08333333	3.04166667	0.57086919	1.14173837	1.71260756	0.8093526	0.1906474	0.21259526	14578	1505	6.74535809	0
AT1G08450	28	96.28	3.71785714	7.57142857	82.7475	16.925	5.21428571	8.28977143	1.2814949	9.57126633	6.38084422	3.19042211	0.57108479	1.14216959	1.71325438	0.80943632	0.19056368	0.21251815	14578	1506	6.46882905	0
AT4G30870	19	88.9252632	11.0689474	11.7894737	84.86	11	15	11.4838205	2.30497064	13.7887911	9.19252742	4.59626371	0.57111866	1.14223732	1.71335598	0.80944947	0.19055053	0.21251974	14578	1507	4.98219817	0
AT1G21651	5	94.332	5.666	8.4	89.332	10.666	4.4	8.923888	1.475944	10.399832	6.93322133	3.46661067	0.57156026	1.14312052	1.71468078	0.80962081	0.19037919	0.2123449	14578	1508	6.04622398	0
AT4G21705	20	87.925	12.0685	12.7	78.641	21.352	11.7	12.166475	2.5326995	14.6991745	9.79944967	4.89972483	0.5717473	1.14349461	1.71524191	0.80969333	0.19030667	0.21228025	14578	1509	4.80375781	0
AT1G24735	14	98.8092857	1.19	6.71428571	100	0	2	7.63433776	1.0799	8.71423776	5.80949184	2.90474592	0.57321066	1.14642131	1.71963197	0.81025957	0.18974043	0.21166482	14578	1510	7.06948584	0
AT5G60230	10	98.888	1.111	6.7	98.1477778	1.85111111	5.33333333	7.625496	1.074437	8.699933	5.79995533	2.89997767	0.57459041	1.14918082	1.72377124	0.81079167	0.18920833	0.2110874	14578	1511	7.0972016	0
AT1G62570	8	100	0	6.375	95	5	8.25	7.375	1	8.375	5.58333333	2.79166667	0.57493781	1.14987562	1.72481343	0.81092537	0.18907463	0.21095438	14578	1512	7.375	0
AT4G39630	8	100	0	6.375	54.6275	45.365	8.875	7.375	1	8.375	5.58333333	2.79166667	0.57493781	1.14987562	1.72481343	0.81092537	0.18907463	0.21097053	14578	1513	7.375	0
AT5G37055	10	89.998	9.999	11	96.276	3.719	18.2	10.89978	2.09989	12.99967	8.66644667	4.33322333	0.57552743	1.15105486	1.72658229	0.81115204	0.18884796	0.21073374	14578	1514	5.19064332	0
AT3G12200	38	90.5915789	9.405	10.5789474	88.9831579	11.0115789	9.23684211	10.5836355	1.99495	12.5785855	8.38572364	4.19286182	0.57607627	1.15215253	1.7282288	0.81136275	0.18863725	0.21051473	14578	1515	5.30521339	0
AT5G18750	27	87.5940741	12.3988889	13.1111111	80.4662963	19.5266667	16.7407407	12.4845564	2.6256321	15.1101885	10.073459	5.03672949	0.57709975	1.1541995	1.73129924	0.81175494	0.18824506	0.21009313	14578	1516	4.75487651	0
AT4G34360	8	94.78375	5.2125	8.25	88.515	11.48	9.125	8.81965938	1.43003125	10.2496906	6.83312708	3.41656354	0.57752629	1.15505258	1.73257888	0.81191811	0.18808189	0.20992709	14578	1517	6.16745919	0
AT3G16010	10	89.648	10.349	11.3	87.887	12.109	11.3	11.130224	2.169437	13.299661	8.86644067	4.43322033	0.57799011	1.15598021	1.73397032	0.81209536	0.18790464	0.20974532	14578	1518	5.13046657	0
AT1G23090	5	100	0	6.4				7.4	1	8.4	5.6	2.8	0.57857143	1.15714286	1.73571429	0.81231723	0.18768277	0.2095137	14578	1519	7.4	0
AT2G22310	5	100	0	6.4	100	0	17	7.4	1	8.4	5.6	2.8	0.57857143	1.15714286	1.73571429	0.81231723	0.18768277	0.20952975	14578	1520	7.4	0
AT5G67385	15	100	0	6.4	100	0	4.93333333	7.4	1	8.4	5.6	2.8	0.57857143	1.15714286	1.73571429	0.81231723	0.18768277	0.2095458	14578	1521	7.4	0
AT4G32790	8	90.755	9.24	10.5	95.41625	4.5825	8.875	10.529275	1.9702	12.499475	8.33298333	4.16649167	0.57886796	1.15773593	1.73660389	0.81243029	0.18756971	0.20943561	14578	1522	5.34426708	0
AT1G78050	17	85.2658824	14.7276471	15.9411765	63.7141176	36.2782353	18.1176471	14.5923848	3.34776021	17.940145	11.9600967	5.98004833	0.57933819	1.15867638	1.73801457	0.81260941	0.18739059	0.20925163	14578	1523	4.35885006	0
AT3G49400	9	98.4122222	1.58666667	6.88888889	65	31.4285714	2.71428571	7.77950864	1.1093037	8.88881235	5.9258749	2.96293745	0.57982292	1.15964583	1.73946875	0.81279385	0.18720615	0.20906169	14578	1524	7.01296554	0
AT3G24320	6	96.6666667	3.33333333	7.5	100	0	8.16666667	8.25	1.25	9.5	6.33333333	3.16666667	0.58004386	1.16008772	1.74013158	0.81287784	0.18712216	0.2089839	14578	1525	6.6	0
AT1G22070	5	97.5	2.5	7.2	100	0	7.2	8.02	1.18	9.2	6.13333333	3.06666667	0.58035507	1.16071014	1.74106522	0.81299609	0.18700391	0.20886784	14578	1526	6.79661017	0
AT4G34730	5	93.684	6.314	8.8	80.622	19.37	12.6	9.244192	1.555632	10.799824	7.19988267	3.59994133	0.58045399	1.16090799	1.74136198	0.81303365	0.18696635	0.20884188	14578	1527	5.94240283	0
AT2G25330	6	92.985	7.00833333	9.16666667	84.2633333	15.7333333	14.1666667	9.523625	1.64243056	11.1660556	7.44403704	3.72201852	0.58095978	1.16191955	1.74287933	0.81322559	0.18677441	0.20864347	14578	1528	5.79849478	0
AT5G56730	10	85.919	14.072	15.1	72.993	27.002	15.2	13.973769	3.124872	17.098641	11.399094	5.699547	0.58153318	1.16306636	1.74459953	0.81344291	0.18655709	0.20841668	14578	1529	4.47178924	0
AT1G53800	46	87.9208696	12.0743478	12.8695652	89.0276087	10.9676087	12.8913043	12.3150336	2.55391607	14.8689497	9.91263314	4.95631657	0.58223966	1.16447933	1.74671899	0.81371027	0.18628973	0.20813395	14578	1530	4.82201972	0
AT5G26980	5	93.332	6.666	9	97.142	2.856	7	9.39988	1.59994	10.99982	7.33321333	3.66660667	0.58243377	1.16486755	1.74730132	0.81378365	0.18621635	0.20806791	14578	1531	5.87514532	0
AT1G15110	26	89.4480769	10.5461538	11.5384615	86.2780769	13.7188462	8.38461538	11.320932	2.21686391	13.5377959	9.02519724	4.51259862	0.58396484	1.16792968	1.75189453	0.81436126	0.18563874	0.20743842	14578	1532	5.10673295	0
AT5G16980	12	44.6858333	55.3116667	7	54.86	45.1375	3.33333333	4.12800833	4.87181667	8.999825	5.99988333	2.99994167	0.58399736	1.16799472	1.75199207	0.8143735	0.1856265	0.20744063	14578	1533	0.84732424	0
AT1G62810	9	100	0	6.44444444	85.7142857	14.2857143	1.14285714	7.44444444	1	8.44444444	5.62962963	2.81481481	0.58503899	1.17007797	1.75511696	0.81476525	0.18523475	0.20701872	14578	1534	7.44444444	0
AT1G62130	11	91.4927273	8.50636364	10.0909091	83	17	3.5	10.2324479	1.85836942	12.0908174	8.0605449	4.03027245	0.58521636	1.17043273	1.75564909	0.81483186	0.18516814	0.20696014	14578	1535	5.50614308	0
AT5G04520	8	92.7	7.295	9.375	90.55375	9.44125	11.75	9.690625	1.68390625	11.3745313	7.58302083	3.79151042	0.58578176	1.17156353	1.75734529	0.81504402	0.18495598	0.20673887	14578	1536	5.75484829	0
AT4G34680	11	100	0	6.45454545	100	0	3.45454545	7.45454545	1	8.45454545	5.63636364	2.81818182	0.58651026	1.17302053	1.75953079	0.81531695	0.18468305	0.20644962	14578	1537	7.45454545	0
AT5G58700	11	100	0	6.45454545	99.0909091	0.90909091	6.45454545	7.45454545	1	8.45454545	5.63636364	2.81818182	0.58651026	1.17302053	1.75953079	0.81531695	0.18468305	0.20646545	14578	1538	7.45454545	0
AT1G08560	14	98.015	1.98357143	7.07142857	79.571	20.428	4.5	7.93106071	1.14026684	9.07132755	6.0475517	3.02377585	0.58661858	1.17323716	1.75985575	0.81535749	0.18464251	0.20643596	14578	1539	6.95544276	0
AT5G20040	12	96.3841667	3.61416667	7.66666667	83.8941667	16.1041667	6.25	8.38945278	1.27708611	9.66653889	6.44435926	3.22217963	0.58708533	1.17417066	1.761256	0.81553207	0.18446793	0.2062566	14578	1540	6.56921464	0
AT5G45780	2	94.44	5.555	8.5	100	0	2.5	9.0274	1.472175	10.499575	6.99971667	3.49985833	0.58738088	1.17476175	1.76214262	0.81564251	0.18435749	0.20614892	14578	1541	6.13201556	0
AT2G47680	16	46.3325	53.66125	8.1875	34.200625	65.796875	6.375	4.79347344	5.39351484	10.1869883	6.79132552	3.39566276	0.58772223	1.17544445	1.76316668	0.81576998	0.18423002	0.20602219	14578	1542	0.88874761	0
AT3G25805	10	95.125	4.873	8.2	93.571	6.428	4.9	8.80025	1.399586	10.199836	6.79989067	3.39994533	0.58845615	1.17691229	1.76536844	0.81604369	0.18395631	0.20573188	14578	1543	6.28775224	0
AT3G03130	7	80.4314286	19.56	26.8571429	76.8914286	23.1014286	40.4285714	22.6015837	6.25325714	28.8548408	19.2365605	9.61828027	0.58863853	1.17727705	1.76591558	0.81611163	0.18388837	0.20567168	14578	1544	3.61436978	0
AT5G03370	6	78.765	21.2266667	33.6666667	68.65	30.9333333	25.3333333	27.51755	8.14631111	35.6638611	23.7759074	11.8879537	0.58882671	1.17765342	1.76648012	0.81618171	0.18381829	0.20560907	14578	1545	3.37791543	0
AT5G54130	17	100	0	6.47058824	98.4375	0	5.5625	7.47058824	1	8.47058824	5.64705882	2.82352941	0.58884804	1.17769608	1.76654412	0.81618965	0.18381035	0.20561597	14578	1546	7.47058824	0
AT3G29375	4	86.5225	13.47	14.5	100	0	15.5	13.5457625	2.95315	16.4989125	10.999275	5.4996375	0.58954782	1.17909564	1.76864346	0.81644995	0.18355005	0.20534055	14578	1547	4.58688604	0
AT3G02920	18	89.5344444	10.4611111	11.5555556	85.9866667	14.0088889	11.8888889	11.3462025	2.20883951	13.555042	9.03669465	4.51834733	0.59024085	1.18048171	1.77072256	0.81670732	0.18329268	0.20506836	14578	1548	5.13672561	0
AT2G17900	7	92.9571429	7.04	9.28571429	94.1314286	5.86571429	8	9.63173469	1.65371429	11.285449	7.52363265	3.76181633	0.59068464	1.18136927	1.77205391	0.8168719	0.1831281	0.20489994	14578	1549	5.82430398	0
AT3G19780	10	92.422	7.575	9.6	92.593	7.404	9.3	9.872512	1.7272	11.599712	7.73314133	3.86657067	0.5918561	1.18371219	1.77556829	0.81730554	0.18269446	0.20443044	14578	1550	5.71590551	0
AT4G24175	5	89.76	10.234	11.4	91.33	8.664	10	11.23264	2.166676	13.399316	8.93287733	4.46643867	0.5920722	1.1841444	1.7762166	0.81738541	0.18261459	0.20435676	14578	1551	5.18427305	0
AT2G40570	10	96.666	3.333	7.6	99.09	0.909	7.8	8.346616	1.253308	9.599924	6.39994933	3.19997467	0.5921158	1.1842316	1.7763474	0.81740151	0.18259849	0.20435442	14578	1552	6.65966865	0
AT5G38600	17	77.9258824	22.0664706	38.4705882	74.3335294	25.6570588	34.5882353	30.9785453	9.48910104	40.4676464	26.9784309	13.4892155	0.5931003	1.18620059	1.77930089	0.8177648	0.1822352	0.20396351	14578	1553	3.2646449	0
AT1G01670	2	100	0	6.5	100	0	5	7.5	1	8.5	5.66666667	2.83333333	0.59313725	1.18627451	1.77941176	0.81777843	0.18222157	0.20396392	14578	1554	7.5	0
AT1G12320	6	100	0	6.5	100	0	2	7.5	1	8.5	5.66666667	2.83333333	0.59313725	1.18627451	1.77941176	0.81777843	0.18222157	0.20397958	14578	1555	7.5	0
AT1G18880	4	100	0	6.5	100	0	3	7.5	1	8.5	5.66666667	2.83333333	0.59313725	1.18627451	1.77941176	0.81777843	0.18222157	0.20399525	14578	1556	7.5	0
AT1G35910	8	100	0	6.5	100	0	2.33333333	7.5	1	8.5	5.66666667	2.83333333	0.59313725	1.18627451	1.77941176	0.81777843	0.18222157	0.20401091	14578	1557	7.5	0
AT1G48180	2	100	0	6.5	100	0	46	7.5	1	8.5	5.66666667	2.83333333	0.59313725	1.18627451	1.77941176	0.81777843	0.18222157	0.20402658	14578	1558	7.5	0
AT1G64610	2	100	0	6.5	100	0	3.5	7.5	1	8.5	5.66666667	2.83333333	0.59313725	1.18627451	1.77941176	0.81777843	0.18222157	0.20404226	14578	1559	7.5	0
AT1G67050	8	100	0	6.5	100	0	2.14285714	7.5	1	8.5	5.66666667	2.83333333	0.59313725	1.18627451	1.77941176	0.81777843	0.18222157	0.20405793	14578	1560	7.5	0
AT1G77320	2	100	0	6.5	100	0	7	7.5	1	8.5	5.66666667	2.83333333	0.59313725	1.18627451	1.77941176	0.81777843	0.18222157	0.20407361	14578	1561	7.5	0
AT2G17970	4	100	0	6.5	91.6666667	8.33333333	2.33333333	7.5	1	8.5	5.66666667	2.83333333	0.59313725	1.18627451	1.77941176	0.81777843	0.18222157	0.20408928	14578	1562	7.5	0
AT2G40640	2	100	0	6.5	100	0	2.5	7.5	1	8.5	5.66666667	2.83333333	0.59313725	1.18627451	1.77941176	0.81777843	0.18222157	0.20410497	14578	1563	7.5	0
AT3G02210	4	100	0	6.5	100	0	2.5	7.5	1	8.5	5.66666667	2.83333333	0.59313725	1.18627451	1.77941176	0.81777843	0.18222157	0.20412065	14578	1564	7.5	0
AT3G13030	2	100	0	6.5	100	0	4.5	7.5	1	8.5	5.66666667	2.83333333	0.59313725	1.18627451	1.77941176	0.81777843	0.18222157	0.20413633	14578	1565	7.5	0
AT3G22670	4	100	0	6.5	100	0	5.75	7.5	1	8.5	5.66666667	2.83333333	0.59313725	1.18627451	1.77941176	0.81777843	0.18222157	0.20415202	14578	1566	7.5	0
AT3G27120	2	100	0	6.5	100	0	4	7.5	1	8.5	5.66666667	2.83333333	0.59313725	1.18627451	1.77941176	0.81777843	0.18222157	0.20416771	14578	1567	7.5	0
AT3G29020	2	100	0	6.5	100	0	6	7.5	1	8.5	5.66666667	2.83333333	0.59313725	1.18627451	1.77941176	0.81777843	0.18222157	0.20418341	14578	1568	7.5	0
AT3G58975	2	100	0	6.5	100	0	5	7.5	1	8.5	5.66666667	2.83333333	0.59313725	1.18627451	1.77941176	0.81777843	0.18222157	0.2041991	14578	1569	7.5	0
AT3G60310	2	100	0	6.5	100	0	5	7.5	1	8.5	5.66666667	2.83333333	0.59313725	1.18627451	1.77941176	0.81777843	0.18222157	0.2042148	14578	1570	7.5	0
AT3G61880	6	100	0	6.5	100	0	1.5	7.5	1	8.5	5.66666667	2.83333333	0.59313725	1.18627451	1.77941176	0.81777843	0.18222157	0.2042305	14578	1571	7.5	0
AT4G19010	2	100	0	6.5	80	20	5	7.5	1	8.5	5.66666667	2.83333333	0.59313725	1.18627451	1.77941176	0.81777843	0.18222157	0.2042462	14578	1572	7.5	0
AT4G19590	2	100	0	6.5	82.84	17.15	17.5	7.5	1	8.5	5.66666667	2.83333333	0.59313725	1.18627451	1.77941176	0.81777843	0.18222157	0.20426191	14578	1573	7.5	0
AT4G30060	2	100	0	6.5	100	0	1	7.5	1	8.5	5.66666667	2.83333333	0.59313725	1.18627451	1.77941176	0.81777843	0.18222157	0.20427762	14578	1574	7.5	0
AT4G32880	4	100	0	6.5	100	0	2	7.5	1	8.5	5.66666667	2.83333333	0.59313725	1.18627451	1.77941176	0.81777843	0.18222157	0.20429333	14578	1575	7.5	0
AT4G33470	2	100	0	6.5				7.5	1	8.5	5.66666667	2.83333333	0.59313725	1.18627451	1.77941176	0.81777843	0.18222157	0.20430904	14578	1576	7.5	0
AT5G35450	2	100	0	6.5	100	0	1	7.5	1	8.5	5.66666667	2.83333333	0.59313725	1.18627451	1.77941176	0.81777843	0.18222157	0.20432475	14578	1577	7.5	0
AT5G05130	4	87.97	12.025	13	90.1175	9.875	17	12.4361	2.56325	14.99935	9.99956667	4.99978333	0.5936952	1.18739039	1.78108559	0.81798392	0.18201608	0.20411003	14578	1578	4.85169219	0
AT3G45242	14	92.2635714	7.73142857	9.71428571	88.5357143	11.4621429	5.14285714	9.96274694	1.75105306	11.7138	7.8092	3.9046	0.5938847	1.1877694	1.78165411	0.81805366	0.18194634	0.20404753	14578	1579	5.68957455	0
AT5G06980	25	96.5232	3.4752	7.68	97.7272727	2.27272727	2.72727273	8.41298176	1.26689536	9.67987712	6.45325141	3.22662571	0.59513302	1.19026605	1.78539907	0.81851225	0.18148775	0.20354888	14578	1580	6.64062876	0
AT1G06645	2	40	60	5	10	90	4	3	4	7	4.66666667	2.33333333	0.5952381	1.19047619	1.78571429	0.81855079	0.18144921	0.20352132	14578	1581	0.75	0
AT1G71280	1	40	60	5	50	50	8	3	4	7	4.66666667	2.33333333	0.5952381	1.19047619	1.78571429	0.81855079	0.18144921	0.20353698	14578	1582	0.75	0
AT2G12475	1	40	60	5	86.66	13.33	45	3	4	7	4.66666667	2.33333333	0.5952381	1.19047619	1.78571429	0.81855079	0.18144921	0.20355264	14578	1583	0.75	0
AT3G28520	1	40	60	5	0	100	1	3	4	7	4.66666667	2.33333333	0.5952381	1.19047619	1.78571429	0.81855079	0.18144921	0.2035683	14578	1584	0.75	0
AT4G23810	1	40	60	5	87.5	12.5	8	3	4	7	4.66666667	2.33333333	0.5952381	1.19047619	1.78571429	0.81855079	0.18144921	0.20358397	14578	1585	0.75	0
AT5G59330	1	40	60	5	28.57	71.42	7	3	4	7	4.66666667	2.33333333	0.5952381	1.19047619	1.78571429	0.81855079	0.18144921	0.20359964	14578	1586	0.75	0
AT2G41720	9	97.7777778	2.22222222	7.22222222	82.5022222	17.4922222	12.5555556	8.0617284	1.16049383	9.22222222	6.14814815	3.07407407	0.59559225	1.19118449	1.78677674	0.81868062	0.18131938	0.20346963	14578	1587	6.94680851	0
AT4G18810	67	89.6565672	10.3385075	11.5373134	78.440597	21.3428358	6.17910448	11.3439592	2.19278601	13.5367452	9.02449678	4.51224839	0.59614468	1.19228936	1.78843404	0.81888292	0.18111708	0.20325826	14578	1588	5.1733088	0
AT1G16060	6	94.285	5.71333333	8.66666667	96.2933333	3.70333333	8.5	9.17136667	1.49515556	10.6665222	7.11101481	3.55550741	0.59696821	1.19393641	1.79090462	0.81918402	0.18081598	0.20293598	14578	1589	6.13405517	0
AT3G06150	27	97.3922222	2.60703704	7.37037037	95.8664	4.1332	3.08	8.17816749	1.19214829	9.37031578	6.24687718	3.12343859	0.59707949	1.19415898	1.79123847	0.81922466	0.18077534	0.20290598	14578	1590	6.86002538	0
AT5G64190	10	96.513	3.484	7.7	92.558	7.44	8.4	8.431501	1.268268	9.699769	6.46651267	3.23325633	0.59710378	1.19420756	1.79131134	0.81923353	0.18076647	0.20291165	14578	1591	6.64804363	0
AT3G21110	20	87.346	12.3355	13.45	89.658	10.335	13.75	12.748037	2.65912475	15.4071618	10.2714412	5.13572058	0.59714375	1.19428751	1.79143126	0.81924812	0.18075188	0.20291089	14578	1592	4.79407256	0
AT5G26680	37	84.0451351	15.9472973	18.2702703	77.1913514	22.6208108	16.2972973	16.3552733	3.91361432	20.2688877	13.5125918	6.75629589	0.59802284	1.19604568	1.79406852	0.81956876	0.18043124	0.20256655	14578	1593	4.17907132	0
AT2G42690	14	98.4914286	1.50785714	7	99.2057143	0.79357143	7.57142857	7.8944	1.10555	8.99995	5.99996667	2.99998333	0.5981496	1.1962992	1.7944488	0.81961494	0.18038506	0.2025303	14578	1594	7.1406992	0
AT3G53400	10	95.099	4.899	8.3	90.723	9.276	8.6	8.893217	1.406617	10.299834	6.866556	3.433278	0.59816811	1.19633622	1.79450432	0.81962168	0.18037832	0.20253833	14578	1595	6.32241541	0
AT1G63020	10	94.68	5.316	8.5	100	0	3.55555556	9.0478	1.45186	10.49966	6.99977333	3.49988667	0.59922129	1.19844259	1.79766388	0.82000482	0.17999518	0.20212369	14578	1596	6.23186809	0
AT1G51110	34	92.2861765	7.71088235	9.76470588	92.7970588	6.70911765	8.94117647	10.0114737	1.75294498	11.7644187	7.84294579	3.9214729	0.59958508	1.19917017	1.79875525	0.82013695	0.17986305	0.20199088	14578	1597	5.71123099	0
AT2G37150	27	100	0	6.55555556	100	0	6.2962963	7.55555556	1	8.55555556	5.7037037	2.85185185	0.6012506	1.2025012	1.8037518	0.82074042	0.17925958	0.20132867	14578	1598	7.55555556	0
AT4G27370	12	95.4758333	4.52333333	8.16666667	97.2216667	2.7775	3.75	8.79719306	1.36940556	10.1665986	6.77773241	3.3888662	0.60170881	1.20341762	1.80512643	0.82090603	0.17909397	0.20115817	14578	1599	6.42409622	0
AT5G56450	5	87.326	12.668	13.8	92.802	7.194	16.4	13.050988	2.748184	15.799172	10.5327813	5.26639067	0.60205986	1.20411971	1.80617957	0.82103279	0.17896721	0.20103128	14578	1600	4.74894985	0
AT4G21650	16	100	0	6.5625	100	0	4.4375	7.5625	1	8.5625	5.70833333	2.85416667	0.60226582	1.20453163	1.80679745	0.82110712	0.17889288	0.20096328	14578	1601	7.5625	0
AT2G43900	25	91.894	8.1012	10.04	88.6804	11.314	10.92	10.2261576	1.81336048	12.0395181	8.02634539	4.01317269	0.60291123	1.20582246	1.80873369	0.82133979	0.17866021	0.20071737	14578	1602	5.63934072	0
AT4G14830	5	90.474	9.52	11	96.18	3.818	8.8	10.95214	2.0472	12.99934	8.66622667	4.33311333	0.60296135	1.20592271	1.80888406	0.82135785	0.17864216	0.20071255	14578	1603	5.34981438	0
AT5G45760	7	100	0	6.57142857	100	0	4.14285714	7.57142857	1	8.57142857	5.71428571	2.85714286	0.60357143	1.20714286	1.81071429	0.82157743	0.17842257	0.20048129	14578	1604	7.57142857	0
AT3G47490	5	89.976	7.798	10.2	85.956	14.04	9	10.177552	1.795396	11.972948	7.98196533	3.99098267	0.60393658	1.20787315	1.81180973	0.82170871	0.17829129	0.20034922	14578	1605	5.66869482	0
AT5G58330	51	77.9415686	21.9623529	38.627451	71.1645098	28.785098	37.2352941	31.1068412	9.48349712	40.5903383	27.0602256	13.5301128	0.60513532	1.21027064	1.81540597	0.82213891	0.17786109	0.19988121	14578	1606	3.28010235	0
AT5G48360	19	97.8794737	2.11947368	7.26315789	91.7315789	8.26578947	7.21052632	8.10914072	1.15394072	9.26308144	6.17538763	3.08769381	0.605533	1.21106601	1.81659901	0.82228136	0.17771864	0.19973651	14578	1607	7.02734601	0
AT4G05190	19	88.4878947	11.5068421	12.6842105	87.4863158	12.5078947	20.4210526	12.2239909	2.45955208	14.6835429	9.78902862	4.89451431	0.60568227	1.21136454	1.81704681	0.82233479	0.17766521	0.19969186	14578	1608	4.97000693	0
AT3G01750	15	96.126	3.872	7.93333333	100	0	3.4	8.625996	1.30717867	9.93317467	6.62211644	3.31105822	0.60638216	1.21276432	1.81914648	0.82258509	0.17741491	0.1994259	14578	1609	6.59894184	0
AT5G48830	15	97.3333333	2.66666667	7.46666667	90.6093333	9.38466667	9.2	8.26755556	1.19911111	9.46666667	6.31111111	3.15555556	0.60649778	1.21299556	1.81949333	0.8226264	0.1773736	0.19939484	14578	1610	6.89473684	0
AT1G55810	8	95.97	4.0275	8	92.51	7.48375	11.25	8.6776	1.3222	9.9998	6.66653333	3.33326667	0.6066705	1.21334101	1.82001151	0.82268809	0.17731191	0.19934086	14578	1611	6.56300106	0
AT2G32000	18	93.0644444	6.37666667	9.16666667	83.5588889	16.4355556	8.11111111	9.53090741	1.58452778	11.1154352	7.41029012	3.70514506	0.60686121	1.21372243	1.82058364	0.82275618	0.17724382	0.19927969	14578	1612	6.01498285	0
AT2G01860	3	92.5866667	7.40666667	9.66666667	88.8866667	11.1066667	6.33333333	9.95004444	1.71597778	11.6660222	7.77734815	3.88867407	0.606969	1.21393799	1.82090699	0.82279465	0.17720535	0.1992518	14578	1613	5.79846929	0
AT5G37630	8	85.705	14.2875	15.875	53.37375	46.61875	12.125	14.6056688	3.26814063	17.8738094	11.9158729	5.95793646	0.60717345	1.21434689	1.82152034	0.82286759	0.17713241	0.19918515	14578	1614	4.46910657	0
AT4G09060	5	96	2	7.4	83.14	16.854	7.6	8.104	1.148	9.252	6.168	3.084	0.60766796	1.21533593	1.82300389	0.82304387	0.17695613	0.19900227	14578	1615	7.05923345	0
AT2G33847	5	100	0	6.6	86	14	6	7.6	1	8.6	5.73333333	2.86666667	0.60775194	1.21550388	1.82325581	0.82307378	0.17692622	0.19898398	14578	1616	7.6	0
AT5G04080	5	100	0	6.6	100	0	8	7.6	1	8.6	5.73333333	2.86666667	0.60775194	1.21550388	1.82325581	0.82307378	0.17692622	0.19899934	14578	1617	7.6	0
AT5G47400	6	81.0616667	18.9316667	25.5	77.4183333	22.5716667	20.6666667	21.670725	5.827575	27.4983	18.3322	9.1661	0.60798754	1.21597508	1.82396262	0.82315768	0.17684232	0.19892032	14578	1618	3.71865227	0
AT5G01670	5	96	4	8	100	0	4.4	8.68	1.32	10	6.66666667	3.33333333	0.60802667	1.21605333	1.82408	0.82317161	0.17682839	0.19892	14578	1619	6.57575758	0
AT5G48220	10	95.308	4.69	8.3	91.2822222	8.71555556	5.55555556	8.910564	1.38927	10.299834	6.866556	3.433278	0.60845185	1.2169037	1.82535555	0.82332289	0.17667711	0.19876516	14578	1620	6.41384612	0
AT1G49870	29	92.0055172	7.99137931	10.0344828	91.5710345	8.42517241	9.51724138	10.2322778	1.80189358	12.0341713	8.0227809	4.01139045	0.60850177	1.21700355	1.82550532	0.82334064	0.17665936	0.19876052	14578	1621	5.67862491	0
AT2G07811	7	85.0328571	14.2857143	16.1428571	87.6185714	12.38	22.8571429	14.7267327	3.30612245	18.0328551	12.0219034	6.0109517	0.6085643	1.21712861	1.82569291	0.82336287	0.17663713	0.19875085	14578	1622	4.4543821	0
AT1G64530	6	96.4266667	3.57	7.83333333	94.5866667	5.41	13.3333333	8.55342222	1.27965	9.83307222	6.55538148	3.27769074	0.60899077	1.21798154	1.8269723	0.82351442	0.17648558	0.19859566	14578	1623	6.68418882	0
AT3G61520	6	88.3866667	11.61	12.8333333	94.9766667	5.01833333	13.1666667	12.3429556	2.48995	14.8329056	9.8886037	4.94430185	0.60917023	1.21834046	1.8275107	0.82357815	0.17642185	0.19853928	14578	1624	4.9571098	0
AT5G49215	6	96.03	3.96666667	8	81.345	18.6466667	7.16666667	8.6824	1.31733333	9.99973333	6.66648889	3.33324444	0.6096009	1.21920179	1.82880269	0.82373097	0.17626903	0.19838261	14578	1625	6.59089069	0
AT2G06040	3	44.64	55.3533333	7.33333333	84.9166667	15.0733333	6.66666667	4.2736	5.05924444	9.33284444	6.2218963	3.11094815	0.61008064	1.22016127	1.83024191	0.82390103	0.17609897	0.19820652	14578	1626	0.84471111	0
AT4G00060	37	91.3410811	8.38783784	10.3513514	94.2083784	5.79	6.94594595	10.4550362	1.86825457	12.3232908	8.2155272	4.1077636	0.61047826	1.22095651	1.83143477	0.82404183	0.17595817	0.19806333	14578	1627	5.59615184	0
AT5G58140	32	96.91375	3.0846875	7.65625	95.7766667	4.22166667	5.5	8.41995898	1.23617139	9.65613037	6.43742025	3.21871012	0.61056443	1.22112887	1.8316933	0.82407233	0.17592767	0.19804429	14578	1628	6.81132008	0
AT4G19710	44	78.2888636	21.7025	37.25	70.59	29.1334091	35.6590909	30.1626017	9.08418125	39.246783	26.164522	13.082261	0.6109281	1.22185619	1.83278429	0.82420097	0.17579903	0.19791477	14578	1629	3.32034345	0
AT1G74000	14	90.7164286	9.27857143	10.9285714	73.215	26.7778571	22.2857143	10.9140097	2.01401531	12.928025	8.61868333	4.30934167	0.61129095	1.2225819	1.83387284	0.82432921	0.17567079	0.19778566	14578	1630	5.41903016	0
AT4G35190	8	100	0	6.625	100	0	12	7.625	1	8.625	5.75	2.875	0.61141304	1.22282609	1.83423913	0.82437234	0.17562766	0.19775238	14578	1631	7.625	0
AT2G02180	5	40.666	59.332	5.4	64.666	35.332	3.6	3.195964	4.203928	7.399892	4.93326133	2.46663067	0.61180664	1.22361327	1.83541991	0.82451129	0.17548871	0.19761119	14578	1632	0.76023281	0
AT4G26965	6	98.3333333	1.66666667	7.16666667	85.3216667	14.675	6	8.04722222	1.11944444	9.16666667	6.11111111	3.05555556	0.6133952	1.2267904	1.84018561	0.82507081	0.17492919	0.19699635	14578	1633	7.18858561	0
AT3G19380	2	90	10	11.5	92.855	7.14	4.5	11.35	2.15	13.5	9	4.5	0.61361111	1.22722222	1.84083333	0.82514669	0.17485331	0.19692611	14578	1634	5.27906977	0
AT1G31120	11	91.6045455	8.39272727	10.3636364	89.9572727	10.0363636	11.4545455	10.493562	1.86979174	12.3633537	8.24223581	4.12111791	0.61493867	1.22987734	1.84481601	0.82561247	0.17438753	0.1964167	14578	1635	5.61215551	0
AT1G07010	29	95.0348276	4.96241379	8.48275862	96.4775862	3.52206897	6.86206897	9.06157503	1.42094958	10.4825246	6.98834974	3.49417487	0.61506124	1.23012249	1.84518373	0.8256554	0.1743446	0.19638352	14578	1636	6.37712635	0
AT4G29940	30	89.75	9.82866667	11.4666667	77.7143333	21.8643333	8.96666667	11.2913333	2.12702044	13.4183538	8.94556919	4.47278459	0.61512122	1.23024244	1.84536366	0.82567641	0.17432359	0.19637503	14578	1637	5.3085213	0
AT4G11960	52	86.5646154	13.0367308	14.5576923	87.1761538	12.8182692	14.8269231	13.6018104	2.89784715	16.4996575	10.9997717	5.49988584	0.61552235	1.2310447	1.84656705	0.8258168	0.1741832	0.19623204	14578	1638	4.6937639	0
AT1G73380	12	86.3608333	13.6341667	15.1666667	83.3358333	16.6583333	10.0833333	14.0980597	3.06784861	17.1659083	11.4439389	5.72196944	0.61555357	1.23110713	1.8466607	0.82582773	0.17417227	0.1962349	14578	1639	4.59542224	0
AT3G03710	29	83.8341379	16.1589655	19.0689655	80.6858621	19.3075862	20.6551724	16.9863029	4.08134756	21.0676504	14.0451003	7.02255014	0.61592103	1.23184206	1.84776308	0.82595621	0.17404379	0.19610529	14578	1640	4.1619349	0
AT4G24090	11	93.9854545	6.01272727	9	89.1390909	10.8563636	6.81818182	9.45869091	1.54114545	10.9998364	7.33322424	3.66661212	0.61604669	1.23209339	1.84814008	0.82600013	0.17399987	0.19607097	14578	1641	6.13744204	0
AT5G37850	36	92.3344444	7.66083333	9.91666667	89.1563889	10.8416667	7.05555556	10.1564991	1.75969931	11.9161984	7.94413225	3.97206613	0.61612355	1.2322471	1.84837064	0.82602698	0.17397302	0.19605586	14578	1642	5.7717242	0
AT3G21100	16	93.168125	6.8275	9.4375	94.645625	5.353125	6	9.7927418	1.64434531	11.4370871	7.62472474	3.81236237	0.61645477	1.23290955	1.84936432	0.82614265	0.17385735	0.19594066	14578	1643	5.9554047	0
AT1G10095	21	92.4580952	7.53857143	9.85714286	89.94	10.0580952	7.38095238	10.1137265	1.74308776	11.8568143	7.90454286	3.95227143	0.61742881	1.23485762	1.85228644	0.8264823	0.1735177	0.19557299	14578	1644	5.80219011	0
AT1G08680	21	100	0	6.66666667	93.999	5.9995	4.8	7.66666667	1	8.66666667	5.77777778	2.88888889	0.61752137	1.23504274	1.8525641	0.82651453	0.17348547	0.19555178	14578	1645	7.66666667	0
AT1G44180	3	100	0	6.66666667	94.44	5.55333333	11.6666667	7.66666667	1	8.66666667	5.77777778	2.88888889	0.61752137	1.23504274	1.8525641	0.82651453	0.17348547	0.1955669	14578	1646	7.66666667	0
AT1G49730	3	100	0	6.66666667	100	0	8	7.66666667	1	8.66666667	5.77777778	2.88888889	0.61752137	1.23504274	1.8525641	0.82651453	0.17348547	0.19558202	14578	1647	7.66666667	0
AT2G42640	6	100	0	6.66666667	77.7766667	22.2216667	3.66666667	7.66666667	1	8.66666667	5.77777778	2.88888889	0.61752137	1.23504274	1.8525641	0.82651453	0.17348547	0.19559715	14578	1648	7.66666667	0
AT3G02500	3	100	0	6.66666667	100	0	5.33333333	7.66666667	1	8.66666667	5.77777778	2.88888889	0.61752137	1.23504274	1.8525641	0.82651453	0.17348547	0.19561228	14578	1649	7.66666667	0
AT3G28140	3	100	0	6.66666667	100	0	1.66666667	7.66666667	1	8.66666667	5.77777778	2.88888889	0.61752137	1.23504274	1.8525641	0.82651453	0.17348547	0.19562741	14578	1650	7.66666667	0
AT4G09560	3	100	0	6.66666667	100	0	2	7.66666667	1	8.66666667	5.77777778	2.88888889	0.61752137	1.23504274	1.8525641	0.82651453	0.17348547	0.19564254	14578	1651	7.66666667	0
AT4G38290	3	100	0	6.66666667	91.6666667	8.33333333	2.66666667	7.66666667	1	8.66666667	5.77777778	2.88888889	0.61752137	1.23504274	1.8525641	0.82651453	0.17348547	0.19565768	14578	1652	7.66666667	0
AT5G50160	6	100	0	6.66666667	100	0	1.66666667	7.66666667	1	8.66666667	5.77777778	2.88888889	0.61752137	1.23504274	1.8525641	0.82651453	0.17348547	0.19567282	14578	1653	7.66666667	0
AT5G50640	3	100	0	6.66666667	50	50	1	7.66666667	1	8.66666667	5.77777778	2.88888889	0.61752137	1.23504274	1.8525641	0.82651453	0.17348547	0.19568796	14578	1654	7.66666667	0
AT5G50650	3	100	0	6.66666667	100	0	2.66666667	7.66666667	1	8.66666667	5.77777778	2.88888889	0.61752137	1.23504274	1.8525641	0.82651453	0.17348547	0.1957031	14578	1655	7.66666667	0
AT5G61580	3	100	0	6.66666667	96.6666667	3.33333333	8	7.66666667	1	8.66666667	5.77777778	2.88888889	0.61752137	1.23504274	1.8525641	0.82651453	0.17348547	0.19571824	14578	1656	7.66666667	0
AT5G58210	11	93.6672727	6.33	9.18181818	90.3281818	9.66727273	7.27272727	9.60035868	1.58120909	11.1815678	7.45437851	3.72718926	0.61778871	1.23557742	1.85336612	0.8266076	0.1733924	0.19562839	14578	1657	6.07153016	0
AT4G17740	36	96.0697222	3.92916667	8.05555556	90.8769444	9.12027778	6.58333333	8.73894985	1.3165162	10.055466	6.70364403	3.35182202	0.61794298	1.23588595	1.85382893	0.82666128	0.17333872	0.19558296	14578	1658	6.63793565	0
AT5G20490	47	95.0548936	4.78	8.44680851	88.7719565	11.2258696	5.7173913	9.02910484	1.40375745	10.4328623	6.95524153	3.47762076	0.61836948	1.23673895	1.85510843	0.82680958	0.17319042	0.19543076	14578	1659	6.43209756	0
AT4G13100	13	97.4138462	2.58538462	7.53846154	83.3315385	16.6646154	3.38461538	8.34350533	1.19489822	9.53840355	6.3589357	3.17946785	0.61936726	1.23873453	1.85810179	0.82715596	0.17284404	0.195055	14578	1660	6.98260752	0
AT3G04020	4	89.4975	10.495	12	83.4025	16.59	13.25	11.7397	2.2594	13.9991	9.33273333	4.66636667	0.62077082	1.24154164	1.86231246	0.82764185	0.17235815	0.19452172	14578	1661	5.19593697	0
AT5G52030	16	99.106875	0	6.75	100	0	3.5625	7.68971406	1	8.68971406	5.79314271	2.89657135	0.62090355	1.24180711	1.86271066	0.82768772	0.17231228	0.19448501	14578	1662	7.68971406	0
AT3G11945	37	89.9505405	10.0459459	11.6486486	78.16	21.2527027	7.86486486	11.4780224	2.17021695	13.6482394	9.09882625	4.54941312	0.62212139	1.24424278	1.86636418	0.82810792	0.17189208	0.19402576	14578	1663	5.2888825	0
AT2G23820	32	81.4225	18.5690625	24.875	74.0734375	25.9196875	24.375	21.2538469	5.6190543	26.8729012	17.9152674	8.95763372	0.6221572	1.2443144	1.86647159	0.82812026	0.17187974	0.19402686	14578	1664	3.78245978	0
AT5G10100	10	100	0	6.7	100	0	3.8	7.7	1	8.7	5.8	2.9	0.62241379	1.24482759	1.86724138	0.82820864	0.17179136	0.19394211	14578	1665	7.7	0
AT3G01480	57	85.0787719	14.7689474	16.9473684	76.6647368	23.3305263	15.5614035	15.4186129	3.50294792	18.9215608	12.6143739	6.30718695	0.6233965	1.246793	1.8701895	0.82854662	0.17145338	0.19357554	14578	1666	4.40161066	0
AT4G13400	3	90.8333333	9.16	11	81.815	18.18	13.5	10.9916667	2.0076	12.9992667	8.66617778	4.33308889	0.6240235	1.248047	1.87207049	0.82876187	0.17123813	0.19334749	14578	1667	5.47502823	0
AT3G07500	7	100	0	6.71428571	100	0	3.28571429	7.71428571	1	8.71428571	5.80952381	2.9047619	0.6245121	1.2490242	1.8735363	0.82892939	0.17107061	0.19317331	14578	1668	7.71428571	0
AT5G05365	7	100	0	6.71428571	100	0	5.85714286	7.71428571	1	8.71428571	5.80952381	2.9047619	0.6245121	1.2490242	1.8735363	0.82892939	0.17107061	0.19318827	14578	1669	7.71428571	0
AT2G46910	12	98.3333333	1.66666667	7.25	98.4775	1.52083333	6.58333333	8.12916667	1.12083333	9.25	6.16666667	3.08333333	0.62455236	1.24910473	1.87365709	0.82894319	0.17105682	0.19318765	14578	1670	7.2527881	0
AT1G59980	16	96.65125	3.348125	7.875	98.2375	1.76125	7.9375	8.61128594	1.26366484	9.87495078	6.58330052	3.29165026	0.62472081	1.24944163	1.87416244	0.82900089	0.17099911	0.19313745	14578	1671	6.81453313	0
AT5G40880	3	90.8533333	9.14	11	91.7866667	8.21	13.6666667	10.9938667	2.0054	12.9992667	8.66617778	4.33308889	0.62520476	1.25040951	1.87561427	0.82916655	0.17083345	0.19296529	14578	1672	5.48213158	0
AT4G37920	18	91.5794444	8.41444444	10.5	85.5005556	9.03944444	31.2222222	10.6158417	1.88351667	12.4993583	8.33290556	4.16645278	0.62544778	1.25089556	1.87634334	0.82924967	0.17075033	0.19288635	14578	1673	5.63618143	0
AT1G44446	40	91.6395	8.35725	10.475	89.5805	10.4175	8.7	10.5992376	1.87542194	12.4746596	8.31643971	4.15821985	0.62661025	1.25322049	1.87983074	0.82964661	0.17035339	0.19245286	14578	1674	5.65165492	0
AT1G03190	19	94.7778947	4.84263158	8.57894737	90.1466667	9.85166667	5.22222222	9.13094571	1.41544681	10.5463925	7.03092835	3.51546417	0.62723906	1.25447813	1.88171719	0.82986089	0.17013911	0.19222568	14578	1675	6.45092815	0
AT4G30680	10	48.142	51.854	10.6	27.937	72.057	14.9	6.103052	6.496524	12.599576	8.39971733	4.19985867	0.62795823	1.25591647	1.8838747	0.83010558	0.16989442	0.1919641	14578	1676	0.93943346	0
AT1G02610	1	90.9	9.09	11	100	0	11	10.999	1.9999	12.9989	8.66593333	4.33296667	0.62811469	1.25622939	1.88434408	0.83015877	0.16984123	0.19191888	14578	1677	5.49977499	0
AT1G24470	1	90.9	9.09	11	0	100	3	10.999	1.9999	12.9989	8.66593333	4.33296667	0.62811469	1.25622939	1.88434408	0.83015877	0.16984123	0.19193376	14578	1678	5.49977499	0
AT1G30240	1	90.9	9.09	11	100	0	11	10.999	1.9999	12.9989	8.66593333	4.33296667	0.62811469	1.25622939	1.88434408	0.83015877	0.16984123	0.19194864	14578	1679	5.49977499	0
AT1G71110	1	90.9	9.09	11	80	20	10	10.999	1.9999	12.9989	8.66593333	4.33296667	0.62811469	1.25622939	1.88434408	0.83015877	0.16984123	0.19196352	14578	1680	5.49977499	0
AT3G54870	1	90.9	9.09	11	66.66	33.33	3	10.999	1.9999	12.9989	8.66593333	4.33296667	0.62811469	1.25622939	1.88434408	0.83015877	0.16984123	0.19197841	14578	1681	5.49977499	0
AT5G22370	26	87.6096154	12.385	13.9230769	84.5069231	15.4857692	16.3846154	13.1979541	2.72437308	15.9223272	10.6148848	5.30744241	0.62857462	1.25714923	1.88572385	0.83031498	0.16968502	0.1918167	14578	1682	4.84440044	0
AT1G45180	5	89.628	10.366	12	87.392	12.6	16.2	11.75536	2.24392	13.99928	9.33285333	4.66642667	0.62880433	1.25760865	1.88641298	0.83039294	0.16960706	0.19174344	14578	1683	5.23876074	0
AT2G01818	10	91.945	8.05	10.3	97.888	2.111	7.3	10.470335	1.82915	12.299485	8.19965667	4.09982833	0.62880439	1.25760878	1.88641316	0.83039296	0.16960704	0.19175829	14578	1684	5.7241533	0
AT3G05380	13	98.7176923	1.28153846	7.15384615	92.3076923	7.69230769	5	8.06211183	1.09167929	9.15379112	6.10252742	3.05126371	0.62924274	1.25848549	1.88772823	0.83054162	0.16945838	0.19160507	14578	1685	7.38505522	0
AT1G54730	4	100	0	6.75	100	0	4	7.75	1	8.75	5.83333333	2.91666667	0.6297619	1.25952381	1.88928571	0.83071749	0.16928251	0.19142107	14578	1686	7.75	0
AT1G71696	20	100	0	6.75	94.444	5.5555	4.4	7.75	1	8.75	5.83333333	2.91666667	0.6297619	1.25952381	1.88928571	0.83071749	0.16928251	0.19143592	14578	1687	7.75	0
AT2G33400	12	100	0	6.75	97.2216667	2.77666667	6.66666667	7.75	1	8.75	5.83333333	2.91666667	0.6297619	1.25952381	1.88928571	0.83071749	0.16928251	0.19145077	14578	1688	7.75	0
AT2G36370	4	100	0	6.75	100	0	4.75	7.75	1	8.75	5.83333333	2.91666667	0.6297619	1.25952381	1.88928571	0.83071749	0.16928251	0.19146562	14578	1689	7.75	0
AT2G42890	8	100	0	6.75	100	0	1.625	7.75	1	8.75	5.83333333	2.91666667	0.6297619	1.25952381	1.88928571	0.83071749	0.16928251	0.19148048	14578	1690	7.75	0
AT3G01860	4	100	0	6.75	100	0	7.25	7.75	1	8.75	5.83333333	2.91666667	0.6297619	1.25952381	1.88928571	0.83071749	0.16928251	0.19149534	14578	1691	7.75	0
AT3G27540	4	100	0	6.75	75	0	25.5	7.75	1	8.75	5.83333333	2.91666667	0.6297619	1.25952381	1.88928571	0.83071749	0.16928251	0.1915102	14578	1692	7.75	0
AT3G59000	4	100	0	6.75	100	0	5.75	7.75	1	8.75	5.83333333	2.91666667	0.6297619	1.25952381	1.88928571	0.83071749	0.16928251	0.19152506	14578	1693	7.75	0
AT3G63160	4	100	0	6.75	83.3325	16.665	4.5	7.75	1	8.75	5.83333333	2.91666667	0.6297619	1.25952381	1.88928571	0.83071749	0.16928251	0.19153993	14578	1694	7.75	0
AT5G02260	4	100	0	6.75	100	0	3.5	7.75	1	8.75	5.83333333	2.91666667	0.6297619	1.25952381	1.88928571	0.83071749	0.16928251	0.19155479	14578	1695	7.75	0
AT5G53500	4	100	0	6.75	83.33	16.665	2.75	7.75	1	8.75	5.83333333	2.91666667	0.6297619	1.25952381	1.88928571	0.83071749	0.16928251	0.19156966	14578	1696	7.75	0
AT4G18890	14	99.2057143	0.79357143	7	100	0	8.85714286	7.9444	1.05555	8.99995	5.99996667	2.99998333	0.63014033	1.26028066	1.890421	0.83084555	0.16915445	0.1914396	14578	1697	7.5263133	0
AT4G39110	2	41.665	58.33	6	16.665	83.33	2.5	3.4999	4.4998	7.9997	5.33313333	2.66656667	0.63016322	1.26032643	1.89048965	0.8308533	0.1691467	0.1914457	14578	1698	0.77779012	0
AT1G07910	7	91.4942857	7.2	10	96.8242857	3.17428571	8.85714286	10.1494286	1.72	11.8694286	7.91295238	3.95647619	0.63210614	1.26421227	1.89631841	0.83150901	0.16849099	0.19071835	14578	1699	5.90083056	0
AT5G56780	10	91.852	8.141	10.4	97.228	2.77	6.7	10.552608	1.846664	12.399272	8.26618133	4.13309067	0.63242587	1.26485174	1.8972776	0.83161664	0.16838336	0.19061132	14578	1700	5.71441692	0
AT5G62200	11	81.3790909	18.6145455	25.3636364	89.7472727	10.2454545	38.8181818	21.6406967	5.72132562	27.3620223	18.2413482	9.1206741	0.63348224	1.26696448	1.90044672	0.83197167	0.16802833	0.19022419	14578	1701	3.78246199	0
AT3G54350	30	92.6206667	7.37666667	9.93333333	95.3143333	4.68366667	7	10.2003196	1.73274889	11.9330684	7.95537896	3.97768948	0.63350323	1.26700646	1.90050969	0.83197872	0.16802128	0.19023099	14578	1702	5.88678465	0
AT1G61667	9	100	0	6.77777778	88.8888889	11.1111111	2.66666667	7.77777778	1	8.77777778	5.85185185	2.92592593	0.63384904	1.26769808	1.90154712	0.83209475	0.16790525	0.19011439	14578	1703	7.77777778	0
AT2G21960	15	85.8933333	14.102	16.1333333	73.058	26.936	13.3333333	14.8574578	3.27512267	18.1325804	12.088387	6.04419348	0.63430739	1.26861478	1.90292217	0.8322484	0.1677516	0.18995517	14578	1704	4.53645841	0
AT5G37380	10	93.77	6.225	9.3	93.833	6.166	7.7	9.72061	1.578925	11.299535	7.53302333	3.76651167	0.63527421	1.27054841	1.90582262	0.83257197	0.16742803	0.1896035	14578	1705	6.15647355	0
AT5G48600	101	86.3056436	12.9764356	14.9306931	77.2373267	20.9717822	17.1782178	13.8860307	2.93747178	16.8235025	11.2156683	5.60783417	0.63579228	1.27158456	1.90737683	0.83274506	0.16725494	0.18942219	14578	1706	4.72720482	0
AT1G11310	24	100	0	6.79166667	100	0	4.40909091	7.79166667	1	8.79166667	5.86111111	2.93055556	0.63589389	1.27178778	1.90768167	0.83277899	0.16722101	0.18939848	14578	1707	7.79166667	0
AT2G18876	24	86.55375	13.4408333	15.2916667	87.0525	12.9429167	16.125	14.2355109	3.05532743	17.2908384	11.5272256	5.76361279	0.63630312	1.27260624	1.90890936	0.83291554	0.16708446	0.18925853	14578	1708	4.65924234	0
AT4G34740	15	84.35	15.6453333	18.6	73.0953333	22.0033333	21.8666667	16.6891	3.910032	20.599132	13.7327547	6.86637733	0.63643296	1.27286592	1.90929889	0.83295884	0.16704116	0.18922418	14578	1709	4.26827709	0
AT1G07380	5	100	0	6.8	82.216	17.774	6.6	7.8	1	8.8	5.86666667	2.93333333	0.63712121	1.27424242	1.91136364	0.83318814	0.16681186	0.18897912	14578	1710	7.8	0
AT1G13195	10	100	0	6.8	100	0	2.8	7.8	1	8.8	5.86666667	2.93333333	0.63712121	1.27424242	1.91136364	0.83318814	0.16681186	0.18899381	14578	1711	7.8	0
AT1G21150	5	100	0	6.8	80.89	19.102	10.4	7.8	1	8.8	5.86666667	2.93333333	0.63712121	1.27424242	1.91136364	0.83318814	0.16681186	0.1890085	14578	1712	7.8	0
AT2G25940	5	100	0	6.8	100	0	6	7.8	1	8.8	5.86666667	2.93333333	0.63712121	1.27424242	1.91136364	0.83318814	0.16681186	0.18902319	14578	1713	7.8	0
AT2G30040	5	100	0	6.8	100	0	8.8	7.8	1	8.8	5.86666667	2.93333333	0.63712121	1.27424242	1.91136364	0.83318814	0.16681186	0.18903788	14578	1714	7.8	0
AT4G20430	5	100	0	6.8	25	25	7.25	7.8	1	8.8	5.86666667	2.93333333	0.63712121	1.27424242	1.91136364	0.83318814	0.16681186	0.18905258	14578	1715	7.8	0
AT3G57060	12	90.1733333	9.82333333	11.6666667	74.3358333	25.6566667	11.1666667	11.5202222	2.14605556	13.6662778	9.11085185	4.55542593	0.63715947	1.27431895	1.91147842	0.83320087	0.16679913	0.18905284	14578	1716	5.36809133	0
AT5G47660	3	80.7966667	19.1966667	27.3333333	58.7	41.2966667	32.6666667	23.0844222	6.24708889	29.3315111	19.5543407	9.77717037	0.63727412	1.27454824	1.91182236	0.83323903	0.16676097	0.18902429	14578	1717	3.69522871	0
AT1G12620	3	91.07	8.92666667	11	97.6166667	2.38	13	11.0177	1.98193333	12.9996333	8.66642222	4.33321111	0.63792267	1.27584534	1.913768	0.8334547	0.1665453	0.18879451	14578	1718	5.5590669	0
AT4G37170	3	95.8333333	4.16666667	8.33333333	74.8833333	25.1066667	8.33333333	8.98611111	1.34722222	10.3333333	6.88888889	3.44444444	0.63846886	1.27693772	1.91540659	0.83363608	0.16636392	0.18860356	14578	1719	6.67010309	0
AT1G01240	22	98.5927273	1.40636364	7.27272727	98.7527273	1.24636364	6.45454545	8.17038017	1.10228099	9.27266116	6.1817741	3.09088705	0.63971184	1.27942367	1.91913551	0.83404801	0.16595199	0.1881512	14578	1720	7.41224808	0
AT3G18510	6	87.2716667	12.7266667	14.5	88.2266667	11.7633333	14.1666667	13.6543917	2.84536667	16.4997583	10.9998389	5.49991944	0.64061397	1.28122794	1.92184191	0.83434625	0.16565375	0.18782767	14578	1721	4.7988162	0
AT5G26000	5	96.666	3.332	8	96.666	3.332	8.4	8.73328	1.26656	9.99984	6.66656	3.33328	0.64070999	1.28141997	1.92212996	0.83437795	0.16562205	0.18780633	14578	1722	6.89527539	0
AT1G59870	9	93.6244444	6.37111111	9.44444444	80.1844444	19.8144444	3.88888889	9.84230864	1.60171605	11.4440247	7.62934979	3.8146749	0.64188784	1.28377568	1.92566352	0.83476634	0.16523366	0.1873805	14578	1723	6.14485236	0
AT1G51140	6	100	0	6.83333333	93.505	6.49166667	9.33333333	7.83333333	1	8.83333333	5.88888889	2.94444444	0.64203354	1.28406709	1.92610063	0.83481431	0.16518569	0.18734067	14578	1724	7.83333333	0
AT3G19830	12	100	0	6.83333333	91.8181818	8.18181818	3.54545455	7.83333333	1	8.83333333	5.88888889	2.94444444	0.64203354	1.28406709	1.92610063	0.83481431	0.16518569	0.18735524	14578	1725	7.83333333	0
AT4G36870	6	100	0	6.83333333	100	0	6.33333333	7.83333333	1	8.83333333	5.88888889	2.94444444	0.64203354	1.28406709	1.92610063	0.83481431	0.16518569	0.18736982	14578	1726	7.83333333	0
AT5G16140	6	100	0	6.83333333	95.8333333	4.16666667	4.83333333	7.83333333	1	8.83333333	5.88888889	2.94444444	0.64203354	1.28406709	1.92610063	0.83481431	0.16518569	0.1873844	14578	1727	7.83333333	0
AT2G01320	66	90.8234848	9.07030303	11.1818182	90.7943939	9.20075758	11.8939394	11.1557169	2.01422479	13.1699417	8.77996116	4.38998058	0.642852	1.28570399	1.92855599	0.83508349	0.16491651	0.18709361	14578	1728	5.5384667	0
AT5G61460	19	89.86	10.1352632	12	91.7615789	8.23473684	9.94736842	11.7832	2.21623158	13.9994316	9.33295439	4.66647719	0.64328007	1.28656014	1.92984022	0.83522407	0.16477593	0.18694867	14578	1729	5.3167729	0
AT2G40010	19	54.08	45.9126316	23.7894737	0.42105263	99.5778947	19	13.8653474	11.9223734	25.7877208	17.1918139	8.59590693	0.64364234	1.28728468	1.93092701	0.83534294	0.16465706	0.18682835	14578	1730	1.16296872	0
AT5G02570	7	51.4157143	47.4814286	17.5714286	56.2928571	43.1271429	27.4285714	10.0344755	9.34316531	19.3776408	12.9184272	6.45921361	0.64382276	1.28764551	1.93146827	0.8354021	0.1645979	0.18677576	14578	1731	1.07399101	0
AT1G49980	11	90.1072727	9.88636364	11.8181818	89.2522222	10.7433333	10	11.6490413	2.16838843	13.8174298	9.21161983	4.60580992	0.64494884	1.28989768	1.93484651	0.83577081	0.16422919	0.18637187	14578	1732	5.37221153	0
AT2G18700	44	80.9295455	18.9886364	26.9772727	76.42	23.5170455	40.5909091	22.8325842	6.12261622	28.9552004	19.3034669	9.65173347	0.64520371	1.29040743	1.93561114	0.83585414	0.16414586	0.18629182	14578	1733	3.72922022	0
AT3G57180	20	89.834	10.1625	12.05	87.4875	12.5085	10.8	11.824997	2.22458125	14.0495783	9.3663855	4.68319275	0.64536854	1.29073707	1.93610561	0.83590799	0.16409201	0.18624519	14578	1734	5.3156058	0
AT5G25470	5	93.776	6.222	9.4	100	0	3.4	9.814944	1.584868	11.399812	7.59987467	3.79993733	0.64560698	1.29121397	1.93682095	0.83598587	0.16401413	0.18617129	14578	1735	6.19290944	0
AT3G50950	17	97.8511765	2.14705882	7.58823529	91.7647059	8.23529412	7.70588235	8.42517751	1.16292388	9.58810138	6.39206759	3.19603379	0.6466665	1.29333299	1.93999949	0.83633141	0.16366859	0.18579355	14578	1736	7.24482289	0
AT1G22870	2	89.91	10.08	12	93.365	6.625	17.5	11.7892	2.2096	13.9988	9.33253333	4.66626667	0.64668519	1.29337038	1.94005558	0.8363375	0.1636625	0.1858011	14578	1737	5.33544533	0
AT2G31190	42	91.665	8.33071429	10.6904762	85.8557143	14.14	8.38095238	10.799425	1.89059303	12.690018	8.46001202	4.23000601	0.64690843	1.29381686	1.94072529	0.8364102	0.1635898	0.18573304	14578	1738	5.71218916	0
AT4G30910	18	47.7555556	51.8655556	10.7777778	39.2861111	60.1516667	16.3888889	6.14698765	6.58995432	12.736942	8.49129465	4.24564733	0.64722466	1.29444932	1.94167398	0.83651311	0.16348689	0.18563065	14578	1739	0.93278153	0
AT5G23720	6	94.2516667	5.745	9.16666667	78.4516667	21.5466667	6.66666667	9.63973611	1.526625	11.1663611	7.44424074	3.72212037	0.64750726	1.29501452	1.94252178	0.83660502	0.16339498	0.18554075	14578	1740	6.31440996	0
AT5G51680	3	93.3333333	6.66666667	9.66666667	100	0	11	10.0222222	1.64444444	11.6666667	7.77777778	3.88888889	0.64768254	1.29536508	1.94304762	0.83666199	0.16333801	0.1854905	14578	1741	6.09459459	0
AT3G63190	25	76.9528	22.956	48.2	74.8076	25.114	53.2	38.0912496	12.064792	50.1560416	33.4373611	16.7186805	0.64773887	1.29547774	1.94321661	0.8366803	0.1633197	0.18548416	14578	1742	3.1572239	0
AT3G06910	9	95.2777778	4.72222222	8.66666667	94.9177778	5.07777778	8.66666667	9.25740741	1.40925926	10.6666667	7.11111111	3.55555556	0.64780141	1.29560282	1.94340422	0.83670062	0.16329939	0.18547553	14578	1743	6.56898817	0
AT1G26520	10	90.054	9.941	11.9	82.816	17.178	12.4	11.716426	2.182979	13.899405	9.26627	4.633135	0.64786202	1.29572405	1.94358607	0.83672031	0.16327969	0.18546761	14578	1744	5.36717302	0
AT4G32920	8	100	0	6.875	98.75	1.25	6.75	7.875	1	8.875	5.91666667	2.95833333	0.64818075	1.2963615	1.94454225	0.83682381	0.16317619	0.18536449	14578	1745	7.875	0
AT5G18820	4	93.6475	6.3475	9.5	95	5	6.75	9.8965125	1.6030125	11.499525	7.66635	3.833175	0.64876046	1.29752093	1.94628139	0.83701187	0.16298813	0.18516529	14578	1746	6.1736964	0
AT1G25500	11	94.2663636	5.73	9.18181818	96.9690909	3.03	5.90909091	9.65536612	1.52611818	11.1814843	7.45432287	3.72716143	0.64990362	1.29980723	1.94971085	0.83738199	0.16261801	0.18475921	14578	1747	6.32674863	0
AT1G74710	15	90.8153333	9.18066667	11.3333333	93.6146667	6.37933333	12.9333333	11.2924044	2.04047556	13.33288	8.88858667	4.44429333	0.65008534	1.30017069	1.95025603	0.83744074	0.16255926	0.18470686	14578	1748	5.53420227	0
AT5G05580	16	94.14	5.856875	9.25	95.07375	4.925	8.0625	9.70795	1.54176094	11.2497109	7.49980729	3.74990365	0.65013593	1.30027187	1.9504078	0.83745709	0.16254291	0.18470267	14578	1749	6.29666362	0
AT1G14030	18	91.1972222	8.79833333	11.0555556	72.6061111	27.3905556	6.44444444	11.0823596	1.97270463	13.0550642	8.70337613	4.35168807	0.65027204	1.30054409	1.95081613	0.83750107	0.16249893	0.18466709	14578	1750	5.61785044	0
AT5G16480	14	92.5807143	7.415	10.1428571	93.6492857	6.34857143	7.14285714	10.3903296	1.75209286	12.1424224	8.0949483	4.04747415	0.65087201	1.30174402	1.95261603	0.83769477	0.16230523	0.18446134	14578	1751	5.93023911	0
AT1G62050	5	89.514	10.48	12.4	100	0	13.4	12.099736	2.29952	14.399256	9.599504	4.799752	0.65119615	1.3023923	1.95358845	0.83779931	0.16220069	0.1843569	14578	1752	5.26185291	0
AT4G01880	6	94.9983333	4.99833333	8.83333333	96.0766667	3.92	9.83333333	9.39151944	1.44151944	10.8330389	7.22202593	3.61101296	0.65171493	1.30342986	1.95514479	0.83796647	0.16203353	0.18418127	14578	1753	6.51501406	0
AT4G37370	11	94.6590909	5.33818182	9	97.3290909	2.66545455	22.5454545	9.51931818	1.48043636	10.9997545	7.3331697	3.66658485	0.6517298	1.30345959	1.95518939	0.83797126	0.16202874	0.18419019	14578	1754	6.4300759	0
AT1G13460	16	95.44125	4.55625	8.625	97.426875	2.570625	10.3125	9.23180781	1.39297656	10.6247844	7.08318958	3.54159479	0.65176292	1.30352583	1.95528875	0.83798192	0.16201808	0.18419243	14578	1755	6.62739637	0
AT2G19690	10	100	0	6.9	98.888	1.111	6.7	7.9	1	8.9	5.93333333	2.96666667	0.65187266	1.30374532	1.95561798	0.83801726	0.16198274	0.18416662	14578	1756	7.9	0
AT5G06440	10	100	0	6.9	98.571	1.428	8	7.9	1	8.9	5.93333333	2.96666667	0.65187266	1.30374532	1.95561798	0.83801726	0.16198274	0.18418099	14578	1757	7.9	0
AT3G54960	32	73.501875	26.44	103.25	71.65375	28.2503125	235.5625	76.8906859	28.2993	105.189986	70.1266573	35.0633286	0.65242071	1.30484142	1.95726213	0.83819357	0.16180643	0.18399486	14578	1758	2.71705258	0
AT5G06120	36	96.3391667	3.26388889	8.11111111	89.9627778	10.0341667	8.47222222	8.81417685	1.26473765	10.0789145	6.71927634	3.35963817	0.65313703	1.30627405	1.95941108	0.83842368	0.16157632	0.18374753	14578	1759	6.96917406	0
AT1G53520	17	86.2	13.7911765	16.0588235	73.5835294	25.5735294	7.64705882	14.8427059	3.21470069	18.0574066	12.0382711	6.01913552	0.65332095	1.30664191	1.95996286	0.83848271	0.16151729	0.18369473	14578	1760	4.61713463	0
AT5G48910	17	88.2358824	11.7576471	13.6470588	84.8894118	15.1041176	13	13.0416028	2.60457301	15.6461758	10.4307839	5.21539193	0.6534864	1.3069728	1.96045921	0.83853578	0.16146422	0.1836487	14578	1761	5.00719416	0
AT5G16630	18	94.1672222	5.13555556	9	95.0905556	4.90555556	9.72222222	9.47505	1.4622	10.93725	7.2915	3.64575	0.65389709	1.30779417	1.96169126	0.83866744	0.16133256	0.18351327	14578	1762	6.4799959	0
AT4G24810	27	96.7522222	3.24555556	8.07407407	90.5203704	9.47666667	8.07407407	8.81184609	1.26204856	10.0738947	6.71592977	3.35796488	0.65409636	1.30819273	1.96228909	0.83873128	0.16126872	0.18345496	14578	1763	6.98217673	0
AT5G27210	10	93.23	6.765	9.8	94.518	5.477	9.3	10.13654	1.66297	11.79951	7.86634	3.93317	0.6551723	1.31034459	1.96551689	0.83907548	0.16092452	0.18307771	14578	1764	6.09544369	0
AT1G04160	6	92.3716667	7.625	10.3333333	82.8566667	17.1416667	16.6666667	10.5450722	1.78791667	12.3329889	8.22199259	4.1109963	0.65637361	1.31274722	1.96912083	0.83945879	0.16054121	0.18265588	14578	1765	5.89796629	0
AT4G30860	17	90.8952941	9.10117647	11.3529412	85.2988235	14.6970588	7.82352941	11.3192893	2.03325121	13.3525405	8.90169366	4.45084683	0.65659062	1.31318124	1.96977186	0.83952792	0.16047208	0.18259147	14578	1766	5.56708842	0
AT1G17220	48	78.2391667	21.5697917	39.1041667	80.8079167	19.1845833	43.0833333	31.5947741	9.43468728	41.0294614	27.3529743	13.6764871	0.65780291	1.31560582	1.97340872	0.83991349	0.16008651	0.18216698	14578	1767	3.3487887	0
AT1G20230	4	95.8325	4.165	8.5	77.5	22.5	4.5	9.1457625	1.354025	10.4997875	6.99985833	3.49992917	0.65785684	1.31571368	1.97357052	0.83993062	0.16006938	0.1821617	14578	1768	6.75450047	0
AT2G03280	9	99.1444444	0.85444444	7.22222222	66.6666667	33.3333333	3.33333333	8.1604321	1.06170988	9.22214198	6.14809465	3.07404733	0.65865967	1.31731934	1.97597902	0.84018535	0.15981465	0.18188602	14578	1769	7.68612243	0
AT3G01920	11	93.9227273	6.07454545	9.45454545	88.0154545	11.9827273	10.1818182	9.87996694	1.57432066	11.4542876	7.63619174	3.81809587	0.65929816	1.31859632	1.97789449	0.84038761	0.15961239	0.18167001	14578	1770	6.27570176	0
AT3G12980	19	92.8773684	7.11947368	10.0526316	86.6573684	13.3363158	9.10526316	10.3366197	1.71569446	12.0523141	8.03487608	4.01743804	0.65937837	1.31875675	1.97813512	0.84041299	0.15958701	0.1816553	14578	1771	6.02474386	0
AT2G34660	15	88.5033333	11.494	13.4666667	76.68	22.7113333	6.33333333	12.9184489	2.54785867	15.4663076	10.3108717	5.15543585	0.65944558	1.31889116	1.97833674	0.84043426	0.15956574	0.18164527	14578	1772	5.07031613	0
AT3G01930	13	98.7176923	1.28153846	7.38461538	99.0384615	0.96153846	5.15384615	8.28992189	1.09463669	9.38455858	6.25637239	3.12818619	0.66097785	1.32195571	1.98293356	0.8409183	0.1590817	0.1811084	14578	1773	7.57321767	0
AT3G10290	7	87.51	12.4828571	14.5714286	88.8257143	11.1642857	21.8571429	13.7514571	2.81893061	16.5703878	11.0469252	5.52346259	0.66212933	1.32425867	1.986388	0.84128094	0.15871906	0.18070966	14578	1774	4.87825315	0
AT3G06840	3	96.2933333	3.70333333	8.33333333	96.2933333	3.70333333	9.33333333	9.02444444	1.30861111	10.3330556	6.8887037	3.44435185	0.66215484	1.32430968	1.98646453	0.84128896	0.15871104	0.18071464	14578	1775	6.89620038	0
AT2G32760	5	93.026	6.968	10	100	0	8.4	10.3026	1.6968	11.9994	7.9996	3.9998	0.66300928	1.32601855	1.98902783	0.84155743	0.15844257	0.18042304	14578	1776	6.07178218	0
AT1G30520	9	86.9888889	13.0077778	15.2222222	85.79	14.2088889	10.4444444	14.241642	2.98007284	17.2217148	11.4811432	5.7405716	0.66372776	1.32745551	1.99118327	0.84178279	0.15821721	0.1801805	14578	1777	4.77895768	0
AT5G06810	8	96.25	3.75	8.375	78.5175	10.115	10.375	9.0609375	1.3140625	10.375	6.91666667	3.45833333	0.66475625	1.3295125	1.99426875	0.84210474	0.15789526	0.1798279	14578	1778	6.89536266	0
AT1G21580	31	91.4293548	8.56612903	11.0645161	93.5535484	6.27193548	10.8064516	11.1162157	1.94780073	13.0640164	8.70934429	4.35467215	0.66515111	1.33030222	1.99545333	0.84222815	0.15777185	0.17970139	14578	1779	5.70706005	0
AT1G03210	3	100	0	7	100	0	1	8	1	9	6	3	0.66666667	1.33333333	2	0.84270079	0.15729921	0.17917705	14578	1780	8	0
AT1G03687	2	100	0	7	79.165	20.83	7	8	1	9	6	3	0.66666667	1.33333333	2	0.84270079	0.15729921	0.17919105	14578	1781	8	0
AT1G05470	7	100	0	7	100	0	4.42857143	8	1	9	6	3	0.66666667	1.33333333	2	0.84270079	0.15729921	0.17920505	14578	1782	8	0
AT1G06740	1	100	0	7	100	0	2	8	1	9	6	3	0.66666667	1.33333333	2	0.84270079	0.15729921	0.17921906	14578	1783	8	0
AT1G14280	2	100	0	7				8	1	9	6	3	0.66666667	1.33333333	2	0.84270079	0.15729921	0.17923307	14578	1784	8	0
AT1G15670	1	100	0	7	100	0	5	8	1	9	6	3	0.66666667	1.33333333	2	0.84270079	0.15729921	0.17924708	14578	1785	8	0
AT1G17410	5	100	0	7	90.554	9.444	5.8	8	1	9	6	3	0.66666667	1.33333333	2	0.84270079	0.15729921	0.17926109	14578	1786	8	0
AT1G21000	3	100	0	7	66.6666667	0	2.33333333	8	1	9	6	3	0.66666667	1.33333333	2	0.84270079	0.15729921	0.1792751	14578	1787	8	0
AT1G30410	4	100	0	7	96.875	3.125	7	8	1	9	6	3	0.66666667	1.33333333	2	0.84270079	0.15729921	0.17928912	14578	1788	8	0
AT1G32520	5	100	0	7	100	0	2.8	8	1	9	6	3	0.66666667	1.33333333	2	0.84270079	0.15729921	0.17930314	14578	1789	8	0
AT1G52342	1	100	0	7	100	0	2	8	1	9	6	3	0.66666667	1.33333333	2	0.84270079	0.15729921	0.17931716	14578	1790	8	0
AT1G60590	1	100	0	7	100	0	4	8	1	9	6	3	0.66666667	1.33333333	2	0.84270079	0.15729921	0.17933118	14578	1791	8	0
AT1G65490	1	100	0	7				8	1	9	6	3	0.66666667	1.33333333	2	0.84270079	0.15729921	0.17934521	14578	1792	8	0
AT1G68230	1	100	0	7				8	1	9	6	3	0.66666667	1.33333333	2	0.84270079	0.15729921	0.17935924	14578	1793	8	0
AT1G69280	2	100	0	7	75	25	1.5	8	1	9	6	3	0.66666667	1.33333333	2	0.84270079	0.15729921	0.17937327	14578	1794	8	0
AT1G72645	1	100	0	7	100	0	1	8	1	9	6	3	0.66666667	1.33333333	2	0.84270079	0.15729921	0.1793873	14578	1795	8	0
AT1G76380	10	100	0	7	100	0	4.5	8	1	9	6	3	0.66666667	1.33333333	2	0.84270079	0.15729921	0.17940133	14578	1796	8	0
AT1G76560	1	100	0	7	90	10	10	8	1	9	6	3	0.66666667	1.33333333	2	0.84270079	0.15729921	0.17941537	14578	1797	8	0
AT1G76980	2	100	0	7	100	0	1	8	1	9	6	3	0.66666667	1.33333333	2	0.84270079	0.15729921	0.17942941	14578	1798	8	0
AT1G77200	1	100	0	7	100	0	4	8	1	9	6	3	0.66666667	1.33333333	2	0.84270079	0.15729921	0.17944345	14578	1799	8	0
AT1G77400	1	100	0	7	100	0	4	8	1	9	6	3	0.66666667	1.33333333	2	0.84270079	0.15729921	0.17945749	14578	1800	8	0
AT1G77992	1	100	0	7	100	0	37	8	1	9	6	3	0.66666667	1.33333333	2	0.84270079	0.15729921	0.17947154	14578	1801	8	0
AT1G78510	4	100	0	7	100	0	4.5	8	1	9	6	3	0.66666667	1.33333333	2	0.84270079	0.15729921	0.17948559	14578	1802	8	0
AT2G03480	3	100	0	7	100	0	5.33333333	8	1	9	6	3	0.66666667	1.33333333	2	0.84270079	0.15729921	0.17949964	14578	1803	8	0
AT2G11880	1	100	0	7				8	1	9	6	3	0.66666667	1.33333333	2	0.84270079	0.15729921	0.17951369	14578	1804	8	0
AT2G32510	3	100	0	7	100	0	2	8	1	9	6	3	0.66666667	1.33333333	2	0.84270079	0.15729921	0.17952774	14578	1805	8	0
AT2G33060	2	100	0	7	100	0	11	8	1	9	6	3	0.66666667	1.33333333	2	0.84270079	0.15729921	0.1795418	14578	1806	8	0
AT2G35585	1	100	0	7	100	0	7	8	1	9	6	3	0.66666667	1.33333333	2	0.84270079	0.15729921	0.17955586	14578	1807	8	0
AT2G36360	1	100	0	7	100	0	2	8	1	9	6	3	0.66666667	1.33333333	2	0.84270079	0.15729921	0.17956992	14578	1808	8	0
AT2G39830	1	100	0	7	100	0	6	8	1	9	6	3	0.66666667	1.33333333	2	0.84270079	0.15729921	0.17958398	14578	1809	8	0
AT2G46400	4	100	0	7	100	0	11.5	8	1	9	6	3	0.66666667	1.33333333	2	0.84270079	0.15729921	0.17959805	14578	1810	8	0
AT2G47820	8	100	0	7	96.52625	3.47125	5.875	8	1	9	6	3	0.66666667	1.33333333	2	0.84270079	0.15729921	0.17961211	14578	1811	8	0
AT3G01670	2	100	0	7	50	50	1	8	1	9	6	3	0.66666667	1.33333333	2	0.84270079	0.15729921	0.17962618	14578	1812	8	0
AT3G04290	11	100	0	7	100	0	2.18181818	8	1	9	6	3	0.66666667	1.33333333	2	0.84270079	0.15729921	0.17964025	14578	1813	8	0
AT3G08000	2	100	0	7	84.52	15.47	6.5	8	1	9	6	3	0.66666667	1.33333333	2	0.84270079	0.15729921	0.17965433	14578	1814	8	0
AT3G12410	1	100	0	7	100	0	1	8	1	9	6	3	0.66666667	1.33333333	2	0.84270079	0.15729921	0.1796684	14578	1815	8	0
AT3G13175	7	100	0	7	85.7142857	14.2857143	6.28571429	8	1	9	6	3	0.66666667	1.33333333	2	0.84270079	0.15729921	0.17968248	14578	1816	8	0
AT3G13810	3	100	0	7	100	0	2.33333333	8	1	9	6	3	0.66666667	1.33333333	2	0.84270079	0.15729921	0.17969656	14578	1817	8	0
AT3G14770	3	100	0	7	100	0	2	8	1	9	6	3	0.66666667	1.33333333	2	0.84270079	0.15729921	0.17971065	14578	1818	8	0
AT3G16340	1	100	0	7	100	0	2	8	1	9	6	3	0.66666667	1.33333333	2	0.84270079	0.15729921	0.17972473	14578	1819	8	0
AT3G22410	16	100	0	7	93.75	6.25	4.5	8	1	9	6	3	0.66666667	1.33333333	2	0.84270079	0.15729921	0.17973882	14578	1820	8	0
AT3G23020	1	100	0	7	100	0	3	8	1	9	6	3	0.66666667	1.33333333	2	0.84270079	0.15729921	0.17975291	14578	1821	8	0
AT3G25030	2	100	0	7	100	0	11	8	1	9	6	3	0.66666667	1.33333333	2	0.84270079	0.15729921	0.179767	14578	1822	8	0
AT3G26460	3	100	0	7	100	0	1	8	1	9	6	3	0.66666667	1.33333333	2	0.84270079	0.15729921	0.17978109	14578	1823	8	0
AT3G59140	12	100	0	7	81.8172727	18.1809091	3.81818182	8	1	9	6	3	0.66666667	1.33333333	2	0.84270079	0.15729921	0.17979519	14578	1824	8	0
AT3G62540	2	100	0	7	87.5	12.5	3	8	1	9	6	3	0.66666667	1.33333333	2	0.84270079	0.15729921	0.17980929	14578	1825	8	0
AT3G63052	1	100	0	7	100	0	1	8	1	9	6	3	0.66666667	1.33333333	2	0.84270079	0.15729921	0.17982339	14578	1826	8	0
AT4G01030	1	100	0	7	83.33	16.66	6	8	1	9	6	3	0.66666667	1.33333333	2	0.84270079	0.15729921	0.17983749	14578	1827	8	0
AT4G01230	1	100	0	7	100	0	4	8	1	9	6	3	0.66666667	1.33333333	2	0.84270079	0.15729921	0.1798516	14578	1828	8	0
AT4G02485	1	100	0	7	100	0	7	8	1	9	6	3	0.66666667	1.33333333	2	0.84270079	0.15729921	0.1798657	14578	1829	8	0
AT4G11840	3	100	0	7	100	0	6	8	1	9	6	3	0.66666667	1.33333333	2	0.84270079	0.15729921	0.17987981	14578	1830	8	0
AT4G11970	3	100	0	7	100	0	1.66666667	8	1	9	6	3	0.66666667	1.33333333	2	0.84270079	0.15729921	0.17989392	14578	1831	8	0
AT4G18140	4	100	0	7	100	0	1.75	8	1	9	6	3	0.66666667	1.33333333	2	0.84270079	0.15729921	0.17990804	14578	1832	8	0
AT4G21060	5	100	0	7	100	0	8.4	8	1	9	6	3	0.66666667	1.33333333	2	0.84270079	0.15729921	0.17992215	14578	1833	8	0
AT4G23430	5	100	0	7	100	0	3	8	1	9	6	3	0.66666667	1.33333333	2	0.84270079	0.15729921	0.17993627	14578	1834	8	0
AT4G23980	1	100	0	7	100	0	2	8	1	9	6	3	0.66666667	1.33333333	2	0.84270079	0.15729921	0.17995039	14578	1835	8	0
AT4G25980	1	100	0	7	100	0	4	8	1	9	6	3	0.66666667	1.33333333	2	0.84270079	0.15729921	0.17996451	14578	1836	8	0
AT4G26488	1	100	0	7	100	0	3	8	1	9	6	3	0.66666667	1.33333333	2	0.84270079	0.15729921	0.17997864	14578	1837	8	0
AT4G29760	6	100	0	7	97.6183333	2.38	10.6666667	8	1	9	6	3	0.66666667	1.33333333	2	0.84270079	0.15729921	0.17999277	14578	1838	8	0
AT4G36400	4	100	0	7	100	0	8.25	8	1	9	6	3	0.66666667	1.33333333	2	0.84270079	0.15729921	0.1800069	14578	1839	8	0
AT5G01030	1	100	0	7	100	0	3	8	1	9	6	3	0.66666667	1.33333333	2	0.84270079	0.15729921	0.18002103	14578	1840	8	0
AT5G01930	3	100	0	7	96.2933333	3.70333333	4.33333333	8	1	9	6	3	0.66666667	1.33333333	2	0.84270079	0.15729921	0.18003516	14578	1841	8	0
AT5G05350	1	100	0	7	42.85	57.14	7	8	1	9	6	3	0.66666667	1.33333333	2	0.84270079	0.15729921	0.1800493	14578	1842	8	0
AT5G06265	5	100	0	7	100	0	3.2	8	1	9	6	3	0.66666667	1.33333333	2	0.84270079	0.15729921	0.18006343	14578	1843	8	0
AT5G06620	5	100	0	7	89.56	10.434	7.8	8	1	9	6	3	0.66666667	1.33333333	2	0.84270079	0.15729921	0.18007758	14578	1844	8	0
AT5G08340	3	100	0	7	100	0	9	8	1	9	6	3	0.66666667	1.33333333	2	0.84270079	0.15729921	0.18009172	14578	1845	8	0
AT5G18060	1	100	0	7				8	1	9	6	3	0.66666667	1.33333333	2	0.84270079	0.15729921	0.18010586	14578	1846	8	0
AT5G18270	7	100	0	7	100	0	3.66666667	8	1	9	6	3	0.66666667	1.33333333	2	0.84270079	0.15729921	0.18012001	14578	1847	8	0
AT5G18390	1	100	0	7	100	0	10	8	1	9	6	3	0.66666667	1.33333333	2	0.84270079	0.15729921	0.18013416	14578	1848	8	0
AT5G40690	5	100	0	7	100	0	1.33333333	8	1	9	6	3	0.66666667	1.33333333	2	0.84270079	0.15729921	0.18014831	14578	1849	8	0
AT5G61370	1	100	0	7	80	20	5	8	1	9	6	3	0.66666667	1.33333333	2	0.84270079	0.15729921	0.18016246	14578	1850	8	0
ATCG00890	1	100	0	7	100	0	13	8	1	9	6	3	0.66666667	1.33333333	2	0.84270079	0.15729921	0.18017662	14578	1851	8	0
AT1G63990	1	42.85	57.14	7	33.33	66.66	9	3.9995	4.9998	8.9993	5.99953333	2.99976667	0.66674075	1.33348149	2.00022224	0.84272385	0.15727615	0.18016436	14578	1852	0.799932	0
AT5G04895	8	92.90125	7.0975	10.125	96.82375	3.17375	10.375	10.4062516	1.71862188	12.1248734	8.08324896	4.04162448	0.66759556	1.33519112	2.00278667	0.84298968	0.15701032	0.17987398	14578	1853	6.05499774	0
AT5G40440	12	97.6383333	2.36083333	7.83333333	100	0	7.41666667	8.64833611	1.18493194	9.83326806	6.55551204	3.27775602	0.6681267	1.33625339	2.00438009	0.8431546	0.1568454	0.17969917	14578	1854	7.2985931	0
AT5G04130	16	82.82375	17.1675	22.5	81.194375	18.8	23.1875	19.6353438	4.8626875	24.4980313	16.3320208	8.16601042	0.66813179	1.33626358	2.00439537	0.84315618	0.15684382	0.17971148	14578	1855	4.03796126	0
AT1G56350	10	90.529	9.468	11.8	77.125	22.867	9.4	11.682422	2.117224	13.799646	9.199764	4.599882	0.6699727	1.3399454	2.00991811	0.84372625	0.15627375	0.17907238	14578	1856	5.51780161	0
AT1G23410	13	72.2369231	27.7538462	157.307692	75.8438462	24.1153846	296.384615	114.634237	44.6589349	159.293172	106.195448	53.0977239	0.6705858	1.3411716	2.01175739	0.84391558	0.15608442	0.17886948	14578	1857	2.56688246	0
AT1G02020	10	95.638	4.361	8.7	70	20	3.5	9.320506	1.379407	10.699913	7.13327533	3.56663767	0.67065657	1.34131315	2.01196972	0.84393742	0.15606258	0.17885852	14578	1858	6.75689336	0
AT2G04690	13	93.1669231	6.82846154	10	97.6923077	2.30769231	7.84615385	10.3166923	1.68284615	11.9995385	7.99969231	3.99984615	0.67108694	1.34217387	2.01326081	0.84407014	0.15592986	0.17872045	14578	1859	6.13050235	0
AT1G71060	7	95.02	4.97714286	9	81.8228571	18.1714286	10.4285714	9.5518	1.44794286	10.9997429	7.3331619	3.66658095	0.67124592	1.34249184	2.01373776	0.84411914	0.15588086	0.17867834	14578	1860	6.59680729	0
AT1G18030	4	92.365	7.6275	10.5	88.75	11.25	6.5	10.698325	1.8008875	12.4992125	8.33280833	4.16640417	0.6715226	1.3430452	2.01456779	0.84420437	0.15579563	0.17859469	14578	1861	5.94058485	0
AT2G35060	5	98.332	1.666	7.6	100	0	1.2	8.473232	1.126616	9.599848	6.39989867	3.19994933	0.67168425	1.34336849	2.01505274	0.84425414	0.15574586	0.17855168	14578	1862	7.52095834	0
AT4G09040	22	87.5131818	12.4809091	14.7272727	82.4363636	17.5563636	16.4090909	13.888305	2.83809752	16.7264025	11.150935	5.57546749	0.67197902	1.34395804	2.01593706	0.84434485	0.15565515	0.17846172	14578	1863	4.89352634	0
AT2G39210	25	80.7708	19.088	28.28	85.8004	14.192	56.44	23.8419822	6.3980864	30.2400686	20.1600458	10.0800229	0.67245166	1.34490332	2.01735498	0.84449018	0.15550982	0.17830912	14578	1864	3.72642393	0
AT2G18410	8	92.0125	7.98125	10.75	88.9475	11.04625	9.875	10.8913438	1.85798438	12.7493281	8.49955208	4.24977604	0.67305516	1.34611032	2.01916548	0.84467551	0.15532449	0.17811062	14578	1865	5.86191353	0
AT3G57040	5	94.284	5.712	9.4	97.894	2.104	15.2	9.862696	1.536928	11.399624	7.59974933	3.79987467	0.67382849	1.34765698	2.02148547	0.84491264	0.15508736	0.1778527	14578	1866	6.41714901	0
AT1G57770	18	44.46	55.5355556	8.11111111	45.0926667	54.9026667	7.13333333	4.6062	5.50455062	10.1107506	6.74050041	3.37025021	0.6758012	1.35160239	2.02740359	0.84551567	0.15448433	0.17717509	14578	1867	0.83679855	0
AT1G77740	12	89.3158333	10.6791667	12.9166667	91.9125	7.78	25.25	12.5366285	2.37939236	14.9160208	9.94401389	4.97200694	0.67594942	1.35189883	2.02784825	0.84556087	0.15443913	0.17713719	14578	1868	5.26883614	0
AT3G24460	4	89.505	10.4875	12.75	66.66	33.33	6.75	12.4118875	2.33715625	14.7490438	9.83269583	4.91634792	0.67654179	1.35308358	2.02962537	0.84574137	0.15425863	0.17694408	14578	1869	5.31067938	0
AT3G17120	15	100	0	7.06666667	100	0	8.86666667	8.06666667	1	9.06666667	6.04444444	3.02222222	0.67655229	1.35310458	2.02965686	0.84574457	0.15425543	0.17695433	14578	1870	8.06666667	0
AT5G54180	4	88.975	11.0225	13.25	100	0	3	12.7891875	2.46048125	15.2496688	10.1664458	5.08322292	0.6766154	1.35323081	2.02984621	0.84576379	0.15423621	0.17694621	14578	1871	5.19783985	0
AT5G24980	2	85.065	8.68	12.5	96.15	0	12	11.633125	2.085	13.718125	9.14541667	4.57270833	0.67669883	1.35339766	2.03009649	0.84578918	0.15421082	0.176931	14578	1872	5.57943645	0
AT4G38730	18	95.5883333	4.40888889	8.77777778	96.8516667	3.14777778	4.61111111	9.39053148	1.38700247	10.777534	7.18502263	3.59251132	0.67700125	1.35400249	2.03100374	0.84588121	0.15411879	0.17683934	14578	1873	6.77037835	0
AT4G01800	95	85.1483158	14.7644211	18	84.1389474	15.8136842	16.9789474	16.3266968	3.65759579	19.9842926	13.3228618	6.66143088	0.67725879	1.35451758	2.03177637	0.84595953	0.15404047	0.17676338	14578	1874	4.46377833	0
AT1G47580	15	97.4066667	2.592	8	98.1526667	1.84466667	11.1333333	8.79253333	1.20736	9.99989333	6.66659556	3.33329778	0.67794895	1.35589789	2.03384684	0.84616919	0.15383081	0.17653669	14578	1875	7.28244545	0
AT2G40760	22	80.2254545	19.7681818	30.9090909	71.2972727	28.695	23.4545455	25.7969587	7.11016529	32.907124	21.9380826	10.9690413	0.67877054	1.35754108	2.03631162	0.84641835	0.15358165	0.17626463	14578	1876	3.62817988	0
AT3G05750	12	94.84	5.15833333	9.16666667	99.4441667	0.555	6.33333333	9.69366667	1.47284722	11.1665139	7.44434259	3.7221713	0.67963809	1.35927618	2.03891427	0.84668096	0.15331904	0.17597709	14578	1877	6.58158329	0
AT4G18470	6	96.6666667	0	7.33333333	93.3883333	6.60666667	7.5	8.08888889	1	9.08888889	6.05925926	3.02962963	0.67985149	1.35970298	2.03955447	0.84674547	0.15325453	0.17591689	14578	1878	8.08888889	0
AT4G12750	12	90.0575	9.01166667	11.75	80.4391667	19.5558333	14.8333333	11.5817563	2.05887083	13.6406271	9.09375139	4.54687569	0.68070568	1.36141135	2.04211703	0.84700341	0.15299659	0.17563464	14578	1879	5.62529522	0
AT3G50920	13	92.9653846	7.03076923	10.2307692	97.6184615	2.38	7.38461538	10.511074	1.71930178	12.2303757	8.15358383	4.07679191	0.68163397	1.36326795	2.04490192	0.84728317	0.15271683	0.17532729	14578	1880	6.11357129	0
AT4G27030	12	94.2433333	5.75166667	9.5	98.6108333	1.38833333	4.41666667	9.95311667	1.54640833	11.499525	7.66635	3.833175	0.68211102	1.36422203	2.04633305	0.84742671	0.15257329	0.17517629	14578	1881	6.43627977	0
AT1G05170	4	97.5	2.5	8	100	0	7.25	8.8	1.2	10	6.66666667	3.33333333	0.68266667	1.36533333	2.048	0.84759372	0.15240628	0.17499833	14578	1882	7.33333333	0
AT1G18335	5	97.5	2.5	8	96.664	3.332	12.8	8.8	1.2	10	6.66666667	3.33333333	0.68266667	1.36533333	2.048	0.84759372	0.15240628	0.17501212	14578	1883	7.33333333	0
AT3G60510	22	94.5177273	5.47863636	9.36363636	95.5295455	4.46818182	9.22727273	9.85029628	1.51299959	11.3632959	7.57553058	3.78776529	0.68306226	1.36612451	2.04918677	0.84771248	0.15228752	0.17488951	14578	1884	6.51044215	0
AT3G06020	9	100	0	7.11111111	100	0	2.33333333	8.11111111	1	9.11111111	6.07407407	3.03703704	0.68315266	1.36630533	2.04945799	0.84773961	0.15226039	0.17487213	14578	1885	8.11111111	0
AT5G25630	74	90.1208108	9.87513514	12.3243243	83.5121622	16.4832432	8.89189189	12.106781	2.21704368	14.3238247	9.54921646	4.77460823	0.68499195	1.3699839	2.05497585	0.84829034	0.15170966	0.17425334	14578	1886	5.46077694	0
AT4G14540	8	79.33625	20.65625	35.125	84.1175	15.875	29.5	28.8668578	8.25550781	37.1223656	24.7482438	12.3741219	0.68542164	1.37084328	2.05626492	0.84841867	0.15158133	0.17411966	14578	1887	3.49667864	0
AT5G37300	23	100	0	7.13043478	91.3043478	8.69565217	12.5217391	8.13043478	1	9.13043478	6.08695652	3.04347826	0.68602484	1.37204969	2.05807453	0.84859862	0.15140138	0.17392666	14578	1888	8.13043478	0
AT5G05560	11	94.7545455	5.24454545	9.27272727	89.0472727	10.9481818	9.63636364	9.78633058	1.4863124	11.272643	7.51509532	3.75754766	0.68641972	1.37283944	2.05925916	0.84871629	0.15128371	0.17380518	14578	1889	6.5843026	0
AT1G03360	17	84.9382353	15.0558824	18.6470588	85.9052941	14.0876471	23.7647059	16.8384827	3.80747924	20.6459619	13.7639746	6.88198731	0.68676383	1.37352766	2.06029148	0.84881875	0.15118125	0.17370115	14578	1890	4.42247525	0
AT1G30160	7	100	0	7.14285714	100	0	1	8.14285714	1	9.14285714	6.0952381	3.04761905	0.68787202	1.37574405	2.06361607	0.84914818	0.15085182	0.17333632	14578	1891	8.14285714	0
AT1G73630	7	100	0	7.14285714	80	20	1.8	8.14285714	1	9.14285714	6.0952381	3.04761905	0.68787202	1.37574405	2.06361607	0.84914818	0.15085182	0.17334998	14578	1892	8.14285714	0
AT5G14450	7	100	0	7.14285714	91.7857143	8.21428571	4.42857143	8.14285714	1	9.14285714	6.0952381	3.04761905	0.68787202	1.37574405	2.06361607	0.84914818	0.15085182	0.17336365	14578	1893	8.14285714	0
AT1G09180	7	97.6185714	2.38	8	69.2857143	30.7142857	4	8.80948571	1.1904	9.99988571	6.66659048	3.33329524	0.68880787	1.37761574	2.06642362	0.84942574	0.15057426	0.1730583	14578	1894	7.40044163	0
AT1G51080	14	92.66	7.33642857	10.5	88.2771429	11.72	18.3571429	10.7293	1.770325	12.499625	8.33308333	4.16654167	0.68904319	1.37808638	2.06712957	0.84949544	0.15050456	0.17299183	14578	1895	6.06063858	0
AT1G76680	4	96.4275	3.57	8.5	90.625	9.375	5	9.1963375	1.30345	10.4997875	6.99985833	3.49992917	0.6892312	1.37846239	2.06769359	0.84955111	0.15044889	0.17294149	14578	1896	7.05538187	0
AT1G48520	28	93.0064286	6.98928571	10.2857143	91.3075	8.68857143	10.3928571	10.5663755	1.71889796	12.2852735	8.19018231	4.09509116	0.68939785	1.37879571	2.06819356	0.84960043	0.15039957	0.17289843	14578	1897	6.14718021	0
AT3G52390	10	91.234	8.759	11.5	68.361	31.634	7.6	11.49191	2.007285	13.499195	8.99946333	4.49973167	0.69029565	1.3805913	2.07088695	0.84986581	0.15013419	0.17260695	14578	1898	5.72510132	0
AT3G09370	8	94.39125	5.605	9.5	93.54875	6.44625	8.375	9.96716875	1.532475	11.4996438	7.66642917	3.83321458	0.69046521	1.38093042	2.07139563	0.84991588	0.15008412	0.17256301	14578	1899	6.50396825	0
AT2G35940	31	100	0	7.16129032	100	0	4.03225806	8.16129032	1	9.16129032	6.10752688	3.05376344	0.69061411	1.38122823	2.07184234	0.84995982	0.15004018	0.17252608	14578	1900	8.16129032	0
AT2G30350	17	93.1158824	6.87941176	10.2352941	99.5470588	0	9.88235294	10.5306844	1.70412803	12.2348125	8.15654164	4.07827082	0.69104704	1.38209409	2.07314113	0.85008752	0.14991248	0.17239285	14578	1901	6.17951484	0
AT4G25360	15	97.3333333	2.66666667	8.13333333	100	0	3.66666667	8.91644444	1.21688889	10.1333333	6.75555556	3.37777778	0.69120012	1.38240023	2.07360035	0.85013264	0.14986736	0.17235456	14578	1902	7.32724617	0
AT1G06800	6	100	0	7.16666667	100	0	7.33333333	8.16666667	1	9.16666667	6.11111111	3.05555556	0.69141414	1.38282828	2.07424242	0.8501957	0.1498043	0.17229563	14578	1903	8.16666667	0
AT1G80420	6	100	0	7.16666667	95.765	4.23166667	5.5	8.16666667	1	9.16666667	6.11111111	3.05555556	0.69141414	1.38282828	2.07424242	0.8501957	0.1498043	0.17230923	14578	1904	8.16666667	0
AT2G24350	6	100	0	7.16666667	100	0	5.66666667	8.16666667	1	9.16666667	6.11111111	3.05555556	0.69141414	1.38282828	2.07424242	0.8501957	0.1498043	0.17232282	14578	1905	8.16666667	0
AT2G38530	6	100	0	7.16666667	100	0	6.66666667	8.16666667	1	9.16666667	6.11111111	3.05555556	0.69141414	1.38282828	2.07424242	0.8501957	0.1498043	0.17233642	14578	1906	8.16666667	0
AT1G17040	16	95.789375	4.208125	8.8125	96.770625	3.22875	6.375	9.44143867	1.37084102	10.8122797	7.20818646	3.60409323	0.69190988	1.38381977	2.07572965	0.85034164	0.14965836	0.17218211	14578	1907	6.88733308	0
AT3G13180	24	92.8270833	6.79	10.25	87.3320833	12.66625	6.54166667	10.514776	1.695975	12.210751	8.14050069	4.07025035	0.69248608	1.38497216	2.07745824	0.85051108	0.14948892	0.17200075	14578	1908	6.19984141	0
AT3G02065	7	92.4014286	7.59714286	10.7142857	82.0842857	17.9128571	9.14285714	10.9001531	1.81397959	12.7141327	8.47608844	4.23804422	0.69325484	1.38650967	2.07976451	0.8507368	0.1492632	0.17175459	14578	1909	6.00897227	0
AT1G16550	2	94.44	5.555	9.5	94.44	5.555	11	9.9718	1.527725	11.499525	7.66635	3.833175	0.69330251	1.38660502	2.07990753	0.85075078	0.14924922	0.17175206	14578	1910	6.52722185	0
AT4G14147	13	94.2307692	5.76923077	9.61538462	91.8511111	8.14666667	6.88888889	10.0606509	1.55473373	11.6153846	7.74358974	3.87179487	0.69331828	1.38663657	2.07995485	0.85075541	0.14924459	0.17176029	14578	1911	6.47098002	0
AT1G65260	8	77.4075	22.58375	47.75	90.17375	9.81875	66.625	37.9620813	11.7837406	49.7458219	33.1638813	16.5819406	0.69421076	1.38842152	2.08263228	0.85101694	0.14898306	0.17147285	14578	1912	3.22156457	0
AT1G80960	2	95.45	4.545	9	0	100	1.5	9.5905	1.40905	10.99955	7.33303333	3.66651667	0.69495876	1.38991752	2.08487628	0.85123573	0.14876427	0.17123455	14578	1913	6.80635889	0
AT3G10915	28	95.4717857	4.52642857	9	93.295	6.70321429	8.39285714	9.59246071	1.40737857	10.9998393	7.33322619	3.6666131	0.69602935	1.39205869	2.08808804	0.85154824	0.14845176	0.17088832	14578	1914	6.81583542	0
AT3G49670	5	100	0	7.2	100	0	46	8.2	1	9.2	6.13333333	3.06666667	0.69637681	1.39275362	2.08913043	0.85164951	0.14835049	0.17078524	14578	1915	8.2	0
AT3G04580	11	98.4845455	1.51454545	7.72727273	92.8018182	7.19545455	5.81818182	8.61016942	1.11703306	9.72720248	6.48480165	3.24240083	0.69658077	1.39316155	2.08974232	0.85170892	0.14829108	0.17073032	14578	1916	7.70807038	0
AT3G60040	7	97.42	2.57857143	8.14285714	94.5528571	5.44571429	10	8.93277143	1.20996939	10.1427408	6.76182721	3.38091361	0.69700077	1.39400155	2.09100232	0.85183117	0.14816883	0.17060305	14578	1917	7.3826425	0
AT4G32560	8	98.4375	1.5625	7.75	91.335	8.66125	8.375	8.62890625	1.12109375	9.75	6.5	3.25	0.69726797	1.39453595	2.09180392	0.85190888	0.14809112	0.17052704	14578	1918	7.69686411	0
AT5G16540	42	99.2061905	0.79333333	7.47619048	95.6297561	4.3697561	4.90243902	8.41684376	1.05931111	9.47615488	6.31743658	3.15871829	0.69767388	1.39534777	2.09302165	0.85202686	0.14797314	0.17040465	14578	1919	7.94558244	0
AT2G36000	34	89.7082353	10.2876471	12.8529412	90.2732353	9.72235294	12.9411765	12.5301467	2.32226522	14.8524119	9.90160796	4.95080398	0.69778727	1.39557454	2.09336181	0.85205979	0.14794021	0.17038018	14578	1920	5.39565704	0
AT2G43910	19	100	0	7.21052632	99.8352632	0.16421053	32.8947368	8.21052632	1	9.21052632	6.14035088	3.07017544	0.69794486	1.39588972	2.09383459	0.85210555	0.14789445	0.17034094	14578	1921	8.21052632	0
AT2G39940	23	94.1669565	5.83130435	9.69565217	91.0286957	8.60652174	7.52173913	10.1301006	1.56538299	11.6954836	7.79698904	3.89849452	0.6981425	1.396285	2.0944275	0.85216292	0.14783708	0.17028832	14578	1922	6.47132405	0
AT1G27370	53	99.8426415	0.15716981	7.26415094	95.2198113	4.77943396	5.16981132	8.25272019	1.01141705	9.26413724	6.17609149	3.08804575	0.6982388	1.39647761	2.09471641	0.85219086	0.14780914	0.17026958	14578	1923	8.15956204	0
AT4G02390	19	91.47	8.52368421	11.4210526	86.2710526	13.7226316	11.1578947	11.4468368	1.97349446	13.4203313	8.94688753	4.47344377	0.69853863	1.39707726	2.09561588	0.85227783	0.14772217	0.17018286	14578	1924	5.80028831	0
AT5G62760	15	98.3333333	1.66666667	7.8	97.3333333	2.66666667	4.33333333	8.67	1.13	9.8	6.53333333	3.26666667	0.69877721	1.39755442	2.09633163	0.85234698	0.14765302	0.17011663	14578	1925	7.67256637	0
AT4G31850	11	91.0818182	8.91181818	11.7272727	91.7818182	8.21363636	12	11.6814132	2.04511322	13.7265264	9.15101763	4.57550882	0.69969288	1.39938575	2.09907863	0.85261207	0.14738793	0.16982463	14578	1926	5.71186626	0
AT5G09660	69	99.2428986	0.75681159	7.47826087	99.7584058	0.24144928	6.56521739	8.42164285	1.05659635	9.47823919	6.31882613	3.15941306	0.69978791	1.39957583	2.09936374	0.85263955	0.14736045	0.16980639	14578	1927	7.97053945	0
AT3G15351	11	92.6436364	7.35090909	10.6363636	92.4763636	7.52181818	12.1818182	10.8539141	1.78186942	12.6357835	8.42385565	4.21192782	0.70100724	1.40201449	2.10302173	0.85299164	0.14700836	0.16941406	14578	1928	6.09130721	0
AT4G16280	9	95.3411111	4.65444444	9.11111111	94.1955556	5.80222222	7.44444444	9.68663457	1.4240716	11.1107062	7.40713745	3.70356872	0.70150003	1.40300005	2.10450008	0.85313366	0.14686634	0.16926377	14578	1929	6.80206988	0
AT5G13870	17	100	0	7.23529412	100	0	2.78571429	8.23529412	1	9.23529412	6.15686275	3.07843137	0.70163607	1.40327214	2.10490821	0.85317285	0.14682715	0.16923199	14578	1930	8.23529412	0
AT2G17510	24	89.47875	10.5166667	13.125	81.95375	18.0408333	11.2916667	12.7440859	2.3803125	15.1243984	10.0829323	5.04146615	0.70234913	1.40469826	2.10704739	0.85337802	0.14662198	0.16900887	14578	1931	5.35395497	0
AT5G55730	41	100	0	7.24390244	100	0	3.225	8.24390244	1	9.24390244	6.16260163	3.08130081	0.70291954	1.40583907	2.10875861	0.85354192	0.14645808	0.1688333	14578	1932	8.24390244	0
AT2G02380	4	100	0	7.25	100	0	2.25	8.25	1	9.25	6.16666667	3.08333333	0.70382883	1.40765766	2.11148649	0.85380276	0.14619724	0.16854594	14578	1933	8.25	0
AT3G12685	8	100	0	7.25	84.825	15.17	11.875	8.25	1	9.25	6.16666667	3.08333333	0.70382883	1.40765766	2.11148649	0.85380276	0.14619724	0.16855927	14578	1934	8.25	0
AT4G05380	8	100	0	7.25	100	0	24.375	8.25	1	9.25	6.16666667	3.08333333	0.70382883	1.40765766	2.11148649	0.85380276	0.14619724	0.1685726	14578	1935	8.25	0
AT3G11210	18	86.0755556	13.9183333	17.1666667	90.985625	9.01	23.9375	15.7763037	3.38931389	19.1656176	12.7770784	6.3885392	0.70402264	1.40804528	2.11206792	0.85385828	0.14614172	0.16852191	14578	1936	4.65471898	0
AT3G07740	17	98.6917647	1.30705882	7.70588235	92.45	7.54823529	5.35294118	8.60507128	1.10072042	9.7057917	6.4705278	3.2352639	0.7041583	1.40831661	2.11247491	0.85389714	0.14610286	0.16849043	14578	1937	7.8176721	0
AT5G51130	13	92.9853846	7.00923077	10.4615385	84.4138462	15.5815385	11.9230769	10.7277018	1.73327337	12.4609751	8.30731677	4.15365838	0.70519324	1.41038647	2.11557971	0.85419317	0.14580683	0.16816234	14578	1938	6.18927282	0
AT2G41020	5	92.776	7.222	10.6	89.918	10.078	7.8	10.834256	1.765532	12.599788	8.39985867	4.19992933	0.70552263	1.41104526	2.11656789	0.85428724	0.14571276	0.16806714	14578	1939	6.13653901	0
AT2G30910	11	98.1818182	1.81818182	7.90909091	81.7827273	18.2145455	8.81818182	8.76528926	1.14380165	9.90909091	6.60606061	3.3030303	0.70575622	1.41151244	2.11726866	0.85435392	0.14564608	0.16800353	14578	1940	7.6632948	0
AT5G65310	15	100	0	7.26666667	80	13.3333333	5.33333333	8.26666667	1	9.26666667	6.17777778	3.08888889	0.70631495	1.4126299	2.11894484	0.85451325	0.14548675	0.16783301	14578	1941	8.26666667	0
AT5G37590	12	91.3791667	8.61666667	11.5833333	78.8083333	21.1891667	8.75	11.5847535	1.99809722	13.5828507	9.0552338	4.5276169	0.70660459	1.41320919	2.11981378	0.85459578	0.14540422	0.16775109	14578	1942	5.79789279	0
AT2G33630	11	81.3890909	18.6045455	27.6363636	78.11	21.8818182	25.3636364	23.4929851	6.14161983	29.634605	19.7564033	9.87820165	0.70670979	1.41341959	2.12012938	0.85462574	0.14537426	0.1677298	14578	1943	3.82520992	0
AT3G03773	24	82.1595833	17.8325	25.2916667	71.51	28.4829167	23	21.779528	5.51013646	27.2896644	18.1931096	9.0965548	0.70699275	1.41398549	2.12097824	0.85470628	0.14529372	0.16765013	14578	1944	3.95262951	0
AT1G61740	21	97.7480952	2.25095238	8.0952381	94.1176471	5.88235294	3.52941176	8.91294104	1.18221995	10.095161	6.73010733	3.36505367	0.70797727	1.41595454	2.12393181	0.85498615	0.14501385	0.16734045	14578	1945	7.53915632	0
AT3G21230	19	95.4710526	4.52631579	9.10526316	98.2273684	1.76947368	12.6842105	9.69289058	1.41213296	11.1050235	7.40334903	3.70167452	0.708058	1.416116	2.124174	0.85500907	0.14499093	0.16732724	14578	1946	6.86400702	0
AT1G16270	22	99.4945455	0.505	7.45454545	100	0	2	8.41686612	1.03764545	9.45451157	6.30300771	3.15150386	0.70893097	1.41786193	2.1267929	0.85525668	0.14474332	0.16705472	14578	1947	8.11150483	0
AT4G17020	11	97.1272727	2.87181818	8.36363636	98.4845455	1.51454545	8.09090909	9.1233719	1.24018843	10.3635603	6.90904022	3.45452011	0.70968827	1.41937654	2.12906481	0.85547109	0.14452891	0.16682046	14578	1948	7.3564401	0
AT4G05090	15	90.33	9.66333333	12.4666667	93.222	6.77133333	14.2	12.26114	2.20469556	14.4658356	9.64389037	4.82194519	0.71029381	1.42058762	2.13088143	0.85564228	0.14435772	0.16663607	14578	1949	5.56137557	0
AT5G15600	6	97.2216667	2.77666667	8.33333333	100	0	4.66666667	9.10180556	1.23138889	10.3331944	6.8887963	3.44439815	0.71092391	1.42184782	2.13277172	0.85582016	0.14417984	0.16644391	14578	1950	7.3914956	0
AT1G61210	10	100	0	7.3	100	0	8.1	8.3	1	9.3	6.2	3.1	0.71129032	1.42258065	2.13387097	0.85592349	0.14407651	0.16633779	14578	1951	8.3	0
AT1G75500	20	100	0	7.3	100	0	5.45	8.3	1	9.3	6.2	3.1	0.71129032	1.42258065	2.13387097	0.85592349	0.14407651	0.16635097	14578	1952	8.3	0
AT3G04520	44	89.7925	10.2018182	12.9545455	73.2222727	26.7738636	8.27272727	12.6322102	2.32159917	14.9538094	9.96920627	4.98460313	0.71134952	1.42269904	2.13404856	0.85594018	0.14405982	0.16634488	14578	1953	5.44116761	0
AT1G13770	9	97.7777778	2.22222222	8.11111111	94.2733333	5.72333333	7.44444444	8.9308642	1.18024691	10.1111111	6.74074074	3.37037037	0.71158956	1.42317913	2.13476869	0.85600782	0.14399218	0.16627994	14578	1954	7.56694561	0
AT4G03115	9	93.8577778	6.13666667	10	97.9788889	2.02	9.77777778	10.3857778	1.61366667	11.9994444	7.99962963	3.99981481	0.71174582	1.42349165	2.13523747	0.85605183	0.14394817	0.16624229	14578	1955	6.43613578	0
AT2G32645	3	91.3666667	8.62333333	11.6666667	66.6666667	33.3333333	1	11.6594444	2.00605556	13.6655	9.11033333	4.55516667	0.71325244	1.42650488	2.13975731	0.85647541	0.14352459	0.16576625	14578	1956	5.8121244	0
AT3G53850	8	98.4375	1.5625	7.875	96.145	2.8125	10.625	8.75195313	1.12304688	9.875	6.58333333	3.29166667	0.71436635	1.4287327	2.14309905	0.85678767	0.14321233	0.16541869	14578	1957	7.79304348	0
AT3G22180	3	82.8433333	17.1466667	23.6666667	93.4	6.59333333	20	20.6062556	5.05804444	25.6643	17.1095333	8.55476667	0.7146347	1.42926941	2.14390411	0.85686279	0.14313721	0.16534503	14578	1958	4.073957	0
AT4G18370	12	95.1041667	3.50416667	8.83333333	92.835	7.1625	10.1666667	9.40086806	1.30953472	10.7104028	7.14026852	3.57013426	0.71570281	1.43140563	2.14710844	0.85716132	0.14283868	0.16501326	14578	1959	7.17878487	0
AT1G78915	38	94.4360526	5.23210526	9.57894737	95.0707895	4.77368421	9.10526316	10.0459798	1.50118061	11.5471604	7.69810693	3.84905346	0.71608604	1.43217209	2.14825813	0.85726826	0.14273174	0.16490278	14578	1960	6.69205272	0
AT5G25170	2	95.83	4.165	9	100	0	3.5	9.6247	1.37485	10.99955	7.33303333	3.66651667	0.71617513	1.43235026	2.14852539	0.85729311	0.14270689	0.16488714	14578	1961	7.00054551	0
AT1G63710	9	100	0	7.33333333	100	0	5.88888889	8.33333333	1	9.33333333	6.22222222	3.11111111	0.71626984	1.43253968	2.14880952	0.85731952	0.14268048	0.1648697	14578	1962	8.33333333	0
AT2G21210	6	100	0	7.33333333	100	0	6.16666667	8.33333333	1	9.33333333	6.22222222	3.11111111	0.71626984	1.43253968	2.14880952	0.85731952	0.14268048	0.16488277	14578	1963	8.33333333	0
AT2G31650	3	100	0	7.33333333	100	0	11.3333333	8.33333333	1	9.33333333	6.22222222	3.11111111	0.71626984	1.43253968	2.14880952	0.85731952	0.14268048	0.16489584	14578	1964	8.33333333	0
AT3G20015	3	100	0	7.33333333	100	0	9.66666667	8.33333333	1	9.33333333	6.22222222	3.11111111	0.71626984	1.43253968	2.14880952	0.85731952	0.14268048	0.16490891	14578	1965	8.33333333	0
AT4G02725	3	100	0	7.33333333	100	0	3.33333333	8.33333333	1	9.33333333	6.22222222	3.11111111	0.71626984	1.43253968	2.14880952	0.85731952	0.14268048	0.16492199	14578	1966	8.33333333	0
AT4G24015	3	100	0	7.33333333	100	0	6	8.33333333	1	9.33333333	6.22222222	3.11111111	0.71626984	1.43253968	2.14880952	0.85731952	0.14268048	0.16493506	14578	1967	8.33333333	0
AT4G32430	3	100	0	7.33333333	100	0	2	8.33333333	1	9.33333333	6.22222222	3.11111111	0.71626984	1.43253968	2.14880952	0.85731952	0.14268048	0.16494814	14578	1968	8.33333333	0
AT5G06710	3	100	0	7.33333333	100	0	2.5	8.33333333	1	9.33333333	6.22222222	3.11111111	0.71626984	1.43253968	2.14880952	0.85731952	0.14268048	0.16496123	14578	1969	8.33333333	0
AT5G09630	6	100	0	7.33333333	77.3966667	22.6	9.16666667	8.33333333	1	9.33333333	6.22222222	3.11111111	0.71626984	1.43253968	2.14880952	0.85731952	0.14268048	0.16497431	14578	1970	8.33333333	0
AT5G40820	3	100	0	7.33333333	93.6333333	6.36333333	9	8.33333333	1	9.33333333	6.22222222	3.11111111	0.71626984	1.43253968	2.14880952	0.85731952	0.14268048	0.1649874	14578	1971	8.33333333	0
AT5G45460	3	100	0	7.33333333	100	0	3	8.33333333	1	9.33333333	6.22222222	3.11111111	0.71626984	1.43253968	2.14880952	0.85731952	0.14268048	0.16500048	14578	1972	8.33333333	0
AT3G61620	17	82.7211765	17.2723529	24.0588235	78.5147059	21.4776471	21.5294118	20.9017419	5.15552491	26.0572668	17.3715112	8.68575559	0.71741189	1.43482378	2.15223567	0.85763754	0.14236246	0.16464577	14578	1973	4.05424127	0
AT5G63040	19	89.3868421	10.6063158	13.4210526	94.9263158	5.07157895	14.5263158	12.9966551	2.42347922	15.4201343	10.2800896	5.14004478	0.71786616	1.43573232	2.15359848	0.85776382	0.14223618	0.16451277	14578	1974	5.36280856	0
AT4G36280	3	37.7766667	62.22	5.33333333	50	50	1	3.01475556	4.3184	7.33315556	4.88877037	2.44438519	0.71836705	1.43673409	2.15510114	0.85790291	0.14209709	0.16436494	14578	1975	0.69811864	0
AT4G34140	14	100	0	7.35714286	100	0	5.85714286	8.35714286	1	9.35714286	6.23809524	3.11904762	0.71982915	1.43965831	2.15948746	0.85830805	0.14169195	0.16390932	14578	1976	8.35714286	0
AT1G74490	11	100	0	7.36363636	72.666	27.333	3.6	8.36363636	1	9.36363636	6.24242424	3.12121212	0.72080024	1.44160047	2.16240071	0.85857642	0.14142358	0.16361186	14578	1977	8.36363636	0
AT5G18065	12	96.6483333	3.35	8.66666667	97.2216667	2.77666667	6.25	9.37618889	1.29033333	10.6665222	7.11101481	3.55550741	0.72155856	1.44311711	2.16467567	0.85878559	0.14121441	0.16338284	14578	1978	7.26648583	0
AT4G38240	43	91.8046512	7.97976744	11.3255814	90.4255814	9.56976744	13.7674419	11.3974105	1.90375506	13.3011655	8.8674437	4.43372185	0.72182381	1.44364761	2.16547142	0.85885867	0.14114133	0.16331124	14578	1979	5.9868051	0
AT5G16690	3	96.6666667	3.33333333	8.66666667	100	0	12.3333333	9.37777778	1.28888889	10.6666667	7.11111111	3.55555556	0.7225	1.445	2.1675	0.85904478	0.14095522	0.16310884	14578	1980	7.27586207	0
AT1G28260	8	100	0	7.375	100	0	5.25	8.375	1	9.375	6.25	3.125	0.7225	1.445	2.1675	0.85904478	0.14095522	0.16312179	14578	1981	8.375	0
AT1G75960	8	100	0	7.375	72.36	27.63875	4.625	8.375	1	9.375	6.25	3.125	0.7225	1.445	2.1675	0.85904478	0.14095522	0.16313474	14578	1982	8.375	0
AT5G16930	9	83.4866667	16.5066667	22.3333333	83.0833333	16.91	24.2222222	19.6453556	4.68648889	24.3318444	16.2212296	8.11061481	0.72279591	1.44559181	2.16838772	0.85912614	0.14087386	0.16305353	14578	1983	4.1919134	0
AT3G47340	24	98.6108333	1.38833333	7.875	97.7773333	2.222	1.86666667	8.76560313	1.10933125	9.87493438	6.58328958	3.29164479	0.72342137	1.44684275	2.17026412	0.85929793	0.14070207	0.16286761	14578	1984	7.90170035	0
AT3G44530	4	95.4525	4.545	9.25	89.32	10.675	9.5	9.82935625	1.4204125	11.2497688	7.49984583	3.74992292	0.72356404	1.44712809	2.17069213	0.85933709	0.14066291	0.16283522	14578	1985	6.92007163	0
AT5G12900	20	96.515	3.4835	8.75	85.9435	14.0545	6.3	9.4450625	1.30480625	10.7498688	7.16657917	3.58328958	0.72440228	1.44880456	2.17320685	0.85956688	0.14043312	0.16258211	14578	1986	7.23867049	0
AT4G02140	4	88.21	11.7825	14.75	85.7575	14.235	10.75	14.010975	2.73791875	16.7488938	11.1659292	5.58296458	0.72490929	1.44981858	2.17472787	0.85970567	0.14029433	0.16243434	14578	1987	5.11738159	0
AT3G29185	20	96.1065	3.8925	8.95	94.777	5.222	4.85	9.60153175	1.34837875	10.9499105	7.29994033	3.64997017	0.72566662	1.45133325	2.17699987	0.85991269	0.14008731	0.16220753	14578	1988	7.12079729	0
AT1G56145	5	100	0	7.4	90	10	3.6	8.4	1	9.4	6.26666667	3.13333333	0.72624113	1.45248227	2.1787234	0.86006951	0.13993049	0.16203882	14578	1989	8.4	0
AT1G67190	10	100	0	7.4	96.209	3.789	6.6	8.4	1	9.4	6.26666667	3.13333333	0.72624113	1.45248227	2.1787234	0.86006951	0.13993049	0.16205169	14578	1990	8.4	0
AT1G75100	15	100	0	7.4	90.8086667	9.18933333	4.6	8.4	1	9.4	6.26666667	3.13333333	0.72624113	1.45248227	2.1787234	0.86006951	0.13993049	0.16206456	14578	1991	8.4	0
AT4G27710	5	100	0	7.4	100	0	6.6	8.4	1	9.4	6.26666667	3.13333333	0.72624113	1.45248227	2.1787234	0.86006951	0.13993049	0.16207744	14578	1992	8.4	0
AT5G61990	5	100	0	7.4	76.838	23.158	7.8	8.4	1	9.4	6.26666667	3.13333333	0.72624113	1.45248227	2.1787234	0.86006951	0.13993049	0.16209032	14578	1993	8.4	0
AT5G63920	5	95.602	4.394	9.2	100	0	12.2	9.795384	1.404248	11.199632	7.46642133	3.73321067	0.72646143	1.45292286	2.17938428	0.86012959	0.13987041	0.1620336	14578	1994	6.97553708	0
AT5G43990	19	99.0421053	0.95684211	7.73684211	93.6031579	6.39368421	6.68421053	8.6627313	1.07402936	9.73676066	6.49117378	3.24558689	0.72647294	1.45294588	2.17941881	0.86013273	0.13986727	0.16204284	14578	1995	8.06563731	0
AT1G16330	4	42.06	57.93	7.25	60.415	39.5825	11	4.04935	5.199925	9.249275	6.16618333	3.08309167	0.72670291	1.45340582	2.18010872	0.86019541	0.13980459	0.16198309	14578	1996	0.77873239	0
AT5G18980	30	97.8696667	1.71266667	8.06666667	95.3753333	4.62233333	7.76666667	8.89481978	1.13815511	10.0329749	6.68864993	3.34432496	0.7276783	1.4553566	2.1830349	0.86046094	0.13953906	0.16168829	14578	1997	7.81512088	0
AT1G55350	77	99.3896104	0.60987013	7.62337662	98.201039	1.79844156	6.94805195	8.57684432	1.0464927	9.62333702	6.41555801	3.20777901	0.72809855	1.45619711	2.18429566	0.86057517	0.13942483	0.16156878	14578	1998	8.1957995	0
[truncated: 12,579 more rows]
