# Supplementary material for: Perturbation of Parentally Biased Gene Expression during Interspecific Hybridization
Source: PLoS One. 2015 Feb 26;10(2):e0117293. doi: 10.1371/journal.pone.0117293 (PMC4342222; doi:10.1371/journal.pone.0117293)
Supplement: S6 File — Identification of MEGs in C24 x Aa. (DAT) [file pone.0117293.s016.dat]

Gene	SNP/Gene	Mean(%at9-ColxAa)	Mean(%Aa-ColxAa)	Mean(Cov-ColxAa)	Mean(%at9-C24xAa)	Mean(%Aa-C24xAa)	Mean(Cov-C24xAa)	#mom_reads_C24xAa	#dad_reads_C24xAa	Adjusted Read #	Expected Mom	Expected Dad	O-E Mom	O-E Dad	Chi Square	Chi Dist	P Value	Benjamini P (q value)	#Rows	Count	#Mom:#Dad	Bias MEG
AT2G25050	1	100	0	5	60	20	5	4	2	6	4	2	0	0	0	0	1	1	14417	0	2	0
AT2G44600	1	50	50	2	70	30	10	8	4	12	8	4	0	0	0	0	1	1.00006937	14417	1	2	0
AT1G34355	1	50	50	10	71.42	28.57	7	5.9994	2.9999	8.9993	5.99953333	2.99976667	2.96319e-9	5.92639e-9	8.88958e-9	7.52282e-5	0.99992477	1.00006351	14417	2	1.99986666	0
AT2G42200	1	100	0	4	71.42	28.57	7	5.9994	2.9999	8.9993	5.99953333	2.99976667	2.96319e-9	5.92639e-9	8.88958e-9	7.52282e-5	0.99992477	1.00013289	14417	3	1.99986666	0
AT4G29020	2	95.45	4.545	7.5	71.425	28.565	7	5.99975	2.99955	8.9993	5.99953333	2.99976667	7.82468e-9	1.56494e-8	2.3474e-8	0.00012225	0.99987775	1.00015525	14417	4	2.0002167	0
AT1G59540	6	83.33	16.665	3.83333333	70.7916667	29.205	8	6.66333333	3.3364	9.99973333	6.66648889	3.33324444	1.49367e-6	2.98734e-6	4.48101e-6	0.00168899	0.99831101	0.99865736	14417	5	1.99716261	0
AT2G35370	20	74.06	25.784	30.5	67.5615	32.2875	35.1	24.7140865	12.3329125	37.046999	24.6979993	12.3489997	1.04785e-5	2.09569e-5	3.14354e-5	0.0044735	0.9955265	0.99594099	14417	6	2.00391323	0
AT3G01320	10	96	3.995	22.3	72.164	27.832	6.2	5.474168	2.725584	8.199752	5.46650133	2.73325067	1.07524e-5	2.15047e-5	3.22571e-5	0.00453159	0.99546841	0.99595199	14417	7	2.00843856	0
AT5G20410	26	96.5115385	3.48769231	13.8076923	70.8346154	29.1626923	7.76923077	6.50330473	3.26571686	9.7690216	6.51268107	3.25634053	0.0000135	2.69983e-5	4.04974e-5	0.00507751	0.99492249	0.99547488	14417	8	1.99138658	0
AT2G45730	10	82.973	17.022	17.7	68.712	31.28	17	12.68104	6.3176	18.99864	12.66576	6.33288	1.84338e-5	3.68676e-5	5.53015e-5	0.00593341	0.99406659	0.99468754	14417	9	2.00725592	0
AT3G02380	25	84.4	15.5947826	10.826087	70.3672	29.6272	9.4	7.6145168	3.7849568	11.3994736	7.59964907	3.79982453	2.90868e-5	5.81736e-5	0.00008726	0.00745319	0.99254681	0.99323574	14417	10	2.01178434	0
AT1G80770	24	88.1208333	11.6145833	10.8333333	70.9070833	29.0866667	8.29166667	6.87937899	3.41176944	10.2911484	6.86076563	3.43038281	5.04984e-5	0.000101	0.0001515	0.00982038	0.99017962	0.99093569	14417	11	2.0163669	0
AT2G47940	38	71.1665789	28.3497368	16.3947368	68.0910526	31.2423684	19.5526316	14.3135927	7.10870519	21.4222979	14.2815319	7.14076595	7.19735e-5	0.00014395	0.00021592	0.01172388	0.98827612	0.9890994	14417	12	2.01353021	0
AT1G08630	9	75.9177778	24.0744444	12.6666667	70.7833333	29.2077778	8.66666667	7.13455556	3.53134074	10.6658963	7.11059753	3.55529877	8.07227e-5	0.00016145	0.00024217	0.01241598	0.98758402	0.98847534	14417	13	2.0203532	0
AT5G27680	4	98.75	1.25	16.75	68.51	31.485	16.25	12.132875	6.1163125	18.2491875	12.166125	6.0830625	9.08722e-5	0.00018174	0.00027262	0.01317336	0.98682664	0.98778586	14417	14	1.98369115	0
AT5G02430	14	87.1228571	12.8742857	8.42857143	61.0742857	24.6357143	7.85714286	5.79869388	2.93566327	8.73435714	5.82290476	2.91145238	0.00010067	0.00020133	0.000302	0.01386499	0.98613501	0.98716209	14417	15	1.97525852	0
AT1G55550	11	61.7418182	38.2518182	13.5454545	68.5072727	31.4836364	20.1818182	14.8260132	7.35397025	22.1799835	14.7866556	7.39332782	0.00010476	0.00020952	0.00031427	0.01414397	0.98585603	0.98695135	14417	16	2.01605564	0
AT1G76110	7	78.1285714	21.8628571	13.1428571	68.75	31.2442857	18.1428571	13.4732143	6.66860612	20.1418204	13.4278803	6.71394014	0.00015305	0.00030611	0.00045916	0.01709574	0.98290426	0.98406463	14417	17	2.02039437	0
AT1G74880	5	86.666	13.332	3.6	69.384	30.614	10.6	8.354704	4.245084	12.599788	8.39985867	4.19992933	0.00024274	0.00048547	0.00072821	0.02152854	0.97847146	0.97969463	14417	18	1.96808921	0
AT4G24080	10	82.376	17.617	17.4	68.437	30.999	18.2	13.455534	6.641818	20.097352	13.3982347	6.69911733	0.00024505	0.0004901	0.00073514	0.02163083	0.97836917	0.97966025	14417	19	2.02588117	0
AT4G25240	8	74.29	25.7025	25	67.81875	32.17625	22.125	16.0048984	8.11899531	24.1238938	16.0825958	8.04129792	0.00037537	0.00075074	0.0011261	0.02676995	0.97323005	0.97458204	14417	20	1.97129051	0
AT5G13200	13	66.1138462	31.3176923	4.23076923	71.6546154	28.3430769	7.69230769	6.51189349	3.18023669	9.69213018	6.46142012	3.23071006	0.00039427	0.00078855	0.00118282	0.02743553	0.97256447	0.97398318	14417	21	2.04761285	0
AT1G76720	26	72.2707692	27.6453846	42.4615385	67.6319231	32.3615385	46.8076923	32.6569425	16.1476893	48.8046318	32.5364212	16.2682106	0.00044643	0.00089287	0.0013393	0.02919325	0.97080675	0.97229044	14417	22	2.02239105	0
AT3G54625	5	93.5	6.5	4	71.296	28.7	8.4	6.988864	3.4108	10.399664	6.93310933	3.46655467	0.00044837	0.00089674	0.0013451	0.02925638	0.97074362	0.97229476	14417	23	2.04903952	0
AT5G39980	3	100	0	4.66666667	72.7766667	27.22	6.33333333	5.60918889	2.72393333	8.33312222	5.55541481	2.77770741	0.00052051	0.00104102	0.00156153	0.03152117	0.96847883	0.97009374	14417	24	2.059224	0
AT2G32640	9	92.6122222	7.38333333	6.55555556	70.5866667	29.4055556	7	5.94106667	3.05838889	8.99945556	5.99963704	2.99981852	0.00057178	0.00114357	0.00171535	0.03303635	0.96696365	0.96864334	14417	25	1.94254782	0
AT1G08600	35	79.7954286	20.1994286	13.7142857	69.6597143	30.334	13.7428571	10.573235	5.16875829	15.7419933	10.4946622	5.2473311	0.00058827	0.00117654	0.00176481	0.03350897	0.96649103	0.96823718	14417	26	2.04560446	0
AT1G55190	12	89.45	10.54	90.9166667	67.8008333	32.1916667	40.6666667	28.5723389	14.0912778	42.6636167	28.4424111	14.2212056	0.00059352	0.00118705	0.00178057	0.03365818	0.96634182	0.96815497	14417	27	2.02766132	0
AT1G32550	26	68.6876923	31.3061538	19.8846154	68.0830769	31.9119231	17.3076923	12.7836095	6.52321746	19.3068269	12.8712179	6.43560897	0.00059631	0.00119262	0.00178893	0.03373708	0.96626292	0.9681432	14417	28	1.95970923	0
AT5G17570	7	76.1071429	23.8871429	8.71428571	70.19	29.8014286	11.5714286	9.12198571	4.44845102	13.5704367	9.04695782	4.52347891	0.00062222	0.00124444	0.00186666	0.03446173	0.96553827	0.96748438	14417	29	2.05059821	0
AT3G53402	6	82.385	17.61	11.6666667	70.0966667	29.9	12	9.4116	4.588	13.9996	9.33306667	4.66653333	0.00066082	0.00132164	0.00198246	0.03551396	0.96448604	0.9664972	14417	30	2.05135135	0
AT5G60210	54	81.52	18.4731481	20.8333333	70.0822222	29.4353704	11.1481481	8.81286996	4.2814987	13.0943687	8.7295791	4.36478955	0.0007947	0.00158939	0.00238409	0.03894295	0.96105705	0.96312801	14417	31	2.058361	0
AT2G20635	18	74.5138889	25.4822222	9.77777778	71.7572222	28.2388889	8	6.74057778	3.25911111	9.99968889	6.66645926	3.33322963	0.00082406	0.00164812	0.00247218	0.03965527	0.96034473	0.96248106	14417	32	2.06822583	0
AT5G57860	8	100	0	3.875	73.3325	26.665	6	5.39995	2.5999	7.99985	5.33323333	2.66661667	0.0008346	0.0016692	0.0025038	0.03990787	0.96009213	0.96229479	14417	33	2.07698373	0
AT2G20590	3	94.4433333	5.55333333	6	72.5	27.5	7	6.075	2.925	9	6	3	0.0009375	0.001875	0.0028125	0.04229439	0.95770561	0.95996953	14417	34	2.07692308	0
AT2G34780	44	90.8593182	9.13772727	8.72727273	64.8104545	28.6329545	9.79545455	7.34847862	3.80472805	11.1532067	7.43547111	3.71773555	0.00101778	0.00203557	0.00305335	0.04406637	0.95593363	0.95825999	14417	35	1.93140706	0
AT5G17000	8	68.52375	31.47	10	72.0275	27.96625	7.75	6.58213125	3.16738438	9.74951563	6.49967708	3.24983854	0.001046	0.00209201	0.00313801	0.04467251	0.95532749	0.95771897	14417	36	2.07809677	0
ATMG01320	2	70	30	14.5	67.305	32.69	29	20.51845	10.4801	30.99855	20.6657	10.33285	0.00104921	0.00209841	0.00314762	0.04474074	0.95525926	0.95771716	14417	37	1.95784868	0
AT5G16790	4	98.21	1.785	21.25	73.75	26.25	5.75	5.240625	2.509375	7.75	5.16666667	2.58333333	0.00105868	0.00211736	0.00317603	0.04494204	0.95505796	0.95758194	14417	38	2.08841843	0
AT4G38480	20	82.828	17.165	10.95	69.2045	30.7905	9.5	7.5744275	3.9250975	11.499525	7.66635	3.833175	0.00110219	0.00220437	0.00330656	0.04585523	0.95414477	0.95673286	14417	39	1.92974251	0
AT1G06770	2	94.44	5.555	10.5	68.5	31.49	12.5	9.5625	4.93625	14.49875	9.66583333	4.83291667	0.00110469	0.00220939	0.00331408	0.04590729	0.95409271	0.95674721	14417	40	1.93719929	0
AT3G62910	21	75.702381	24.29	13.7142857	68.4128571	31.58	12.9047619	9.82851633	5.07532381	14.9038401	9.93589342	4.96794671	0.00116042	0.00232085	0.00348127	0.04704971	0.95295029	0.95566808	14417	41	1.9365299	0
AT3G23760	18	81.2283333	18.765	13	70.0716667	29.9216667	12.9444444	10.070388	4.87319352	14.9435815	9.96238765	4.98119383	0.00117081	0.00234162	0.00351243	0.04725957	0.95274043	0.95552409	14417	42	2.06648637	0
AT5G51440	4	47.375	52.615	14.75	69.4425	30.5525	16.5	12.4580125	6.0411625	18.499175	12.3327833	6.16639167	0.0012716	0.0025432	0.00381479	0.04924924	0.95075076	0.95359494	14417	43	2.06218795	0
AT1G78730	4	71.7825	28.2125	5.75	71.875	28.125	8.25	6.9296875	3.3203125	10.25	6.83333333	3.41666667	0.00135865	0.00271731	0.00407596	0.05090494	0.94909506	0.95200052	14417	44	2.08705882	0
AT1G10360	23	86.6256522	13.3704348	6.47826087	69.9634783	30.0330435	7.26086957	6.0799569	3.18066011	9.26061701	6.17374468	3.08687234	0.00142477	0.00284953	0.0042743	0.05212707	0.94787293	0.95084081	14417	45	1.91153933	0
AT3G25900	23	86.2872727	13.7113636	4.72727273	71.5608696	28.4356522	8.91304348	7.37825142	3.53448204	10.9127335	7.27515564	3.63757782	0.00146096	0.00292193	0.00438289	0.05278412	0.94721588	0.95024782	14417	46	2.0875057	0
AT4G25450	14	83.97	16.0285714	9.64285714	64.6114286	25.0878571	9	6.81502857	3.25790714	10.0729357	6.71529048	3.35764524	0.00148135	0.0029627	0.00444405	0.05315055	0.94684945	0.94994631	14417	47	2.09184248	0
AT2G20290	11	93.8545455	6.14	22.8181818	68.4954545	31.4954545	28	20.1787273	9.81872727	29.9974545	19.998303	9.99915152	0.00162778	0.00325557	0.00488335	0.0557116	0.9442884	0.94744282	14417	48	2.05512657	0
AT3G10870	13	76.9676923	23.0246154	12.1538462	70.8607692	29.1323077	10.7692308	8.63115976	4.13732544	12.7684852	8.51232347	4.25616174	0.00165901	0.00331803	0.00497704	0.05624263	0.94375737	0.94697592	14417	49	2.08616892	0
AT1G12340	4	95.83	4.16	24	68.525	31.4725	11.25	8.7090625	4.54065625	13.2497188	8.83314583	4.41657292	0.00174306	0.00348611	0.00522917	0.05764718	0.94235282	0.94563239	14417	50	1.91801846	0
AT3G60540	16	85.26125	14.733125	11	68.411875	31.581875	11.8125	9.08115273	4.73060898	13.8117617	9.20784115	4.60392057	0.00174307	0.00348615	0.00522922	0.05764748	0.94235252	0.94569792	14417	51	1.91965829	0
AT1G71240	10	100	0	7.5	69.696	30.301	7.5	6.2272	3.272575	9.499775	6.33318333	3.16659167	0.00177359	0.00354718	0.00532077	0.058149	0.941851	0.94526042	14417	52	1.90284409	0
AT3G46600	10	77.738	22.256	20.1	69.766	30.227	15.4	11.743964	5.654958	17.398922	11.5992813	5.79964067	0.00180469	0.00360937	0.00541406	0.05865566	0.94134434	0.9448177	14417	53	2.0767553	0
AT5G19940	45	73.8202222	26.1726667	24.6222222	67.6991111	32.2957778	17.3555556	12.7495568	6.60511165	19.3546685	12.9031123	6.45155616	0.00182741	0.00365482	0.00548223	0.05902311	0.94097689	0.94451464	14417	54	1.93025607	0
AT5G26700	11	90.1209091	9.87454545	11.4545455	70.2372727	29.7590909	6.36363636	5.46964463	2.89376033	8.36340496	5.57560331	2.78780165	0.00201364	0.00402727	0.00604091	0.06195184	0.93804816	0.94164046	14417	55	1.89015122	0
AT5G59050	6	80.6533333	19.3433333	5.5	69.58	30.415	7.5	6.2185	3.281125	9.499625	6.33308333	3.16654167	0.00207314	0.00414627	0.00621941	0.06285858	0.93714142	0.94079576	14417	56	1.8952341	0
AT5G66280	16	65.005	34.990625	8.125	64.894375	31.191875	18.8125	13.2082543	6.86797148	20.0762258	13.3841505	6.69207526	0.00231165	0.0046233	0.00693495	0.0663682	0.9336318	0.93733772	14417	57	1.92316674	0
AT3G23530	29	69.8582759	30.0165517	29.3103448	68.8575862	31.1358621	25.3793103	18.4755805	8.90206706	27.3776476	18.251765	9.12588252	0.00274458	0.00548915	0.00823373	0.07230073	0.92769927	0.93144651	14417	58	2.07542589	0
AT3G12040	5	91.052	8.944	8	70.664	29.332	5.4	4.815856	2.583928	7.399784	4.93318933	2.46659467	0.00279071	0.00558142	0.00837214	0.0729042	0.9270958	0.93090543	14417	59	1.86377329	0
AT5G66550	8	79.58125	20.4125	23.25	67.6575	32.3375	15.375	11.4023406	5.97189063	17.3742313	11.5828208	5.79141042	0.00281219	0.00562438	0.00843657	0.07318343	0.92681657	0.93068987	14417	60	1.90933514	0
AT1G18320	5	78.95	21.044	10.2	68.562	31.432	9.6	7.581952	4.017472	11.599424	7.73294933	3.86647467	0.00294845	0.00589689	0.00884534	0.07493031	0.92506969	0.9290004	14417	61	1.88724452	0
AT5G36950	2	82.855	17.14	6	67.945	32.045	12.5	9.493125	5.005625	14.49875	9.66583333	4.83291667	0.00308594	0.00617188	0.00925782	0.0766522	0.9233478	0.92733578	14417	62	1.89649145	0
AT5G03370	6	78.765	21.2266667	33.6666667	68.65	30.9333333	25.3333333	18.3913333	8.83644444	27.2277778	18.1518519	9.07592593	0.00315953	0.00631907	0.0094786	0.07755798	0.92244202	0.92649063	14417	63	2.0813047	0
AT2G26760	8	76.7425	23.25125	11.125	68.945	31.05	8.125	6.60178125	3.5228125	10.1245938	6.74972917	3.37486458	0.00324288	0.00648577	0.00972865	0.07857107	0.92142893	0.92553758	14417	64	1.87400869	0
AT1G25220	5	80.482	19.51	17.8	67.21	32.784	19.2	13.90432	7.294528	21.198848	14.1325653	7.06628267	0.00368623	0.00737247	0.0110587	0.08375143	0.91624857	0.92039825	14417	65	1.90613018	0
AT5G49730	11	83.923	16.075	7.5	73.4081818	26.59	7.18181818	6.27204215	2.90964545	9.1816876	6.12112507	3.06056253	0.00372088	0.00744176	0.01116264	0.08414263	0.91585737	0.92006938	14417	66	2.15560358	0
AT4G34070	4	100	0	32	73.66	26.3375	7	6.1562	2.843625	8.999825	5.99988333	2.99994167	0.00407256	0.00814513	0.01221769	0.08801384	0.91198616	0.91624422	14417	67	2.16491274	0
AT1G77310	2	81.665	18.33	5.5	68.75	31.25	8	6.5	3.5	10	6.66666667	3.33333333	0.00416667	0.00833333	0.0125	0.08902071	0.91097929	0.91529643	14417	68	1.85714286	0
AT4G19960	13	93.7130769	6.28153846	12.6923077	73.9084615	26.0884615	6.76923077	6.00303432	2.76598817	8.76902249	5.84601499	2.9230075	0.00421741	0.00843483	0.01265224	0.08955891	0.91044109	0.91481943	14417	69	2.17030369	0
AT2G01540	8	92.2925	7.705	11.5	71.55625	28.43625	10.75	8.69229688	4.05689688	12.7491938	8.4994625	4.24973125	0.00437499	0.00874999	0.01312498	0.09120953	0.90879047	0.91322452	14417	70	2.14259744	0
AT2G21530	11	94.6672727	5.33	12.1818182	66.27	25.4627273	10.0909091	7.68724545	3.56942066	11.2566661	7.50444408	3.75222204	0.00445287	0.00890575	0.01335862	0.09201419	0.90798581	0.91247953	14417	71	2.15363954	0
AT1G17455	2	80.355	19.64	7.5	70	30	5.5	4.85	2.65	7.5	5	2.5	0.0045	0.009	0.0135	0.09249764	0.90750236	0.91205727	14417	72	1.83018868	0
AT2G43240	3	96.2933333	3.7	16	71.06	28.9333333	12.3333333	9.76406667	4.56844444	14.3325111	9.55500741	4.7775037	0.00457412	0.00914824	0.01372237	0.09325288	0.90674712	0.91136177	14417	73	2.13728476	0
ATMG00040	5	65.5	34.496	23.8	66.668	33.328	31.4	21.933752	11.464992	33.398744	22.2658293	11.1329147	0.00495267	0.00990534	0.01485802	0.09701661	0.90298339	0.90764216	14417	74	1.91310661	0
AT2G12905	3	66.6666667	33.3333333	15.6666667	66.6666667	33.3333333	29.6666667	20.7777778	10.8888889	31.6666667	21.1111111	10.5555556	0.00526316	0.01052632	0.01578947	0.0999959	0.9000041	0.90471057	14417	75	1.90816327	0
AT5G15140	53	78.7996226	21.1949057	21.0943396	69.3022642	29.6145283	17.7924528	13.3305727	6.26915098	19.5997236	13.0664824	6.53324121	0.0053376	0.0106752	0.0160128	0.10069685	0.89930315	0.904069	14417	76	2.12637608	0
AT1G15720	7	91.7428571	8.25142857	16.7142857	67.2342857	32.76	15	11.0851429	5.914	16.9991429	11.3327619	5.66638095	0.00541044	0.01082087	0.01623131	0.10137789	0.89862211	0.90344734	14417	77	1.87439007	0
AT1G11130	19	92.2494737	7.74421053	12.5263158	68.0647368	31.93	9.31578947	7.34076759	3.97453158	11.3152992	7.54353278	3.77176639	0.00545019	0.01090039	0.01635058	0.10174767	0.89825233	0.90313856	14417	78	1.84695163	0
AT1G28290	30	80.7303333	19.2646667	10.1333333	71.6556667	28.339	11.0666667	8.92989378	4.13618267	13.0660764	8.71071763	4.35535881	0.00551484	0.01102967	0.01654451	0.10234598	0.89765402	0.90259994	14417	79	2.15896988	0
AT4G01200	8	90.41875	9.575	15	68.8175	31.18	7	5.817225	3.1826	8.999825	5.99988333	2.99994167	0.00556079	0.01112157	0.01668236	0.10276911	0.89723089	0.90223741	14417	80	1.82782159	0
AT1G74010	18	78.77	21.2211111	51.6666667	67.6066667	32.3844444	100.388889	68.8695815	33.510384	102.379965	68.2533103	34.1266551	0.00556442	0.01112884	0.01669326	0.10280252	0.89719748	0.90226675	14417	81	2.05517136	0
AT2G01740	2	100	0	9	69.04	30.95	6.5	5.4876	3.01175	8.49935	5.66623333	2.83311667	0.00563158	0.01126317	0.01689475	0.1034176	0.8965824	0.90171109	14417	82	1.82206358	0
AT2G33420	13	81.1530769	18.8453846	3.76923077	75.6307692	24.3669231	5.61538462	5.24695858	2.36829645	7.61525503	5.07683669	2.53841834	0.00570069	0.01140137	0.01710206	0.10404658	0.89595342	0.90114137	14417	83	2.21549907	0
AT5G49880	27	81.9774074	13.0844444	32.962963	64.4666667	28.7174074	28.2222222	19.1939259	9.10469054	28.2986165	18.8657443	9.43287215	0.00570893	0.01141786	0.01712678	0.10412133	0.89587867	0.90112906	14417	84	2.108136	0
AT5G60760	20	78.6525	20.7865	12.25	70.8985	28.54	12.3	9.7205155	4.51042	14.2309355	9.48729033	4.74364517	0.00573335	0.0114667	0.01720006	0.10434255	0.89565745	0.9009694	14417	85	2.15512425	0
AT3G11520	14	90.8214286	9.17428571	7.28571429	72.3635714	27.63	9.57142857	7.92622755	3.64458571	11.5708133	7.71387551	3.85693776	0.00584575	0.0116915	0.01753725	0.10535446	0.89464554	0.90001429	14417	86	2.17479521	0
AT3G04520	41	89.94	10.0541463	13.1707317	72.8890244	27.1070732	8.63414634	7.29334503	3.34046437	10.6338094	7.08920627	3.54460313	0.00587832	0.01175664	0.01763497	0.10564584	0.89435416	0.89978394	14417	87	2.18333268	0
AT5G55520	22	77.4733333	22.5228571	5.38095238	73.0931818	26.9018182	8.31818182	7.08002376	3.23774215	10.3177659	6.87851061	3.4392553	0.00590354	0.01180708	0.01771062	0.10587086	0.89412914	0.89962033	14417	88	2.18671637	0
AT3G23080	15	89.0006667	10.996	6.6	73.4073333	26.5886667	7.86666667	6.77471022	3.09164178	9.866352	6.577568	3.288784	0.00590873	0.01181745	0.01772618	0.10591711	0.89408289	0.89963659	14417	89	2.19129858	0
AT1G03430	2	100	0	16	70	30	5	4.5	2.5	7	4.66666667	2.33333333	0.00595238	0.01190476	0.01785714	0.10630533	0.89369467	0.89930872	14417	90	1.8	0
AT1G62130	4	100	0	10	70	30	5	4.5	2.5	7	4.66666667	2.33333333	0.00595238	0.01190476	0.01785714	0.10630533	0.89369467	0.8993715	14417	91	1.8	0
AT3G60950	2	0	100	2	70	30	5	4.5	2.5	7	4.66666667	2.33333333	0.00595238	0.01190476	0.01785714	0.10630533	0.89369467	0.89943428	14417	92	1.8	0
AT2G23740	15	69.566	30.4266667	15.6	70.016	29.4213333	16.2	12.342592	5.766256	18.108848	12.0725653	6.03628267	0.00603968	0.01207935	0.01811903	0.10707736	0.89292264	0.89872003	14417	93	2.14048631	0
AT1G32760	3	100	0	11.6666667	72.3833333	27.6066667	9.66666667	7.99705556	3.66864444	11.6657	7.77713333	3.88856667	0.00621897	0.01243795	0.01865692	0.10864538	0.89135462	0.89720446	14417	94	2.17983936	0
AT4G23810	3	80	20	4.33333333	69.1666667	30.8333333	6	5.15	2.85	8	5.33333333	2.66666667	0.00630208	0.01260417	0.01890625	0.10936441	0.89063559	0.89654331	14417	95	1.80701754	0
AT2G36630	17	61.5041176	38.4882353	18.7058824	69.8347059	30.1564706	20.6470588	15.4188128	7.22642422	22.645237	15.0968247	7.54841234	0.00686743	0.01373486	0.02060228	0.11413229	0.88586771	0.89180607	14417	96	2.13367114	0
AT5G02620	5	82	18	3.6	76	24	5.6	5.256	2.344	7.6	5.06666667	2.53333333	0.00707509	0.01415018	0.02122526	0.11583304	0.88416696	0.89015608	14417	97	2.24232082	0
AT1G34750	4	85.7125	14.285	4	69.285	30.7125	5.5	4.810675	2.6891875	7.4998625	4.99990833	2.49995417	0.00716198	0.01432396	0.02148595	0.11653713	0.88346287	0.88950933	14417	98	1.78889534	0
AT1G14030	15	89.4366667	10.558	11	74.35	25.6466667	7.06666667	6.25406667	2.81236444	9.06643111	6.04428741	3.0221437	0.00728081	0.01456163	0.02184244	0.117493	0.88250701	0.88860899	14417	99	2.22377533	0
AT1G17580	36	82.1894444	17.6588889	13.3888889	71.7502778	28.2436111	11.6111111	9.33100448	4.27939707	13.6104015	9.07360103	4.53680051	0.00730212	0.01460424	0.02190636	0.11766353	0.88233647	0.88849933	14417	100	2.1804484	0
AT1G35190	15	90.554	9.442	3.6	75.872	24.1266667	5.73333333	5.34999467	2.38326222	7.73325689	5.15550459	2.5777523	0.00733709	0.01467418	0.02201126	0.11794286	0.88205714	0.88828009	14417	101	2.24481999	0
AT3G23670	22	79.545	20.4518182	8	74.2968182	25.6986364	7.18181818	6.3358624	2.84562934	9.18149174	6.12099449	3.06049725	0.0075426	0.0150852	0.0226278	0.119571	0.880429	0.8867024	14417	102	2.22652413	0
AT3G20820	26	99.5780769	0.30115385	230.423077	69.2719231	27.1980769	12	9.31263077	4.26376923	13.5764	9.05093333	4.52546667	0.00756668	0.01513337	0.02270005	0.1197603	0.8802397	0.88657369	14417	103	2.18413105	0
AT2G36895	11	74.3818182	25.6127273	6.45454545	74.0518182	25.9427273	7.54545455	6.58754628	2.95749669	9.54504298	6.36336198	3.18168099	0.00789812	0.01579624	0.02369436	0.12233486	0.87766514	0.88404237	14417	104	2.22740614	0
AT5G45700	12	67.36	32.6375	3.33333333	74.8058333	25.1891667	6.83333333	6.11173194	2.72125972	8.83299167	5.88866111	2.94433056	0.00845024	0.01690048	0.02535072	0.12650374	0.87349626	0.87990467	14417	105	2.24592011	0
AT1G17270	6	88.0333333	11.9616667	8.16666667	63.5166667	24.7133333	13	9.25716667	4.21273333	13.4699	8.97993333	4.48996667	0.0085589	0.01711779	0.02567669	0.12730757	0.87269243	0.87915637	14417	106	2.19742527	0
AT1G01140	60	94.5415	5.45016667	35.7666667	72.327	27.6665	10.6833333	8.7269345	3.95570442	12.6826389	8.45509261	4.22754631	0.00874006	0.01748012	0.02622018	0.12863623	0.87136377	0.8778792	14417	107	2.20616446	0
AT1G03055	2	75.71	24.285	6	68.57	31.425	6	5.1142	2.8855	7.9997	5.33313333	2.66656667	0.00898755	0.0179751	0.02696265	0.13042872	0.86957128	0.87613454	14417	108	1.77237914	0
AT3G01330	17	60.3129412	39.6811765	14.2352941	66.3835294	33.6070588	24.7647059	17.4396858	9.32268927	26.7623751	17.8415834	8.9207917	0.0090531	0.0181062	0.0271593	0.13089923	0.86910077	0.87572168	14417	109	1.87067114	0
AT1G73177	4	79.53	20.4625	17.5	66.6825	33.3125	15.5	11.3357875	6.1634375	17.499225	11.66615	5.833075	0.00935522	0.01871044	0.02806566	0.13304544	0.86695456	0.87362018	14417	110	1.8391989	0
AT4G01995	9	86.6666667	13.3333333	4.33333333	68.49	31.5055556	6	5.1094	2.89033333	7.99973333	5.33315556	2.66657778	0.00938779	0.01877558	0.02816337	0.13327469	0.86672531	0.87345022	14417	111	1.76775458	0
AT2G38500	3	100	0	1	68.8866667	31.11	5.33333333	4.67395556	2.6592	7.33315556	4.88877037	2.44438519	0.00943906	0.01887812	0.02831718	0.13363472	0.86636528	0.87314843	14417	112	1.75765477	0
AT3G57060	11	89.28	10.7163636	12	72.0027273	27.9890909	11.8181818	9.50941322	4.30780165	13.8172149	9.21147658	4.60573829	0.00963648	0.01927297	0.02890945	0.13501172	0.86498828	0.87182159	14417	113	2.20748632	0
AT3G17630	12	88.4845455	11.5145455	3.27272727	67.7458333	32.25	7.41666667	6.02448264	3.391875	9.41635764	6.27757176	3.13878588	0.01020364	0.02040729	0.03061093	0.13888877	0.86111123	0.86797459	14417	114	1.77615114	0
AT2G18280	28	65.0296296	34.9685185	3.40740741	63.7407143	30.2735714	7.71428571	5.91714082	3.3353898	9.25253061	6.16835374	3.08417687	0.01023092	0.02046184	0.03069276	0.1390724	0.8609276	0.86785017	14417	115	1.77404777	0
AT5G56270	21	78.1890476	21.8047619	11.7142857	72.0904762	27.902381	11.9047619	9.58219955	4.32171202	13.9039116	9.26927438	4.63463719	0.01056417	0.02112833	0.0316925	0.14129578	0.85870422	0.86566945	14417	116	2.21722306	0
AT4G21270	33	81.2824242	18.7118182	19.8787879	70.6993939	29.2933333	17.9090909	13.6616187	6.2461697	19.9077884	13.271859	6.63592948	0.01144623	0.02289245	0.03433868	0.14701173	0.85298827	0.85996726	14417	117	2.18719942	0
AT2G24640	4	100	0	18.25	73.745	26.2475	8.75	7.4526875	3.29665625	10.7493438	7.16622917	3.58311458	0.01145071	0.02290141	0.03435212	0.14704017	0.85295983	0.85999873	14417	118	2.2606808	0
AT1G14270	9	85.6925	14.305	5.875	67.7311111	32.2644444	6.77777778	5.5906642	3.18681235	8.77747654	5.85165103	2.92582551	0.01164016	0.02328031	0.03492047	0.14823758	0.85176242	0.8588515	14417	119	1.75431233	0
AT5G18940	69	68.4978261	31.4531884	27.3913043	69.2884058	30.6788406	32.5652174	23.56392	10.9906311	34.5545511	23.0363674	11.5181837	0.01208141	0.02416281	0.03624422	0.15098796	0.84901204	0.85613811	14417	120	2.14400062	0
AT3G49920	3	65.5533333	34.4433333	6	67.9333333	32.06	6	5.076	2.9236	7.9996	5.33306667	2.66653333	0.01239123	0.02478247	0.0371737	0.15288817	0.84711183	0.8542817	14417	121	1.73621562	0
AT1G21500	8	72.5575	27.435	100.125	65.9625	33.88375	92.875	62.2626719	32.4695328	94.7322047	63.1548031	31.5774016	0.01260234	0.02520468	0.03780701	0.15416883	0.84583117	0.85304988	14417	122	1.91757215	0
AT3G11850	1	85	15	20	72.72	27.27	11	8.9992	3.9997	12.9989	8.66593333	4.33296667	0.01281647	0.02563294	0.03844941	0.15545653	0.84454347	0.85181078	14417	123	2.24996875	0
AT5G40942	21	36.2390476	63.7566667	7.66666667	68.1390476	28.227619	19.4761905	14.2708907	6.49766485	20.7685556	13.8457037	6.92285185	0.01305705	0.02611409	0.03917114	0.15688999	0.84311001	0.85042447	14417	124	2.19631068	0
AT2G03440	4	100	0	31.75	75	25	7.5	6.625	2.875	9.5	6.33333333	3.16666667	0.01343202	0.02686404	0.04029605	0.15909716	0.84090284	0.84825751	14417	125	2.30434783	0
AT1G79510	10	82.378	17.617	4.4	78	22	5.2	5.056	2.144	7.2	4.8	2.4	0.01365333	0.02730667	0.04096	0.16038485	0.83961515	0.84701782	14417	126	2.35820896	0
AT5G51600	22	76.0936364	23.9018182	5.54545455	67.4227273	32.5736364	6.40909091	5.32118388	3.08767397	8.40885785	5.60590523	2.80295262	0.01446087	0.02892173	0.0433826	0.16499348	0.83500652	0.8424275	14417	127	1.72336326	0
AT4G18020	23	79.3982609	20.5991304	5.56521739	67.4286957	32.5673913	6.26086957	5.22162268	3.03900189	8.26062457	5.50708305	2.75354152	0.01479688	0.02959375	0.04439063	0.16687147	0.83312853	0.84059165	14417	128	1.71820317	0
AT3G61990	9	66.5577778	33.4366667	5.55555556	75.5833333	24.4144444	7.11111111	6.37481481	2.73613827	9.11095309	6.07396872	3.03698436	0.01490103	0.02980205	0.04470308	0.16744905	0.83255095	0.84006768	14417	129	2.32985843	0
AT5G39410	24	86.5008333	13.49	37.25	69.5425	30.4483333	31.7916667	23.1087198	10.6800326	33.7887524	22.525835	11.2629175	0.01508289	0.03016578	0.04524868	0.16845258	0.83154742	0.83911382	14417	130	2.1637312	0
AT3G03350	3	66.66	33.33	9	66.66	33.33	9	6.9994	3.9997	10.9991	7.33273333	3.66636667	0.01515275	0.03030551	0.04545826	0.16883639	0.83116361	0.83878522	14417	131	1.74998125	0
AT2G45190	4	74.995	24.9975	2.5	66.875	33.125	7.75	6.1828125	3.5671875	9.75	6.5	3.25	0.01547814	0.03095628	0.04643442	0.17061194	0.82938806	0.83705199	14417	132	1.73324573	0
AT4G11810	3	77.17	22.82	19	71.5633333	28.4266667	15.6666667	12.2115889	5.45351111	17.6651	11.7767333	5.88836667	0.01605703	0.03211406	0.04817109	0.17372316	0.82627684	0.8339704	14417	133	2.23921592	0
AT1G80820	3	100	0	5.66666667	66.6666667	33.3333333	8.33333333	6.55555556	3.77777778	10.3333333	6.88888889	3.44444444	0.01612903	0.03225806	0.0483871	0.174106	0.825894	0.83364235	14417	134	1.73529412	0
AT5G63700	32	78.2940625	21.5325	21.21875	65.7834375	34.0721875	21.40625	15.0817671	8.29357764	23.3753447	15.5835632	7.79178158	0.016158	0.03231601	0.04847401	0.1742598	0.8257402	0.83354548	14417	135	1.81848748	0
AT3G55665	3	31.8366667	68.1533333	71.6666667	66.0233333	33.9666667	146	97.3940667	50.5913333	147.9854	98.6569333	49.3284667	0.01616543	0.03233087	0.0484963	0.17429922	0.82570078	0.83356405	14417	136	1.92511366	0
AT5G38520	39	62.6530769	37.3423077	7.41025641	66.3579487	33.6371795	10.1538462	7.73788402	4.41546746	12.1533515	8.10223432	4.05111716	0.01638451	0.03276902	0.04915353	0.1754572	0.8245428	0.83245333	14417	137	1.75244957	0
AT4G13040	3	100	0	2	66.6666667	33.3333333	8	6.33333333	3.66666667	10	6.66666667	3.33333333	0.01666667	0.03333333	0.05	0.17693673	0.82306327	0.8310178	14417	138	1.72727273	0
AT1G30475	1	100	0	11	75	25	8	7	3	10	6.66666667	3.33333333	0.01666667	0.03333333	0.05	0.17693673	0.82306327	0.83107601	14417	139	2.33333333	0
AT5G06540	1	100	0	6	75	25	8	7	3	10	6.66666667	3.33333333	0.01666667	0.03333333	0.05	0.17693673	0.82306327	0.83113422	14417	140	2.33333333	0
AT5G65820	2	100	0	5.5	75	25	8	7	3	10	6.66666667	3.33333333	0.01666667	0.03333333	0.05	0.17693673	0.82306327	0.83119244	14417	141	2.33333333	0
AT5G15950	41	52.8607317	47.1336585	7.41463415	73.5656098	26.4292683	10.2195122	8.51804646	3.7009423	12.2189888	8.1459925	4.07299625	0.01699291	0.03398583	0.05097874	0.17863114	0.82136886	0.82953939	14417	142	2.30158856	0
AT4G37170	3	95.8333333	4.16666667	8.33333333	74.8833333	25.1066667	8.33333333	7.24027778	3.09222222	10.3325	6.88833333	3.44416667	0.01798184	0.03596368	0.05394551	0.18366527	0.81633473	0.82451295	14417	143	2.34144808	0
AT4G13370	5	80.554	19.444	8.2	76.592	23.402	6.6	6.055072	2.544532	8.599604	5.73306933	2.86653467	0.01808555	0.0361711	0.05425665	0.18418468	0.81581532	0.82404606	14417	144	2.37964074	0
AT2G36660	12	71.8591667	28.1383333	10.5833333	70.805	28.5916667	18.25	13.9219125	6.21797917	20.1398917	13.4265944	6.71329722	0.01827269	0.03654538	0.05481807	0.18511795	0.81488205	0.82316105	14417	145	2.23897703	0
AT1G20910	16	69.668125	30.323125	34.25	65.698125	34.294375	22.5	15.7820781	8.71623438	24.4983125	16.3322083	8.16610417	0.01853045	0.03706091	0.05559136	0.18639522	0.81360478	0.82192839	14417	146	1.81065325	0
AT2G28620	8	75.7128571	24.2842857	3.14285714	77.29125	22.7075	6.125	5.73408906	2.39083438	8.12492344	5.41661563	2.70830781	0.01860745	0.03721489	0.05582234	0.18677491	0.81322509	0.82160239	14417	147	2.39836315	0
AT2G45490	10	77.153	22.839	11.4	66.35	33.64	8.3	6.50705	3.79212	10.29917	6.86611333	3.43305667	0.01877721	0.03755443	0.05633164	0.1876092	0.8123908	0.82081703	14417	148	1.7159399	0
AT4G34020	11	84.4690909	15.53	3.81818182	76.6436364	23.3545455	6.63636364	6.08635041	2.54989256	8.63624298	5.75749532	2.87874766	0.01878346	0.03756692	0.05635038	0.18763981	0.81236019	0.82084362	14417	149	2.38690465	0
AT4G04670	14	83.995	16.0033333	8.75	75.8542857	24.1407143	7.35714286	6.58070816	2.77606684	9.356775	6.23785	3.118925	0.01884491	0.03768982	0.05653473	0.18794077	0.81205923	0.82059704	14417	150	2.37051503	0
AT1G78995	7	69.44	30.55	10.2857143	75.03	24.9614286	8.28571429	7.21677143	3.06823265	10.2850041	6.85666939	3.42833469	0.01891202	0.03782404	0.05673606	0.18826885	0.81173115	0.820323	14417	151	2.35209394	0
AT3G24460	4	89.505	10.4875	12.75	66.66	33.33	6.75	5.49955	3.249775	8.749325	5.83288333	2.91644167	0.01904909	0.03809818	0.05714727	0.18893702	0.81106298	0.81970522	14417	152	1.69228639	0
AT3G11740	13	65.275	34.7208333	2.16666667	66.7392308	33.2569231	6.46153846	5.31238107	3.14890888	8.46128994	5.64085996	2.82042998	0.019128	0.03825601	0.05738401	0.18932056	0.81067944	0.81937504	14417	153	1.68705456	0
AT1G33110	2	91.665	8.33	8.5	66.36	33.635	8	6.3088	3.6908	9.9996	6.6664	3.3332	0.01918243	0.03836486	0.05754729	0.1895846	0.8104154	0.81916559	14417	154	1.70933131	0
AT2G21640	2	72.915	27.08	10	37.5	18.055	8.5	4.1875	2.534675	6.722175	4.48145	2.240725	0.01928095	0.0385619	0.05784284	0.19006151	0.80993849	0.81874093	14417	155	1.65208557	0
AT1G14390	3	100	0	4.66666667	77.14	22.8566667	6.33333333	5.88553333	2.44758889	8.33312222	5.55541481	2.77770741	0.01961658	0.03923316	0.05884974	0.1916767	0.8083233	0.81716549	14417	156	2.40462496	0
AT5G57890	5	80.276	19.716	12.4	73.052	26.942	12	9.76624	4.23304	13.99928	9.33285333	4.66642667	0.02012504	0.04025007	0.06037511	0.19409595	0.80590405	0.81477691	14417	157	2.30714569	0
AT1G29120	6	100	0	3.5	66.6666667	33.3333333	6.16666667	5.11111111	3.05555556	8.16666667	5.44444444	2.72222222	0.02040816	0.04081633	0.06122449	0.19542905	0.80457095	0.81348617	14417	158	1.67272727	0
AT1G64150	11	82.3463636	17.6481818	7.81818182	61.5409091	31.3836364	8.54545455	6.25895041	3.68187438	9.94082479	6.62721653	3.31360826	0.02046409	0.04092817	0.06139226	0.1956912	0.8043088	0.81327816	14417	159	1.69993589	0
AT1G14755	5	68.762	30.836	56.2	65.596	34.396	41.8	28.419128	15.377528	43.796656	29.1977707	14.5988853	0.02076475	0.0415295	0.06229425	0.19709414	0.80290586	0.81191651	14417	160	1.8480947	0
AT1G79270	2	100	0	2	66.665	33.33	6	4.9999	2.9998	7.9997	5.33313333	2.66656667	0.02082162	0.04164323	0.06246485	0.19735827	0.80264173	0.81170635	14417	161	1.66674445	0
AT1G29410	1	33.33	66.66	3	66.66	33.33	6	4.9996	2.9998	7.9994	5.33293333	2.66646667	0.0208349	0.04166979	0.06250469	0.1974199	0.8025801	0.81170097	14417	162	1.66664444	0
AT1G72530	1	100	0	16	66.66	33.33	6	4.9996	2.9998	7.9994	5.33293333	2.66646667	0.0208349	0.04166979	0.06250469	0.1974199	0.8025801	0.81175791	14417	163	1.66664444	0
AT3G16175	2	81.19	18.8	11	66.66	33.33	6	4.9996	2.9998	7.9994	5.33293333	2.66646667	0.0208349	0.04166979	0.06250469	0.1974199	0.8025801	0.81181487	14417	164	1.66664444	0
AT4G39890	1	100	0	4	66.66	33.33	6	4.9996	2.9998	7.9994	5.33293333	2.66646667	0.0208349	0.04166979	0.06250469	0.1974199	0.8025801	0.81187183	14417	165	1.66664444	0
AT5G19840	1	100	0	2	66.66	33.33	6	4.9996	2.9998	7.9994	5.33293333	2.66646667	0.0208349	0.04166979	0.06250469	0.1974199	0.8025801	0.8119288	14417	166	1.66664444	0
AT5G15700	13	94.1023077	5.89692308	4.07692308	77.0392308	22.9523077	6.53846154	6.03718047	2.50072781	8.53790828	5.69193886	2.84596943	0.02094045	0.0418809	0.06282136	0.19790901	0.80209099	0.81149094	14417	167	2.41416937	0
AT3G55850	22	96.5472727	3.45090909	9	71.7736364	27.9545455	15.8181818	12.3532843	5.42190083	17.7751851	11.8501234	5.92506171	0.02136441	0.04272882	0.06409322	0.19986037	0.80013963	0.80957352	14417	168	2.27840469	0
AT1G69710	3	50	50	2	66.6666667	33.3333333	5.66666667	4.77777778	2.88888889	7.66666667	5.11111111	2.55555556	0.02173913	0.04347826	0.06521739	0.20156804	0.79843196	0.80790242	14417	169	1.65384615	0
AT2G33793	6	75	25	2.66666667	66.6666667	33.3333333	5.66666667	4.77777778	2.88888889	7.66666667	5.11111111	2.55555556	0.02173913	0.04347826	0.06521739	0.20156804	0.79843196	0.80795912	14417	170	1.65384615	0
AT3G06980	22	75.0922727	24.9013636	20.4090909	70.5668182	29.2086364	23.1363636	17.3265957	7.75781632	25.084412	16.7229413	8.36147066	0.02179034	0.04358068	0.06537102	0.20180018	0.79819982	0.80778091	14417	171	2.23343721	0
AT1G06690	22	97.3718182	2.62590909	16	77.5745455	22.4236364	6.22727273	5.83077851	2.39638099	8.2271595	5.484773	2.7423865	0.02182767	0.04365534	0.06548301	0.20196923	0.79803077	0.80766652	14417	172	2.43316006	0
AT3G54180	16	76.79875	23.19375	22.75	65.461875	34.531875	21.375	14.9924758	8.38118828	23.3736641	15.5824427	7.79122135	0.02233674	0.04467348	0.06701022	0.2042593	0.7957407	0.80540534	14417	173	1.7888246	0
AT1G02020	3	100	0	5	66.6666667	33.3333333	5.33333333	4.55555556	2.77777778	7.33333333	4.88888889	2.44444444	0.02272727	0.04545455	0.06818182	0.20599732	0.79400268	0.80370264	14417	174	1.64	0
AT4G20840	4	97.0325	2.9625	24	65.44	34.5525	20	14.088	7.9105	21.9985	14.6656667	7.33283333	0.02275374	0.04550748	0.06826122	0.20611453	0.79388547	0.80364041	14417	175	1.78092409	0
AT1G03630	61	71.2616393	28.7306557	25.7540984	70.614918	29.3765574	24.4590164	18.2717144	8.18521698	26.4569314	17.6379542	8.81897712	0.02277202	0.04554405	0.06831607	0.20619546	0.79380454	0.80361492	14417	176	2.23228222	0
AT3G14450	4	49.9975	49.995	3	66.665	33.3325	5.25	4.4999125	2.74995625	7.24986875	4.83324583	2.41662292	0.02298892	0.04597784	0.06896677	0.20715285	0.79284715	0.80270206	14417	177	1.63635785	0
AT2G13360	59	56.0811864	43.9155932	8.13559322	75.1532203	24.8433898	8.71186441	7.54724665	3.16432244	10.7115691	7.14104606	3.57052303	0.02310571	0.04621142	0.06931712	0.20766635	0.79233365	0.80223852	14417	178	2.3851067	0
AT4G05520	20	57.0315	42.9635	9.35	68.9875	26.006	14.8	11.21015	4.848888	16.059038	10.7060253	5.35301267	0.02373819	0.04747638	0.07121457	0.2104235	0.7895765	0.79950305	14417	179	2.3119012	0
AT1G08840	1	100	0	2	80	20	5	5	2	7	4.66666667	2.33333333	0.02380952	0.04761905	0.07142857	0.21073197	0.78926803	0.79924683	14417	180	2.5	0
AT1G09180	2	100	0	8	80	20	5	5	2	7	4.66666667	2.33333333	0.02380952	0.04761905	0.07142857	0.21073197	0.78926803	0.79930297	14417	181	2.5	0
AT1G09195	2	77.5	22.5	4.5	80	20	5	5	2	7	4.66666667	2.33333333	0.02380952	0.04761905	0.07142857	0.21073197	0.78926803	0.79935912	14417	182	2.5	0
AT1G09600	1	60	40	5	80	20	5	5	2	7	4.66666667	2.33333333	0.02380952	0.04761905	0.07142857	0.21073197	0.78926803	0.79941528	14417	183	2.5	0
AT1G10417	2	100	0	2	80	20	5	5	2	7	4.66666667	2.33333333	0.02380952	0.04761905	0.07142857	0.21073197	0.78926803	0.79947145	14417	184	2.5	0
AT1G20720	1	83.33	16.66	6	80	20	5	5	2	7	4.66666667	2.33333333	0.02380952	0.04761905	0.07142857	0.21073197	0.78926803	0.79952762	14417	185	2.5	0
AT1G27720	3	91.6666667	8.33333333	6.33333333	66.6666667	33.3333333	5	4.33333333	2.66666667	7	4.66666667	2.33333333	0.02380952	0.04761905	0.07142857	0.21073197	0.78926803	0.79958381	14417	186	1.625	0
AT1G52150	1	66.66	33.33	3	80	20	5	5	2	7	4.66666667	2.33333333	0.02380952	0.04761905	0.07142857	0.21073197	0.78926803	0.79964	14417	187	2.5	0
AT1G61550	1				80	20	5	5	2	7	4.66666667	2.33333333	0.02380952	0.04761905	0.07142857	0.21073197	0.78926803	0.79969619	14417	188	2.5	0
AT1G73090	1	66.66	33.33	3	80	20	5	5	2	7	4.66666667	2.33333333	0.02380952	0.04761905	0.07142857	0.21073197	0.78926803	0.7997524	14417	189	2.5	0
AT2G03110	2	83.33	16.665	3	80	20	5	5	2	7	4.66666667	2.33333333	0.02380952	0.04761905	0.07142857	0.21073197	0.78926803	0.79980861	14417	190	2.5	0
AT2G03340	1	66.66	33.33	3	80	20	5	5	2	7	4.66666667	2.33333333	0.02380952	0.04761905	0.07142857	0.21073197	0.78926803	0.79986483	14417	191	2.5	0
AT2G16575	1				80	20	5	5	2	7	4.66666667	2.33333333	0.02380952	0.04761905	0.07142857	0.21073197	0.78926803	0.79992106	14417	192	2.5	0
AT2G24530	1	100	0	5	80	20	5	5	2	7	4.66666667	2.33333333	0.02380952	0.04761905	0.07142857	0.21073197	0.78926803	0.7999773	14417	193	2.5	0
AT2G25590	1	100	0	14	80	20	5	5	2	7	4.66666667	2.33333333	0.02380952	0.04761905	0.07142857	0.21073197	0.78926803	0.80003355	14417	194	2.5	0
AT2G28940	2	77.77	22.22	9	80	20	5	5	2	7	4.66666667	2.33333333	0.02380952	0.04761905	0.07142857	0.21073197	0.78926803	0.8000898	14417	195	2.5	0
AT2G30170	2	100	0	3	80	20	5	5	2	7	4.66666667	2.33333333	0.02380952	0.04761905	0.07142857	0.21073197	0.78926803	0.80014606	14417	196	2.5	0
AT2G32470	1	100	0	4	80	20	5	5	2	7	4.66666667	2.33333333	0.02380952	0.04761905	0.07142857	0.21073197	0.78926803	0.80020233	14417	197	2.5	0
AT2G39300	1	25	75	4	80	20	5	5	2	7	4.66666667	2.33333333	0.02380952	0.04761905	0.07142857	0.21073197	0.78926803	0.80025861	14417	198	2.5	0
AT2G40850	1	100	0	1	80	20	5	5	2	7	4.66666667	2.33333333	0.02380952	0.04761905	0.07142857	0.21073197	0.78926803	0.80031489	14417	199	2.5	0
AT3G01015	2	58.33	41.665	2.5	80	20	5	5	2	7	4.66666667	2.33333333	0.02380952	0.04761905	0.07142857	0.21073197	0.78926803	0.80037118	14417	200	2.5	0
AT3G19050	1	100	0	2	80	20	5	5	2	7	4.66666667	2.33333333	0.02380952	0.04761905	0.07142857	0.21073197	0.78926803	0.80042749	14417	201	2.5	0
AT3G22150	1	100	0	4	80	20	5	5	2	7	4.66666667	2.33333333	0.02380952	0.04761905	0.07142857	0.21073197	0.78926803	0.80048379	14417	202	2.5	0
AT3G44660	1	100	0	1	80	20	5	5	2	7	4.66666667	2.33333333	0.02380952	0.04761905	0.07142857	0.21073197	0.78926803	0.80054011	14417	203	2.5	0
AT3G44790	1	100	0	1	80	20	5	5	2	7	4.66666667	2.33333333	0.02380952	0.04761905	0.07142857	0.21073197	0.78926803	0.80059644	14417	204	2.5	0
AT3G45750	1	100	0	9	80	20	5	5	2	7	4.66666667	2.33333333	0.02380952	0.04761905	0.07142857	0.21073197	0.78926803	0.80065277	14417	205	2.5	0
AT3G49400	1	100	0	6	80	20	5	5	2	7	4.66666667	2.33333333	0.02380952	0.04761905	0.07142857	0.21073197	0.78926803	0.80070911	14417	206	2.5	0
AT3G52130	1	100	0	9	80	20	5	5	2	7	4.66666667	2.33333333	0.02380952	0.04761905	0.07142857	0.21073197	0.78926803	0.80076546	14417	207	2.5	0
AT3G56300	1	100	0	4	80	20	5	5	2	7	4.66666667	2.33333333	0.02380952	0.04761905	0.07142857	0.21073197	0.78926803	0.80082181	14417	208	2.5	0
AT3G59080	2	91.665	8.33	12.5	80	20	5	5	2	7	4.66666667	2.33333333	0.02380952	0.04761905	0.07142857	0.21073197	0.78926803	0.80087818	14417	209	2.5	0
AT4G19010	2	100	0	6.5	80	20	5	5	2	7	4.66666667	2.33333333	0.02380952	0.04761905	0.07142857	0.21073197	0.78926803	0.80093455	14417	210	2.5	0
AT4G22860	2	100	0	1	80	20	5	5	2	7	4.66666667	2.33333333	0.02380952	0.04761905	0.07142857	0.21073197	0.78926803	0.80099093	14417	211	2.5	0
AT4G33980	2	75	25	2.5	80	20	5	5	2	7	4.66666667	2.33333333	0.02380952	0.04761905	0.07142857	0.21073197	0.78926803	0.80104732	14417	212	2.5	0
AT5G06690	1	100	0	1	80	20	5	5	2	7	4.66666667	2.33333333	0.02380952	0.04761905	0.07142857	0.21073197	0.78926803	0.80110371	14417	213	2.5	0
AT5G20480	2	100	0	3.5	80	20	5	5	2	7	4.66666667	2.33333333	0.02380952	0.04761905	0.07142857	0.21073197	0.78926803	0.80116012	14417	214	2.5	0
AT5G40405	1	100	0	2	80	20	5	5	2	7	4.66666667	2.33333333	0.02380952	0.04761905	0.07142857	0.21073197	0.78926803	0.80121653	14417	215	2.5	0
AT5G43050	1	95	0	20	80	20	5	5	2	7	4.66666667	2.33333333	0.02380952	0.04761905	0.07142857	0.21073197	0.78926803	0.80127295	14417	216	2.5	0
AT5G46880	1	75	25	4	80	20	5	5	2	7	4.66666667	2.33333333	0.02380952	0.04761905	0.07142857	0.21073197	0.78926803	0.80132938	14417	217	2.5	0
AT5G50170	1	60	40	5	80	20	5	5	2	7	4.66666667	2.33333333	0.02380952	0.04761905	0.07142857	0.21073197	0.78926803	0.80138581	14417	218	2.5	0
AT3G62000	6	86.11	13.8883333	3.33333333	66.0033333	33.9916667	6.16666667	5.07020556	3.09615278	8.16635833	5.44423889	2.72211944	0.02569706	0.05139412	0.07709118	0.21872125	0.78127875	0.79332975	14417	219	1.63758248	0
AT1G07440	12	65.39	34.6033333	5.5	78.53	21.4658333	5.91666667	5.64635833	2.27006181	7.91642014	5.27761343	2.63880671	0.02576407	0.05152814	0.07729221	0.21899898	0.78100102	0.79310359	14417	220	2.4873148	0
AT2G38330	18	93.8211111	5.94388889	17.6666667	74.4977778	25.4961111	10.1111111	8.53255309	3.57794012	12.1104932	8.07366214	4.03683107	0.02608245	0.0521649	0.07824735	0.22031326	0.77968674	0.79182472	14417	221	2.38476687	0
AT2G21960	15	85.8933333	14.102	16.1333333	73.058	26.936	13.3333333	10.7410667	4.59146667	15.3325333	10.2216889	5.11084444	0.02639028	0.05278057	0.07917085	0.22157579	0.77842421	0.79059822	14417	222	2.33935416	0
AT1G53140	9	88.3322222	11.6655556	6.33333333	65.4211111	34.5722222	9.66666667	7.32404074	4.34198148	11.6660222	7.77734815	3.88867407	0.02642129	0.05284259	0.07926388	0.22170254	0.77829746	0.79052519	14417	223	1.68679686	0
AT2G26750	11	76.9690909	15.7572727	8.72727273	63.1454545	33.2145455	8.63636364	6.45347107	3.86852893	10.322	6.88133333	3.44066667	0.02660329	0.05320658	0.07980987	0.22244477	0.77755523	0.78982694	14417	224	1.6681977	0
AT1G11950	1	81.25	18.75	16	65.21	34.78	23	15.9983	8.9994	24.9977	16.6651333	8.33256667	0.02668246	0.05336491	0.08004737	0.22276677	0.77723323	0.78955548	14417	225	1.7777074	0
AT1G71380	3	100	0	3.66666667	76.78	23.2133333	7.33333333	6.63053333	2.70231111	9.33284444	6.2218963	3.11094815	0.02683816	0.05367631	0.08051447	0.22339858	0.77660142	0.78896926	14417	226	2.45365284	0
AT1G67370	2	63.46	36.535	10.5	75.69	24.305	8.5	7.43365	3.065925	10.499575	6.99971667	3.49985833	0.02690082	0.05380165	0.08070247	0.22365231	0.7763477	0.78876707	14417	227	2.42460269	0
AT1G55915	2	84.52	15.47	6.5	75.71	24.285	8.5	7.43535	3.064225	10.499575	6.99971667	3.49985833	0.02711201	0.05422402	0.08133604	0.22450504	0.77549496	0.78795622	14417	228	2.42650262	0
AT1G08845	19	91.2910526	8.11631579	12.5789474	77.1494737	22.8473684	7.05263158	6.44106814	2.61134072	9.05240886	6.03493924	3.01746962	0.02733096	0.05466192	0.08199288	0.22538533	0.77461467	0.78711726	14417	229	2.46657516	0
AT5G08000	9	99.6722222	0	29.7777778	77.7777778	22.2222222	6.55555556	6.09876543	2.45679012	8.55555556	5.7037037	2.85185185	0.02736358	0.05472717	0.08209075	0.22551616	0.77448384	0.78703979	14417	230	2.48241206	0
AT4G20430	5	100	0	5.6	40	20	6.8	3.72	2.36	6.08	4.05333333	2.02666667	0.02741228	0.05482456	0.08223684	0.22571131	0.77428869	0.78689694	14417	231	1.57627119	0
AT5G52340	6	77.2583333	22.735	6.83333333	75.7566667	24.2416667	8.5	7.43931667	3.06054167	10.4998583	6.99990556	3.49995278	0.02758353	0.05516707	0.0827506	0.22639608	0.77360392	0.78625645	14417	232	2.43071896	0
AT5G41100	10	95.59	4.409	6.2	76.859	23.137	7.4	6.687566	2.712138	9.399704	6.26646933	3.13323467	0.02829702	0.05659404	0.08489106	0.22922453	0.77077547	0.78343697	14417	233	2.4657912	0
AT2G28830	2	97.22	2.775	17	43.75	10.795	9.5	5.15625	2.025525	7.181775	4.78785	2.393925	0.02834645	0.0566929	0.08503936	0.22941906	0.77058094	0.78329447	14417	234	2.54563632	0
AT5G62550	4	88.8866667	11.11	2.66666667	65.8325	34.165	5.25	4.45620625	2.7936625	7.24986875	4.83324583	2.41662292	0.02941271	0.05882542	0.08823812	0.23357092	0.76642908	0.77912904	14417	235	1.5951126	0
AT2G46830	46	86.8524444	13.1453333	4.97777778	77.5945652	22.4002174	6.86956522	6.33040926	2.53879754	8.86920681	5.91280454	2.95640227	0.02949425	0.05898849	0.08848274	0.23388502	0.76611498	0.77886465	14417	236	2.49346754	0
AT2G22840	9	80.0788889	19.9155556	8.11111111	75.0244444	24.9722222	9.77777778	8.33572346	3.4417284	11.7774519	7.85163457	3.92581728	0.02984628	0.05969255	0.08953883	0.23523574	0.76476426	0.77754629	14417	237	2.42195853	0
AT3G22880	19	90.6278947	9.36526316	19.3157895	65.1957895	34.8005263	8.26315789	6.38723102	3.87562244	10.2628535	6.84190231	3.42095115	0.03021469	0.06042939	0.09064408	0.23664007	0.76335993	0.77617323	14417	238	1.64805296	0
AT3G46610	17	82.1152941	17.8794118	10.8235294	73.5470588	26.4494118	12.8235294	10.4313287	4.3917481	14.8230768	9.88205121	4.94102561	0.03053068	0.06106137	0.09159205	0.23783713	0.76216287	0.77501072	14417	239	2.37521108	0
AT2G25940	8	93.75	6.25	5.25	75.27625	24.72	9.5	8.15124375	3.3484	11.4996438	7.66642917	3.83321458	0.03065902	0.06131803	0.09197705	0.23832137	0.76167863	0.77457296	14417	240	2.43436977	0
AT5G60150	4	51.1325	48.86	6.25	76.0475	23.9475	8.5	7.4640375	3.0355375	10.499575	6.99971667	3.49985833	0.03080037	0.06160073	0.0924011	0.23885344	0.76114656	0.77408649	14417	241	2.45888496	0
AT4G27070	17	78.7588235	21.2352941	17.3529412	72.3741176	27.6205882	16.7058824	13.0907349	5.61426298	18.7049979	12.4699986	6.23499931	0.03089925	0.0617985	0.09269775	0.23922486	0.76077514	0.77376333	14417	242	2.33169251	0
AT4G03100	4	100	0	3.25	77.0825	22.915	7.5	6.7811875	2.718625	9.4998125	6.33320833	3.16660417	0.03168778	0.06337557	0.09506335	0.24216378	0.75783622	0.77082862	14417	243	2.49434457	0
AT1G67420	20	80.426	19.5695	7.95	74.1145	25.8785	11.75	9.70845375	4.04072375	13.7491775	9.16611833	4.58305917	0.03208858	0.06417716	0.09626573	0.24364223	0.75635777	0.7693791	14417	244	2.40265219	0
AT5G23720	10	94.051	5.947	5.9	78.355	21.642	6.5	6.093075	2.40673	8.499805	5.66653667	2.83326833	0.0321069	0.06421381	0.09632071	0.24370959	0.75629041	0.76936487	14417	245	2.53168199	0
AT5G61990	5	100	0	7.4	76.838	23.158	7.8	6.993364	2.806324	9.799688	6.53312533	3.26656267	0.0324224	0.06484481	0.09726721	0.24486594	0.75513406	0.76824274	14417	246	2.49200164	0
AT1G17665	9	52.3111111	47.6833333	3.66666667	64.8788889	35.1144444	10	7.48788889	4.51144444	11.9993333	7.99955556	3.99977778	0.03272717	0.06545433	0.0981815	0.24597708	0.75402292	0.76716644	14417	247	1.65975421	0
AT4G08590	15	82.764	17.228	11.8	75.4053333	24.5906667	9.6	8.238912	3.360704	11.599616	7.73307733	3.86653867	0.03308757	0.06617513	0.0992627	0.24728378	0.75271622	0.76589102	14417	248	2.45154349	0
AT1G76310	11	93.3327273	6.66636364	3.90909091	65.0918182	34.9045455	6.72727273	5.37890413	3.34812397	8.7270281	5.81801873	2.90900937	0.03314215	0.06628429	0.09942644	0.24748098	0.75251902	0.7657444	14417	249	1.6065427	0
AT3G06030	11	86.7418182	13.2563636	8.72727273	78.0318182	21.9654545	6.81818182	6.32035124	2.49764463	8.81799587	5.87866391	2.93933196	0.03318572	0.06637144	0.09955716	0.24763829	0.75236171	0.76563837	14417	250	2.53052463	0
AT2G40760	22	80.2254545	19.7681818	30.9090909	71.2972727	28.695	23.4545455	17.7224512	7.73028182	25.4527331	16.9684887	8.48424435	0.03350089	0.06700178	0.10050268	0.24877276	0.75122724	0.76453784	14417	251	2.29260092	0
AT1G64200	3	71.7166667	28.2733333	29	70.3633333	29.6266667	33	24.2199	10.7768	34.9967	23.3311333	11.6655667	0.03385631	0.06771263	0.10156894	0.2500451	0.7499549	0.76329685	14417	252	2.24741111	0
AT4G15510	19	87.1268421	12.8668421	6.68421053	76.4552632	23.5415789	8.36842105	7.39809834	2.97005845	10.3681568	6.91210452	3.45605226	0.03417049	0.06834098	0.10251146	0.25116366	0.74883634	0.7622122	14417	253	2.49089318	0
AT1G32080	11	72.4790909	27.5172727	6.45454545	78.3745455	21.6209091	6.63636364	6.20121983	2.43484215	8.63606198	5.75737466	2.87868733	0.03421673	0.06843346	0.10265019	0.25132782	0.74867218	0.76209891	14417	254	2.54686729	0
AT5G59730	12	99.5483333	0.45	23	79.3641667	20.6333333	6	5.76185	2.238	7.99985	5.33323333	2.66661667	0.03444669	0.06889338	0.10334008	0.25214236	0.74785764	0.76132352	14417	255	2.57455317	0
AT5G56730	10	85.919	14.072	15.1	72.993	27.002	15.2	12.094936	5.104304	17.19924	11.46616	5.73308	0.03448053	0.06896106	0.10344159	0.25226196	0.74773804	0.76125552	14417	256	2.36955636	0
AT1G64430	18	93.7538889	6.245	11.6666667	78.2166667	21.7788889	6.77777778	6.30135185	2.47612469	8.77747654	5.85165103	2.92582551	0.03455962	0.06911924	0.10367886	0.25254126	0.74745874	0.76102491	14417	257	2.54484432	0
AT1G22540	17	91.0476471	8.94647059	17.2941176	71.9782353	28.0147059	19.6470588	15.1416062	6.50406574	21.645672	14.430448	7.21522399	0.03504715	0.0700943	0.10514145	0.25425518	0.74574482	0.7593335	14417	258	2.32802171	0
AT5G16370	8	83.995	16.00375	14.75	73.21	26.785	14.625	11.7069625	4.91730625	16.6242688	11.0828458	5.54142292	0.03514635	0.07029271	0.10543906	0.25460232	0.74539768	0.75903365	14417	259	2.38076742	0
AT1G60600	17	90.3347059	9.66294118	3.82352941	79.3547059	20.6435294	6.05882353	5.80796159	2.25075502	8.05871661	5.37247774	2.68623887	0.03529958	0.07059915	0.10589873	0.25513742	0.74486258	0.75854233	14417	260	2.58045036	0
AT1G32850	5	39.996	59.994	3.6	76.534	23.458	8.4	7.428856	2.970472	10.399328	6.93288533	3.46644267	0.03548117	0.07096235	0.10644352	0.25576995	0.74423005	0.75795172	14417	261	2.50090087	0
AT4G37760	19	80.1436842	19.8510526	9.78947368	64.6673684	35.3263158	9.73684211	7.29655956	4.43966759	11.7362271	7.82415143	3.91207572	0.03557615	0.0711523	0.10672845	0.25610006	0.74389994	0.75766905	14417	262	1.64349231	0
AT3G14940	3	67.5566667	32.4333333	53.6666667	68.8766667	31.1133333	76.6666667	53.8054444	24.8535556	78.659	52.4393333	26.2196667	0.03558893	0.07117785	0.10676678	0.25614443	0.74385557	0.75767739	14417	263	2.16489928	0
AT2G29680	14	85.6342857	14.3614286	6.28571429	73.7214286	26.2735714	13.2857143	10.7944184	4.49063163	15.28505	10.1900333	5.09501667	0.03584692	0.07169383	0.10754075	0.25703848	0.74296152	0.7568202	14417	264	2.40376394	0
AT2G33640	2	100	0	1	65	35	5.5	4.575	2.925	7.5	5	2.5	0.036125	0.07225	0.108375	0.25799819	0.74200181	0.755896	14417	265	1.56410256	0
AT2G15880	9	96.2955556	3.70333333	3.22222222	71.4811111	17.4066667	6.22222222	5.44771358	2.08308148	7.53079506	5.02053004	2.51026502	0.03634791	0.07269582	0.10904373	0.25876453	0.74123547	0.75516867	14417	266	2.61521867	0
AT3G03773	24	82.1595833	17.8325	25.2916667	71.51	28.4829167	23	17.4473	7.55107083	24.9983708	16.6655806	8.33279028	0.03666751	0.07333501	0.11000252	0.25985873	0.74014127	0.75410718	14417	267	2.31057295	0
AT4G25315	12	85.3541667	14.6391667	10.8333333	74.8775	25.1175	10.9166667	9.17412708	3.74199375	12.9161208	8.61074722	4.30537361	0.03686055	0.0737211	0.11058165	0.26051709	0.73948291	0.75348965	14417	268	2.4516682	0
AT1G49975	14	79.0464286	20.9521429	5.71428571	74.0778571	25.9164286	12.5714286	10.3126449	4.25806531	14.5707102	9.7138068	4.8569034	0.03691725	0.07383451	0.11075176	0.26071011	0.73928989	0.75334622	14417	269	2.42190858	0
AT4G09467	4	66.035	33.96	12.5	64.5475	35.4475	12.75	9.22980625	5.51955625	14.7493625	9.83290833	4.91645417	0.03699131	0.07398261	0.11097392	0.26096194	0.73903806	0.75314283	14417	270	1.67220078	0
AT1G11690	5	86.092	13.9	8.8	64.634	35.36	7.6	5.912184	3.68736	9.599544	6.399696	3.199848	0.03713738	0.07427476	0.11141214	0.26145788	0.73854212	0.75269064	14417	271	1.60336501	0
AT2G05070	6	67.955	31.95	307.333333	67.5433333	32.4466667	403.166667	273.312206	131.814144	405.12635	270.084233	135.042117	0.03857983	0.07715967	0.1157395	0.26629791	0.73370209	0.74781075	14417	272	2.07346645	0
AT4G33820	5	69.082	30.91	21.4	70.726	29.266	30.8	22.783608	10.013928	32.797536	21.865024	10.932512	0.03859116	0.07718231	0.11577347	0.2663355	0.7336645	0.7478253	14417	273	2.27519191	0
AT2G07783	9	68.1911111	31.7022222	260.888889	67.7277778	32.2388889	279.111111	190.035753	90.982321	281.018074	187.345383	93.6726914	0.03863502	0.07727004	0.11590506	0.26648107	0.73351893	0.74772979	14417	274	2.08871076	0
AT5G20680	22	100	0	4.72222222	78.0427273	21.9531818	7.22727273	6.64036074	2.58661632	9.22697707	6.15131804	3.07565902	0.03887992	0.07775984	0.11663976	0.2672921	0.7327079	0.74695587	14417	275	2.56719974	0
AT2G21820	3	50	50	2	81.11	18.8866667	5.33333333	5.32586667	2.00728889	7.33315556	4.88877037	2.44438519	0.03908001	0.07816001	0.11724002	0.26795259	0.73204741	0.7463353	14417	276	2.65326366	0
AT1G78770	12	88.4675	11.5233333	30.8333333	71.1625	28.5608333	25.0833333	18.8499271	8.16400903	27.0139361	18.0092907	9.00464537	0.03923916	0.07847832	0.11771748	0.26847663	0.73152337	0.74585378	14417	277	2.30890571	0
AT3G29290	2	85.71	14.285	7	77.77	22.22	7.5	6.83275	2.6665	9.49925	6.33283333	3.16641667	0.03946364	0.07892729	0.11839093	0.26921375	0.73078625	0.74515492	14417	278	2.5624414	0
AT5G60840	16	80.428125	19.565625	13.75	74.500625	25.49375	12	9.940075	4.05925	13.999325	9.33288333	4.66644167	0.03950352	0.07900704	0.11851055	0.26934444	0.73065556	0.74507436	14417	279	2.44874669	0
AT3G13970	3	67.67	32.32	11.3333333	74.5233333	25.4733333	12	9.9428	4.0568	13.9996	9.33306667	4.66653333	0.03983415	0.07966829	0.11950244	0.27042524	0.72957476	0.74402486	14417	280	2.45089726	0
AT1G55500	6	86.5516667	13.445	11	64.335	35.6583333	11	8.07685	4.92241667	12.9992667	8.66617778	4.33308889	0.04007617	0.08015234	0.12022852	0.27121322	0.72878678	0.74327384	14417	281	1.64083022	0
AT1G54560	4	25	75	3.25	79.52	20.475	6.25	5.97	2.2796875	8.2496875	5.49979167	2.74989583	0.04020077	0.08040155	0.12060232	0.27161786	0.72838214	0.74291371	14417	282	2.61877999	0
AT4G09680	6	96.1783333	3.81833333	12.3333333	79.4016667	20.5916667	6.33333333	6.02877222	2.30413889	8.33291111	5.55527407	2.77763704	0.04035813	0.08071627	0.1210744	0.27212788	0.72787212	0.74244604	14417	283	2.61649688	0
AT3G22810	4	98.5275	1.47	13	73.06	26.935	16.25	12.87225	5.3769375	18.2491875	12.166125	6.0830625	0.04098368	0.08196735	0.12295103	0.27414436	0.72585564	0.74044158	14417	284	2.39397427	0
AT4G00520	4	100	0	13	75	25	11.25	9.4375	3.8125	13.25	8.83333333	4.41666667	0.04132272	0.08264544	0.12396816	0.27523008	0.72476992	0.73938636	14417	285	2.47540984	0
AT4G17610	27	61.5837037	38.4114815	9.85185185	64.2340741	35.7603704	11.1111111	8.13711934	4.97337449	13.1104938	8.74032922	4.37016461	0.04163026	0.08326051	0.12489077	0.27621058	0.72378942	0.73843833	14417	286	1.63613646	0
AT3G52680	1	75	25	4	40	0	5	3	1	4	2.66666667	1.33333333	0.04166667	0.08333333	0.125	0.27632639	0.72367361	0.73837243	14417	287	3	0
AT5G10710	35	80.6985714	19.2982857	6.08571429	78.9494286	21.0465714	6.74285714	6.32344718	2.41914024	8.74258743	5.82839162	2.91419581	0.04204934	0.08409868	0.12614802	0.27754017	0.72245983	0.73718616	14417	288	2.61392335	0
AT2G32179	3	88.8866667	11.11	3	72.3866667	27.6033333	19.3333333	14.9947556	6.33664444	21.3314	14.2209333	7.11046667	0.042107	0.084214	0.126321	0.27772253	0.72227747	0.73705226	14417	289	2.36635584	0
AT1G65230	17	84.1252941	15.8694118	9.29411765	78.2470588	21.75	7.29411765	6.70743253	2.58647059	9.29390311	6.19593541	3.0979677	0.04222596	0.08445191	0.12667787	0.27809828	0.72190172	0.73672096	14417	290	2.59327616	0
AT5G61900	10	95.616	4.381	7.3	78.757	21.235	6.9	6.434233	2.465215	8.899448	5.93296533	2.96648267	0.04235138	0.08470276	0.12705414	0.27849383	0.72150617	0.73636943	14417	291	2.61000886	0
AT1G02730	14	85	15	4.42857143	64.3042857	35.6928571	5.92857143	4.81232551	3.11607653	7.92840204	5.28560136	2.64280068	0.0423774	0.0847548	0.12713219	0.27857579	0.72142421	0.7363379	14417	292	1.54435408	0
AT2G35650	12	96.2541667	3.7425	12.8333333	78.2125	21.7833333	7.33333333	6.73558333	2.59744444	9.33302778	6.22201852	3.11100926	0.04238959	0.08477918	0.12716877	0.27861419	0.72138581	0.73635083	14417	293	2.5931578	0
AT5G45510	5	95.296	4.7	21.8	71.778	28.218	23	17.50894	7.49014	24.99908	16.6660533	8.33302667	0.04262904	0.08525809	0.12788713	0.27936713	0.72063287	0.73563436	14417	294	2.3375985	0
AT5G10240	37	74.9216216	24.8421622	27.2702703	64.4940541	35.3805405	29.1621622	19.8078606	11.3177306	31.1255912	20.7503942	10.3751971	0.04281217	0.08562434	0.12843652	0.27994135	0.72005865	0.73510024	14417	295	1.75016188	0
AT5G27560	25	80.9732	19.0224	15.4	75.0364	24.9584	11.36	9.52413504	3.83527424	13.3594093	8.90627285	4.45313643	0.04286346	0.08572692	0.12859038	0.28010192	0.71989808	0.73498836	14417	296	2.48329961	0
AT5G47720	5	76	24	3.4	80.568	19.428	5.8	5.672944	2.126824	7.799768	5.19984533	2.59992267	0.04304404	0.08608808	0.12913212	0.28066641	0.71933359	0.73446405	14417	297	2.66733119	0
AT5G01470	31	85.27	14.5083871	12.2580645	76.53	23.2316129	8.90322581	7.81363871	3.06836296	10.8820017	7.25466778	3.62733389	0.04306862	0.08613723	0.12920585	0.28074313	0.71925687	0.73443773	14417	298	2.54651709	0
AT3G48950	2	76.185	23.805	8	64.57	35.42	31	21.0167	11.9802	32.9969	21.9979333	10.9989667	0.04376861	0.08753721	0.13130581	0.28291805	0.71708195	0.73226877	14417	299	1.75428624	0
AT5G23920	11	63.44	36.5563636	13.3636364	72.7890909	27.2027273	18.0909091	14.1682083	5.92122066	20.0894289	13.3929526	6.69647631	0.04487594	0.08975188	0.13462782	0.2863188	0.7136812	0.72884762	14417	300	2.39278505	0
AT1G53250	15	88.5486667	11.446	10.0666667	76.4346667	23.5593333	9.4	8.18485867	3.21457733	11.399436	7.599624	3.799812	0.04506797	0.09013594	0.13520391	0.28690368	0.71309632	0.7283019	14417	301	2.54616947	0
AT3G51440	6	98.8083333	1.19	10.8333333	74.77	25.2216667	12.1666667	10.0970167	4.06863611	14.1656528	9.44376852	4.72188426	0.04518674	0.09037349	0.13556023	0.28726474	0.71273526	0.72798471	14417	302	2.4816711	0
AT1G08860	7	84.0071429	15.9871429	16.5714286	73.2285714	26.7671429	16.4285714	13.0304082	5.39745918	18.4278673	12.2852449	6.14262245	0.04519798	0.09039597	0.13559395	0.28729888	0.71270112	0.72800142	14417	303	2.41417447	0
AT4G03600	3	100	0	6	79.36	20.63	6.66666667	6.29066667	2.37533333	8.666	5.77733333	2.88866667	0.0456112	0.0912224	0.1368336	0.28855065	0.71144935	0.72677427	14417	304	2.64833006	0
AT5G66960	5	96	4	7.2	76.644	23.348	9.2	8.051248	3.148016	11.199264	7.466176	3.733088	0.045848	0.091696	0.137544	0.28926508	0.71073492	0.7260959	14417	305	2.5575626	0
AT1G23950	6	99.2416667	0.75666667	42	78.9283333	21.07	7	6.52498333	2.4749	8.99988333	5.99992222	2.99996111	0.04594879	0.09189758	0.13784637	0.28956853	0.71043147	0.72583732	14417	306	2.63646343	0
AT5G05240	6	80.345	19.6516667	8.5	77.58	22.4116667	8.16666667	7.3357	2.83028611	10.1659861	6.77732407	3.38866204	0.04600395	0.0920079	0.13801185	0.28973444	0.71026556	0.72571925	14417	307	2.59185811	0
AT4G27700	13	77.8484615	21.8684615	26.6923077	71.8530769	28.1369231	23.4615385	17.8578373	7.60135503	25.4591923	16.9727949	8.48639744	0.04615033	0.09230066	0.13845099	0.29017418	0.70982582	0.72532135	14417	308	2.34929657	0
AT1G54160	12	96.6663636	3.33272727	4.09090909	82.2216667	17.7766667	5.16666667	5.24811944	1.91846111	7.16658056	4.77772037	2.38886019	0.04631399	0.09262798	0.13894197	0.29066489	0.70933511	0.7248713	14417	309	2.73558813	0
AT2G27210	36	91.9033333	8.09333333	10.0277778	74.9919444	25.0016667	11.8611111	9.89487785	3.96547546	13.8603533	9.24023555	4.62011777	0.0463794	0.09275879	0.13913819	0.29086073	0.70913927	0.72472254	14417	310	2.49525636	0
AT5G49215	5	95.236	4.76	8.4	77.614	22.376	8.2	7.364348	2.834832	10.19918	6.79945333	3.39972667	0.04693112	0.09386225	0.14079337	0.29250644	0.70749357	0.72309193	14417	311	2.59780756	0
AT1G75460	9	79.4433333	20.5544444	4.44444444	78.8688889	21.1277778	7.11111111	6.60845432	2.50241975	9.11087407	6.07391605	3.03695802	0.04704233	0.09408466	0.14112699	0.29283681	0.70716319	0.72280551	14417	312	2.64082567	0
AT5G35400	1	87.5	12.5	16	75	25	12	10	4	14	9.33333333	4.66666667	0.04761905	0.0952381	0.14285714	0.29454301	0.70545699	0.72111269	14417	313	2.5	0
AT1G76820	9	79.15	20.8466667	18.2222222	63.9977778	35.9977778	15.4444444	10.8841012	6.55965679	17.443758	11.629172	5.81458601	0.04773603	0.09547205	0.14320808	0.29488765	0.70511235	0.72081151	14417	314	1.65924858	0
AT5G23870	22	73.1172727	26.8736364	20.9545455	71.0568182	28.9345455	30.8636364	22.930718	9.93025289	32.8609709	21.9073139	10.953657	0.0478085	0.09561701	0.14342551	0.29510093	0.70489907	0.72064458	14417	315	2.30917764	0
AT2G04540	15	81.9986667	17.9973333	13.8666667	74.2566667	25.736	13.7333333	11.1979156	4.53441067	15.7323262	10.4882175	5.24410874	0.04802259	0.09604518	0.14406777	0.29572987	0.70427013	0.72005265	14417	316	2.46954155	0
AT1G72330	4	100	0	2	81.665	18.33	5.5	5.491575	2.00815	7.499725	4.99981667	2.49990833	0.04836703	0.09673405	0.14510108	0.29673839	0.70326161	0.71907253	14417	317	2.73464383	0
AT2G03330	2	100	0	3.5	81.665	18.33	5.5	5.491575	2.00815	7.499725	4.99981667	2.49990833	0.04836703	0.09673405	0.14510108	0.29673839	0.70326161	0.71912353	14417	318	2.73464383	0
AT2G03750	6	69.4433333	30.555	2.16666667	81.665	18.33	5.5	5.491575	2.00815	7.499725	4.99981667	2.49990833	0.04836703	0.09673405	0.14510108	0.29673839	0.70326161	0.71917454	14417	319	2.73464383	0
AT2G19340	2	66.66	33.33	3	81.665	18.33	5.5	5.491575	2.00815	7.499725	4.99981667	2.49990833	0.04836703	0.09673405	0.14510108	0.29673839	0.70326161	0.71922555	14417	320	2.73464383	0
AT2G25450	2	100	0	32	81.665	18.33	5.5	5.491575	2.00815	7.499725	4.99981667	2.49990833	0.04836703	0.09673405	0.14510108	0.29673839	0.70326161	0.71927658	14417	321	2.73464383	0
AT3G04130	2	100	0	4	81.665	18.33	5.5	5.491575	2.00815	7.499725	4.99981667	2.49990833	0.04836703	0.09673405	0.14510108	0.29673839	0.70326161	0.71932761	14417	322	2.73464383	0
AT4G21820	2	70.83	29.165	8.5	81.665	18.33	5.5	5.491575	2.00815	7.499725	4.99981667	2.49990833	0.04836703	0.09673405	0.14510108	0.29673839	0.70326161	0.71937864	14417	323	2.73464383	0
AT5G38040	2	100	0	5	81.665	18.33	5.5	5.491575	2.00815	7.499725	4.99981667	2.49990833	0.04836703	0.09673405	0.14510108	0.29673839	0.70326161	0.71942969	14417	324	2.73464383	0
AT5G38510	2	100	0	1.5	81.665	18.33	5.5	5.491575	2.00815	7.499725	4.99981667	2.49990833	0.04836703	0.09673405	0.14510108	0.29673839	0.70326161	0.71948074	14417	325	2.73464383	0
AT1G15300	5	100	0	9.6	80.362	19.636	6.2	5.982444	2.217432	8.199876	5.466584	2.733292	0.04867968	0.09735935	0.14603903	0.29765029	0.70234971	0.71859881	14417	326	2.69791543	0
AT4G14330	25	83.3004	16.692	15.88	73.7188	24.942	12.92	10.524469	4.2225064	14.7469754	9.83131691	4.91565845	0.04887034	0.09774067	0.14661101	0.29820473	0.70179527	0.7180825	14417	327	2.49246963	0
AT1G03687	2	100	0	7	79.165	20.83	7	6.54155	2.4581	8.99965	5.99976667	2.99988333	0.04892343	0.09784687	0.1467703	0.29835892	0.70164108	0.71797569	14417	328	2.66122208	0
AT1G75540	2	87.5	12.5	3.5	79.165	20.83	7	6.54155	2.4581	8.99965	5.99976667	2.99988333	0.04892343	0.09784687	0.1467703	0.29835892	0.70164108	0.71802665	14417	329	2.66122208	0
AT4G02430	20	80.6055	19.389	8.95	63.6645	36.3335	7.35	5.67934075	3.67051225	9.349853	6.23323533	3.11661767	0.0492199	0.0984398	0.1476597	0.29921805	0.70078195	0.71719836	14417	330	1.54728832	0
AT4G21070	2	80.83	19.165	11	77.5	22.5	8.5	7.5875	2.9125	10.5	7	3.5	0.04930804	0.09861607	0.14792411	0.2994729	0.7005271	0.71698844	14417	331	2.60515021	0
AT3G23700	10	78.104	21.889	18.1	73.472	26.521	16.3	12.975936	5.322923	18.298859	12.1992393	6.09961967	0.04945044	0.09890087	0.14835131	0.29988409	0.70011591	0.71661847	14417	332	2.43774633	0
AT3G53230	19	77.4921053	22.5010526	35.8421053	64.16	35.8321053	23.1052632	15.8243368	9.27910222	25.1034391	16.735626	8.36781302	0.04962157	0.09924314	0.1488647	0.30037734	0.69962266	0.71616443	14417	333	1.7053737	0
AT1G14530	17	78.8429412	21.1529412	8.52941176	77.4811765	22.5117647	8.58823529	7.65426574	2.93336332	10.5876291	7.05841938	3.52920969	0.05029921	0.10059841	0.15089762	0.30232097	0.69767903	0.71422556	14417	334	2.6093821	0
AT2G03090	20	99.7725	0.227	30.45	69.2005	25.7975	20	14.8401	6.1595	20.9996	13.9997333	6.99986667	0.05044497	0.10088994	0.15133491	0.30273708	0.69726292	0.71385027	14417	335	2.4093027	0
AT3G01331	4	75.0825	24.9075	245.75	67.78	32.21	328	223.3184	106.6488	329.9672	219.978133	109.989067	0.05072041	0.10144082	0.15216123	0.3035215	0.6964785	0.71309783	14417	336	2.09396074	0
AT4G19710	44	78.2888636	21.7025	37.25	70.59	29.1334091	35.6590909	26.1717523	11.3887088	37.5604611	25.0403074	12.5201537	0.05112427	0.10224854	0.15337282	0.30466721	0.69533279	0.71197534	14417	337	2.29804385	0
AT5G51380	1	80	20	10	63.63	36.36	11	7.9993	4.9996	12.9989	8.66593333	4.33296667	0.05128126	0.10256252	0.15384379	0.30511117	0.69488883	0.7115713	14417	338	1.599988	0
AT3G15340	6	57.2566667	42.74	23.3333333	72.6766667	27.315	20.3333333	15.7775889	6.55405	22.3316389	14.8877593	7.44387963	0.05318442	0.10636883	0.15955325	0.31043183	0.68956817	0.70617305	14417	339	2.40730371	0
AT2G03760	2	50	50	2	63.33	36.665	5.5	4.48315	3.016575	7.499725	4.99981667	2.49990833	0.05339085	0.10678169	0.16017254	0.31100229	0.68899771	0.70563899	14417	340	1.48617223	0
AT3G53310	2	70.83	29.165	5	63.33	36.665	5.5	4.48315	3.016575	7.499725	4.99981667	2.49990833	0.05339085	0.10678169	0.16017254	0.31100229	0.68899771	0.70568912	14417	341	1.48617223	0
AT3G57010	2				63.33	36.665	5.5	4.48315	3.016575	7.499725	4.99981667	2.49990833	0.05339085	0.10678169	0.16017254	0.31100229	0.68899771	0.70573926	14417	342	1.48617223	0
AT4G29770	2	100	0	5	63.33	36.665	5.5	4.48315	3.016575	7.499725	4.99981667	2.49990833	0.05339085	0.10678169	0.16017254	0.31100229	0.68899771	0.7057894	14417	343	1.48617223	0
AT5G56000	22	87.7268182	12.2045455	239.045455	64.6786364	33.9259091	250.090909	162.75539	85.8456145	248.601004	165.734003	82.8670014	0.05353238	0.10706476	0.16059715	0.31139267	0.68860733	0.70543963	14417	344	1.89590803	0
AT5G52882	43	88.1909302	11.802093	51.4651163	71.984186	28.0097674	24.6976744	18.7784199	7.91776117	26.6961811	17.797454	8.89872702	0.05406919	0.10813839	0.16220758	0.31286787	0.68713213	0.70397839	14417	345	2.37168304	0
AT1G28310	8	100	0	4.125	82.5	17.5	5.375	5.434375	1.940625	7.375	4.91666667	2.45833333	0.05451293	0.10902587	0.1635388	0.31408089	0.68591911	0.70278558	14417	346	2.80032206	0
AT3G53900	25	84.8076	15.186	23.72	72.4308	27.562	21.96	16.9058037	7.0526152	23.9584189	15.9722793	7.98613963	0.05456127	0.10912254	0.16368381	0.31421268	0.68578732	0.70270048	14417	347	2.39709713	0
AT1G56350	10	90.529	9.468	11.8	77.125	22.867	9.4	8.24975	3.149498	11.399248	7.59949867	3.79974933	0.05563878	0.11127755	0.16691633	0.31713296	0.68286704	0.69975791	14417	348	2.61938569	0
AT1G78050	17	85.2658824	14.7276471	15.9411765	63.7141176	36.2782353	18.1176471	12.543499	7.57276263	20.1162616	13.4108411	6.70542053	0.05609509	0.11219018	0.16828527	0.31835974	0.68164026	0.69855045	14417	349	1.65639669	0
AT3G60840	8	69.8625	30.135	5.375	63.275	36.71875	10	7.3275	4.671875	11.999375	7.99958333	3.99979167	0.05646494	0.11292988	0.16939483	0.31934979	0.68065021	0.69758541	14417	350	1.56842809	0
AT3G20440	3	43.3333333	50	3.33333333	80.2366667	19.76	6.66666667	6.34911111	2.31733333	8.66644444	5.77762963	2.88881481	0.05652683	0.11305366	0.16958049	0.31951509	0.68048491	0.69746559	14417	351	2.73983506	0
AT1G44780	15	92.1706667	7.82333333	25.6	63.0986667	36.9	6.93333333	5.37484089	3.5584	8.93324089	5.95549393	2.97774696	0.05661293	0.11322586	0.16983878	0.31974488	0.68025512	0.69727964	14417	352	1.51046563	0
AT4G29940	27	89.4344444	10.0977778	11.8148148	76.472963	23.0588889	9.92592593	8.59064966	3.28880823	11.8794579	7.91963859	3.9598193	0.05685308	0.11370616	0.17055924	0.32038473	0.67961527	0.6966733	14417	353	2.61208592	0
AT1G47740	4	71.25	28.75	4.25	63.035	36.9625	6.25	4.9396875	3.31015625	8.24984375	5.49989583	2.74994792	0.05706169	0.11412339	0.17118508	0.32093927	0.67906073	0.69615434	14417	354	1.49228228	0
AT3G07630	15	85.2566667	14.736	13.6	74.8653333	25.1286667	13.4	11.0319547	4.36724133	15.399196	10.2661307	5.13306533	0.05712828	0.11425656	0.17138484	0.32111603	0.67888397	0.69602263	14417	355	2.52606939	0
AT1G70060	2	100	0	1	78.025	21.965	8.5	7.632125	2.867025	10.49915	6.99943333	3.49971667	0.05719016	0.11438033	0.17157049	0.32128018	0.67871982	0.69590382	14417	356	2.66203643	0
AT4G30490	7	70.2457143	29.7485714	10.4285714	63.3457143	36.6442857	12.2857143	8.78247347	5.50201224	14.2844857	9.52299048	4.76149524	0.05758332	0.11516665	0.17274997	0.3223207	0.6776793	0.69488638	14417	357	1.59622936	0
AT1G72640	8	97.5	2.5	2	81.485	18.51	6	5.8891	2.1106	7.9997	5.33313333	2.66656667	0.05795822	0.11591645	0.17387467	0.32330903	0.67669098	0.69392231	14417	358	2.79024922	0
AT3G23710	16	79.23375	20.758125	16.9375	63.526875	36.464375	16	11.1643	6.8343	17.9986	11.9990667	5.99953333	0.05807413	0.11614827	0.1742224	0.32361383	0.67638617	0.69365909	14417	359	1.63356891	0
AT3G18680	19	83.2389474	16.7526316	28.2105263	70.4915789	28.8431579	36.3157895	26.5995734	11.4746205	38.0741939	25.3827959	12.691398	0.05832878	0.11665755	0.17498633	0.3242822	0.6757178	0.69302294	14417	360	2.31812228	0
AT5G39550	3	60.4433333	39.5466667	62.6666667	64.65	34.9433333	88.3333333	58.1075	31.8666111	89.9741111	59.9827407	29.9913704	0.05862566	0.11725132	0.17587698	0.3250593	0.6749407	0.69227519	14417	361	1.82346029	0
AT3G06770	3	100	0	2.66666667	82.22	17.7733333	5.66666667	5.65913333	2.00715556	7.66628889	5.11085926	2.55542963	0.05881681	0.11763363	0.17645044	0.32555841	0.67444159	0.69181248	14417	362	2.8194792	0
AT5G06870	3	100	0	4.66666667	82.22	17.7733333	5.66666667	5.65913333	2.00715556	7.66628889	5.11085926	2.55542963	0.05881681	0.11763363	0.17645044	0.32555841	0.67444159	0.6918617	14417	363	2.8194792	0
AT4G03510	9	94.5822222	5.41444444	9.22222222	71.5633333	16.9433333	7.22222222	6.16846296	2.22368519	8.39214815	5.59476543	2.79738272	0.058828	0.117656	0.176484	0.32558759	0.67441241	0.691881	14417	364	2.77398213	0
AT3G03630	3	90.9066667	9.09	8.33333333	75.4566667	24.5366667	12.3333333	10.3063222	4.02618889	14.3325111	9.55500741	4.7775037	0.05907624	0.11815249	0.17722873	0.32623428	0.67376572	0.69126675	14417	365	2.55982084	0
AT1G69260	8	64.035	35.96	5.625	73.58125	26.415	17.5	13.8767188	5.622625	19.4993438	12.9995625	6.49978125	0.05918684	0.11837369	0.17756053	0.32652188	0.67347812	0.69102085	14417	366	2.46801427	0
AT5G50520	3	93.43	6.56	15.3333333	62.96	37.0366667	8	6.0368	3.96293333	9.99973333	6.66648889	3.33324444	0.0594778	0.1189556	0.1784334	0.32727698	0.67272302	0.69029522	14417	367	1.52331606	0
AT2G39700	7	100	0	2.28571429	78.2957143	21.6971429	8.42857143	7.5992102	2.82875918	10.4279694	6.95197959	3.4759898	0.06025729	0.12051458	0.18077188	0.32928926	0.67071074	0.68827936	14417	368	2.68641115	0
AT3G01440	5	52.854	47.138	4.8	84	16	5	5.2	1.8	7	4.66666667	2.33333333	0.06095238	0.12190476	0.18285714	0.33107073	0.66892927	0.68650009	14417	369	2.88888889	0
AT3G08800	4	97.22	0	8.25	80.87	19.125	6.5	6.25655	2.243125	8.499675	5.66645	2.833225	0.06145259	0.12290517	0.18435776	0.33234531	0.66765469	0.68524081	14417	370	2.78921148	0
AT2G17500	4	100	0	3	82.26	17.735	5.75	5.72995	2.0197625	7.7497125	5.166475	2.5832375	0.06145468	0.12290936	0.18436404	0.33235063	0.66764937	0.68528413	14417	371	2.83694246	0
AT1G74700	8	82.26	17.7325	10.375	76.745	23.2525	10.375	8.96229375	3.41244688	12.3747406	8.24982708	4.12491354	0.06152962	0.12305925	0.18458887	0.33254106	0.66745894	0.68513745	14417	372	2.62635407	0
AT3G59640	5	79.046	20.946	10.4	77.336	22.656	9.6	8.424256	3.174976	11.599232	7.73282133	3.86641067	0.06182503	0.12365006	0.18547509	0.33329034	0.66670966	0.68441705	14417	373	2.65332903	0
AT1G29640	6	98.8083333	1.19	8.5	76.815	23.1816667	10.3333333	8.93755	3.39543889	12.3329889	8.22199259	4.1109963	0.06227473	0.12454947	0.1868242	0.33442694	0.66557306	0.68329892	14417	374	2.63222231	0
AT3G29639	5	67.332	32.666	4	62.57	37.428	6	4.7542	3.24568	7.99988	5.33325333	2.66662667	0.06287021	0.12574042	0.18861063	0.3359245	0.6640755	0.68181003	14417	375	1.4647778	0
AT5G22140	5	96.108	1.666	7.2	73.806	19.996	8.8	7.494928	2.759648	10.254576	6.836384	3.418192	0.06343707	0.12687415	0.19031122	0.33734228	0.66265772	0.68040284	14417	376	2.7159	0
AT2G24820	25	81.0152	18.976	20.96	72.3976	27.4472	23.52	18.0279155	7.45558144	25.483497	16.988998	8.49449899	0.06353227	0.12706455	0.19059682	0.33757965	0.66242035	0.68020757	14417	377	2.41804287	0
AT3G11950	9	98.0944444	1.90444444	8.11111111	78.0833333	21.9111111	8.88888889	7.94074074	2.94765432	10.8883951	7.25893004	3.62946502	0.06404054	0.12808109	0.19212163	0.33884336	0.66115664	0.67895828	14417	378	2.69391858	0
AT2G02180	9	63.7022222	36.2955556	3.11111111	62.4844444	37.5111111	6.77777778	5.23505679	3.54241975	8.77747654	5.85165103	2.92582551	0.06497114	0.12994229	0.19491343	0.34114171	0.65885829	0.67664625	14417	379	1.47781944	0
AT1G48570	11	77.3145455	22.6763636	31.9090909	70.7690909	29.0236364	39.5454545	28.9859587	12.4775289	41.4634876	27.6423251	13.8211625	0.06531112	0.13062224	0.19593337	0.34197647	0.65802353	0.67583709	14417	380	2.32305281	0
AT3G19895	18	83.3022222	16.6916667	13.7777778	76.2622222	23.7322222	11.5	9.77015556	3.72920556	13.4993611	8.99957407	4.49978704	0.06598044	0.13196087	0.19794131	0.34361228	0.65638772	0.67420503	14417	381	2.61990266	0
AT3G08920	6	70.295	29.695	10.3333333	62.6033333	37.3933333	8.66666667	6.42562222	4.24075556	10.6663778	7.11091852	3.55545926	0.06604365	0.1320873	0.19813095	0.34376626	0.65623374	0.67409489	14417	382	1.51520693	0
AT2G16650	3	100	0	2.66666667	79.1666667	20.8333333	8	7.33333333	2.66666667	10	6.66666667	3.33333333	0.06666667	0.13333333	0.2	0.34527915	0.65472085	0.67258874	14417	383	2.75	0
AT2G38420	6	100	0	16	78.6466667	21.35	8.5	7.68496667	2.81475	10.4997167	6.99981111	3.49990556	0.0670644	0.1341288	0.2011932	0.34624055	0.65375945	0.67164897	14417	384	2.73024839	0
AT1G26530	6	16.6666667	83.3333333	3.33333333	79.005	20.9933333	8.16666667	7.452075	2.71445556	10.1665306	6.77768704	3.38884352	0.06710241	0.13420482	0.20130723	0.34633225	0.65366775	0.67160262	14417	385	2.74532953	0
AT3G21810	16	89.901875	10.090625	14.1875	74.15	25.84375	16.6875	13.3737813	5.31267578	18.686457	12.457638	6.22881901	0.0673738	0.1347476	0.2021214	0.34698607	0.65301393	0.67097868	14417	386	2.51733435	0
AT2G25880	15	93.2793333	6.718	11.7333333	77.5826667	22.4106667	9.73333333	8.55137956	3.18130489	11.7326844	7.82178963	3.91089481	0.06805367	0.13610733	0.204161	0.34861703	0.65138297	0.66935055	14417	387	2.68801006	0
AT1G61740	6	95.4516667	4.545	8	83.3333333	16.6666667	5.5	5.58333333	1.91666667	7.5	5	2.5	0.06805556	0.13611111	0.20416667	0.34862155	0.65137845	0.66939362	14417	388	2.91304348	0
AT3G45420	2	100	0	4.5	83.33	16.665	5.5	5.58315	1.916575	7.499725	4.99981667	2.49990833	0.06805805	0.1361161	0.20417415	0.34862752	0.65137248	0.6694352	14417	389	2.91308715	0
AT1G71280	5	36.332	63.664	3.4	62.398	37.596	8.2	6.116636	4.082872	10.199508	6.799672	3.399836	0.06861187	0.13722373	0.2058356	0.34994881	0.65005119	0.6681249	14417	390	1.49812093	0
AT1G73110	14	95.0164286	4.97928571	11.7857143	81.05	18.9471429	6.71428571	6.44192857	2.27216531	8.71409388	5.80939592	2.90469796	0.06887077	0.13774154	0.2066123	0.3505643	0.6494357	0.66753989	14417	391	2.83514961	0
AT3G55740	12	70.1166667	29.88	4.5	77.7366667	22.2575	9.66666667	8.51454444	3.15155833	11.6661028	7.77740185	3.88870093	0.06986642	0.13973283	0.20959925	0.35291831	0.64708169	0.66516768	14417	392	2.70169343	0
AT5G58330	51	77.9415686	21.9623529	38.627451	71.1645098	28.785098	37.2352941	27.4983145	11.7182159	39.2165305	26.1443536	13.0721768	0.07011878	0.14023756	0.21035633	0.35351174	0.64648826	0.66460505	14417	393	2.34662979	0
AT5G43810	17	89.0005882	10.9970588	7.76470588	80.9017647	19.0952941	6.88235294	6.56794498	2.31420554	8.88215052	5.92143368	2.96071684	0.07058711	0.14117421	0.21176132	0.35460961	0.64539039	0.66352373	14417	394	2.83809924	0
AT5G56580	8	90.2075	8.22875	9.25	79.41375	20.58125	8	7.3531	2.6465	9.9996	6.6664	3.3332	0.07073636	0.14147273	0.21220909	0.35495857	0.64504143	0.66321225	14417	395	2.77842433	0
AT4G14690	14	64.2392857	35.7114286	152.071429	68.8178571	31.1378571	129.857143	90.3649031	41.4347316	131.799635	87.8664231	43.9332116	0.07104423	0.14208845	0.21313268	0.35567695	0.64432305	0.66252089	14417	396	2.18089751	0
AT5G56220	3	100	0	4	61.9033333	38.0933333	6	4.7142	3.2856	7.9998	5.3332	2.6666	0.07184448	0.14368897	0.21553345	0.35753552	0.64246448	0.66065695	14417	397	1.43480643	0
AT4G24710	5	94.642	5.356	4	73.332	14.666	6.4	5.693248	1.938624	7.631872	5.08791467	2.54395733	0.07201938	0.14403875	0.21605813	0.35794002	0.64205998	0.66028809	14417	398	2.93674689	0
ATCG01250	4	81.25	18.75	10.25	74.745	25.2475	15.5	12.585475	4.9133625	17.4988375	11.6658917	5.83294583	0.07248769	0.14497537	0.21746306	0.35902023	0.64097977	0.65922424	14417	399	2.56147903	0
AT3G48185	3	75.9066667	24.09	8.33333333	61.9	38.09	6.33333333	4.92033333	3.41236667	8.3327	5.55513333	2.77756667	0.0725403	0.1450806	0.2176209	0.35914132	0.64085868	0.65914672	14417	400	1.44191226	0
AT5G03170	4	100	0	5.25	85	15	5	5.25	1.75	7	4.66666667	2.33333333	0.07291667	0.14583333	0.21875	0.36000599	0.63999401	0.65830434	14417	401	3	0
AT5G35410	7	94.7614286	2.85714286	3.14285714	79.9014286	20.0942857	7.71428571	7.16382449	2.55013061	9.7139551	6.47597007	3.23798503	0.07306144	0.14612288	0.21918432	0.36033787	0.63966213	0.65800991	14417	402	2.80919905	0
AT1G01250	6	100	0	3.16666667	83.3333333	16.6666667	5.66666667	5.72222222	1.94444444	7.66666667	5.11111111	2.55555556	0.07306763	0.14613527	0.2192029	0.36035206	0.63964794	0.65804227	14417	403	2.94285714	0
AT1G12250	13	89.0092308	10.9869231	5.07692308	83.8823077	16.1161538	5.46153846	5.5812645	1.88018994	7.46145444	4.97430296	2.48715148	0.07406109	0.14812218	0.22218328	0.36261862	0.63738138	0.65575733	14417	404	2.9684578	0
AT1G09470	25	96.4392	3.2356	24.72	77.712	22.0328	9.8	8.615776	3.1592144	11.7749904	7.8499936	3.9249968	0.07470359	0.14940718	0.22411076	0.36407458	0.63592542	0.65430608	14417	405	2.72718939	0
AT5G05730	8	74.28875	24.56625	17.875	73.86	26.13625	18.875	14.941075	5.93321719	20.8742922	13.9161948	6.9580974	0.07547893	0.15095785	0.22643678	0.36582142	0.63417858	0.65255532	14417	406	2.518208	0
AT5G08230	3	89.68	10.3133333	9.66666667	79.3566667	20.6333333	8.33333333	7.61305556	2.71944444	10.3325	6.88833333	3.44416667	0.0762481	0.15249619	0.22874429	0.36754351	0.63245649	0.65082978	14417	407	2.79948927	0
AT3G18610	11	72.5390909	27.4536364	11.4545455	72.7090909	27.2827273	24.8181818	19.0450744	7.77107686	26.8161512	17.8774342	8.93871708	0.07626283	0.15252566	0.22878848	0.36757639	0.63242361	0.6508424	14417	408	2.45076387	0
AT1G04600	2	100	0	1	82.855	17.14	6	5.9713	2.0284	7.9997	5.33313333	2.66656667	0.07636349	0.15272699	0.22909048	0.36780096	0.63219904	0.65065774	14417	409	2.94384737	0
AT3G15770	2	100	0	2	82.855	17.14	6	5.9713	2.0284	7.9997	5.33313333	2.66656667	0.07636349	0.15272699	0.22909048	0.36780096	0.63219904	0.65070419	14417	410	2.94384737	0
AT5G61370	2	100	0	5.5	82.855	17.14	6	5.9713	2.0284	7.9997	5.33313333	2.66656667	0.07636349	0.15272699	0.22909048	0.36780096	0.63219904	0.65075065	14417	411	2.94384737	0
AT1G68890	35	85.4505714	14.5454286	8.08571429	79.4791429	20.5151429	8.25714286	7.56270637	2.69396465	10.256671	6.83778068	3.41889034	0.07685494	0.15370989	0.23056483	0.36889467	0.63110533	0.64967123	14417	412	2.8072775	0
AT4G30845	7	54.0785714	45.9171429	5.28571429	62.24	37.7514286	11.1428571	7.93531429	5.20658776	13.141902	8.76126803	4.38063401	0.07786539	0.15573079	0.23359618	0.37112996	0.62887004	0.64741641	14417	413	1.52409114	0
AT1G10050	7	84.2857143	15.7142857	9	78.9285714	21.0714286	8.85714286	7.99081633	2.86632653	10.8571429	7.23809524	3.61904762	0.07827875	0.1565575	0.23483625	0.37203922	0.62796078	0.6465265	14417	414	2.78782485	0
AT5G17990	14	71.4735714	28.5185714	18.2142857	72.735	27.2564286	25.0714286	19.2357036	7.83357602	27.0692796	18.0461864	9.0230932	0.07840721	0.15681442	0.23522163	0.37232119	0.62767881	0.64628235	14417	415	2.45554566	0
AT2G26000	4	91.915	8.08	14.25	75.0725	24.9175	15.25	12.4485563	4.79991875	17.248475	11.4989833	5.74949167	0.07841465	0.15682929	0.23524394	0.37233751	0.62766249	0.6463117	14417	416	2.59349312	0
AT4G25120	3	35.5533333	64.4433333	6.33333333	83.0133333	16.98	6	5.9808	2.0188	7.9996	5.33306667	2.66653333	0.07867115	0.15734229	0.23601344	0.37289964	0.62710036	0.64577899	14417	417	2.96255201	0
AT2G39470	10	79.33	20.665	3.8	83.903	16.093	5.6	5.698568	1.901208	7.599776	5.06651733	2.53325867	0.07884865	0.1576973	0.23654595	0.37328798	0.62671202	0.64542519	14417	418	2.99734064	0
AT5G09270	15	81.1146667	18.878	14.3333333	74.496	25.0813333	16.1333333	13.018688	5.04645511	18.0651431	12.0434287	6.02171437	0.07897507	0.15795014	0.23692521	0.37356424	0.62643576	0.64518677	14417	419	2.57976891	0
AT5G47970	9	100	0	7.77777778	81.2855556	18.71	7	6.68998889	2.3097	8.99968889	5.99979259	2.9998963	0.0793979	0.1587958	0.2381937	0.37448622	0.62551378	0.64428321	14417	420	2.89647525	0
AT2G44280	5	100	0	2.4	84	16	5.6	5.704	1.896	7.6	5.06666667	2.53333333	0.08016982	0.16033965	0.24050947	0.37616161	0.62383839	0.64260346	14417	421	3.00843882	0
AT3G26520	14	61.3721429	38.62	25	71.1121429	28.8807143	41.9285714	30.8163056	13.1092709	43.9255765	29.2837177	14.6418588	0.08020927	0.16041855	0.24062782	0.37624697	0.62375304	0.64256145	14417	422	2.35072612	0
AT2G22450	5	77.37	22.62	26	72.264	27.73	29	21.95656	9.0417	30.99826	20.6655067	10.3327533	0.08065705	0.16131409	0.24197114	0.37721393	0.62278607	0.64161117	14417	423	2.42836635	0
AT5G40570	9	89.8755556	10.1233333	9.33333333	77.7733333	22.2188889	10.3333333	9.03657778	3.29595185	12.3325296	8.22168642	4.11084321	0.08076785	0.1615357	0.24230355	0.3774527	0.6225473	0.64141102	14417	424	2.7417202	0
AT3G52390	6	89.0966667	10.895	13	77.825	22.17	10.3333333	9.04191667	3.2909	12.3328167	8.22187778	4.11093889	0.08178956	0.16357912	0.24536868	0.37964482	0.62035518	0.63919815	14417	425	2.74755133	0
AT1G14150	4	86.6666667	13.3333333	2.33333333	85	15	5.25	5.4625	1.7875	7.25	4.83333333	2.41666667	0.08190014	0.16380029	0.24570043	0.37988106	0.62011894	0.63900041	14417	426	3.05594406	0
AT2G21800	4	100	0	6.25	85	15	5.25	5.4625	1.7875	7.25	4.83333333	2.41666667	0.08190014	0.16380029	0.24570043	0.37988106	0.62011894	0.63904609	14417	427	3.05594406	0
AT1G09930	5	65.13	34.866	14.6	62.618	37.372	17.4	11.895532	7.502728	19.39826	12.9321733	6.46608667	0.08309703	0.16619407	0.2492911	0.38242532	0.61757468	0.63646966	14417	428	1.58549424	0
AT5G24780	6	100	0	15.6666667	83.3333333	16.6666667	6	6	2	8	5.33333333	2.66666667	0.08333333	0.16666667	0.25	0.38292492	0.61707508	0.63600024	14417	429	3	0
AT3G07580	3	65	35	6	61.1066667	38.8866667	6	4.6664	3.3332	7.9996	5.33306667	2.66653333	0.0833375	0.166675	0.2500125	0.38293372	0.61706628	0.63603664	14417	430	1.399976	0
AT1G02380	2	100	0	12	83.33	16.66	6	5.9998	1.9996	7.9994	5.33293333	2.66646667	0.0833896	0.16677919	0.25016879	0.38304374	0.61695626	0.63596871	14417	431	3.0005001	0
AT1G15790	2	93.72	6.27	16	83.33	16.66	6	5.9998	1.9996	7.9994	5.33293333	2.66646667	0.0833896	0.16677919	0.25016879	0.38304374	0.61695626	0.63601418	14417	432	3.0005001	0
AT1G70150	1	100	0	3	83.33	16.66	6	5.9998	1.9996	7.9994	5.33293333	2.66646667	0.0833896	0.16677919	0.25016879	0.38304374	0.61695626	0.63605966	14417	433	3.0005001	0
AT1G76930	1	100	0	1	83.33	16.66	6	5.9998	1.9996	7.9994	5.33293333	2.66646667	0.0833896	0.16677919	0.25016879	0.38304374	0.61695626	0.63610515	14417	434	3.0005001	0
AT1G77860	1	100	0	1	83.33	16.66	6	5.9998	1.9996	7.9994	5.33293333	2.66646667	0.0833896	0.16677919	0.25016879	0.38304374	0.61695626	0.63615065	14417	435	3.0005001	0
AT2G17570	1	100	0	13	83.33	16.66	6	5.9998	1.9996	7.9994	5.33293333	2.66646667	0.0833896	0.16677919	0.25016879	0.38304374	0.61695626	0.63619615	14417	436	3.0005001	0
AT2G18760	1	100	0	8	83.33	16.66	6	5.9998	1.9996	7.9994	5.33293333	2.66646667	0.0833896	0.16677919	0.25016879	0.38304374	0.61695626	0.63624166	14417	437	3.0005001	0
AT2G27060	1	83.33	16.66	6	83.33	16.66	6	5.9998	1.9996	7.9994	5.33293333	2.66646667	0.0833896	0.16677919	0.25016879	0.38304374	0.61695626	0.63628717	14417	438	3.0005001	0
AT2G46100	1	83.33	16.66	6	83.33	16.66	6	5.9998	1.9996	7.9994	5.33293333	2.66646667	0.0833896	0.16677919	0.25016879	0.38304374	0.61695626	0.63633269	14417	439	3.0005001	0
AT3G47830	1	100	0	6	83.33	16.66	6	5.9998	1.9996	7.9994	5.33293333	2.66646667	0.0833896	0.16677919	0.25016879	0.38304374	0.61695626	0.63637822	14417	440	3.0005001	0
AT3G55080	1	100	0	4	83.33	16.66	6	5.9998	1.9996	7.9994	5.33293333	2.66646667	0.0833896	0.16677919	0.25016879	0.38304374	0.61695626	0.63642375	14417	441	3.0005001	0
AT4G01030	1	100	0	7	83.33	16.66	6	5.9998	1.9996	7.9994	5.33293333	2.66646667	0.0833896	0.16677919	0.25016879	0.38304374	0.61695626	0.63646929	14417	442	3.0005001	0
AT4G38545	1	100	0	11	83.33	16.66	6	5.9998	1.9996	7.9994	5.33293333	2.66646667	0.0833896	0.16677919	0.25016879	0.38304374	0.61695626	0.63651484	14417	443	3.0005001	0
AT5G18040	1	100	0	80	83.33	16.66	6	5.9998	1.9996	7.9994	5.33293333	2.66646667	0.0833896	0.16677919	0.25016879	0.38304374	0.61695626	0.63656039	14417	444	3.0005001	0
AT5G46470	1	100	0	2	83.33	16.66	6	5.9998	1.9996	7.9994	5.33293333	2.66646667	0.0833896	0.16677919	0.25016879	0.38304374	0.61695626	0.63660595	14417	445	3.0005001	0
AT5G50210	2	100	0	3	83.33	16.66	6	5.9998	1.9996	7.9994	5.33293333	2.66646667	0.0833896	0.16677919	0.25016879	0.38304374	0.61695626	0.63665152	14417	446	3.0005001	0
AT3G21250	4	80.7775	19.215	10.5	61.2275	38.765	6.75	5.13285625	3.6166375	8.74949375	5.83299583	2.91649792	0.08403837	0.16807673	0.2521151	0.38441031	0.61558969	0.6352868	14417	447	1.41923437	0
AT4G35420	6	81.5833333	18.41	5.66666667	84.9983333	14.9983333	5.33333333	5.53324444	1.79991111	7.33315556	4.88877037	2.44438519	0.08495937	0.16991873	0.2548781	0.38633899	0.61366101	0.63334174	14417	448	3.0741765	0
AT4G16480	32	72.85125	26.9915625	49.03125	70.49	29.5015625	56.25	40.650625	17.5946289	58.2452539	38.8301693	19.4150846	0.08534753	0.17069506	0.25604259	0.38714792	0.61285208	0.63255215	14417	449	2.31039968	0
AT4G27440	38	66.7892105	33.2021053	45	70.6476316	29.3439474	52.5789474	38.145781	16.4287386	54.5745197	36.3830131	18.1915066	0.08540663	0.17081327	0.2562199	0.38727089	0.61272911	0.6324705	14417	450	2.32189347	0
AT1G10980	30	71.6463333	28.349	10.7333333	61.4346667	38.5593333	8.5	6.22194667	4.27754333	10.49949	6.99966	3.49983	0.08640963	0.17281926	0.25922889	0.38934959	0.61065041	0.63036997	14417	451	1.45456076	0
AT1G28500	10	71.999	27.998	5.7	76.726	23.268	12.4	10.514024	3.885232	14.399256	9.599504	4.799752	0.08712396	0.17424793	0.26137189	0.39082079	0.60917921	0.62889629	14417	452	2.70615088	0
AT3G24670	12	90.1383333	9.86	5.08333333	77.6183333	15.7133333	6.66666667	6.17455556	2.04755556	8.22211111	5.48140741	2.7407037	0.08765164	0.17530328	0.26295492	0.39190269	0.60809731	0.62782433	14417	453	3.01557413	0
AT5G61980	6	33.3316667	66.6633333	3.83333333	79.995	19.9966667	8.33333333	7.66625	2.66638889	10.3326389	6.88842593	3.44421296	0.08782998	0.17565995	0.26348993	0.3922674	0.6077326	0.62749272	14417	454	2.87514324	0
AT4G27410	6	100	0	5.33333333	83.3333333	16.6666667	6.16666667	6.13888889	2.02777778	8.16666667	5.44444444	2.72222222	0.0885771	0.1771542	0.26573129	0.39379026	0.60620974	0.62596518	14417	455	3.02739726	0
AT3G12530	11	78.6063636	21.3863636	8.09090909	81.5827273	18.4154545	7.18181818	6.85912314	2.32256446	9.1816876	6.12112507	3.06056253	0.0889773	0.17795459	0.26693189	0.39460265	0.60539735	0.62517109	14417	456	2.95325415	0
AT1G74750	2	93.015	6.975	21	78.885	21.11	9.5	8.494075	3.00545	11.499525	7.66635	3.833175	0.0893683	0.1787366	0.2681049	0.39539414	0.60460586	0.62439847	14417	457	2.82622403	0
AT4G24240	11	81.8181818	18.1818182	3.36363636	81.0763636	18.9190909	7.54545455	7.11758017	2.42753141	9.54511157	6.36340771	3.18170386	0.08938231	0.17876462	0.26814693	0.39542246	0.60457754	0.62441396	14417	458	2.93202393	0
AT1G44110	6	93.3333333	6.66666667	2.66666667	83.7266667	16.265	6	6.0236	1.9759	7.9995	5.333	2.6665	0.08942966	0.17885931	0.26828897	0.39551814	0.60448186	0.62435987	14417	459	3.04853484	0
AT1G25290	5	100	0	6.2	85.142	14.856	5.4	5.597668	1.802224	7.399892	4.93326133	2.46663067	0.08948162	0.17896324	0.26844486	0.39562312	0.60437689	0.62429616	14417	460	3.10597795	0
AT4G09060	6	96.6666667	1.66666667	6.5	81.1866667	18.8066667	7.5	7.089	2.4105	9.4995	6.333	3.1665	0.09024728	0.18049455	0.27074183	0.39716542	0.60283458	0.62274765	14417	461	2.94088363	0
AT3G21010	5	79.996	19.998	3.2	60.57	39.428	5.8	4.51306	3.286824	7.799884	5.19992267	2.59996133	0.09072833	0.18145667	0.272185	0.39813019	0.60186981	0.62179556	14417	462	1.37307626	0
AT1G72300	4	100	0	4	83.3025	16.695	6.25	6.20640625	2.0434375	8.24984375	5.49989583	2.74994792	0.09075753	0.18151506	0.27227259	0.39818865	0.60181136	0.62177973	14417	463	3.03723811	0
AT3G44310	23	67.8547826	32.1382609	21.0434783	61.1417391	38.4582609	9.7826087	6.98125709	4.76222117	11.7434783	7.82898551	3.91449275	0.09179267	0.18358534	0.27537801	0.40025324	0.59974676	0.61969104	14417	464	1.46596658	0
AT1G03160	16	80.398125	19.598125	8.1875	80.534375	19.459375	8.0625	7.49308398	2.56891211	10.0619961	6.7079974	3.3539987	0.09188449	0.18376899	0.27565348	0.40043567	0.59956433	0.61954695	14417	465	2.91683159	0
AT5G37590	13	92.0423077	7.95384615	10.9230769	79.6692308	20.3284615	8.84615385	8.04766272	2.79828698	10.8459497	7.23063314	3.61531657	0.09232073	0.18464146	0.2769622	0.40130075	0.59869925	0.61869737	14417	466	2.87592473	0
AT5G23910	12	44.075	55.9216667	7.33333333	77.7341667	22.2608333	11.1666667	9.68031528	3.48579306	13.1661083	8.77740556	4.38870278	0.09288006	0.18576012	0.27864018	0.40240612	0.59759388	0.61759935	14417	467	2.77707687	0
AT1G04350	17	77.7970588	22.1958824	8.23529412	79.7441176	20.2517647	8.82352941	8.03624567	2.78692042	10.8231661	7.21544406	3.60772203	0.09337129	0.18674257	0.28011386	0.4033734	0.5966266	0.6166439	14417	468	2.88355765	0
AT3G45030	4	65.8875	34.0125	380.25	67.7125	32.28	627.5	425.895938	203.557	629.452938	419.635292	209.817646	0.09340417	0.18680834	0.28021251	0.40343804	0.59656196	0.6166213	14417	469	2.09226869	0
AT2G22140	8	51.24875	48.74875	4.125	61.0825	38.91125	8.75	6.34471875	4.40473438	10.7494531	7.16630208	3.58315104	0.09419072	0.18838145	0.28257217	0.40497974	0.59502026	0.61507185	14417	470	1.44043164	0
AT2G34660	14	93.5928571	6.40571429	10.8571429	79.8514286	19.4957143	8.35714286	7.67329796	2.62928469	10.3025827	6.86838844	3.43419422	0.09432771	0.18865542	0.28298313	0.4052474	0.5947526	0.61483926	14417	471	2.91839753	0
AT4G15830	16	86.615625	13.38	11.1875	77.38375	22.61125	11.8125	10.1409555	3.67095391	13.8119094	9.20793958	4.60396979	0.09454	0.18908001	0.28362001	0.40566171	0.59433829	0.61445501	14417	472	2.7624851	0
AT1G75960	6	100	0	5.16666667	79.8133333	20.185	8.83333333	8.05017778	2.78300833	10.8331861	7.22212407	3.61106204	0.09494062	0.18988124	0.28482186	0.40644192	0.59355808	0.6136924	14417	473	2.8926172	0
AT4G04190	11	98.1372727	1.86	12.3636364	83.3536364	16.6436364	6.36363636	6.30432231	2.0591405	8.36346281	5.57564187	2.78782094	0.09523122	0.19046244	0.28569366	0.40700656	0.59299344	0.61315258	14417	474	3.06162806	0
AT1G02050	2	100	0	9.5	60	40	5	4	3	7	4.66666667	2.33333333	0.0952381	0.19047619	0.28571429	0.4070199	0.5929801	0.61318276	14417	475	1.33333333	0
AT1G19750	1	0	100	1	60	40	5	4	3	7	4.66666667	2.33333333	0.0952381	0.19047619	0.28571429	0.4070199	0.5929801	0.61322675	14417	476	1.33333333	0
AT1G20600	2	0	100	6	60	40	5	4	3	7	4.66666667	2.33333333	0.0952381	0.19047619	0.28571429	0.4070199	0.5929801	0.61327074	14417	477	1.33333333	0
AT1G60690	1	100	0	11	60	40	5	4	3	7	4.66666667	2.33333333	0.0952381	0.19047619	0.28571429	0.4070199	0.5929801	0.61331473	14417	478	1.33333333	0
AT1G68540	1	80	20	10	60	40	5	4	3	7	4.66666667	2.33333333	0.0952381	0.19047619	0.28571429	0.4070199	0.5929801	0.61335874	14417	479	1.33333333	0
AT2G29760	1	83.33	16.66	6	60	40	5	4	3	7	4.66666667	2.33333333	0.0952381	0.19047619	0.28571429	0.4070199	0.5929801	0.61340275	14417	480	1.33333333	0
AT2G44850	1	100	0	9	60	40	5	4	3	7	4.66666667	2.33333333	0.0952381	0.19047619	0.28571429	0.4070199	0.5929801	0.61344676	14417	481	1.33333333	0
AT3G04690	3	100	0	3.66666667	86.6666667	13.3333333	5	5.33333333	1.66666667	7	4.66666667	2.33333333	0.0952381	0.19047619	0.28571429	0.4070199	0.5929801	0.61349078	14417	482	3.2	0
AT3G09150	1	75	25	4	60	40	5	4	3	7	4.66666667	2.33333333	0.0952381	0.19047619	0.28571429	0.4070199	0.5929801	0.61353481	14417	483	1.33333333	0
AT3G27470	3	94.4433333	5.55333333	4.33333333	86.6666667	13.3333333	5	5.33333333	1.66666667	7	4.66666667	2.33333333	0.0952381	0.19047619	0.28571429	0.4070199	0.5929801	0.61357885	14417	484	3.2	0
AT3G52720	2	50	50	2	60	40	5	4	3	7	4.66666667	2.33333333	0.0952381	0.19047619	0.28571429	0.4070199	0.5929801	0.61362289	14417	485	1.33333333	0
AT3G55660	1	100	0	4	60	40	5	4	3	7	4.66666667	2.33333333	0.0952381	0.19047619	0.28571429	0.4070199	0.5929801	0.61366694	14417	486	1.33333333	0
AT3G56100	1				60	40	5	4	3	7	4.66666667	2.33333333	0.0952381	0.19047619	0.28571429	0.4070199	0.5929801	0.61371099	14417	487	1.33333333	0
AT3G63480	1	100	0	2	60	40	5	4	3	7	4.66666667	2.33333333	0.0952381	0.19047619	0.28571429	0.4070199	0.5929801	0.61375505	14417	488	1.33333333	0
AT4G13500	1	66.66	33.33	3	60	40	5	4	3	7	4.66666667	2.33333333	0.0952381	0.19047619	0.28571429	0.4070199	0.5929801	0.61379912	14417	489	1.33333333	0
AT5G04250	3	86.11	13.8866667	4.33333333	60	40	5	4	3	7	4.66666667	2.33333333	0.0952381	0.19047619	0.28571429	0.4070199	0.5929801	0.61384319	14417	490	1.33333333	0
AT5G37290	11	90.3709091	9.62363636	6.90909091	80.7963636	19.1981818	8	7.46370909	2.53585455	9.99956364	6.66637576	3.33318788	0.09536523	0.19073046	0.28609568	0.40726656	0.59273344	0.61363191	14417	491	2.94327177	0
AT1G62200	14	100	0	2.38461538	82.8571429	17.1428571	6.64285714	6.50408163	2.13877551	8.64285714	5.76190476	2.88095238	0.09559799	0.19119598	0.28679397	0.40771761	0.5922824	0.613209	14417	492	3.04103053	0
AT5G05590	3	97.6166667	2.38	15	84.1233333	15.87	6	6.0474	1.9522	7.9996	5.33306667	2.66653333	0.0956808	0.19136161	0.28704241	0.40787792	0.59212208	0.61308705	14417	493	3.09773589	0
AT3G48510	5	95.366	4.624	31	84.666	15.332	5.8	5.910628	1.889256	7.799884	5.19992267	2.59996133	0.09713646	0.19427292	0.29140937	0.41068122	0.58931878	0.61022832	14417	494	3.12854796	0
AT5G22620	10	91.388	8.611	5.1	84.904	15.094	5.7	5.839528	1.860358	7.699886	5.13325733	2.56662867	0.09717383	0.19434765	0.29152148	0.41075282	0.58924718	0.610198	14417	495	3.13892702	0
AT2G16990	5	100	0	7.8	60	40	5.4	4.24	3.16	7.4	4.93333333	2.46666667	0.09744144	0.19488288	0.29232432	0.41126512	0.58873488	0.60971129	14417	496	1.34177215	0
AT3G11945	31	91.2170968	8.77935484	11.3870968	78.7229032	20.5764516	9.58064516	8.54216202	2.97135682	11.5135188	7.67567922	3.83783961	0.09781446	0.19562892	0.29344339	0.41197767	0.58802233	0.60901709	14417	497	2.87483549	0
AT2G18420	7	73.8014286	25.9857143	173.428571	62.9414286	36.3685714	41	26.8059857	15.9111143	42.7171	28.4780667	14.2390333	0.09817572	0.19635144	0.29452716	0.41266608	0.58733392	0.60834781	14417	498	1.6847334	0
AT2G19810	4	75	25	3.5	60.2325	39.76	6.25	4.76453125	3.485	8.24953125	5.4996875	2.74984375	0.09827008	0.19654015	0.29481023	0.41284562	0.58715438	0.60820554	14417	499	1.36715387	0
AT1G76520	9	58.2655556	41.7311111	5.44444444	60.5566667	39.4377778	7.55555556	5.57539259	3.97974321	9.5551358	6.37009054	3.18504527	0.0991422	0.19828441	0.29742661	0.41449978	0.58550022	0.60653565	14417	500	1.4009428	0
AT1G70550	14	100	0	5.78571429	84.5235714	14.2857143	5.57142857	5.70917041	1.79591837	7.50508878	5.00339252	2.50169626	0.09955694	0.19911387	0.29867081	0.41528309	0.58471691	0.60576772	14417	501	3.17896989	0
AT3G14900	23	74.5117391	25.4813043	30.826087	73.2095652	26.7830435	25.8695652	19.9389962	7.9286569	27.8676531	18.5784354	9.28921771	0.09963841	0.19927681	0.29891522	0.41543672	0.58456328	0.60565209	14417	502	2.51480124	0
AT5G54290	10	95.857	3.638	18.9	60	40	5.8	4.48	3.32	7.8	5.2	2.6	0.09969231	0.19938462	0.29907692	0.41553831	0.58446169	0.60559035	14417	503	1.34939759	0
AT4G22990	13	78.6692308	20.5576923	7.30769231	83.59	16.4046154	6.38461538	6.3369	2.0473716	8.3842716	5.5895144	2.7947572	0.09993448	0.19986897	0.29980345	0.41599434	0.58400566	0.60516134	14417	504	3.09513916	0
AT1G27385	25	94.556	5.438	21.96	77.9656	22.0308	11.32	9.82570592	3.49388656	13.3195925	8.87972832	4.43986416	0.10077714	0.20155428	0.30233142	0.41757549	0.58242451	0.60356628	14417	505	2.81225671	0
AT1G53520	14	86.0221429	13.9692857	16.9285714	79.8278571	19.1492857	8.5	7.78536786	2.62768929	10.4130571	6.9420381	3.47101905	0.10244903	0.20489807	0.3073471	0.42068731	0.57931269	0.60038467	14417	506	2.96281904	0
AT4G33970	5	60	40	1.8	82	18	7.4	7.068	2.332	9.4	6.26666667	3.13333333	0.10246837	0.20493674	0.30740511	0.4207231	0.5792769	0.60039073	14417	507	3.03087479	0
AT3G47450	20	97.268	2.728	10.3	81.93	18.065	7.45	7.103785	2.3458425	9.4496275	6.29975167	3.14987583	0.10261827	0.20523653	0.3078548	0.42100044	0.57899956	0.60014642	14417	508	3.02824465	0
AT4G36580	5	94.902	5.094	10.4	77.026	22.966	13	11.01338	3.98558	14.99896	9.99930667	4.99965333	0.1028416	0.20568321	0.30852481	0.42141316	0.57858684	0.59976175	14417	509	2.76330672	0
AT2G02710	14	86.4871429	13.5114286	3.85714286	81.885	18.1107143	7.5	7.141375	2.35830357	9.49967857	6.33311905	3.16655952	0.1031526	0.2063052	0.30945779	0.42198691	0.57801309	0.59921009	14417	510	3.02818309	0
AT1G43670	33	68.3348485	31.5536364	87.0606061	69.9581818	29.8933333	79.8484848	56.8605482	24.8693737	81.7299219	54.4866146	27.2433073	0.10343019	0.20686037	0.31029056	0.42249806	0.57750194	0.59872325	14417	511	2.28636832	0
AT3G06920	2	96.875	3.125	13	81.25	18.75	8	7.5	2.5	10	6.66666667	3.33333333	0.10416667	0.20833333	0.3125	0.42384988	0.57615012	0.59736471	14417	512	3	0
AT5G24165	12	77.7733333	22.2175	51.1666667	72.4333333	27.5575	32.75	24.7219167	10.0250813	34.7469979	23.1646653	11.5823326	0.10468668	0.20937336	0.31406004	0.4248006	0.5751994	0.59642188	14417	513	2.46600661	0
AT5G02010	12	75.4166667	24.5833333	2.75	82.4816667	17.5133333	7.16666667	6.91118611	2.25512222	9.16630833	6.11087222	3.05543611	0.10481357	0.20962714	0.3144407	0.42503211	0.57496789	0.59622471	14417	514	3.06466144	0
AT4G18910	21	67.8033333	32.1866667	85.8571429	64.127619	35.8138095	86	56.1497524	31.7998762	87.9496286	58.6330857	29.3165429	0.10517858	0.21035715	0.31553573	0.42569706	0.57430294	0.59557801	14417	515	1.76572236	0
AT2G45280	18	88.9827778	11.0161111	5.05555556	82.4205556	17.5761111	7.22222222	6.95259568	2.2693858	9.22198148	6.14798765	3.07399383	0.10530178	0.21060357	0.31590535	0.42592117	0.57407883	0.59538843	14417	516	3.06364642	0
AT4G35530	10	94.208	5.789	9.7	85.665	14.33	5.6	5.79724	1.80248	7.59972	5.06648	2.53324	0.10540063	0.21080126	0.31620189	0.42610084	0.57389916	0.59524491	14417	517	3.2162576	0
AT5G11510	3	83.3333333	16.6666667	5.33333333	60.2566667	39.7366667	7.66666667	5.61967778	4.04647778	9.66615556	6.4441037	3.22205185	0.10547287	0.21094574	0.31641861	0.42623208	0.57376792	0.5951516	14417	518	1.38878256	0
AT2G22560	5	71.282	28.712	5.6	76.852	23.14	13.6	11.451872	4.14704	15.598912	10.3992747	5.19963733	0.10654216	0.21308431	0.31962647	0.42816779	0.57183221	0.59318643	14417	519	2.76145685	0
AT5G24470	2	100	0	2.5	83.75	16.25	6.5	6.44375	2.05625	8.5	5.66666667	2.83333333	0.10656327	0.21312653	0.3196898	0.42820588	0.57179412	0.5931896	14417	520	3.1337386	0
AT4G38070	16	91.59875	8.4	4.75	80.20125	19.791875	9	8.2181125	2.78126875	10.9993813	7.33292083	3.66646042	0.10685569	0.21371137	0.32056706	0.42873294	0.57126706	0.59268547	14417	521	2.95480705	0
AT3G43920	9	85.3633333	14.6333333	7.66666667	81.68	18.3133333	7.77777778	7.35288889	2.42437037	9.77725926	6.51817284	3.25908642	0.10689359	0.21378718	0.32068076	0.42880118	0.57119882	0.59265731	14417	522	3.0329066	0
AT4G30860	18	87.9894444	12.0066667	9.66666667	81.3133333	18.6816667	8.05555556	7.55024074	2.50491204	10.0551528	6.70343519	3.35171759	0.10697197	0.21394393	0.3209159	0.42894226	0.57105774	0.59255358	14417	523	3.014174	0
AT1G31360	4	97.22	2.7775	5.5	50	7.1425	8.75	5.375	1.62496875	6.99996875	4.66664583	2.33332292	0.10752169	0.21504337	0.32256506	0.4299298	0.5700702	0.59157145	14417	524	3.30775592	0
AT3G24070	13	82.1261538	17.8684615	13.3076923	75.7807692	24.2115385	16.2307692	13.2998018	4.92971893	18.2295207	12.1530138	6.0765069	0.1082137	0.21642741	0.32464111	0.43116824	0.56883176	0.59032879	14417	525	2.69788236	0
AT2G19380	4	93.0525	6.9425	6.75	79.8075	20.19	9.5	8.5817125	2.91805	11.4997625	7.66650833	3.83325417	0.10925426	0.21850851	0.32776277	0.43302057	0.56697943	0.58844881	14417	526	2.9409066	0
AT3G51280	20	76.5855	22.695	8.35	76.3755	23.6165	14.85	12.3417618	4.50705025	16.848812	11.2325413	5.61627067	0.1095362	0.21907241	0.32860861	0.43352046	0.56647954	0.58797232	14417	527	2.73832353	0
AT4G18810	45	87.6917778	12.3024444	12	81.9746667	17.7031111	7.51111111	7.1572083	2.32970035	9.48690864	6.32460576	3.16230288	0.10960794	0.21921587	0.32882381	0.4336475	0.5663525	0.58788278	14417	528	3.07215832	0
AT1G20230	3	100	0	9.33333333	86.6666667	13.3333333	5.33333333	5.62222222	1.71111111	7.33333333	4.88888889	2.44444444	0.11	0.22	0.33	0.43434091	0.56565909	0.58720529	14417	529	3.28571429	0
AT3G26590	25	96.2580952	3.74142857	3.0952381	79.5996	20.3944	9.76	8.76892096	2.99049344	11.7594144	7.8396096	3.9198048	0.11016105	0.22032209	0.33048314	0.43462526	0.56537474	0.58695237	14417	530	2.93226557	0
AT1G72030	14	83.6807143	16.315	8.57142857	81.6442857	18.3521429	7.92857143	7.47322551	2.45506276	9.92828827	6.61885884	3.30942942	0.11028221	0.22056443	0.33084664	0.43483902	0.56516098	0.58677271	14417	531	3.0440059	0
AT1G67500	4	98.4375	1.5625	10.25	82.635	17.3575	7.25	6.9910375	2.25841875	9.24945625	6.16630417	3.08315208	0.11030677	0.22061353	0.3309203	0.43488232	0.56511769	0.58677002	14417	532	3.09554528	0
AT5G27410	47	81.6682979	18.3238298	18.0638298	76.1559574	23.8382979	15.5744681	12.8608853	4.71268809	17.5735734	11.7157156	5.85785779	0.11193628	0.22387256	0.33580885	0.43774152	0.56225848	0.58384331	14417	533	2.7289914	0
AT4G02710	29	69.3117241	30.6793103	36.5862069	71.2665517	28.7244828	50.2413793	36.8052986	15.4315763	52.2368749	34.8245833	17.4122916	0.112657	0.225314	0.337971	0.43899725	0.56100275	0.58258133	14417	534	2.38506409	0
AT1G01370	2	78.885	21.11	12	81.665	18.33	8	7.5332	2.4664	9.9996	6.6664	3.3332	0.11270584	0.22541169	0.33811753	0.43908216	0.56091784	0.58253512	14417	535	3.0543302	0
AT1G11180	22	72.1145455	27.3122727	13.9545455	75.6768182	24.3177273	16.9545455	13.8306605	5.12296012	18.9536207	12.6357471	6.31787355	0.11299831	0.22599663	0.33899494	0.43959006	0.56040994	0.58204957	14417	536	2.69974003	0
AT4G11670	12	95.7858333	4.20916667	15.25	77.4058333	22.5875	13	11.0627583	3.936375	14.9991333	9.99942222	4.99971111	0.1130749	0.2261498	0.33922471	0.43972292	0.56027708	0.5819535	14417	537	2.81039239	0
AT3G46210	19	94.5136842	5.48315789	6.52631579	81.8273684	18.1678947	7.89473684	7.4600554	2.43430748	9.89436288	6.59624192	3.29812096	0.11312104	0.22624208	0.33936311	0.43980292	0.56019708	0.58191233	14417	538	3.06454935	0
AT5G55580	5	87.606	12.386	11.8	79.932	20.058	9.6	8.673472	2.925568	11.59904	7.73269333	3.86634667	0.11445747	0.22891494	0.3433724	0.44211096	0.55788904	0.57955659	14417	539	2.96471386	0
AT4G29380	12	92.99	7.00583333	13.5	77.4616667	22.5333333	13	11.0700167	3.92933333	14.99935	9.99956667	4.99978333	0.11459129	0.22918257	0.34377386	0.44234106	0.55765894	0.57935929	14417	540	2.81727604	0
AT4G26260	69	88.4914493	11.3950725	51.115942	75.3031884	24.4586957	17.7391304	14.3581308	5.33875992	19.6968907	13.1312605	6.56563025	0.11462805	0.2292561	0.34388415	0.44240425	0.55759575	0.5793354	14417	541	2.68941309	0
AT4G01410	13	89.8284615	10.1684615	21.3846154	60.0353846	39.9615385	8.46153846	6.07991716	4.38136095	10.4612781	6.9741854	3.4870927	0.11466797	0.22933594	0.34400391	0.44247285	0.55752715	0.57930587	14417	542	1.38767776	0
AT2G30910	11	93.6363636	6.36363636	7.54545455	80.4836364	19.5127273	9.09090909	8.31669421	2.7738843	11.0905785	7.39371901	3.6968595	0.11521715	0.2304343	0.34565145	0.44341488	0.55658512	0.57836873	14417	543	2.99821237	0
AT5G17250	26	83.5503846	16.4473077	7.57692308	79.1257692	17.9853846	8.5	7.72569038	2.52875769	10.2544481	6.83629872	3.41814936	0.11570845	0.2314169	0.34712535	0.44425507	0.55574493	0.57753727	14417	544	3.05513273	0
AT1G49840	8	100	0	10.375	80.62375	19.37375	9	8.2561375	2.7436375	10.999775	7.33318333	3.66659167	0.11616298	0.23232595	0.34848893	0.44503024	0.55496976	0.57677329	14417	545	3.009194	0
AT4G17098	8	73.11125	26.8825	12.5	79.42875	20.56375	10.25	9.14144688	3.10778438	12.2492313	8.16615417	4.08307708	0.11648027	0.23296055	0.34944082	0.44557016	0.55442984	0.57625369	14417	546	2.94146754	0
AT5G39900	11	87.2554545	12.7381818	16.2727273	77.4472727	22.5472727	13.1818182	11.2089587	3.9721405	15.1810992	10.1207328	5.06036639	0.11701086	0.23402171	0.35103257	0.4464708	0.5535292	0.57535908	14417	547	2.82189381	0
AT1G03190	9	94.0455556	5.95111111	8.55555556	83.0711111	16.9255556	7.22222222	6.99958025	2.22240123	9.22198148	6.14798765	3.07399383	0.11795891	0.23591783	0.35387674	0.44807324	0.55192676	0.57373481	14417	548	3.1495574	0
AT2G23990	4	76.45	23.4675	317	68.045	31.75	388.5	265.354825	124.34875	389.703575	259.802383	129.901192	0.11866561	0.23733122	0.35599683	0.44926206	0.55073794	0.5725403	14417	549	2.13395651	0
AT4G34740	16	83.244375	16.750625	17.625	71.41125	23.993125	21.3125	16.2195227	6.11353477	22.3330574	14.8887049	7.44435247	0.11895432	0.23790864	0.35686296	0.44974635	0.55025365	0.57207809	14417	550	2.65305151	0
AT4G22010	8	100	0	9	87.5	12.5	5.25	5.59375	1.65625	7.25	4.83333333	2.41666667	0.11963452	0.23926904	0.35890356	0.4508842	0.5491158	0.57093629	14417	551	3.37735849	0
AT3G19830	12	100	0	3.33333333	84.4716667	15.5233333	6.5	6.49065833	2.00901667	8.499675	5.66645	2.833225	0.11988447	0.23976895	0.35965342	0.45130122	0.54869878	0.57054384	14417	552	3.23076381	0
AT1G16330	4	42.06	57.93	7.25	60.415	39.5825	11	7.64565	5.354075	12.999725	8.66648333	4.33324167	0.12024493	0.24048986	0.36073479	0.45190157	0.54809843	0.5699607	14417	553	1.42800577	0
AT3G10200	7	95.2971429	4.70142857	8.14285714	74.9985714	10.7128571	6.14285714	5.6070551	1.65807551	7.26513061	4.84342041	2.4217102	0.12039796	0.24079592	0.36119389	0.45215607	0.54784393	0.56973714	14417	554	3.38166451	0
AT1G34380	10	71.3	28.696	6.4	83.073	16.925	7.3	7.064329	2.235525	9.299854	6.19990267	3.09995133	0.12052333	0.24104665	0.36156998	0.4523644	0.5476356	0.56956157	14417	555	3.16003131	0
AT1G16930	2	90	10	3	84.52	15.47	6.5	6.4938	2.00555	8.49935	5.66623333	2.83311667	0.12086805	0.2417361	0.36260416	0.4529365	0.5470635	0.56900761	14417	556	3.23791479	0
AT2G15630	2	75	25	4	84.52	15.47	6.5	6.4938	2.00555	8.49935	5.66623333	2.83311667	0.12086805	0.2417361	0.36260416	0.4529365	0.5470635	0.56904866	14417	557	3.23791479	0
AT3G08000	2	100	0	7	84.52	15.47	6.5	6.4938	2.00555	8.49935	5.66623333	2.83311667	0.12086805	0.2417361	0.36260416	0.4529365	0.5470635	0.56908972	14417	558	3.23791479	0
AT5G56930	2	100	0	4	84.52	15.47	6.5	6.4938	2.00555	8.49935	5.66623333	2.83311667	0.12086805	0.2417361	0.36260416	0.4529365	0.5470635	0.56913079	14417	559	3.23791479	0
AT3G49170	6	93.2233333	5.66	18.3333333	83.33	16.665	7.16666667	6.97198333	2.194325	9.16630833	6.11087222	3.05543611	0.12134313	0.24268625	0.36402938	0.45372311	0.54627689	0.56835346	14417	560	3.17727927	0
AT5G36170	20	92.485	6.887	8.75	83.284	15.9985	6.9	6.746596	2.1038965	8.8504925	5.90032833	2.95016417	0.12137782	0.24275563	0.36413345	0.45378046	0.54621954	0.56833481	14417	561	3.20671478	0
AT4G35620	10	90.214	9.785	4.8	86.904	13.094	5.5	5.77972	1.72017	7.49989	4.99992667	2.49996333	0.12161731	0.24323462	0.36485194	0.45417614	0.54582386	0.5679641	14417	562	3.35997024	0
AT5G39530	3	83.3266667	16.6633333	11	84.9166667	15.0766667	6.33333333	6.37805556	1.95485556	8.33291111	5.55527407	2.77763704	0.12186066	0.24372132	0.36558198	0.45457763	0.54542237	0.56758729	14417	563	3.26267357	0
AT4G13120	9	83.35	16.6477778	8.33333333	83.4544444	16.5422222	7.11111111	6.93453827	2.1763358	9.11087407	6.07391605	3.03695802	0.12194285	0.24388569	0.36582854	0.4547131	0.5452869	0.56748728	14417	564	3.18633653	0
AT1G45233	5	96.16	3.836	16	83.332	16.664	7.2	6.999904	2.199808	9.199712	6.13314133	3.06657067	0.12249473	0.24498947	0.3674842	0.4556212	0.5443788	0.5665831	14417	565	3.18205225	0
AT5G58790	2	100	0	6	85.71	14.285	6	6.1426	1.8571	7.9997	5.33313333	2.66656667	0.12286141	0.24572282	0.36858423	0.456223	0.543777	0.56599761	14417	566	3.30763018	0
AT1G79540	3	100	0	15.3333333	77.7733333	22.22	13	11.1105333	3.8886	14.9991333	9.99942222	4.99971111	0.12346392	0.24692785	0.37039177	0.4572092	0.5427908	0.56501191	14417	567	2.85720654	0
AT5G20810	6	16.6666667	83.3333333	2.16666667	58.3316667	41.665	5.33333333	4.11102222	3.22213333	7.33315556	4.88877037	2.44438519	0.12373095	0.24746189	0.37119284	0.45764521	0.54235479	0.56459881	14417	568	1.27586968	0
AT3G18760	9	69.2566667	30.4911111	60.1111111	71.56	28.4322222	48.5555556	35.7463556	14.8054235	50.551779	33.701186	16.850593	0.12411191	0.24822381	0.37233572	0.45826616	0.54173384	0.56399313	14417	569	2.41440953	0
AT5G36790	44	89.6077273	10.3909091	4.77272727	80.6295455	19.3656818	9.31818182	8.51320764	2.80452944	11.3177371	7.54515806	3.77257903	0.12420151	0.24840301	0.37260452	0.45841201	0.54158799	0.563882	14417	570	3.03552087	0
AT5G09630	4	100	0	8	78.595	21.4	11.75	10.2349125	3.5145	13.7494125	9.166275	4.5831375	0.12458563	0.24917125	0.37375688	0.45903646	0.54096354	0.56327252	14417	571	2.9121959	0
AT1G01860	4	89.2825	10.7125	6.5	86.4275	13.57	5.75	5.96958125	1.780275	7.74985625	5.16657083	2.58328542	0.12480729	0.24961459	0.37442188	0.45939623	0.54060377	0.56293858	14417	572	3.35317928	0
AT4G30940	3	94.4	5.59333333	11.3333333	84.4033333	15.5933333	6.66666667	6.62688889	2.03955556	8.66644444	5.77762963	2.88881481	0.12483342	0.24966685	0.37450027	0.4594386	0.5405614	0.56293511	14417	573	3.24918283	0
AT1G24090	1	87.5	12.5	8	80	20	10	9	3	12	8	4	0.125	0.25	0.375	0.45970863	0.54029137	0.56269456	14417	574	3	0
AT1G71110	1	90.9	9.09	11	80	20	10	9	3	12	8	4	0.125	0.25	0.375	0.45970863	0.54029137	0.56273521	14417	575	3	0
AT5G14820	1	83.33	16.66	6	80	20	10	9	3	12	8	4	0.125	0.25	0.375	0.45970863	0.54029137	0.56277587	14417	576	3	0
AT5G27400	2	95	5	20	80	20	10	9	3	12	8	4	0.125	0.25	0.375	0.45970863	0.54029137	0.56281653	14417	577	3	0
AT5G28320	1	81.81	18.18	11	80	20	10	9	3	12	8	4	0.125	0.25	0.375	0.45970863	0.54029137	0.5628572	14417	578	3	0
AT5G63930	1	100	0	5	80	20	10	9	3	12	8	4	0.125	0.25	0.375	0.45970863	0.54029137	0.56289787	14417	579	3	0
AT2G24120	14	90.5735714	9.42	9.85714286	79.6128571	20.3807143	10.5	9.35935	3.139975	12.499325	8.33288333	4.16644167	0.12644289	0.25288577	0.37932866	0.46203725	0.53796275	0.56051232	14417	580	2.98070845	0
AT5G17330	45	95.4928889	4.49977778	68.2666667	62.4308889	37.5604444	32.4444444	21.2553551	13.1862775	34.4416326	22.9610884	11.4805442	0.12671552	0.25343104	0.38014655	0.46247519	0.53752481	0.56009651	14417	581	1.6119299	0
AT1G18370	8	93.75	6.25	4.75	85.355	14.64	6.25	6.3346875	1.915	8.2496875	5.49979167	2.74989583	0.12674136	0.25348271	0.38022407	0.46251666	0.53748334	0.56009377	14417	582	3.30793081	0
AT1G23360	7	97.2714286	2.72714286	5.14285714	87.0057143	12.9914286	5.57142857	5.84746122	1.72380816	7.57126939	5.04751293	2.52375646	0.12677873	0.25355746	0.38033619	0.46257663	0.53742337	0.56007176	14417	583	3.39217632	0
AT5G04140	18	48.295625	51.703125	3.8125	58.47	41.5261111	5.94444444	4.47571667	3.4684966	7.94421327	5.29614218	2.64807109	0.12709214	0.25418427	0.38127641	0.46307909	0.53692091	0.55958858	14417	584	1.29039096	0
AT1G15760	7	61.7928571	38.2042857	8.57142857	59.0442857	40.95	7.28571429	5.30179796	3.9835	9.28529796	6.19019864	3.09509932	0.12750088	0.25500176	0.38250264	0.4637331	0.5362669	0.55894736	14417	585	1.33093962	0
AT1G09750	30	63.548	36.2606667	11.9666667	61.0186667	38.9736667	16.1	10.8240053	7.27476033	18.0987657	12.0658438	6.03292189	0.12781226	0.25562451	0.38343677	0.46423035	0.53576965	0.55846946	14417	586	1.4878848	0
AT2G02480	10	98	2	3.2	84.703	15.293	6.6	6.590398	2.009338	8.599736	5.73315733	2.86657867	0.12817746	0.25635493	0.38453239	0.4648125	0.5351875	0.55790298	14417	587	3.27988522	0
AT3G56330	6	95.2366667	4.76166667	5.66666667	82.8666667	17.1283333	7.66666667	7.35311111	2.31317222	9.66628333	6.44418889	3.22209444	0.12819916	0.25639832	0.38459748	0.46484705	0.53515295	0.55790731	14417	588	3.17879968	0
AT2G24110	9	23.1466667	76.8511111	3.66666667	73.9044444	21.6477778	14.7777778	11.9214346	4.19906049	16.1204951	10.7469967	5.37349835	0.12834323	0.25668646	0.38502969	0.46507636	0.53492365	0.55770858	14417	589	2.83907188	0
AT1G07380	11	100	0	4.45454545	81.1609091	18.83	9	8.30448182	2.6947	10.9991818	7.33278788	3.66639394	0.12876264	0.25752528	0.38628791	0.46574289	0.53425711	0.55705394	14417	590	3.08178343	0
AT5G10690	31	85.926129	14.066129	11.7741935	79.1025806	20.8909677	11.2580645	9.90541956	3.35191863	13.2573382	8.83822546	4.41911273	0.12886108	0.25772215	0.38658323	0.46589911	0.53410089	0.55693133	14417	591	2.95514917	0
AT3G62410	7	100	0	7	85.7142857	14.2857143	6.14285714	6.26530612	1.87755102	8.14285714	5.42857143	2.71428571	0.12897039	0.25794077	0.38691116	0.46607249	0.53392751	0.55679081	14417	592	3.33695652	0
AT5G28830	6	72.8916667	27.1016667	10.1666667	85.3133333	14.68	6.33333333	6.40317778	1.92973333	8.33291111	5.55527407	2.77763704	0.12941588	0.25883176	0.38824764	0.46677804	0.53322196	0.55609526	14417	593	3.31816716	0
AT2G33855	4	100	0	7.5	82.5	17.5	8	7.6	2.4	10	6.66666667	3.33333333	0.13066667	0.26133333	0.392	0.46875001	0.53124999	0.55407879	14417	594	3.16666667	0
AT5G52220	3	100	0	3	83.0133333	16.98	7.66666667	7.36435556	2.3018	9.66615556	6.4441037	3.22205185	0.1314168	0.26283359	0.39425039	0.46992637	0.53007363	0.55289188	14417	595	3.19938985	0
AT1G74330	5	80.95	19.046	5.6	85.332	14.666	6.4	6.461248	1.938624	8.399872	5.59991467	2.79995733	0.13248329	0.26496658	0.39744987	0.4715908	0.5284092	0.55119568	14417	596	3.33290416	0
AT3G13800	12	90.0925	9.90166667	8.83333333	83.46	16.5358333	7.41666667	7.18995	2.22640764	9.41635764	6.27757176	3.13878588	0.13260447	0.26520893	0.3978134	0.47177933	0.52822067	0.55103889	14417	597	3.22939514	0
AT4G35440	14	92.0057143	7.99285714	7.57142857	83.2278571	16.7671429	7.57142857	7.30153776	2.26951224	9.57105	6.3807	3.19035	0.13289172	0.26578343	0.39867515	0.47222574	0.52777426	0.55061303	14417	598	3.21722774	0
AT1G06460	6	93.7983333	6.19666667	12.3333333	83.8916667	16.1	7.16666667	7.01223611	2.15383333	9.16606944	6.11071296	3.05535648	0.13300314	0.26600627	0.39900941	0.47239872	0.52760128	0.55047241	14417	599	3.25570043	0
AT4G01700	4	47.22	52.7775	5	84.73	15.265	6.75	6.719275	2.0303875	8.7496625	5.83310833	2.91655417	0.13462657	0.26925314	0.40387971	0.47490761	0.52509239	0.5478944	14417	600	3.30935597	0
AT5G55060	23	88.4677273	11.5295455	7.68181818	80.0217391	19.9747826	10.3913043	9.31530246	3.07564045	12.3909429	8.26062861	4.1303143	0.13465524	0.26931048	0.40396572	0.47495173	0.52504827	0.54788802	14417	601	3.02873583	0
AT4G15890	10	87.221	12.777	7.9	59.09	40.909	8.3	5.90447	4.395447	10.299917	6.86661133	3.43330567	0.13481409	0.26962818	0.40444226	0.47519604	0.52480396	0.54767272	14417	602	1.34331503	0
AT5G08440	8	100	0	4.375	85	15	6.625	6.63125	1.99375	8.625	5.75	2.875	0.13506114	0.27012228	0.40518342	0.47557561	0.52442439	0.54731623	14417	603	3.32601881	0
AT5G60370	11	96.8181818	3.18181818	10	83.6636364	16.3336364	7.36363636	7.16068595	2.20274959	9.36343554	6.24229036	3.12114518	0.13511875	0.2702375	0.40535625	0.47566405	0.52433595	0.54726355	14417	604	3.25079437	0
AT1G07705	27	89.5559259	10.4374074	27.962963	74.0562963	25.7996296	25.4444444	19.8432132	7.56457243	27.4077856	18.2718571	9.13592853	0.1351346	0.27026919	0.40540379	0.47568837	0.52431163	0.54727779	14417	605	2.6231771	0
AT2G06040	3	44.64	55.3533333	7.33333333	84.9166667	15.0733333	6.66666667	6.66111111	2.00488889	8.666	5.77733333	2.88866667	0.13519441	0.27038882	0.40558322	0.47578016	0.52421984	0.5472216	14417	606	3.32243405	0
AT5G15802	8	88.85	11.1425	22.875	77.85625	22.13625	13.625	11.6079141	4.01606406	15.6239781	10.4159854	5.20799271	0.13639553	0.27279107	0.4091866	0.47761736	0.52238264	0.54534327	14417	607	2.89037074	0
AT5G59470	7	94.7742857	5.21857143	15.2857143	80.3357143	19.6571429	10.1428571	9.14833673	2.99379592	12.1421327	8.0947551	4.04737755	0.13713006	0.27426012	0.41139018	0.47873525	0.52126475	0.54421565	14417	608	3.05576498	0
AT3G60110	9	98.5177778	1.48111111	15.4444444	78.31	21.6844444	12.8888889	11.0932889	3.79488395	14.8881728	9.92544856	4.96272428	0.13740951	0.27481902	0.41222853	0.47915945	0.52084055	0.54381215	14417	609	2.92322217	0
AT5G14740	95	69.3366316	30.6568421	14.6842105	77.0214737	22.9710526	15.4210526	12.877522	4.54237812	17.4199001	11.6132667	5.80663337	0.13763064	0.27526128	0.41289192	0.47949468	0.52050532	0.5435015	14417	610	2.83497359	0
AT2G47640	30	85.5926667	14.2163333	21.9666667	76.2413333	23.751	17.4666667	14.3168196	5.148508	19.4653276	12.976885	6.48844252	0.13835558	0.27671117	0.41506675	0.48059104	0.51940896	0.54239599	14417	611	2.78077058	0
AT5G08400	32	86.553125	13.4428125	9.4375	82.05125	17.945	8.59375	8.0512793	2.54214844	10.5934277	7.06228516	3.53114258	0.13849758	0.27699516	0.41549274	0.48080531	0.51919469	0.54221151	14417	612	3.16711612	0
AT2G29200	12	87.9966667	11.995	24.25	75.1708333	24.8225	21.0833333	16.8485174	6.23341042	23.0819278	15.3879519	7.69397593	0.13863129	0.27726258	0.41589387	0.48100693	0.51899307	0.54204021	14417	613	2.70293727	0
AT4G02360	8	81.1475	18.845	12	59.69375	40.2975	10.875	7.49169531	5.38235313	12.8740484	8.58269896	4.29134948	0.13868469	0.27736938	0.41605407	0.48108742	0.51891258	0.54199541	14417	614	1.39189963	0
AT4G16830	41	87.2473171	12.7446341	30.3902439	68.2785366	22.0941463	21.804878	15.8880516	5.81760167	21.7056533	14.4704355	7.23521777	0.13887871	0.27775742	0.41663613	0.48137966	0.51862034	0.54172942	14417	615	2.7310312	0
AT2G38660	3	88.8866667	11.11	6.66666667	83.8866667	16.11	7.33333333	7.15168889	2.1814	9.33308889	6.22205926	3.11102963	0.13889473	0.27778946	0.41668419	0.48140378	0.51859622	0.54174348	14417	616	3.27848578	0
AT1G80710	5	83.838	16.156	9.8	78.076	21.92	13.4	11.462184	3.93728	15.399464	10.2663093	5.13315467	0.13930188	0.27860377	0.41790565	0.48201606	0.51798394	0.54114308	14417	617	2.91119351	0
AT2G46140	11	70.3709091	29.62	120	64.3618182	35.4690909	163.545455	106.260828	59.008086	165.268914	110.179276	55.089638	0.13935683	0.27871365	0.41807048	0.48209859	0.51790141	0.54109607	14417	618	1.80078419	0
AT3G42640	56	75.3186792	24.6788679	5.54716981	83.5028571	16.4939286	7.625	7.36709286	2.25766205	9.62475491	6.41650327	3.20825164	0.14082757	0.28165514	0.42248271	0.48429919	0.51570081	0.53883597	14417	619	3.2631513	0
AT5G04320	26	86.2826923	13.7134615	12.1538462	79.3546154	20.6392308	11.5	10.1257808	3.37351154	13.4992923	8.99952821	4.4997641	0.1409457	0.28189141	0.42283711	0.48447524	0.51552476	0.53869106	14417	620	3.0015551	0
AT3G09580	10	98.396	1.602	8.4	80.177	19.816	10.5	9.418585	3.08068	12.499265	8.33284333	4.16642167	0.14146851	0.28293703	0.42440554	0.48525309	0.51474691	0.53791724	14417	621	3.05730715	0
AT1G10095	20	91.663	8.335	8.85	83.27	16.727	7.8	7.49506	2.304706	9.799766	6.53317733	3.26658867	0.14161842	0.28323684	0.42485527	0.48547575	0.51452425	0.53772353	14417	622	3.25206773	0
AT3G07800	9	84.5511111	15.4422222	26.5555556	66.8944444	21.9866667	23.6666667	16.8316852	6.20351111	23.0351963	15.3567975	7.67839877	0.14165021	0.28330042	0.42495063	0.48552294	0.51447706	0.53771319	14417	623	2.7132514	0
AT1G54440	19	86.6447368	13.3505263	13.0526316	76.6547368	23.3378947	16.6315789	13.7488931	4.88146039	18.6303535	12.4202356	6.21011782	0.14213342	0.28426684	0.42640026	0.48623941	0.51376059	0.5370033	14417	624	2.81655324	0
AT5G02860	3	89.8766667	10.1166667	16.3333333	82.14	17.8566667	8.66666667	8.1188	2.54757778	10.6663778	7.11091852	3.55545926	0.14285427	0.28570854	0.42856281	0.487305	0.512695	0.53592835	14417	625	3.18687032	0
AT5G15948	24	76.0966667	23.89875	4.5	81.0279167	18.9666667	9.66666667	8.83269861	2.83344444	11.6661431	7.7774287	3.88871435	0.14318287	0.28636574	0.42954862	0.48778948	0.51221052	0.53546074	14417	626	3.11730079	0
AT5G19080	5	95.026	4.968	11.4	79.25	20.742	11.8	10.3515	3.447556	13.799056	9.19937067	4.59968533	0.1442927	0.28858539	0.43287809	0.48941992	0.51058008	0.533795	14417	627	3.00256181	0
AT3G10950	2	0	100	1	60.71	39.28	17.5	11.62425	7.874	19.49825	12.9988333	6.49941667	0.14535761	0.29071522	0.43607283	0.49097595	0.50902405	0.53220681	14417	628	1.4762827	0
AT4G16110	7	73.5642857	26.43	16.5714286	78.3671429	21.6257143	13.2857143	11.4116347	3.87313061	15.2847653	10.1898435	5.09492177	0.14649623	0.29299245	0.43948868	0.49263065	0.50736935	0.53051523	14417	629	2.94635938	0
AT3G22370	16	55.041875	44.95	18.5	59.12875	40.863125	9.9375	6.87591953	5.06077305	11.9366926	7.95779505	3.97889753	0.14708278	0.29416557	0.44124835	0.49347945	0.50652055	0.52966611	14417	630	1.35866981	0
AT5G19830	3	100	0	7.33333333	84.8633333	15.13	7	6.94043333	2.0591	8.99953333	5.99968889	2.99984444	0.14750767	0.29501533	0.442523	0.49409278	0.50590722	0.52906313	14417	631	3.37061499	0
AT1G35420	2	83.33	16.665	2.5	90	10	5	5.5	1.5	7	4.66666667	2.33333333	0.14880952	0.29761905	0.44642857	0.49596413	0.50403587	0.52714437	14417	632	3.66666667	0
AT2G20250	2	0	100	3	90	10	5	5.5	1.5	7	4.66666667	2.33333333	0.14880952	0.29761905	0.44642857	0.49596413	0.50403587	0.52718261	14417	633	3.66666667	0
AT2G42110	4	100	0	5.25	90	10	5	5.5	1.5	7	4.66666667	2.33333333	0.14880952	0.29761905	0.44642857	0.49596413	0.50403587	0.52722086	14417	634	3.66666667	0
AT5G43470	2	100	0	3	90	10	5	5.5	1.5	7	4.66666667	2.33333333	0.14880952	0.29761905	0.44642857	0.49596413	0.50403587	0.52725911	14417	635	3.66666667	0
AT3G04970	15	89.8593333	10.1366667	9.8	83.4166667	16.1613333	7.73333333	7.45088889	2.24980978	9.70069867	6.46713244	3.23356622	0.14964542	0.29929084	0.44893626	0.49715946	0.50284054	0.52604688	14417	636	3.31178616	0
AT5G17790	6	85.1116667	14.8866667	20.1666667	72.915	17.915	11.8333333	9.628275	3.11994167	12.7482167	8.49881111	4.24940556	0.15010202	0.30020403	0.45030605	0.49781035	0.50218965	0.52540408	14417	637	3.08604328	0
AT1G22700	67	77.7435821	22.2497015	14.1940299	79.1665672	20.8264179	12.2089552	10.6654107	3.54268804	14.2080988	9.47206585	4.73603292	0.1503444	0.30068879	0.45103319	0.49815528	0.50184472	0.5250813	14417	638	3.01054189	0
AT4G18520	8	98.75	1.25	8	83.54	16.45625	7.875	7.578775	2.29592969	9.87470469	6.58313646	3.29156823	0.15058113	0.30116225	0.45174338	0.49849179	0.50150821	0.5247673	14417	639	3.30096128	0
AT5G20040	9	98.8888889	1.11111111	6.77777778	84.6366667	15.3611111	7.22222222	7.11264815	2.10941358	9.22206173	6.14804115	3.07402058	0.1513436	0.30268719	0.45403079	0.49957301	0.50042699	0.52367394	14417	640	3.37186041	0
AT1G04645	9	67.8733333	32.05	359.666667	64.7322222	35.2577778	238.111111	155.134614	84.9526864	240.0873	160.0582	80.0291	0.15145555	0.30291111	0.45436666	0.49973144	0.50026856	0.52354615	14417	641	1.82612958	0
AT5G60930	63	65.0134921	34.8596825	21.0793651	61.0088889	37.6752381	31.1587302	20.0095951	12.7391258	32.7487208	21.8324806	10.9162403	0.15220037	0.30440073	0.4566011	0.50078325	0.49921675	0.52248333	14417	642	1.57071964	0
AT1G08520	22	78.9459091	20.9890909	62.7272727	68.0445455	25.5609091	42.4090909	29.8570731	11.8401492	41.6972223	27.7981482	13.8990741	0.15249835	0.30499671	0.45749506	0.50120301	0.49879699	0.52208191	14417	643	2.52168049	0
AT5G60040	3	95.4766667	4.51666667	20.6666667	78.5333333	21.4566667	13.3333333	11.4711111	3.86088889	15.332	10.2213333	5.11066667	0.15281221	0.30562441	0.45843662	0.50164447	0.49835553	0.52165771	14417	644	2.97110625	0
AT2G07180	57	74.0354386	25.9564912	19.8245614	75.5129825	24.2092982	20.4210526	16.4205459	5.94379354	22.3643394	14.9095596	7.45477981	0.15312857	0.30625714	0.4593857	0.5020888	0.49791121	0.52123046	14417	645	2.76263733	0
AT3G45242	7	90.9542857	9.04	7.71428571	85.4057143	14.5914286	6.85714286	6.85639184	2.0005551	8.85694694	5.90463129	2.95231565	0.15341316	0.30682632	0.46023947	0.50248792	0.49751208	0.52085045	14417	646	3.42724468	0
AT5G64060	1	91.66	8.33	12	72.97	27.02	37	27.9989	10.9974	38.9963	25.9975333	12.9987667	0.1540711	0.3081422	0.4622133	0.5034086	0.4965914	0.51992434	14417	647	2.54595632	0
AT1G36180	3	86.11	13.8866667	7	58.97	41.02	10.3333333	7.09356667	5.23873333	12.3323	8.22153333	4.11076667	0.15475323	0.30950645	0.46425968	0.50436009	0.49563991	0.51896583	14417	648	1.35406141	0
AT2G20320	5	100	0	2.4	86.426	13.57	6.4	6.531264	1.86848	8.399744	5.59982933	2.79991467	0.15492803	0.30985606	0.4647841	0.50460343	0.49539657	0.51874871	14417	649	3.4954958	0
AT3G23330	3	87.5	12.5	5.66666667	81.8466667	18.1466667	9.33333333	8.63902222	2.69368889	11.3327111	7.55514074	3.77757037	0.15549665	0.3109933	0.46648995	0.5053936	0.4946064	0.51795893	14417	650	3.20713437	0
AT4G02260	9	83.4555556	16.5422222	7	87.6922222	12.3066667	5.88888889	6.16409753	1.72472593	7.88882346	5.25921564	2.62960782	0.15569075	0.31138151	0.46707226	0.50566284	0.49433716	0.51771457	14417	651	3.57395772	0
AT3G02065	7	92.4014286	7.59714286	10.7142857	82.0842857	17.9128571	9.14285714	8.50484898	2.63774694	11.1425959	7.42839728	3.71419864	0.155989	0.311978	0.467967	0.50607607	0.49392393	0.51731939	14417	652	3.22428541	0
AT3G18160	17	92.3658824	7.62529412	30.3529412	77.0288235	22.9652941	16.7058824	13.8683446	4.83655502	18.7048997	12.4699331	6.23496655	0.1568216	0.31364319	0.47046479	0.50722658	0.49277342	0.51615188	14417	653	2.8674014	0
AT4G37925	5	100	0	2.8	88	12	5.8	6.104	1.696	7.8	5.2	2.6	0.15715692	0.31431385	0.47147077	0.50768868	0.49231132	0.51570532	14417	654	3.5990566	0
AT1G77450	8	95.65	4.3425	29.75	82.78625	17.2075	8.625	8.14031406	2.48414688	10.6244609	7.08297396	3.54148698	0.1578388	0.3156776	0.47351639	0.5086261	0.4913739	0.51476075	14417	655	3.2769053	0
AT4G37110	8	98.52875	1.47	13.125	82.98625	17.01	8.5	8.05383125	2.44585	10.4996813	6.9997875	3.49989375	0.15872028	0.31744056	0.47616084	0.50983354	0.49016647	0.51353317	14417	656	3.29285576	0
AT1G21150	5	100	0	6.8	80.89	19.102	10.4	9.41256	2.986608	12.399168	8.266112	4.133056	0.15900378	0.31800755	0.47701133	0.51022081	0.48977919	0.51316472	14417	657	3.15158869	0
AT2G34620	26	84.1976923	15.7969231	11.8846154	77.0042308	22.9907692	16.9230769	14.0314852	4.89074556	18.9222308	12.6148205	6.30741026	0.15909373	0.31818746	0.47728119	0.51034359	0.48965641	0.51307337	14417	658	2.86898695	0
AT5G20490	41	95.3068293	4.50390244	7.63414634	85.7765854	14.2207317	6.80487805	6.83699203	1.96770345	8.80469548	5.86979699	2.93489849	0.15936944	0.31873888	0.47810832	0.51071958	0.48928042	0.51271666	14417	659	3.47460489	0
AT5G52420	14	95.855	4.13785714	24.7857143	79.3071429	20.6871429	12.5	10.9133929	3.58589286	14.4992857	9.66619048	4.83309524	0.16092315	0.32184629	0.48276944	0.51282945	0.48717055	0.51054283	14417	660	3.04342413	0
AT1G05630	19	93.0884211	6.90789474	8.05263158	84.5231579	15.4689474	7.52631579	7.36147978	2.16424183	9.52572161	6.35048107	3.17524054	0.16095133	0.32190266	0.482854	0.51286759	0.48713241	0.51053998	14417	661	3.40141276	0
AT3G51150	6	82.7766667	17.2216667	4	88.57	11.4266667	5.66666667	6.01896667	1.64751111	7.66647778	5.11098519	2.55549259	0.16130557	0.32261114	0.48391671	0.51334645	0.48665355	0.51007519	14417	662	3.65336939	0
AT4G27630	3	96.6666667	3.33333333	7	88.57	11.4266667	5.66666667	6.01896667	1.64751111	7.66647778	5.11098519	2.55549259	0.16130557	0.32261114	0.48391671	0.51334645	0.48665355	0.51011227	14417	663	3.65336939	0
AT5G47650	20	83.0045	16.9865	37.2	74.1875	25.804	28.5	22.1434375	8.35414	30.4975775	20.3317183	10.1658592	0.16143871	0.32287742	0.48431612	0.51352623	0.48647377	0.5099609	14417	664	2.6505945	0
AT5G26680	37	84.0451351	15.9472973	18.2702703	77.1913514	22.6208108	16.2972973	13.580104	4.68658079	18.2666848	12.1777899	6.08889494	0.16148127	0.32296254	0.48444381	0.51358368	0.48641632	0.50993776	14417	665	2.89765708	0
AT5G50450	2	69.44	30.55	7.5	60.115	39.875	16.5	10.918975	7.579375	18.49835	12.3322333	6.16611667	0.16195762	0.32391523	0.48587285	0.51422587	0.48577413	0.50930155	14417	666	1.44061681	0
AT1G55870	2	100	0	20.5	80.905	19.09	10.5	9.495025	3.00445	12.499475	8.33298333	4.16649167	0.16204771	0.32409541	0.48614312	0.51434717	0.48565283	0.50921141	14417	667	3.16032052	0
AT4G16680	9	88.58	10.6222222	11.4444444	78.9222222	17.7411111	10.1111111	8.97991358	2.79382346	11.773737	7.84915802	3.92457901	0.16289749	0.32579498	0.48869246	0.51548885	0.48451115	0.50805129	14417	668	3.21420223	0
AT4G17370	3	84.1533333	15.84	11.6666667	87.7766667	12.22	6	6.2666	1.7332	7.9998	5.3332	2.6666	0.16336075	0.3267215	0.49008225	0.51610939	0.48389061	0.50743752	14417	669	3.61562428	0
AT2G19450	15	92.2766667	7.72133333	8.33333333	79.4546667	20.5406667	12.4	10.8523787	3.54704267	14.3994213	9.59961422	4.79980711	0.16348769	0.32697538	0.49046307	0.51627919	0.48372081	0.50729635	14417	670	3.05955684	0
AT1G12900	71	80.0833803	19.9091549	25.5352113	74.2632394	25.7285915	28.2957746	22.0133589	8.28010428	30.2934632	20.1956421	10.0978211	0.16360432	0.32720864	0.49081295	0.51643511	0.48356489	0.50716972	14417	671	2.65858474	0
AT1G31120	12	93.3458333	6.65166667	9.33333333	79.2275	20.765	12.75	11.1015063	3.6475375	14.7490438	9.83269583	4.91634792	0.16372721	0.32745442	0.49118164	0.51659932	0.48340068	0.50703438	14417	672	3.04356192	0
AT3G15358	4	100	0	5.75	90	10	5.25	5.725	1.525	7.25	4.83333333	2.41666667	0.16449713	0.32899425	0.49349138	0.517626	0.482374	0.50599432	14417	673	3.75409836	0
AT2G43190	8	95.8325	4.16625	3.75	88.54	11.45625	5.75	6.09105	1.65873438	7.74978438	5.16652292	2.58326146	0.16544015	0.3308803	0.49632045	0.51887864	0.48112136	0.50471707	14417	674	3.67210693	0
AT2G39800	90	88.4475281	11.5507865	4.17977528	84.2867778	15.5854444	7.74444444	7.52754268	2.20700609	9.73454877	6.48969918	3.24484959	0.16597366	0.33194732	0.49792098	0.51958495	0.48041505	0.50401279	14417	675	3.41074849	0
AT5G22480	22	72.9627273	27.0313636	15.3181818	60.3022727	39.69	18.3636364	12.0736901	8.28852727	20.3622174	13.5748116	6.78740579	0.1659961	0.33199219	0.49798829	0.51961461	0.48038539	0.50401835	14417	676	1.45667495	0
AT2G17695	14	85.9428571	14.055	5.5	88.6721429	11.3257143	5.71428571	6.06697959	1.64718367	7.71416327	5.14277551	2.57138776	0.16608798	0.33217596	0.49826393	0.51973607	0.48026393	0.50392759	14417	677	3.68324413	0
AT2G48020	33	65.5581818	34.4339394	30.9090909	61.6187879	38.3727273	31.7575758	20.5686332	13.1862479	33.7548812	22.5032541	11.2516271	0.16632074	0.33264148	0.49896223	0.52004353	0.47995647	0.50364163	14417	678	1.55985488	0
AT3G54710	9	68.1333333	30.7511111	10.5555556	78.38	21.6133333	14.3333333	12.2344667	4.09791111	16.3323778	10.8882519	5.44412593	0.16644493	0.33288986	0.49933479	0.52020745	0.47979255	0.50350628	14417	679	2.98553735	0
AT4G29440	1	100	0	5	57.14	42.85	7	4.9998	3.9995	8.9993	5.99953333	2.99976667	0.16659075	0.33318149	0.49977224	0.52039979	0.47960022	0.50334107	14417	680	1.25010626	0
AT1G19720	1	50	50	4	85.71	14.28	7	6.9997	1.9996	8.9993	5.99953333	2.99976667	0.1667352	0.33347039	0.50020559	0.5205902	0.4794098	0.50317786	14417	681	3.50055011	0
AT1G34160	1	75	25	8	85.71	14.28	7	6.9997	1.9996	8.9993	5.99953333	2.99976667	0.1667352	0.33347039	0.50020559	0.5205902	0.4794098	0.5032145	14417	682	3.50055011	0
AT1G60500	1	100	0	2	85.71	14.28	7	6.9997	1.9996	8.9993	5.99953333	2.99976667	0.1667352	0.33347039	0.50020559	0.5205902	0.4794098	0.50325114	14417	683	3.50055011	0
AT1G62930	2	100	0	7.5	85.71	14.28	7	6.9997	1.9996	8.9993	5.99953333	2.99976667	0.1667352	0.33347039	0.50020559	0.5205902	0.4794098	0.50328778	14417	684	3.50055011	0
AT1G66510	1	100	0	6	85.71	14.28	7	6.9997	1.9996	8.9993	5.99953333	2.99976667	0.1667352	0.33347039	0.50020559	0.5205902	0.4794098	0.50332443	14417	685	3.50055011	0
AT2G33835	1	100	0	15	85.71	14.28	7	6.9997	1.9996	8.9993	5.99953333	2.99976667	0.1667352	0.33347039	0.50020559	0.5205902	0.4794098	0.50336109	14417	686	3.50055011	0
AT3G05790	1	83.33	16.66	18	85.71	14.28	7	6.9997	1.9996	8.9993	5.99953333	2.99976667	0.1667352	0.33347039	0.50020559	0.5205902	0.4794098	0.50339775	14417	687	3.50055011	0
AT3G18500	1				85.71	14.28	7	6.9997	1.9996	8.9993	5.99953333	2.99976667	0.1667352	0.33347039	0.50020559	0.5205902	0.4794098	0.50343442	14417	688	3.50055011	0
AT3G19380	1	100	0	13	85.71	14.28	7	6.9997	1.9996	8.9993	5.99953333	2.99976667	0.1667352	0.33347039	0.50020559	0.5205902	0.4794098	0.50347109	14417	689	3.50055011	0
AT3G55677	1	100	0	9	85.71	14.28	7	6.9997	1.9996	8.9993	5.99953333	2.99976667	0.1667352	0.33347039	0.50020559	0.5205902	0.4794098	0.50350777	14417	690	3.50055011	0
AT3G57860	1	66.66	33.33	3	85.71	14.28	7	6.9997	1.9996	8.9993	5.99953333	2.99976667	0.1667352	0.33347039	0.50020559	0.5205902	0.4794098	0.50354445	14417	691	3.50055011	0
AT4G20740	1	85.71	14.28	7	85.71	14.28	7	6.9997	1.9996	8.9993	5.99953333	2.99976667	0.1667352	0.33347039	0.50020559	0.5205902	0.4794098	0.50358114	14417	692	3.50055011	0
AT4G21220	2	100	0	1	85.71	14.28	7	6.9997	1.9996	8.9993	5.99953333	2.99976667	0.1667352	0.33347039	0.50020559	0.5205902	0.4794098	0.50361783	14417	693	3.50055011	0
AT4G23050	1	100	0	6	85.71	14.28	7	6.9997	1.9996	8.9993	5.99953333	2.99976667	0.1667352	0.33347039	0.50020559	0.5205902	0.4794098	0.50365453	14417	694	3.50055011	0
AT4G32270	1	100	0	11	85.71	14.28	7	6.9997	1.9996	8.9993	5.99953333	2.99976667	0.1667352	0.33347039	0.50020559	0.5205902	0.4794098	0.50369124	14417	695	3.50055011	0
AT1G71210	2	88.73	11.26	22.5	73.525	26.465	34	25.9985	9.9981	35.9966	23.9977333	11.9988667	0.16681022	0.33362045	0.50043067	0.52068905	0.47931095	0.50362408	14417	696	2.60034407	0
AT1G22750	34	81.5126471	18.4829412	6.26470588	82.4294118	14.6255882	7.67647059	7.32766955	2.12272898	9.45039853	6.30026569	3.15013284	0.16754193	0.33508387	0.5026258	0.52165137	0.47834863	0.50264958	14417	697	3.45200429	0
AT5G65310	17	100	0	5.88235294	82.3529412	11.7647059	6.58823529	6.42560554	1.77508651	8.20069204	5.46712803	2.73356401	0.16803688	0.33607376	0.50411064	0.52230051	0.47769949	0.50200405	14417	698	3.61988304	0
AT4G24390	19	93.2321053	6.76368421	13.8947368	82.9310526	17.0636842	8.84210526	8.33285097	2.50878892	10.8416399	7.22775993	3.61387996	0.16896331	0.33792661	0.50688992	0.52351171	0.47648829	0.50076773	14417	699	3.32146356	0
AT5G06220	33	84.3336364	15.6590909	15.3636364	79.3139394	20.68	12.8787879	11.214674	3.66333333	14.8780073	9.91867156	4.95933578	0.16933945	0.33867889	0.50801834	0.52400204	0.47599796	0.50028888	14417	700	3.06133049	0
AT5G20160	22	81.0431818	18.95	24.9545455	73.7827273	26.2095455	32.4090909	24.9123112	9.49427541	34.4065866	22.9377244	11.4688622	0.16998168	0.33996336	0.50994504	0.52483735	0.47516265	0.49944735	14417	701	2.62392969	0
AT4G19100	12	87.1683333	12.8275	8.75	82.4875	17.5091667	9.25	8.63009375	2.61959792	11.2496917	7.49979444	3.74989722	0.1703482	0.34069641	0.51104461	0.525313	0.474687	0.49898378	14417	702	3.2944345	0
AT2G44230	6	100	0	5.83333333	83.3333333	16.6666667	8.66666667	8.22222222	2.44444444	10.6666667	7.11111111	3.55555556	0.17361111	0.34722222	0.52083333	0.52951358	0.47048642	0.49460425	14417	703	3.36363636	0
AT2G26550	34	78.3355882	21.6602941	10.4411765	82.2270588	17.7679412	9.64705882	8.93249273	2.71408374	11.6465765	7.76438431	3.88219216	0.17573541	0.35147083	0.52720624	0.53221621	0.46778379	0.49179894	14417	704	3.29116328	0
AT5G18920	4	86.7925	13.2025	24.75	77.3075	22.6825	17.25	14.3355438	4.91273125	19.248275	12.8321833	6.41609167	0.17612689	0.35225378	0.52838067	0.53271154	0.46728846	0.49131401	14417	705	2.91803948	0
AT1G68690	11	87.2736364	12.7172727	27.0909091	80.6945455	19.2990909	11.2727273	10.096476	3.17553388	13.2720099	8.84800661	4.42400331	0.17616125	0.3523225	0.52848375	0.53275498	0.46724502	0.49130417	14417	706	3.17945782	0
AT1G73480	18	71.8477778	28.1455556	4.72222222	81.4594444	18.5361111	10.4444444	9.50798642	2.93599383	12.4439802	8.29598683	4.14799342	0.1770667	0.3541334	0.5312001	0.53389725	0.46610275	0.49013883	14417	707	3.2384218	0
AT5G57030	14	73.8378571	26.1585714	7.64285714	80.5435714	19.4507143	11.5	10.2625107	3.23683214	13.4993429	8.9995619	4.49978095	0.17723526	0.35447052	0.53170578	0.5341094	0.4658906	0.48995147	14417	708	3.17054152	0
AT4G02130	60	97.7023333	2.296	11.3166667	83.8531667	16.0056667	8.31666667	7.97378836	2.33113794	10.3049263	6.86995087	3.43497544	0.1773604	0.35472079	0.53208119	0.5342668	0.4657332	0.48982167	14417	709	3.42055621	0
AT3G63160	6	100	0	5.5	88.8883333	11.11	5.83333333	6.18515278	1.64808333	7.83323611	5.22215741	2.6110787	0.17758179	0.35516359	0.53274538	0.53454508	0.46545492	0.48956472	14417	710	3.75293691	0
AT2G37420	14	68.8621429	31.1342857	6.07142857	57.8164286	42.1785714	9.57142857	6.53385816	5.03709184	11.57095	7.71396667	3.85698333	0.18053696	0.36107392	0.54161088	0.53823411	0.46176589	0.48572004	14417	711	1.29714891	0
AT1G21651	4	80.415	19.5825	7.25	90.8325	9.165	5.25	5.76870625	1.4811625	7.24986875	4.83324583	2.41662292	0.18105559	0.36211119	0.54316678	0.53887673	0.46112327	0.48507947	14417	712	3.8947153	0
AT3G48110	46	86.4693478	13.5254348	15.0217391	77.9093478	22.0836957	16.1956522	13.617927	4.57659854	18.1945255	12.1296837	6.06484184	0.182599	0.365198	0.54779701	0.54078076	0.45921924	0.48311177	14417	713	2.97555638	0
AT5G53490	45	83.8875556	16.1091111	9.84444444	82.7982222	17.1964444	9.35555556	8.74623368	2.60882291	11.3550566	7.57003773	3.78501886	0.18275165	0.36550331	0.54825496	0.54096841	0.45903159	0.48294961	14417	714	3.35255936	0
AT5G26040	5	100	0	3.8	89.808	10.188	5.6	6.029248	1.570528	7.599776	5.06651733	2.53325867	0.18293638	0.36587276	0.54880914	0.54119531	0.45880469	0.48274611	14417	715	3.83899427	0
AT2G32340	8	64.895	35.09875	11.375	60.0425	39.95375	19.375	12.6332344	8.74103906	21.3742734	14.2495156	7.12475781	0.1833301	0.36666019	0.54999029	0.54167834	0.45832166	0.48227307	14417	716	1.44527833	0
AT5G16010	9	89.4122222	10.5855556	6.77777778	57.4988889	42.4911111	9.11111111	6.23878765	4.87141235	11.1102	7.4068	3.7034	0.18418924	0.36837847	0.55256771	0.54272958	0.45727042	0.48120202	14417	717	1.28069381	0
AT1G28090	5	96	4	6.6	83.666	13	7.2	7.023952	1.936	8.959952	5.97330133	2.98665067	0.18480012	0.36960025	0.55440037	0.54347474	0.45652526	0.48045293	14417	718	3.62807438	0
AT2G17670	2	100	0	7.5	83.33	16.66	9	8.4997	2.4994	10.9991	7.33273333	3.66636667	0.18571672	0.37143344	0.55715017	0.54458923	0.45541077	0.47931501	14417	719	3.40069617	0
AT1G49600	14	79.88	20.1157143	9	58.4292857	41.5657143	11.9285714	7.96977908	5.95819592	13.927975	9.28531667	4.64265833	0.1863845	0.37276901	0.55915351	0.54539849	0.45460151	0.47849821	14417	720	1.33761615	0
AT1G79470	9	87.0911111	12.9	33.1111111	75.1822222	24.8122222	25.7777778	20.3803062	7.39603951	27.7763457	18.5175638	9.25878189	0.18737936	0.37475871	0.56213807	0.54659994	0.45340006	0.47726845	14417	721	2.75557022	0
AT4G00590	3	63.4866667	36.5033333	4.33333333	88.8866667	11.11	6	6.3332	1.6666	7.9998	5.3332	2.6666	0.18750469	0.37500938	0.56251406	0.54675094	0.45324906	0.47714434	14417	722	3.800072	0
AT1G71060	7	95.02	4.97714286	9	81.8228571	18.1714286	10.4285714	9.5329551	2.89502041	12.4279755	8.28531701	4.1426585	0.18787462	0.37574925	0.56362387	0.5471962	0.4528038	0.47671042	14417	723	3.2928801	0
AT5G25630	73	89.4717808	10.5241096	12.1369863	83.1673973	16.8279452	9.20547945	8.65595767	2.54909304	11.2050507	7.4700338	3.7350169	0.1882743	0.37654861	0.56482291	0.54767648	0.45232352	0.47623955	14417	724	3.39570096	0
AT5G24360	20	97.355	2.6435	12.9	81.4505	18.235	10.6	9.633753	2.93291	12.566663	8.37777533	4.18888767	0.18829341	0.37658682	0.56488023	0.54769942	0.45230058	0.47625018	14417	725	3.28470802	0
AT4G27020	24	86.66875	13.1941667	34.5	74.78	25.0883333	27.625	21.657975	7.93065208	29.5886271	19.7257514	9.86287569	0.18926975	0.37853951	0.56780926	0.54886923	0.45113077	0.47505313	14417	726	2.73091983	0
AT2G42960	5	95	5	2.6	87.974	12.02	6.4	6.630336	1.76928	8.399616	5.599744	2.799872	0.18967293	0.37934587	0.5690188	0.54935092	0.45064908	0.47458056	14417	727	3.74747694	0
AT3G07565	21	84.0461905	15.9519048	7.85714286	83.9290476	16.0690476	8.66666667	8.27385079	2.39265079	10.6665016	7.11100106	3.55550053	0.19015881	0.38031762	0.57047643	0.54993034	0.45006966	0.47400498	14417	728	3.45802689	0
AT1G22050	6	100	0	9.5	86.0416667	13.9533333	7.33333333	7.30972222	2.02324444	9.33296667	6.22197778	3.11098889	0.19016268	0.38032536	0.57048804	0.54993495	0.45006505	0.47403476	14417	729	3.61287152	0
AT2G23820	31	81.6296774	18.3616129	25.4193548	75.3877419	24.6054839	25.0645161	19.8955727	7.16724547	27.0628182	18.0418788	9.0209394	0.19045584	0.38091168	0.57136752	0.55028399	0.44971601	0.47370174	14417	730	2.77590224	0
AT1G69800	8	93.985	6.01	11.75	79.4575	20.535	13.625	11.8260844	3.79789375	15.6239781	10.4159854	5.20799271	0.19089688	0.38179375	0.57269063	0.55080829	0.44919171	0.47318405	14417	731	3.1138534	0
AT2G29890	11	92.4236364	7.57545455	2.81818182	90.0754545	9.92363636	5.63636364	6.07698017	1.55933223	7.6363124	5.09087493	2.54543747	0.19100912	0.38201824	0.57302736	0.55094157	0.44905843	0.47307821	14417	732	3.89716832	0
AT5G07660	24	87.8845833	12.11125	9.33333333	83.7483333	16.2479167	8.83333333	8.39776944	2.43523264	10.8330021	7.22200139	3.61100069	0.19141931	0.38283862	0.57425793	0.55142813	0.44857187	0.47260017	14417	733	3.44844649	0
AT1G31070	4	84.72	15.2775	4.5	87.855	12.1425	6.5	6.710575	1.7892625	8.4998375	5.66655833	2.83327917	0.19235147	0.38470293	0.5770544	0.55253078	0.44746923	0.47147291	14417	734	3.75046982	0
AT2G40540	10	98.571	1.428	9.4	88.618	11.38	6.2	6.494316	1.70556	8.199876	5.466584	2.733292	0.19321629	0.38643257	0.57964886	0.55355001	0.44644999	0.47043338	14417	735	3.80773236	0
AT1G18460	17	85.4658824	14.5305882	12.2941176	79.9588235	20.0335294	12.9411765	11.3476125	3.59257439	14.9401869	9.96012457	4.98006228	0.19328299	0.38656598	0.57984897	0.55362847	0.44637153	0.47038508	14417	736	3.15862978	0
AT1G73380	11	85.1209091	14.8736364	15.3636364	81.8209091	18.1727273	10.6363636	9.70276942	2.93291736	12.6356868	8.42379118	4.21189559	0.19418636	0.38837272	0.58255907	0.55468901	0.44531099	0.46930179	14417	737	3.30823145	0
AT2G38070	4	94.4425	5.555	9	88.54	11.455	6.25	6.53375	1.7159375	8.2496875	5.49979167	2.74989583	0.1943837	0.38876739	0.58315109	0.55492016	0.44507984	0.46909248	14417	738	3.8076853	0
AT1G60620	18	91.8255556	8.16666667	34.1111111	76.8527778	22.8327778	19.1111111	15.6874198	5.36359753	21.0510173	14.0340115	7.01700576	0.19479525	0.3895905	0.58438575	0.55540164	0.44459836	0.46861929	14417	739	2.92479435	0
AT3G53400	11	92.1609091	7.83727273	6.72727273	84.2936364	15.7054545	8.54545455	8.20327438	2.34210248	10.5453769	7.03025124	3.51512562	0.1957232	0.39144641	0.58716961	0.55648429	0.44351571	0.46751231	14417	740	3.50252581	0
AT3G21300	7	63.46	36.5328571	7.42857143	81.07	18.9257143	11.5714286	10.3809571	3.18997551	13.5709327	9.04728844	4.52364422	0.19659727	0.39319454	0.58979181	0.55750037	0.44249963	0.46647537	14417	741	3.25424352	0
AT5G15280	17	90.3988235	9.06294118	6.41176471	85.4288235	14.5676471	7.82352941	7.68354913	2.13970415	9.82325329	6.54883552	3.27441776	0.19661129	0.39322257	0.58983386	0.55751663	0.44248337	0.46649234	14417	742	3.59093996	0
AT5G13840	17	58.9064706	41.0917647	4.47058824	88.8335294	11.1635294	6.17647059	6.48677682	1.68951211	8.17628893	5.45085928	2.72542964	0.19687265	0.39374531	0.59061796	0.55781974	0.44218026	0.46620687	14417	743	3.83943789	0
AT3G15390	3	88.88	11.11	9	86.3066667	13.6866667	7.33333333	7.32915556	2.00368889	9.33284444	6.2218963	3.11094815	0.19704974	0.39409949	0.59114923	0.55802494	0.44197506	0.46602461	14417	744	3.65783111	0
AT5G60490	10	100	0	25.9	86.571	13.428	7.2	7.233112	1.966816	9.199928	6.13328533	3.06664267	0.19722198	0.39444397	0.59166595	0.55822437	0.44177563	0.46584839	14417	745	3.67757431	0
AT5G05740	33	81.8309091	18.1657576	6.06060606	85.3712121	14.1915152	7.6969697	7.57099633	2.09231662	9.66331295	6.44220863	3.22110432	0.19778336	0.39556672	0.59335008	0.55887342	0.44112658	0.465198	14417	746	3.61847545	0
AT5G36800	7	52.982	47.012	8.4	55.4457143	44.5514286	6.42857143	4.56436735	3.86402041	8.42838776	5.61892517	2.80946259	0.19791903	0.39583805	0.59375708	0.55903005	0.44096995	0.46506684	14417	747	1.18124825	0
AT1G14810	15	77.5726667	22.2286667	85.4	70.6206667	29.37	102.266667	73.2214018	31.03572	104.257122	69.5047479	34.7523739	0.19874205	0.39748411	0.59622616	0.55997845	0.44002155	0.46410057	14417	748	2.35926222	0
AT5G14960	14	50.2092857	49.7857143	10.0714286	58.81	41.1828571	14.7857143	9.69547857	7.08917959	16.7846582	11.1897721	5.59488605	0.19954948	0.39909895	0.59864843	0.56090582	0.43909418	0.46315633	14417	749	1.36764465	0
AT2G30970	66	84.7086364	15.2516667	193.772727	69.4801515	30.4707576	188.848485	132.212213	58.543564	190.755777	127.170518	63.5852591	0.19987879	0.39975759	0.59963638	0.5612832	0.4387168	0.46279213	14417	750	2.25835607	0
AT2G07711	7	72.3242857	27.6728571	29.8571429	61.4571429	38.54	37.8571429	24.2659184	15.5901429	39.8560612	26.5707075	13.2853537	0.19992139	0.39984279	0.59976418	0.56133198	0.43866802	0.46277453	14417	751	1.55649108	0
AT2G34090	12	98.8091667	1.19	5.16666667	86.1141667	13.8816667	7.5	7.4585625	2.041125	9.4996875	6.333125	3.1665625	0.19999756	0.39999513	0.59999269	0.56141918	0.43858082	0.4627164	14417	752	3.65414294	0
AT3G28956	2	84.52	15.47	6.5	81.665	18.33	11	9.98315	3.0163	12.99945	8.6663	4.33315	0.20009623	0.40019245	0.60028868	0.5615321	0.4384679	0.46263113	14417	753	3.30973378	0
AT1G03780	38	79.8142105	20.1789474	7	81.7315789	18.2618421	10.9473684	9.94745706	2.99919114	12.9466482	8.6310988	4.3155494	0.20076228	0.40152456	0.60228684	0.56229318	0.43770682	0.46186191	14417	754	3.31671328	0
AT1G75450	9	100	0	15.5555556	88.8888889	11.1111111	6.22222222	6.5308642	1.69135802	8.22222222	5.48148148	2.74074074	0.20089534	0.40179068	0.60268602	0.56244498	0.43755502	0.46173552	14417	755	3.86131387	0
AT3G16320	4	91.885	8.11	8.25	81.47	18.525	11.25	10.165375	3.0840625	13.2494375	8.83295833	4.41647917	0.20098976	0.40197952	0.60296928	0.56255265	0.43744735	0.46165569	14417	756	3.2960989	0
AT3G13080	7	96.29	3.70571429	9.57142857	84.4414286	15.5542857	8.57142857	8.23783673	2.33322449	10.5710612	7.04737415	3.52368707	0.20109634	0.40219269	0.60328903	0.56267414	0.43732586	0.46156127	14417	757	3.53066615	0
AT1G75100	7	100	0	5.42857143	87.4471429	12.5485714	6.85714286	6.99637551	1.86047347	8.85684898	5.90456599	2.95228299	0.2018858	0.4037716	0.6056574	0.56357242	0.43642758	0.46064693	14417	758	3.76053495	0
AT1G48370	11	99.4318182	0.56818182	8.63636364	85.35	14.6454545	8	7.828	2.17163636	9.99963636	6.66642424	3.33321212	0.2023961	0.40479219	0.60718829	0.56415156	0.43584844	0.46006933	14417	759	3.60465506	0
AT1G04390	3	96.2933333	3.70333333	6.33333333	85.92	14.0733333	7.66666667	7.5872	2.07895556	9.66615556	6.4441037	3.22205185	0.20276973	0.40553945	0.60830918	0.56457485	0.43542515	0.45965617	14417	760	3.64952487	0
AT4G16146	3	39.2833333	60.71	11	60.5966667	39.3966667	27.3333333	17.5630889	11.7684222	29.3315111	19.5543407	9.77717037	0.20277257	0.40554514	0.60831771	0.56457807	0.43542193	0.45968643	14417	761	1.49239113	0
AT2G17530	7	97.6185714	2.38	7	64.1314286	7.29428571	8.28571429	6.31374694	1.60438367	7.91813061	5.27875374	2.63937687	0.20292875	0.40585751	0.60878626	0.56475483	0.43524517	0.45953348	14417	762	3.93530989	0
AT5G21970	9	94.9222222	5.07333333	12.3333333	79.4233333	20.5677778	14.2222222	12.295763	3.92519506	16.220958	10.813972	5.40698601	0.20304329	0.40608657	0.60912986	0.56488438	0.43511562	0.45943035	14417	763	3.13252278	0
AT4G25170	5	74.514	25.482	10.8	57.734	42.26	11.4	7.581676	5.81764	13.399316	8.93287733	4.46643867	0.20438488	0.40876976	0.61315463	0.5663975	0.4336025	0.4578662	14417	764	1.30322193	0
AT3G59410	24	86.5525	13.44125	9.16666667	84.6729167	15.3216667	8.5	8.19719792	2.30234167	10.4995396	6.99969306	3.49984653	0.20486868	0.40973736	0.61460605	0.5669412	0.4330588	0.45732558	14417	765	3.56037422	0
AT1G80420	8	87.5	12.5	4.375	84.32375	15.67375	8.75	8.37832813	2.37145313	10.7497813	7.16652083	3.58326042	0.20490792	0.40981585	0.61472377	0.56698525	0.43301475	0.45731255	14417	766	3.53299335	0
AT5G48600	98	85.8864286	13.3736735	15.1122449	76.5405102	21.6137755	17.6428571	14.5039329	4.81328754	19.3172204	12.8781469	6.43907347	0.20524536	0.41049072	0.61573608	0.56736379	0.43263621	0.45694625	14417	767	3.01331112	0
AT4G01730	11	98.1818182	1.81818182	2.09090909	81.4281818	9.48	6.63636364	6.40387025	1.62912727	8.03299752	5.35533168	2.67766584	0.20529693	0.41059385	0.61589078	0.56742159	0.43257841	0.45691867	14417	768	3.9308594	0
AT2G46200	9	94.1877778	5.80777778	11.5555556	82.3777778	17.6177778	10.4444444	9.60390123	2.84007901	12.4439802	8.29598683	4.14799342	0.20620092	0.41240183	0.61860275	0.56843301	0.43156699	0.45588374	14417	769	3.38156129	0
AT1G63660	39	85.7282051	14.1361538	30.2307692	74.5230769	25.4151282	31.5384615	24.503432	9.01554043	33.5189724	22.3459816	11.1729908	0.2082966	0.41659321	0.62488981	0.57076402	0.42923598	0.45345462	14417	770	2.71791049	0
AT3G04950	2	81.615	18.38	14.5	77.77	22.22	18	14.9986	4.9996	19.9982	13.3321333	6.66606667	0.20830208	0.41660417	0.62490625	0.57077009	0.42922991	0.45348144	14417	771	2.99996	0
AT4G28706	17	98.1035294	1.89529412	7.17647059	87.9117647	12.0864706	6.76470588	6.94697232	1.81761419	8.76458651	5.84305767	2.92152884	0.2085599	0.41711981	0.62567971	0.57105553	0.42894447	0.45321307	14417	772	3.822028	0
AT2G41670	9	84.9133333	15.0833333	9.77777778	83.3155556	16.6811111	9.66666667	9.05383704	2.61250741	11.6663444	7.77756296	3.88878148	0.20943264	0.41886527	0.62829791	0.57201966	0.42798034	0.45222754	14417	773	3.46557373	0
AT5G43500	7	94.8728571	5.12571429	10.8571429	86.8842857	13.1128571	7.28571429	7.33014082	1.95536531	9.28550612	6.19033742	3.09516871	0.20986769	0.41973537	0.62960306	0.57249905	0.42750095	0.4517541	14417	774	3.74873216	0
AT1G27910	9	98.35	1.64777778	15.3333333	83.5955556	16.3977778	9.44444444	8.8951358	2.54867901	11.4438148	7.62920988	3.81460494	0.21005694	0.42011387	0.63017081	0.57270733	0.42729267	0.4515671	14417	775	3.49009654	0
AT3G59040	42	77.7954762	21.8011905	17	78.4035714	21.5890476	16.6666667	14.0672619	4.5981746	18.6654365	12.4436243	6.22181217	0.21185138	0.42370275	0.63555413	0.57467469	0.42532531	0.44952093	14417	776	3.05931443	0
AT5G61910	6	86.2166667	13.7816667	9.16666667	90.9516667	9.04666667	5.66666667	6.15392778	1.51264444	7.66657222	5.11104815	2.55552407	0.21279352	0.42558704	0.63838056	0.57570217	0.42429783	0.44846787	14417	777	4.06832405	0
AT5G06770	10	62.42	37.571	31	72.965	27.026	47.2	35.43948	13.756272	49.195752	32.797168	16.398584	0.21287852	0.42575705	0.63863557	0.57579469	0.42420531	0.44840296	14417	778	2.57624159	0
AT5G14100	2	100	0	7.5	86.605	13.39	7.5	7.495375	2.00425	9.499625	6.33308333	3.16654167	0.21331188	0.42662376	0.63993564	0.5762659	0.4237341	0.44793772	14417	779	3.73974055	0
AT1G21650	8	100	0	7.5	90	10	6	6.4	1.6	8	5.33333333	2.66666667	0.21333333	0.42666667	0.64	0.5762892	0.4237108	0.44794592	14417	780	4	0
AT1G53200	2	92.855	7.14	5	90	10	6	6.4	1.6	8	5.33333333	2.66666667	0.21333333	0.42666667	0.64	0.5762892	0.4237108	0.44797877	14417	781	4	0
AT3G59140	5	100	0	6.6	89.998	9.998	6	6.39988	1.59988	7.99976	5.33317333	2.66658667	0.21335573	0.42671147	0.6400672	0.57631354	0.42368646	0.4479859	14417	782	4.00022502	0
AT2G23320	5	97.5	2.5	4.6	85.75	14.244	8	7.86	2.13952	9.99952	6.66634667	3.33317333	0.2137315	0.427463	0.6411945	0.57672142	0.42327858	0.44758745	14417	783	3.67372121	0
AT5G54520	5	95.22	4.778	14	85.75	14.244	8	7.86	2.13952	9.99952	6.66634667	3.33317333	0.2137315	0.427463	0.6411945	0.57672142	0.42327858	0.44762028	14417	784	3.67372121	0
AT4G34970	2	75	25	8	76.73	23.26	21.5	17.49695	6.0009	23.49785	15.6652333	7.83261667	0.2141804	0.4283608	0.6425412	0.57720791	0.42279209	0.44713861	14417	785	2.91572098	0
AT1G28960	3	84.1233333	15.87	7.33333333	93.3333333	6.66666667	5	5.66666667	1.33333333	7	4.66666667	2.33333333	0.21428571	0.42857143	0.64285714	0.57732193	0.42267807	0.44705083	14417	786	4.25	0
AT2G01460	3	100	0	5	93.3333333	6.66666667	5	5.66666667	1.33333333	7	4.66666667	2.33333333	0.21428571	0.42857143	0.64285714	0.57732193	0.42267807	0.44708362	14417	787	4.25	0
AT1G18030	4	92.365	7.6275	10.5	88.75	11.25	6.5	6.76875	1.73125	8.5	5.66666667	2.83333333	0.214339	0.428678	0.643017	0.5773796	0.4226204	0.44705542	14417	788	3.90974729	0
AT2G33847	4	100	0	6.5	88.75	11.25	6.5	6.76875	1.73125	8.5	5.66666667	2.83333333	0.214339	0.428678	0.643017	0.5773796	0.4226204	0.44708823	14417	789	3.90974729	0
AT4G34280	34	90.8744118	9.12382353	9.26470588	85.4541176	14.5438235	8.20588235	8.01226436	2.19344905	10.2057134	6.80380894	3.40190447	0.21463926	0.42927852	0.64391778	0.57770434	0.42229566	0.44677747	14417	790	3.65281535	0
AT1G30845	4	93.3025	6.695	7.5	90.8325	9.165	5.75	6.22286875	1.5269875	7.74985625	5.16657083	2.58328542	0.21595858	0.43191716	0.64787573	0.57912681	0.42087319	0.4453052	14417	791	4.07525847	0
AT2G42270	36	96.7733333	3.22472222	9.66666667	87.81	12.1875	6.94444444	7.09791667	1.84635417	8.94427083	5.96284722	2.98142361	0.21606836	0.43213673	0.64820509	0.57924486	0.42075514	0.44521298	14417	792	3.84428773	0
AT2G29640	7	93.5714286	6.42857143	9.14285714	92.38	7.61714286	5.28571429	5.88294286	1.40262041	7.28556327	4.85704218	2.42852109	0.21668995	0.43337989	0.65006984	0.57991229	0.42008771	0.44453938	14417	793	4.19425158	0
AT1G50790	2	100	0	13.5	91.665	8.33	5.5	6.041575	1.45815	7.499725	4.99981667	2.49990833	0.21706004	0.43412009	0.65118013	0.58030893	0.41969107	0.44415225	14417	794	4.14331516	0
AT3G44620	2	100	0	9.5	91.665	8.33	5.5	6.041575	1.45815	7.499725	4.99981667	2.49990833	0.21706004	0.43412009	0.65118013	0.58030893	0.41969107	0.44418486	14417	795	4.14331516	0
AT3G48200	2	100	0	2.5	91.665	8.33	5.5	6.041575	1.45815	7.499725	4.99981667	2.49990833	0.21706004	0.43412009	0.65118013	0.58030893	0.41969107	0.44421747	14417	796	4.14331516	0
AT3G57750	2	80	20	5	91.665	8.33	5.5	6.041575	1.45815	7.499725	4.99981667	2.49990833	0.21706004	0.43412009	0.65118013	0.58030893	0.41969107	0.44425008	14417	797	4.14331516	0
AT2G39420	13	74.7415385	25.25	42.0769231	69.2392308	25.1861538	46.1538462	32.956568	12.6243787	45.5809467	30.3872978	15.1936489	0.21723384	0.43446768	0.65170153	0.580495	0.419505	0.44408573	14417	798	2.6105497	0
AT2G02740	6	74.3883333	25.605	15.5	76.8333333	22.3283333	19.5	15.9825	5.354025	21.336525	14.22435	7.112175	0.21730985	0.43461971	0.65192956	0.58057635	0.41942365	0.44403222	14417	799	2.98513735	0
AT1G21600	27	78.1944444	21.7985185	22.2222222	75.4388889	24.5518519	27.2592593	21.5640823	7.69265295	29.2567353	19.5044902	9.75224508	0.21748427	0.43496854	0.6524528	0.5807629	0.4192371	0.44386732	14417	800	2.80320488	0
AT3G19480	10	74.151	25.842	6.7	86.78	13.217	7.5	7.5085	1.991275	9.499775	6.33318333	3.16659167	0.2181161	0.43623221	0.65434831	0.58143768	0.41856232	0.44318544	14417	801	3.77069968	0
AT3G47490	4	93.0275	6.97	10.5	82.445	17.55	10.75	9.8628375	2.886625	12.7494625	8.49964167	4.24982083	0.21863309	0.43726617	0.65589926	0.5819886	0.4180114	0.44263462	14417	802	3.41673667	0
AT1G08720	10	96.989	3.006	15.1	82.312	17.682	10.9	9.972008	2.927338	12.899346	8.599564	4.299782	0.21903465	0.43806931	0.65710396	0.58241578	0.41758422	0.44221476	14417	803	3.40651063	0
AT3G52030	12	98.2416667	1.7575	19.75	84.4741667	15.52	9	8.602675	2.3968	10.999475	7.33298333	3.66649167	0.21984462	0.43968924	0.65953386	0.58327544	0.41672456	0.44133681	14417	804	3.58923356	0
AT1G47720	2	100	0	1	56.25	43.75	9	6.0625	4.9375	11	7.33333333	3.66666667	0.22022964	0.44045928	0.66068892	0.58368317	0.41631683	0.44093739	14417	805	1.2278481	0
AT1G62660	39	97.35	2.22153846	6.41025641	82.4374359	14.9976923	9.15384615	8.54619606	2.37286568	10.9190617	7.27937449	3.63968725	0.22046357	0.44092714	0.66139071	0.5839306	0.4160694	0.4407077	14417	806	3.60163499	0
AT5G38600	17	77.9258824	22.0664706	38.4705882	74.3335294	25.6570588	34.5882353	26.7106561	9.87432388	36.5849799	24.3899866	12.1949933	0.2208081	0.4416162	0.6624243	0.58429462	0.41570538	0.44035447	14417	807	2.70506177	0
AT2G17510	22	88.5222727	11.4727273	13.4545455	81.4495455	18.5445455	12	10.7739455	3.22534545	13.9992909	9.33286061	4.6664303	0.22251758	0.44503516	0.66755273	0.58609386	0.41390614	0.43848077	14417	808	3.34040046	0
AT5G36670	4	100	0	9.5	83.9225	16.0675	9.5	8.9726375	2.5264125	11.49905	7.66603333	3.83301667	0.22269854	0.44539708	0.66809563	0.58628365	0.41371635	0.43831192	14417	809	3.55153305	0
AT2G46610	29	92.2810345	7.71586207	13.3103448	80.3634483	19.6324138	13.5172414	11.8629213	3.65376076	15.516682	10.3444547	5.17222735	0.22289631	0.44579262	0.66868893	0.58649092	0.41350908	0.43812452	14417	810	3.24677013	0
AT3G08840	9	96.19	3.80888889	6.33333333	89.5088889	10.4866667	6.33333333	6.6688963	1.66415556	8.33305185	5.5553679	2.77768395	0.22319773	0.44639545	0.66959318	0.58680652	0.41319348	0.43782231	14417	811	4.00737556	0
AT3G58150	6	76.895	23.1	10.6666667	80.73	19.2666667	13	11.4949	3.50466667	14.9995667	9.99971111	4.99985556	0.22356544	0.44713088	0.67069632	0.58719106	0.41280894	0.43744701	14417	812	3.27988396	0
AT4G40020	19	86.8573684	11.8242105	5.10526316	84.3221053	15.6736842	9.21052632	8.7665097	2.44362881	11.2101385	7.47342567	3.73671283	0.22373492	0.44746984	0.67120476	0.58736811	0.41263189	0.43729153	14417	813	3.58749646	0
AT3G20780	8	95.445	4.55	23.25	77.6025	22.39	19.375	16.0354844	5.3380625	21.3735469	14.2490313	7.12451563	0.22397416	0.44794831	0.67192247	0.58761785	0.41238215	0.43705899	14417	814	3.00398963	0
AT5G66055	43	88.2093023	11.6388372	20.7906977	77.8404651	22.1534884	18.7209302	15.5724592	5.1473391	20.7197983	13.8131988	6.90659942	0.22406084	0.44812167	0.67218251	0.58770828	0.41229172	0.43699527	14417	815	3.02534161	0
AT5G53080	7	88.0928571	11.9028571	3.85714286	83.89	16.1042857	9.57142857	9.02947143	2.5414102	11.5708816	7.71392109	3.85696054	0.22435707	0.44871413	0.6730712	0.58801711	0.41198289	0.43670005	14417	816	3.55293743	0
AT5G63160	6	94.84	5.15666667	3.83333333	90	10	6.16666667	6.55	1.61666667	8.16666667	5.44444444	2.72222222	0.22449546	0.44899093	0.67348639	0.58816127	0.41183873	0.43657933	14417	817	4.05154639	0
AT1G74000	17	92.3547059	7.64117647	9.70588235	76.4611765	23.5311765	23.2352941	18.7659792	6.46753806	25.2335173	16.8223449	8.41117243	0.22456528	0.44913056	0.67369584	0.58823397	0.41176603	0.43653437	14417	818	2.90156456	0
AT3G14080	11	82.3381818	17.6545455	19	77.1981818	22.7945455	20.6363636	16.9308975	5.70396529	22.6348628	15.0899085	7.54495427	0.22460311	0.44920623	0.67380934	0.58827336	0.41172664	0.43652471	14417	819	2.96826798	0
AT3G49320	15	75.282	24.7126667	6.06666667	86.492	13.5033333	7.8	7.746376	2.05326	9.799636	6.53309067	3.26654533	0.22532387	0.45064775	0.67597162	0.58902266	0.41097734	0.43576233	14417	820	3.77272045	0
AT2G40030	28	84.7903571	15.0867857	32.5714286	75.4403571	24.2971429	27.0714286	21.4227824	7.57758367	29.0003661	19.3335774	9.66678869	0.22576151	0.45152302	0.67728453	0.58947664	0.41052336	0.43531298	14417	821	2.82712581	0
AT5G06420	4	96.4275	3.57	6.25	88.075	11.9225	7	7.16525	1.834575	8.999825	5.99988333	2.99994167	0.22635098	0.45270196	0.67905294	0.59008697	0.40991303	0.43469777	14417	822	3.90567298	0
AT5G66450	6	83.1316667	16.8633333	5.16666667	90.555	9.44333333	6	6.4333	1.5666	7.9999	5.33326667	2.66663333	0.22689159	0.45378317	0.68067476	0.59064553	0.40935447	0.43413737	14417	823	4.10653645	0
AT1G78820	11	86.6666667	13.3333333	4	90.8209091	9.17545455	5.90909091	6.36669008	1.54218595	7.90887603	5.27258402	2.63629201	0.22703632	0.45407264	0.68110896	0.59079488	0.40920512	0.4340109	14417	824	4.12835435	0
AT3G44050	44	82.5068182	17.4890909	11.5681818	78.7906818	21.2022727	16.5909091	14.0720904	4.51764979	18.5897402	12.3931601	6.19658006	0.22744859	0.45489719	0.68234578	0.59121987	0.40878013	0.43359205	14417	825	3.11491396	0
AT1G55730	5	100	0	21.8	83.724	16.268	9.8	9.204952	2.594264	11.799216	7.866144	3.933072	0.22786347	0.45572694	0.68359041	0.59164688	0.40835312	0.43317099	14417	826	3.54819402	0
AT4G29910	6	94.02	5.975	18.6666667	84.9816667	15.01	8.83333333	8.50671389	2.32588333	10.8325972	7.22173148	3.61086574	0.22864043	0.45728086	0.68592129	0.59244482	0.40755518	0.43235636	14417	827	3.65741212	0
AT3G58160	3	100	0	4.33333333	86.2933333	13.7033333	8	7.90346667	2.09626667	9.99973333	6.66648889	3.33324444	0.22952322	0.45904645	0.68856967	0.59334869	0.40665131	0.43142924	14417	828	3.77025824	0
AT2G47910	5	100	0	2.6	88.218	11.776	7	7.17526	1.82432	8.99958	5.99972	2.99986	0.23032646	0.46065293	0.69097939	0.59416855	0.40583145	0.43059111	14417	829	3.9331148	0
AT3G18970	3	80	20	4.33333333	86.9033333	13.0933333	7.66666667	7.66258889	2.00382222	9.66641111	6.44427407	3.22213704	0.2303271	0.46065421	0.69098131	0.5941692	0.4058308	0.43062211	14417	830	3.82398638	0
AT3G13550	17	86.4311765	13.5652941	17.4117647	78.0235294	21.9694118	18.5882353	15.5031972	5.08372595	20.5869232	13.7246155	6.86230773	0.23048756	0.46097512	0.69146268	0.59433269	0.40566731	0.43048032	14417	831	3.04957375	0
AT4G03090	21	81.09	18.6533333	14.0952381	80.5895238	19.4033333	13.5238095	11.8987737	3.62406984	15.5228435	10.3485624	5.17428118	0.23222116	0.46444233	0.69666349	0.59609291	0.40390709	0.42864398	14417	832	3.2832628	0
AT1G04650	8	86.05875	13.93625	11.375	85.43375	14.5625	8.625	8.36866094	2.25601563	10.6246766	7.08311771	3.54155885	0.23331836	0.46663672	0.69995507	0.59720121	0.40279879	0.42749928	14417	833	3.70948714	0
AT3G05625	16	85.718125	14.27375	19.9375	77.355625	22.63625	20.6875	17.0029449	5.68287422	22.6858191	15.1238794	7.56193971	0.23346438	0.46692876	0.70039314	0.59734838	0.40265163	0.42737455	14417	834	2.99196221	0
AT1G22275	2	53.57	46.425	6.5	57.14	42.855	12	7.8568	6.1426	13.9994	9.33293333	4.66646667	0.23347104	0.46694207	0.70041311	0.59735508	0.40264492	0.42739889	14417	835	1.2790675	0
AT4G13690	9	57.4266667	42.57	8	56.6633333	43.3311111	10.7777778	7.10704815	5.67013086	12.777179	8.51811934	4.25905967	0.23375135	0.4675027	0.70125406	0.59763737	0.40236263	0.4271307	14417	836	1.25341872	0
AT4G07940	3	100	0	1	54.76	45.2333333	7.33333333	5.01573333	4.31711111	9.33284444	6.2218963	3.11094815	0.23382407	0.46764813	0.7014722	0.59771054	0.40228946	0.42708447	14417	837	1.16182632	0
AT5G25570	7	99.4042857	0.59428571	21.4285714	71.4285714	0	5.42857143	4.87755102	1	5.87755102	3.91836735	1.95918367	0.23480017	0.46960034	0.70440051	0.598691	0.401309	0.42607496	14417	838	4.87755102	0
AT5G07900	13	97.0653846	2.93384615	14.3846154	83.81	16.1846154	9.92307692	9.31653077	2.60601183	11.9225426	7.94836174	3.97418087	0.23550595	0.47101191	0.70651786	0.59939777	0.40060223	0.42535589	14417	839	3.57501476	0
AT4G21530	9	99.0733333	0.92555556	7.88888889	87.7211111	12.2733333	7.33333333	7.43288148	1.90004444	9.33292593	6.22195062	3.11097531	0.23567425	0.4713485	0.70702276	0.59956604	0.40043396	0.42520854	14417	840	3.91195138	0
AT1G11280	8	91.875	8.125	4.125	92.91625	7.0825	5.375	5.99424844	1.38068438	7.37493281	4.91662188	2.45831094	0.23619449	0.47238898	0.70858348	0.60008554	0.39991446	0.42468819	14417	841	4.34150523	0
AT5G47400	6	81.0616667	18.9316667	25.5	77.4183333	22.5716667	20.6666667	16.9997889	5.66481111	22.6646	15.1097333	7.55486667	0.23642442	0.47284885	0.70927327	0.60031483	0.39968517	0.42447596	14417	842	3.00094541	0
AT3G14420	133	82.3625564	17.1491729	8.28571429	81.1244361	15.3854135	10.112782	9.20393733	2.55589332	11.7598307	7.83988711	3.91994355	0.23732906	0.47465812	0.71198718	0.60121509	0.39878491	0.42355105	14417	843	3.60106474	0
AT5G05850	10	88.0311111	11.9666667	7.77777778	84.375	15.617	9.5	9.015625	2.483615	11.49924	7.66616	3.83308	0.23754471	0.47508943	0.71263414	0.60142928	0.39857072	0.42335476	14417	844	3.63004129	0
AT1G58470	5	80.46	19.536	13.4	88.926	11.068	6.8	7.046968	1.752624	8.799592	5.86639467	2.93319733	0.23758262	0.47516523	0.71274785	0.6014669	0.3985331	0.42334598	14417	845	4.02080994	0
AT5G13060	22	71.4872727	28.5040909	28.8636364	74.9036364	25.0886364	32.3636364	25.2415405	9.11959504	34.3611355	22.9074237	11.4537118	0.23783125	0.4756625	0.71349376	0.6017136	0.3982864	0.4231151	14417	846	2.76783567	0
AT2G26170	19	100	0	25.4736842	84.2105263	10.5263158	7.21052632	7.07202216	1.75900277	8.83102493	5.88734995	2.94367498	0.2383837	0.47676739	0.71515109	0.60226094	0.39773906	0.42256478	14417	847	4.02047244	0
AT2G40780	12	80.5116667	19.4825	9.83333333	85.6616667	14.3366667	8.58333333	8.35262639	2.23056389	10.5831903	7.05546019	3.52773009	0.23848766	0.47697531	0.71546297	0.60236382	0.39763618	0.42248661	14417	848	3.74462549	0
AT5G46320	4	52.32	47.6725	26	73.8275	26.165	41.25	31.4538438	11.7930625	43.2469063	28.8312708	14.4156354	0.23855656	0.47711311	0.71566967	0.60243198	0.39756802	0.42244532	14417	849	2.66714806	0
AT3G25100	7	90.3814286	9.61428571	11.4285714	82.7728571	17.22	11	10.1050143	2.8942	12.9992143	8.66614286	4.33307143	0.23890109	0.47780218	0.71670327	0.60277257	0.39722743	0.42211453	14417	850	3.49147063	0
AT1G67792	4	75	25	2.25	89.095	10.9025	6.75	7.0139125	1.73591875	8.74983125	5.83322083	2.91661042	0.23898166	0.47796332	0.71694499	0.60285216	0.39714784	0.42206107	14417	851	4.04046128	0
AT3G29350	9	88.6155556	11.3766667	26	78.9133333	21.0811111	16.8888889	14.3275852	4.56036543	18.8879506	12.5919671	6.29598354	0.23922952	0.47845904	0.71768855	0.60309685	0.39690315	0.42183212	14417	852	3.14176252	0
AT4G01180	4	75	25	36.25	75	25	32	25	9	34	22.6666667	11.3333333	0.24019608	0.48039216	0.72058824	0.60404897	0.39595103	0.42085122	14417	853	2.77777778	0
AT2G43400	20	85.0305	14.837	22.9	79.235	20.758	16.25	13.8756875	4.373175	18.2488625	12.1659083	6.08295417	0.24028989	0.48057978	0.72086968	0.60414121	0.39585879	0.4207842	14417	854	3.17290927	0
AT4G13100	5	93.276	6.722	9.6	89.998	9.996	6.4	6.759872	1.639744	8.399616	5.599744	2.799872	0.24034973	0.48069947	0.7210492	0.60420003	0.39579997	0.4207527	14417	855	4.12251669	0
AT2G45310	2	87.5	12.5	3	86.665	13.33	8	7.9332	2.0664	9.9996	6.6664	3.3332	0.24072697	0.48145393	0.7221809	0.60457053	0.39542947	0.42038984	14417	856	3.83914053	0
AT5G62430	3	100	0	14.3333333	53.3333333	46.6666667	6	4.2	3.8	8	5.33333333	2.66666667	0.24083333	0.48166667	0.7225	0.60467491	0.39532509	0.42030986	14417	857	1.10526316	0
AT4G26965	5	98	2	6.4	89.054	10.944	6.8	7.055672	1.744192	8.799864	5.866576	2.933288	0.24101781	0.48203562	0.72305343	0.60485585	0.39514415	0.42014848	14417	858	4.04523814	0
AT1G01060	20	96.4910526	3.50842105	3.78947368	92.523	7.475	5.55	6.1350265	1.4148625	7.549889	5.03325933	2.51662967	0.24117392	0.48234784	0.72352176	0.60500887	0.39499113	0.42001675	14417	859	4.33612913	0
AT4G31115	10	91.721	8.277	6	81.749	8.248	6.8	6.558932	1.560864	8.119796	5.41319733	2.70659867	0.2425014	0.4850028	0.7275042	0.60630663	0.39369337	0.41866765	14417	860	4.20211626	0
AT3G44020	3	62.5766667	37.4133333	15.3333333	56.36	43.6333333	10.6666667	7.01173333	5.65422222	12.6659556	8.44397037	4.22198519	0.24293109	0.48586218	0.72879327	0.60672538	0.39327462	0.41825318	14417	861	1.24008804	0
AT2G36570	8	100	0	4.75	91.9625	8.03375	5.75	6.28784375	1.46194063	7.74978438	5.16652292	2.58326146	0.24336685	0.4867337	0.73010055	0.6071494	0.3928506	0.41783306	14417	862	4.30102539	0
AT2G47800	5	81.264	18.73	14.8	56.65	43.342	11.4	7.4581	5.940988	13.399088	8.93272533	4.46636267	0.24343297	0.48686594	0.73029892	0.60721368	0.39278632	0.41779551	14417	863	1.25536359	0
AT4G21192	2	63.885	36.105	12	82.9	17.09	11	10.119	2.8799	12.9989	8.66593333	4.33296667	0.24364401	0.48728802	0.73093203	0.60741875	0.39258125	0.4176082	14417	864	3.51366367	0
AT4G09464	7	64.1742857	35.82	9.57142857	57.3842857	42.6071429	13.5714286	8.78786735	6.78239796	15.5702653	10.3801769	5.19008844	0.24425881	0.48851761	0.73277642	0.60801528	0.39198472	0.41700441	14417	865	1.29568737	0
AT1G69210	4	97.725	2.2725	11.75	65.77	9.2225	10	7.577	1.92225	9.49925	6.33283333	3.16641667	0.24443256	0.48886513	0.73329769	0.60818364	0.39181636	0.41685606	14417	866	3.94173495	0
AT5G10950	6	62.51	37.1016667	144.833333	63.4233333	36.5666667	136.5	87.57285	50.9135	138.48635	92.3242333	46.1621167	0.24452565	0.48905131	0.73357696	0.60827379	0.39172621	0.4167909	14417	867	1.72003202	0
AT1G10740	18	92.07	7.92555556	11.8888889	82.9322222	17.0622222	11	10.1225444	2.87684444	12.9993889	8.66625926	4.33312963	0.24471534	0.48943067	0.73414601	0.6084574	0.3915426	0.41662629	14417	868	3.51862766	0
AT2G39890	50	92.4438	7.5528	13.84	87.222	12.7744	7.76	7.7684272	1.99129344	9.75972064	6.50648043	3.25324021	0.24475747	0.48951493	0.7342724	0.60849817	0.39150183	0.41661367	14417	869	3.9011966	0
AT1G53070	16	100	0	7.5625	88.88625	11.110625	6.9375	7.16648359	1.77079961	8.9372832	5.9581888	2.9790944	0.24503693	0.49007386	0.7351108	0.60876842	0.39123158	0.41635681	14417	870	4.04703251	0
AT5G47360	1	83.33	16.66	12	80	20	15	13	4	17	11.3333333	5.66666667	0.24509804	0.49019608	0.73529412	0.60882748	0.39117252	0.41632469	14417	871	3.25	0
AT2G25060	8	83.9575	16.04	7.5	90.5725	9.42125	6.25	6.66078125	1.58882813	8.24960938	5.49973958	2.74986979	0.24510574	0.49021148	0.73531723	0.60883492	0.39116508	0.4163475	14417	872	4.19226041	0
AT5G12840	38	88.3176316	11.6757895	19.1315789	80.3081579	19.6857895	14.4736842	12.6235492	3.849259	16.4728082	10.9818721	5.49093606	0.24541385	0.49082771	0.73624156	0.60913249	0.39086751	0.41606149	14417	873	3.27947513	0
AT2G26200	14	91.9757143	8.01785714	21.7857143	77.8328571	22.1621429	20	16.5665714	5.43242857	21.999	14.666	7.333	0.24629563	0.49259127	0.7388869	0.60998232	0.39001768	0.41518754	14417	874	3.04957004	0
AT3G14740	9	87.8566667	12.1422222	5.66666667	87.6722222	12.3211111	7.55555556	7.62412346	1.9309284	9.55505185	6.37003457	3.18501728	0.24689645	0.49379291	0.74068936	0.61055986	0.38944014	0.41460335	14417	875	3.94842371	0
AT3G32930	16	92.045625	7.823125	71.9375	69.95625	24.543125	42.9375	31.0374648	11.5382043	42.5756691	28.3837794	14.1918897	0.24810108	0.49620216	0.74430324	0.61171412	0.38828588	0.41340503	14417	876	2.68997359	0
AT5G16140	5	100	0	5.6	92	8	5.8	6.336	1.464	7.8	5.2	2.6	0.24817231	0.49634462	0.74451692	0.61178222	0.38821778	0.41336305	14417	877	4.32786885	0
AT5G39040	30	74.4906667	25.4826667	135.733333	70.3786667	29.6116667	138.866667	98.7325084	42.1207344	140.853243	93.9021619	46.951081	0.24847402	0.49694804	0.74542205	0.61207048	0.38792952	0.41308663	14417	878	2.34403578	0
AT5G10660	2	100	0	4	83.035	16.96	11	10.13385	2.8656	12.99945	8.6663	4.33315	0.24851471	0.49702941	0.74554412	0.61210933	0.38789067	0.41307577	14417	879	3.53637982	0
AT1G54790	1	100	0	2	80	0	5	5	1	6	4	2	0.25	0.5	0.75	0.61352377	0.38647623	0.4115999	14417	880	5	0
AT1G72670	1	60	40	5	80	0	5	5	1	6	4	2	0.25	0.5	0.75	0.61352377	0.38647623	0.41163031	14417	881	5	0
AT1G01880	4	100	0	5.75	92.26	7.735	5.75	6.30495	1.4447625	7.7497125	5.166475	2.5832375	0.25087227	0.50174455	0.75261682	0.61435101	0.38564899	0.41077957	14417	882	4.36400446	0
AT1G15350	11	86.4763636	13.5190909	6.54545455	84.6209091	15.3727273	9.63636364	9.15437851	2.4813719	11.6357504	7.75716694	3.87858347	0.25166407	0.50332813	0.7549922	0.61509974	0.38490026	0.41001234	14417	883	3.68924082	0
AT4G04350	30	85.027	14.967	12.3666667	87.7126667	12.2846667	7.63333333	7.69540022	1.93772956	9.63312978	6.42208652	3.21104326	0.25246122	0.50492244	0.75738366	0.61585146	0.38414854	0.40924182	14417	884	3.97134894	0
AT2G30790	25	18.826087	79.3843478	7.39130435	79.5092	20.4852	16.24	13.9122941	4.32679648	18.2390906	12.1593937	6.07969685	0.25269843	0.50539686	0.75809529	0.61607475	0.38392525	0.40903417	14417	885	3.21537982	0
AT2G33735	6	84.4433333	15.5533333	16.6666667	72.92	12.9733333	11	9.0212	2.42706667	11.4482667	7.63217778	3.81608889	0.25279583	0.50559166	0.7583875	0.61616638	0.38383362	0.40896677	14417	886	3.71691479	0
AT5G45600	22	83.0159091	12.4031818	10.0454545	78.0436364	12.8636364	9.63636364	8.5205686	2.23958678	10.7601554	7.17343691	3.58671846	0.25298386	0.50596772	0.75895158	0.61634318	0.38365682	0.4088086	14417	887	3.8045271	0
AT3G62980	21	90.7819048	9.02047619	27.4285714	76.8747619	22.82	22.8571429	18.5713742	6.216	24.7873742	16.5249161	8.26245805	0.25343491	0.50686981	0.76030472	0.61676682	0.38323318	0.40838737	14417	888	2.9876728	0
AT3G02170	12	100	0	9.25	91.6666667	8.33333333	6	6.5	1.5	8	5.33333333	2.66666667	0.25520833	0.51041667	0.765625	0.61842609	0.38157391	0.40664925	14417	889	4.33333333	0
AT2G01860	4	94.44	5.555	7.5	91.665	8.33	6	6.4999	1.4998	7.9997	5.33313333	2.66656667	0.25526166	0.51052332	0.76578497	0.61847583	0.38152417	0.4066263	14417	890	4.33384451	0
AT3G18730	7	89.6814286	10.3171429	8.57142857	88.2057143	11.79	7.42857143	7.55242449	1.87582857	9.42825306	6.28550204	3.14275102	0.25536425	0.51072849	0.76609274	0.61857148	0.38142852	0.40655441	14417	891	4.02618054	0
AT5G19340	6	100	0	1.83333333	93.8883333	6.11	5.33333333	6.00737778	1.32586667	7.33324444	4.88882963	2.44441481	0.25592014	0.51184028	0.76776042	0.61908922	0.38091078	0.40603258	14417	892	4.53090641	0
AT1G20590	6	86.9016667	13.0916667	8	84.925	15.07	9.5	9.067875	2.43165	11.499525	7.66635	3.833175	0.25622002	0.51244003	0.76866005	0.6193681	0.3806319	0.40576531	14417	893	3.7291037	0
AT1G74490	5	100	0	9.4	52	48	5.4	3.808	3.592	7.4	4.93333333	2.46666667	0.25669766	0.51339532	0.77009297	0.61981171	0.38018829	0.40532238	14417	894	1.06013363	0
AT1G51310	7	90	9.99	13.4285714	80.6871429	19.3042857	14.2857143	12.5267347	3.7577551	16.2844898	10.8563265	5.42816327	0.25701727	0.51403454	0.77105182	0.62010814	0.37989186	0.40503631	14417	895	3.33356867	0
AT2G19330	3	58.33	41.665	3.5	52.6933333	47.3	6	4.1616	3.838	7.9996	5.33306667	2.66653333	0.25732552	0.51465104	0.77197656	0.62039372	0.37960628	0.40476176	14417	896	1.08431475	0
AT2G25355	30	91.883	7.902	16.4666667	81.848	18.1453333	12.6333333	11.3401307	3.29236044	14.6324911	9.75499407	4.87749704	0.25757658	0.51515316	0.77272974	0.62062609	0.37937391	0.40454391	14417	897	3.44437702	0
AT5G04220	3	84.09	15.9033333	14.6666667	79.2533333	20.74	17	14.4730667	4.5258	18.9988667	12.6659111	6.33295556	0.25784258	0.51568516	0.77352774	0.62087207	0.37912793	0.40431151	14417	898	3.1979024	0
AT1G16290	32	80.6909375	19.044375	9.96875	82.9484375	17.0471875	11.375	10.4353848	2.93911758	13.3745023	8.9163349	4.45816745	0.25879608	0.51759216	0.77638824	0.62175197	0.37824803	0.403403	14417	899	3.55051626	0
AT1G80000	6	92.9866667	7.00833333	11.6666667	81.8583333	18.1333333	12.6666667	11.3687222	3.29688889	14.6656111	9.77707407	4.88853704	0.25911063	0.51822126	0.77733189	0.62204161	0.37795839	0.40312392	14417	900	3.44831828	0
AT3G63180	2	97.365	2.63	19	87.295	12.695	8	7.9836	2.0156	9.9992	6.66613333	3.33306667	0.26037859	0.52075719	0.78113578	0.623206	0.376794	0.40191174	14417	901	3.96090494	0
AT4G12750	12	90.0575	9.01166667	11.75	80.4391667	19.5558333	14.8333333	12.9318097	3.90078194	16.8325917	11.2217278	5.61086389	0.26059982	0.52119964	0.78179946	0.62340864	0.37659136	0.40172532	14417	902	3.31518396	0
AT5G10470	65	95.4212308	4.57707692	9.36923077	86.1138462	13.8826154	8.73846154	8.52502533	2.21312701	10.7381523	7.15876822	3.57938411	0.26075135	0.5215027	0.78225405	0.62354734	0.37645266	0.40160707	14417	903	3.85202716	0
AT3G10140	9	80.4188889	19.5722222	12.6666667	79.4344444	20.0311111	16	13.7095111	4.20497778	17.9144889	11.9429926	5.9714963	0.26129026	0.52258053	0.78387079	0.62404008	0.37595992	0.40111109	14417	904	3.26030525	0
AT5G52410	17	95.9841176	4.01058824	23.0588235	88.4905882	11.5064706	7.41176471	7.55871419	1.85283253	9.41154671	6.27436448	3.13718224	0.26290379	0.52580757	0.78871136	0.62550993	0.37449007	0.39957248	14417	905	4.07954528	0
AT2G38010	14	84.5228571	15.4757143	3.42857143	90.9521429	9.04714286	6.35714286	6.78195765	1.5751398	8.35709745	5.5713983	2.78569915	0.26303163	0.52606325	0.78909488	0.62562604	0.37437396	0.39947815	14417	906	4.3056227	0
AT2G37690	28	90.2678571	9.72678571	13	80.2960714	19.6975	15.1785714	13.1877966	3.98979911	17.1775957	11.4517304	5.72586522	0.26318516	0.52637033	0.78955549	0.62576543	0.37423457	0.39935898	14417	907	3.30537859	0
AT3G17998	32	87.455	12.538125	19.65625	77.2246875	22.6559375	22.71875	18.5444837	6.1471458	24.6916295	16.4610863	8.23054316	0.26368518	0.52737037	0.79105555	0.62621886	0.37378114	0.39890463	14417	908	3.01676327	0
AT1G62500	9	100	0	1.8	82.5377778	6.34888889	6.44444444	6.31910123	1.40915062	7.72825185	5.1521679	2.57608395	0.26430299	0.52860599	0.79290898	0.62677804	0.37322196	0.39833736	14417	909	4.48433344	0
AT5G57410	19	89.5463158	10.4505263	7.31578947	88.6326316	11.3647368	7.36842105	7.53082548	1.83740166	9.36822715	6.24548476	3.12274238	0.26452723	0.52905445	0.79358168	0.6269807	0.3730193	0.39815053	14417	910	4.09862777	0
AT5G07180	15	81.0714286	18.9285714	3.14285714	88.444	11.5553333	7.46666667	7.60381867	1.86279822	9.46661689	6.31107793	3.15553896	0.26480082	0.52960164	0.79440247	0.62722777	0.37277223	0.39791627	14417	911	4.08193361	0
AT1G75690	17	85.1947059	14.7988235	46.8235294	75.8564706	24.1364706	29.1176471	23.0876194	8.02797232	31.1155917	20.7437278	10.3718639	0.26484284	0.52968568	0.79452851	0.62726569	0.37273431	0.39790526	14417	912	2.87589673	0
AT1G15380	15	96.7057143	3.29357143	6	86.482	13.5126667	8.6	8.437452	2.16208933	10.5995413	7.06636089	3.53318044	0.2660338	0.5320676	0.7981014	0.62833837	0.37166163	0.39678952	14417	913	3.902453	0
AT1G45110	1	100	0	6	87.5	12.5	8	8	2	10	6.66666667	3.33333333	0.26666667	0.53333333	0.8	0.62890663	0.37109337	0.39621218	14417	914	4	0
AT1G55180	1	100	0	5	87.5	12.5	8	8	2	10	6.66666667	3.33333333	0.26666667	0.53333333	0.8	0.62890663	0.37109337	0.39624153	14417	915	4	0
AT1G73690	1	100	0	1	87.5	12.5	8	8	2	10	6.66666667	3.33333333	0.26666667	0.53333333	0.8	0.62890663	0.37109337	0.39627088	14417	916	4	0
AT2G18000	2	100	0	8.5	87.5	12.5	8	8	2	10	6.66666667	3.33333333	0.26666667	0.53333333	0.8	0.62890663	0.37109337	0.39630023	14417	917	4	0
AT3G12990	1	100	0	11	87.5	12.5	8	8	2	10	6.66666667	3.33333333	0.26666667	0.53333333	0.8	0.62890663	0.37109337	0.39632959	14417	918	4	0
AT4G09750	3	98.9633333	1.03	67.3333333	87.5	12.5	8	8	2	10	6.66666667	3.33333333	0.26666667	0.53333333	0.8	0.62890663	0.37109337	0.39635895	14417	919	4	0
AT5G52230	1	33.33	66.66	3	87.5	12.5	8	8	2	10	6.66666667	3.33333333	0.26666667	0.53333333	0.8	0.62890663	0.37109337	0.39638832	14417	920	4	0
AT1G45474	21	92.3352381	7.66380952	7.28571429	87.6085714	12.3904762	7.95238095	7.96696735	1.98533787	9.95230522	6.63487014	3.31743507	0.26744803	0.53489606	0.80234409	0.62960655	0.37039345	0.39567	14417	921	4.01290253	0
AT1G69870	12	99.4041667	0.595	8.5	91.6666667	8.33333333	6.16666667	6.65277778	1.51388889	8.16666667	5.44444444	2.72222222	0.26817602	0.53635204	0.80452806	0.63025701	0.36974299	0.39500443	14417	922	4.39449541	0
AT4G14790	12	92.5591667	7.44	6.66666667	83.91	16.085	10.6666667	9.9504	2.71573333	12.6661333	8.44408889	4.22204444	0.2687055	0.53741101	0.80611651	0.6307291	0.3692709	0.39452932	14417	923	3.66398272	0
AT1G76540	17	79.8870588	19.9270588	37.3529412	75.3205882	24.6705882	32.6470588	25.5899567	9.05422145	34.6441782	23.0961188	11.5480594	0.26927588	0.53855176	0.80782764	0.63123671	0.36876329	0.39401618	14417	924	2.82630118	0
AT5G14450	6	100	0	5.83333333	92.2016667	7.79666667	6	6.5321	1.4678	7.9999	5.33326667	2.66663333	0.26947862	0.53895725	0.80843587	0.63141691	0.36858309	0.39385283	14417	925	4.4502657	0
AT1G23870	8	98.06375	1.93375	13.875	82.0425	17.94875	12.75	11.4604188	3.28846563	14.7488844	9.83258958	4.91629479	0.2694944	0.53898879	0.80848319	0.63143092	0.36856908	0.39386705	14417	926	3.48503529	0
AT1G13930	3	100	0	10.3333333	94.4433333	5.55333333	5.33333333	6.03697778	1.29617778	7.33315556	4.88877037	2.44438519	0.26967523	0.53935045	0.80902568	0.63159153	0.36840847	0.3937246	14417	927	4.65752297	0
AT4G18880	3	100	0	2	94.4433333	5.55333333	5.33333333	6.03697778	1.29617778	7.33315556	4.88877037	2.44438519	0.26967523	0.53935045	0.80902568	0.63159153	0.36840847	0.39375379	14417	928	4.65752297	0
AT3G59870	13	95.4138462	4.58307692	13.6153846	82.3553846	17.6392308	12.3846154	11.1993976	3.18455089	14.3839485	9.58929901	4.79464951	0.27034485	0.54068969	0.81103454	0.63218543	0.36781457	0.39314818	14417	929	3.51679029	0
AT3G23325	8	92.77125	6.75875	34.375	82.91125	17.08625	11.75	10.7420719	3.00763438	13.7497063	9.16647083	4.58323542	0.270826	0.541652	0.812478	0.63261136	0.36738864	0.39272203	14417	930	3.57160164	0
AT4G39630	8	100	0	6.375	54.6275	45.365	8.875	5.84819063	5.02614375	10.8743344	7.24955625	3.62477813	0.27088908	0.54177816	0.81266724	0.63266715	0.36733285	0.39269151	14417	931	1.16355419	0
AT2G03667	13	84.6784615	15.3130769	15.5384615	81.0784615	17.9523077	13.1538462	11.6649361	3.36141893	15.026355	10.01757	5.00878501	0.27090552	0.54181103	0.81271655	0.63268168	0.36731832	0.39270509	14417	932	3.47024168	0
AT4G33260	27	72.9548148	27.0396296	8.85185185	84.6444444	15.3522222	10.0740741	9.52714403	2.54659424	12.0737383	8.04915885	4.02457942	0.27138739	0.54277478	0.81416217	0.63310744	0.36689256	0.392279	14417	933	3.74113154	0
AT4G31060	3	100	0	8.66666667	93.3333333	6.66666667	5.66666667	6.28888889	1.37777778	7.66666667	5.11111111	2.55555556	0.27140097	0.54280193	0.8142029	0.63311943	0.36688057	0.39229528	14417	934	4.56451613	0
AT2G37050	34	98.9155882	0.92823529	21.2352941	72.8405882	18.6355882	18.3823529	14.389814	4.4256596	18.8154736	12.5436491	6.27182454	0.27171718	0.54343436	0.81515154	0.63339844	0.36660156	0.39202602	14417	935	3.2514507	0
AT3G19020	33	87.7381818	12.2575758	7.93939394	87.8333333	12.1633333	7.90909091	7.94681818	1.96200909	9.90882727	6.60588485	3.30294242	0.27219703	0.54439405	0.81659108	0.63382126	0.36617874	0.39160292	14417	936	4.05034728	0
AT3G04230	12	77.0133333	22.9775	169.5	63.6608333	36.285	184.833333	118.66644	68.066775	186.733215	124.48881	62.2444051	0.27231356	0.54462712	0.81694069	0.63392384	0.36607616	0.39152225	14417	937	1.74338273	0
AT2G37920	16	83.09	16.619375	23.875	77.746875	21.89625	21	17.3268438	5.5982125	22.9250563	15.2833708	7.64168542	0.27322386	0.54644772	0.81967158	0.63472379	0.36527621	0.39069568	14417	938	3.09506718	0
AT2G40890	4	57.7875	42.2025	8	54.2825	45.71	8.5	5.6140125	4.88535	10.4993625	6.999575	3.4997875	0.27427143	0.54854286	0.82281429	0.63564138	0.36435862	0.38974315	14417	939	1.14915257	0
AT1G66130	16	72.6075	27.385	13.25	81.390625	18.604375	13.8125	12.2420801	3.5697293	15.8118094	10.5412063	5.27060313	0.27444409	0.54888818	0.82333228	0.63579232	0.36420768	0.38961061	14417	940	3.42941413	0
AT4G24730	6	99.0183333	0.98	8.66666667	88.69	11.3083333	7.5	7.65175	1.848125	9.499875	6.33325	3.166625	0.27449449	0.54898899	0.82348348	0.63583636	0.36416364	0.3895924	14417	941	4.14027731	0
AT1G06150	5	100	0	9	96	4	5	5.8	1.2	7	4.66666667	2.33333333	0.2752381	0.55047619	0.82571429	0.63648528	0.36351472	0.38892703	14417	942	4.83333333	0
AT2G32000	13	90.3969231	8.82923077	9.76923077	84.9292308	15.0653846	9.92307692	9.4275929	2.4949497	11.9225426	7.94836174	3.97418087	0.27529256	0.55058512	0.82587767	0.63653274	0.36346726	0.38890511	14417	943	3.77867052	0
AT1G59870	4	95.83	4.165	8.25	95	5	5.25	5.9875	1.2625	7.25	4.83333333	2.41666667	0.27560704	0.55121408	0.82682112	0.63680665	0.36319335	0.38864087	14417	944	4.74257426	0
AT5G52030	12	100	0	5.08333333	95	5	5.25	5.9875	1.2625	7.25	4.83333333	2.41666667	0.27560704	0.55121408	0.82682112	0.63680665	0.36319335	0.38866972	14417	945	4.74257426	0
AT4G34840	7	97.3128571	2.68428571	15.4285714	82.5671429	17.4242857	12.2857143	11.1439633	3.14069796	14.2846612	9.52310748	4.76155374	0.27587355	0.5517471	0.82762065	0.63703855	0.36296145	0.38845039	14417	946	3.54824418	0
AT3G10660	9	88.6922222	11.3033333	6.77777778	80.7577778	19.2377778	14.8888889	13.0239358	3.86429136	16.8882272	11.2588181	5.62940905	0.27672891	0.55345782	0.83018673	0.63778146	0.36221854	0.38768409	14417	947	3.37032967	0
AT4G12000	4	99.0375	0.96	21	89.2825	10.71	7.25	7.47298125	1.776475	9.24945625	6.16630417	3.08315208	0.27689276	0.55378553	0.83067829	0.63792353	0.36207647	0.3875608	14417	948	4.20663463	0
AT3G20150	11	87.8290909	12.1672727	6.36363636	89.6627273	10.3345455	7.09090909	7.35790248	1.73281322	9.0907157	6.06047714	3.03023857	0.27775248	0.55550495	0.83325743	0.6386677	0.3613323	0.38679297	14417	949	4.24621787	0
AT4G25440	7	93.9042857	6.09285714	15.5714286	82.0585714	17.9357143	13	11.6676143	3.33164286	14.9992571	9.99950476	4.99975238	0.27827272	0.55654544	0.83481816	0.639117	0.360883	0.3863407	14417	950	3.50206033	0
AT3G04770	19	69.5152632	30.4773684	26.9473684	60.6178947	39.3752632	41.4736842	26.1404742	17.3303723	43.4708465	28.9805644	14.4902822	0.27832832	0.55665665	0.83498497	0.63916498	0.36083502	0.38631802	14417	951	1.50836195	0
AT2G19970	13	92.0538462	7.94076923	12.1538462	76.7846154	23.21	25.6923077	20.7277396	6.96318462	27.6909243	18.4606162	9.23030809	0.27842239	0.55684478	0.83526716	0.63924612	0.36075388	0.38625984	14417	952	2.97676147	0
AT1G49910	13	85.4007692	14.5930769	9.30769231	84.3930769	15.6015385	10.4615385	9.8288142	2.63216095	12.4609751	8.30731677	4.15365838	0.27866452	0.55732904	0.83599356	0.63945487	0.36054513	0.386065	14417	953	3.73412356	0
AT4G03320	3	94.04	5.5	72.6666667	75.8733333	24.12	30.3333333	24.0149111	8.3164	32.3313111	21.5542074	10.7771037	0.28092254	0.56184508	0.84276762	0.64139357	0.35860643	0.38401759	14417	954	2.88765705	0
AT1G61640	4	100	0	4.5	90	10	7	7.3	1.7	9	6	3	0.28166667	0.56333333	0.845	0.64202933	0.35797067	0.38336526	14417	955	4.29411765	0
AT2G29650	18	94.6227778	5.37666667	6.66666667	91.9916667	8.00555556	6.22222222	6.72392593	1.49812346	8.22204938	5.48136626	2.74068313	0.2816733	0.56334661	0.84501991	0.64203499	0.35796501	0.38338768	14417	956	4.48823219	0
AT4G34730	6	94.7366667	5.26166667	8	81.89	18.1016667	13.3333333	11.9186667	3.41355556	15.3322222	10.2214815	5.11074074	0.28180236	0.56360471	0.84540706	0.64214509	0.35785491	0.38329824	14417	957	3.49156956	0
AT5G05560	19	96.9631579	3.03631579	6.78947368	87.8689474	12.1268421	8.05263158	8.0757626	1.97652992	10.0522925	6.70152835	3.35076417	0.28180434	0.56360869	0.84541303	0.64214678	0.35785322	0.3833249	14417	958	4.08582867	0
AT1G50950	1	66.66	33.33	18	59.25	40.74	27	16.9975	11.9998	28.9973	19.3315333	9.66576667	0.28180442	0.56360885	0.84541327	0.64214685	0.35785315	0.38335331	14417	959	1.41648194	0
AT1G30600	9	88.8888889	11.1111111	5.88888889	92.3222222	7.67666667	6.11111111	6.64191358	1.46912963	8.11104321	5.40736214	2.70368107	0.28185966	0.56371932	0.84557898	0.64219396	0.35780604	0.38333133	14417	960	4.52098538	0
AT4G00240	7	73.9785714	26.02	5.14285714	81.93	18.0628571	13.2857143	11.8849857	3.39977959	15.2847653	10.1898435	5.09492177	0.28199717	0.56399433	0.8459915	0.6423112	0.3576888	0.38323421	14417	961	3.49581065	0
AT4G13400	2	86.25	13.74	14	81.815	18.18	13.5	12.045025	3.4543	15.499325	10.3328833	5.16644167	0.28369904	0.56739808	0.85109712	0.64375785	0.35624215	0.38171261	14417	962	3.48696552	0
AT2G27580	10	74.741	25.253	16.6	85.333	14.666	9.8	9.362634	2.437268	11.799902	7.86660133	3.93330067	0.28450835	0.56901669	0.85352504	0.64444297	0.35555703	0.38100682	14417	963	3.84144624	0
AT3G05880	5	71.43	28.56	92.6	72.416	27.576	70.2	51.836032	20.358352	72.194384	48.1295893	24.0647947	0.28543184	0.57086368	0.85629552	0.64522256	0.35477744	0.38019969	14417	964	2.54618016	0
AT1G73570	6	69.34	30.6533333	12.1666667	58.1466667	41.85	20.3333333	12.8231556	9.5095	22.3326556	14.888437	7.44421852	0.28648995	0.5729799	0.85946985	0.64611291	0.35388709	0.37927373	14417	965	1.34845739	0
AT3G04630	19	90.7894737	9.21052632	3.47368421	93.8594737	6.14	5.68421053	6.33517008	1.34901053	7.68418061	5.12278707	2.56139354	0.2869283	0.57385659	0.86078489	0.64648086	0.35351914	0.37890755	14417	966	4.6961606	0
AT5G09790	15	95.6613333	4.336	7.2	89.7306667	10.2666667	7.2	7.460608	1.7392	9.199808	6.13320533	3.06660267	0.28728825	0.5745765	0.86186476	0.64678262	0.35321738	0.37861226	14417	967	4.28967801	0
AT3G19390	2	0	100	1	92.855	7.14	6	6.5713	1.4284	7.9997	5.33313333	2.66656667	0.28745891	0.57491782	0.86237673	0.64692557	0.35307443	0.37848718	14417	968	4.60046206	0
AT2G42005	19	98.07	1.92947368	5.73684211	87.8563158	12.1421053	8.15789474	8.16722576	1.99054017	10.1577659	6.77184395	3.38592198	0.28752736	0.57505471	0.86258207	0.64698288	0.35301712	0.37845389	14417	969	4.10301982	0
AT5G64230	7	100	0	14.7142857	87.1642857	12.83	8.57142857	8.47122449	2.09971429	10.5709388	7.04729252	3.52364626	0.28771081	0.57542163	0.86313244	0.64713642	0.35286358	0.37831741	14417	970	4.03446533	0
AT1G64500	15	62.4586667	37.536	8	54.024	45.97	8.73333333	5.718096	5.01471333	10.7328093	7.15520622	3.57760311	0.28864099	0.57728198	0.86592296	0.64791352	0.35208648	0.37751233	14417	971	1.14026378	0
AT5G59500	13	86.8776923	12.6969231	38.6153846	70.44	22.92	36	26.3584	9.2512	35.6096	23.7397333	11.8698667	0.28885814	0.57771627	0.86657441	0.64809459	0.35190541	0.37734624	14417	972	2.84918713	0
AT4G30064	2	71.38	28.61	316.5	63.095	36.895	134.5	85.862775	50.623775	136.48655	90.9910333	45.4955167	0.28902885	0.5780577	0.86708654	0.64823686	0.35176314	0.37722175	14417	973	1.69609586	0
AT1G17410	4	100	0	6.5	88.1925	11.805	8	8.0554	1.9444	9.9998	6.66653333	3.33326667	0.28934838	0.57869676	0.86804514	0.64850293	0.35149707	0.37696446	14417	974	4.14287184	0
AT1G76680	3	100	0	7.33333333	90.2766667	9.72	7	7.31936667	1.6804	8.99976667	5.99984444	2.99992222	0.29019734	0.58039468	0.87059202	0.64920853	0.35079147	0.37623572	14417	975	4.35572879	0
AT1G26520	10	90.054	9.941	11.9	82.816	17.178	12.4	11.269184	3.130072	14.399256	9.599504	4.799752	0.2904141	0.5808282	0.8712423	0.64938838	0.35061162	0.37607081	14417	976	3.60029546	0
AT3G59890	12	70.0225	29.9716667	7.33333333	86.4691667	13.525	9.08333333	8.85428264	2.22852083	11.0828035	7.38853565	3.69426782	0.29077673	0.58155346	0.87233019	0.64968898	0.35031102	0.37577634	14417	977	3.97316575	0
AT2G45315	12	91.09	8.90833333	5.75	88.24	11.7591667	8	8.0592	1.94073333	9.99993333	6.66662222	3.33331111	0.29089287	0.58178574	0.87267861	0.64978518	0.35021482	0.3757011	14417	978	4.15265707	0
AT1G10900	3	100	0	8.33333333	90.3	9.69666667	7	7.321	1.67876667	8.99976667	5.99984444	2.99992222	0.29091621	0.58183242	0.87274863	0.64980451	0.35019549	0.37570832	14417	979	4.36093958	0
AT5G51390	3	95.2366667	4.76	5.66666667	88.8866667	11.11	7.66666667	7.81464444	1.85176667	9.66641111	6.44427407	3.22213704	0.2914083	0.5828166	0.8742249	0.65021167	0.34978833	0.37529942	14417	980	4.22010212	0
AT3G06530	33	90.9975758	8.99757576	17.3636364	82.9327273	16.86	12.1212121	11.0524518	3.04363636	14.0960882	9.3973921	4.69869605	0.29148753	0.58297505	0.87446258	0.65027717	0.34972283	0.37525708	14417	981	3.63133123	0
AT1G15670	2	100	0	5	50	50	5	3.5	3.5	7	4.66666667	2.33333333	0.29166667	0.58333333	0.875	0.65042519	0.34957481	0.37512616	14417	982	1	0
AT1G27930	2	71.665	28.33	5.5	50	50	5	3.5	3.5	7	4.66666667	2.33333333	0.29166667	0.58333333	0.875	0.65042519	0.34957481	0.37515409	14417	983	1	0
AT1G67550	2	94.44	5.555	6.5	50	50	5	3.5	3.5	7	4.66666667	2.33333333	0.29166667	0.58333333	0.875	0.65042519	0.34957481	0.37518201	14417	984	1	0
AT3G44450	2	100	0	1	50	50	5	3.5	3.5	7	4.66666667	2.33333333	0.29166667	0.58333333	0.875	0.65042519	0.34957481	0.37520994	14417	985	1	0
AT4G14560	2				50	50	5	3.5	3.5	7	4.66666667	2.33333333	0.29166667	0.58333333	0.875	0.65042519	0.34957481	0.37523788	14417	986	1	0
AT5G27930	2	100	0	8	50	50	5	3.5	3.5	7	4.66666667	2.33333333	0.29166667	0.58333333	0.875	0.65042519	0.34957481	0.37526582	14417	987	1	0
AT3G03010	5	100	0	8.4	87.234	12.76	8.6	8.502124	2.09736	10.599484	7.06632267	3.53316133	0.2917395	0.58347901	0.87521851	0.65048536	0.34951464	0.37522918	14417	988	4.05372659	0
AT5G62760	11	97.7272727	2.27272727	7.36363636	94.5454545	5.45454545	5.54545455	6.24297521	1.30247934	7.54545455	5.03030303	2.51515152	0.29234299	0.58468597	0.87702896	0.65098328	0.34901672	0.37472252	14417	989	4.79314721	0
AT1G01800	9	95.3977778	4.6	11.3333333	89.1466667	10.8511111	7.55555556	7.73552593	1.81986173	9.55538765	6.37025844	3.18512922	0.29260278	0.58520556	0.87780834	0.65119734	0.34880266	0.37452059	14417	990	4.2506119	0
AT1G64580	3	95.8333333	4.16666667	10	84.54	15.4533333	10.6666667	10.0176	2.64835556	12.6659556	8.44397037	4.22198519	0.29326373	0.58652745	0.87979118	0.65174112	0.34825888	0.37396457	14417	991	3.78257367	0
AT5G04840	4	90.53	9.4625	26.5	85.9575	14.035	9.5	9.1659625	2.333325	11.4992875	7.66619167	3.83309583	0.29340677	0.58681354	0.88022032	0.65185866	0.34814134	0.3738662	14417	992	3.92828367	0
AT5G40160	18	89.1133333	10.8811111	11.0555556	86.3511111	13.6455556	9.22222222	8.96349136	2.25842346	11.2219148	7.48127654	3.74063827	0.29366121	0.58732243	0.88098364	0.65206759	0.34793241	0.37366966	14417	993	3.96891528	0
AT3G01480	54	84.2498148	15.5894444	17.4444444	80.3066667	19.6885185	16.3333333	14.1167556	4.21579136	18.3325469	12.2216979	6.11084897	0.29384161	0.58768321	0.88152482	0.65221562	0.34778438	0.37353851	14417	994	3.34854227	0
AT5G19280	40	64.38775	35.30375	23.55	58.85825	41.07975	25.7	16.1265703	11.5574958	27.684066	18.456044	9.228022	0.2940201	0.58804021	0.88206031	0.652362	0.347638	0.37340911	14417	995	1.3953343	0
AT3G53190	12	100	0	3.25	91.6666667	8.33333333	6.5	6.95833333	1.54166667	8.5	5.66666667	2.83333333	0.29442402	0.58884804	0.88327206	0.65269295	0.34730705	0.37308142	14417	996	4.51351351	0
AT1G18560	4	85.71	14.28	7	91.665	8.33	6.5	6.958225	1.54145	8.499675	5.66645	2.833225	0.29448467	0.58896934	0.88345401	0.6527426	0.3472574	0.37305588	14417	997	4.51407765	0
AT2G16890	7	100	0	10.1428571	85.7142857	14.2857143	9.71428571	9.32653061	2.3877551	11.7142857	7.80952381	3.9047619	0.29467989	0.58935979	0.88403968	0.65290237	0.34709763	0.37291203	14417	998	3.90598291	0
AT3G03710	25	81.2476	18.7444	20.4	77.5956	22.3968	23.56	19.2815234	6.27668608	25.5582094	17.0388063	8.51940315	0.29519555	0.59039111	0.88558666	0.65332391	0.34667609	0.3724869	14417	999	3.07192731	0
AT1G70610	12	92.5741667	7.4225	8.33333333	90.8608333	9.13583333	6.83333333	7.20882361	1.62428194	8.83310556	5.88873704	2.94436852	0.29592569	0.59185138	0.88777707	0.65391959	0.34608041	0.37187459	14417	1000	4.43816028	0
AT1G02205	25	100	0	9.04	88	12	8.24	8.2512	1.9888	10.24	6.82666667	3.41333333	0.29726004	0.59452008	0.89178013	0.65500463	0.34499537	0.3707363	14417	1001	4.14883347	0
AT3G26900	22	92.7359091	7.26272727	5.90909091	91.7604545	8.23545455	6.5	6.96442955	1.53530455	8.49973409	5.66648939	2.8332447	0.29730024	0.59460047	0.89190071	0.65503725	0.34496275	0.37072889	14417	1002	4.53618767	0
AT1G66590	1	100	0	31	83.33	16.66	12	10.9996	2.9992	13.9988	9.33253333	4.66626667	0.29778745	0.59557489	0.89336234	0.65543223	0.34456777	0.37033201	14417	1003	3.66751134	0
AT4G26370	20	83.691	16.302	13.6	81.781	18.2135	14	12.44934	3.54989	15.99923	10.6661533	5.33307667	0.29811635	0.5962327	0.89434905	0.65569853	0.34430147	0.37007339	14417	1004	3.506965	0
AT5G18750	28	88.0371429	11.9560714	12.7857143	80.2710714	19.7221429	16.5714286	14.3020633	4.26824082	18.5703041	12.3802027	6.19010136	0.29834309	0.59668618	0.89502927	0.65588195	0.34411805	0.36990381	14417	1005	3.35080983	0
AT4G02425	5	96.356	3.638	20.2	80.26	19.738	16.6	14.32316	4.276508	18.599668	12.3997787	6.19988933	0.29834369	0.59668739	0.89503108	0.65588243	0.34411757	0.36993087	14417	1006	3.34926534	0
AT5G16180	6	83.0966667	16.8983333	7.5	89.13	10.8666667	7.66666667	7.8333	1.83311111	9.66641111	6.44427407	3.22213704	0.29939649	0.59879298	0.89818946	0.65673235	0.34326765	0.36904472	14417	1007	4.27322706	0
AT1G76440	31	79.8745161	20.1170968	18.1935484	80.9819355	19.0125806	15.3225806	13.4085224	3.913218	17.3217404	11.5478269	5.77391346	0.29981291	0.59962582	0.89943873	0.65706775	0.34293225	0.36871163	14417	1008	3.42646956	0
AT1G08550	25	77.4876	22.5064	9.72	84.6908	15.3028	10.68	10.0449774	2.63433904	12.6793165	8.45287765	4.22643883	0.29987205	0.5997441	0.89961614	0.65711534	0.34288466	0.36868796	14417	1009	3.81309212	0
AT5G21050	3	42.22	57.7766667	4	93.3333333	6.66666667	6	6.6	1.4	8	5.33333333	2.66666667	0.30083333	0.60166667	0.9025	0.65788775	0.34211225	0.36788486	14417	1010	4.71428571	0
AT3G16560	14	93.6714286	6.32642857	7.5	86.6814286	12.6014286	8.78571429	8.61558265	2.10712551	10.7227082	7.14847211	3.57423605	0.30110117	0.60220235	0.90330352	0.65810254	0.34189746	0.36768131	14417	1011	4.08878475	0
AT5G16715	18	85.1366667	14.8566667	20.2777778	78.8561111	21.1366667	19.9444444	16.7274133	5.21559074	21.943004	14.6286693	7.31433467	0.30110231	0.60220461	0.90330692	0.65810345	0.34189655	0.36770776	14417	1012	3.20719437	0
AT4G14660	10	90.24	9.381	28.3	83.25	16.744	12.2	11.1565	3.042768	14.199268	9.46617867	4.73308933	0.301831	0.60366201	0.90549301	0.65868691	0.34131309	0.36710764	14417	1013	3.66656281	0
AT1G27130	3	96.5066667	3.15333333	96	38.7033333	31.6666667	15.6666667	7.06352222	5.96111111	13.0246333	8.68308889	4.34154444	0.302081	0.604162	0.906243	0.65888677	0.34111323	0.36692005	14417	1014	1.18493383	0
AT5G05930	5	95.87	4.124	16.4	78.11	21.886	22.2	18.34042	5.858692	24.199112	16.1327413	8.06637067	0.30210892	0.60421784	0.90632677	0.65890908	0.34109092	0.36692343	14417	1015	3.13046325	0
AT2G24970	12	84.935	15.0616667	11.25	87.3008333	12.6941667	8.75	8.63882292	2.11073958	10.7495625	7.166375	3.5831875	0.30253829	0.60507659	0.90761488	0.65925195	0.34074805	0.36658195	14417	1016	4.09279429	0
AT1G08560	12	99.0733333	0.92583333	4	93.3925	6.60666667	6	6.60355	1.3964	7.99995	5.3333	2.66665	0.30253972	0.60507943	0.90761915	0.65925308	0.34074692	0.36660809	14417	1017	4.72898167	0
AT3G61770	12	86.0266667	13.9658333	21.5833333	79.785	20.2075	17.75	15.1618375	4.58683125	19.7486688	13.1657792	6.58288958	0.30262158	0.60524316	0.90786473	0.6593184	0.3406816	0.36656517	14417	1018	3.30551456	0
AT3G55060	8	85.03	14.9625	26.5	75.28	22.125	25.875	20.4787	6.72484375	27.2035438	18.1356958	9.06784792	0.30269964	0.60539927	0.90809891	0.65938066	0.34061934	0.36652553	14417	1019	3.0452306	0
AT1G70790	20	96.638	3.3595	8.3	90.9225	9.075	6.9	7.2736525	1.626175	8.8998275	5.93321833	2.96660917	0.30283122	0.60566244	0.90849366	0.65948559	0.34051441	0.36643997	14417	1020	4.47285962	0
AT4G34830	20	84.4545	15.539	11.3	84.1265	15.8675	11.3	10.5062945	2.7930275	13.299322	8.86621467	4.43310733	0.30338334	0.60676669	0.91015003	0.65992539	0.34007461	0.36599401	14417	1021	3.76161513	0
AT4G29530	9	91.3722222	8.62333333	9.33333333	84.6933333	15.3011111	10.7777778	10.1280593	2.64911975	12.777179	8.51811934	4.25905967	0.30428155	0.6085631	0.91284464	0.66063922	0.33936078	0.36525303	14417	1022	3.82317909	0
AT1G32540	4	74.8575	25.1375	9	87.7725	12.22	8.5	8.4606625	2.0387	10.4993625	6.999575	3.4997875	0.30498661	0.60997323	0.91495984	0.66119816	0.33880184	0.36467867	14417	1023	4.1500282	0
AT5G41960	3	100	0	39.3333333	79.72	20.2766667	18	15.3496	4.6498	19.9994	13.3329333	6.66646667	0.30502998	0.61005997	0.91508995	0.6612325	0.3387675	0.36466894	14417	1024	3.30113123	0
AT3G12980	21	93.5557143	6.44142857	9.38095238	86.8566667	13.137619	9.0952381	8.89982063	2.19489773	11.0947184	7.39647891	3.69823946	0.30555571	0.61111141	0.91666712	0.6616484	0.3383516	0.36424844	14417	1025	4.05477691	0
AT5G19020	3	100	0	8.33333333	84.1433333	15.8466667	11.3333333	10.5362444	2.79595556	13.3322	8.88813333	4.44406667	0.30560638	0.61121276	0.91681913	0.66168845	0.33831155	0.36423252	14417	1026	3.76838767	0
AT1G10780	12	89.4933333	10.5016667	17.4166667	77.7125	22.2816667	23.75	19.4567188	6.29189583	25.7486146	17.1657431	8.58287153	0.30575837	0.61151674	0.91727511	0.66180854	0.33819146	0.36413041	14417	1027	3.09234597	0
AT1G25540	5	93.182	6.808	46.2	73.808	26.182	50.4	38.199232	14.195728	52.39496	34.9299733	17.4649867	0.30598512	0.61197025	0.91795537	0.6619876	0.3380124	0.3639648	14417	1028	2.6908963	0
AT1G15140	81	79.1039506	20.8882716	26.0123457	76.1250617	23.8293827	30.7530864	24.410806	8.32827066	32.7390767	21.8260511	10.9130256	0.30610017	0.61220033	0.9183005	0.6620784	0.3379216	0.36389421	14417	1029	2.93107741	0
AT2G38290	7	90	10	5.42857143	92.6571429	7.34	6.28571429	6.82416327	1.46137143	8.28553469	5.5236898	2.7618449	0.30617781	0.61235562	0.91853343	0.66213966	0.33786034	0.36385542	14417	1030	4.66969802	0
AT4G21705	20	88.6395	11.3545	12.3	83.641	16.352	11.9	10.953279	2.945888	13.899167	9.26611133	4.63305567	0.30719842	0.61439683	0.92159525	0.66294354	0.33705646	0.36301681	14417	1031	3.71815867	0
AT5G13790	3	100	0	8.66666667	91.6666667	8.33333333	6.66666667	7.11111111	1.55555556	8.66666667	5.77777778	2.88888889	0.30769231	0.61538462	0.92307692	0.66333163	0.33666837	0.36262591	14417	1032	4.57142857	0
AT5G49520	3	77.6133333	22.38	8	92.59	7.40666667	6.33333333	6.86403333	1.46908889	8.33312222	5.55541481	2.77770741	0.30825465	0.61650929	0.92476394	0.66377278	0.33622722	0.36217781	14417	1033	4.67230634	0
AT5G25800	21	91.077619	8.91714286	17.2380952	78.5880952	21.4047619	21.047619	17.5409229	5.50519274	23.0461156	15.3640771	7.68203855	0.30842449	0.61684898	0.92527347	0.66390587	0.33609413	0.3620615	14417	1034	3.18625046	0
AT3G49140	32	77.89125	21.985	24.25	75.8978125	24.09375	32.46875	25.643071	8.82293945	34.4660104	22.9773403	11.4886702	0.30926644	0.61853287	0.92779931	0.66456457	0.33543543	0.36137891	14417	1035	2.90640904	0
AT2G03620	19	93.0331579	6.96473684	5.57894737	88.49	11.5042105	8.15789474	8.21892105	1.93850139	10.1574224	6.77161496	3.38580748	0.30933462	0.61866924	0.92800386	0.66461784	0.33538216	0.36134852	14417	1036	4.23983244	0
AT2G32120	9	100	0	4.77777778	95.5555556	4.44444444	5.44444444	6.20246914	1.24197531	7.44444444	4.96296296	2.48148148	0.30956821	0.61913642	0.92870463	0.66480025	0.33519975	0.36117899	14417	1037	4.99403579	0
AT5G27270	7	97.8785714	2.11857143	8	53.91	46.0871429	9.42857143	6.08294286	5.34535918	11.428302	7.61886803	3.80943401	0.30963473	0.61926946	0.92890418	0.66485217	0.33514783	0.36115004	14417	1038	1.1379858	0
AT3G14930	36	92.5152778	7.47916667	13.3055556	82.1413889	17.8516667	13.8333333	12.3628921	3.46948056	15.8323727	10.5549151	5.27745756	0.30969277	0.61938553	0.9290783	0.66489746	0.33510254	0.36112822	14417	1039	3.56332654	0
AT3G14120	39	83.0817949	16.9133333	9.35897436	84.975641	15.0192308	10.6666667	10.0640684	2.60205128	12.6661197	8.44407977	4.22203989	0.31079326	0.62158652	0.93237978	0.6657547	0.3342453	0.36023133	14417	1040	3.86774405	0
AT1G51100	5	89.808	10.188	6.6	91.426	8.57	6.8	7.216968	1.58276	8.799728	5.86648533	2.93324267	0.31088519	0.62177039	0.93265558	0.66582618	0.33417382	0.36018122	14417	1041	4.55973616	0
AT2G03280	2	100	0	6	50	50	5.5	3.75	3.75	7.5	5	2.5	0.3125	0.625	0.9375	0.66707839	0.33292161	0.35885838	14417	1042	1	0
AT5G59845	8	26.8325	73.04625	130.875	70.835	29.155	136.875	97.9554063	40.9059063	138.861313	92.5742083	46.2871042	0.31280085	0.6256017	0.93840255	0.667311	0.332689	0.35863447	14417	1043	2.3946519	0
AT2G36430	15	84.2206667	15.7766667	3.73333333	88.5313333	11.4613333	8.2	8.25956933	1.93982933	10.1993987	6.79959911	3.39979956	0.31347628	0.62695256	0.94042885	0.66783242	0.33216758	0.35809915	14417	1044	4.25788454	0
AT5G50330	5	100	0	3.5	96.666	3.332	5.2	6.026632	1.173264	7.199896	4.79993067	2.39996533	0.31350373	0.62700746	0.94051119	0.66785359	0.33214641	0.35810311	14417	1045	5.13663762	0
AT3G61620	17	82.7211765	17.2723529	24.0588235	78.5147059	21.4776471	21.5294118	17.9037543	5.62401107	23.5277654	15.6851769	7.84258847	0.31380492	0.62760983	0.94141475	0.66808573	0.33191427	0.35787959	14417	1046	3.18344934	0
AT3G06960	27	86.2740741	13.7181481	19.0740741	83.5614815	16.4318519	12.1851852	11.1821213	3.00225158	14.1843728	9.45624856	4.72812428	0.31499136	0.62998272	0.94497408	0.66899809	0.33100191	0.35692255	14417	1047	3.72457836	0
AT1G71720	15	95.156	4.84133333	14.3333333	83.854	16.1413333	11.8666667	10.9506747	2.91543822	13.8661129	9.24407526	4.62203763	0.31506467	0.63012934	0.94519402	0.66905436	0.33094564	0.35688857	14417	1048	3.75609903	0
AT4G01590	9	99.48	0.51777778	40.6666667	80.3277778	19.6711111	17.1111111	14.7449753	4.36594568	19.110921	12.740614	6.370307	0.31532737	0.63065474	0.94598211	0.66925587	0.33074413	0.35669795	14417	1049	3.37726953	0
AT5G48220	6	95.2366667	4.76166667	8	91.09	8.90666667	7	7.3763	1.62346667	8.99976667	5.99984444	2.99992222	0.31577984	0.63155967	0.94733951	0.66960257	0.33039743	0.35635069	14417	1050	4.54354878	0
AT3G56570	2	92.575	7.415	13.5	90	10	7.5	7.75	1.75	9.5	6.33333333	3.16666667	0.31688596	0.63377193	0.95065789	0.67044811	0.32955189	0.35546533	14417	1051	4.42857143	0
AT3G06150	5	97.142	2.856	6	96	4	5.4	6.184	1.216	7.4	4.93333333	2.46666667	0.3170609	0.6341218	0.9511827	0.67058157	0.32941843	0.35534796	14417	1052	5.08552632	0
AT5G57180	5	100	0	1.4	96	4	5.4	6.184	1.216	7.4	4.93333333	2.46666667	0.3170609	0.6341218	0.9511827	0.67058157	0.32941843	0.35537455	14417	1053	5.08552632	0
AT2G31150	11	68.6590909	31.3372727	7.27272727	52.8136364	44.5818182	10.5454545	6.56943802	5.70135537	12.2707934	8.18052893	4.09026446	0.3172917	0.6345834	0.9518751	0.67075753	0.32924247	0.3552113	14417	1054	1.152259	0
AT1G23170	9	91.0722222	8.33888889	13.3333333	87.6733333	12.32	8.77777778	8.69577037	2.08142222	10.7771926	7.18479506	3.59239753	0.31776082	0.63552164	0.95328247	0.67111482	0.32888518	0.35485239	14417	1055	4.17780222	0
AT4G25225	3	100	0	85	59.6133333	40.38	35	21.8646667	15.133	36.9976667	24.6651111	12.3325556	0.3179588	0.6359176	0.95387639	0.67126545	0.32873455	0.35471642	14417	1056	1.44483359	0
AT4G05020	20	84.1965	15.796	25.6	78.026	21.9685	23.35	19.219071	6.12964475	25.3487158	16.8991438	8.44957192	0.31848135	0.63696269	0.95544404	0.67166257	0.32833743	0.35431442	14417	1057	3.13542983	0
AT2G39670	36	84.3919444	15.5994444	26.6388889	77.5397222	22.4536111	25.1388889	20.4926246	6.64458835	27.137213	18.0914753	9.04573765	0.318687	0.637374	0.956061	0.67181869	0.32818131	0.35417246	14417	1058	3.08410748	0
AT1G64810	9	91.8744444	8.12222222	11.6666667	89.7288889	10.2688889	7.66666667	7.87921481	1.78728148	9.6664963	6.44433086	3.22216543	0.31948886	0.63897773	0.95846659	0.67242648	0.32757352	0.353543	14417	1059	4.40849127	0
AT5G13770	25	81.864	18.1308	13.24	85.9064	14.0888	10.08	9.65936512	2.42015104	12.0795162	8.05301077	4.02650539	0.32042355	0.6408471	0.96127065	0.67313305	0.32686695	0.35280683	14417	1060	3.99122408	0
AT5G15070	28	77.6617857	22.3357143	5.17857143	83.0346429	16.9592857	13.0357143	11.8241588	3.21076403	15.0349228	10.0232819	5.01164094	0.32356245	0.6471249	0.97068735	0.67549119	0.32450881	0.35028778	14417	1061	3.68266204	0
AT1G65900	22	99.3936364	0.60590909	14.1363636	90.9090909	9.09090909	7.18181818	7.52892562	1.65289256	9.18181818	6.12121212	3.06060606	0.32373609	0.64747219	0.97120828	0.67562098	0.32437902	0.3501739	14417	1062	4.555	0
AT5G11430	25	89.166	10.826	26.88	75.9836	24.0072	33.12	26.1657683	8.95118464	35.116953	23.411302	11.705651	0.32407787	0.64815574	0.97223361	0.67587625	0.32412375	0.34992453	14417	1063	2.92316262	0
AT1G05900	3	77.5733333	22.4233333	10.3333333	88.0366667	11.9566667	8.66666667	8.62984444	2.03624444	10.6660889	7.11072593	3.55536296	0.32454086	0.64908171	0.97362257	0.67622162	0.32377838	0.34957784	14417	1064	4.2381181	0
AT3G19930	31	53.4312903	46.4529032	67.8064516	61.773871	38.1835484	80	50.4190968	31.5468387	81.9659355	54.643957	27.3219785	0.32664991	0.65329983	0.97994974	0.67778879	0.32221121	0.34791185	14417	1065	1.59822977	0
AT4G34160	9	100	0	12.7777778	91.1788889	8.81666667	7.11111111	7.4838321	1.62696296	9.11079506	6.07386337	3.03693169	0.32730598	0.65461196	0.98191794	0.67827424	0.32172576	0.34741369	14417	1066	4.59987859	0
AT4G18700	26	86.07	13.9276923	5.96153846	88.9369231	11.0596154	8.19230769	8.28598639	1.90603772	10.1920241	6.79468274	3.39734137	0.32731279	0.65462558	0.98193837	0.67827928	0.32172072	0.34743428	14417	1067	4.34723106	0
AT3G54090	17	80.3670588	19.3758824	25.5882353	76.8594118	23.1323529	28.6470588	23.0179609	7.62673875	30.6446997	20.4297998	10.2148999	0.32788271	0.65576541	0.98364812	0.6787002	0.3212998	0.34700571	14417	1068	3.01806075	0
AT1G75290	6	99.3583333	0.64	35.8333333	96.6666667	3.33333333	5.33333333	6.15555556	1.17777778	7.33333333	4.88888889	2.44444444	0.32818182	0.65636364	0.98454545	0.67892082	0.32107918	0.34679341	14417	1069	5.22641509	0
AT5G64220	49	92.9865306	7.00959184	16.5102041	83.6606122	15.8730612	12.0408163	11.0734207	2.91124615	13.9846668	9.3231112	4.6615556	0.32860095	0.6572019	0.98580285	0.67922964	0.32077036	0.34648583	14417	1070	3.80367035	0
AT2G34440	5	50.678	49.314	29.2	57.966	42.026	23.2	14.448112	10.750032	25.198144	16.7987627	8.39938133	0.32892652	0.65785304	0.98677956	0.67946925	0.32053075	0.34625295	14417	1071	1.34400642	0
AT1G28395	23	84.3030435	15.6882609	28.4782609	76.273913	23.4947826	30.9130435	24.5785879	8.26295236	32.8415403	21.8943602	10.9471801	0.32908377	0.65816753	0.9872513	0.67958489	0.32041511	0.34615396	14417	1072	2.97455278	0
AT1G69020	7	92.4171429	7.57857143	9	89.6457143	10.3514286	7.85714286	8.04359184	1.81332653	9.85691837	6.57127891	3.28563946	0.32987572	0.65975144	0.98962715	0.68016648	0.31983352	0.34555155	14417	1073	4.43582096	0
AT1G65950	7	97.55	2.44857143	9.85714286	91.8871429	8.11142857	6.85714286	7.30083265	1.55621224	8.8570449	5.9046966	2.9523483	0.33010941	0.66021881	0.99032822	0.68033783	0.31966217	0.3453923	14417	1074	4.69141191	0
AT5G58210	12	95.2366667	4.76083333	8.41666667	91.1341667	8.86166667	7.16666667	7.53128194	1.63508611	9.16636806	6.11091204	3.05545602	0.33013905	0.66027809	0.99041714	0.68035956	0.31964044	0.34539471	14417	1075	4.60604606	0
AT5G48910	14	85.715	14.2771429	14.3571429	81.6514286	18.3407143	15.2142857	13.4226816	3.79040867	17.2130903	11.4753935	5.73769677	0.33044016	0.66088033	0.99132049	0.68058015	0.31941985	0.34518222	14417	1076	3.5412228	0
AT1G72560	2	90	10	5.5	92.855	7.14	6.5	7.035575	1.4641	8.499675	5.66645	2.833225	0.33080734	0.66161468	0.99242203	0.68084887	0.31915113	0.34491768	14417	1077	4.80539239	0
AT5G35630	77	59.7016883	40.2653247	56.3246753	60.9772727	38.9966234	58.6233766	36.7469362	23.8611374	60.6080736	40.4053824	20.2026912	0.33124865	0.6624973	0.99374596	0.68117145	0.31882855	0.34459489	14417	1078	1.54003288	0
AT5G47455	8	83.9525	16.0425	11.5	85.5425	14.4525	10.625	10.0888906	2.53557813	12.6244688	8.4163125	4.20815625	0.33239231	0.66478463	0.99717694	0.68200543	0.31799457	0.34371928	14417	1079	3.97893109	0
AT5G37010	7	97.1428571	2.85714286	8.42857143	97.6185714	2.38	5.14285714	6.02038367	1.1224	7.14278367	4.76185578	2.38092789	0.33262084	0.66524167	0.99786251	0.68217173	0.31782827	0.34356528	14417	1080	5.3638486	0
AT5G04800	13	84.4569231	15.5330769	86	71.1861538	28.6992308	120.846154	87.025729	35.6819166	122.707646	81.805097	40.9025485	0.33316992	0.66633985	0.99950977	0.68257084	0.31742916	0.34315958	14417	1081	2.4389309	0
AT2G37980	1	0	100	1	50	50	6	4	4	8	5.33333333	2.66666667	0.33333333	0.66666667	1	0.68268949	0.31731051	0.34305704	14417	1082	1	0
AT3G04700	2	33.33	66.66	3	50	50	6	4	4	8	5.33333333	2.66666667	0.33333333	0.66666667	1	0.68268949	0.31731051	0.34308277	14417	1083	1	0
AT3G53220	1	100	0	11	50	50	6	4	4	8	5.33333333	2.66666667	0.33333333	0.66666667	1	0.68268949	0.31731051	0.3431085	14417	1084	1	0
AT5G54075	1	55.55	44.44	18	50	50	6	4	4	8	5.33333333	2.66666667	0.33333333	0.66666667	1	0.68268949	0.31731051	0.34313423	14417	1085	1	0
AT1G70505	3	100	0	5.33333333	94.4433333	5.55333333	6	6.6666	1.3332	7.9998	5.3332	2.6666	0.333375	0.66675	1.00012501	0.68271974	0.31728026	0.34312726	14417	1086	5.00045005	0
AT3G52170	10	89.401	10.591	20.3	79.16	20.832	20.6	17.30696	5.291392	22.598352	15.065568	7.532784	0.3334649	0.6669298	1.00039469	0.68278498	0.31721502	0.34308244	14417	1087	3.27077639	0
AT3G13225	19	97.8852632	2.11368421	11.5263158	92.3094737	7.69	6.73684211	7.21874349	1.51806316	8.73680665	5.82453777	2.91226888	0.3337277	0.6674554	1.00118311	0.6829756	0.3170244	0.342902	14417	1088	4.75523265	0
AT1G30520	9	86.9888889	13.0077778	15.2222222	85.79	14.2088889	10.4444444	9.96028889	2.48403951	12.4443284	8.29621893	4.14810947	0.33378203	0.66756407	1.0013461	0.68301499	0.31698501	0.34288512	14417	1089	4.00971436	0
AT2G44920	22	60.4677273	39.525	13.9545455	55.0963636	44.8972727	12.8181818	8.06235207	6.75501405	14.8173661	9.87824408	4.93912204	0.33381072	0.66762145	1.00143217	0.68303579	0.31696421	0.34288835	14417	1090	1.19353594	0
AT5G65740	3	95.2366667	4.76	3.33333333	91.6666667	8.33333333	7	7.41666667	1.58333333	9	6	3	0.33449074	0.66898148	1.00347222	0.68352821	0.31647179	0.34238134	14417	1091	4.68421053	0
AT1G27070	5	100	0	4.6	91.666	8.332	7	7.41662	1.58324	8.99986	5.99990667	2.99995333	0.33451798	0.66903596	1.00355395	0.68354792	0.31645208	0.34238572	14417	1092	4.68445719	0
AT4G21700	2	100	0	6	91.665	8.33	7	7.41655	1.5831	8.99965	5.99976667	2.99988333	0.33455885	0.66911769	1.00367654	0.68357747	0.31642253	0.34237943	14417	1093	4.68482724	0
AT1G02990	73	97.4380556	2.56166667	4.84722222	92.6186301	7.37931507	6.63013699	7.14074205	1.4892587	8.63000075	5.75333383	2.87666692	0.33457151	0.66914301	1.00371452	0.68358663	0.31641337	0.34239522	14417	1094	4.79482985	0
AT2G17220	19	94.7168421	5.28	15.4210526	88.9184211	11.0784211	8.31578947	8.3942687	1.92125817	10.3155269	6.87701791	3.43850896	0.33474538	0.66949075	1.00423613	0.68371234	0.31628766	0.34228488	14417	1095	4.36915185	0
AT2G41020	5	92.776	7.222	10.6	89.918	10.078	7.8	8.013604	1.786084	9.799688	6.53312533	3.26656267	0.33549289	0.67098578	1.00647866	0.68425208	0.31574792	0.34172643	14417	1096	4.48668932	0
AT1G15180	4	50	50	4	49.165	50.8325	5.5	3.704075	3.7957875	7.4998625	4.99990833	2.49995417	0.33584296	0.67168593	1.00752889	0.68450443	0.31549557	0.34147895	14417	1097	0.97583835	0
AT5G66610	7	100	0	10.4285714	97.1428571	2.85714286	5.28571429	6.13469388	1.15102041	7.28571429	4.85714286	2.42857143	0.33602813	0.67205625	1.00808438	0.6846378	0.3153622	0.34136023	14417	1098	5.32978723	0
AT4G10090	15	92.764	7.232	11.2666667	83.6706667	16.3233333	12.6	11.542504	3.05674	14.599244	9.73282933	4.86641467	0.33648205	0.67296411	1.00944616	0.68496444	0.31503556	0.34103226	14417	1099	3.77608302	0
AT4G16570	30	89.0236667	10.9716667	9.86666667	84.1826667	15.8106667	12.0333333	11.1299809	2.90255022	14.0325311	9.35502074	4.67751037	0.33676927	0.67353854	1.01030782	0.68517089	0.31482911	0.34083436	14417	1100	3.83455239	0
AT5G52450	17	98.4205882	1.57764706	10.1176471	91.4558824	8.54235294	7.11764706	7.50950692	1.60801453	9.11752145	6.07834764	3.03917382	0.33696936	0.67393872	1.01090807	0.68531461	0.31468539	0.34070436	14417	1101	4.67004916	0
AT4G25800	15	98.3333333	1.66666667	9	91.75	8.248	7	7.4225	1.57736	8.99986	5.99990667	2.99995333	0.33730055	0.67460109	1.01190164	0.6855523	0.3144477	0.34047258	14417	1102	4.70564741	0
AT5G16610	4	98.2125	1.785	13.75	86.4275	13.57	10	9.64275	2.357	11.99975	7.99983333	3.99991667	0.33740393	0.67480785	1.01221178	0.68562645	0.31437355	0.34041786	14417	1103	4.09111158	0
AT1G72420	7	94.6157143	5.38142857	10.1428571	90.7571429	9.23857143	7.42857143	7.74195918	1.68629388	9.42825306	6.28550204	3.14275102	0.33748576	0.67497151	1.01245727	0.68568513	0.31431487	0.34037989	14417	1104	4.59110911	0
AT4G34570	5	89.186	10.804	31.4	76.348	23.644	32	25.43136	8.56608	33.99744	22.66496	11.33248	0.33765641	0.67531281	1.01296922	0.68580745	0.31419255	0.34027299	14417	1105	2.96884456	0
AT5G37850	35	91.4011429	8.594	9.77142857	91.2277143	8.77057143	7.22857143	7.59446049	1.63398702	9.22844751	6.15229834	3.07614917	0.33805767	0.67611535	1.01417302	0.68609482	0.31390518	0.33998731	14417	1106	4.64780956	0
AT4G13550	8	91.8675	8.12875	8.5	88.6875	11.30875	8.5	8.5384375	1.96124375	10.4996813	6.9997875	3.49989375	0.33821653	0.67643306	1.01464958	0.68620849	0.31379151	0.33988973	14417	1107	4.35358303	0
AT1G12860	4	100	0	12.25	75	0	6.25	5.6875	1	6.6875	4.45833333	2.22916667	0.3388824	0.6777648	1.0166472	0.68668437	0.31331563	0.33939976	14417	1108	5.6875	0
AT5G02520	3	65.2733333	34.72	8.66666667	88.42	11.5733333	8.66666667	8.66306667	2.00302222	10.6660889	7.11072593	3.55536296	0.33889111	0.67778221	1.01667332	0.68669059	0.31330941	0.33941853	14417	1109	4.32499778	0
AT1G70830	31	99.8803226	0.11935484	21.9677419	93.5483871	6.4516129	6.35483871	6.94484912	1.40998959	8.35483871	5.56989247	2.78494624	0.33941513	0.67883026	1.01824538	0.68706443	0.31293557	0.33903901	14417	1110	4.92546125	0
AT4G38730	10	93.726	6.27	10.6	94.333	5.666	6.1	6.754313	1.345626	8.099939	5.39995933	2.69997967	0.3396829	0.6793658	1.0190487	0.68725523	0.31274477	0.33885775	14417	1111	5.01945786	0
AT4G17740	25	94.3404	5.658	7.88	89.1964	10.8	8.24	8.34978336	1.88992	10.2397034	6.82646891	3.41323445	0.33992492	0.67984985	1.01977477	0.68742756	0.31257244	0.3386965	14417	1112	4.4180618	0
AT1G51240	4	75.3025	24.695	53.75	74.71	25.285	44.5	34.24595	12.251825	46.497775	30.9985167	15.4992583	0.34020413	0.68040825	1.02061238	0.6876262	0.3123738	0.33850669	14417	1113	2.79517133	0
AT2G22850	12	100	0	11.4166667	91.6666667	8.33333333	7.08333333	7.49305556	1.59027778	9.08333333	6.05555556	3.02777778	0.3412414	0.6824828	1.0237242	0.68836276	0.31163725	0.33773391	14417	1114	4.71179039	0
AT1G18170	2	80.83	19.165	9.5	85.905	14.09	10.5	10.020025	2.47945	12.499475	8.33298333	4.16649167	0.3415475	0.68309499	1.02464249	0.68857968	0.31142032	0.33752419	14417	1115	4.0412289	0
AT4G28710	17	94.124375	5.87125	16.5625	80.8329412	19.1605882	17.0588235	14.7891488	4.26857093	19.0577197	12.7051465	6.35257324	0.34183515	0.68367029	1.02550544	0.68878335	0.31121665	0.33732881	14417	1116	3.46466043	0
AT3G13062	9	97.1355556	2.86111111	7.55555556	93.0555556	6.94444444	6.55555556	7.10030864	1.45524691	8.55555556	5.7037037	2.85185185	0.34197172	0.68394344	1.02591515	0.68887998	0.31112002	0.33724942	14417	1117	4.87910923	0
AT5G06810	9	96.6666667	3.33333333	7.88888889	78.6822222	11.2133333	10.3333333	9.1304963	2.15871111	11.2892074	7.52613827	3.76306914	0.34200337	0.68400675	1.02601012	0.68890238	0.31109762	0.3372505	14417	1118	4.22960546	0
AT4G30150	15	94.494	5.502	14.0666667	76.7886667	18.0926667	17.8	14.6683827	4.22049467	18.8888773	12.5925849	6.29629244	0.34218045	0.68436091	1.02654136	0.68902761	0.31097239	0.33714009	14417	1119	3.47551267	0
AT5G67370	18	86.5838889	13.4072222	12.7777778	92.1755556	7.82333333	6.88888889	7.3498716	1.53894074	8.88881235	5.9258749	2.96293745	0.34218856	0.68437713	1.02656569	0.68903335	0.31096665	0.33715923	14417	1120	4.77592893	0
AT2G22260	3	100	0	8.66666667	91.11	8.88666667	7.33333333	7.6814	1.65168889	9.33308889	6.22205926	3.11102963	0.34227822	0.68455645	1.02683467	0.68909673	0.31090327	0.33711586	14417	1121	4.65063369	0
AT5G51130	13	92.9853846	7.00923077	10.4615385	84.4138462	15.5815385	11.9230769	11.0647278	2.85779882	13.9225266	9.28168442	4.64084221	0.34252875	0.6850575	1.02758624	0.68927374	0.31072626	0.33694927	14417	1122	3.87176583	0
AT4G31610	5	100	0	8.4	92.418	7.578	6.8	7.284424	1.515304	8.799728	5.86648533	2.93324267	0.34271799	0.68543598	1.02815397	0.68940736	0.31059264	0.33682971	14417	1123	4.80723604	0
AT4G10070	14	88.035	11.9578571	23.8571429	77.1092857	22.8835714	28.4285714	22.9210684	7.50547245	30.4265408	20.2843605	10.1421803	0.34273834	0.68547669	1.02821503	0.68942173	0.31057827	0.33683946	14417	1124	3.05391413	0
AT5G65420	20	90.546	9.4515	7.1	90.158	9.8375	7.8	8.032324	1.767325	9.799649	6.53309933	3.26654967	0.34404415	0.6880883	1.03213245	0.69034166	0.30965834	0.33586701	14417	1125	4.54490487	0
AT4G28030	11	89.5390909	10.4563636	12.7272727	83.2790909	16.7145455	13.2727273	12.0534066	3.21847603	15.2718826	10.1812551	5.09062755	0.34425533	0.68851065	1.03276598	0.6904901	0.3095099	0.33573127	14417	1126	3.74506645	0
AT1G36070	23	98.9130435	1.08695652	10.5652174	90.353913	5.77086957	6.52173913	6.8926465	1.37636106	8.26900756	5.51267171	2.75633585	0.34544601	0.69089202	1.03633802	0.69132532	0.30867468	0.33485048	14417	1127	5.00787672	0
AT3G12270	21	88.5071429	11.4871429	26.952381	77.0552381	22.9366667	28.8571429	23.2359401	7.61886667	30.8548068	20.5698712	10.2849356	0.34555022	0.69110044	1.03665067	0.69139828	0.30860172	0.33479652	14417	1128	3.04978958	0
AT4G14305	2	63.485	36.505	8	88.885	11.11	8.5	8.555225	1.94435	10.499575	6.99971667	3.49985833	0.34567202	0.69134403	1.03701605	0.69148352	0.30851648	0.33472923	14417	1129	4.40004372	0
AT3G07540	6	100	0	3.5	93.3333333	6.66666667	6.5	7.06666667	1.43333333	8.5	5.66666667	2.83333333	0.34588235	0.69176471	1.03764706	0.69163066	0.30836934	0.33459477	14417	1130	4.93023256	0
AT2G25160	16	50	50	1	93.75	6.25	6.375	6.9765625	1.3984375	8.375	5.58333333	2.79166667	0.34765746	0.69531493	1.04297239	0.69286882	0.30713118	0.3332764	14417	1131	4.98882682	0
AT4G02140	4	88.21	11.7825	14.75	85.7575	14.235	10.75	10.2189313	2.5302625	12.7491938	8.4994625	4.24973125	0.34785409	0.69570818	1.04356227	0.69300557	0.30699443	0.33315308	14417	1132	4.03868423	0
AT4G01860	11	90.8381818	8.14818182	7.72727273	90.8209091	9.17454545	7.54545455	7.85285041	1.69226116	9.54511157	6.36340771	3.18170386	0.34862446	0.69724891	1.04587337	0.6935406	0.3064594	0.3325975	14417	1133	4.6404483	0
AT3G54500	55	94.99	5.00581818	13.8363636	86.0676364	13.9276364	10.5090909	10.0449261	2.46366797	12.5085941	8.33906274	4.16953137	0.34895648	0.69791295	1.04686943	0.69377081	0.30622919	0.33237267	14417	1134	4.07722399	0
AT3G04020	4	89.4975	10.495	12	83.4025	16.59	13.25	12.0508313	3.198175	15.2490063	10.1660042	5.08300208	0.3494562	0.69891239	1.04836858	0.69411688	0.30588312	0.33202205	14417	1135	3.76803372	0
AT5G64470	4	100	0	5.5	95.8325	4.165	5.75	6.51036875	1.2394875	7.74985625	5.16657083	2.58328542	0.34951477	0.69902955	1.04854432	0.69415742	0.30584258	0.33200305	14417	1136	5.25246826	0
AT3G60660	11	73.2872727	26.7063636	18.9090909	80.5118182	19.4827273	18	15.4921273	4.50689091	19.9990182	13.3326788	6.66633939	0.3497585	0.699517	1.04927551	0.694326	0.305674	0.33184504	14417	1137	3.43743117	0
AT3G50880	2	100	0	24	83.22	16.775	13.5	12.2347	3.264625	15.499325	10.3328833	5.16644167	0.35003847	0.70007693	1.0501154	0.69451949	0.30548051	0.33165995	14417	1138	3.74765861	0
AT1G03710	5	94.926	4.622	89.8	89.554	10.444	8.2	8.343428	1.856408	10.199836	6.79989067	3.39994533	0.35037438	0.70074877	1.05112315	0.69475144	0.30524856	0.33143308	14417	1139	4.49439347	0
AT5G48450	9	100	0	14.8888889	89.5355556	10.4611111	8.22222222	8.36181235	1.8601358	10.2219481	6.8146321	3.40731605	0.35126866	0.70253733	1.05380599	0.69536784	0.30463216	0.33078872	14417	1140	4.49526983	0
AT1G71750	3	100	0	14.3333333	85.2366667	14.76	11.3333333	10.6601556	2.6728	13.3329556	8.88863704	4.44431852	0.35306626	0.70613253	1.05919879	0.69660201	0.30339799	0.3294734	14417	1141	3.98838505	0
AT2G16800	20	81.4745	18.0925	35.7	75.535	24.0955	36.8	28.79688	9.867144	38.664024	25.776016	12.888008	0.35403529	0.70807058	1.06210587	0.69726462	0.30273538	0.3287786	14417	1142	2.91846151	0
AT3G47836	7	97.1842857	2.80857143	52.4285714	80.3314286	19.6657143	18.5714286	15.9186939	4.65220408	20.570898	13.713932	6.85696599	0.35445524	0.70891048	1.06336572	0.6975512	0.3024488	0.32849211	14417	1143	3.42175313	0
AT4G14147	8	90.625	9.375	10.125	90.8325	9.165	7.625	7.92597813	1.69883125	9.62480938	6.41653958	3.20826979	0.35508309	0.71016618	1.06524927	0.69797901	0.30202099	0.32805219	14417	1144	4.66554764	0
AT4G27800	77	89.3328571	10.548961	14.5584416	86.2937662	13.7019481	10.4415584	10.010414	2.43069691	12.4411109	8.29407396	4.14703698	0.35517205	0.71034409	1.06551614	0.69803956	0.30196044	0.32801113	14417	1145	4.11833083	0
AT5G58160	13	90.5430769	9.45	14	82.0661538	17.9253846	15.3076923	13.5624343	3.74396272	17.306397	11.537598	5.76879901	0.35535663	0.71071327	1.0660699	0.69816515	0.30183485	0.32789941	14417	1146	3.62248113	0
AT5G36700	62	83.8251613	16.1709677	5.03225806	87.7408065	12.2567742	9.37096774	9.22216267	2.14857836	11.370741	7.58049402	3.79024701	0.35552775	0.7110555	1.06658324	0.69828151	0.30171849	0.3277977	14417	1147	4.29221613	0
AT3G09050	16	85.643125	14.350625	13.25	83.534375	16.46	13.25	12.0683047	3.18095	15.2492547	10.1661698	5.0830849	0.35589777	0.71179554	1.06769331	0.69853295	0.30146705	0.32754921	14417	1148	3.79393096	0
AT3G01060	16	94.140625	5.856875	7.0625	90.225	9.770625	7.9375	8.16160938	1.77554336	9.93715273	6.62476849	3.31238424	0.35652263	0.71304527	1.0695679	0.69895693	0.30104307	0.3271132	14417	1149	4.59668266	0
AT2G45460	17	92.6282353	7.36882353	11.9411765	85.1088235	14.8870588	11.5294118	10.8125467	2.71639031	13.528937	9.01929135	4.50964567	0.35654296	0.71308591	1.06962887	0.69897071	0.30102929	0.32712288	14417	1150	3.98048346	0
AT2G41720	12	98.3333333	1.66666667	6.25	85.6858333	14.3091667	11	10.4254417	2.57400833	12.99945	8.6663	4.33315	0.35708196	0.71416392	1.07124588	0.6993358	0.3006642	0.32675077	14417	1151	4.05027503	0
AT5G15980	19	94.3478947	5.55315789	43.1578947	73.9426316	21.4631579	28.8947368	22.3655288	7.20172299	29.5672518	19.7115012	9.8557506	0.35734785	0.7146957	1.07204355	0.69951569	0.30048431	0.3265799	14417	1152	3.10558027	0
AT1G72250	2	100	0	3	93.75	6.25	6.5	7.09375	1.40625	8.5	5.66666667	2.83333333	0.35939415	0.7187883	1.07818244	0.70089549	0.29910451	0.32510478	14417	1153	5.04444444	0
AT1G73875	9	89.88	10.1166667	15.6666667	88.9611111	11.0355556	8.66666667	8.70996296	1.95641481	10.6663778	7.11091852	3.55545926	0.35957987	0.71915973	1.0787396	0.70102031	0.29897969	0.3249936	14417	1154	4.45200215	0
AT3G22430	10	92.75	7.243	17.9	84.259	15.736	12.5	11.532375	2.967	14.499375	9.66625	4.833125	0.36026613	0.72053227	1.0807984	0.70148098	0.29851902	0.32451732	14417	1155	3.88688069	0
AT5G64580	31	92.6958065	7.29870968	18.6129032	81.6025806	18.1222581	15.9032258	13.9774427	3.88202362	17.8594663	11.9063109	5.95315543	0.36027843	0.72055686	1.08083529	0.70148923	0.29851077	0.32453283	14417	1156	3.6005558	0
AT5G02710	12	99.2416667	0.7575	10.25	88.1766667	11.8208333	9.16666667	9.08286111	2.08357639	11.1664375	7.44429167	3.72214583	0.36066693	0.72133386	1.08200079	0.7017496	0.2982504	0.32427421	14417	1157	4.35926475	0
AT4G14910	18	94.3138889	5.68166667	14.2777778	87.5922222	7.96277778	7.66666667	7.7154037	1.61047963	9.32588333	6.21725556	3.10862778	0.36100299	0.72200599	1.08300898	0.7019746	0.2980254	0.32405402	14417	1158	4.79074902	0
AT4G13750	12	93.345	6.65166667	8.33333333	83.3091667	16.6841667	13.6666667	12.3855861	3.28016944	15.6657556	10.443837	5.22191852	0.36101573	0.72203146	1.08304719	0.70198312	0.29801688	0.32406919	14417	1159	3.77589826	0
AT4G30660	8	93.125	6.875	9	84.39625	15.59625	12.375	11.4440359	2.93003594	14.3740719	9.58271458	4.79135729	0.36153818	0.72307636	1.08461454	0.70233246	0.29766754	0.32371373	14417	1160	3.90576641	0
AT2G33630	11	81.3890909	18.6045455	27.6363636	78.11	21.8818182	25.3636364	20.8115364	6.55002479	27.3615612	18.2410408	9.12052039	0.36222975	0.72445949	1.08668924	0.70279407	0.29720593	0.32323611	14417	1161	3.17732177	0
AT1G71920	17	98.4305882	1.56823529	10.0588235	91.1194118	8.87882353	7.58823529	7.91435536	1.67374602	9.58810138	6.39206759	3.19603379	0.36253685	0.72507371	1.08761056	0.70299876	0.29700124	0.32303786	14417	1162	4.72852826	0
AT4G27030	6	94.6266667	5.37	7.83333333	97.2216667	2.77666667	5.5	6.34719167	1.15271667	7.49990833	4.99993889	2.49996944	0.36302245	0.72604489	1.08906734	0.70332205	0.29667795	0.32271058	14417	1163	5.50628949	0
AT3G04490	19	86.6068421	13.3836842	23.3157895	78.03	21.9610526	25.7368421	21.0824579	6.65208144	27.7345393	18.4896929	9.24484645	0.36357718	0.72715436	1.09073154	0.70369082	0.29630918	0.32233377	14417	1164	3.16930243	0
AT5G45990	31	74.4896774	25.1829032	10.7741935	55.7193548	44.1032258	16.4193548	10.1487586	8.24146514	18.3902237	12.2601492	6.13007458	0.36361467	0.72722935	1.09084402	0.70371572	0.29628428	0.322331	14417	1165	1.2314265	0
AT3G29185	13	98.9007692	1.09846154	6.23076923	92.7338462	7.26461538	6.92307692	7.4200355	1.50293491	8.92297041	5.94864694	2.97432347	0.36394567	0.72789134	1.09183701	0.70393545	0.29606455	0.32211626	14417	1166	4.9370305	0
AT5G20850	9	79.5844444	20.4111111	15.1111111	86.0933333	13.9011111	10.7777778	10.2789481	2.49823086	12.777179	8.51811934	4.25905967	0.36399092	0.72798184	1.09197276	0.70396548	0.29603452	0.3221079	14417	1167	4.1144909	0
AT3G19080	19	95.7663158	4.23105263	12.4210526	90.9594737	9.03789474	7.68421053	7.98951745	1.69449086	9.68400831	6.45600554	3.22800277	0.3642591	0.7285182	1.09277731	0.70414333	0.29585667	0.32193868	14417	1168	4.7149959	0
AT4G25080	60	86.8536667	13.1405	11.1333333	85.476	14.4155	11.2833333	10.644542	2.62654892	13.2710909	8.84739394	4.42369697	0.36505	0.73009999	1.09514999	0.70466705	0.29533295	0.32139305	14417	1169	4.05267229	0
AT2G39940	32	95.1565625	4.8425	7.34375	88.5796875	11.1553125	8.875	8.86144727	1.99003398	10.8514813	7.23432083	3.61716042	0.36596945	0.7319389	1.09790835	0.70527441	0.29472559	0.32075631	14417	1170	4.45291253	0
AT4G21326	14	97.6185714	2.38	6.35714286	97.6185714	2.38	5.42857143	6.29929388	1.1292	7.42849388	4.95232925	2.47616463	0.36635563	0.73271126	1.09906689	0.70552903	0.29447097	0.3205034	14417	1171	5.57854576	0
AT5G08510	4	88.27	11.725	9.5	91.4275	8.57	7.5	7.8570625	1.64275	9.4998125	6.33320833	3.16660417	0.36665958	0.73331916	1.09997875	0.70572923	0.29427077	0.32030968	14417	1172	4.78287171	0
AT5G22090	5	97.5	2.5	10.4	93.142	6.856	6.8	7.333656	1.466208	8.799864	5.866576	2.933288	0.36687903	0.73375806	1.1006371	0.70587367	0.29412633	0.32017663	14417	1173	5.00178419	0
AT1G30680	12	93.6483333	5.93	19.75	82.7091667	17.2841667	14.6666667	13.1306778	3.53501111	16.6656889	11.1104593	5.55522963	0.36733701	0.73467402	1.10201102	0.70617481	0.29382519	0.31987297	14417	1174	3.71446577	0
AT1G16630	15	85.8133333	14.1826667	13.1333333	84.2026667	15.794	12.7333333	11.7218062	3.01110267	14.7329089	9.82193926	4.91096963	0.36749306	0.73498611	1.10247917	0.70627733	0.29372267	0.31978551	14417	1175	3.89286169	0
AT5G04900	12	86.915	13.08	21.5833333	83.7775	16.2158333	13.25	12.1005188	3.14859792	15.2491167	10.1660778	5.08303889	0.36809298	0.73618596	1.10427894	0.70667103	0.29332897	0.31938099	14417	1176	3.84314513	0
AT1G55930	4	94.4425	5.5525	12.75	83.6175	14.2925	11.75	10.8250563	2.67936875	13.504425	9.00295	4.501475	0.36877592	0.73755184	1.10632777	0.70711839	0.29288161	0.31891798	14417	1177	4.04015171	0
AT1G66520	13	87.1907692	12.8038462	10.8461538	88.1576923	11.8369231	9.30769231	9.20544675	2.10174438	11.3071911	7.53812742	3.76906371	0.36878572	0.73757144	1.10635716	0.70712481	0.29287519	0.31893509	14417	1178	4.37990787	0
AT4G33950	13	98.9738462	1.02538462	10.5384615	92.3076923	7.69230769	7.15384615	7.6035503	1.55029586	9.15384615	6.1025641	3.05128205	0.36918245	0.7383649	1.10754734	0.70738428	0.29261572	0.3186766	14417	1179	4.90458015	0
AT3G51480	13	94.2430769	5.75153846	15.2307692	86.1376923	13.8569231	10.8461538	10.3426266	2.5029432	12.8455698	8.56371322	4.28185661	0.36952813	0.73905626	1.10858439	0.70761012	0.29238988	0.3184547	14417	1180	4.13218592	0
AT1G25472	5	95	5	6.8	85.974	14.02	11	10.45714	2.5422	12.99934	8.66622667	4.33311333	0.37010001	0.74020002	1.11030003	0.70798326	0.29201674	0.31807233	14417	1181	4.11342145	0
AT5G06120	38	96.5318421	3.09210526	7.5	89.2631579	10.7342105	8.65789474	8.72831025	1.92935665	10.6576669	7.10511127	3.55255563	0.3708281	0.74165621	1.11248431	0.70845745	0.29154255	0.31757982	14417	1182	4.52394857	0
AT2G31810	11	82.8145455	17.1772727	24.5454545	77.6836364	21.9590909	26.5454545	21.6214744	6.8291405	28.4506149	18.9670766	9.48353829	0.37147673	0.74295347	1.1144302	0.70887906	0.29112094	0.31714453	14417	1183	3.16606085	0
AT3G05350	17	92.2541176	7.74294118	16.1764706	82.0829412	17.9123529	15.7647059	13.9401343	3.82382976	17.763964	11.8426427	5.92132134	0.37149402	0.74298804	1.11448206	0.70889028	0.29110972	0.31715626	14417	1184	3.6455949	0
AT4G34360	8	94.78375	5.2125	8.25	88.515	11.48	9.125	9.07699375	2.04755	11.1245438	7.4163625	3.70818125	0.37183945	0.7436789	1.11551835	0.70911448	0.29088552	0.31693595	14417	1185	4.43309992	0
AT5G01610	7	87.0714286	12.9242857	4.28571429	91.4285714	8.57142857	7.57142857	7.92244898	1.64897959	9.57142857	6.38095238	3.19047619	0.3723914	0.74478279	1.11717419	0.70947226	0.29052774	0.31657006	14417	1186	4.80445545	0
AT5G47660	3	80.7966667	19.1966667	27.3333333	58.7	41.2966667	32.6666667	20.1753333	14.4902444	34.6655778	23.1103852	11.5551926	0.37275577	0.74551154	1.1182673	0.70970815	0.29029185	0.31633694	14417	1187	1.39233906	0
AT1G70070	8	82.3525	17.64	16.125	81.82	18.175	16.25	14.29575	3.9534375	18.2491875	12.166125	6.0830625	0.3727812	0.74556239	1.11834359	0.7097246	0.2902754	0.31634292	14417	1188	3.61603035	0
AT1G80310	2	100	0	26.5	88.75	11.25	9	8.9875	2.0125	11	7.33333333	3.66666667	0.37312737	0.74625473	1.1193821	0.70994846	0.29005154	0.31612285	14417	1189	4.46583851	0
AT3G60961	2	55	45	4.5	88.75	11.25	9	8.9875	2.0125	11	7.33333333	3.66666667	0.37312737	0.74625473	1.1193821	0.70994846	0.29005154	0.31614675	14417	1190	4.46583851	0
AT4G33520	34	84.1011765	15.7117647	11.5882353	85.0791176	14.9152941	11.9117647	11.1344243	2.77667474	13.911099	9.27406603	4.63703302	0.37318398	0.74636797	1.11955195	0.70998505	0.29001495	0.31613077	14417	1191	4.00998509	0
AT4G38080	10	94.4433333	5.555	3.5	98	2	5.4	6.292	1.108	7.4	4.93333333	2.46666667	0.37418414	0.74836829	1.12255243	0.71063049	0.28936951	0.31545106	14417	1192	5.67870036	0
AT3G02060	40	92.31175	7.6875	6.075	91.19875	8.799	7.7	8.02230375	1.677523	9.69982675	6.46655117	3.23327558	0.3742901	0.74858021	1.12287031	0.71069876	0.28930124	0.31540048	14417	1193	4.78223175	0
AT1G08450	18	98.4122222	1.58666667	7.88888889	92.6083333	6.88388889	6.94444444	7.43113426	1.47804784	8.9091821	5.93945473	2.96972737	0.37463166	0.74926333	1.12389499	0.7109187	0.2890813	0.31518454	14417	1194	5.02766829	0
AT1G54390	2	100	0	12	91.665	8.33	7.5	7.874875	1.62475	9.499625	6.33308333	3.16654167	0.3753498	0.75069959	1.12604939	0.71138042	0.28861958	0.31470493	14417	1195	4.84682259	0
AT3G43700	19	89.1321053	10.86	24.7368421	80.8057895	16.1168421	14.4210526	12.6530454	3.32421828	15.9772637	10.6515091	5.32575457	0.37611079	0.75222158	1.12833237	0.71186867	0.28813133	0.3141963	14417	1196	3.80632207	0
AT5G22110	8	90.22625	8.38125	7.75	86.42125	13.57	10.75	10.2902844	2.458775	12.7490594	8.49937292	4.24968646	0.37736476	0.75472953	1.13209429	0.71267094	0.28732906	0.31334517	14417	1197	4.18512649	0
AT5G44280	9	98.6111111	1.38888889	12.6666667	86.6666667	13.3333333	10.5555556	10.1481481	2.40740741	12.5555556	8.37037037	4.18518519	0.37758112	0.75516224	1.13274336	0.71280907	0.28719093	0.31321822	14417	1198	4.21538462	0
AT1G15110	24	89.9579167	10.0366667	12	89.30125	10.6954167	8.75	8.81385938	1.93584896	10.7497083	7.16647222	3.58323611	0.37869182	0.75738365	1.13607547	0.71351687	0.28648313	0.31246991	14417	1199	4.55296852	0
AT1G01448	1	88.88	11.11	9	88.88	11.11	9	8.9992	1.9999	10.9991	7.33273333	3.66636667	0.37872796	0.75745592	1.13618389	0.71353986	0.28646014	0.31246847	14417	1200	4.49982499	0
AT1G78910	2	88.19	11.805	8.5	88.88	11.11	9	8.9992	1.9999	10.9991	7.33273333	3.66636667	0.37872796	0.75745592	1.13618389	0.71353986	0.28646014	0.31249212	14417	1201	4.49982499	0
AT3G17365	1	83.33	16.66	6	88.88	11.11	9	8.9992	1.9999	10.9991	7.33273333	3.66636667	0.37872796	0.75745592	1.13618389	0.71353986	0.28646014	0.31251576	14417	1202	4.49982499	0
AT3G17830	1	75	25	4	88.88	11.11	9	8.9992	1.9999	10.9991	7.33273333	3.66636667	0.37872796	0.75745592	1.13618389	0.71353986	0.28646014	0.31253941	14417	1203	4.49982499	0
AT3G48810	1	100	0	6	88.88	11.11	9	8.9992	1.9999	10.9991	7.33273333	3.66636667	0.37872796	0.75745592	1.13618389	0.71353986	0.28646014	0.31256307	14417	1204	4.49982499	0
AT5G01930	2	100	0	6.5	88.88	11.11	9	8.9992	1.9999	10.9991	7.33273333	3.66636667	0.37872796	0.75745592	1.13618389	0.71353986	0.28646014	0.31258673	14417	1205	4.49982499	0
AT5G13150	1				88.88	11.11	9	8.9992	1.9999	10.9991	7.33273333	3.66636667	0.37872796	0.75745592	1.13618389	0.71353986	0.28646014	0.31261039	14417	1206	4.49982499	0
AT5G21222	50	86.542	13.0736	8.78	86.3036	13.6912	10.88	10.3898317	2.48960256	12.8794342	8.58628949	4.29314475	0.37883237	0.75766474	1.13649712	0.71360628	0.28639372	0.31256157	14417	1207	4.17328928	0
AT1G01355	6	75	25	2.5	94.84	5.15666667	6.33333333	7.00653333	1.32658889	8.33312222	5.55541481	2.77770741	0.37904369	0.75808739	1.13713108	0.71374064	0.28625936	0.31243858	14417	1208	5.28161618	0
AT5G16520	6	89.955	10.0383333	9.83333333	85.5383333	13.0666667	10.6666667	10.1240889	2.39377778	12.5178667	8.34524444	4.17262222	0.37917254	0.75834509	1.13751763	0.71382252	0.28617748	0.31237286	14417	1209	4.22933531	0
AT2G32650	14	93.5114286	6.48428571	25.3571429	86.435	13.5614286	10.7857143	10.3226321	2.46269694	12.7853291	8.52355272	4.26177636	0.37973447	0.75946894	1.13920341	0.71417929	0.28582071	0.31200706	14417	1210	4.19159661	0
AT4G39010	8	87.89	12.10125	114.125	73.82875	26.165	60	45.29725	16.699	61.99625	41.3308333	20.6654167	0.38064708	0.76129417	1.14194125	0.7147575	0.2852425	0.31139945	14417	1211	2.71257261	0
AT1G01670	2	100	0	6.5	100	0	5	6	1	7	4.66666667	2.33333333	0.38095238	0.76190476	1.14285714	0.71495059	0.28504941	0.31121222	14417	1212	6	0
AT1G02010	1	100	0	1	100	0	5	6	1	7	4.66666667	2.33333333	0.38095238	0.76190476	1.14285714	0.71495059	0.28504941	0.31123579	14417	1213	6	0
AT1G04520	2	100	0	4	100	0	5	6	1	7	4.66666667	2.33333333	0.38095238	0.76190476	1.14285714	0.71495059	0.28504941	0.31125936	14417	1214	6	0
AT1G04640	1	80	20	5	100	0	5	6	1	7	4.66666667	2.33333333	0.38095238	0.76190476	1.14285714	0.71495059	0.28504941	0.31128293	14417	1215	6	0
AT1G04760	1	100	0	3	100	0	5	6	1	7	4.66666667	2.33333333	0.38095238	0.76190476	1.14285714	0.71495059	0.28504941	0.31130652	14417	1216	6	0
AT1G05020	1	0	100	1	100	0	5	6	1	7	4.66666667	2.33333333	0.38095238	0.76190476	1.14285714	0.71495059	0.28504941	0.3113301	14417	1217	6	0
AT1G05805	3	100	0	12.6666667	100	0	5	6	1	7	4.66666667	2.33333333	0.38095238	0.76190476	1.14285714	0.71495059	0.28504941	0.31135369	14417	1218	6	0
AT1G06590	4	100	0	13.25	100	0	5	6	1	7	4.66666667	2.33333333	0.38095238	0.76190476	1.14285714	0.71495059	0.28504941	0.31137728	14417	1219	6	0
AT1G07280	2	100	0	8.5	100	0	5	6	1	7	4.66666667	2.33333333	0.38095238	0.76190476	1.14285714	0.71495059	0.28504941	0.31140087	14417	1220	6	0
AT1G08930	2	100	0	1	100	0	5	6	1	7	4.66666667	2.33333333	0.38095238	0.76190476	1.14285714	0.71495059	0.28504941	0.31142447	14417	1221	6	0
AT1G10750	3	100	0	3.66666667	100	0	5	6	1	7	4.66666667	2.33333333	0.38095238	0.76190476	1.14285714	0.71495059	0.28504941	0.31144807	14417	1222	6	0
AT1G11000	1	66.66	33.33	3	100	0	5	6	1	7	4.66666667	2.33333333	0.38095238	0.76190476	1.14285714	0.71495059	0.28504941	0.31147168	14417	1223	6	0
AT1G11170	1	100	0	4	100	0	5	6	1	7	4.66666667	2.33333333	0.38095238	0.76190476	1.14285714	0.71495059	0.28504941	0.31149529	14417	1224	6	0
AT1G11545	1	100	0	4	100	0	5	6	1	7	4.66666667	2.33333333	0.38095238	0.76190476	1.14285714	0.71495059	0.28504941	0.3115189	14417	1225	6	0
AT1G11990	1	0	100	1	100	0	5	6	1	7	4.66666667	2.33333333	0.38095238	0.76190476	1.14285714	0.71495059	0.28504941	0.31154251	14417	1226	6	0
AT1G13150	1				100	0	5	6	1	7	4.66666667	2.33333333	0.38095238	0.76190476	1.14285714	0.71495059	0.28504941	0.31156613	14417	1227	6	0
AT1G13970	5	100	0	2.8	100	0	5	6	1	7	4.66666667	2.33333333	0.38095238	0.76190476	1.14285714	0.71495059	0.28504941	0.31158976	14417	1228	6	0
AT1G15160	1	75	25	4	100	0	5	6	1	7	4.66666667	2.33333333	0.38095238	0.76190476	1.14285714	0.71495059	0.28504941	0.31161338	14417	1229	6	0
AT1G16270	2	100	0	9	100	0	5	6	1	7	4.66666667	2.33333333	0.38095238	0.76190476	1.14285714	0.71495059	0.28504941	0.31163701	14417	1230	6	0
AT1G19640	1	100	0	17	100	0	5	6	1	7	4.66666667	2.33333333	0.38095238	0.76190476	1.14285714	0.71495059	0.28504941	0.31166065	14417	1231	6	0
AT1G26230	1	100	0	1	100	0	5	6	1	7	4.66666667	2.33333333	0.38095238	0.76190476	1.14285714	0.71495059	0.28504941	0.31168429	14417	1232	6	0
AT1G28360	1	100	0	8	100	0	5	6	1	7	4.66666667	2.33333333	0.38095238	0.76190476	1.14285714	0.71495059	0.28504941	0.31170793	14417	1233	6	0
AT1G28600	2	100	0	5.5	100	0	5	6	1	7	4.66666667	2.33333333	0.38095238	0.76190476	1.14285714	0.71495059	0.28504941	0.31173157	14417	1234	6	0
AT1G28660	1				100	0	5	6	1	7	4.66666667	2.33333333	0.38095238	0.76190476	1.14285714	0.71495059	0.28504941	0.31175522	14417	1235	6	0
AT1G31485	1	100	0	1	100	0	5	6	1	7	4.66666667	2.33333333	0.38095238	0.76190476	1.14285714	0.71495059	0.28504941	0.31177887	14417	1236	6	0
AT1G31500	1	100	0	1	100	0	5	6	1	7	4.66666667	2.33333333	0.38095238	0.76190476	1.14285714	0.71495059	0.28504941	0.31180253	14417	1237	6	0
AT1G33500	1	100	0	2	100	0	5	6	1	7	4.66666667	2.33333333	0.38095238	0.76190476	1.14285714	0.71495059	0.28504941	0.31182619	14417	1238	6	0
AT1G49620	1	100	0	14	100	0	5	6	1	7	4.66666667	2.33333333	0.38095238	0.76190476	1.14285714	0.71495059	0.28504941	0.31184985	14417	1239	6	0
AT1G53350	2	100	0	2	100	0	5	6	1	7	4.66666667	2.33333333	0.38095238	0.76190476	1.14285714	0.71495059	0.28504941	0.31187352	14417	1240	6	0
AT1G57750	4	100	0	4.5	100	0	5	6	1	7	4.66666667	2.33333333	0.38095238	0.76190476	1.14285714	0.71495059	0.28504941	0.31189718	14417	1241	6	0
AT1G60989	1	100	0	3	100	0	5	6	1	7	4.66666667	2.33333333	0.38095238	0.76190476	1.14285714	0.71495059	0.28504941	0.31192086	14417	1242	6	0
AT1G61660	1	100	0	10	100	0	5	6	1	7	4.66666667	2.33333333	0.38095238	0.76190476	1.14285714	0.71495059	0.28504941	0.31194454	14417	1243	6	0
AT1G64610	1	100	0	8	100	0	5	6	1	7	4.66666667	2.33333333	0.38095238	0.76190476	1.14285714	0.71495059	0.28504941	0.31196822	14417	1244	6	0
AT1G64890	1	100	0	5	100	0	5	6	1	7	4.66666667	2.33333333	0.38095238	0.76190476	1.14285714	0.71495059	0.28504941	0.3119919	14417	1245	6	0
AT1G67050	1	100	0	8	100	0	5	6	1	7	4.66666667	2.33333333	0.38095238	0.76190476	1.14285714	0.71495059	0.28504941	0.31201559	14417	1246	6	0
AT1G70230	1	100	0	10	100	0	5	6	1	7	4.66666667	2.33333333	0.38095238	0.76190476	1.14285714	0.71495059	0.28504941	0.31203928	14417	1247	6	0
AT1G70890	1	100	0	13	100	0	5	6	1	7	4.66666667	2.33333333	0.38095238	0.76190476	1.14285714	0.71495059	0.28504941	0.31206297	14417	1248	6	0
AT1G72960	1				100	0	5	6	1	7	4.66666667	2.33333333	0.38095238	0.76190476	1.14285714	0.71495059	0.28504941	0.31208667	14417	1249	6	0
AT1G74150	1	100	0	5	100	0	5	6	1	7	4.66666667	2.33333333	0.38095238	0.76190476	1.14285714	0.71495059	0.28504941	0.31211037	14417	1250	6	0
AT1G78540	1	100	0	6	100	0	5	6	1	7	4.66666667	2.33333333	0.38095238	0.76190476	1.14285714	0.71495059	0.28504941	0.31213408	14417	1251	6	0
AT2G19910	1	100	0	1	100	0	5	6	1	7	4.66666667	2.33333333	0.38095238	0.76190476	1.14285714	0.71495059	0.28504941	0.31215779	14417	1252	6	0
AT2G21500	2	100	0	11.5	100	0	5	6	1	7	4.66666667	2.33333333	0.38095238	0.76190476	1.14285714	0.71495059	0.28504941	0.3121815	14417	1253	6	0
AT2G22000	2	100	0	3.5	100	0	5	6	1	7	4.66666667	2.33333333	0.38095238	0.76190476	1.14285714	0.71495059	0.28504941	0.31220522	14417	1254	6	0
AT2G22680	1	100	0	10	100	0	5	6	1	7	4.66666667	2.33333333	0.38095238	0.76190476	1.14285714	0.71495059	0.28504941	0.31222894	14417	1255	6	0
AT2G27480	1	100	0	11	100	0	5	6	1	7	4.66666667	2.33333333	0.38095238	0.76190476	1.14285714	0.71495059	0.28504941	0.31225266	14417	1256	6	0
AT2G30520	2	100	0	7	100	0	5	6	1	7	4.66666667	2.33333333	0.38095238	0.76190476	1.14285714	0.71495059	0.28504941	0.31227639	14417	1257	6	0
AT2G32440	2	100	0	9	100	0	5	6	1	7	4.66666667	2.33333333	0.38095238	0.76190476	1.14285714	0.71495059	0.28504941	0.31230012	14417	1258	6	0
AT2G33051	2	100	0	1	100	0	5	6	1	7	4.66666667	2.33333333	0.38095238	0.76190476	1.14285714	0.71495059	0.28504941	0.31232386	14417	1259	6	0
AT2G33240	2	100	0	3.5	100	0	5	6	1	7	4.66666667	2.33333333	0.38095238	0.76190476	1.14285714	0.71495059	0.28504941	0.31234759	14417	1260	6	0
AT2G34810	1	100	0	1	100	0	5	6	1	7	4.66666667	2.33333333	0.38095238	0.76190476	1.14285714	0.71495059	0.28504941	0.31237134	14417	1261	6	0
AT2G35420	1	80	20	5	100	0	5	6	1	7	4.66666667	2.33333333	0.38095238	0.76190476	1.14285714	0.71495059	0.28504941	0.31239508	14417	1262	6	0
AT2G36980	1	100	0	8	100	0	5	6	1	7	4.66666667	2.33333333	0.38095238	0.76190476	1.14285714	0.71495059	0.28504941	0.31241883	14417	1263	6	0
AT2G37090	1				100	0	5	6	1	7	4.66666667	2.33333333	0.38095238	0.76190476	1.14285714	0.71495059	0.28504941	0.31244258	14417	1264	6	0
AT2G40150	1	100	0	3	100	0	5	6	1	7	4.66666667	2.33333333	0.38095238	0.76190476	1.14285714	0.71495059	0.28504941	0.31246634	14417	1265	6	0
AT2G40460	5	100	0	12	100	0	5	6	1	7	4.66666667	2.33333333	0.38095238	0.76190476	1.14285714	0.71495059	0.28504941	0.3124901	14417	1266	6	0
AT2G41050	1	100	0	8	100	0	5	6	1	7	4.66666667	2.33333333	0.38095238	0.76190476	1.14285714	0.71495059	0.28504941	0.31251386	14417	1267	6	0
AT2G45220	2	100	0	1	100	0	5	6	1	7	4.66666667	2.33333333	0.38095238	0.76190476	1.14285714	0.71495059	0.28504941	0.31253763	14417	1268	6	0
AT2G46790	1	100	0	2	100	0	5	6	1	7	4.66666667	2.33333333	0.38095238	0.76190476	1.14285714	0.71495059	0.28504941	0.3125614	14417	1269	6	0
AT3G02210	1	100	0	9	100	0	5	6	1	7	4.66666667	2.33333333	0.38095238	0.76190476	1.14285714	0.71495059	0.28504941	0.31258518	14417	1270	6	0
AT3G04290	1	100	0	3	100	0	5	6	1	7	4.66666667	2.33333333	0.38095238	0.76190476	1.14285714	0.71495059	0.28504941	0.31260895	14417	1271	6	0
AT3G06020	1	100	0	10	100	0	5	6	1	7	4.66666667	2.33333333	0.38095238	0.76190476	1.14285714	0.71495059	0.28504941	0.31263274	14417	1272	6	0
AT3G09540	1	100	0	1	100	0	5	6	1	7	4.66666667	2.33333333	0.38095238	0.76190476	1.14285714	0.71495059	0.28504941	0.31265652	14417	1273	6	0
AT3G10080	2	100	0	5.5	100	0	5	6	1	7	4.66666667	2.33333333	0.38095238	0.76190476	1.14285714	0.71495059	0.28504941	0.31268031	14417	1274	6	0
AT3G12750	1	100	0	9	100	0	5	6	1	7	4.66666667	2.33333333	0.38095238	0.76190476	1.14285714	0.71495059	0.28504941	0.3127041	14417	1275	6	0
AT3G12870	1	100	0	5	100	0	5	6	1	7	4.66666667	2.33333333	0.38095238	0.76190476	1.14285714	0.71495059	0.28504941	0.3127279	14417	1276	6	0
AT3G13030	1	100	0	8	100	0	5	6	1	7	4.66666667	2.33333333	0.38095238	0.76190476	1.14285714	0.71495059	0.28504941	0.3127517	14417	1277	6	0
AT3G14770	2	100	0	3.5	100	0	5	6	1	7	4.66666667	2.33333333	0.38095238	0.76190476	1.14285714	0.71495059	0.28504941	0.3127755	14417	1278	6	0
AT3G14810	1	100	0	1	100	0	5	6	1	7	4.66666667	2.33333333	0.38095238	0.76190476	1.14285714	0.71495059	0.28504941	0.31279931	14417	1279	6	0
AT3G17130	2	100	0	3	100	0	5	6	1	7	4.66666667	2.33333333	0.38095238	0.76190476	1.14285714	0.71495059	0.28504941	0.31282312	14417	1280	6	0
AT3G17660	3	88.8866667	11.11	3	100	0	5	6	1	7	4.66666667	2.33333333	0.38095238	0.76190476	1.14285714	0.71495059	0.28504941	0.31284693	14417	1281	6	0
AT3G20200	2	100	0	6.5	100	0	5	6	1	7	4.66666667	2.33333333	0.38095238	0.76190476	1.14285714	0.71495059	0.28504941	0.31287075	14417	1282	6	0
AT3G23020	2	100	0	3.5	100	0	5	6	1	7	4.66666667	2.33333333	0.38095238	0.76190476	1.14285714	0.71495059	0.28504941	0.31289457	14417	1283	6	0
AT3G23340	1	100	0	1	100	0	5	6	1	7	4.66666667	2.33333333	0.38095238	0.76190476	1.14285714	0.71495059	0.28504941	0.3129184	14417	1284	6	0
AT3G25690	1				100	0	5	6	1	7	4.66666667	2.33333333	0.38095238	0.76190476	1.14285714	0.71495059	0.28504941	0.31294223	14417	1285	6	0
AT3G25740	1	80	20	5	100	0	5	6	1	7	4.66666667	2.33333333	0.38095238	0.76190476	1.14285714	0.71495059	0.28504941	0.31296606	14417	1286	6	0
AT3G27110	1	100	0	6	100	0	5	6	1	7	4.66666667	2.33333333	0.38095238	0.76190476	1.14285714	0.71495059	0.28504941	0.31298989	14417	1287	6	0
AT3G28540	1	100	0	4	100	0	5	6	1	7	4.66666667	2.33333333	0.38095238	0.76190476	1.14285714	0.71495059	0.28504941	0.31301373	14417	1288	6	0
AT3G45610	1	100	0	6	100	0	5	6	1	7	4.66666667	2.33333333	0.38095238	0.76190476	1.14285714	0.71495059	0.28504941	0.31303758	14417	1289	6	0
AT3G47110	2	100	0	3	100	0	5	6	1	7	4.66666667	2.33333333	0.38095238	0.76190476	1.14285714	0.71495059	0.28504941	0.31306142	14417	1290	6	0
AT3G48090	1	100	0	1	100	0	5	6	1	7	4.66666667	2.33333333	0.38095238	0.76190476	1.14285714	0.71495059	0.28504941	0.31308527	14417	1291	6	0
AT3G50930	1	100	0	1	100	0	5	6	1	7	4.66666667	2.33333333	0.38095238	0.76190476	1.14285714	0.71495059	0.28504941	0.31310913	14417	1292	6	0
AT3G52260	1	91.66	8.33	12	100	0	5	6	1	7	4.66666667	2.33333333	0.38095238	0.76190476	1.14285714	0.71495059	0.28504941	0.31313299	14417	1293	6	0
AT3G53090	1	100	0	3	100	0	5	6	1	7	4.66666667	2.33333333	0.38095238	0.76190476	1.14285714	0.71495059	0.28504941	0.31315685	14417	1294	6	0
AT3G53800	4	100	0	1	100	0	5	6	1	7	4.66666667	2.33333333	0.38095238	0.76190476	1.14285714	0.71495059	0.28504941	0.31318071	14417	1295	6	0
AT3G56400	1	100	0	2	100	0	5	6	1	7	4.66666667	2.33333333	0.38095238	0.76190476	1.14285714	0.71495059	0.28504941	0.31320458	14417	1296	6	0
AT3G57810	1	100	0	5	100	0	5	6	1	7	4.66666667	2.33333333	0.38095238	0.76190476	1.14285714	0.71495059	0.28504941	0.31322845	14417	1297	6	0
AT3G58975	3	100	0	5.66666667	100	0	5	6	1	7	4.66666667	2.33333333	0.38095238	0.76190476	1.14285714	0.71495059	0.28504941	0.31325233	14417	1298	6	0
AT3G59900	2	100	0	3	100	0	5	6	1	7	4.66666667	2.33333333	0.38095238	0.76190476	1.14285714	0.71495059	0.28504941	0.31327621	14417	1299	6	0
AT3G60310	2	100	0	6.5	100	0	5	6	1	7	4.66666667	2.33333333	0.38095238	0.76190476	1.14285714	0.71495059	0.28504941	0.31330009	14417	1300	6	0
AT3G61420	5	100	0	7.2	100	0	5	6	1	7	4.66666667	2.33333333	0.38095238	0.76190476	1.14285714	0.71495059	0.28504941	0.31332398	14417	1301	6	0
AT4G03010	1				100	0	5	6	1	7	4.66666667	2.33333333	0.38095238	0.76190476	1.14285714	0.71495059	0.28504941	0.31334787	14417	1302	6	0
AT4G10800	1	100	0	11	100	0	5	6	1	7	4.66666667	2.33333333	0.38095238	0.76190476	1.14285714	0.71495059	0.28504941	0.31337176	14417	1303	6	0
AT4G12300	2	100	0	1	100	0	5	6	1	7	4.66666667	2.33333333	0.38095238	0.76190476	1.14285714	0.71495059	0.28504941	0.31339566	14417	1304	6	0
AT4G14850	2	100	0	2	100	0	5	6	1	7	4.66666667	2.33333333	0.38095238	0.76190476	1.14285714	0.71495059	0.28504941	0.31341956	14417	1305	6	0
AT4G16765	1	100	0	7	100	0	5	6	1	7	4.66666667	2.33333333	0.38095238	0.76190476	1.14285714	0.71495059	0.28504941	0.31344347	14417	1306	6	0
AT4G18360	1	100	0	17	100	0	5	6	1	7	4.66666667	2.33333333	0.38095238	0.76190476	1.14285714	0.71495059	0.28504941	0.31346738	14417	1307	6	0
AT4G19950	1	100	0	3	100	0	5	6	1	7	4.66666667	2.33333333	0.38095238	0.76190476	1.14285714	0.71495059	0.28504941	0.31349129	14417	1308	6	0
AT4G20350	1	100	0	1	100	0	5	6	1	7	4.66666667	2.33333333	0.38095238	0.76190476	1.14285714	0.71495059	0.28504941	0.31351521	14417	1309	6	0
AT4G21310	1	100	0	8	100	0	5	6	1	7	4.66666667	2.33333333	0.38095238	0.76190476	1.14285714	0.71495059	0.28504941	0.31353912	14417	1310	6	0
AT4G21410	2	100	0	3.5	100	0	5	6	1	7	4.66666667	2.33333333	0.38095238	0.76190476	1.14285714	0.71495059	0.28504941	0.31356305	14417	1311	6	0
AT4G21510	3	100	0	11	100	0	5	6	1	7	4.66666667	2.33333333	0.38095238	0.76190476	1.14285714	0.71495059	0.28504941	0.31358697	14417	1312	6	0
AT4G21760	1	100	0	3	100	0	5	6	1	7	4.66666667	2.33333333	0.38095238	0.76190476	1.14285714	0.71495059	0.28504941	0.31361091	14417	1313	6	0
AT4G23430	2	100	0	6	100	0	5	6	1	7	4.66666667	2.33333333	0.38095238	0.76190476	1.14285714	0.71495059	0.28504941	0.31363484	14417	1314	6	0
AT4G24910	2				100	0	5	6	1	7	4.66666667	2.33333333	0.38095238	0.76190476	1.14285714	0.71495059	0.28504941	0.31365878	14417	1315	6	0
AT4G26490	1	100	0	11	100	0	5	6	1	7	4.66666667	2.33333333	0.38095238	0.76190476	1.14285714	0.71495059	0.28504941	0.31368272	14417	1316	6	0
AT4G26520	1	100	0	3	100	0	5	6	1	7	4.66666667	2.33333333	0.38095238	0.76190476	1.14285714	0.71495059	0.28504941	0.31370666	14417	1317	6	0
AT4G27250	1	100	0	14	100	0	5	6	1	7	4.66666667	2.33333333	0.38095238	0.76190476	1.14285714	0.71495059	0.28504941	0.31373061	14417	1318	6	0
AT4G28040	1				100	0	5	6	1	7	4.66666667	2.33333333	0.38095238	0.76190476	1.14285714	0.71495059	0.28504941	0.31375457	14417	1319	6	0
AT4G28150	1	100	0	2	100	0	5	6	1	7	4.66666667	2.33333333	0.38095238	0.76190476	1.14285714	0.71495059	0.28504941	0.31377852	14417	1320	6	0
AT4G28652	1	100	0	14	100	0	5	6	1	7	4.66666667	2.33333333	0.38095238	0.76190476	1.14285714	0.71495059	0.28504941	0.31380248	14417	1321	6	0
AT4G33160	1				100	0	5	6	1	7	4.66666667	2.33333333	0.38095238	0.76190476	1.14285714	0.71495059	0.28504941	0.31382645	14417	1322	6	0
AT4G33925	1	100	0	15	100	0	5	6	1	7	4.66666667	2.33333333	0.38095238	0.76190476	1.14285714	0.71495059	0.28504941	0.31385041	14417	1323	6	0
AT4G36050	1	100	0	6	100	0	5	6	1	7	4.66666667	2.33333333	0.38095238	0.76190476	1.14285714	0.71495059	0.28504941	0.31387438	14417	1324	6	0
AT4G36830	1	100	0	2	100	0	5	6	1	7	4.66666667	2.33333333	0.38095238	0.76190476	1.14285714	0.71495059	0.28504941	0.31389836	14417	1325	6	0
AT4G38910	2	82.855	17.14	6	100	0	5	6	1	7	4.66666667	2.33333333	0.38095238	0.76190476	1.14285714	0.71495059	0.28504941	0.31392234	14417	1326	6	0
AT4G38960	1	100	0	1	100	0	5	6	1	7	4.66666667	2.33333333	0.38095238	0.76190476	1.14285714	0.71495059	0.28504941	0.31394632	14417	1327	6	0
AT4G39790	1				100	0	5	6	1	7	4.66666667	2.33333333	0.38095238	0.76190476	1.14285714	0.71495059	0.28504941	0.3139703	14417	1328	6	0
AT5G01120	2	100	0	4	100	0	5	6	1	7	4.66666667	2.33333333	0.38095238	0.76190476	1.14285714	0.71495059	0.28504941	0.31399429	14417	1329	6	0
AT5G02460	2	100	0	10.5	100	0	5	6	1	7	4.66666667	2.33333333	0.38095238	0.76190476	1.14285714	0.71495059	0.28504941	0.31401829	14417	1330	6	0
AT5G03120	1	100	0	3	100	0	5	6	1	7	4.66666667	2.33333333	0.38095238	0.76190476	1.14285714	0.71495059	0.28504941	0.31404228	14417	1331	6	0
AT5G05280	1	100	0	4	100	0	5	6	1	7	4.66666667	2.33333333	0.38095238	0.76190476	1.14285714	0.71495059	0.28504941	0.31406628	14417	1332	6	0
AT5G05960	2	100	0	1	100	0	5	6	1	7	4.66666667	2.33333333	0.38095238	0.76190476	1.14285714	0.71495059	0.28504941	0.31409029	14417	1333	6	0
AT5G06265	1	100	0	5	100	0	5	6	1	7	4.66666667	2.33333333	0.38095238	0.76190476	1.14285714	0.71495059	0.28504941	0.31411429	14417	1334	6	0
AT5G07370	1	100	0	6	100	0	5	6	1	7	4.66666667	2.33333333	0.38095238	0.76190476	1.14285714	0.71495059	0.28504941	0.31413831	14417	1335	6	0
AT5G07460	1	66.66	33.33	3	100	0	5	6	1	7	4.66666667	2.33333333	0.38095238	0.76190476	1.14285714	0.71495059	0.28504941	0.31416232	14417	1336	6	0
AT5G11160	2	100	0	3	100	0	5	6	1	7	4.66666667	2.33333333	0.38095238	0.76190476	1.14285714	0.71495059	0.28504941	0.31418634	14417	1337	6	0
AT5G17360	2	68.33	31.665	8	100	0	5	6	1	7	4.66666667	2.33333333	0.38095238	0.76190476	1.14285714	0.71495059	0.28504941	0.31421036	14417	1338	6	0
AT5G17600	1	100	0	1	100	0	5	6	1	7	4.66666667	2.33333333	0.38095238	0.76190476	1.14285714	0.71495059	0.28504941	0.31423439	14417	1339	6	0
AT5G17800	1				100	0	5	6	1	7	4.66666667	2.33333333	0.38095238	0.76190476	1.14285714	0.71495059	0.28504941	0.31425842	14417	1340	6	0
AT5G17850	2	100	0	3	100	0	5	6	1	7	4.66666667	2.33333333	0.38095238	0.76190476	1.14285714	0.71495059	0.28504941	0.31428245	14417	1341	6	0
AT5G18270	3	100	0	6.66666667	100	0	5	6	1	7	4.66666667	2.33333333	0.38095238	0.76190476	1.14285714	0.71495059	0.28504941	0.31430649	14417	1342	6	0
AT5G20670	3	100	0	2	100	0	5	6	1	7	4.66666667	2.33333333	0.38095238	0.76190476	1.14285714	0.71495059	0.28504941	0.31433053	14417	1343	6	0
AT5G22130	1	100	0	8	100	0	5	6	1	7	4.66666667	2.33333333	0.38095238	0.76190476	1.14285714	0.71495059	0.28504941	0.31435457	14417	1344	6	0
AT5G25170	1	100	0	6	100	0	5	6	1	7	4.66666667	2.33333333	0.38095238	0.76190476	1.14285714	0.71495059	0.28504941	0.31437862	14417	1345	6	0
AT5G39610	3	100	0	2.33333333	100	0	5	6	1	7	4.66666667	2.33333333	0.38095238	0.76190476	1.14285714	0.71495059	0.28504941	0.31440267	14417	1346	6	0
AT5G40690	1	100	0	2	100	0	5	6	1	7	4.66666667	2.33333333	0.38095238	0.76190476	1.14285714	0.71495059	0.28504941	0.31442673	14417	1347	6	0
AT5G40840	1	100	0	3	100	0	5	6	1	7	4.66666667	2.33333333	0.38095238	0.76190476	1.14285714	0.71495059	0.28504941	0.31445078	14417	1348	6	0
AT5G42680	1	100	0	12	100	0	5	6	1	7	4.66666667	2.33333333	0.38095238	0.76190476	1.14285714	0.71495059	0.28504941	0.31447485	14417	1349	6	0
AT5G43820	1	100	0	3	100	0	5	6	1	7	4.66666667	2.33333333	0.38095238	0.76190476	1.14285714	0.71495059	0.28504941	0.31449891	14417	1350	6	0
AT5G44820	1	100	0	3	100	0	5	6	1	7	4.66666667	2.33333333	0.38095238	0.76190476	1.14285714	0.71495059	0.28504941	0.31452298	14417	1351	6	0
AT5G49120	1	100	0	4	100	0	5	6	1	7	4.66666667	2.33333333	0.38095238	0.76190476	1.14285714	0.71495059	0.28504941	0.31454706	14417	1352	6	0
AT5G50550	2	100	0	9	100	0	5	6	1	7	4.66666667	2.33333333	0.38095238	0.76190476	1.14285714	0.71495059	0.28504941	0.31457113	14417	1353	6	0
AT5G50890	1	100	0	5	100	0	5	6	1	7	4.66666667	2.33333333	0.38095238	0.76190476	1.14285714	0.71495059	0.28504941	0.31459522	14417	1354	6	0
AT5G51450	2	100	0	9.5	100	0	5	6	1	7	4.66666667	2.33333333	0.38095238	0.76190476	1.14285714	0.71495059	0.28504941	0.3146193	14417	1355	6	0
AT5G52750	6	100	0	3.83333333	100	0	5	6	1	7	4.66666667	2.33333333	0.38095238	0.76190476	1.14285714	0.71495059	0.28504941	0.31464339	14417	1356	6	0
AT5G54180	1	90	10	10	100	0	5	6	1	7	4.66666667	2.33333333	0.38095238	0.76190476	1.14285714	0.71495059	0.28504941	0.31466748	14417	1357	6	0
AT5G56970	2	100	0	2	100	0	5	6	1	7	4.66666667	2.33333333	0.38095238	0.76190476	1.14285714	0.71495059	0.28504941	0.31469158	14417	1358	6	0
AT5G57780	1	100	0	4	100	0	5	6	1	7	4.66666667	2.33333333	0.38095238	0.76190476	1.14285714	0.71495059	0.28504941	0.31471568	14417	1359	6	0
AT5G58260	2	100	0	4	100	0	5	6	1	7	4.66666667	2.33333333	0.38095238	0.76190476	1.14285714	0.71495059	0.28504941	0.31473978	14417	1360	6	0
AT5G58540	1	100	0	3	100	0	5	6	1	7	4.66666667	2.33333333	0.38095238	0.76190476	1.14285714	0.71495059	0.28504941	0.31476389	14417	1361	6	0
AT5G59350	7	91.6666667	0	2.5	100	0	5	6	1	7	4.66666667	2.33333333	0.38095238	0.76190476	1.14285714	0.71495059	0.28504941	0.314788	14417	1362	6	0
AT5G59732	1	100	0	12	100	0	5	6	1	7	4.66666667	2.33333333	0.38095238	0.76190476	1.14285714	0.71495059	0.28504941	0.31481211	14417	1363	6	0
AT5G61800	1	100	0	2	100	0	5	6	1	7	4.66666667	2.33333333	0.38095238	0.76190476	1.14285714	0.71495059	0.28504941	0.31483623	14417	1364	6	0
AT5G62130	2	100	0	8	100	0	5	6	1	7	4.66666667	2.33333333	0.38095238	0.76190476	1.14285714	0.71495059	0.28504941	0.31486035	14417	1365	6	0
AT5G62140	1	100	0	12	100	0	5	6	1	7	4.66666667	2.33333333	0.38095238	0.76190476	1.14285714	0.71495059	0.28504941	0.31488448	14417	1366	6	0
AT5G65685	1	83.33	16.66	6	100	0	5	6	1	7	4.66666667	2.33333333	0.38095238	0.76190476	1.14285714	0.71495059	0.28504941	0.31490861	14417	1367	6	0
AT5G67440	4	100	0	2.25	100	0	5	6	1	7	4.66666667	2.33333333	0.38095238	0.76190476	1.14285714	0.71495059	0.28504941	0.31493274	14417	1368	6	0
AT4G33760	17	87.9547059	12.0388235	16.4705882	80.5964706	19.3952941	18.9411765	16.2659197	4.67369689	20.9396166	13.9597444	6.9798722	0.38098438	0.76196876	1.14295315	0.71497082	0.28502918	0.31493452	14417	1369	3.48031122	0
AT3G17040	26	85.5673077	14.4280769	10.0384615	89.2346154	10.7615385	8.84615385	8.89383136	1.95198225	10.8458136	7.23054241	3.6152712	0.38261724	0.76523447	1.14785171	0.71600069	0.28399931	0.31382066	14417	1370	4.5563075	0
AT4G35110	6	91.9683333	8.03	8.5	90.15	9.84833333	8.33333333	8.5125	1.82069444	10.3331944	6.8887963	3.44439815	0.38271036	0.76542072	1.14813108	0.71605928	0.28394072	0.31377996	14417	1371	4.67541384	0
AT4G39160	17	87.0594118	12.9370588	10.0588235	85.8041176	14.1923529	11.4117647	10.791764	2.61959792	13.4113619	8.94090796	4.47045398	0.38314544	0.76629089	1.14943633	0.71633282	0.28366718	0.3135017	14417	1372	4.11962611	0
AT3G14310	41	100	0	9.07317073	89.9390244	10.0609756	8.46341463	8.61191255	1.85150208	10.4634146	6.97560976	3.48780488	0.38383553	0.76767105	1.15150658	0.71676601	0.28323399	0.31304695	14417	1373	4.6513113	0
AT5G43930	36	93.5783333	6.41805556	10.8888889	89.7263889	10.2711111	8.58333333	8.70151505	1.8816037	10.5831188	7.0554125	3.52770625	0.38405318	0.76810636	1.15215953	0.71690246	0.28309754	0.31292013	14417	1374	4.62452058	0
AT1G02690	2	90.385	9.605	21	78.38	21.615	25.5	20.9869	6.511825	27.498725	18.3324833	9.16624167	0.38434116	0.76868231	1.15302347	0.71708287	0.28291713	0.31274469	14417	1375	3.22289066	0
AT5G07340	65	86.774	13.1476923	95.9384615	71.8723077	28.0572308	106.876923	77.814911	30.9867049	108.801616	72.5344106	36.2672053	0.38442008	0.76884017	1.15326025	0.7171323	0.2828677	0.31271403	14417	1376	2.51123542	0
AT1G20610	22	84.0154545	15.9781818	10.0454545	84.4054545	15.3372727	12.6818182	11.7041463	2.94504504	14.6491913	9.76612755	4.88306377	0.38458607	0.76917214	1.15375821	0.7172362	0.2827638	0.31262314	14417	1377	3.97418244	0
AT4G15570	28	94.6667857	5.32821429	19.9285714	83.8225	16.1707143	13.6071429	12.4058473	3.20037219	15.6062195	10.4041463	5.20207317	0.38511634	0.77023269	1.15534903	0.7175678	0.2824322	0.31228047	14417	1378	3.87637642	0
AT5G03070	8	94.925	5.07125	14.5	87.55875	12.4375	10	9.755875	2.24375	11.999625	7.99975	3.999875	0.38550892	0.77101785	1.15652677	0.71781298	0.28218702	0.31203331	14417	1379	4.34802228	0
AT1G62950	7	100	0	7.71428571	97.1428571	2.85714286	5.71428571	6.55102041	1.16326531	7.71428571	5.14285714	2.57142857	0.38556851	0.77113703	1.15670554	0.71785017	0.28214983	0.31201612	14417	1380	5.63157895	0
AT1G34120	5	100	0	2.6	92.666	7.332	7.2	7.671952	1.527904	9.199856	6.13323733	3.06661867	0.38603476	0.77206953	1.15810429	0.71814096	0.28185904	0.31171846	14417	1381	5.02122646	0
AT5G07842	8	90	10	9.5	88.28375	11.7125	9.5	9.38695625	2.1126875	11.4996438	7.66642917	3.83321458	0.38612676	0.77225352	1.15838028	0.71819829	0.28180171	0.31167896	14417	1382	4.44313522	0
AT5G09230	2	100	0	5.5	91.665	0	5.5	6.041575	1	7.041575	4.69438333	2.34719167	0.38661636	0.77323272	1.15984907	0.71850316	0.28149684	0.31136566	14417	1383	6.041575	0
AT3G18000	34	91.08	8.91441176	21.4117647	79.4605882	20.2826471	21.5588235	18.130768	5.37270009	23.5034681	15.6689787	7.83448936	0.38677737	0.77355475	1.16033212	0.71860333	0.28139667	0.31127874	14417	1384	3.3746101	0
AT2G14170	61	83.3695082	16.5568852	62.5737705	72.614918	25.3957377	58.2459016	43.2952137	15.7919764	59.0871901	39.3914601	19.69573	0.38686793	0.77373585	1.16060378	0.71865964	0.28134036	0.31124033	14417	1385	2.74159564	0
AT4G08480	2	100	0	5.5	90.905	9.09	8	8.2724	1.7272	9.9996	6.6664	3.3332	0.38690088	0.77380175	1.16070263	0.71868013	0.28131987	0.31124154	14417	1386	4.78948587	0
AT1G05030	9	100	0	12.2222222	94.4433333	5.55333333	6.55555556	7.19128519	1.36405185	8.55533704	5.70355802	2.85177901	0.38806164	0.77612329	1.16418493	0.71940069	0.28059931	0.31046817	14417	1387	5.2720028	0
AT5G65920	9	100	0	12.7777778	94.4433333	5.55333333	6.55555556	7.19128519	1.36405185	8.55533704	5.70355802	2.85177901	0.38806164	0.77612329	1.16418493	0.71940069	0.28059931	0.310492	14417	1388	5.2720028	0
AT5G12900	23	97.8391304	2.15956522	7.04347826	94.2991304	5.70043478	6.60869565	7.23194253	1.37672439	8.60866692	5.73911128	2.86955564	0.38830841	0.77661681	1.16492522	0.71955357	0.28044643	0.31034665	14417	1389	5.25300678	0
AT4G25280	16	92.6775	7.318125	18.125	83.72875	16.265625	13.8125	12.5650336	3.24668945	15.811723	10.5411487	5.27057435	0.38858289	0.77716579	1.16574868	0.7197235	0.2802765	0.31018241	14417	1390	3.87010639	0
AT5G65450	16	91.63	8.3675	7.5625	91.609375	8.388125	7.6875	8.0424707	1.64483711	9.68730781	6.45820521	3.2291026	0.38863695	0.77727389	1.16591084	0.71975695	0.28024305	0.3101692	14417	1391	4.88952411	0
AT1G06580	2	91.665	8.33	9.5	90	10	8.5	8.65	1.85	10.5	7	3.5	0.38892857	0.77785714	1.16678571	0.71993732	0.28006268	0.30999337	14417	1392	4.67567568	0
AT3G04580	8	97.91625	2.0825	7.875	94.27	5.7275	6.625	7.2453875	1.37944688	8.62483438	5.74988958	2.87494479	0.38896643	0.77793286	1.16689929	0.71996073	0.28003927	0.30999126	14417	1393	5.25238603	0
AT1G78620	14	96.3914286	3.60285714	21.5	85.465	14.5307143	11.8571429	11.1337071	2.72292755	13.8566347	9.23775646	4.61887823	0.38912359	0.77824719	1.16737078	0.72005787	0.27994213	0.30990753	14417	1394	4.08887381	0
AT3G60500	8	87.4875	12.50375	17.125	81.49375	18.49625	17.375	15.1595391	4.21372344	19.3732625	12.9155083	6.45775417	0.38989359	0.77978718	1.16968077	0.72053316	0.27946684	0.30940512	14417	1395	3.59765877	0
AT1G75820	5	100	0	6.4	92.776	7.222	7.2	7.679872	1.519984	9.199856	6.13323733	3.06661867	0.39001895	0.7800379	1.17005685	0.72061044	0.27938956	0.30934331	14417	1396	5.05260055	0
AT1G20510	25	94.946	5.0516	12.76	92.4888	7.5068	7.32	7.77018016	1.54949776	9.31967792	6.21311861	3.10655931	0.39021316	0.78042632	1.17063949	0.72073012	0.27926988	0.30923455	14417	1397	5.01464433	0
AT4G02390	19	91.47	8.52368421	11.4210526	86.2710526	13.7226316	11.1578947	10.6260332	2.53115679	13.15719	8.77146002	4.38573001	0.39211737	0.78423474	1.17635211	0.72190011	0.27809989	0.30796267	14417	1398	4.19809365	0
AT1G69950	6	98.1466667	1.85166667	9.33333333	91.3866667	8.60833333	7.83333333	8.15862222	1.67431944	9.83294167	6.55529444	3.27764722	0.39215019	0.78430038	1.17645057	0.72192022	0.27807978	0.30796406	14417	1399	4.87279906	0
AT5G18630	3	100	0	5	95.2366667	4.76	6.33333333	7.03165556	1.30146667	8.33312222	5.55541481	2.77770741	0.39228155	0.7845631	1.17684464	0.7220007	0.2779993	0.30789859	14417	1400	5.40287027	0
AT5G59250	17	88.2694118	11.7264706	9.23529412	90.6970588	9.29705882	8.17647059	8.41581834	1.76017128	10.1759896	6.78399308	3.39199654	0.39252011	0.78504021	1.17756032	0.72214677	0.27785323	0.30776045	14417	1401	4.78124966	0
AT5G40780	33	94.3084848	5.60181818	25.9393939	79.6566667	19.8066667	20.7272727	17.5106545	5.10538182	22.6160364	15.0773576	7.53867879	0.3927037	0.7854074	1.17811111	0.72225913	0.27774087	0.30765964	14417	1402	3.42984231	0
AT3G12200	34	89.4847059	10.5114706	10.7058824	87.6870588	12.3070588	10.0294118	9.79449619	2.23432561	12.0288218	8.01921453	4.00960727	0.39300919	0.78601837	1.17902756	0.72244595	0.27755405	0.30747632	14417	1403	4.38364765	0
AT3G04910	14	100	0	6.5	98.8092857	1.19	5.35714286	6.29335459	1.06375	7.35710459	4.90473639	2.4523682	0.39314253	0.78628507	1.1794276	0.72252745	0.27747255	0.30740965	14417	1404	5.91619703	0
AT1G44446	38	91.1994737	8.79710526	10.0789474	89.0321053	10.9657895	9.13157895	9.13003698	2.00134972	11.1313867	7.42092447	3.71046223	0.39362556	0.78725113	1.18087669	0.72282241	0.27717759	0.30710647	14417	1405	4.56193981	0
AT1G06660	2	60	40	7.5	48.805	51.185	6.5	4.172325	4.327025	8.49935	5.66623333	2.83311667	0.39387049	0.78774098	1.18161147	0.72297182	0.27702818	0.30696451	14417	1406	0.96424795	0
AT2G42975	8	99.165	0.8325	20.625	87.74875	12.245	10	9.774875	2.2245	11.999375	7.99958333	3.99979167	0.39397808	0.78795616	1.18193425	0.72303743	0.27696257	0.3069154	14417	1407	4.39418971	0
AT3G27930	9	97.0544444	2.94111111	15.8888889	88.2366667	11.7566667	9.66666667	9.52954444	2.13647778	11.6660222	7.77734815	3.88867407	0.39476076	0.78952152	1.18428228	0.72351407	0.27648593	0.30641077	14417	1408	4.46039952	0
AT3G54870	2	75	25	4	48.75	51.25	6.5	4.16875	4.33125	8.5	5.66666667	2.83333333	0.39595665	0.7919133	1.18786994	0.72424036	0.27575964	0.30562936	14417	1409	0.96248196	0
AT1G67600	3	100	0	25.3333333	66.6666667	0	7.66666667	6.11111111	1	7.11111111	4.74074074	2.37037037	0.39612269	0.79224537	1.18836806	0.72434101	0.27565899	0.30554129	14417	1410	6.11111111	0
AT4G26180	3	100	0	8.66666667	66.6666667	0	7.66666667	6.11111111	1	7.11111111	4.74074074	2.37037037	0.39612269	0.79224537	1.18836806	0.72434101	0.27565899	0.30556479	14417	1411	6.11111111	0
AT5G49740	21	97.7114286	2.28809524	14.4761905	90.6752381	9.32285714	8.23809524	8.46991247	1.76802585	10.2379383	6.82529221	3.41264611	0.39628718	0.79257436	1.18886153	0.72444068	0.27555932	0.30547779	14417	1412	4.79060443	0
AT1G10660	30	92.1258621	7.87275862	4.72413793	92.732	7.26666667	7.3	7.769436	1.53046667	9.29990267	6.19993511	3.09996756	0.39731594	0.79463188	1.19194782	0.72506299	0.27493701	0.30481136	14417	1413	5.07651435	0
AT3G49725	4	100	0	14.75	89.76	10.235	8.75	8.854	1.8955625	10.7495625	7.166375	3.5831875	0.39742243	0.79484485	1.19226728	0.7251273	0.2748727	0.30476349	14417	1414	4.67090903	0
AT1G72630	8	98.8625	1.13625	10.375	100	0	5.125	6.125	1	7.125	4.75	2.375	0.39802632	0.79605263	1.19407895	0.72549167	0.27450833	0.30438291	14417	1415	6.125	0
AT4G26540	8	100	0	9.625	100	0	5.125	6.125	1	7.125	4.75	2.375	0.39802632	0.79605263	1.19407895	0.72549167	0.27450833	0.30440632	14417	1416	6.125	0
AT1G67660	11	92.3272727	7.66818182	8.72727273	91.5918182	8.40454545	7.81818182	8.16081488	1.65708264	9.81789752	6.54526501	3.27263251	0.39876175	0.79752351	1.19628526	0.7259346	0.2740654	0.30393853	14417	1417	4.92480861	0
AT1G33590	8	100	0	15.125	93.52625	6.4725	7	7.5468375	1.453075	8.9999125	5.99994167	2.99997083	0.39881833	0.79763666	1.19645499	0.72596864	0.27403136	0.30392416	14417	1418	5.19370129	0
AT5G43990	18	95.7477778	4.25055556	7.22222222	93.2477778	6.74888889	7.11111111	7.63095309	1.47992099	9.11087407	6.07391605	3.03695802	0.39914354	0.79828707	1.19743061	0.72616418	0.27383582	0.30373065	14417	1419	5.15632466	0
AT5G05310	3	100	0	3.33333333	94.4433333	5.55333333	6.66666667	7.29622222	1.37022222	8.66644444	5.77762963	2.88881481	0.39914699	0.79829398	1.19744096	0.72616625	0.27383375	0.30375172	14417	1420	5.32484593	0
AT5G60230	8	100	0	6.125	97.91625	2.0825	5.625	6.50778906	1.11714063	7.62492969	5.08328646	2.54164323	0.39919208	0.79838415	1.19757623	0.72619335	0.27380665	0.30374504	14417	1421	5.82539827	0
AT2G37970	6	98.0516667	1.94	48.3333333	86.6166667	13.3766667	11	10.5278333	2.47143333	12.9992667	8.66617778	4.33308889	0.39991811	0.79983621	1.19975432	0.72662921	0.27337079	0.30328485	14417	1422	4.25980875	0
AT4G23000	8	73.23625	26.75875	5.25	93.5575	6.43875	7	7.549025	1.4507125	8.9997375	5.999825	2.9999125	0.40001511	0.80003021	1.20004532	0.72668738	0.27331262	0.30324365	14417	1423	5.20366716	0
AT1G03740	1	81.81	18.18	11	84.61	15.38	13	11.9993	2.9994	14.9987	9.99913333	4.99956667	0.40010134	0.80020269	1.20030403	0.72673908	0.27326092	0.30320963	14417	1424	4.00056678	0
AT3G56630	1	100	0	19	84.61	15.38	13	11.9993	2.9994	14.9987	9.99913333	4.99956667	0.40010134	0.80020269	1.20030403	0.72673908	0.27326092	0.30323297	14417	1425	4.00056678	0
AT3G45140	7	100	0	12.7142857	100	0	5.14285714	6.14285714	1	7.14285714	4.76190476	2.38095238	0.40047619	0.80095238	1.20142857	0.72696366	0.27303634	0.30300707	14417	1426	6.14285714	0
AT3G60450	16	77.61625	22.37625	28.1875	78.0825	21.90875	27.5	22.4726875	7.02490625	29.4975938	19.6650625	9.83253125	0.40085091	0.80170181	1.20255272	0.72718793	0.27281207	0.30278149	14417	1427	3.19900177	0
AT4G03200	11	94.4072727	5.58909091	17.4545455	92.4772727	7.52090909	7.45454545	7.89376033	1.56064959	9.45440992	6.30293994	3.15146997	0.40151255	0.8030251	1.20453765	0.72758337	0.27241663	0.30236589	14417	1428	5.05799662	0
AT5G37630	8	85.705	14.2875	15.875	53.37375	46.61875	12.125	7.47156719	6.65252344	14.1240906	9.41606042	4.70803021	0.4015537	0.8031074	1.20466111	0.72760794	0.27239206	0.3023619	14417	1429	1.12311775	0
AT1G53165	19	92.7089474	7.28736842	8.84210526	90.0047368	9.99210526	8.68421053	8.81620083	1.86773546	10.6839363	7.12262419	3.5613121	0.40268892	0.80537784	1.20806676	0.72828467	0.27171533	0.30163394	14417	1430	4.72026207	0
AT1G30610	6	96.295	3.70166667	7.5	95.555	4.44333333	6.33333333	7.05181667	1.28141111	8.33322778	5.55548519	2.77774259	0.40302653	0.80605305	1.20907958	0.72848552	0.27151448	0.30143419	14417	1431	5.50316491	0
AT5G24330	5	97.142	2.856	6.8	87.956	12.04	10	9.7956	2.204	11.9996	7.99973333	3.99986667	0.40315557	0.80631115	1.20946672	0.72856224	0.27143776	0.30137222	14417	1432	4.44446461	0
AT5G44190	5	76.664	23.332	3	96.666	3.332	6	6.79996	1.19992	7.99988	5.33325333	2.66662667	0.40336138	0.80672277	1.21008415	0.72868454	0.27131546	0.30125962	14417	1433	5.66701113	0
AT4G15440	8	100	0	1.375	95.8325	4.165	6.25	6.98953125	1.2603125	8.24984375	5.49989583	2.74994792	0.40346467	0.80692935	1.21039402	0.7287459	0.2712541	0.30121469	14417	1434	5.54587156	0
AT4G03410	19	89.3247368	10.6731579	6.84210526	93.9521053	6.04578947	6.89473684	7.47775042	1.41684127	8.89459169	5.92972779	2.9648639	0.40412884	0.80825769	1.21238653	0.72914001	0.27085999	0.30080022	14417	1435	5.27776156	0
AT2G31953	4	67.78	32.21	101.75	62.36	37.63	132	83.3152	50.6716	133.9868	89.3245333	44.6622667	0.40427961	0.80855921	1.21283882	0.72922937	0.27077063	0.30072415	14417	1436	1.64421885	0
AT4G10000	22	88.4159091	11.58	8.09090909	85.4977273	10.3659091	9.59090909	9.2000093	1.99418492	11.1941942	7.46279614	3.73139807	0.40439394	0.80878788	1.21318182	0.72929712	0.27070288	0.30067207	14417	1437	4.61341835	0
AT3G53830	13	91.4415385	8.55461538	16	85.4807692	14.5130769	12.1538462	11.3892012	2.76389704	14.1530982	9.43539882	4.71769941	0.40457682	0.80915365	1.21373047	0.72940543	0.27059457	0.30057492	14417	1438	4.12070385	0
AT1G67650	7	71.5057143	28.49	8.57142857	53.1457143	46.8442857	11.8571429	7.30156327	6.55439388	13.8559571	9.23730476	4.61865238	0.4056481	0.8112962	1.21694431	0.73003883	0.26996117	0.29989445	14417	1439	1.11399519	0
AT4G18470	5	96	0	4.8	89.208	10.784	9.2	9.207136	1.992128	11.199264	7.466176	3.733088	0.40595637	0.81191274	1.21786912	0.73022076	0.26977924	0.29971545	14417	1440	4.62175924	0
AT1G67180	2	84.52	15.47	6.5	93.75	6.25	7	7.5625	1.4375	9	6	3	0.40690104	0.81380208	1.22070313	0.73077729	0.26922271	0.2991202	14417	1441	5.26086957	0
AT4G39480	2	100	0	2.5	93.75	6.25	7	7.5625	1.4375	9	6	3	0.40690104	0.81380208	1.22070313	0.73077729	0.26922271	0.29914326	14417	1442	5.26086957	0
AT1G69610	4	50	50	1.5	93.7475	6.2475	7	7.562325	1.437325	8.99965	5.99976667	2.99988333	0.40694725	0.8138945	1.22084175	0.73080448	0.26919552	0.29913611	14417	1443	5.26138834	0
AT5G55220	30	72.7313333	27.261	31.1	58.602	41.303	35.9333333	22.057652	15.8415447	37.8991967	25.2661311	12.6330656	0.40743627	0.81487254	1.22230881	0.73109198	0.26890802	0.29883966	14417	1444	1.39239275	0
AT4G14150	16	91.79375	8.2025	8.1875	91.850625	8.14625	7.8125	8.17583008	1.63642578	9.81225586	6.54150391	3.27075195	0.40831926	0.81663852	1.22495778	0.73161012	0.26838988	0.29828684	14417	1445	4.99615086	0
AT1G61860	5	100	0	2.2	100	0	5.2	6.2	1	7.2	4.8	2.4	0.40833333	0.81666667	1.225	0.73161837	0.26838163	0.29830066	14417	1446	6.2	0
AT1G72120	5	45.332	54.666	2.8	100	0	5.2	6.2	1	7.2	4.8	2.4	0.40833333	0.81666667	1.225	0.73161837	0.26838163	0.29832366	14417	1447	6.2	0
AT1G48605	7	69.8385714	28.57	7.14285714	85.3042857	14.6871429	12.4285714	11.6021041	2.82540204	14.4275061	9.61833742	4.80916871	0.40914869	0.81829739	1.22744608	0.73209571	0.26790429	0.29781603	14417	1448	4.1063551	0
AT1G22530	27	92.2722222	7.63074074	45.4444444	79.2581481	20.5837037	23.3333333	19.4935679	5.8028642	25.2964321	16.8642881	8.43214403	0.40992614	0.81985227	1.22977841	0.73254986	0.26745014	0.2973341	14417	1449	3.35930107	0
AT5G22050	29	96.3424138	3.65482759	8.20689655	91.0106897	8.98551724	8.24137931	8.50053615	1.74053056	10.2410667	6.8273778	3.4136889	0.41003427	0.82006853	1.2301028	0.73261295	0.26738705	0.29728689	14417	1450	4.88387642	0
AT1G35510	8	97.275	2.7225	15.125	88.28875	11.70375	9.875	9.71851406	2.15574531	11.8742594	7.91617292	3.95808646	0.41035405	0.8207081	1.23106215	0.73279942	0.26720058	0.29710248	14417	1451	4.50819213	0
AT5G17670	13	86.8176923	13.1753846	21.9230769	85.3969231	14.5984615	12.3846154	11.5760805	2.80796331	14.3840438	9.58936252	4.79468126	0.41160694	0.82321389	1.23482083	0.73352845	0.26647155	0.29631471	14417	1452	4.12258964	0
AT5G58140	23	95.786087	2.76347826	7.34782609	94.4913043	5.50652174	6.7826087	7.40897543	1.37348582	8.78246125	5.85497417	2.92748708	0.41245612	0.82491224	1.23736835	0.73402116	0.26597884	0.29578964	14417	1453	5.39428606	0
AT3G53710	5	97.332	2.662	38.8	75.596	24.398	43.2	33.657472	11.539936	45.197408	30.1316053	15.0658027	0.41258126	0.82516252	1.23774379	0.73409368	0.26590632	0.29573181	14417	1454	2.9166082	0
AT5G21930	8	82.09	17.90625	6.75	96.11	3.88875	6.25	7.006875	1.24304688	8.24992188	5.49994792	2.74997396	0.41288195	0.82576391	1.23864586	0.73426781	0.26573219	0.29556095	14417	1455	5.63685501	0
AT5G02830	36	87.9952778	11.4466667	7.75	88.3777778	11.6169444	9.86111111	9.71503086	2.1455598	11.8605907	7.90706044	3.95353022	0.41339725	0.8267945	1.24019175	0.7345659	0.2654341	0.29525218	14417	1456	4.52797021	0
AT1G67480	38	98.125	1.87394737	4.57894737	95.0328947	4.96605263	6.60526316	7.27717278	1.32802084	8.60519363	5.73679575	2.86839788	0.41360395	0.82720791	1.24081186	0.73468535	0.26531465	0.29514207	14417	1457	5.47971277	0
AT1G30540	21	91.0780952	8.91619048	12.6190476	85.8733333	14.1238095	11.952381	11.2639079	2.68813152	13.9520395	9.30135964	4.65067982	0.41408955	0.8281791	1.24226865	0.73496572	0.26503428	0.29485293	14417	1458	4.19023692	0
AT4G09040	22	87.5131818	12.4809091	14.7272727	82.4363636	17.5563636	16.4090909	14.5270579	3.88083967	18.4078975	12.2719317	6.13596584	0.4144086	0.8288172	1.2432258	0.73514973	0.26485027	0.29467096	14417	1459	3.74327699	0
AT3G21465	13	90.0192308	9.97538462	8.92307692	90.8553846	9.14076923	8.38461538	8.61787456	1.76641834	10.3842929	6.92286193	3.46143097	0.41501157	0.83002314	1.24503471	0.73549706	0.26450294	0.29430724	14417	1460	4.87872796	0
AT1G27360	4	100	0	3.5	100	0	5.25	6.25	1	7.25	4.83333333	2.41666667	0.41522989	0.83045977	1.24568966	0.73562267	0.26437733	0.29419018	14417	1461	6.25	0
AT1G56145	4	100	0	5.75	100	0	5.25	6.25	1	7.25	4.83333333	2.41666667	0.41522989	0.83045977	1.24568966	0.73562267	0.26437733	0.29421289	14417	1462	6.25	0
AT2G41380	4	100	0	2.75	100	0	5.25	6.25	1	7.25	4.83333333	2.41666667	0.41522989	0.83045977	1.24568966	0.73562267	0.26437733	0.2942356	14417	1463	6.25	0
AT3G62860	8	98.8625	1.13625	9	100	0	5.25	6.25	1	7.25	4.83333333	2.41666667	0.41522989	0.83045977	1.24568966	0.73562267	0.26437733	0.29425832	14417	1464	6.25	0
AT4G23750	4	100	0	1.75	100	0	5.25	6.25	1	7.25	4.83333333	2.41666667	0.41522989	0.83045977	1.24568966	0.73562267	0.26437733	0.29428103	14417	1465	6.25	0
AT5G04347	4	100	0	9.25	100	0	5.25	6.25	1	7.25	4.83333333	2.41666667	0.41522989	0.83045977	1.24568966	0.73562267	0.26437733	0.29430376	14417	1466	6.25	0
AT5G15600	4	95.8325	4.165	8.5	100	0	5.25	6.25	1	7.25	4.83333333	2.41666667	0.41522989	0.83045977	1.24568966	0.73562267	0.26437733	0.29432648	14417	1467	6.25	0
AT5G37660	4	100	0	13.5	100	0	5.25	6.25	1	7.25	4.83333333	2.41666667	0.41522989	0.83045977	1.24568966	0.73562267	0.26437733	0.29434921	14417	1468	6.25	0
AT3G12143	11	100	0	9.54545455	90.9090909	9.09090909	8.36363636	8.60330579	1.76033058	10.3636364	6.90909091	3.45454545	0.41544743	0.83089486	1.24634228	0.73574777	0.26425223	0.29423266	14417	1469	4.88732394	0
AT1G26840	21	81.9942857	17.9995238	15.5238095	78.68	21.3114286	25.9047619	21.3818667	6.52067483	27.9025415	18.6016943	9.30084717	0.41551904	0.83103808	1.24655713	0.73578893	0.26421107	0.29420954	14417	1470	3.27908801	0
AT3G02920	18	89.5344444	10.4611111	11.5555556	85.9866667	14.0088889	11.8888889	11.2228593	2.66550123	13.8883605	9.258907	4.6294535	0.41658357	0.83316713	1.2497507	0.7363999	0.2636001	0.29355188	14417	1471	4.21041233	0
AT1G70560	1	40	60	5	50	50	8	5	5	10	6.66666667	3.33333333	0.41666667	0.83333333	1.25	0.73644752	0.26355248	0.29352152	14417	1472	1	0
AT2G43330	1	93.75	6.25	16	50	50	8	5	5	10	6.66666667	3.33333333	0.41666667	0.83333333	1.25	0.73644752	0.26355248	0.2935442	14417	1473	1	0
AT2G41600	3	84.4666667	15.53	7.66666667	91.6666667	8.33333333	8	8.33333333	1.66666667	10	6.66666667	3.33333333	0.41666667	0.83333333	1.25	0.73644752	0.26355248	0.29356688	14417	1474	5	0
AT3G48980	3	100	0	16.6666667	89.2533333	10.74	9.33333333	9.33031111	2.0024	11.3327111	7.55514074	3.77757037	0.41709744	0.83419488	1.25129231	0.7366942	0.2633058	0.29331476	14417	1475	4.65956408	0
AT3G01920	11	93.9227273	6.07454545	9.45454545	88.0154545	11.9827273	10.1818182	9.96157355	2.2200595	12.1816331	8.12108871	4.06054435	0.41710965	0.8342193	1.25132895	0.73670119	0.26329881	0.29332964	14417	1476	4.48707502	0
AT1G11390	12	90.9316667	9.06166667	22.0833333	81.4258333	18.5675	18.4166667	15.9959243	4.41951458	20.4154389	13.6102926	6.8051463	0.41815697	0.83631393	1.2544709	0.73729973	0.26270027	0.29268546	14417	1477	3.61938489	0
AT1G54350	16	94.16375	5.83	13.0625	85.310625	14.685625	12.625	11.7704664	2.85406016	14.6245266	9.74968438	4.87484219	0.41884023	0.83768045	1.25652068	0.73768929	0.26231071	0.29227401	14417	1478	4.12411293	0
AT5G23060	35	81.9808571	18.0117143	36.2571429	77.644	22.2771429	30.2	24.448488	7.72769714	32.1761851	21.4507901	10.725395	0.41892129	0.83784259	1.25676388	0.73773547	0.26226453	0.29224515	14417	1479	3.16374821	0
AT3G07670	28	94.3396429	5.21178571	9.75	89.9782143	10.0185714	8.92857143	9.03376913	1.89451531	10.9282844	7.28552296	3.64276148	0.41951205	0.8390241	1.25853615	0.73807164	0.26192836	0.29189311	14417	1480	4.76838013	0
AT5G38220	13	100	0	7.66666667	97.4353846	2.56384615	5.92307692	6.77117278	1.15185858	7.92303136	5.28202091	2.64101045	0.41983425	0.83966851	1.25950276	0.73825477	0.26174523	0.29171158	14417	1481	5.8784758	0
AT2G41700	34	97.3314706	2.66647059	12.2058824	89.8979412	9.73	8.82352941	8.93217128	1.85852941	10.7907007	7.19380046	3.59690023	0.42007464	0.84014927	1.26022391	0.73839129	0.26160871	0.29158197	14417	1482	4.80604247	0
AT4G20070	11	91.7490909	8.24636364	13.7272727	87.2572727	12.7363636	10.8181818	10.4396504	2.37784298	12.8174934	8.54499559	4.2724978	0.42009582	0.84019163	1.26028745	0.73840331	0.26159669	0.29159111	14417	1483	4.3903868	0
AT5G25560	54	97.0231481	2.97333333	16.5	90.8672222	9.12925926	8.46296296	8.69005936	1.77260583	10.4626652	6.97511013	3.48755506	0.42164938	0.84329876	1.26494815	0.73928345	0.26071655	0.29063253	14417	1484	4.90242061	0
AT3G13430	10	83.573	16.42	9	95.277	4.722	6.6	7.288282	1.311652	8.599934	5.73328933	2.86664467	0.42174781	0.84349561	1.26524342	0.73933909	0.26066091	0.29059298	14417	1485	5.55656683	0
AT4G38160	32	97.2596875	2.738125	10	91.510625	8.4871875	8.15625	8.46383535	1.69223623	10.1560716	6.77071439	3.38535719	0.42339086	0.84678172	1.27017258	0.74026569	0.25973431	0.28958236	14417	1486	5.00156846	0
AT1G54280	5	96	4	4.2	84.23	15.764	14	12.7922	3.20696	15.99916	10.6661067	5.33305333	0.42379783	0.84759566	1.27139349	0.74049458	0.25950542	0.28934955	14417	1487	3.98888667	0
AT1G02880	4	83.33	16.665	4.5	96.4275	3.57	6.25	7.02671875	1.223125	8.24984375	5.49989583	2.74994792	0.42386043	0.84772086	1.27158129	0.74052976	0.25947024	0.2893327	14417	1488	5.74489014	0
AT5G18570	37	87.3240541	12.6710811	21.0810811	80.3927027	19.6008108	21	17.8824676	5.11617027	22.9986378	15.3324252	7.66621261	0.42411529	0.84823058	1.27234587	0.74067294	0.25932706	0.28919541	14417	1489	3.4952839	0
AT5G37020	34	97.7405882	2.25852941	8.58823529	93.1370588	6.86235294	7.44117647	7.93049291	1.51063979	9.4411327	6.29408847	3.14704423	0.42544993	0.85089986	1.27634979	0.74142116	0.25857884	0.28838331	14417	1490	5.24975772	0
AT3G13620	14	62.2364286	37.7564286	21	77.3414286	22.4978571	31.7857143	25.5835255	8.15110459	33.7346301	22.4897534	11.2448767	0.42559052	0.85118104	1.27677156	0.74149983	0.25850017	0.28831789	14417	1491	3.13865749	0
AT2G32295	21	98.5085714	1.49047619	8.38095238	88.7219048	11.2738095	9.80952381	9.70319637	2.10590703	11.8091034	7.8727356	3.9363678	0.4255937	0.85118739	1.27678109	0.7415016	0.2584984	0.28833821	14417	1492	4.60760909	0
AT3G19280	2	97.055	2.94	10	90	10	9	9.1	1.9	11	7.33333333	3.66666667	0.42560606	0.85121212	1.27681818	0.74150852	0.25849148	0.28835281	14417	1493	4.78947368	0
AT3G14660	6	100	0	7.16666667	92.245	7.75	7.83333333	8.22585833	1.60708333	9.83294167	6.55529444	3.27764722	0.42572973	0.85145945	1.27718918	0.74157769	0.25842232	0.28829796	14417	1494	5.11850143	0
AT2G33540	6	89.2816667	10.7133333	9.83333333	84.6733333	15.3216667	13.5	12.4309	3.068425	15.499325	10.3328833	5.16644167	0.425987	0.85197399	1.27796099	0.7417215	0.2582785	0.28815981	14417	1495	4.0512315	0
AT4G35740	12	92.0883333	7.9075	11.5	92.63	7.36666667	7.66666667	8.10163333	1.56477778	9.66641111	6.44427407	3.22213704	0.42624502	0.85249003	1.27873505	0.74186564	0.25813436	0.28802129	14417	1496	5.17749769	0
AT4G11080	26	76.3469231	23.5376923	32.7307692	55.4984615	43.5888462	20.9230769	12.6119858	10.1201278	22.7321136	15.1547424	7.5773712	0.42663946	0.85327893	1.27991839	0.74208579	0.25791421	0.28779792	14417	1497	1.24622792	0
AT1G73590	6	100	0	9.83333333	94.285	5.71333333	7	7.59995	1.39993333	8.99988333	5.99992222	2.99996111	0.42668701	0.85337403	1.28006104	0.74211231	0.25788769	0.2877906	14417	1498	5.42879423	0
AT1G05470	3	100	0	5.33333333	100	0	5.33333333	6.33333333	1	7.33333333	4.88888889	2.44444444	0.42676768	0.85353535	1.28030303	0.7421573	0.2578427	0.28776267	14417	1499	6.33333333	0
AT1G16490	3	100	0	2	100	0	5.33333333	6.33333333	1	7.33333333	4.88888889	2.44444444	0.42676768	0.85353535	1.28030303	0.7421573	0.2578427	0.28778495	14417	1500	6.33333333	0
AT1G30110	3	100	0	2	100	0	5.33333333	6.33333333	1	7.33333333	4.88888889	2.44444444	0.42676768	0.85353535	1.28030303	0.7421573	0.2578427	0.28780723	14417	1501	6.33333333	0
AT1G68870	3	100	0	5.66666667	100	0	5.33333333	6.33333333	1	7.33333333	4.88888889	2.44444444	0.42676768	0.85353535	1.28030303	0.7421573	0.2578427	0.28782952	14417	1502	6.33333333	0
AT1G72950	3	100	0	1	100	0	5.33333333	6.33333333	1	7.33333333	4.88888889	2.44444444	0.42676768	0.85353535	1.28030303	0.7421573	0.2578427	0.2878518	14417	1503	6.33333333	0
AT3G01660	3	72.22	22.22	4.66666667	100	0	5.33333333	6.33333333	1	7.33333333	4.88888889	2.44444444	0.42676768	0.85353535	1.28030303	0.7421573	0.2578427	0.2878741	14417	1504	6.33333333	0
AT3G07290	3	100	0	3.66666667	100	0	5.33333333	6.33333333	1	7.33333333	4.88888889	2.44444444	0.42676768	0.85353535	1.28030303	0.7421573	0.2578427	0.28789639	14417	1505	6.33333333	0
AT3G07870	3	100	0	4	100	0	5.33333333	6.33333333	1	7.33333333	4.88888889	2.44444444	0.42676768	0.85353535	1.28030303	0.7421573	0.2578427	0.28791869	14417	1506	6.33333333	0
AT3G15270	3				100	0	5.33333333	6.33333333	1	7.33333333	4.88888889	2.44444444	0.42676768	0.85353535	1.28030303	0.7421573	0.2578427	0.28794099	14417	1507	6.33333333	0
AT3G56220	3	100	0	2	100	0	5.33333333	6.33333333	1	7.33333333	4.88888889	2.44444444	0.42676768	0.85353535	1.28030303	0.7421573	0.2578427	0.2879633	14417	1508	6.33333333	0
AT4G29710	3	100	0	3.33333333	100	0	5.33333333	6.33333333	1	7.33333333	4.88888889	2.44444444	0.42676768	0.85353535	1.28030303	0.7421573	0.2578427	0.28798561	14417	1509	6.33333333	0
AT5G13130	3	100	0	3	100	0	5.33333333	6.33333333	1	7.33333333	4.88888889	2.44444444	0.42676768	0.85353535	1.28030303	0.7421573	0.2578427	0.28800792	14417	1510	6.33333333	0
AT5G39660	3	100	0	11	100	0	5.33333333	6.33333333	1	7.33333333	4.88888889	2.44444444	0.42676768	0.85353535	1.28030303	0.7421573	0.2578427	0.28803023	14417	1511	6.33333333	0
AT5G45710	3	97.22	2.77666667	8.33333333	100	0	5.33333333	6.33333333	1	7.33333333	4.88888889	2.44444444	0.42676768	0.85353535	1.28030303	0.7421573	0.2578427	0.28805255	14417	1512	6.33333333	0
AT5G58310	3	100	0	4	100	0	5.33333333	6.33333333	1	7.33333333	4.88888889	2.44444444	0.42676768	0.85353535	1.28030303	0.7421573	0.2578427	0.28807488	14417	1513	6.33333333	0
AT5G59400	3	100	0	1.33333333	100	0	5.33333333	6.33333333	1	7.33333333	4.88888889	2.44444444	0.42676768	0.85353535	1.28030303	0.7421573	0.2578427	0.2880972	14417	1514	6.33333333	0
AT2G31190	38	92.0452632	7.95052632	11.0263158	90.0686842	9.92684211	8.97368421	9.08247929	1.89080346	10.9732828	7.31552184	3.65776092	0.42678277	0.85356553	1.2803483	0.74216572	0.25783428	0.28811013	14417	1515	4.80350257	0
AT1G67890	10	99.285	0.714	18.9	95.142	4.856	6.7	7.374514	1.325352	8.699866	5.79991067	2.89995533	0.42748515	0.85497029	1.28245544	0.74255701	0.25744299	0.28769518	14417	1516	5.56419276	0
AT2G27790	8	96.875	3.125	8	95	5	6.75	7.4125	1.3375	8.75	5.83333333	2.91666667	0.42750298	0.85500595	1.28250893	0.74256694	0.25743306	0.28770639	14417	1517	5.54205607	0
AT5G18820	4	93.6475	6.3475	9.5	95	5	6.75	7.4125	1.3375	8.75	5.83333333	2.91666667	0.42750298	0.85500595	1.28250893	0.74256694	0.25743306	0.2877287	14417	1518	5.54205607	0
AT5G15270	8	91.8225	7.1325	9.75	85.0275	14.9675	13.125	12.1598594	2.96448438	15.1243438	10.0828958	5.04144792	0.42783121	0.85566243	1.28349364	0.74274954	0.25725046	0.2875469	14417	1519	4.10184634	0
AT1G13390	12	93.7983333	6.19666667	19.8333333	84.1825	15.8108333	14.1666667	12.9258542	3.23986806	16.1657222	10.7771481	5.38857407	0.42840068	0.85680135	1.28520203	0.74306596	0.25693404	0.28721548	14417	1520	3.98962363	0
AT4G23440	13	97.5846154	2.41153846	13.4615385	91.6369231	8.35923077	8.15384615	8.47193373	1.68159882	10.1535325	6.7690217	3.38451085	0.42840894	0.85681787	1.28522681	0.74307054	0.25692946	0.28723263	14417	1521	5.03802313	0
AT2G33820	11	93.9045455	6.09090909	11.4545455	90.8790909	9.11545455	8.54545455	8.76603141	1.77895702	10.5449884	7.02999229	3.51499614	0.42871054	0.85742109	1.28613163	0.74323793	0.25676207	0.28706776	14417	1522	4.92762404	0
AT5G02290	13	100	0	21.8461538	91.8176923	8.17923077	8.07692308	8.41604438	1.66063018	10.0766746	6.71778304	3.35889152	0.42932193	0.85864386	1.28796579	0.74357683	0.25642317	0.28671109	14417	1523	5.06798232	0
AT5G08750	26	97.0046154	2.99269231	7.15384615	90.6284615	9.36884615	8.69230769	8.87770473	1.81436893	10.6920737	7.12804911	3.56402456	0.42947162	0.85894324	1.28841486	0.74365972	0.25634028	0.28664064	14417	1524	4.89299864	0
AT3G16230	20	88.6035	11.3925	12.1	87.738	12.257	10.6	10.300228	2.299242	12.59947	8.39964667	4.19982333	0.43004302	0.86008604	1.29012905	0.74397583	0.25602417	0.28630937	14417	1525	4.4798364	0
AT2G04845	5	80.934	19.06	12.8	87.25	12.75	11	10.5975	2.4025	13	8.66666667	4.33333333	0.43016739	0.86033478	1.29050216	0.74404457	0.25595543	0.28625471	14417	1526	4.41103018	0
AT1G62010	3	100	0	11.6666667	89.5566667	10.4366667	9.33333333	9.35862222	1.97408889	11.3327111	7.55514074	3.77757037	0.43050759	0.86101519	1.29152278	0.74423249	0.25576751	0.28606674	14417	1527	4.7407299	0
AT1G78940	4	100	0	5.25	93.75	6.25	7.25	7.796875	1.453125	9.25	6.16666667	3.08333333	0.43095879	0.86191758	1.29287637	0.74448145	0.25551855	0.28581045	14417	1528	5.3655914	0
AT1G52890	11	100	0	2.6	100	0	5.36363636	6.36363636	1	7.36363636	4.90909091	2.45454545	0.43097643	0.86195286	1.29292929	0.74449118	0.25550882	0.28582175	14417	1529	6.36363636	0
AT3G44530	4	95.4525	4.545	9.25	89.32	10.675	9.5	9.4854	2.014125	11.499525	7.66635	3.833175	0.43161908	0.86323815	1.29485723	0.74484525	0.25515475	0.28544782	14417	1530	4.70943958	0
AT1G50440	19	100	0	7.89473684	93.2257895	6.77210526	7.47368421	7.96740111	1.50612576	9.47352687	6.31568458	3.15784229	0.43196703	0.86393405	1.29590108	0.7450367	0.2549633	0.28525577	14417	1531	5.28999723	0
AT5G11470	7	100	0	8.42857143	90.3942857	9.60285714	8.85714286	9.00635102	1.85053878	10.8568898	7.23792653	3.61896327	0.43207473	0.86414947	1.2962242	0.74509593	0.25490407	0.28521164	14417	1532	4.86688047	0
AT4G19020	7	59.5114286	40.4857143	9.42857143	48.4171429	51.5785714	7	4.3892	4.6105	8.9997	5.9998	2.9999	0.43235314	0.86470628	1.29705942	0.74524895	0.25475105	0.28506255	14417	1533	0.95200087	0
AT4G14770	2	100	0	4	94.44	5.555	7	7.6108	1.38885	8.99965	5.99976667	2.99988333	0.43258822	0.86517645	1.29776467	0.74537806	0.25462194	0.28494019	14417	1534	5.47992944	0
AT2G25330	6	92.985	7.00833333	9.16666667	84.2633333	15.7333333	14.1666667	12.9373056	3.22888889	16.1661944	10.777463	5.38873148	0.43284027	0.86568055	1.29852082	0.74551641	0.25448359	0.28480748	14417	1535	4.00673606	0
AT1G26218	2	83.33	16.665	22	85.71	14.285	12.5	11.71375	2.785625	14.499375	9.66625	4.833125	0.43370038	0.86740075	1.30110113	0.74598781	0.25401219	0.28430197	14417	1536	4.20507068	0
AT2G30600	18	95.37	4.62888889	6	89.7	4.74333333	7.22222222	7.47833333	1.34257407	8.82090741	5.88060494	2.94030247	0.43409412	0.86818824	1.30228236	0.74620326	0.25379674	0.28408289	14417	1537	5.5701458	0
AT4G32560	8	98.4375	1.5625	7.75	91.335	8.66125	8.375	8.64930625	1.72537969	10.3746859	6.91645729	3.45822865	0.43414792	0.86829583	1.30244375	0.74623267	0.25376733	0.28407202	14417	1538	5.01298718	0
AT3G47630	38	85.7707895	14.2242105	13.0789474	89.6726316	10.3244737	9.31578947	9.35371357	1.96180623	11.3155198	7.54367987	3.77183994	0.43430024	0.86860049	1.30290073	0.74631595	0.25368405	0.28400085	14417	1539	4.76790899	0
AT5G49430	34	88.8361765	10.9944118	17.3823529	83.1373529	16.6841176	15.6176471	13.9840984	3.60566661	17.589765	11.72651	5.86325499	0.43463105	0.86926209	1.30389314	0.74649668	0.25350332	0.28382056	14417	1540	3.87836699	0
AT4G00060	42	88.8202381	10.9407143	8.97619048	94.2797619	5.71833333	7.0952381	7.68937358	1.40572937	9.09510295	6.06340197	3.03170098	0.43602316	0.87204633	1.30806949	0.74725552	0.25274448	0.28299295	14417	1541	5.47002416	0
AT1G23149	5	100	0	5.4	100	0	5.4	6.4	1	7.4	4.93333333	2.46666667	0.43603604	0.87207207	1.30810811	0.74726252	0.25273748	0.28300709	14417	1542	6.4	0
AT3G10060	20	87.999	11.639	9.2	91.4325	8.563	8.35	8.63461375	1.7150105	10.3496243	6.8997495	3.44987475	0.43621206	0.87242413	1.30863619	0.74735827	0.25264173	0.28292184	14417	1543	5.03472938	0
AT5G10140	16	21.4285714	78.5714286	1.85714286	92.015	7.98	8.0625	8.41870938	1.6433875	10.0620969	6.70806458	3.35403229	0.43623695	0.87247389	1.30871084	0.7473718	0.2526282	0.28292867	14417	1544	5.12277803	0
AT4G25100	67	96.5670149	3.34164179	81.0597015	76.3729851	23.5837313	38.8059701	30.6372778	10.1518957	40.7891735	27.1927824	13.5963912	0.43631242	0.87262485	1.30893727	0.74741284	0.25258716	0.28290468	14417	1545	3.01788735	0
AT3G54490	9	84.6833333	15.3088889	10.6666667	86.2644444	13.7311111	12	11.3517333	2.64773333	13.9994667	9.33297778	4.66648889	0.43666385	0.8733277	1.30999155	0.74760381	0.25239619	0.28271275	14417	1546	4.28734011	0
AT4G34340	8	87.955	12.0375	20.25	82.74875	17.24375	16.5	14.6535438	3.84521875	18.4987625	12.3325083	6.16625417	0.43682966	0.87365932	1.31048898	0.74769386	0.25230614	0.28263385	14417	1547	3.81084789	0
AT2G35800	20	90.46	9.531	31	76.09	19.617	25.15	20.136635	5.9336755	26.0703105	17.380207	8.6901035	0.43715793	0.87431586	1.31147379	0.74787201	0.25212799	0.28245623	14417	1548	3.39361918	0
AT3G12685	9	100	0	6.77777778	86.5111111	13.4844444	11.7777778	11.1890864	2.5881679	13.7772543	9.18483621	4.59241811	0.43735335	0.8747067	1.31206005	0.74797799	0.25202201	0.28235944	14417	1549	4.32316868	0
AT1G10570	22	100	0	11.9545455	90.5859091	9.41	8.81818182	8.98803017	1.82979091	10.8178211	7.21188072	3.60594036	0.43743193	0.87486385	1.31229578	0.74802059	0.25197941	0.28233366	14417	1550	4.91205313	0
AT2G32415	14	80.895	19.1	6.71428571	93.6621429	6.33428571	7.35714286	7.89085765	1.46602245	9.3568801	6.23792007	3.11896003	0.43799899	0.87599797	1.31399696	0.74832774	0.25167226	0.28201142	14417	1551	5.38249442	0
AT5G45660	4	84.925	15.0675	26	79.945	20.0475	22.75	19.1874875	5.56080625	24.7482938	16.4988625	8.24943125	0.4381335	0.876267	1.3144005	0.74840054	0.25159946	0.28195177	14417	1552	3.45048661	0
AT1G19670	6	100	0	6.66666667	83.3333333	0	6.5	6.41666667	1	7.41666667	4.94444444	2.47222222	0.4383583	0.8767166	1.31507491	0.74852213	0.25147787	0.28183741	14417	1553	6.41666667	0
AT3G55605	17	85.2294118	14.6505882	47.9411765	75.5988235	24.3923529	45.3529412	35.28629	12.0626495	47.3489394	31.5659596	15.7829798	0.43847417	0.87694833	1.3154225	0.74858478	0.25141522	0.28178911	14417	1554	2.92525204	0
AT1G80030	50	88.7392	11.1028	9.3	89.963	10.0336	9.2	9.276596	1.9230912	11.1996872	7.46645813	3.73322907	0.43884249	0.87768498	1.31652748	0.74878379	0.25121621	0.28158794	14417	1555	4.82379411	0
AT5G13740	38	89.0584211	10.9342105	37.7368421	80.8123684	18.9855263	20.1578947	17.2900722	4.82708241	22.1171546	14.7447697	7.37238486	0.43938052	0.87876103	1.31814155	0.74907414	0.25092586	0.28128435	14417	1556	3.58188875	0
AT1G24764	39	87.1541026	12.8425641	7.92307692	82.4458974	17.4130769	16.9230769	14.9523826	3.9468284	18.899211	12.599474	6.29973702	0.43939762	0.87879525	1.31819287	0.74908337	0.25091663	0.28129589	14417	1557	3.78845521	0
AT4G03400	7	100	0	11.2857143	100	0	5.42857143	6.42857143	1	7.42857143	4.95238095	2.47619048	0.44001832	0.88003663	1.32005495	0.74941781	0.25058219	0.2809428	14417	1558	6.42857143	0
AT5G19220	7	100	0	2.28571429	100	0	5.42857143	6.42857143	1	7.42857143	4.95238095	2.47619048	0.44001832	0.88003663	1.32005495	0.74941781	0.25058219	0.28096465	14417	1559	6.42857143	0
AT2G18410	8	92.0125	7.98125	10.75	88.9475	11.04625	9.875	9.78356563	2.09081719	11.8743828	7.91625521	3.9581276	0.44046687	0.88093375	1.32140062	0.74965916	0.25034084	0.28071586	14417	1560	4.67930228	0
AT1G78010	11	90.7363636	9.25909091	14.2727273	84.8227273	15.1736364	13.6363636	12.5667355	3.06913223	15.6358678	10.4239118	5.21195592	0.44049618	0.88099236	1.32148855	0.74967492	0.25032508	0.28072003	14417	1561	4.09455657	0
AT4G39710	13	74.6246154	25.3723077	6.61538462	48.0569231	50.8376923	7.38461538	4.54881893	4.75416805	9.30298698	6.20199132	3.10099566	0.44066152	0.88132305	1.32198457	0.74976381	0.25023619	0.28064218	14417	1562	0.95680651	0
AT3G63190	25	76.9528	22.956	48.2	74.8076	25.114	53.2	40.7976432	14.360648	55.1582912	36.7721941	18.3860971	0.44066558	0.88133116	1.32199673	0.74976599	0.25023401	0.28066157	14417	1563	2.84093331	0
AT3G08505	7	97.1428571	2.85714286	4.42857143	94.2857143	5.71428571	7.14285714	7.73469388	1.40816327	9.14285714	6.0952381	3.04761905	0.44096969	0.88193938	1.32290907	0.74992937	0.25007063	0.28050014	14417	1564	5.49275362	0
AT2G44710	48	91.153125	8.761875	22.2291667	80.5545833	19.4372917	21.2083333	18.0842845	5.12232561	23.2066102	15.4710734	7.73553672	0.44139615	0.88279231	1.32418846	0.75015827	0.24984173	0.28026519	14417	1565	3.53048321	0
AT2G02170	15	91.5346667	8.46266667	8.53333333	92	7.996	8.13333333	8.48266667	1.65034133	10.133008	6.75533867	3.37766933	0.44167468	0.88334935	1.32502403	0.75030762	0.24969238	0.28011945	14417	1566	5.13994681	0
AT1G54310	12	86.1325	13.8633333	11.8333333	89.4791667	9.325	9	9.053125	1.83925	10.892375	7.26158333	3.63079167	0.44200024	0.88400047	1.32600071	0.75048206	0.24951794	0.27994554	14417	1567	4.92218296	0
AT5G22040	15	97.488	2.50866667	12.8666667	87.1733333	12.8213333	11.2666667	10.8215289	2.44453689	13.2660658	8.84404385	4.42202193	0.442156	0.884312	1.32646801	0.75056546	0.24943454	0.27987374	14417	1568	4.42682168	0
AT4G19985	11	100	0	5.45454545	95.2009091	4.79727273	6.81818182	7.49097107	1.32708678	8.81805785	5.87870523	2.93935262	0.44217239	0.88434478	1.32651717	0.75057424	0.24942576	0.27988568	14417	1569	5.64467313	0
AT1G68990	18	90.4944444	9.49888889	12.3333333	90.4761111	9.52055556	8.94444444	9.09258549	1.8515608	10.9441463	7.29609753	3.64804877	0.44234181	0.88468362	1.32702544	0.75066491	0.24933509	0.27980571	14417	1570	4.91076798	0
AT4G28590	5	81.106	18.886	10	86.804	13.19	11.6	11.069264	2.53004	13.599304	9.06620267	4.53310133	0.44255074	0.88510148	1.32765222	0.75077668	0.24922332	0.27970206	14417	1571	4.37513399	0
AT4G36080	52	85.7173077	14.2763462	12.6923077	87.9692308	12.0259615	10.6346154	10.3551893	2.27891476	12.6341041	8.42273607	4.21136804	0.44336848	0.88673696	1.33010544	0.75121354	0.24878646	0.27923351	14417	1572	4.54391255	0
AT4G01840	6	87.895	12.1016667	4.5	94.285	5.71333333	7.16666667	7.75709167	1.40945556	9.16654722	6.11103148	3.05551574	0.44338082	0.88676163	1.33014245	0.75122012	0.24877988	0.27924786	14417	1573	5.50360856	0
AT3G17310	6	93.6583333	6.335	11	91.0033333	8.99333333	8.66666667	8.88695556	1.77942222	10.6663778	7.11091852	3.55545926	0.44358651	0.88717303	1.33075954	0.75132986	0.24867014	0.27914641	14417	1574	4.99429278	0
AT5G39840	8	94.99875	4.99875	10.125	86.82125	13.17125	11.625	11.0929703	2.53115781	13.6241281	9.08275208	4.54137604	0.44490671	0.88981342	1.33472012	0.75203276	0.24796724	0.27837904	14417	1575	4.38256764	0
AT5G41120	17	96.0823529	3.37823529	10	94.3058824	5.69176471	7.17647059	7.76783391	1.40846782	9.17630173	6.11753449	3.05876724	0.44519376	0.89038752	1.33558128	0.75218528	0.24781472	0.27822949	14417	1576	5.51509506	0
AT4G01330	27	98.9333333	0.91	65.037037	82.4266667	17.3625926	17.037037	15.0430617	3.95807133	19.0011331	12.667422	6.33371102	0.44552585	0.89105169	1.33657754	0.75236157	0.24763843	0.27805321	14417	1577	3.800604	0
AT4G04880	17	82.7782353	17.2176471	12.8823529	90.2541176	9.74117647	9.11764706	9.2290519	1.88816609	11.117218	7.41147866	3.70573933	0.4457373	0.8914746	1.3372119	0.75247375	0.24752625	0.27794891	14417	1578	4.88783903	0
AT5G56920	19	5.09222222	94.9066667	4.38888889	79.5268421	20.1884211	23.7368421	19.8771609	5.79209363	25.6692546	17.1128364	8.55641819	0.44653558	0.89307116	1.33960673	0.75289667	0.24710333	0.27749562	14417	1579	3.4317748	0
AT5G19580	61	70.9442623	28.9632787	22.9016393	79.6859016	20.3078689	23.8688525	20.0201103	5.84725525	25.8673655	17.2449104	8.62245518	0.44660914	0.89321829	1.33982743	0.7529356	0.2470644	0.27747351	14417	1580	3.4238475	0
AT3G14870	6	90.74	9.25833333	8.5	94.8133333	5.185	7	7.63693333	1.36295	8.99988333	5.99992222	2.99996111	0.44664002	0.89328004	1.33992006	0.75295193	0.24704807	0.27747678	14417	1581	5.60323807	0
AT5G54090	5	86.665	13.3325	5	94.284	5.712	7.2	7.788448	1.411264	9.199712	6.13314133	3.06657067	0.44675966	0.89351933	1.34027899	0.75301523	0.24698477	0.27742731	14417	1582	5.51877466	0
AT2G26510	35	95.8151429	4.18314286	15.2571429	94.6625714	5.33628571	7.05714286	7.6804729	1.37658931	9.0570622	6.03804147	3.01902073	0.44676424	0.89352848	1.34029271	0.75301765	0.24698235	0.27744621	14417	1583	5.57934953	0
AT1G19100	34	91.7385294	7.92852941	14.3823529	83.1067647	16.8858824	16.2352941	14.4926277	3.74147266	18.2341003	12.1560669	6.07803345	0.44911865	0.89823729	1.34735594	0.75425911	0.24574089	0.27607312	14417	1584	3.8735089	0
AT1G16650	3	100	0	3.66666667	95.8333333	4.16666667	6.66666667	7.38888889	1.27777778	8.66666667	5.77777778	2.88888889	0.44925214	0.89850427	1.34775641	0.75432927	0.24567073	0.27601581	14417	1585	5.7826087	0
AT1G04160	6	92.3716667	7.625	10.3333333	82.8566667	17.1416667	16.6666667	14.8094444	3.85694444	18.6663889	12.4442593	6.22212963	0.44953266	0.89906532	1.34859798	0.75447663	0.24552337	0.27587175	14417	1586	3.83968311	0
AT5G45370	6	100	0	5.5	94.4433333	5.55333333	7.16666667	7.76843889	1.39798889	9.16642778	6.11095185	3.05547593	0.44956389	0.89912778	1.34869167	0.75449303	0.24550697	0.27587483	14417	1587	5.5568674	0
AT1G30755	2	70.83	29.165	3.5	100	0	5.5	6.5	1	7.5	5	2.5	0.45	0.9	1.35	0.75472188	0.24527812	0.27563915	14417	1588	6.5	0
AT1G61820	2				100	0	5.5	6.5	1	7.5	5	2.5	0.45	0.9	1.35	0.75472188	0.24527812	0.27566063	14417	1589	6.5	0
AT2G01610	4	100	0	12.75	100	0	5.5	6.5	1	7.5	5	2.5	0.45	0.9	1.35	0.75472188	0.24527812	0.27568212	14417	1590	6.5	0
AT2G07721	2	100	0	2	100	0	5.5	6.5	1	7.5	5	2.5	0.45	0.9	1.35	0.75472188	0.24527812	0.27570362	14417	1591	6.5	0
AT2G21050	4	100	0	2	100	0	5.5	6.5	1	7.5	5	2.5	0.45	0.9	1.35	0.75472188	0.24527812	0.27572512	14417	1592	6.5	0
AT2G30300	2	100	0	2	100	0	5.5	6.5	1	7.5	5	2.5	0.45	0.9	1.35	0.75472188	0.24527812	0.27574662	14417	1593	6.5	0
AT2G45080	2	100	0	2	100	0	5.5	6.5	1	7.5	5	2.5	0.45	0.9	1.35	0.75472188	0.24527812	0.27576812	14417	1594	6.5	0
AT2G45150	2	100	0	5.5	100	0	5.5	6.5	1	7.5	5	2.5	0.45	0.9	1.35	0.75472188	0.24527812	0.27578963	14417	1595	6.5	0
AT3G06950	2	80	20	5	100	0	5.5	6.5	1	7.5	5	2.5	0.45	0.9	1.35	0.75472188	0.24527812	0.27581114	14417	1596	6.5	0
AT3G14440	2	100	0	2	100	0	5.5	6.5	1	7.5	5	2.5	0.45	0.9	1.35	0.75472188	0.24527812	0.27583265	14417	1597	6.5	0
AT3G17920	2	83.33	16.665	3.5	100	0	5.5	6.5	1	7.5	5	2.5	0.45	0.9	1.35	0.75472188	0.24527812	0.27585417	14417	1598	6.5	0
AT3G26310	2				100	0	5.5	6.5	1	7.5	5	2.5	0.45	0.9	1.35	0.75472188	0.24527812	0.27587569	14417	1599	6.5	0
AT3G49750	2	100	0	1	100	0	5.5	6.5	1	7.5	5	2.5	0.45	0.9	1.35	0.75472188	0.24527812	0.27589722	14417	1600	6.5	0
AT3G53100	2	91.665	8.33	5.5	100	0	5.5	6.5	1	7.5	5	2.5	0.45	0.9	1.35	0.75472188	0.24527812	0.27591874	14417	1601	6.5	0
AT3G53690	2	92.855	7.14	7.5	100	0	5.5	6.5	1	7.5	5	2.5	0.45	0.9	1.35	0.75472188	0.24527812	0.27594027	14417	1602	6.5	0
AT3G61080	2	0	100	1	100	0	5.5	6.5	1	7.5	5	2.5	0.45	0.9	1.35	0.75472188	0.24527812	0.27596181	14417	1603	6.5	0
AT4G02800	2	100	0	7	100	0	5.5	6.5	1	7.5	5	2.5	0.45	0.9	1.35	0.75472188	0.24527812	0.27598335	14417	1604	6.5	0
AT4G17760	2	25	75	1.5	100	0	5.5	6.5	1	7.5	5	2.5	0.45	0.9	1.35	0.75472188	0.24527812	0.27600489	14417	1605	6.5	0
AT4G23950	4	90	10	5.75	100	0	5.5	6.5	1	7.5	5	2.5	0.45	0.9	1.35	0.75472188	0.24527812	0.27602643	14417	1606	6.5	0
AT4G24120	14	100	0	24.7142857	100	0	5.5	6.5	1	7.5	5	2.5	0.45	0.9	1.35	0.75472188	0.24527812	0.27604798	14417	1607	6.5	0
AT4G37670	2	100	0	5	100	0	5.5	6.5	1	7.5	5	2.5	0.45	0.9	1.35	0.75472188	0.24527812	0.27606953	14417	1608	6.5	0
AT5G02260	2	100	0	5.5	100	0	5.5	6.5	1	7.5	5	2.5	0.45	0.9	1.35	0.75472188	0.24527812	0.27609108	14417	1609	6.5	0
AT5G06100	2	92.855	0	8	100	0	5.5	6.5	1	7.5	5	2.5	0.45	0.9	1.35	0.75472188	0.24527812	0.27611264	14417	1610	6.5	0
AT5G06230	2	70.83	29.165	3.5	100	0	5.5	6.5	1	7.5	5	2.5	0.45	0.9	1.35	0.75472188	0.24527812	0.2761342	14417	1611	6.5	0
AT5G06980	2	100	0	9	100	0	5.5	6.5	1	7.5	5	2.5	0.45	0.9	1.35	0.75472188	0.24527812	0.27615577	14417	1612	6.5	0
AT5G24155	2	100	0	1	100	0	5.5	6.5	1	7.5	5	2.5	0.45	0.9	1.35	0.75472188	0.24527812	0.27617734	14417	1613	6.5	0
AT5G44660	2	90	10	6.5	100	0	5.5	6.5	1	7.5	5	2.5	0.45	0.9	1.35	0.75472188	0.24527812	0.27619891	14417	1614	6.5	0
AT5G49760	2				100	0	5.5	6.5	1	7.5	5	2.5	0.45	0.9	1.35	0.75472188	0.24527812	0.27622048	14417	1615	6.5	0
AT5G53970	4	74.995	24.9975	3	100	0	5.5	6.5	1	7.5	5	2.5	0.45	0.9	1.35	0.75472188	0.24527812	0.27624206	14417	1616	6.5	0
AT1G08680	12	100	0	6.58333333	92.4883333	7.50916667	8	8.39906667	1.60073333	9.9998	6.66653333	3.33326667	0.45025977	0.90051954	1.3507793	0.75485808	0.24514192	0.27611024	14417	1617	5.24701179	0
AT5G03800	5	88.332	11.666	8.2	77.776	2.222	7.8	7.066528	1.173316	8.239844	5.49322933	2.74661467	0.45060356	0.90120712	1.35181068	0.75503818	0.24496182	0.27592894	14417	1618	6.02269806	0
AT1G13770	9	92.5911111	7.40666667	6.22222222	90.5688889	9.42666667	9	9.1512	1.8484	10.9996	7.33306667	3.66653333	0.45078123	0.90156246	1.35234369	0.75513119	0.24486881	0.27584573	14417	1619	4.95087643	0
AT4G18160	6	95.395	4.6	10.6666667	91.4866667	8.51	8.5	8.77636667	1.72335	10.4997167	6.99981111	3.49990556	0.45089069	0.90178137	1.35267206	0.75518847	0.24481153	0.27580275	14417	1620	5.09261999	0
AT3G07010	10	100	0	14.7	94.138	5.861	7.3	7.872074	1.427853	9.299927	6.19995133	3.09997567	0.45097035	0.9019407	1.35291105	0.75523015	0.24476985	0.27577734	14417	1621	5.5132244	0
AT3G53930	11	97.4327273	2.56545455	16.2727273	86.5809091	13.4127273	12	11.3897091	2.60952727	13.9992364	9.33282424	4.66641212	0.45332208	0.90664416	1.35996623	0.75645667	0.24354333	0.2744169	14417	1622	4.36466375	0
AT1G09010	12	86.325	13.3466667	30	79.04	20.9533333	26.3333333	21.8138667	6.51771111	28.3315778	18.8877185	9.44385926	0.4533286	0.9066572	1.3599858	0.75646006	0.24353994	0.27443453	14417	1623	3.34686001	0
AT5G26980	5	93.332	6.666	7.4	92.142	7.856	8.2	8.555644	1.644192	10.199836	6.79989067	3.39994533	0.45334108	0.90668216	1.36002324	0.75646655	0.24353345	0.27444867	14417	1624	5.2035553	0
AT1G28110	16	100	0	12.375	97.91625	2.0825	6.0625	6.93617266	1.12625156	8.06242422	5.37494948	2.68747474	0.45347734	0.90695469	1.36043203	0.75653738	0.24346262	0.27439029	14417	1625	6.15863532	0
AT2G13440	13	88.1015385	11.8930769	20.3846154	82.6038462	17.39	17.2307692	15.2332781	3.99643077	19.2297089	12.8198059	6.40990296	0.4543632	0.9087264	1.36308959	0.75699725	0.24300275	0.27389341	14417	1626	3.81172075	0
AT1G48635	14	92.8085714	7.185	20.0714286	82.4928571	17.4992857	17.4285714	15.3773265	4.04987551	19.427202	12.951468	6.47573401	0.45437239	0.90874478	1.36311717	0.75700202	0.24299798	0.27390945	14417	1627	3.79698746	0
AT2G43410	10	100	0	10.2	85.999	13.996	12.6	11.835874	2.763496	14.59937	9.73291333	4.86645667	0.45438025	0.90876049	1.36314074	0.7570061	0.2429939	0.27392627	14417	1628	4.28293509	0
AT3G15140	5	91.804	8.194	12.6	88.512	11.484	10.4	10.205248	2.194336	12.399584	8.26638933	4.13319467	0.45475392	0.90950783	1.36426175	0.75719975	0.24280025	0.27372937	14417	1629	4.65072259	0
AT5G15760	5	99.046	0.952	21.4	83.222	16.772	16.2	14.481964	3.717064	18.199028	12.1326853	6.06634267	0.45489602	0.90979204	1.36468806	0.75727335	0.24272665	0.2736678	14417	1630	3.89607604	0
AT1G48550	4	100	0	24.75	82.07	17.9225	18.25	15.977775	4.27085625	20.2486313	13.4990875	6.74954375	0.45513385	0.91026771	1.36540156	0.75739647	0.24260353	0.27355038	14417	1631	3.74111749	0
AT5G37360	15	96.6006667	3.394	27.8	84.2246667	15.7733333	14.7333333	13.4091009	3.32393778	16.7330387	11.1553591	5.57767956	0.45532842	0.91065683	1.36598525	0.75749713	0.24250287	0.27345826	14417	1632	4.03410105	0
AT2G27110	15	93.872	6.12533333	10.8666667	91.0353333	8.962	8.8	9.01110933	1.788656	10.7997653	7.19984356	3.59992178	0.45566042	0.91132083	1.36698125	0.75766878	0.24233122	0.27328608	14417	1633	5.03792196	0
AT4G33110	37	85.3972973	14.4045946	10.7027027	83.8889189	16.1059459	15.2162162	13.7647193	3.45071556	17.2154348	11.4769566	5.73847828	0.4560319	0.91206379	1.36809569	0.75786066	0.24213934	0.27309105	14417	1634	3.98894636	0
AT2G47820	8	100	0	5.875	96.52625	3.47125	6.5	7.27420625	1.22563125	8.4998375	5.66655833	2.83327917	0.45610257	0.91220514	1.36830771	0.75789715	0.24210286	0.27307126	14417	1635	5.93506917	0
AT5G07890	13	97.6323077	2.36615385	13.3846154	92.0092308	7.98461538	8.30769231	8.64384379	1.66333728	10.3071811	6.87145404	3.43572702	0.45716167	0.91432334	1.37148501	0.7584431	0.2415569	0.27247679	14417	1636	5.19668735	0
AT1G18900	11	98.6936364	1.30454545	8.81818182	94.14	5.85727273	7.36363636	7.93212727	1.43130826	9.36343554	6.24229036	3.12114518	0.45745209	0.91490419	1.37235628	0.75859255	0.24140745	0.27232952	14417	1637	5.54187205	0
AT4G21610	6	97.7316667	2.265	11.3333333	84.1016667	13.3266667	12.6666667	11.6528778	2.68804444	14.3409222	9.56061481	4.78030741	0.45787477	0.91574954	1.37362431	0.75880985	0.24119015	0.27210568	14417	1638	4.33507631	0
AT2G30890	4	100	0	12.5	95.8325	4.165	6.75	7.46869375	1.2811375	8.74983125	5.83322083	2.91661042	0.45854113	0.91708226	1.37562338	0.75915195	0.24084805	0.27174099	14417	1639	5.82973627	0
AT3G14150	4	96.4275	3.57	11.25	95.8325	4.165	6.75	7.46869375	1.2811375	8.74983125	5.83322083	2.91661042	0.45854113	0.91708226	1.37562338	0.75915195	0.24084805	0.27176226	14417	1640	5.82973627	0
AT1G19150	17	87.6841176	12.3111765	9.70588235	90.5447059	9.45235294	9.11764706	9.25554671	1.86183218	11.1173789	7.41158593	3.70579296	0.45876704	0.91753409	1.37630113	0.7592678	0.2407322	0.2716528	14417	1641	4.97120353	0
AT4G37550	40	99.156	0.84275	16.425	93.2475	6.25	7.6	8.08681	1.475	9.56181	6.37454	3.18727	0.45993414	0.91986827	1.37980241	0.75986519	0.24013481	0.27099988	14417	1642	5.48258305	0
AT2G37160	27	92.1366667	7.85962963	11.4444444	86.1159259	13.877037	12.5925926	11.8442277	2.74747874	14.5917064	9.7278043	4.86390215	0.46045828	0.92091656	1.38137485	0.7601329	0.2398671	0.27071896	14417	1643	4.31094427	0
AT5G49630	15	96.19	3.80933333	9.6	93.3333333	6.66666667	7.73333333	8.21777778	1.51555556	9.73333333	6.48888889	3.24444444	0.46064231	0.92128463	1.38192694	0.76022681	0.23977319	0.27063416	14417	1644	5.42228739	0
AT3G12710	12	100	0	7	100	0	5.58333333	6.58333333	1	7.58333333	5.05555556	2.52777778	0.46169109	0.92338217	1.38507326	0.76076113	0.23923887	0.27005221	14417	1645	6.58333333	0
AT1G66480	10	98.555	1.222	44.7	90	10	9.5	9.55	1.95	11.5	7.66666667	3.83333333	0.46264493	0.92528986	1.38793478	0.76124582	0.23875418	0.26952619	14417	1646	4.8974359	0
AT4G39370	2	100	0	8.5	90	10	9.5	9.55	1.95	11.5	7.66666667	3.83333333	0.46264493	0.92528986	1.38793478	0.76124582	0.23875418	0.26954729	14417	1647	4.8974359	0
AT4G30510	3	100	0	7.66666667	95.2366667	4.76	7	7.66656667	1.3332	8.99976667	5.99984444	2.99992222	0.46300583	0.92601166	1.38901749	0.76142891	0.23857109	0.26936169	14417	1648	5.75050005	0
AT1G49980	9	87.9088889	12.0833333	13.3333333	89.2522222	10.7433333	10	9.92522222	2.07433333	11.9995556	7.9997037	3.99985185	0.46346986	0.92693972	1.39040958	0.76166406	0.23833594	0.26911727	14417	1649	4.7847769	0
AT3G56890	5	62.5	37.5	1.5	80	0	7	6.6	1	7.6	5.06666667	2.53333333	0.46403509	0.92807018	1.39210526	0.76195011	0.23804989	0.26881533	14417	1650	6.6	0
AT5G10100	10	100	0	3.5	100	0	5.6	6.6	1	7.6	5.06666667	2.53333333	0.46403509	0.92807018	1.39210526	0.76195011	0.23804989	0.26883639	14417	1651	6.6	0
AT3G13674	9	92.4977778	7.49888889	11.6666667	87.9266667	12.0655556	11	10.6719333	2.32721111	12.9991444	8.6660963	4.33304815	0.46426696	0.92853393	1.39280089	0.76206734	0.23793266	0.26872505	14417	1652	4.58571776	0
AT1G76570	8	100	0	10.125	95.625	4.375	6.875	7.57421875	1.30078125	8.875	5.91666667	2.95833333	0.46436263	0.92872527	1.3930879	0.76211568	0.23788432	0.26869149	14417	1653	5.82282282	0
AT3G45240	31	98.1016129	1.89645161	10.1290323	92.8987097	7.0983871	7.96774194	8.40192945	1.56558117	9.96751061	6.64500708	3.32250354	0.46452565	0.9290513	1.39357695	0.76219803	0.23780197	0.26861952	14417	1654	5.3666521	0
AT1G32200	36	87.8486111	12.1441667	21.1111111	83.2547222	16.7397222	16.4166667	14.6676502	3.7481044	18.4157546	12.2771698	6.13858488	0.46544904	0.93089809	1.39634713	0.76266386	0.23733614	0.26811433	14417	1655	3.91335157	0
AT4G04850	31	95.6696774	4.32677419	13.1290323	89.1122581	10.8858065	10.1290323	10.0262094	2.10262685	12.1288362	8.08589081	4.0429454	0.46560561	0.93121122	1.39681682	0.76274273	0.23725727	0.26804624	14417	1656	4.76842069	0
AT3G53320	7	92.5828571	7.41285714	20.8571429	80.4871429	19.5071429	22.2857143	18.9371347	5.34730612	24.2844408	16.1896272	8.09481361	0.4662737	0.9325474	1.3988211	0.76307894	0.23692106	0.26768737	14417	1657	3.54143456	0
AT2G40690	6	98.61	1.38833333	6.5	97.9166667	2.08333333	6.16666667	7.03819444	1.12847222	8.16666667	5.44444444	2.72222222	0.46653779	0.93307557	1.39961336	0.76321168	0.23678832	0.26755836	14417	1658	6.23692308	0
AT3G07740	11	100	0	8	96.6663636	3.33272727	6.54545455	7.32725289	1.21814215	8.54539504	5.69693003	2.84846501	0.46655877	0.93311753	1.3996763	0.76322222	0.23677778	0.26756742	14417	1659	6.01510497	0
AT2G18700	44	80.9295455	18.9886364	26.9772727	76.42	23.5170455	40.5909091	32.0195727	10.5457825	42.5653553	28.3769035	14.1884518	0.46759996	0.93519992	1.40279989	0.76374466	0.23625534	0.26699798	14417	1660	3.03624436	0
AT1G32380	14	85.1035714	14.8892857	25.1428571	80.1271429	19.8671429	23.3571429	19.7154112	5.64039694	25.3558082	16.9038721	8.45193605	0.46762967	0.93525935	1.40288902	0.76375955	0.23624045	0.26700209	14417	1661	3.49539428	0
AT2G43900	30	91.8696429	8.12607143	9.32142857	88.6963333	11.2986667	10.4666667	10.2835496	2.18259378	12.4661433	8.31076222	4.15538111	0.46829518	0.93659035	1.40488553	0.76409272	0.23590728	0.26664644	14417	1662	4.71161865	0
AT2G19120	3	94.4433333	5.55333333	14.6666667	87.6166667	12.38	11.3333333	10.9298889	2.40306667	13.3329556	8.88863704	4.44431852	0.46876806	0.93753612	1.40630417	0.76432911	0.23567089	0.26640013	14417	1663	4.54830864	0
AT2G07750	2	0	100	1	85.435	14.555	13.5	12.533725	2.964925	15.49865	10.3324333	5.16621667	0.4689781	0.93795621	1.40693431	0.76443402	0.23556598	0.26630242	14417	1664	4.2273329	0
AT1G67700	36	83.22	16.7719444	24.4444444	81.7244444	18.2694444	19.3888889	16.8454617	4.54224228	21.387704	14.2584693	7.12923467	0.46937223	0.93874447	1.4081167	0.76463072	0.23536928	0.26610092	14417	1665	3.70862245	0
AT3G16010	9	90.72	9.27666667	12	86.5411111	13.4544444	12.3333333	11.6734037	2.65938148	14.3327852	9.55519012	4.77759506	0.46956981	0.93913961	1.40870942	0.76472924	0.23527076	0.26601039	14417	1666	4.38951831	0
AT1G26220	7	93.0071429	6.98714286	20.7142857	90.7442857	9.25285714	9.14285714	9.29662041	1.84597551	11.1425959	7.42839728	3.71419864	0.46985339	0.93970678	1.40956018	0.76487058	0.23512942	0.26587144	14417	1667	5.03615587	0
ATMG00980	4	56.7975	43.1975	78.25	58.0275	41.9675	36.25	22.0349688	16.2132188	38.2481875	25.4987917	12.7493958	0.47053481	0.94106963	1.41160444	0.76520977	0.23479023	0.26550872	14417	1668	1.35907429	0
AT4G27010	6	92.5	7.5	8	91.6666667	8.33333333	8.66666667	8.94444444	1.72222222	10.6666667	7.11111111	3.55555556	0.47265625	0.9453125	1.41796875	0.76626197	0.23373803	0.26433959	14417	1669	5.19354839	0
AT1G60890	24	96.5866667	3.41166667	6.66666667	90.145	9.85041667	9.54166667	9.60133542	1.93989392	11.5412293	7.69415289	3.84707645	0.47274147	0.94548295	1.41822442	0.76630412	0.23369588	0.26431266	14417	1670	4.94941259	0
AT1G22740	3	100	0	4.66666667	100	0	5.66666667	6.66666667	1	7.66666667	5.11111111	2.55555556	0.47342995	0.9468599	1.42028986	0.7666443	0.2333557	0.26394862	14417	1671	6.66666667	0
AT1G28570	6	100	0	13.3333333	100	0	5.66666667	6.66666667	1	7.66666667	5.11111111	2.55555556	0.47342995	0.9468599	1.42028986	0.7666443	0.2333557	0.26396933	14417	1672	6.66666667	0
AT1G56150	3	100	0	16.3333333	100	0	5.66666667	6.66666667	1	7.66666667	5.11111111	2.55555556	0.47342995	0.9468599	1.42028986	0.7666443	0.2333557	0.26399004	14417	1673	6.66666667	0
AT1G56670	9	100	0	11.2222222	100	0	5.66666667	6.66666667	1	7.66666667	5.11111111	2.55555556	0.47342995	0.9468599	1.42028986	0.7666443	0.2333557	0.26401076	14417	1674	6.66666667	0
AT1G65450	3	100	0	2.66666667	100	0	5.66666667	6.66666667	1	7.66666667	5.11111111	2.55555556	0.47342995	0.9468599	1.42028986	0.7666443	0.2333557	0.26403148	14417	1675	6.66666667	0
AT2G29730	3	98.9866667	0	36	100	0	5.66666667	6.66666667	1	7.66666667	5.11111111	2.55555556	0.47342995	0.9468599	1.42028986	0.7666443	0.2333557	0.2640522	14417	1676	6.66666667	0
AT2G36710	3	100	0	1	100	0	5.66666667	6.66666667	1	7.66666667	5.11111111	2.55555556	0.47342995	0.9468599	1.42028986	0.7666443	0.2333557	0.26407293	14417	1677	6.66666667	0
AT2G46670	3	100	0	7.66666667	100	0	5.66666667	6.66666667	1	7.66666667	5.11111111	2.55555556	0.47342995	0.9468599	1.42028986	0.7666443	0.2333557	0.26409366	14417	1678	6.66666667	0
AT3G03580	3	100	0	1	100	0	5.66666667	6.66666667	1	7.66666667	5.11111111	2.55555556	0.47342995	0.9468599	1.42028986	0.7666443	0.2333557	0.26411439	14417	1679	6.66666667	0
AT3G13190	3	100	0	5.33333333	100	0	5.66666667	6.66666667	1	7.66666667	5.11111111	2.55555556	0.47342995	0.9468599	1.42028986	0.7666443	0.2333557	0.26413513	14417	1680	6.66666667	0
AT5G14570	3	100	0	8	100	0	5.66666667	6.66666667	1	7.66666667	5.11111111	2.55555556	0.47342995	0.9468599	1.42028986	0.7666443	0.2333557	0.26415587	14417	1681	6.66666667	0
AT5G19740	6	100	0	7	100	0	5.66666667	6.66666667	1	7.66666667	5.11111111	2.55555556	0.47342995	0.9468599	1.42028986	0.7666443	0.2333557	0.26417661	14417	1682	6.66666667	0
AT5G49015	3	100	0	15.3333333	100	0	5.66666667	6.66666667	1	7.66666667	5.11111111	2.55555556	0.47342995	0.9468599	1.42028986	0.7666443	0.2333557	0.26419736	14417	1683	6.66666667	0
AT5G51370	3	100	0	4	100	0	5.66666667	6.66666667	1	7.66666667	5.11111111	2.55555556	0.47342995	0.9468599	1.42028986	0.7666443	0.2333557	0.26421811	14417	1684	6.66666667	0
AT5G66631	3	91.6666667	8.33333333	3	100	0	5.66666667	6.66666667	1	7.66666667	5.11111111	2.55555556	0.47342995	0.9468599	1.42028986	0.7666443	0.2333557	0.26423886	14417	1685	6.66666667	0
AT3G15070	9	98.1788889	1.81777778	14.2222222	87.9777778	12.0177778	11.1111111	10.7753086	2.33530864	13.1106173	8.74041152	4.37020576	0.47375416	0.94750831	1.42126247	0.76680428	0.23319572	0.26407844	14417	1686	4.61408332	0
AT1G06850	15	98.8153333	1.184	12.2666667	92.6266667	7.37066667	8.2	8.59538667	1.60439467	10.1997813	6.79985422	3.39992711	0.47411851	0.94823702	1.42235553	0.76698392	0.23301608	0.26389575	14417	1687	5.35740167	0
AT2G25930	11	92.5481818	7.44272727	33.1818182	80.7736364	19.2209091	21.8181818	18.6233388	5.19365289	23.8169917	15.8779945	7.93899725	0.4746768	0.9493536	1.4240304	0.76725884	0.23274116	0.2636051	14417	1688	3.58578812	0
AT4G37080	19	100	0	6.15789474	100	0	5.68421053	6.68421053	1	7.68421053	5.12280702	2.56140351	0.47590723	0.95181447	1.4277217	0.76786338	0.23213662	0.26294105	14417	1689	6.68421053	0
AT1G79790	35	97.1828571	2.40628571	11.8571429	87.9011429	11.8342857	11.0571429	10.7193549	2.30853388	13.0278888	8.68525921	4.34262961	0.4763871	0.9527742	1.42916129	0.76809864	0.23190136	0.26269521	14417	1690	4.64336046	0
AT3G28460	7	89.9828571	10.0128571	17.2857143	89.5228571	10.4757143	10	9.95228571	2.04757143	11.9998571	7.99990476	3.99995238	0.4764796	0.95295919	1.42943879	0.76814395	0.23185605	0.26266452	14417	1691	4.86053164	0
AT1G73150	11	100	0	8.27272727	92.3518182	7.64363636	8.36363636	8.72397025	1.63928595	10.3632562	6.90883747	3.45441873	0.47688298	0.95376597	1.43064895	0.76834144	0.23165856	0.26246141	14417	1692	5.32181115	0
AT4G36540	32	100	0	8.8125	97.1875	2.8125	6.46875	7.28681641	1.18193359	8.46875	5.64583333	2.82291667	0.47695801	0.95391603	1.43087404	0.76837815	0.23162185	0.26244044	14417	1693	6.16516566	0
AT1G11320	2	75.89	24.105	11	84.385	15.605	15	13.65775	3.34075	16.9985	11.3323333	5.66616667	0.47717999	0.95435997	1.43153996	0.76848672	0.23151328	0.26233805	14417	1694	4.08822869	0
AT1G14790	29	91.7293103	8.2637931	14.5172414	89.5941379	10.4017241	9.96551724	9.92851926	2.03658561	11.9651049	7.97673658	3.98836829	0.47757069	0.95514139	1.43271208	0.76867767	0.23132233	0.26214228	14417	1695	4.87508072	0
AT4G17420	15	90.838	9.15533333	25.8666667	81.3073333	18.6846667	20.6	17.7493107	4.84904133	22.598352	15.065568	7.532784	0.47807522	0.95615044	1.43422565	0.76892395	0.23107605	0.26188376	14417	1696	3.66037521	0
AT1G20810	12	87.6733333	12.32	20	86.5283333	13.4641667	12.5	11.8160417	2.68302083	14.4990625	9.66604167	4.83302083	0.47822057	0.95644115	1.43466172	0.76899485	0.23100515	0.26182399	14417	1697	4.40400668	0
AT2G46700	36	88.9161111	11.0772222	21.8055556	81.5280556	18.3011111	19.8611111	17.1923777	4.63480401	21.8271817	14.5514545	7.27572724	0.47929748	0.95859496	1.43789244	0.76951931	0.23048069	0.26125011	14417	1698	3.7094077	0
AT4G19590	2	100	0	6.5	82.84	17.15	17.5	15.497	4.00125	19.49825	12.9988333	6.49941667	0.48010745	0.9602149	1.44032234	0.76991281	0.23008719	0.26082458	14417	1699	3.87303968	0
AT2G46535	7	100	0	12.7142857	100	0	5.71428571	6.71428571	1	7.71428571	5.14285714	2.57142857	0.48015873	0.96031746	1.44047619	0.7699377	0.2300623	0.26081687	14417	1700	6.71428571	0
AT5G20630	21	100	0	3	100	0	5.71428571	6.71428571	1	7.71428571	5.14285714	2.57142857	0.48015873	0.96031746	1.44047619	0.7699377	0.2300623	0.26083738	14417	1701	6.71428571	0
AT1G27370	44	99.8104545	0.18931818	6.5	98.4088636	1.59045455	6.13636364	7.03872572	1.09759607	8.1363218	5.42421453	2.71210727	0.48055739	0.96111478	1.44167218	0.77013106	0.22986894	0.26063865	14417	1702	6.41285614	0
AT1G56500	24	84.9633333	15.03125	13.75	88.9616667	11.0354167	10.4583333	10.3039076	2.15412066	12.4580283	8.3053522	4.1526761	0.48092167	0.96184334	1.44276501	0.77030757	0.22969243	0.260459	14417	1703	4.78334748	0
AT5G50780	5	100	0	4.4	91.784	5.712	7.8	8.159152	1.445536	9.604688	6.40312533	3.20156267	0.48158196	0.96316392	1.44474588	0.77062711	0.22937289	0.26011713	14417	1704	5.64437828	0
AT3G53940	6	98.0916667	1.90666667	15.3333333	86.94	13.055	12.1666667	11.5777	2.58835833	14.1660583	9.44403889	4.72201944	0.48205114	0.96410229	1.44615343	0.77085383	0.22914617	0.25988046	14417	1705	4.47298964	0
AT2G20480	4	90.6375	9.3575	28.5	80.27	19.725	23.5	19.86345	5.635375	25.498825	16.9992167	8.49960833	0.48260063	0.96520125	1.44780188	0.77111901	0.22888099	0.25960013	14417	1706	3.52477874	0
AT5G44030	4	86.8	13.1925	10.25	92.22	7.7775	8.5	8.8387	1.6610875	10.4997875	6.99985833	3.49992917	0.48305816	0.96611632	1.44917448	0.77133954	0.22866046	0.25937041	14417	1707	5.32103216	0
AT5G48720	21	87.8052381	12.1866667	19.9047619	83.4090476	16.5847619	16.6190476	14.8617893	3.75622948	18.6180188	12.4120125	6.20600627	0.48351597	0.96703195	1.45054792	0.77155995	0.22844005	0.25914079	14417	1708	3.95657119	0
AT5G39940	2	100	0	7.5	94.44	5.555	7.5	8.083	1.416625	9.499625	6.33308333	3.16654167	0.48352567	0.96705133	1.450577	0.77156461	0.22843539	0.25915589	14417	1709	5.70581488	0
AT5G02570	7	51.4157143	47.4814286	17.5714286	56.2928571	43.1271429	27.4285714	16.4403265	12.8291592	29.2694857	19.5129905	9.75649524	0.48384504	0.96769009	1.45153513	0.77171821	0.22828179	0.25900201	14417	1710	1.28148122	0
AT1G49870	34	90.73	9.26705882	8.94117647	90.4994118	9.49705882	9.47058824	9.57082664	1.89942734	11.470254	7.64683599	3.82341799	0.48408781	0.96817561	1.45226342	0.77183488	0.22816512	0.25889001	14417	1711	5.03879589	0
AT3G15354	19	98.3915789	1.60789474	11.1578947	91.2210526	8.77684211	9.05263158	9.25790582	1.79453518	11.052441	7.368294	3.684147	0.48459424	0.96918848	1.45378272	0.77207805	0.22792195	0.25863446	14417	1712	5.15894362	0
AT1G08590	4	100	0	7	100	0	5.75	6.75	1	7.75	5.16666667	2.58333333	0.48521505	0.97043011	1.45564516	0.77237571	0.22762429	0.25831702	14417	1713	6.75	0
AT1G29952	4	100	0	6.75	100	0	5.75	6.75	1	7.75	5.16666667	2.58333333	0.48521505	0.97043011	1.45564516	0.77237571	0.22762429	0.25833736	14417	1714	6.75	0
AT1G60160	8	100	0	2.625	100	0	5.75	6.75	1	7.75	5.16666667	2.58333333	0.48521505	0.97043011	1.45564516	0.77237571	0.22762429	0.2583577	14417	1715	6.75	0
AT1G76380	8	100	0	6.625	100	0	5.75	6.75	1	7.75	5.16666667	2.58333333	0.48521505	0.97043011	1.45564516	0.77237571	0.22762429	0.25837804	14417	1716	6.75	0
AT3G59000	4	100	0	6.75	100	0	5.75	6.75	1	7.75	5.16666667	2.58333333	0.48521505	0.97043011	1.45564516	0.77237571	0.22762429	0.25839838	14417	1717	6.75	0
AT5G60142	4	100	0	6.25	100	0	5.75	6.75	1	7.75	5.16666667	2.58333333	0.48521505	0.97043011	1.45564516	0.77237571	0.22762429	0.25841873	14417	1718	6.75	0
AT4G24810	24	97.22625	2.77166667	7.25	91.41875	8.57791667	8.95833333	9.18959635	1.76843837	10.9580347	7.30535648	3.65267824	0.48599407	0.97198813	1.4579822	0.77274855	0.22725145	0.25801576	14417	1719	5.19644706	0
AT4G40000	3	96.0766667	3.92	17	95.8333333	4.16666667	7	7.70833333	1.29166667	9	6	3	0.48640046	0.97280093	1.45920139	0.77294277	0.22705723	0.25781555	14417	1720	5.96774194	0
AT2G04235	9	92.5788889	7.42	6.44444444	91.7588889	8.23666667	8.77777778	9.05439136	1.7229963	10.7773877	7.1849251	3.59246255	0.48642178	0.97284357	1.45926535	0.77295295	0.22704705	0.2578243	14417	1721	5.25502659	0
AT3G46920	4	97.22	2.7775	14.5	84.565	11.4875	11.75	10.9363875	2.34978125	13.2861688	8.85744583	4.42872292	0.48795088	0.97590175	1.46385263	0.77368188	0.22631812	0.25701681	14417	1722	4.65421515	0
AT3G48770	4	96.425	3.57	13.25	88.3925	11.605	11	10.723175	2.27655	12.999725	8.66648333	4.33324167	0.48808501	0.97617002	1.46425503	0.77374569	0.22625431	0.25696458	14417	1723	4.71027432	0
AT2G37840	17	95.8723529	4.12529412	13.5882353	89.6711765	10.3235294	10.0588235	10.0198654	2.03842561	12.058291	8.03886067	4.01943033	0.48817611	0.97635222	1.46452833	0.77378901	0.22621099	0.25693562	14417	1724	4.91549231	0
AT2G22870	13	81.8730769	18.1215385	9.61538462	87.43	12.1353846	11.5384615	11.0880769	2.40023669	13.4883136	8.99220907	4.49610454	0.48849643	0.97699286	1.4654893	0.77394127	0.22605873	0.25678291	14417	1725	4.61957647	0
AT5G37380	9	94.0888889	5.90666667	9.11111111	93.1477778	6.85111111	8.11111111	8.55531975	1.55570123	10.111021	6.74068066	3.37034033	0.48851373	0.97702746	1.46554119	0.77394949	0.22605051	0.25679381	14417	1726	5.4993334	0
AT4G32590	16	95.71375	4.2825	16.5	91.7475	8.25	8.8125	9.08524844	1.72703125	10.8122797	7.20818646	3.60409323	0.48880002	0.97760004	1.46640006	0.77408546	0.22591454	0.25665957	14417	1727	5.26061612	0
AT5G16030	9	100	0	4.42857143	100	0	5.77777778	6.77777778	1	7.77777778	5.18518519	2.59259259	0.48915344	0.97830688	1.46746032	0.77425317	0.22574683	0.25648924	14417	1728	6.77777778	0
AT5G37740	9	98.0022222	1.99444444	11.3333333	100	0	5.77777778	6.77777778	1	7.77777778	5.18518519	2.59259259	0.48915344	0.97830688	1.46746032	0.77425317	0.22574683	0.25650946	14417	1729	6.77777778	0
AT5G03690	21	91.3490476	8.65047619	8.33333333	95.0157143	4.98238095	7.33333333	7.96781905	1.3653746	9.33319365	6.2221291	3.11106455	0.48977341	0.97954682	1.46932023	0.77454702	0.22545298	0.25619576	14417	1730	5.83562857	0
AT5G19980	20	82.5095	17.482	46.7	74.6245	25.3655	61.25	46.7075063	16.5363688	63.243875	42.1625833	21.0812917	0.48992075	0.97984149	1.46976224	0.77461679	0.22538321	0.25613667	14417	1731	2.82453221	0
AT3G01930	14	98.8092857	1.19	5.92857143	97.9164286	2.08285714	6.35714286	7.22468724	1.1324102	8.35709745	5.5713983	2.78569915	0.49060652	0.98121304	1.47181956	0.77494117	0.22505883	0.25578818	14417	1732	6.37992065	0
AT4G19230	5	80.895	19.1	7.25	87.96	12.034	11.4	11.02744	2.371876	13.399316	8.93287733	4.46643867	0.49112874	0.98225747	1.47338621	0.77518782	0.22481218	0.25552801	14417	1733	4.64924811	0
AT3G53000	9	99.0177778	0.98	26.8888889	82.6844444	17.3088889	18.1111111	15.9750716	4.1348321	20.1099037	13.4066025	6.70330123	0.49207349	0.98414699	1.47622048	0.7756332	0.2243668	0.25504188	14417	1734	3.86353574	0
AT2G32410	8	97.0575	2.94	13.125	89.37125	9.48875	9.75	9.71369688	1.92515313	11.63885	7.75923333	3.87961667	0.49230737	0.98461473	1.4769221	0.77574329	0.22425671	0.25493684	14417	1735	5.04567494	0
AT1G17860	5	97.038	2.004	21	100	0	5.8	6.8	1	7.8	5.2	2.6	0.49230769	0.98461538	1.47692308	0.77574344	0.22425656	0.25495677	14417	1736	6.8	0
AT2G42290	5	90.95	9.044	6.2	100	0	5.8	6.8	1	7.8	5.2	2.6	0.49230769	0.98461538	1.47692308	0.77574344	0.22425656	0.25497688	14417	1737	6.8	0
AT1G78180	12	96.0766667	3.39833333	14.5	89.9275	9.31083333	9.58333333	9.61805208	1.89228819	11.5103403	7.67356019	3.83678009	0.49273722	0.98547445	1.47821167	0.77594547	0.22405453	0.25476727	14417	1738	5.08276282	0
AT4G14310	34	92.5529412	7.44235294	11.4117647	84.7520588	15.2426471	14.8529412	13.5881734	3.2639814	16.8521548	11.2347699	5.61738495	0.49297923	0.98595847	1.4789377	0.7760592	0.2239408	0.25465803	14417	1739	4.16306706	0
AT5G01510	5	89.808	10.188	8.8	96	4	7	7.72	1.28	9	6	3	0.49306667	0.98613333	1.4792	0.77610027	0.22389973	0.25463141	14417	1740	6.03125	0
AT4G02210	13	98.1330769	1.86615385	12.6923077	94.7807692	5.21538462	7.46153846	8.07210355	1.38914793	9.46125148	6.30750099	3.15375049	0.49366971	0.98733943	1.48100914	0.7763833	0.2236167	0.2543296	14417	1741	5.81083078	0
AT3G61350	13	81.23	18.7646154	8.76923077	89.4215385	10.5723077	10.3076923	10.217297	2.08976095	12.307058	8.20470533	4.10235266	0.49368323	0.98736646	1.48104969	0.77638964	0.22361036	0.25434245	14417	1742	4.8892181	0
AT1G52370	43	90.7411628	9.25255814	14.8139535	83.8002326	16.1944186	16.255814	14.6224099	3.63253456	18.2549445	12.169963	6.08498149	0.49420824	0.98841647	1.48262471	0.77663569	0.22336431	0.25408263	14417	1743	4.02540145	0
AT3G09560	14	98.2142857	1.78571429	10.7142857	94.1578571	5.12714286	7.5	8.06183929	1.38453571	9.446375	6.29758333	3.14879167	0.49425294	0.98850588	1.48275881	0.77665662	0.22334338	0.25407887	14417	1744	5.82277452	0
AT3G17770	27	78.6307407	21.3611111	47.0740741	76.2344444	23.7559259	44.2592593	34.7408004	11.5141968	46.2549973	30.8366648	15.4183324	0.49429063	0.98858127	1.4828719	0.77667427	0.22332573	0.25407884	14417	1745	3.01721439	0
AT1G14420	13	100	0	8.53846154	98.4615385	1.53846154	6.23076923	7.13491124	1.09585799	8.23076923	5.48717949	2.74358974	0.49479335	0.98958671	1.48438006	0.77690952	0.22309048	0.25383122	14417	1746	6.51079914	0
AT2G21630	2	100	0	11.5	89.89	10.1	10	9.989	2.01	11.999	7.99933333	3.99966667	0.49488792	0.98977584	1.48466376	0.77695374	0.22304626	0.25380094	14417	1747	4.96965174	0
AT4G01650	2	87.5	12.5	4	89.89	10.1	10	9.989	2.01	11.999	7.99933333	3.99966667	0.49488792	0.98977584	1.48466376	0.77695374	0.22304626	0.25382097	14417	1748	4.96965174	0
AT4G39270	2	100	0	17.5	89.89	10.1	10	9.989	2.01	11.999	7.99933333	3.99966667	0.49488792	0.98977584	1.48466376	0.77695374	0.22304626	0.25384101	14417	1749	4.96965174	0
AT2G46970	11	100	0	7.45454545	100	0	5.81818182	6.81818182	1	7.81818182	5.21212121	2.60606061	0.49489077	0.98978154	1.4846723	0.77695507	0.22304493	0.25385953	14417	1750	6.81818182	0
AT5G63960	14	92.295	7.70142857	12.2142857	91.2921429	8.70357143	9.14285714	9.3467102	1.7957551	11.1424653	7.4283102	3.7141551	0.49543684	0.99087369	1.48631053	0.77721021	0.22278979	0.25358916	14417	1751	5.20489135	0
AT4G02070	9	92.1622222	7.14222222	9.44444444	91.3555556	8.64	9.11111111	9.32350617	1.7872	11.1107062	7.40713745	3.70356872	0.4958014	0.99160279	1.48740419	0.77738035	0.22261965	0.25341552	14417	1752	5.21682306	0
AT5G24830	2	100	0	10.5	88.54	11.455	11	10.7394	2.26005	12.99945	8.6663	4.33315	0.49591447	0.99182895	1.48774342	0.77743309	0.22256691	0.25337549	14417	1753	4.75184177	0
AT5G53430	10	98.256	1.742	11.6	92.713	7.285	8.4	8.787892	1.61194	10.399832	6.93322133	3.46661067	0.49613349	0.99226698	1.48840046	0.7775352	0.2224648	0.25327924	14417	1754	5.45174882	0
AT5G57280	13	94.0469231	5.94461538	40.0769231	78.45	21.5415385	30.7692308	25.1384615	7.62816568	32.7666272	21.8444181	10.9222091	0.49672744	0.99345488	1.49018232	0.77781183	0.22218817	0.25298428	14417	1755	3.29547923	0
AT5G60940	12	97.25	2.7475	11.4166667	92.7075	7.29083333	8.41666667	8.80288125	1.61364514	10.4165264	6.94435093	3.47217546	0.49740213	0.99480427	1.4922064	0.77812556	0.22187444	0.25264701	14417	1756	5.45527702	0
AT3G17340	11	94.9281818	5.06818182	11.0909091	89.0445455	10.9490909	10.6363636	10.4711017	2.16458512	12.6356868	8.42379118	4.21189559	0.49757645	0.99515291	1.49272936	0.77820653	0.22179347	0.25257476	14417	1757	4.83746356	0
AT1G01660	4	91.6325	8.36	8.75	96.875	3.125	6.75	7.5390625	1.2109375	8.75	5.83333333	2.91666667	0.49877348	0.99754697	1.49632045	0.77876161	0.22123839	0.25196255	14417	1758	6.22580645	0
AT1G26900	5	88.934	11.056	22.4	84.048	15.942	16	14.44768	3.55072	17.9984	11.9989333	5.99946667	0.49974111	0.99948222	1.49922332	0.7792091	0.2207909	0.25147278	14417	1759	4.06894376	0
AT1G06560	1	100	0	15	0	7.14	14	1	1.9996	2.9996	1.99973333	0.99986667	0.49980001	0.99960002	1.49940003	0.7792363	0.2207637	0.25146166	14417	1760	0.50010002	0
AT1G64185	1	100	0	16	0	7.69	13	1	1.9997	2.9997	1.9998	0.9999	0.49985001	0.99970001	1.49955002	0.77925939	0.22074061	0.25145523	14417	1761	0.50007501	0
AT1G76560	2	100	0	5.5	90	10	10	10	2	12	8	4	0.5	1	1.5	0.77932864	0.22067136	0.25139621	14417	1762	5	0
AT4G12710	1	92.3	7.69	13	90	10	10	10	2	12	8	4	0.5	1	1.5	0.77932864	0.22067136	0.25141608	14417	1763	5	0
AT2G38570	7	89.3628571	10.6342857	9.57142857	100	0	5.85714286	6.85714286	1	7.85714286	5.23809524	2.61904762	0.5004329	1.0008658	1.5012987	0.77952836	0.22047164	0.25120838	14417	1764	6.85714286	0
AT4G27370	7	97.1428571	2.85714286	6.28571429	100	0	5.85714286	6.85714286	1	7.85714286	5.23809524	2.61904762	0.5004329	1.0008658	1.5012987	0.77952836	0.22047164	0.25122824	14417	1765	6.85714286	0
AT4G28230	3	93.3333333	6.66666667	11.6666667	91.07	8.92666667	9.33333333	9.49986667	1.83315556	11.3330222	7.55534815	3.77767407	0.50046036	1.00092072	1.50138109	0.77954102	0.22045898	0.25123367	14417	1766	5.18224798	0
AT5G13370	11	100	0	7.72727273	90.1509091	9.09090909	9.54545455	9.60531405	1.8677686	11.4730826	7.64872176	3.82436088	0.50050891	1.00101782	1.50152672	0.7795634	0.2204366	0.25122802	14417	1767	5.14266814	0
AT5G58350	24	89.265	10.7325	6.83333333	92.95875	7.04	8.33333333	8.7465625	1.58666667	10.3332292	6.88881944	3.44440972	0.50098704	1.00197408	1.50296112	0.77978369	0.22021631	0.2509968	14417	1768	5.51253939	0
AT1G27410	14	97.5885714	2.40785714	16.4285714	86.5857143	13.4092857	12.8571429	12.132449	2.72405102	14.8565	9.90433333	4.95216667	0.50124518	1.00249036	1.50373554	0.77990252	0.22009748	0.2508812	14417	1769	4.4538259	0
AT5G06620	9	100	0	5	94.2	5.79666667	7.77777778	8.32666667	1.45085185	9.77751852	6.51834568	3.25917284	0.50166483	1.00332967	1.5049945	0.78009553	0.21990447	0.25068101	14417	1770	5.73915707	0
AT5G55730	15	100	0	6.4	100	0	5.86666667	6.86666667	1	7.86666667	5.24444444	2.62222222	0.50178908	1.00357815	1.50536723	0.78015263	0.21984737	0.25063574	14417	1771	6.86666667	0
AT3G48700	2	16.775	83.22	17.5	47.32	52.675	7.5	4.549	4.950625	9.499625	6.33308333	3.16654167	0.50259142	1.00518284	1.50777426	0.78052097	0.21947903	0.2502356	14417	1772	0.91887388	0
AT5G43260	10	99.5	0.5	17.4	89.332	10.662	10.5	10.37986	2.11951	12.49937	8.33291333	4.16645667	0.50282422	1.00564844	1.50847266	0.78062771	0.21937229	0.25013369	14417	1773	4.8972923	0
AT1G13000	30	92.2803333	7.438	12.2	92.0866667	7.90933333	8.8	9.10362667	1.69602133	10.799648	7.19976533	3.59988267	0.50344529	1.00689059	1.51033588	0.78091216	0.21908784	0.24982911	14417	1774	5.36763689	0
AT2G45270	15	90.5126667	9.48266667	17	85.9413333	14.0526667	13.6	12.6880213	2.91116267	15.599184	10.399456	5.199728	0.50363512	1.00727024	1.51090536	0.78099901	0.21900099	0.24974982	14417	1775	4.35840342	0
AT1G67840	16	95.825	4.1725	10.3125	94.486875	5.51125	7.6875	8.26367852	1.42367734	9.68735586	6.45823724	3.22911862	0.50472259	1.00944517	1.51416776	0.78149578	0.21850422	0.24920302	14417	1776	5.80446023	0
AT5G48630	27	89.3933333	10.6003704	21.2962963	80.2707407	19.4748148	23.7777778	20.0865984	5.63067819	25.7172765	17.144851	8.57242551	0.5047508	1.00950161	1.51425241	0.78150865	0.21849135	0.24920805	14417	1777	3.56734974	0
AT5G51460	9	100	0	3.11111111	100	0	5.88888889	6.88888889	1	7.88888889	5.25925926	2.62962963	0.50495566	1.00991132	1.51486698	0.78160207	0.21839793	0.24912121	14417	1778	6.88888889	0
AT4G19160	8	99.375	0	17.25	86.76375	13.235	12.75	12.0623781	2.6874625	14.7498406	9.83322708	4.91661354	0.50533912	1.01067825	1.51601737	0.78177682	0.21822318	0.24894157	14417	1779	4.48838937	0
AT4G22120	10	100	0	12.4	100	0	5.9	6.9	1	7.9	5.26666667	2.63333333	0.50654008	1.01308017	1.51962025	0.78232303	0.21767697	0.24833812	14417	1780	6.9	0
AT3G56450	2	65	35	6.5	47.22	52.775	7.5	4.5415	4.958125	9.499625	6.33308333	3.16654167	0.50682593	1.01365186	1.52047779	0.7824528	0.2175472	0.24820972	14417	1781	0.91597126	0
AT4G20820	6	99.8116667	0.18666667	69.8333333	50	50	10.1666667	6.08333333	6.08333333	12.1666667	8.11111111	4.05555556	0.50694444	1.01388889	1.52083333	0.78250657	0.21749343	0.24816801	14417	1782	1	0
AT3G13224	23	82.3817391	17.613913	14.9130435	82.3669565	14.1486957	14.9130435	13.28342	3.11000113	16.3934212	10.9289474	5.46447372	0.50723468	1.01446936	1.52170404	0.7826382	0.2173618	0.24803745	14417	1783	4.2711946	0
AT5G09410	42	92.96	7.03547619	14.8571429	87.6252381	12.3690476	11.952381	11.4733023	2.47839569	13.951698	9.30113197	4.65056599	0.5072849	1.0145698	1.5218547	0.78266096	0.21733904	0.2480311	14417	1784	4.62932626	0
AT1G71696	9	100	0	5.77777778	94.5977778	5.40111111	7.66666667	8.2524963	1.41408519	9.66658148	6.44438765	3.22219383	0.50730295	1.0146059	1.52190885	0.78266914	0.21733086	0.2480414	14417	1785	5.83592586	0
AT3G54980	4	98.4375	1.5625	14.5	87.05	12.945	12.5	11.88125	2.618125	14.499375	9.66625	4.833125	0.50756239	1.01512479	1.52268718	0.78278671	0.21721329	0.24792685	14417	1786	4.53807591	0
AT3G12100	17	98.3994118	1.59882353	11.5882353	89.8023529	10.1923529	10.2352941	10.1915349	2.0432173	12.2347522	8.1565015	4.07825075	0.50773743	1.01547487	1.5232123	0.78286598	0.21713402	0.24785599	14417	1787	4.98798387	0
AT1G73250	30	78.8303333	21.1613333	84.6333333	73.036	26.915	94.4333333	69.9703293	26.4167317	96.387061	64.2580407	32.1290203	0.50780014	1.01560027	1.52340041	0.78289437	0.21710563	0.24784321	14417	1788	2.64871257	0
AT5G41910	8	100	0	5.625	97.5	2.5	6.625	7.459375	1.165625	8.625	5.75	2.875	0.50816746	1.01633492	1.52450238	0.78306058	0.21693942	0.24767308	14417	1789	6.39946381	0
AT5G49500	5	91.28	8.712	23	85.68	14.31	14	12.9952	3.0034	15.9986	10.6657333	5.33286667	0.50877092	1.01754184	1.52631276	0.78333332	0.21666668	0.24738129	14417	1790	4.32682959	0
AT1G17350	4	93.7175	6.28	22.25	90.1775	9.82	10	10.01775	1.982	11.99975	7.99983333	3.99991667	0.50900906	1.01801813	1.52702719	0.78344084	0.21655916	0.24727811	14417	1791	5.05436428	0
AT1G79020	9	99.4444444	0.55555556	14.2222222	86.9188889	13.0788889	12.6666667	12.0097259	2.65665926	14.6663852	9.77759012	4.88879506	0.50957651	1.01915302	1.52872953	0.78369678	0.21630322	0.24700543	14417	1792	4.52061207	0
AT5G09350	7	100	0	5.71428571	96.8228571	3.17428571	6.85714286	7.63928163	1.21766531	8.85694694	5.90463129	2.95231565	0.50960198	1.01920396	1.52880594	0.78370826	0.21629174	0.24701188	14417	1793	6.27371216	0
AT4G24090	9	92.6488889	7.34888889	9.55555556	94.1333333	5.86222222	7.88888889	8.42607407	1.4624642	9.88853827	6.59235885	3.29617942	0.51006197	1.02012394	1.53018591	0.78391545	0.21608455	0.24679481	14417	1794	5.76155922	0
AT1G72320	32	96.095	3.90125	13.40625	86.8746875	13.12	12.71875	12.0493743	2.6687	14.7180743	9.81204954	4.90602477	0.51015052	1.02030103	1.53045155	0.78395531	0.21604469	0.24676884	14417	1795	4.51507263	0
AT3G61530	2	93.18	6.815	22.5	85.71	14.28	14	12.9994	2.9992	15.9986	10.6657333	5.33286667	0.51060719	1.02121438	1.53182157	0.78416073	0.21583927	0.24655374	14417	1796	4.33428914	0
AT4G24100	1	100	0	13	85.71	14.28	14	12.9994	2.9992	15.9986	10.6657333	5.33286667	0.51060719	1.02121438	1.53182157	0.78416073	0.21583927	0.24657327	14417	1797	4.33428914	0
AT3G03130	7	80.4314286	19.56	26.8571429	76.8914286	23.1014286	40.4285714	32.0861061	10.3395776	42.4256837	28.2837891	14.1418946	0.51116258	1.02232516	1.53348774	0.78441025	0.21558975	0.24630775	14417	1798	3.10323183	0
AT2G28290	49	98.086383	1.91319149	7.91489362	90.52	9.41877551	9.79591837	9.86726531	1.92265556	11.7899209	7.85994724	3.92997362	0.51264031	1.02528062	1.53792093	0.78507246	0.21492754	0.24557064	14417	1799	5.13210245	0
AT1G51380	9	59.8744444	40.1211111	4.55555556	91.3222222	8.67222222	9.33333333	9.52340741	1.80940741	11.3328148	7.55520988	3.77760494	0.51273248	1.02546497	1.53819745	0.78511369	0.21488631	0.24554299	14417	1800	5.26327425	0
AT5G48830	12	97.2216667	2.7775	7.41666667	88.2616667	11.7308333	11.5	11.1500917	2.34904583	13.4991375	8.999425	4.4997125	0.51396252	1.02792503	1.54188755	0.78566293	0.21433707	0.2449348	14417	1801	4.74664713	0
AT1G02475	10	95.609	4.387	16.7	93.53	6.467	8.2	8.66946	1.530294	10.199754	6.799836	3.399918	0.51405562	1.02811124	1.54216686	0.78570444	0.21429556	0.24490679	14417	1802	5.66522511	0
AT2G17900	8	87.5875	12.41	8.375	94.865	5.1325	7.625	8.23345625	1.39135313	9.62480938	6.41653958	3.20826979	0.51448076	1.02896152	1.54344229	0.78589385	0.21410615	0.24470972	14417	1803	5.91758922	0
AT5G10700	12	95.2166667	4.77666667	31.4166667	79.9791667	20.0133333	25.6666667	21.5279861	6.13675556	27.6647417	18.4431611	9.22158056	0.51597149	1.03194298	1.54791446	0.78655641	0.21344359	0.24397179	14417	1804	3.50804035	0
AT5G58370	14	92.0578571	7.93714286	10.6428571	89.8935714	10.0978571	10.2857143	10.2461959	2.03863673	12.2848327	8.18988844	4.09494422	0.51629525	1.03259049	1.54888574	0.78669999	0.21330001	0.24382701	14417	1805	5.02600377	0
AT1G27210	13	89.2423077	10.7561538	11.7692308	94.2030769	5.79615385	7.92307692	8.46378225	1.45923373	9.92301598	6.61534398	3.30767199	0.51648471	1.03296942	1.54945413	0.78678396	0.21321604	0.24375035	14417	1806	5.80015531	0
AT2G28720	7	67.1257143	32.8685714	17.5714286	78.6871429	21.3071429	30.7142857	25.1681939	7.54433673	32.7125306	21.8083537	10.9041769	0.51762393	1.03524786	1.55287179	0.78728801	0.21271199	0.2431934	14417	1807	3.33603798	0
AT3G01310	18	97.1505556	2.84444444	38.4444444	82.4222222	17.5716667	19.3333333	16.934963	4.39718889	21.3321519	14.2214346	7.11071728	0.51775623	1.03551246	1.55326869	0.78734646	0.21265354	0.24314586	14417	1808	3.85131578	0
AT4G00440	27	100	0	10.7777778	96.2962963	3.7037037	7.11111111	7.84773663	1.26337449	9.11111111	6.07407407	3.03703704	0.51791908	1.03583816	1.55375724	0.78741837	0.21258163	0.24308291	14417	1809	6.21172638	0
AT1G47820	4	98.075	1.9225	8.5	91.1475	8.8475	9.5	9.6590125	1.8405125	11.499525	7.66635	3.833175	0.51793929	1.03587857	1.55381786	0.78742729	0.21257271	0.24309199	14417	1810	5.24800158	0
AT4G21520	12	93.9491667	6.04833333	14.5	84.6241667	15.3708333	15.5833333	14.187266	3.39528819	17.5825542	11.7217028	5.86085139	0.51861082	1.03722164	1.55583245	0.78772353	0.21227647	0.24277248	14417	1811	4.17851598	0
AT4G30360	14	88.8864286	11.1064286	15.5	86.2985714	12.9035714	12.8571429	12.0955306	2.65903061	14.7545612	9.83637415	4.91818707	0.51886883	1.03773766	1.55660648	0.78783721	0.21216279	0.24266172	14417	1812	4.5488497	0
AT5G66010	35	92.5757143	7.41714286	20.2571429	83.6294286	16.362	17.1428571	15.3364735	3.80491429	19.1413878	12.7609252	6.38046259	0.51982509	1.03965017	1.55947526	0.78825793	0.21174207	0.24219973	14417	1813	4.03070143	0
AT1G45332	11	88.5190909	11.1781818	33.3636364	79.2981818	20.6945455	28.2727273	23.4197587	6.8509124	30.2706711	20.1804474	10.0902237	0.51996556	1.03993112	1.55989669	0.78831965	0.21168035	0.24214834	14417	1814	3.41848754	0
AT1G03440	3	93.8866667	6.11	11.6666667	100	0	6	7	1	8	5.33333333	2.66666667	0.52083333	1.04166667	1.5625	0.78870045	0.21129955	0.24173191	14417	1815	7	0
AT1G04540	11	93.9381818	6.06	3	100	0	6	7	1	8	5.33333333	2.66666667	0.52083333	1.04166667	1.5625	0.78870045	0.21129955	0.2417511	14417	1816	7	0
AT1G05690	3	100	0	6	100	0	6	7	1	8	5.33333333	2.66666667	0.52083333	1.04166667	1.5625	0.78870045	0.21129955	0.24177028	14417	1817	7	0
AT1G07520	1	100	0	4	100	0	6	7	1	8	5.33333333	2.66666667	0.52083333	1.04166667	1.5625	0.78870045	0.21129955	0.24178947	14417	1818	7	0
AT1G07600	2	100	0	12	100	0	6	7	1	8	5.33333333	2.66666667	0.52083333	1.04166667	1.5625	0.78870045	0.21129955	0.24180867	14417	1819	7	0
AT1G11900	1	100	0	3	100	0	6	7	1	8	5.33333333	2.66666667	0.52083333	1.04166667	1.5625	0.78870045	0.21129955	0.24182786	14417	1820	7	0
AT1G13210	1	100	0	14	100	0	6	7	1	8	5.33333333	2.66666667	0.52083333	1.04166667	1.5625	0.78870045	0.21129955	0.24184706	14417	1821	7	0
AT1G16220	1	100	0	14	100	0	6	7	1	8	5.33333333	2.66666667	0.52083333	1.04166667	1.5625	0.78870045	0.21129955	0.24186626	14417	1822	7	0
AT1G19490	2	79.165	20.83	5	100	0	6	7	1	8	5.33333333	2.66666667	0.52083333	1.04166667	1.5625	0.78870045	0.21129955	0.24188547	14417	1823	7	0
AT1G21840	3	100	0	3.33333333	100	0	6	7	1	8	5.33333333	2.66666667	0.52083333	1.04166667	1.5625	0.78870045	0.21129955	0.24190468	14417	1824	7	0
AT1G28530	2	100	0	9	100	0	6	7	1	8	5.33333333	2.66666667	0.52083333	1.04166667	1.5625	0.78870045	0.21129955	0.24192389	14417	1825	7	0
AT1G30020	1	80	20	5	100	0	6	7	1	8	5.33333333	2.66666667	0.52083333	1.04166667	1.5625	0.78870045	0.21129955	0.2419431	14417	1826	7	0
AT1G48400	1	100	0	2	100	0	6	7	1	8	5.33333333	2.66666667	0.52083333	1.04166667	1.5625	0.78870045	0.21129955	0.24196232	14417	1827	7	0
AT1G51645	3	100	0	7.66666667	100	0	6	7	1	8	5.33333333	2.66666667	0.52083333	1.04166667	1.5625	0.78870045	0.21129955	0.24198154	14417	1828	7	0
AT1G54730	3	100	0	5	100	0	6	7	1	8	5.33333333	2.66666667	0.52083333	1.04166667	1.5625	0.78870045	0.21129955	0.24200076	14417	1829	7	0
AT1G60590	4	100	0	1.75	100	0	6	7	1	8	5.33333333	2.66666667	0.52083333	1.04166667	1.5625	0.78870045	0.21129955	0.24201999	14417	1830	7	0
AT1G62370	1	100	0	4	100	0	6	7	1	8	5.33333333	2.66666667	0.52083333	1.04166667	1.5625	0.78870045	0.21129955	0.24203922	14417	1831	7	0
AT1G63020	3	96.2933333	3.70333333	12	100	0	6	7	1	8	5.33333333	2.66666667	0.52083333	1.04166667	1.5625	0.78870045	0.21129955	0.24205845	14417	1832	7	0
AT1G64625	1	100	0	3	100	0	6	7	1	8	5.33333333	2.66666667	0.52083333	1.04166667	1.5625	0.78870045	0.21129955	0.24207768	14417	1833	7	0
AT1G66970	4	100	0	2.5	50	50	10.5	6.25	6.25	12.5	8.33333333	4.16666667	0.52083333	1.04166667	1.5625	0.78870045	0.21129955	0.24209692	14417	1834	1	0
AT1G71810	4	86.665	13.33	8.75	100	0	6	7	1	8	5.33333333	2.66666667	0.52083333	1.04166667	1.5625	0.78870045	0.21129955	0.24211616	14417	1835	7	0
AT1G77360	1	100	0	9	100	0	6	7	1	8	5.33333333	2.66666667	0.52083333	1.04166667	1.5625	0.78870045	0.21129955	0.24213541	14417	1836	7	0
AT2G01755	1	100	0	6	100	0	6	7	1	8	5.33333333	2.66666667	0.52083333	1.04166667	1.5625	0.78870045	0.21129955	0.24215466	14417	1837	7	0
AT2G03980	1	97.05	2.94	34	100	0	6	7	1	8	5.33333333	2.66666667	0.52083333	1.04166667	1.5625	0.78870045	0.21129955	0.24217391	14417	1838	7	0
AT2G19930	2	100	0	2	100	0	6	7	1	8	5.33333333	2.66666667	0.52083333	1.04166667	1.5625	0.78870045	0.21129955	0.24219316	14417	1839	7	0
AT2G26860	2	100	0	10	100	0	6	7	1	8	5.33333333	2.66666667	0.52083333	1.04166667	1.5625	0.78870045	0.21129955	0.24221242	14417	1840	7	0
AT2G32250	2	100	0	6.5	100	0	6	7	1	8	5.33333333	2.66666667	0.52083333	1.04166667	1.5625	0.78870045	0.21129955	0.24223168	14417	1841	7	0
AT2G32280	4	100	0	9	100	0	6	7	1	8	5.33333333	2.66666667	0.52083333	1.04166667	1.5625	0.78870045	0.21129955	0.24225094	14417	1842	7	0
AT2G33260	1	100	0	13	100	0	6	7	1	8	5.33333333	2.66666667	0.52083333	1.04166667	1.5625	0.78870045	0.21129955	0.24227021	14417	1843	7	0
AT2G36360	1	100	0	4	100	0	6	7	1	8	5.33333333	2.66666667	0.52083333	1.04166667	1.5625	0.78870045	0.21129955	0.24228948	14417	1844	7	0
AT2G39830	1	100	0	7	100	0	6	7	1	8	5.33333333	2.66666667	0.52083333	1.04166667	1.5625	0.78870045	0.21129955	0.24230875	14417	1845	7	0
AT2G40640	1	100	0	4	100	0	6	7	1	8	5.33333333	2.66666667	0.52083333	1.04166667	1.5625	0.78870045	0.21129955	0.24232802	14417	1846	7	0
AT2G40900	1	100	0	3	100	0	6	7	1	8	5.33333333	2.66666667	0.52083333	1.04166667	1.5625	0.78870045	0.21129955	0.2423473	14417	1847	7	0
AT2G42280	1	100	0	16	100	0	6	7	1	8	5.33333333	2.66666667	0.52083333	1.04166667	1.5625	0.78870045	0.21129955	0.24236658	14417	1848	7	0
AT3G01750	8	79.16625	20.8325	3.625	100	0	6	7	1	8	5.33333333	2.66666667	0.52083333	1.04166667	1.5625	0.78870045	0.21129955	0.24238587	14417	1849	7	0
AT3G02010	1	100	0	4	100	0	6	7	1	8	5.33333333	2.66666667	0.52083333	1.04166667	1.5625	0.78870045	0.21129955	0.24240515	14417	1850	7	0
AT3G03700	1	100	0	2	100	0	6	7	1	8	5.33333333	2.66666667	0.52083333	1.04166667	1.5625	0.78870045	0.21129955	0.24242444	14417	1851	7	0
AT3G12060	1	92.3	7.69	13	100	0	6	7	1	8	5.33333333	2.66666667	0.52083333	1.04166667	1.5625	0.78870045	0.21129955	0.24244374	14417	1852	7	0
AT3G13700	1	100	0	9	100	0	6	7	1	8	5.33333333	2.66666667	0.52083333	1.04166667	1.5625	0.78870045	0.21129955	0.24246304	14417	1853	7	0
AT3G14470	2	100	0	4	100	0	6	7	1	8	5.33333333	2.66666667	0.52083333	1.04166667	1.5625	0.78870045	0.21129955	0.24248233	14417	1854	7	0
AT3G18100	1	85.71	14.28	7	100	0	6	7	1	8	5.33333333	2.66666667	0.52083333	1.04166667	1.5625	0.78870045	0.21129955	0.24250164	14417	1855	7	0
AT3G21890	1	100	0	12	100	0	6	7	1	8	5.33333333	2.66666667	0.52083333	1.04166667	1.5625	0.78870045	0.21129955	0.24252094	14417	1856	7	0
AT3G23150	1	100	0	18	100	0	6	7	1	8	5.33333333	2.66666667	0.52083333	1.04166667	1.5625	0.78870045	0.21129955	0.24254025	14417	1857	7	0
AT3G24630	3	100	0	4	100	0	6	7	1	8	5.33333333	2.66666667	0.52083333	1.04166667	1.5625	0.78870045	0.21129955	0.24255956	14417	1858	7	0
AT3G29760	1	84.61	15.38	13	100	0	6	7	1	8	5.33333333	2.66666667	0.52083333	1.04166667	1.5625	0.78870045	0.21129955	0.24257888	14417	1859	7	0
AT3G44490	1	100	0	3	100	0	6	7	1	8	5.33333333	2.66666667	0.52083333	1.04166667	1.5625	0.78870045	0.21129955	0.2425982	14417	1860	7	0
AT3G48340	2	100	0	1	100	0	6	7	1	8	5.33333333	2.66666667	0.52083333	1.04166667	1.5625	0.78870045	0.21129955	0.24261752	14417	1861	7	0
AT3G50940	3	100	0	2	100	0	6	7	1	8	5.33333333	2.66666667	0.52083333	1.04166667	1.5625	0.78870045	0.21129955	0.24263684	14417	1862	7	0
AT3G52050	1	100	0	2	100	0	6	7	1	8	5.33333333	2.66666667	0.52083333	1.04166667	1.5625	0.78870045	0.21129955	0.24265617	14417	1863	7	0
AT3G58930	2	100	0	16	100	0	6	7	1	8	5.33333333	2.66666667	0.52083333	1.04166667	1.5625	0.78870045	0.21129955	0.2426755	14417	1864	7	0
AT3G60130	3	100	0	3.66666667	100	0	6	7	1	8	5.33333333	2.66666667	0.52083333	1.04166667	1.5625	0.78870045	0.21129955	0.24269484	14417	1865	7	0
AT4G12670	1	100	0	16	100	0	6	7	1	8	5.33333333	2.66666667	0.52083333	1.04166667	1.5625	0.78870045	0.21129955	0.24271417	14417	1866	7	0
AT4G15430	2	100	0	4	100	0	6	7	1	8	5.33333333	2.66666667	0.52083333	1.04166667	1.5625	0.78870045	0.21129955	0.24273351	14417	1867	7	0
AT4G16250	3	100	0	8	100	0	6	7	1	8	5.33333333	2.66666667	0.52083333	1.04166667	1.5625	0.78870045	0.21129955	0.24275285	14417	1868	7	0
AT4G25360	6	100	0	4.83333333	100	0	6	7	1	8	5.33333333	2.66666667	0.52083333	1.04166667	1.5625	0.78870045	0.21129955	0.2427722	14417	1869	7	0
AT4G26255	2	100	0	1.5	100	0	6	7	1	8	5.33333333	2.66666667	0.52083333	1.04166667	1.5625	0.78870045	0.21129955	0.24279155	14417	1870	7	0
AT4G27740	1	100	0	1	100	0	6	7	1	8	5.33333333	2.66666667	0.52083333	1.04166667	1.5625	0.78870045	0.21129955	0.2428109	14417	1871	7	0
AT4G33470	2	100	0	1	100	0	6	7	1	8	5.33333333	2.66666667	0.52083333	1.04166667	1.5625	0.78870045	0.21129955	0.24283026	14417	1872	7	0
AT4G35270	2	100	0	3.5	100	0	6	7	1	8	5.33333333	2.66666667	0.52083333	1.04166667	1.5625	0.78870045	0.21129955	0.24284962	14417	1873	7	0
AT4G36010	2	100	0	12	100	0	6	7	1	8	5.33333333	2.66666667	0.52083333	1.04166667	1.5625	0.78870045	0.21129955	0.24286898	14417	1874	7	0
AT4G36270	8	91.4275	8.57125	6.375	100	0	6	7	1	8	5.33333333	2.66666667	0.52083333	1.04166667	1.5625	0.78870045	0.21129955	0.24288834	14417	1875	7	0
AT4G37430	2	100	0	3	100	0	6	7	1	8	5.33333333	2.66666667	0.52083333	1.04166667	1.5625	0.78870045	0.21129955	0.24290771	14417	1876	7	0
AT4G39500	3	100	0	1.33333333	100	0	6	7	1	8	5.33333333	2.66666667	0.52083333	1.04166667	1.5625	0.78870045	0.21129955	0.24292708	14417	1877	7	0
AT4G39940	8	100	0	11.625	100	0	6	7	1	8	5.33333333	2.66666667	0.52083333	1.04166667	1.5625	0.78870045	0.21129955	0.24294645	14417	1878	7	0
AT5G01670	3	100	0	9	100	0	6	7	1	8	5.33333333	2.66666667	0.52083333	1.04166667	1.5625	0.78870045	0.21129955	0.24296583	14417	1879	7	0
AT5G04890	2	100	0	45	100	0	6	7	1	8	5.33333333	2.66666667	0.52083333	1.04166667	1.5625	0.78870045	0.21129955	0.24298521	14417	1880	7	0
AT5G06850	1	100	0	11	100	0	6	7	1	8	5.33333333	2.66666667	0.52083333	1.04166667	1.5625	0.78870045	0.21129955	0.24300459	14417	1881	7	0
AT5G06950	1	100	0	15	100	0	6	7	1	8	5.33333333	2.66666667	0.52083333	1.04166667	1.5625	0.78870045	0.21129955	0.24302398	14417	1882	7	0
AT5G07710	2	100	0	4	100	0	6	7	1	8	5.33333333	2.66666667	0.52083333	1.04166667	1.5625	0.78870045	0.21129955	0.24304337	14417	1883	7	0
AT5G07860	1	100	0	2	100	0	6	7	1	8	5.33333333	2.66666667	0.52083333	1.04166667	1.5625	0.78870045	0.21129955	0.24306276	14417	1884	7	0
AT5G09220	1	100	0	12	100	0	6	7	1	8	5.33333333	2.66666667	0.52083333	1.04166667	1.5625	0.78870045	0.21129955	0.24308216	14417	1885	7	0
AT5G13290	5	100	0	5.2	100	0	6	7	1	8	5.33333333	2.66666667	0.52083333	1.04166667	1.5625	0.78870045	0.21129955	0.24310155	14417	1886	7	0
AT5G13320	1				100	0	6	7	1	8	5.33333333	2.66666667	0.52083333	1.04166667	1.5625	0.78870045	0.21129955	0.24312096	14417	1887	7	0
AT5G18180	2	100	0	2	100	0	6	7	1	8	5.33333333	2.66666667	0.52083333	1.04166667	1.5625	0.78870045	0.21129955	0.24314036	14417	1888	7	0
AT5G19240	2	100	0	6.5	100	0	6	7	1	8	5.33333333	2.66666667	0.52083333	1.04166667	1.5625	0.78870045	0.21129955	0.24315977	14417	1889	7	0
AT5G21482	1				100	0	6	7	1	8	5.33333333	2.66666667	0.52083333	1.04166667	1.5625	0.78870045	0.21129955	0.24317918	14417	1890	7	0
AT5G25470	1	88.88	11.11	9	100	0	6	7	1	8	5.33333333	2.66666667	0.52083333	1.04166667	1.5625	0.78870045	0.21129955	0.24319859	14417	1891	7	0
AT5G35995	2	100	0	7	100	0	6	7	1	8	5.33333333	2.66666667	0.52083333	1.04166667	1.5625	0.78870045	0.21129955	0.24321801	14417	1892	7	0
AT5G42700	2	70	30	5	100	0	6	7	1	8	5.33333333	2.66666667	0.52083333	1.04166667	1.5625	0.78870045	0.21129955	0.24323743	14417	1893	7	0
AT5G43870	3	100	0	5	100	0	6	7	1	8	5.33333333	2.66666667	0.52083333	1.04166667	1.5625	0.78870045	0.21129955	0.24325685	14417	1894	7	0
AT5G45760	3	100	0	6.33333333	100	0	6	7	1	8	5.33333333	2.66666667	0.52083333	1.04166667	1.5625	0.78870045	0.21129955	0.24327628	14417	1895	7	0
AT5G55550	2	100	0	9.5	100	0	6	7	1	8	5.33333333	2.66666667	0.52083333	1.04166667	1.5625	0.78870045	0.21129955	0.24329571	14417	1896	7	0
AT5G55620	3	95.2366667	0	5.66666667	100	0	6	7	1	8	5.33333333	2.66666667	0.52083333	1.04166667	1.5625	0.78870045	0.21129955	0.24331514	14417	1897	7	0
AT5G60100	2	100	0	3	100	0	6	7	1	8	5.33333333	2.66666667	0.52083333	1.04166667	1.5625	0.78870045	0.21129955	0.24333458	14417	1898	7	0
AT5G61420	2	100	0	10.5	100	0	6	7	1	8	5.33333333	2.66666667	0.52083333	1.04166667	1.5625	0.78870045	0.21129955	0.24335402	14417	1899	7	0
AT5G65060	1	100	0	10	100	0	6	7	1	8	5.33333333	2.66666667	0.52083333	1.04166667	1.5625	0.78870045	0.21129955	0.24337346	14417	1900	7	0
ATMG00140	1	100	0	14	100	0	6	7	1	8	5.33333333	2.66666667	0.52083333	1.04166667	1.5625	0.78870045	0.21129955	0.2433929	14417	1901	7	0
AT5G22750	8	93.91625	6.07875	11.125	88.5375	11.45375	11.375	11.0711406	2.30286406	13.3740047	8.91600313	4.45800156	0.52093046	1.04186093	1.56279139	0.78874303	0.21125697	0.24336331	14417	1902	4.80755282	0
AT4G09140	9	95.88	4.11555556	17	91.6966667	8.30222222	9.22222222	9.45647037	1.76564938	11.2221198	7.48141317	3.74070658	0.52140563	1.04281126	1.56421689	0.78895115	0.21104885	0.24314298	14417	1903	5.35580306	0
AT2G28320	42	93.877619	6.11857143	15.3571429	85.3333333	14.6602381	14.6904762	13.535873	3.15365879	16.6895318	11.1263545	5.56317727	0.52180427	1.04360854	1.56541281	0.78912556	0.21087444	0.24296146	14417	1904	4.29211717	0
AT3G25890	7	97.1428571	2.85714286	6.28571429	97.1428571	2.85714286	6.85714286	7.66122449	1.19591837	8.85714286	5.9047619	2.95238095	0.52248691	1.04497382	1.56746074	0.78942384	0.21057616	0.24263719	14417	1905	6.40614334	0
AT5G64190	12	96.83	3.16727273	7.36363636	93.7983333	6.2	8.16666667	8.66019722	1.50633333	10.1665306	6.77768704	3.38884352	0.52286932	1.04573864	1.56860795	0.78959071	0.21040929	0.24246429	14417	1906	5.74919046	0
AT2G23900	36	60.3102778	39.6833333	21.5833333	73.2825	24.1452778	58.3888889	43.7888375	15.0981594	58.8869969	39.2579979	19.628999	0.52291274	1.04582547	1.56873821	0.78960965	0.21039035	0.24246185	14417	1907	2.90027654	0
AT1G52510	12	92.5433333	7.45333333	11.6666667	95.2266667	3.10583333	7.08333333	7.74522222	1.21999653	8.96521875	5.9768125	2.98840625	0.52323424	1.04646848	1.56970272	0.78974981	0.21025019	0.24231969	14417	1908	6.34856087	0
AT3G56690	11	91.0463636	8.94454545	23.8181818	82.5690909	17.4218182	19.1818182	16.8382529	4.34182149	21.1800744	14.1200496	7.06002479	0.52327219	1.04654437	1.56981656	0.78976634	0.21023366	0.24232	14417	1909	3.87815412	0
AT2G45770	25	93.7408	6.2552	12.36	86.9092	13.0852	12.92	12.2286686	2.69060784	14.9192765	9.94618432	4.97309216	0.52379229	1.04758458	1.57137687	0.78999283	0.21000717	0.24207831	14417	1910	4.54494648	0
AT4G03250	8	99.21875	0.78125	11.5	88.44625	11.54625	11.5	11.1713188	2.32781875	13.4991375	8.999425	4.4997125	0.52415821	1.04831641	1.57247462	0.790152	0.209848	0.24191417	14417	1911	4.79905008	0
AT4G23570	35	84.9431429	15.0511429	12.5142857	84.5797143	15.414	15.7714286	14.3394292	3.431008	17.7704372	11.8469582	5.92347907	0.52438879	1.04877758	1.57316637	0.79025223	0.20974777	0.24181797	14417	1912	4.17936339	0
AT4G12110	23	90.5073913	9.48652174	19.173913	86.6773913	13.3182609	13.173913	12.4188042	2.75453611	15.1733403	10.1155602	5.05778009	0.52443293	1.04886586	1.57329878	0.7902714	0.2097286	0.24181519	14417	1913	4.50849206	0
AT2G37760	28	96.1278571	3.86892857	13.9642857	93.3567857	6.64035714	8.39285714	8.83530166	1.55731569	10.3926173	6.92841156	3.46420578	0.52482879	1.04965757	1.57448636	0.79044332	0.20955668	0.2416363	14417	1914	5.67341723	0
AT1G05830	9	100	0	13	92.8322222	7.16444444	8.66666667	9.04545926	1.62091852	10.6663778	7.11091852	3.55545926	0.52629599	1.05259197	1.57888796	0.79107905	0.20892095	0.24092252	14417	1915	5.58045278	0
AT2G17270	5	100	0	15.8	88.138	11.858	11.8	11.400284	2.399244	13.799528	9.19968533	4.59984267	0.52639132	1.05278264	1.57917396	0.79112028	0.20887972	0.24089424	14417	1916	4.75161509	0
AT4G13220	6	96.85	3.145	13.8333333	89.1133333	10.8816667	11	10.8024667	2.19698333	12.99945	8.6663	4.33315	0.52654628	1.05309256	1.57963884	0.79118728	0.20881272	0.24083624	14417	1917	4.91695431	0
AT4G37490	20	76.746	23.2495	10.35	83.546	16.4455	17.45	15.578777	3.86973975	19.4485168	12.9656778	6.48283892	0.52664329	1.05328658	1.57992988	0.79122921	0.20877079	0.24080715	14417	1918	4.0257945	0
AT5G01340	6	77.605	22.385	23.5	80.585	19.405	24.1666667	20.4747083	5.68954167	26.16425	17.4428333	8.72141667	0.52699386	1.05398771	1.58098157	0.79138064	0.20861936	0.24065173	14417	1919	3.59865689	0
AT5G19460	14	91.3835714	8.61071429	13.7142857	93.7857143	6.21142857	8.21428571	8.70382653	1.51022449	10.214051	6.80936735	3.40468367	0.52706447	1.05412894	1.58119341	0.79141112	0.20858888	0.24063582	14417	1920	5.76326671	0
AT4G03110	33	91.7633333	8.23545455	4.3030303	93.6790909	6.31878788	8.27272727	8.7498157	1.52273609	10.2725518	6.84836786	3.42418393	0.52793658	1.05587316	1.58380974	0.79178722	0.20821278	0.24022117	14417	1921	5.74611436	0
AT5G04810	46	91.0280435	8.67891304	15.6304348	85.8717391	14.0076087	14.0434783	13.059379	2.96715548	16.0265345	10.6843563	5.34217817	0.52794315	1.0558863	1.58382945	0.79179005	0.20820995	0.24023713	14417	1922	4.40131267	0
AT2G35020	12	84.6125	15.38	14.4166667	85.2575	14.735	14.9166667	13.7175771	3.19797083	16.9155479	11.2770319	5.63851597	0.52817626	1.05635252	1.58452879	0.79189044	0.20810956	0.24014051	14417	1923	4.28946285	0
AT1G67190	14	98.2142857	1.78571429	5.07142857	97.2921429	2.70642857	6.85714286	7.67146122	1.18558367	8.8570449	5.9046966	2.9523483	0.52863973	1.05727947	1.5859192	0.79208986	0.20791014	0.2399296	14417	1924	6.47061983	0
AT1G02420	4	97.6175	2.38	13.75	96.875	3.125	7	7.78125	1.21875	9	6	3	0.52880859	1.05761719	1.58642578	0.79216247	0.20783753	0.23986501	14417	1925	6.38461538	0
AT2G41710	23	98.9917391	1.00695652	11.2608696	98.8352174	0.62086957	6.26086957	7.18794405	1.03887183	8.22681588	5.48454392	2.74227196	0.52904526	1.05809053	1.58713579	0.79226417	0.20773583	0.23976683	14417	1926	6.91899021	0
AT3G54630	7	58.0342857	39.1028571	5.85714286	93.9885714	6.00714286	8.14285714	8.6533551	1.48915306	10.1425082	6.76167211	3.38083605	0.52922775	1.05845551	1.58768326	0.79234256	0.20765744	0.23969555	14417	1927	5.81092389	0
AT3G48390	8	97.22125	2.7775	5	84.89375	14.26625	14.625	13.4157109	3.08643906	16.50215	11.0014333	5.50071667	0.52981609	1.05963217	1.58944826	0.79259502	0.20740498	0.2394233	14417	1928	4.34666315	0
AT1G30410	5	100	0	6.4	97.5	2.5	6.8	7.63	1.17	8.8	5.86666667	2.93333333	0.53000189	1.06000379	1.59000568	0.79267468	0.20732532	0.23935051	14417	1929	6.52136752	0
AT2G21130	12	89.1416667	10.8491667	85.5	72.3933333	21.765	44.3333333	33.0943778	10.64915	43.7435278	29.1623519	14.5811759	0.53016396	1.06032792	1.59049187	0.79274413	0.20725587	0.23928949	14417	1930	3.10770135	0
AT1G28330	15	100	0	4.73333333	100	0	6.06666667	7.06666667	1	8.06666667	5.37777778	2.68888889	0.53039486	1.06078972	1.59118457	0.79284303	0.20715697	0.23919446	14417	1931	7.06666667	0
AT5G52530	11	76.6281818	23.3645455	28.7272727	80.2118182	19.78	25.4545455	21.4175537	6.03490909	27.4524628	18.3016419	9.15082094	0.53049375	1.0609875	1.59148125	0.79288537	0.20711463	0.23916473	14417	1932	3.54894389	0
AT1G02450	4	52.0825	47.915	4.25	90.225	9.7725	10.25	10.2480625	2.00168125	12.2497438	8.16649583	4.08324792	0.53057271	1.06114541	1.59171812	0.79291917	0.20708083	0.23914486	14417	1933	5.11972748	0
AT1G79190	17	93.7235294	6.27117647	12.5294118	88.6723529	11.3223529	11.4117647	11.1190803	2.29208028	13.4111606	8.9407737	4.47038685	0.53071688	1.06143376	1.59215064	0.79298086	0.20701914	0.23909276	14417	1934	4.85108676	0
AT1G45230	11	93.0236364	6.97272727	19.7272727	84.5836364	15.4081818	15.9090909	14.4564876	3.45130165	17.9077893	11.9385262	5.96926309	0.5310647	1.06212939	1.59319409	0.79312962	0.20687038	0.2389401	14417	1935	4.1887059	0
AT1G63650	14	100	0	11.0714286	100	0	6.07142857	7.07142857	1	8.07142857	5.38095238	2.69047619	0.5310788	1.06215761	1.59323641	0.79313565	0.20686435	0.23895227	14417	1936	7.07142857	0
AT3G47960	21	90.9766667	9.01761905	24.4285714	83.472381	16.1228571	17.1904762	15.3492998	3.77159592	19.1208957	12.7472638	6.3736319	0.53114075	1.0622815	1.59342225	0.79316213	0.20683787	0.23894083	14417	1937	4.06970951	0
AT3G04710	29	87.4162069	12.5751724	11.4827586	84.2113793	15.6365517	16.3103448	14.7351664	3.55037551	18.2855419	12.1903612	6.09518062	0.5312421	1.06248419	1.59372629	0.79320544	0.20679456	0.23890994	14417	1938	4.15031208	0
AT5G65240	19	100	0	6.73684211	97.4931579	1.75368421	6.63157895	7.46533573	1.11629695	8.58163269	5.72108846	2.86054423	0.53178667	1.06357333	1.59536	0.79343799	0.20656201	0.2386604	14417	1939	6.68758946	0
AT5G44600	8	90.1775	9.82125	9.25	94.09	5.90875	8.125	8.6448125	1.48008594	10.1248984	6.74993229	3.37496615	0.53194178	1.06388356	1.59582534	0.79350417	0.20649583	0.23860305	14417	1940	5.84075038	0
AT3G09370	8	94.39125	5.605	9.5	93.54875	6.44625	8.375	8.83470781	1.53987344	10.3745813	6.9163875	3.45819375	0.53206285	1.06412569	1.59618854	0.79355581	0.20644419	0.23856251	14417	1941	5.73729477	0
AT3G27330	12	94.3716667	5.62666667	81.6666667	75.8791667	24.1125	50.4166667	39.2557465	13.1567188	52.4124653	34.9416435	17.4708218	0.5326448	1.0652896	1.5979344	0.79380382	0.20619618	0.23829502	14417	1942	2.9837034	0
AT4G27690	25	92.7348	7.2584	27.48	81.7328	18.0884	21	18.163888	4.798564	22.962452	15.3083013	7.65415067	0.53267669	1.06535337	1.59803006	0.7938174	0.2061826	0.23829843	14417	1943	3.78527576	0
AT2G20770	16	95.5725	3.645625	6.1875	97.171875	2.82625	6.9375	7.74129883	1.19607109	8.93736992	5.95824661	2.97912331	0.53359241	1.06718483	1.60077724	0.7942069	0.2057931	0.23786732	14417	1944	6.47227315	0
AT1G30570	4	90.8325	9.165	7	95	5	7.75	8.3625	1.3875	9.75	6.5	3.25	0.53367788	1.06735577	1.60103365	0.79424321	0.20575679	0.23784442	14417	1945	6.02702703	0
AT4G35300	144	96.2130556	3.67756944	8.54861111	93.9398611	6.00451389	8.19444444	8.69784973	1.49203655	10.1898863	6.79325752	3.39662876	0.53398115	1.0679623	1.60194345	0.79437199	0.20562801	0.23771462	14417	1946	5.82951517	0
AT1G76130	14	95.5085714	3.97714286	11.5	96.2	3.79714286	7.28571429	8.00885714	1.27664898	9.28550612	6.19033742	3.09516871	0.53422193	1.06844386	1.60266579	0.79447416	0.20552584	0.23761556	14417	1947	6.27334316	0
AT1G24040	2	93.75	6.25	7	94.44	5.555	8	8.5552	1.4444	9.9996	6.6664	3.3332	0.53515622	1.07031244	1.60546867	0.79487006	0.20512994	0.23717687	14417	1948	5.92301302	0
AT1G72500	3	100	0	4	94.4433333	5.55333333	8	8.55546667	1.44426667	9.99973333	6.66648889	3.33324444	0.53524983	1.07049966	1.60574949	0.79490968	0.20509032	0.23715008	14417	1949	5.92374446	0
AT3G63340	15	98.5	1.5	9	94.4713333	5.52466667	8	8.55770667	1.44197333	9.99968	6.66645333	3.33322667	0.53654305	1.07308609	1.60962914	0.79545606	0.20454394	0.23653726	14417	1950	5.93471909	0
AT2G45630	12	94.1658333	5.83083333	11.25	88.81	10.6625	11.0833333	10.8431083	2.18176042	13.0248688	8.68324583	4.34162292	0.53724219	1.07448438	1.61172657	0.79575073	0.20424927	0.23621544	14417	1951	4.96988957	0
AT5G16480	12	91.3441667	8.65083333	10.75	95.0908333	4.90666667	7.75	8.36953958	1.38026667	9.74980625	6.49987083	3.24993542	0.53780472	1.07560945	1.61341417	0.79598746	0.20401254	0.23596059	14417	1952	6.06371202	0
AT1G73320	13	88.7923077	11.2038462	8.53846154	93.5007692	6.49769231	8.46153846	8.91160355	1.54980473	10.4614083	6.97427219	3.48713609	0.53815691	1.07631383	1.61447074	0.79613551	0.20386449	0.23580828	14417	1953	5.75014604	0
AT5G67030	70	84.6401429	15.354	12.0714286	89.1627143	10.8321429	11.1285714	10.9225363	2.20546276	13.1279991	8.7519994	4.3759997	0.53830335	1.07660671	1.61491006	0.79619703	0.20380297	0.23575603	14417	1954	4.95249186	0
AT5G56850	8	100	0	4.5	100	0	6.125	7.125	1	8.125	5.41666667	2.70833333	0.53878205	1.0775641	1.61634615	0.79639798	0.20360202	0.23554247	14417	1955	7.125	0
AT2G36200	35	84.1505714	15.8434286	16.8285714	82.7888571	17.204	19.1714286	16.8718066	4.29825257	21.1700592	14.1133728	7.05668639	0.53913103	1.07826205	1.61739308	0.79654433	0.20345567	0.23539205	14417	1956	3.9252711	0
AT2G02955	11	94.5454545	5.45454545	6.36363636	97.9545455	2.04545455	6.72727273	7.58966942	1.13760331	8.72727273	5.81818182	2.90909091	0.53937268	1.07874536	1.61811804	0.7966456	0.2033544	0.23529377	14417	1957	6.67163095	0
AT3G13740	7	91.4585714	8.53428571	17.2857143	81.8828571	18.11	21.1428571	18.3123755	4.82897143	23.1413469	15.4275646	7.71378231	0.53943276	1.07886553	1.61829829	0.79667077	0.20332923	0.23528353	14417	1958	3.79218966	0
AT4G18010	30	99.7916667	0	8.53333333	100	0	6.13333333	7.13333333	1	8.13333333	5.42222222	2.71111111	0.53998179	1.07996357	1.61994536	0.79690059	0.20309941	0.23503645	14417	1959	7.13333333	0
AT1G15440	20	85.83	14.162	22.5	81.586	18.406	21.9	18.867334	5.030914	23.898248	15.9321653	7.96608267	0.54074352	1.08148703	1.62223055	0.79721895	0.20278105	0.23468687	14417	1960	3.75027957	0
AT1G01790	16	92	7.995	18.125	90.815625	9.180625	10	10.0815625	1.9180625	11.999625	7.99975	3.999875	0.54175984	1.08351968	1.62527952	0.7976428	0.2023572	0.23421514	14417	1961	5.25611783	0
AT5G41150	12	87.5941667	11.6433333	12.4166667	89.0733333	10.9208333	11.25	11.02075	2.22859375	13.2493438	8.83289583	4.41644792	0.54191807	1.08383614	1.62575421	0.79770869	0.20229131	0.23415767	14417	1962	4.9451588	0
AT4G28210	13	78.9492308	21.0438462	27.0769231	76.8384615	23.1530769	42.8461538	33.9223254	10.920203	44.8425284	29.8950189	14.9475095	0.54253847	1.08507693	1.6276154	0.79796681	0.20203319	0.23387767	14417	1963	3.10638232	0
AT5G59610	4	94.58	3.7475	26.25	89.3425	8.1525	9.75	9.71089375	1.79486875	11.5057625	7.67050833	3.83525417	0.54275055	1.08550111	1.62825166	0.79805496	0.20194504	0.2337944	14417	1964	5.41036427	0
AT4G38180	13	91.23	8.76384615	16.4615385	88.5607692	11.4330769	11.6923077	11.3547976	2.33679053	13.6915882	9.12772544	4.56386272	0.54338297	1.08676593	1.6301489	0.79831755	0.20168245	0.23350915	14417	1965	4.85914226	0
AT2G31170	18	85.065	14.9338889	6.11111111	94.6538889	4.14444444	7.61111111	8.20421265	1.31543827	9.51965093	6.34643395	3.17321698	0.54382378	1.08764756	1.63147135	0.79850034	0.20149966	0.23331625	14417	1966	6.23686632	0
AT1G48540	11	100	0	7.45454545	96.9690909	3.02909091	7.09090909	7.87599008	1.21479008	9.09078017	6.06052011	3.03026006	0.54383636	1.08767273	1.63150909	0.79850555	0.20149445	0.23332895	14417	1967	6.48341651	0
AT4G30690	10	95.172	4.824	14.2	91.672	8.322	9.5	9.70884	1.79059	11.49943	7.66628667	3.83314333	0.54420403	1.08840807	1.6326121	0.79865786	0.20134214	0.23317131	14417	1968	5.42214577	0
AT3G09070	5	100	0	8	94.642	5.356	8	8.57136	1.42848	9.99984	6.66656	3.33328	0.54424816	1.08849633	1.63274449	0.79867613	0.20132387	0.23316888	14417	1969	6.00033602	0
AT2G21210	6	100	0	7.33333333	100	0	6.16666667	7.16666667	1	8.16666667	5.44444444	2.72222222	0.54478458	1.08956916	1.63435374	0.79889808	0.20110192	0.23293054	14417	1970	7.16666667	0
AT2G24350	6	100	0	6.5	100	0	6.16666667	7.16666667	1	8.16666667	5.44444444	2.72222222	0.54478458	1.08956916	1.63435374	0.79889808	0.20110192	0.23294925	14417	1971	7.16666667	0
AT4G39470	12	90.9833333	9.00666667	32.8333333	79.9666667	20.0266667	26.8333333	22.4577222	6.37382222	28.8315444	19.2210296	9.61051481	0.54503734	1.09007469	1.63511203	0.79900256	0.20099744	0.23284693	14417	1972	3.52343091	0
AT1G34300	6	99.4033333	0	23.5	87.35	12.6416667	12.8333333	12.2099167	2.62234722	14.8322639	9.88817593	4.94408796	0.54514403	1.09028806	1.63543209	0.79904664	0.20095336	0.23281457	14417	1973	4.6561022	0
AT3G12820	4	67.29	32.7075	18.25	82.5875	17.4075	19.75	17.3110313	4.43798125	21.7490125	14.4993417	7.24967083	0.54523843	1.09047686	1.6357153	0.79908564	0.20091436	0.2327881	14417	1974	3.90065444	0
AT3G47940	5	97.022	2.972	20.8	88.032	11.962	12.2	11.739904	2.459364	14.199268	9.46617867	4.73308933	0.54613663	1.09227325	1.63840988	0.79945622	0.20054378	0.2323774	14417	1975	4.77355284	0
AT2G13420	6	97.9166667	2.08333333	7.83333333	88.2666667	11.7283333	12	11.592	2.4074	13.9994	9.33293333	4.66646667	0.54681439	1.09362877	1.64044316	0.79973532	0.20026468	0.23207265	14417	1976	4.81515328	0
AT5G15330	10	86.255	13.307	23.5	81.28	18.715	22.9	19.61312	5.285735	24.898855	16.5992367	8.29961833	0.54722352	1.09444704	1.64167057	0.79990359	0.20009641	0.2318963	14417	1977	3.71057573	0
AT1G09290	14	97.9871429	2.01071429	15.2857143	84.3878571	15.0957143	16	14.5020571	3.41531429	17.9173714	11.9449143	5.97245714	0.54742792	1.09485584	1.64228376	0.79998759	0.20001241	0.23181759	14417	1978	4.24618525	0
AT5G22370	26	87.6096154	12.385	13.9230769	84.5069231	15.4857692	16.3846154	14.8461343	3.53728373	18.383418	12.255612	6.12780602	0.54757002	1.09514004	1.64271006	0.80004596	0.19995404	0.23176857	14417	1979	4.19704368	0
AT5G04130	16	82.82375	17.1675	22.5	81.194375	18.8	23.1875	19.8269457	5.35925	25.1861957	16.7907971	8.39539857	0.54900301	1.09800601	1.64700902	0.80063349	0.19936651	0.23110613	14417	1980	3.6995747	0
AT1G69400	5	84	16	8.6	100	0	6.2	7.2	1	8.2	5.46666667	2.73333333	0.5495935	1.09918699	1.64878049	0.80087501	0.19912499	0.23084473	14417	1981	7.2	0
AT2G37930	5	100	0	7.4	100	0	6.2	7.2	1	8.2	5.46666667	2.73333333	0.5495935	1.09918699	1.64878049	0.80087501	0.19912499	0.23086329	14417	1982	7.2	0
AT2G45160	10	100	0	14.1	100	0	6.2	7.2	1	8.2	5.46666667	2.73333333	0.5495935	1.09918699	1.64878049	0.80087501	0.19912499	0.23088186	14417	1983	7.2	0
AT3G02290	5	100	0	3.5	100	0	6.2	7.2	1	8.2	5.46666667	2.73333333	0.5495935	1.09918699	1.64878049	0.80087501	0.19912499	0.23090043	14417	1984	7.2	0
AT4G23070	5	97.142	2.856	7.2	100	0	6.2	7.2	1	8.2	5.46666667	2.73333333	0.5495935	1.09918699	1.64878049	0.80087501	0.19912499	0.230919	14417	1985	7.2	0
AT5G51180	5	100	0	14.4	100	0	6.2	7.2	1	8.2	5.46666667	2.73333333	0.5495935	1.09918699	1.64878049	0.80087501	0.19912499	0.23093758	14417	1986	7.2	0
AT5G06180	3	100	0	12	93.3333333	6.66666667	8.66666667	9.08888889	1.57777778	10.6666667	7.11111111	3.55555556	0.55006944	1.10013889	1.65020833	0.80106942	0.19893058	0.23073066	14417	1987	5.76056338	0
AT5G20380	18	92.2166667	7.77777778	12.3888889	92.2838889	7.71277778	9.22222222	9.51062531	1.71128951	11.2219148	7.48127654	3.74063827	0.55047509	1.10095019	1.65142528	0.80123495	0.19876505	0.23055723	14417	1988	5.55757823	0
AT4G01800	95	85.1483158	14.7644211	18	84.1389474	15.8136842	16.9789474	15.2859076	3.68499712	18.9709047	12.6472698	6.3236349	0.5505069	1.10101381	1.65152071	0.80124792	0.19875208	0.23056073	14417	1989	4.14814642	0
AT1G56300	9	95.4566667	4.53666667	53.1111111	83.5022222	16.49	18.1111111	16.1231802	3.98652222	20.1097025	13.4064683	6.70323416	0.55051961	1.10103922	1.65155884	0.8012531	0.1987469	0.23057327	14417	1990	4.04442252	0
AT2G25290	17	100	0	5.17647059	96.5635294	3.43411765	7.29411765	8.04345744	1.25048858	9.29394602	6.19596401	3.09798201	0.55087989	1.10175977	1.65263966	0.80139996	0.19860004	0.23042144	14417	1991	6.43225181	0
AT1G73450	13	95.9176923	4.08076923	14.4615385	85.3830769	14.6107692	15.2307692	14.0044994	3.22533254	17.229832	11.4865546	5.74327732	0.55195366	1.10390732	1.65586098	0.80183691	0.19816309	0.22993298	14417	1992	4.34203271	0
AT3G15550	18	88.5955556	11.4022222	6.44444444	91.7338889	8.26222222	9.55555556	9.76568272	1.78950123	11.555184	7.70345597	3.85172798	0.5520612	1.1041224	1.65618361	0.80188061	0.19811939	0.22990078	14417	1993	5.45720926	0
AT5G45250	29	95.3244828	4.67344828	13.137931	89.9927586	9.73793103	10.5517241	10.4957876	2.02751962	12.5233073	8.3488715	4.17443575	0.55208047	1.10416093	1.6562414	0.80188843	0.19811157	0.2299102	14417	1994	5.17666391	0
AT2G30505	13	100	0	10.8461538	94.8284615	5.17076923	8	8.58627692	1.41366154	9.99993846	6.66662564	3.33331282	0.55276256	1.10552512	1.65828768	0.80216532	0.19783468	0.22960735	14417	1995	6.07378548	0
AT2G31320	19	97.5763158	2.42105263	12.6315789	88.0831579	11.9110526	12.2631579	11.8017767	2.46067119	14.2624479	9.50829862	4.75414931	0.55320537	1.10641074	1.65961612	0.80234484	0.19765516	0.22941748	14417	1996	4.79616162	0
AT5G08650	25	90.1736	9.8216	17.2	84.1364	15.7024	16.92	15.2358789	3.65684608	18.892725	12.59515	6.29757499	0.55366146	1.10732293	1.66098439	0.80252953	0.19747047	0.22922155	14417	1997	4.16639873	0
AT1G64628	8	93.86125	6.13375	14.75	87.7075	12.28625	12.625	12.0730719	2.55113906	14.6242109	9.74947396	4.87473698	0.55378447	1.10756894	1.66135341	0.80257931	0.19742069	0.22918223	14417	1998	4.73242406	0
[truncated: 12,418 more rows]
