# Supplementary material for: Perturbation of Parentally Biased Gene Expression during Interspecific Hybridization
Source: PLoS One. 2015 Feb 26;10(2):e0117293. doi: 10.1371/journal.pone.0117293 (PMC4342222; doi:10.1371/journal.pone.0117293)
Supplement: S7 File — Identification of PEGs in Col-0 x C24. (DAT) [file pone.0117293.s017.dat]

Gene	SNP/Gene	Mean(%at9-ColxC24)	Mean(%C24-ColxC24)	Mean(Cov-ColxC24)	Mean(%at9-C24xCol)	Mean(%C24-C24xCol)	Mean(Cov-C24xCol)	#mom_reads_ColxC24	#dad_reads_ColxC24	Adjusted Read #	Expected #mom	Expected #dad	O-E Mom	O-E Dad	Chi-Sq	Chi-Dist	P-value	Benjamini P (q value)	# Rows	Count	#Mom:#Dad	Bias PEG
AT4G32208	1	0	0	8	0	100	2	1	1	2	1	1	0	0	0	0	1	1	10754	0	1	0
AT2G03230	3	50	50	5.3333333333	21.293333333	78.7	6.3333333333	3.6666666667	3.6666666667	7.3333333333	3.6666666667	3.6666666667	0	0	0	0	1	1.0000929973	10754	1	1	0
AT4G12140	2	49.995	49.995	6	33.33	66.665	10	3.9997	3.9997	7.9994	3.9997	3.9997	0	0	0	0	1	1.0001860119	10754	2	1	0
AT1G12170	1	50	50	6	100	0	3	4	4	8	4	4	0	0	0	0	1	1.0002790438	10754	3	1	0
AT1G69170	1	50	50	6	0	100	5	4	4	8	4	4	0	0	0	0	1	1.000372093	10754	4	1	0
AT2G28105	1	50	50	6	0	100	1	4	4	8	4	4	0	0	0	0	1	1.0004651595	10754	5	1	0
AT2G30560	1	50	50	6	70.58	29.41	17	4	4	8	4	4	0	0	0	0	1	1.0005582434	10754	6	1	0
AT3G02620	1	50	50	6	35.29	64.7	17	4	4	8	4	4	0	0	0	0	1	1.0006513446	10754	7	1	0
AT4G36515	1	50	50	6	15.38	84.61	13	4	4	8	4	4	0	0	0	0	1	1.0007444631	10754	8	1	0
AT5G15950	1	50	50	6	42.85	57.14	7	4	4	8	4	4	0	0	0	0	1	1.0008375989	10754	9	1	0
AT5G34871	2	50	50	6	7.69	90.38	27.5	4	4	8	4	4	0	0	0	0	1	1.000930752	10754	10	1	0
AT5G38520	1	50	50	6	0	100	2	4	4	8	4	4	0	0	0	0	1	1.0010239226	10754	11	1	0
AT5G43180	1	50	50	6	0	100	10	4	4	8	4	4	0	0	0	0	1	1.0011171104	10754	12	1	0
AT5G44480	1	50	50	6	100	0	1	4	4	8	4	4	0	0	0	0	1	1.0012103156	10754	13	1	0
AT5G57030	1	50	50	6				4	4	8	4	4	0	0	0	0	1	1.0013035382	10754	14	1	0
AT5G48250	2	49.995	49.995	7.5	32.5	67.5	4.5	4.749625	4.749625	9.49925	4.749625	4.749625	0	0	0	0	1	1.0013967781	10754	15	1	0
AT1G30400	1	50	50	8	70	30	10	5	5	10	5	5	0	0	0	0	1	1.0014900354	10754	16	1	0
AT1G74000	1	50	50	8	0	100	2	5	5	10	5	5	0	0	0	0	1	1.00158331	10754	17	1	0
AT2G34870	1	50	50	8	46.15	53.84	26	5	5	10	5	5	0	0	0	0	1	1.0016766021	10754	18	1	0
AT4G25050	1	50	50	8	37.5	62.5	8	5	5	10	5	5	0	0	0	0	1	1.0017699115	10754	19	1	0
AT5G53600	1	50	50	10	0	100	12	6	6	12	6	6	0	0	0	0	1	1.0018632383	10754	20	1	0
AT1G75690	1	50	50	14	25	71.87	32	8	8	16	8	8	0	0	0	0	1	1.0019565825	10754	21	1	0
AT5G49940	4	49.9775	50.015	22.5	11.1975	88.795	22.25	12.2449375	12.253375	24.4983125	12.24915625	12.24915625	1.4529859e-6	1.4529859e-6	2.9059718e-6	0.0013601461	0.9986398539	1.0006870098	10754	22	0.9993114142	0
AT5G49400	4	50.075	49.9175	32.25	3.145	96.85	32.25	17.1491875	17.09839375	34.24758125	17.123790625	17.123790625	0.000037667	0.000037667	0.0000753339	0.0069251619	0.9930748381	0.9952033183	10754	23	1.0029706738	0
AT5G14860	3	49.743333333	50.253333333	7.6666666667	51.006666667	48.986666667	9.6666666667	4.8136555556	4.8527555556	9.6664111111	4.8332055556	4.8332055556	0.0000790785	0.0000790785	0.0001581569	0.0100339687	0.9899660313	0.9921803076	10754	24	0.9919427221	0
AT5G43830	2	49.835	49.645	78	2.555	97.435	115	39.8713	39.7231	79.5944	39.7972	39.7972	0.0001379698	0.0001379698	0.0002759395	0.0132533918	0.9867466082	0.9890458594	10754	25	1.0037308266	0
AT5G42800	8	49.90125	49.95375	1744.75	0.08375	99.81125	3037.75	871.65205938	872.56805313	1744.2201125	872.11005625	872.11005625	0.0002405214	0.0002405214	0.0004810428	0.0174983504	0.9825016496	0.9848828057	10754	26	0.9989502323	0
AT5G43900	13	50.420769231	49.571538462	13.384615385	1.0984615385	98.900769231	5.9230769231	7.7486260355	7.6349597633	15.383585799	7.6917928994	7.6917928994	0.0004199288	0.0004199288	0.0008398576	0.0231196951	0.9768803049	0.9793391255	10754	27	1.0148876059	0
AT5G45020	32	50.4109375	49.4478125	11.25	3.3819354839	96.617419355	7.2903225806	6.6712304688	6.5628789063	13.234109375	6.6170546875	6.6170546875	0.0004435531	0.0004435531	0.0008871062	0.023760943	0.976239057	0.9787875087	10754	28	1.016509761	0
AT5G44250	23	50.313913043	49.472608696	16.304347826	3.7530434783	96.242608696	16.347826087	9.2033553875	9.0661862004	18.269541588	9.134770794	9.134770794	0.0005149386	0.0005149386	0.0010298773	0.0256010785	0.9743989215	0.9770336598	10754	29	1.0151297562	0
AT5G47760	13	49.738461538	50.255384615	43.692307692	1.2023076923	98.796923077	37.615384615	22.731881657	22.957737278	45.689618935	22.844809467	22.844809467	0.0005582314	0.0005582314	0.0011164628	0.026655166	0.973344834	0.9760677308	10754	30	0.9901621132	0
AT5G58830	2	49.2	50.79	8	54.165	45.83	5	4.936	5.0632	9.9992	4.9996	4.9996	0.0008090567	0.0008090567	0.0016181134	0.0320868759	0.9679131241	0.9707113435	10754	31	0.9748775478	0
AT1G78220	3	50.906666667	49.09	7	10.833333333	89.166666667	4.6666666667	4.5634666667	4.4363	8.9997666667	4.4998833333	4.4998833333	0.0008984322	0.0008984322	0.0017968645	0.0338117523	0.9661882477	0.9690718538	10754	32	1.0286650287	0
AT5G47820	6	49.24	50.758333333	10.166666667	0	100	7.3333333333	6.0060666667	6.1604305556	12.166497222	6.0832486111	6.0832486111	0.0009792552	0.0009792552	0.0019585103	0.0352989063	0.9647010937	0.9676705123	10754	33	0.9749426785	0
AT3G24790	2	50.905	49.09	8	20.235	79.755	17	5.0724	4.9272	9.9996	4.9998	4.9998	0.0010541942	0.0010541942	0.0021083883	0.036623747	0.963376253	0.9664317374	10754	34	1.0294690697	0
AT5G47020	6	50.386666667	49.366666667	23.5	0.475	99.523333333	20.333333333	12.840866667	12.601166667	25.442033333	12.721016667	12.721016667	0.0011291568	0.0011291568	0.0022583136	0.0379025779	0.9620974221	0.9652388914	10754	35	1.0190220482	0
AT5G44240	25	50.6068	48.816	8.88	3.0833333333	96.915416667	7.2083333333	5.49388384	5.3348608	10.82874464	5.41437232	5.41437232	0.0011676481	0.0011676481	0.0023352963	0.0385426924	0.9614573076	0.9646866847	10754	36	1.0298082829	0
AT5G47680	11	49.437272727	50.222727273	40	7.2736363636	92.72	27.727272727	20.774909091	21.089090909	41.864	20.932	20.932	0.0011789391	0.0011789391	0.0023578782	0.0387284492	0.9612715508	0.9645903011	10754	37	0.985102164	0
AT5G48560	5	51.068	48.926	7	0	100	7.4	4.57476	4.42482	8.99958	4.49979	4.49979	0.0012490585	0.0012490585	0.002498117	0.0398626033	0.9601373967	0.9635421393	10754	38	1.0338861242	0
AT5G45100	18	49.415	50.578333333	21.5	18.872222222	81.121666667	27	11.624225	11.874341667	23.498566667	11.749283333	11.749283333	0.0013311098	0.0013311098	0.0026622197	0.041149953	0.958850047	0.9623400285	10754	39	0.9789363761	0
AT5G46840	5	49.286	50.704	16.2	11.09	88.216	17	8.984332	9.214048	18.19838	9.09919	9.09919	0.001449839	0.001449839	0.0028996779	0.0429442574	0.9570557426	0.960628846	10754	40	0.9750689382	0
AT5G46750	14	49.536428571	50.455	36.357142857	5.2614285714	94.730714286	31.142857143	19.010030102	19.343996429	38.354026531	19.177013265	19.177013265	0.001454	0.001454	0.002908	0.0430057783	0.9569942217	0.9606567591	10754	41	0.9827354018	0
AT5G44100	6	50.518333333	49.475	32	5.9283333333	94.066666667	24	17.165866667	16.832	33.997866667	16.998933333	16.998933333	0.0016393227	0.0016393227	0.0032786455	0.0456614843	0.9543385157	0.9580803209	10754	42	1.0198352345	0
AT5G44040	12	51.005833333	48.988333333	10.25	0.9258333333	99.073333333	6.25	6.2280979167	6.0213041667	12.249402083	6.1247010417	6.1247010417	0.0017455405	0.0017455405	0.003491081	0.0471158891	0.9528841109	0.9567095256	10754	43	1.0343436811	0
AT5G49215	11	51.216363636	48.778181818	7.5454545455	0	100	3.8	4.864507438	4.6805355372	9.5450429752	4.7725214876	4.7725214876	0.0017729444	0.0017729444	0.0035458887	0.0474838598	0.9525161402	0.9564293718	10754	44	1.0393057374	0
AT2G14540	2	51.425	48.57	6	25	75	3	4.0855	3.9142	7.9997	3.99985	3.99985	0.0018340494	0.0018340494	0.0036680988	0.0482942174	0.9517057826	0.9557049197	10754	45	1.0437637321	0
AT3G27680	2	48.57	51.425	6	31.31	68.68	10	3.9142	4.0855	7.9997	3.99985	3.99985	0.0018340494	0.0018340494	0.0036680988	0.0482942174	0.9517057826	0.9557941712	10754	46	0.9580712275	0
AT4G09090	4	49.0375	50.96	14.75	31.2775	68.715	30	8.23303125	8.5166	16.74963125	8.374815625	8.374815625	0.0024003882	0.0024003882	0.0048007765	0.0552393328	0.9447606672	0.9489078374	10754	47	0.9667039957	0
AT5G49880	18	49.015555556	50.98	14.666666667	12.162941176	87.834705882	8.1176470588	8.1889481481	8.4770666667	16.666014815	8.3330074074	8.3330074074	0.0024904658	0.0024904658	0.0049809317	0.0562645618	0.9437354382	0.9479666451	10754	48	0.9660120028	0
AT5G46800	12	48.768333333	50.703333333	15.5	5.2991666667	94.474166667	34.5	8.5590916667	8.8590166667	17.418108333	8.7090541667	8.7090541667	0.0025822266	0.0025822266	0.0051644532	0.0572899639	0.9427100361	0.9470251031	10754	49	0.9661446624	0
AT5G42630	3	48.483333333	51.513333333	7.6666666667	0	100	2.6666666667	4.7170555556	4.9493555556	9.6664111111	4.8332055556	4.8332055556	0.0027912784	0.0027912784	0.0055825569	0.0595597288	0.9404402712	0.9448332096	10754	50	0.9530645965	0
AT5G47050	11	49.18	50.811818182	24.909090909	1.4409090909	98.554545455	42.818181818	13.250290909	13.656761983	26.907052893	13.453526446	13.453526446	0.0030701752	0.0030701752	0.0061403504	0.0624586178	0.9375413822	0.9420087848	10754	51	0.9702366436	0
AT5G46220	4	51.145	48.845	14	0	100	9.5	8.1603	7.8383	15.9986	7.9993	7.9993	0.0032404085	0.0032404085	0.0064808171	0.0641632049	0.9358367951	0.9403839371	10754	52	1.0410803363	0
AT5G45560	4	51.3525	48.6375	10.5	3.57	96.4275	7.5	6.3920125	6.1069375	12.49895	6.249475	6.249475	0.0032509833	0.0032509833	0.0065019666	0.0642675886	0.9357324114	0.9403669145	10754	53	1.046680517	0
AT5G17470	3	51.123333333	48.87	14.666666667	17.77	82.223333333	15	8.4980888889	8.1676	16.665688889	8.3328444444	8.3328444444	0.0032768794	0.0032768794	0.0065537588	0.0645224901	0.9354775099	0.9401986113	10754	54	1.0404634028	0
AT5G45710	13	51.730769231	48.263846154	7.0769230769	2.6369230769	97.362307692	5.7692307692	4.6609467456	4.4155952663	9.0765420118	4.5382710059	4.5382710059	0.0033160948	0.0033160948	0.0066321897	0.0649065745	0.9350934255	0.9399004297	10754	55	1.0555647573	0
AT3G01326	4	49.4225	50.57	55.75	26.5175	73.33	80.75	28.55304375	29.192775	57.74581875	28.872909375	28.872909375	0.0035435992	0.0035435992	0.0070871984	0.0670910532	0.9329089468	0.9377923737	10754	56	0.9780859733	0
AT5G45430	35	51.528	48.466857143	9.4571428571	3.76	96.239117647	4.8823529412	5.8730765714	5.5835799184	11.45665649	5.7283282449	5.7283282449	0.0036576253	0.0036576253	0.0073152505	0.0681593477	0.9318406523	0.9368060554	10754	57	1.051847857	0
AT5G46290	6	50.903333333	49.09	24.5	5.7216666667	94.271666667	38.333333333	13.471316667	13.02705	26.498366667	13.249183333	13.249183333	0.003724246	0.003724246	0.007448492	0.0687757549	0.9312242451	0.9362738904	10754	58	1.0341033977	0
AT5G47730	3	48.843333333	51.153333333	16	0	100	19.333333333	8.8149333333	9.1845333333	17.999466667	8.9997333333	8.9997333333	0.0037946724	0.0037946724	0.0075893449	0.0694213649	0.9305786351	0.9357122619	10754	59	0.9597584345	0
AT5G47640	4	50.51	49.48	77.25	1.55	98.445	62	40.018975	39.2233	79.242275	39.6211375	39.6211375	0.003994703	0.003994703	0.007989406	0.0712228457	0.9287771543	0.9339881725	10754	60	1.020285774	0
AT5G42480	3	48.406666667	51.583333333	11	6.6666666667	93.333333333	5.3333333333	6.3247333333	6.6741666667	12.9989	6.49945	6.49945	0.0046966918	0.0046966918	0.0093933836	0.0772096531	0.9227903469	0.9280545582	10754	61	0.9476439006	0
AT5G49480	7	51.92	48.077142857	8	30.738571429	69.254285714	14.142857143	5.1536	4.8461714286	9.9997714286	4.9998857143	4.9998857143	0.0047257243	0.0047257243	0.0094514487	0.077447172	0.922552828	0.9279024609	10754	62	1.0634374116	0
AT5G47530	2	50.96	49.035	29	0	100	32.5	15.7784	15.22015	30.99855	15.499275	15.499275	0.0050267361	0.0050267361	0.0100534723	0.0798676482	0.9201323518	0.9255545142	10754	63	1.0366783507	0
AT4G15020	5	52	48	8.6	0	100	3.4	5.472	5.128	10.6	5.3	5.3	0.0055818868	0.0055818868	0.0111637736	0.0841468982	0.9158531018	0.9213362261	10754	64	1.0670826833	0
AT5G48910	2	47.615	52.375	6.5	0	100	5.5	4.094975	4.404375	8.49935	4.249675	4.249675	0.0056315106	0.0056315106	0.0112630213	0.0845187142	0.9154812858	0.9210483439	10754	65	0.9297516674	0
AT5G45510	73	48.310410959	51.60739726	12.835616438	0.1683333333	99.831515152	10.378787879	7.2009390505	7.6241275661	14.825066617	7.4125333083	7.4125333083	0.0060400578	0.0060400578	0.0120801157	0.0875189148	0.9124810852	0.9181157925	10754	66	0.9444935159	0
AT5G48120	2	48.505	51.485	15.5	6.895	93.1	15.5	8.518275	8.980175	17.49845	8.749225	8.749225	0.0060963002	0.0060963002	0.0121926005	0.0879237941	0.9120762059	0.9177942845	10754	67	0.9485644768	0
AT5G45340	16	48.533125	51.46	17.9375	0	100	19.8125	9.7056292969	10.2306375	19.936266797	9.9681333984	9.9681333984	0.0069128693	0.0069128693	0.0138257386	0.093601846	0.906398154	0.912165988	10754	68	0.948682748	0
AT5G45400	16	51.983125	48.010625	10.5625	2.761875	97.235625	7.6875	6.4907175781	6.0711222656	12.561839844	6.2809199219	6.2809199219	0.0070077404	0.0070077404	0.0140154809	0.0942389712	0.9057610288	0.9116101173	10754	69	1.069113303	0
AT5G45428	20	52.4495	47.5455	7.65	13.524	86.4725	6.35	5.01238675	4.63723075	9.6496175	4.82480875	4.82480875	0.0072926219	0.0072926219	0.0145852439	0.0961262986	0.9038737014	0.9097957493	10754	70	1.0809008696	0
AT5G43150	4	47.41	52.5875	7	0	100	16	4.3187	4.681125	8.999825	4.4999125	4.4999125	0.0072974686	0.0072974686	0.0145949372	0.0961580809	0.9038419191	0.9098489186	10754	71	0.9225773719	0
AT5G47570	1	49.6	50.39	254	6.07	93.92	280	126.984	128.9906	255.9746	127.9873	127.9873	0.0078649279	0.0078649279	0.0157298559	0.0998079329	0.9001920671	0.9062596414	10754	72	0.9844438277	0
AT2G29500	2	52.19	47.8	10	41.66	58.33	9	6.219	5.78	11.999	5.9995	5.9995	0.0080307109	0.0080307109	0.0160614218	0.1008488	0.8991512	0.9052965083	10754	73	1.0759515571	0
AT5G47090	2	51.195	48.795	32.5	8.84	90.11	51.5	17.638375	16.858375	34.49675	17.248375	17.248375	0.008818222	0.008818222	0.017636444	0.1056502442	0.8943497558	0.9005465612	10754	74	1.0462678046	0
AT4G11810	7	46.662857143	53.331428571	5.7142857143	71.904285714	28.094285714	2.2857142857	3.6664489796	4.0475102041	7.7139591837	3.8569795918	3.8569795918	0.0094120058	0.0094120058	0.0188240116	0.1091277833	0.8908722167	0.8971289277	10754	75	0.9058529305	0
AT1G63105	3	47.5	52.5	10.333333333	0	100	7.6666666667	5.9083333333	6.425	12.333333333	6.1666666667	6.1666666667	0.0108220721	0.0108220721	0.0216441441	0.116962293	0.883037707	0.8893226729	10754	76	0.9195849546	0
AT5G48180	14	50.41	49.500714286	265	4.4235714286	95.545	243.71428571	134.5865	132.17689286	266.76339286	133.38169643	133.38169643	0.0108826899	0.0108826899	0.0217653799	0.117287044	0.882712956	0.8890788732	10754	77	1.0182301694	0
AT3G27997	4	46.665	53.3325	6.75	0	100	1.5	4.1498875	4.59994375	8.74983125	4.374915625	4.374915625	0.0115745448	0.0115745448	0.0231490897	0.12092999	0.87907001	0.8854925897	10754	78	0.9021604884	0
AT5G48385	3	51.083333333	48.906666667	54.666666667	0	100	46	28.925555556	27.735644444	56.6612	28.3306	28.3306	0.0124943387	0.0124943387	0.0249886775	0.1256047222	0.8743952778	0.8808662124	10754	79	1.0429018736	0
AT5G45600	20	46.98	53.0145	8.65	12.565	87.4335	8.25	5.06377	5.58575425	10.64952425	5.324762125	5.324762125	0.0127924756	0.0127924756	0.0255849511	0.1270818747	0.8729181253	0.8794605134	10754	80	0.9065508029	0
AT5G47060	1	50.32	49.01	153	0	100	47	77.9896	75.9853	153.9749	76.98745	76.98745	0.0130450433	0.0130450433	0.0260900867	0.1283194948	0.8716805052	0.8782959011	10754	81	1.0263774704	0
AT5G42220	3	52.876666667	47.12	9.6666666667	0	100	17	6.1114111111	5.5549333333	11.666344444	5.8331722222	5.8331722222	0.0132718316	0.0132718316	0.0265436632	0.1294203568	0.8705796432	0.8772688796	10754	82	1.1001772198	0
AT5G47620	13	53.03	46.966923077	8.9230769231	3.56	96.437692308	8.4615384615	5.7319076923	5.1908946746	10.922802367	5.4614011834	5.4614011834	0.0133983512	0.0133983512	0.0267967025	0.1300303079	0.8699696921	0.8767363948	10754	83	1.1042234627	0
AT5G64780	1	48.57	51.42	35	12.5	87.5	8	17.9995	18.997	36.9965	18.49825	18.49825	0.0134473024	0.0134473024	0.0268946049	0.1302655078	0.8697344922	0.8765815117	10754	84	0.9474917092	0
AT1G76820	2	47.02	52.97	9.5	32.14	67.855	9.5	5.4669	6.03215	11.49905	5.749525	5.749525	0.0138927808	0.0138927808	0.0277855616	0.1323860388	0.8676139612	0.8745262479	10754	85	0.9062937759	0
AT5G43430	35	51.785428571	48.208285714	23.628571429	4.18	95.815714286	19.6	13.23615698	12.390929224	25.627086204	12.813543102	12.813543102	0.0139385717	0.0139385717	0.0278771434	0.1326020164	0.8673979836	0.8743905058	10754	86	1.0682134277	0
AT5G42890	7	50.312857143	49.411428571	346.14285714	7.83	91.957142857	346	175.15436122	172.03413061	347.18849184	173.59424592	173.59424592	0.0140209703	0.0140209703	0.0280419406	0.1329897415	0.8670102585	0.8740815899	10754	87	1.0181372766	0
AT5G46760	5	52.128	47.866	18.8	0	100	10.4	10.800064	9.998808	20.798872	10.399436	10.399436	0.015433798	0.015433798	0.030867596	0.139463894	0.860536106	0.8676359726	10754	88	1.0801351521	0
AT5G48930	5	49.288	50.702	164	0.172	99.646	345.8	81.83232	84.15128	165.9836	82.9918	82.9918	0.0161991169	0.0161991169	0.0323982338	0.1428435802	0.8571564198	0.8643094364	10754	89	0.9724429622	0
AT5G45190	4	54.375	45.625	5.75	4.165	95.8325	6	4.1265625	3.6234375	7.75	3.875	3.875	0.0163312752	0.0163312752	0.0326625504	0.1434187908	0.8565812092	0.8638104205	10754	90	1.1388529539	0
AT5G43960	2	51.665	48.33	35	15.17	84.825	24.5	19.08275	17.9155	36.99825	18.499125	18.499125	0.0184126623	0.0184126623	0.0368253245	0.1521788799	0.8478211201	0.8550565812	10754	91	1.0651530797	0
AT5G43710	3	53.36	46.633333333	10	0	100	5	6.336	5.6633333333	11.999333333	5.9996666667	5.9996666667	0.0188543993	0.0188543993	0.0377087986	0.153970957	0.846029043	0.8533292373	10754	92	1.1187757504	0
AT5G45620	17	48.011176471	51.980588235	26.235294118	4.8941176471	95.101764706	25.588235294	13.595873356	14.637260208	28.233133564	14.116566782	14.116566782	0.0192059194	0.0192059194	0.0384118388	0.155381525	0.844618475	0.8519864065	10754	93	0.9288537037	0
AT4G13080	6	53.4	46.591666667	10.833333333	26.501666667	73.493333333	6.5	6.785	6.0474305556	12.832430556	6.4162152778	6.4162152778	0.0211966347	0.0211966347	0.0423932694	0.1631280521	0.8368719479	0.8442514942	10754	94	1.1219641032	0
AT5G44750	4	46.3075	53.6875	9.5	7.29	92.7075	7.25	5.3992125	6.1003125	11.499525	5.7497625	5.7497625	0.0213722397	0.0213722397	0.0427444794	0.1637928478	0.8362071522	0.8436599789	10754	95	0.8850714615	0
AT5G49160	6	53.121666667	46.871666667	13.666666667	7.936	92.06	13	8.2599611111	7.4057944444	15.665755556	7.8328777778	7.8328777778	0.0232864828	0.0232864828	0.0465729656	0.170862358	0.829137642	0.8366059488	10754	96	1.1153376148	0
AT5G44180	4	54.3225	45.6725	8	1.9225	98.075	5.75	5.3458	4.6538	9.9996	4.9998	4.9998	0.0239441578	0.0239441578	0.0478883155	0.1732206323	0.8267793677	0.8343047124	10754	97	1.1486956895	0
AT3G12880	5	45.712	54.284	8.4	0	100	1.8	4.839808	5.559856	10.399664	5.199832	5.199832	0.0249272055	0.0249272055	0.0498544109	0.1766831965	0.8233168035	0.8308885984	10754	98	0.8704916099	0
AT3G28990	1	52.94	47.05	17	45.45	54.54	11	9.9998	8.9985	18.9983	9.49915	9.49915	0.0263866159	0.0263866159	0.0527732318	0.1816939513	0.8183060487	0.8259092677	10754	99	1.1112741012	0
AT5G48610	14	46.296428571	53.697142857	11.357142857	8.2707142857	91.215	10.5	6.2579515306	7.0984612245	13.356412755	6.6782063776	6.6782063776	0.026446343	0.026446343	0.052892686	0.1818958746	0.8181041254	0.8257829702	10754	100	0.8815926907	0
AT5G46630	48	51.840208333	48.0175	38.270833333	1.0735416667	98.923333333	37.354166667	20.839679731	19.376697396	40.216377127	20.108188563	20.108188563	0.0266100214	0.0266100214	0.0532200428	0.1824480057	0.8175519943	0.8253031209	10754	101	1.0755021511	0
AT5G44080	12	52.92	47.075833333	17.583333333	3.475	96.521666667	22.583333333	10.3051	9.2775006944	19.582600694	9.7913003472	9.7913003472	0.026961698	0.026961698	0.053923396	0.1836282862	0.8163717138	0.8241890171	10754	102	1.1107625145	0
AT5G44000	6	52.856666667	47.136666667	18.833333333	1.515	98.483333333	11.333333333	10.954672222	9.8774055556	20.832077778	10.416038889	10.416038889	0.027853762	0.027853762	0.0557075239	0.1865862742	0.8134137258	0.8212798054	10754	103	1.1090637274	0
AT2G33780	5	53.58	46.412	13	45.352	54.64	35.6	7.9654	7.03356	14.99896	7.49948	7.49948	0.0289461998	0.0289461998	0.0578923996	0.1901413567	0.8098586433	0.8177671221	10754	104	1.1324848299	0
AT5G42790	2	50.9	49.09	181	5.82	94.17	201.5	93.129	89.8529	182.9819	91.49095	91.49095	0.0293275761	0.0293275761	0.0586551523	0.1913657069	0.8086342931	0.8166074925	10754	105	1.0364607041	0
AT5G49900	21	45.176666667	54.817619048	8.1428571429	7.773	92.225	8.05	4.6786714286	5.4637204082	10.142391837	5.0711959184	5.0711959184	0.0303824734	0.0303824734	0.0607649468	0.1947090295	0.8052909705	0.8133075786	10754	106	0.8563160409	0
AT5G48240	8	45.4	54.5925	9.125	6.24875	93.7475	7	5.14275	5.981565625	11.124315625	5.5621578125	5.5621578125	0.0316249411	0.0316249411	0.0632498822	0.1985687988	0.8014312012	0.8094854079	10754	107	0.8597665431	0
AT5G49830	5	45.878	54.116	11.2	3.246	96.75	9	6.138336	7.060992	13.199328	6.599664	6.599664	0.0322476301	0.0322476301	0.0644952602	0.2004728986	0.7995271014	0.8076380283	10754	108	0.8693305417	0
AT5G48600	9	44.124444444	55.871111111	6.2222222222	3.125	96.875	3.375	3.7455209877	4.4764246914	8.221945679	4.1109728395	4.1109728395	0.0324874576	0.0324874576	0.0649749153	0.2012010353	0.7987989647	0.8069783059	10754	109	0.8367215459	0
AT5G45250	1	53.84	46.15	13	18.18	81.81	11	7.9992	6.9995	14.9987	7.49935	7.49935	0.0333162237	0.0333162237	0.0666324475	0.2036954397	0.7963045603	0.8045339386	10754	110	1.1428244875	0
AT5G48840	1	53.84	46.15	13	8.33	91.66	12	7.9992	6.9995	14.9987	7.49935	7.49935	0.0333162237	0.0333162237	0.0666324475	0.2036954397	0.7963045603	0.8046095313	10754	111	1.1428244875	0
AT2G39420	1	46.15	53.84	13	0	100	5	6.9995	7.9992	14.9987	7.49935	7.49935	0.0333162237	0.0333162237	0.0666324475	0.2036954397	0.7963045603	0.8046851383	10754	112	0.8750250025	0
AT5G49945	4	52.9025	47.0925	22	6.5625	93.4375	17.25	12.63855	11.36035	23.9989	11.99945	11.99945	0.034038961	0.034038961	0.0680779219	0.2058438415	0.7941561585	0.8025895432	10754	113	1.1125141391	0
AT5G44280	20	43.309	54.688	6.8	8.9755	91.023	4.4	3.945012	4.718784	8.663796	4.331898	4.331898	0.0345531628	0.0345531628	0.0691063257	0.2073575603	0.7926424397	0.8011350373	10754	114	0.8360230093	0
AT4G04090	3	45.453333333	54.543333333	10.333333333	7.4066666667	92.59	5	5.6968444444	6.6361444444	12.332988889	6.1664944444	6.1664944444	0.0357692891	0.0357692891	0.0715385782	0.2108903552	0.7891096448	0.7976393571	10754	115	0.8584569688	0
AT5G47180	2	52.76	47.23	26	3.845	96.15	13	14.7176	13.2798	27.9974	13.9987	13.9987	0.0369189432	0.0369189432	0.0738378864	0.214171349	0.785828651	0.7943975666	10754	116	1.1082697029	0
AT5G42270	31	52.68516129	47.307419355	28.161290323	14.648387097	85.343548387	33.451612903	15.836821228	14.322379709	30.159200937	15.079600468	15.079600468	0.0380237713	0.0380237713	0.0760475425	0.2172731137	0.7827268863	0.7913363669	10754	117	1.1057395175	0
AT5G47370	1	54.54	45.45	11	0	100	18	6.9994	5.9995	12.9989	6.49945	6.49945	0.0384571006	0.0384571006	0.0769142012	0.2184764194	0.7815235806	0.790194113	10754	118	1.1666638887	0
AT2G32340	1	45.45	54.54	11	37.5	62.5	8	5.9995	6.9994	12.9989	6.49945	6.49945	0.0384571006	0.0384571006	0.0769142012	0.2184764194	0.7815235806	0.7902684142	10754	119	0.8571448981	0
AT5G45760	19	55.21	44.783684211	8.7894736842	18.762631579	81.235263158	6.3684210526	5.8526684211	4.9362501385	10.78891856	5.3944592798	5.3944592798	0.0389206047	0.0389206047	0.0778412094	0.2197554632	0.7802445368	0.7890492523	10754	120	1.1856506978	0
AT2G32550	3	54.793333333	45.2	10.333333333	24.223333333	75.77	28.666666667	6.6619777778	5.6706666667	12.332644444	6.1663222222	6.1663222222	0.0398413221	0.0398413221	0.0796826442	0.2222720571	0.7777279429	0.786578228	10754	121	1.1748138569	0
AT5G46740	16	54.00375	45.98875	14.25	12.29	87.705625	11.5625	8.695534375	7.553396875	16.24893125	8.124465625	8.124465625	0.0401404267	0.0401404267	0.0802808535	0.2230828328	0.7769171672	0.7858321309	10754	122	1.1512084588	0
AT1G78760	10	55.035	44.958	9.7	42.4225	57.575	3.75	6.338395	5.360926	11.699321	5.8496605	5.8496605	0.0408333802	0.0408333802	0.0816667605	0.2249487521	0.7750512479	0.784018542	10754	123	1.1823321195	0
AT5G47780	13	51.033076923	48.714615385	159.30769231	0.2469230769	99.594615385	145.84615385	82.29961716	78.606129586	160.90574675	80.452873373	80.452873373	0.0423908118	0.0423908118	0.0847816236	0.2290808675	0.7709191325	0.7799119803	10754	124	1.0469872718	0
AT5G49020	8	45.205	54.78875	11	2.0975	97.9	8.5	5.97255	7.0267625	12.9993125	6.49965625	6.49965625	0.0427470297	0.0427470297	0.0854940594	0.230014354	0.769985646	0.7790408916	10754	125	0.8499718042	0
AT4G08580	2	46.77	53.225	23.5	3.03	96.965	20.5	11.99095	13.507875	25.498825	12.7494125	12.7494125	0.0451209312	0.0451209312	0.0902418623	0.2361300973	0.7638699027	0.772925944	10754	126	0.8877006931	0
AT1G21970	1	55.55	44.44	9	0	80	5	5.9995	4.9996	10.9991	5.49955	5.49955	0.0454491736	0.0454491736	0.0908983471	0.2369618152	0.7630381848	0.7721570189	10754	127	1.1999959997	0
AT5G02570	1	55.55	44.44	9	33.33	66.66	6	5.9995	4.9996	10.9991	5.49955	5.49955	0.0454491736	0.0454491736	0.0908983471	0.2369618152	0.7630381848	0.7722296856	10754	128	1.1999959997	0
AT5G43280	1	55.55	44.44	9	0	100	4	5.9995	4.9996	10.9991	5.49955	5.49955	0.0454491736	0.0454491736	0.0908983471	0.2369618152	0.7630381848	0.7723023661	10754	129	1.1999959997	0
AT5G44670	1	55.55	44.44	9	0	100	16	5.9995	4.9996	10.9991	5.49955	5.49955	0.0454491736	0.0454491736	0.0908983471	0.2369618152	0.7630381848	0.7723750602	10754	130	1.1999959997	0
AT5G66350	1	55.55	44.44	9	0	100	3	5.9995	4.9996	10.9991	5.49955	5.49955	0.0454491736	0.0454491736	0.0908983471	0.2369618152	0.7630381848	0.772447768	10754	131	1.1999959997	0
AT1G54110	1	44.44	55.55	9	0	100	8	4.9996	5.9995	10.9991	5.49955	5.49955	0.0454491736	0.0454491736	0.0908983471	0.2369618152	0.7630381848	0.7725204895	10754	132	0.8333361113	0
AT2G01810	1	44.44	55.55	9	14.28	85.71	7	4.9996	5.9995	10.9991	5.49955	5.49955	0.0454491736	0.0454491736	0.0908983471	0.2369618152	0.7630381848	0.7725932247	10754	133	0.8333361113	0
AT2G25060	2	46.355	53.635	19	41.665	58.33	2.5	9.80745	11.19065	20.9981	10.49905	10.49905	0.0455575085	0.0455575085	0.0911150171	0.2372356006	0.7627643994	0.7723887336	10754	134	0.8763968134	0
AT5G49060	4	52.945	47.0475	28.5	0.8325	99.165	27	16.089325	14.4085375	30.4978625	15.24893125	15.24893125	0.0463154856	0.0463154856	0.0926309711	0.2391413076	0.7608586924	0.7705315358	10754	135	1.1166521932	0
AT5G52530	8	55.48	44.51875	9.375	6.07625	93.9225	6.125	6.20125	5.1736328125	11.374882813	5.6874414063	5.6874414063	0.0464179325	0.0464179325	0.0928358649	0.2393975695	0.7606024305	0.77034456	10754	136	1.1986258447	0
AT5G45030	42	55.137142857	44.858333333	10.476190476	4.2657142857	95.734047619	5.7142857143	6.7762721088	5.6994444444	12.475716553	6.2378582766	6.2378582766	0.0464725939	0.0464725939	0.0929451879	0.2395341739	0.7604658261	0.7702787505	10754	137	1.1889355489	0
AT5G43130	13	55.357692308	44.636153846	9.7692307692	3.5123076923	96.486923077	5.4615384615	6.4080207101	5.3606088757	11.768629586	5.8843147929	5.8843147929	0.0466099958	0.0466099958	0.0932199916	0.2398771674	0.7601228326	0.7700038566	10754	138	1.19539046	0
AT5G47690	15	46.792	53.201333333	25.066666667	9.0886666667	90.905333333	21.933333333	12.729194667	14.335800889	27.064995556	13.532497778	13.532497778	0.0476849063	0.0476849063	0.0953698126	0.2425415704	0.7574584296	0.7673771034	10754	139	0.8879304871	0
AT5G45360	8	52.3625	47.62875	45.625	1.595	98.06125	36.875	24.890390625	22.730617188	47.621007813	23.810503906	23.810503906	0.0489765076	0.0489765076	0.0979530152	0.2456999371	0.7543000629	0.764249376	10754	140	1.095016049	0
AT5G42223	1	48.23	51.76	85	42.35	57.64	170	41.9955	44.996	86.9915	43.49575	43.49575	0.0517464364	0.0517464364	0.1034928729	0.2523223571	0.7476776429	0.7576109839	10754	141	0.9333162948	0
AT1G20735	1	57.14	42.85	7	33.33	66.66	12	4.9998	3.9995	8.9993	4.49965	4.49965	0.0555932178	0.0555932178	0.1111864356	0.2612025822	0.7387974178	0.7486833237	10754	142	1.2501062633	0
AT1G30460	1	57.14	42.85	7	25	75	8	4.9998	3.9995	8.9993	4.49965	4.49965	0.0555932178	0.0555932178	0.1111864356	0.2612025822	0.7387974178	0.748753881	10754	143	1.2501062633	0
AT1G77932	1	57.14	42.85	7	30	70	10	4.9998	3.9995	8.9993	4.49965	4.49965	0.0555932178	0.0555932178	0.1111864356	0.2612025822	0.7387974178	0.7488244516	10754	144	1.2501062633	0
AT2G15820	1	57.14	42.85	7	0	100	2	4.9998	3.9995	8.9993	4.49965	4.49965	0.0555932178	0.0555932178	0.1111864356	0.2612025822	0.7387974178	0.7488950355	10754	145	1.2501062633	0
AT2G22040	1	57.14	42.85	7	57.14	42.85	7	4.9998	3.9995	8.9993	4.49965	4.49965	0.0555932178	0.0555932178	0.1111864356	0.2612025822	0.7387974178	0.7489656326	10754	146	1.2501062633	0
AT3G15354	1	57.14	42.85	7	0	100	6	4.9998	3.9995	8.9993	4.49965	4.49965	0.0555932178	0.0555932178	0.1111864356	0.2612025822	0.7387974178	0.7490362432	10754	147	1.2501062633	0
AT5G48830	1	57.14	42.85	7	0	100	3	4.9998	3.9995	8.9993	4.49965	4.49965	0.0555932178	0.0555932178	0.1111864356	0.2612025822	0.7387974178	0.749106867	10754	148	1.2501062633	0
AT5G67640	1	57.14	42.85	7	25	75	4	4.9998	3.9995	8.9993	4.49965	4.49965	0.0555932178	0.0555932178	0.1111864356	0.2612025822	0.7387974178	0.7491775041	10754	149	1.2501062633	0
AT1G13710	1	42.85	57.14	7	80	20	5	3.9995	4.9998	8.9993	4.49965	4.49965	0.0555932178	0.0555932178	0.1111864356	0.2612025822	0.7387974178	0.7492481546	10754	150	0.7999319973	0
AT1G64107	1	42.85	57.14	7	67.85	32.14	28	3.9995	4.9998	8.9993	4.49965	4.49965	0.0555932178	0.0555932178	0.1111864356	0.2612025822	0.7387974178	0.7493188184	10754	151	0.7999319973	0
AT3G60140	1	42.85	57.14	7	33.33	66.66	3	3.9995	4.9998	8.9993	4.49965	4.49965	0.0555932178	0.0555932178	0.1111864356	0.2612025822	0.7387974178	0.7493894955	10754	152	0.7999319973	0
AT4G16690	1	42.85	57.14	7	10	90	10	3.9995	4.9998	8.9993	4.49965	4.49965	0.0555932178	0.0555932178	0.1111864356	0.2612025822	0.7387974178	0.7494601859	10754	153	0.7999319973	0
AT5G11220	2	42.85	57.14	7	50	50	8	3.9995	4.9998	8.9993	4.49965	4.49965	0.0555932178	0.0555932178	0.1111864356	0.2612025822	0.7387974178	0.7495308897	10754	154	0.7999319973	0
AT5G42450	1	42.85	57.14	7				3.9995	4.9998	8.9993	4.49965	4.49965	0.0555932178	0.0555932178	0.1111864356	0.2612025822	0.7387974178	0.7496016069	10754	155	0.7999319973	0
AT5G47970	10	55.988	44.005	9.4	13.944	86.054	7.2	6.262872	5.13647	11.399342	5.699671	5.699671	0.0556515221	0.0556515221	0.1113030441	0.2613345124	0.7386654876	0.7495384652	10754	156	1.2192949633	0
AT5G49210	5	47.008	52.984	33.6	7.284	92.71	17.4	16.794688	18.802624	35.597312	17.798656	17.798656	0.0566307785	0.0566307785	0.1132615569	0.2635389788	0.7364610212	0.7473720696	10754	157	0.8932097988	0
AT5G17110	3	45.05	54.94	13.333333333	0	100	150.33333333	7.0066666667	8.3253333333	15.332	7.666	7.666	0.0567075978	0.0567075978	0.1134151955	0.2637110114	0.7362889886	0.7472680052	10754	158	0.8416079436	0
AT5G47770	14	51.804285714	48.027857143	83.571428571	7.1128571429	92.790714286	39.357142857	44.293581633	41.137566327	85.431147959	42.71557398	42.71557398	0.0582950882	0.0582950882	0.1165901764	0.2672374462	0.7327625538	0.7437591792	10754	159	1.0767185711	0
AT5G49810	1	46.87	53.12	32	0	100	45	15.9984	17.9984	33.9968	16.9984	16.9984	0.0588290663	0.0588290663	0.1176581325	0.2684115548	0.7315884452	0.7426375438	10754	160	0.8888790115	0
AT5G43170	3	56.476666667	43.516666667	8.6666666667	0	100	8	5.8946444444	4.7714444444	10.666088889	5.3330444444	5.3330444444	0.0591396834	0.0591396834	0.1182793668	0.2690918005	0.7309081995	0.7420170657	10754	161	1.2354004145	0
AT1G64220	3	55.406666667	44.583333333	12	40.966666667	59.026666667	14	7.6488	6.35	13.9988	6.9994	6.9994	0.0602509301	0.0602509301	0.1205018602	0.2715091821	0.7284908179	0.7396327659	10754	162	1.2045354331	0
AT5G60440	3	58.886666667	41.11	5.3333333333	40	60	8.3333333333	4.1406222222	3.1925333333	7.3331555556	3.6665777778	3.6665777778	0.06128825	0.06128825	0.1225764999	0.2737433047	0.7262566953	0.7374340951	10754	163	1.2969707094	0
AT5G43850	11	52.15	47.651818182	63	5.9927272727	93.999090909	68.545454545	33.8545	31.020645455	64.875145455	32.437572727	32.437572727	0.0618937463	0.0618937463	0.1237874926	0.2750375922	0.7249624078	0.7361893988	10754	164	1.0913538227	0
AT5G47660	7	57.407142857	42.584285714	7.2857142857	11.904285714	88.094285714	6.7142857143	5.1825204082	4.1025693878	9.2850897959	4.642544898	4.642544898	0.0628046811	0.0628046811	0.1256093621	0.2769714391	0.7230285609	0.7342949423	10754	165	1.2632377221	0
AT5G46210	3	52.073333333	47.92	75.666666667	3.7566666667	96.233333333	44.333333333	40.402155556	37.259466667	77.661622222	38.830811111	38.830811111	0.0635867058	0.0635867058	0.1271734117	0.2786190648	0.7213809352	0.7326908366	10754	166	1.0843460514	0
AT5G09490	2	55.215	44.775	13.5	24.565	75.43	26.5	8.454025	7.044625	15.49865	7.749325	7.749325	0.0640832705	0.0640832705	0.128166541	0.2796593422	0.7203406578	0.7317033564	10754	167	1.2000674273	0
AT5G42320	6	55.616666667	44.375	12.166666667	1.2816666667	98.716666667	13	7.7666944444	6.3989583333	14.165652778	7.0828263889	7.0828263889	0.0660295046	0.0660295046	0.1320590091	0.2836933321	0.7163066679	0.7276744669	10754	168	1.2137435564	0
AT5G48440	2	41.425	58.57	6	0	83.33	3.5	3.4855	4.5142	7.9997	3.99985	3.99985	0.0661414609	0.0661414609	0.1322829219	0.2839233281	0.7160766719	0.7275095446	10754	169	0.7721190909	0
AT5G44110	46	43.265217391	56.728695652	9.0652173913	1.4015555556	98.596888889	7.0444444444	4.9220860113	6.1425795841	11.064665595	5.5323327977	5.5323327977	0.0673135825	0.0673135825	0.134627165	0.2863181346	0.7136818654	0.7251450095	10754	170	0.801306022	0
AT5G14840	2	58.33	41.665	6.5	0	100	7	4.79145	3.708225	8.499675	4.2498375	4.2498375	0.0690247804	0.0690247804	0.1380495608	0.2897722365	0.7102277635	0.7217036161	10754	171	1.2921141516	0
AT1G14580	1	60	40	5				4	3	7	3.5	3.5	0.0714285714	0.0714285714	0.1428571429	0.2945430139	0.7054569861	0.7169234954	10754	172	1.3333333333	0
AT1G20480	1	60	40	5	0	100	2	4	3	7	3.5	3.5	0.0714285714	0.0714285714	0.1428571429	0.2945430139	0.7054569861	0.7169912512	10754	173	1.3333333333	0
AT1G29010	1	60	40	5	35.71	64.28	14	4	3	7	3.5	3.5	0.0714285714	0.0714285714	0.1428571429	0.2945430139	0.7054569861	0.7170590197	10754	174	1.3333333333	0
AT1G60570	1	60	40	5	0	100	11	4	3	7	3.5	3.5	0.0714285714	0.0714285714	0.1428571429	0.2945430139	0.7054569861	0.7171268011	10754	175	1.3333333333	0
AT1G80330	1	60	40	5	60	40	5	4	3	7	3.5	3.5	0.0714285714	0.0714285714	0.1428571429	0.2945430139	0.7054569861	0.7171945953	10754	176	1.3333333333	0
AT2G21350	1	60	40	5	0	100	3	4	3	7	3.5	3.5	0.0714285714	0.0714285714	0.1428571429	0.2945430139	0.7054569861	0.7172624023	10754	177	1.3333333333	0
AT2G27610	1	60	40	5				4	3	7	3.5	3.5	0.0714285714	0.0714285714	0.1428571429	0.2945430139	0.7054569861	0.7173302221	10754	178	1.3333333333	0
AT3G16630	1	60	40	5	0	100	1	4	3	7	3.5	3.5	0.0714285714	0.0714285714	0.1428571429	0.2945430139	0.7054569861	0.7173980547	10754	179	1.3333333333	0
AT3G26840	1	60	40	5	0	100	5	4	3	7	3.5	3.5	0.0714285714	0.0714285714	0.1428571429	0.2945430139	0.7054569861	0.7174659002	10754	180	1.3333333333	0
AT3G44020	2	60	40	5	0	100	6	4	3	7	3.5	3.5	0.0714285714	0.0714285714	0.1428571429	0.2945430139	0.7054569861	0.7175337585	10754	181	1.3333333333	0
AT3G46680	1	60	40	5	41.66	58.33	12	4	3	7	3.5	3.5	0.0714285714	0.0714285714	0.1428571429	0.2945430139	0.7054569861	0.7176016296	10754	182	1.3333333333	0
AT3G55030	1	60	40	5	9.09	90.9	11	4	3	7	3.5	3.5	0.0714285714	0.0714285714	0.1428571429	0.2945430139	0.7054569861	0.7176695136	10754	183	1.3333333333	0
AT3G56650	1	60	40	5	62.5	37.5	8	4	3	7	3.5	3.5	0.0714285714	0.0714285714	0.1428571429	0.2945430139	0.7054569861	0.7177374105	10754	184	1.3333333333	0
AT3G58760	2	60	40	5	0	100	17	4	3	7	3.5	3.5	0.0714285714	0.0714285714	0.1428571429	0.2945430139	0.7054569861	0.7178053201	10754	185	1.3333333333	0
AT5G08230	1	60	40	5				4	3	7	3.5	3.5	0.0714285714	0.0714285714	0.1428571429	0.2945430139	0.7054569861	0.7178732427	10754	186	1.3333333333	0
AT5G19420	1	60	40	5	0	100	5	4	3	7	3.5	3.5	0.0714285714	0.0714285714	0.1428571429	0.2945430139	0.7054569861	0.7179411781	10754	187	1.3333333333	0
AT5G20960	1	60	40	5	0	100	3	4	3	7	3.5	3.5	0.0714285714	0.0714285714	0.1428571429	0.2945430139	0.7054569861	0.7180091263	10754	188	1.3333333333	0
AT5G24318	1	60	40	5	20	80	5	4	3	7	3.5	3.5	0.0714285714	0.0714285714	0.1428571429	0.2945430139	0.7054569861	0.7180770874	10754	189	1.3333333333	0
AT5G48450	1	60	40	5	0	100	1	4	3	7	3.5	3.5	0.0714285714	0.0714285714	0.1428571429	0.2945430139	0.7054569861	0.7181450614	10754	190	1.3333333333	0
AT5G57100	1	60	40	5	0	100	3	4	3	7	3.5	3.5	0.0714285714	0.0714285714	0.1428571429	0.2945430139	0.7054569861	0.7182130482	10754	191	1.3333333333	0
AT5G63100	1	60	40	5	0	100	5	4	3	7	3.5	3.5	0.0714285714	0.0714285714	0.1428571429	0.2945430139	0.7054569861	0.718281048	10754	192	1.3333333333	0
AT1G10330	1	40	60	5	0	100	2	3	4	7	3.5	3.5	0.0714285714	0.0714285714	0.1428571429	0.2945430139	0.7054569861	0.7183490606	10754	193	0.75	0
AT1G13590	1	40	60	5	66.66	33.33	3	3	4	7	3.5	3.5	0.0714285714	0.0714285714	0.1428571429	0.2945430139	0.7054569861	0.718417086	10754	194	0.75	0
AT1G18350	1	40	60	5	14.28	85.71	14	3	4	7	3.5	3.5	0.0714285714	0.0714285714	0.1428571429	0.2945430139	0.7054569861	0.7184851244	10754	195	0.75	0
AT1G29910	1	40	60	5	0	100	13	3	4	7	3.5	3.5	0.0714285714	0.0714285714	0.1428571429	0.2945430139	0.7054569861	0.7185531757	10754	196	0.75	0
AT2G16570	1	40	60	5	20	80	5	3	4	7	3.5	3.5	0.0714285714	0.0714285714	0.1428571429	0.2945430139	0.7054569861	0.7186212398	10754	197	0.75	0
AT2G27700	2	40	60	5				3	4	7	3.5	3.5	0.0714285714	0.0714285714	0.1428571429	0.2945430139	0.7054569861	0.7186893168	10754	198	0.75	0
AT2G42100	1	40	60	5	20	80	5	3	4	7	3.5	3.5	0.0714285714	0.0714285714	0.1428571429	0.2945430139	0.7054569861	0.7187574068	10754	199	0.75	0
AT3G21110	1	40	60	5				3	4	7	3.5	3.5	0.0714285714	0.0714285714	0.1428571429	0.2945430139	0.7054569861	0.7188255096	10754	200	0.75	0
AT3G54630	1	40	60	5	0	100	3	3	4	7	3.5	3.5	0.0714285714	0.0714285714	0.1428571429	0.2945430139	0.7054569861	0.7188936254	10754	201	0.75	0
AT4G02780	1	40	60	5	50	50	4	3	4	7	3.5	3.5	0.0714285714	0.0714285714	0.1428571429	0.2945430139	0.7054569861	0.718961754	10754	202	0.75	0
AT4G08550	1	40	60	5	0	100	4	3	4	7	3.5	3.5	0.0714285714	0.0714285714	0.1428571429	0.2945430139	0.7054569861	0.7190298956	10754	203	0.75	0
AT5G10440	1	40	60	5	60	40	5	3	4	7	3.5	3.5	0.0714285714	0.0714285714	0.1428571429	0.2945430139	0.7054569861	0.7190980501	10754	204	0.75	0
AT5G13840	1	40	60	5	23.07	76.92	13	3	4	7	3.5	3.5	0.0714285714	0.0714285714	0.1428571429	0.2945430139	0.7054569861	0.7191662175	10754	205	0.75	0
AT5G36690	1	40	60	5	100	0	1	3	4	7	3.5	3.5	0.0714285714	0.0714285714	0.1428571429	0.2945430139	0.7054569861	0.7192343979	10754	206	0.75	0
AT5G43090	2	40	60	5	50	50	2	3	4	7	3.5	3.5	0.0714285714	0.0714285714	0.1428571429	0.2945430139	0.7054569861	0.7193025911	10754	207	0.75	0
AT5G44600	1	40	60	5	0	100	2	3	4	7	3.5	3.5	0.0714285714	0.0714285714	0.1428571429	0.2945430139	0.7054569861	0.7193707973	10754	208	0.75	0
AT5G46640	1	40	60	5	0	100	1	3	4	7	3.5	3.5	0.0714285714	0.0714285714	0.1428571429	0.2945430139	0.7054569861	0.7194390165	10754	209	0.75	0
AT2G24030	2	55	36.665	5.5	25	75	5.5	4.025	3.016575	7.041575	3.5207875	3.5207875	0.0722083469	0.0722083469	0.1444166938	0.2960708895	0.7039291105	0.7179489429	10754	210	1.3342946885	0
AT1G26761	5	58.852	41.142	6.2	10.388	89.608	9.4	4.648824	3.550804	8.199628	4.099814	4.099814	0.0735184523	0.0735184523	0.1470369046	0.2986167656	0.7013832344	0.7154202127	10754	211	1.3092313741	0
AT5G47940	15	58.327333333	41.670666667	6.8666666667	0.8263636364	99.172727273	5	5.0051435556	3.8613857778	8.8665293333	4.4332646667	4.4332646667	0.073770796	0.073770796	0.1475415921	0.2991041412	0.7008958588	0.7149908998	10754	212	1.296203965	0
AT5G46810	10	53.45	46.541	32.9	54.05	45.941	75.7	18.58505	16.311989	34.897039	17.4485195	17.4485195	0.0740292939	0.0740292939	0.1480585877	0.2996024119	0.7003975881	0.7145503901	10754	213	1.1393491008	0
AT1G20060	7	59.045714286	40.951428571	6.1428571429	52.735	47.26	5.25	4.6270938776	3.5155877551	8.1426816327	4.0713408163	4.0713408163	0.0758623458	0.0758623458	0.1517246917	0.3031074002	0.6968925998	0.7110420321	10754	214	1.316165091	0
AT5G46250	69	44.312463768	55.681304348	13.565217391	8.9785507246	91.018550725	9.5507246377	7.0110820416	8.5532899811	15.564372023	7.7821860113	7.7821860113	0.0764054382	0.0764054382	0.1528108764	0.3041364727	0.6958635273	0.7100594338	10754	215	0.8196941828	0
AT5G42350	1	54.16	45.83	24	0	100	5	13.9984	11.9992	25.9976	12.9988	12.9988	0.0768686463	0.0768686463	0.1537372927	0.3050108511	0.6949891489	0.7092345139	10754	216	1.1666111074	0
AT5G42770	10	41.997	57.997	7.7	3.888	96.11	6.3	4.233769	5.465769	9.699538	4.849769	4.849769	0.0782420771	0.0782420771	0.1564841542	0.3075856824	0.6924143176	0.7066739652	10754	217	0.7745971335	0
AT5G46420	4	55.38	44.6125	15.5	15.3125	84.6875	14	9.5839	7.9149375	17.4988375	8.74941875	8.74941875	0.0795891677	0.0795891677	0.1591783355	0.3100858676	0.6899141324	0.7041891211	10754	218	1.2108623726	0
AT5G42420	6	57.845	42.151666667	8.1666666667	0	100	7.6	5.7240083333	4.4423861111	10.166394444	5.0831972222	5.0831972222	0.0807835821	0.0807835821	0.1615671642	0.3122822535	0.6877177465	0.7020139199	10754	219	1.2884986109	0
AT5G42870	19	56.933684211	43.058947368	10.105263158	3.2163157895	96.783157895	5.4736842105	6.753298615	5.3512199446	12.10451856	6.0522592798	6.0522592798	0.0812020977	0.0812020977	0.1624041954	0.3130473902	0.6869526098	0.7012994461	10754	220	1.2620110339	0
AT5G46340	7	45.99	54	27.285714286	1.8842857143	98.112857143	24.142857143	13.5487	15.734285714	29.282985714	14.641492857	14.641492857	0.0815624636	0.0815624636	0.1631249273	0.3137043825	0.6862956175	0.7006952502	10754	221	0.8610940621	0
AT1G66130	2	58.33	41.66	7.5	56.345	43.645	8	5.37475	4.1245	9.49925	4.749625	4.749625	0.0822762356	0.0822762356	0.1645524712	0.3150007119	0.6849992881	0.6994381262	10754	222	1.3031276518	0
AT3G54710	6	60	40	5.6666666667	20.555	79.443333333	3.5	4.4	3.2666666667	7.6666666667	3.8333333333	3.8333333333	0.0837681159	0.0837681159	0.1675362319	0.3176892167	0.6823107833	0.6967591077	10754	223	1.3469387755	0
AT4G14690	5	55.232	44.758	17.4	28.098	71.892	53.4	10.610368	8.787892	19.39826	9.69913	9.69913	0.0856112551	0.0856112551	0.1712225102	0.3209723981	0.6790276019	0.6934722536	10754	224	1.2073848882	0
AT5G46540	15	54.779333333	45.048	19.933333333	6.4373333333	93.558	28.8	11.919347111	9.979568	21.898915111	10.949457556	10.949457556	0.0859116303	0.0859116303	0.1718232607	0.3215035242	0.6784964758	0.6929956407	10754	225	1.1943750582	0
AT5G43210	17	41.091764706	58.905882353	7.1176470588	8.3288235294	91.670588235	6.4705882353	3.924766782	5.1927128028	9.1174795848	4.5587397924	4.5587397924	0.0881651062	0.0881651062	0.1763302124	0.3254538468	0.6745461532	0.6890263422	10754	226	0.7558220397	0
AT1G11070	3	56.223333333	43.77	13.666666667	34.186666667	65.806666667	12.333333333	8.6838555556	6.9819	15.665755556	7.8328777778	7.8328777778	0.0924517398	0.0924517398	0.1849034796	0.332807302	0.667192698	0.6815797734	10754	227	1.2437668193	0
AT5G45472	3	40.736666667	59.256666667	7	0	100	6.6666666667	3.8515666667	5.1479666667	8.9995333333	4.4997666667	4.4997666667	0.0933744505	0.0933744505	0.1867489011	0.3343636333	0.6656363667	0.680054483	10754	228	0.7481724176	0
AT5G43880	3	56.666666667	43.333333333	12.666666667	7.69	92.306666667	6.3333333333	8.1777777778	6.4888888889	14.666666667	7.3333333333	7.3333333333	0.0972390572	0.0972390572	0.1944781145	0.3407846345	0.6592153655	0.6735583886	10754	229	1.2602739726	0
AT5G43990	9	60.618888889	39.376666667	5.8888888889	0	100	3.1111111111	4.5697790123	3.3188481481	7.8886271605	3.9443135802	3.9443135802	0.0991825317	0.0991825317	0.1983650634	0.3439562313	0.6560437687	0.6703814793	10754	230	1.3769171738	0
AT5G43020	14	55.407142857	44.392142857	18.214285714	0.7935714286	99.205714286	17.571428571	11.092015306	9.0857117347	20.177727041	10.08886352	10.08886352	0.0997449815	0.0997449815	0.199489963	0.3448671515	0.6551328485	0.669514269	10754	231	1.2208196375	0
AT5G47430	7	57.338571429	42.651428571	11	7.5242857143	89.752857143	11.285714286	7.3072428571	5.6916571429	12.9989	6.49945	6.49945	0.1003976183	0.1003976183	0.2007952365	0.3459202817	0.6540797183	0.6685015482	10754	232	1.2838515521	0
AT5G42920	3	39.046666667	60.95	5.6666666667	11.11	88.886666667	4	3.2126444444	4.4538333333	7.6664777778	3.8332388889	3.8332388889	0.1004731183	0.1004731183	0.2009462367	0.3460418473	0.6539581527	0.6684408302	10754	233	0.7213212089	0
AT5G49950	5	43.726	56.266	14.6	0	100	9.2	7.383996	9.214836	16.598832	8.299416	8.299416	0.10097021	0.10097021	0.20194042	0.3468408672	0.6531591328	0.6676875774	10754	234	0.8013160516	0
AT5G49910	6	47.183333333	52.808333333	66.333333333	14.186666667	85.206666667	91.666666667	32.298277778	36.029527778	68.327805556	34.163902778	34.163902778	0.1018781918	0.1018781918	0.2037563836	0.3482942657	0.6517057343	0.6662651836	10754	235	0.896439109	0
AT5G47080	4	40.8325	59.165	7.75	0	100	3.3333333333	4.16451875	5.5852875	9.74980625	4.874903125	4.874903125	0.1035191772	0.1035191772	0.2070383543	0.3509013186	0.6490986814	0.6636629797	10754	236	0.7456229872	0
AT4G32110	2	47.215	52.775	71	15.975	84.015	136	34.52265	38.47025	72.9929	36.49645	36.49645	0.106746997	0.106746997	0.2134939941	0.3559574773	0.6440425227	0.6585559845	10754	237	0.8973856422	0
AT5G44500	10	58.129	41.866	9.8	0	99	9.7	6.696642	5.102868	11.79951	5.899755	5.899755	0.107636485	0.107636485	0.2152729701	0.3573344737	0.6426655263	0.6572104479	10754	238	1.3123290667	0
AT5G59810	4	56.245	43.745	15.75	28.7025	70.5975	26.75	9.8585875	7.8898375	17.748425	8.8742125	8.8742125	0.1091921273	0.1091921273	0.2183842545	0.3597261973	0.6402738027	0.6548268639	10754	239	1.2495298541	0
AT1G10190	15	52.984666667	47.006666667	63.2	11.314	88.622	148.26666667	34.486309333	30.708213333	65.194522667	32.597261333	32.597261333	0.1094724587	0.1094724587	0.2189449175	0.3601549831	0.6398450169	0.6544505717	10754	240	1.1230321009	0
AT5G17320	2	61.665	38.33	5.5	0	100	6.5	4.391575	3.10815	7.499725	3.7498625	3.7498625	0.1098160086	0.1098160086	0.2196320173	0.3606795541	0.6393204459	0.6539762271	10754	241	1.412922478	0
AT5G27220	2	61.665	38.33	5.5	5	95	9	4.391575	3.10815	7.499725	3.7498625	3.7498625	0.1098160086	0.1098160086	0.2196320173	0.3606795541	0.6393204459	0.6540384394	10754	242	1.412922478	0
AT5G43330	13	53.142307692	46.745384615	56.230769231	16.533846154	83.456923077	70.307692308	30.882328402	27.285289349	58.167617751	29.083808876	29.083808876	0.111219012	0.111219012	0.222438024	0.3628114875	0.6371885125	0.6519194428	10754	243	1.1318307095	0
AT5G45610	11	58.540909091	41.451818182	9.2727272727	3.0290909091	96.969090909	4.9090909091	6.428338843	4.8437140496	11.272052893	5.6360264463	5.6360264463	0.1113832485	0.1113832485	0.2227664969	0.3630599766	0.6369400234	0.6517272132	10754	244	1.3271507726	0
AT5G45060	8	40.635	59.35875	8	0	100	2.8571428571	4.2508	5.7487	9.9995	4.99975	4.99975	0.11219083	0.11219083	0.2243816601	0.364278596	0.635721404	0.6505421999	10754	245	0.7394367422	0
AT1G63250	2	56.665	43.33	14.5	16.665	83.33	2.5	9.216425	7.28285	16.499275	8.2496375	8.2496375	0.1132992898	0.1132992898	0.2265985797	0.365942519	0.634057481	0.6489012325	10754	246	1.2654970238	0
AT1G65050	2	59.82	40.175	7.5	0	100	24	5.4865	4.013125	9.499625	4.7498125	4.7498125	0.1142589255	0.1142589255	0.228517851	0.3673749961	0.6326250039	0.6474968395	10754	247	1.3671390749	0
AT5G44090	2	56.405	43.585	16	25	75	2.5	10.0248	7.9736	17.9984	8.9992	8.9992	0.1168832074	0.1168832074	0.2337664148	0.3712549566	0.6287450434	0.6435869214	10754	248	1.2572489214	0
AT5G44010	9	40.508888889	59.483333333	8.1111111111	1.3888888889	98.611111111	5.1111111111	4.2857209877	5.8247592593	10.110480247	5.0552401235	5.0552401235	0.1171377988	0.1171377988	0.2342755976	0.3716284986	0.6283715014	0.6432657902	10754	249	0.7357765011	0
AT5G42970	8	46.50625	53.485	52.125	5.23125	94.765	46.75	25.241382813	28.87905625	54.120439063	27.060219531	27.060219531	0.1222520389	0.1222520389	0.2445040777	0.3790282083	0.6209717917	0.6357512041	10754	250	0.8740376622	0
AT5G43560	22	58.2	41.793181818	10.818181818	1.0281818182	98.97	19	7.2961818182	5.5212623967	12.817444215	6.4087221074	6.4087221074	0.1228926337	0.1228926337	0.2457852673	0.3799414384	0.6200585616	0.6348766802	10754	251	1.3214698549	0
AT1G66050	5	40.778	59.216	9	66.76	33.236	11.8	4.67002	6.32944	10.99946	5.49973	5.49973	0.1251731783	0.1251731783	0.2503463567	0.3831686974	0.6168313026	0.6316324346	10754	252	0.7378251472	0
AT3G49300	2	61.25	38.75	6.5	21.535	78.46	26.5	4.98125	3.51875	8.5	4.25	4.25	0.1258180147	0.1258180147	0.2516360294	0.3840745525	0.6159254475	0.6307649046	10754	253	1.4156305506	0
AT1G70300	3	61.11	38.886666667	6.6666666667	49.886666667	50.106666667	15	5.074	3.5924444444	8.6664444444	4.3332222222	4.3332222222	0.1266382585	0.1266382585	0.2532765171	0.385222628	0.614777372	0.6296491294	10754	254	1.4124087591	0
AT5G47810	15	59.422	40.572666667	8.8	2.6806666667	97.316666667	9.4	6.229136	4.5703946667	10.799530667	5.3997653333	5.3997653333	0.1273862215	0.1273862215	0.254772443	0.3862654788	0.6137345212	0.6286409221	10754	255	1.3629317497	0
AT5G47070	3	57.073333333	41.166666667	11.666666667	0	100	17.666666667	7.6585555556	5.8027777778	13.461333333	6.7306666667	6.7306666667	0.1279186495	0.1279186495	0.255837299	0.3870054809	0.6129945191	0.6279427566	10754	256	1.3198085208	0
AT5G46190	5	38.666	61.332	6.6	4.76	95.236	7.6	3.551956	5.047912	8.599868	4.299934	4.299934	0.1301115525	0.1301115525	0.260223105	0.3900330799	0.6099669201	0.6249008534	10754	257	0.7036485581	0
AT5G43070	17	54.755294118	45.237647059	30.647058824	10.098666667	89.892666667	35.933333333	17.780887197	14.864008304	32.644895502	16.322447751	16.322447751	0.1303141325	0.1303141325	0.260628265	0.3903111434	0.6096888566	0.624675492	10754	258	1.1962377061	0
AT5G42360	2	57.98	42.01	12	12.5	87.5	4	7.9576	6.0412	13.9988	6.9994	6.9994	0.131175135	0.131175135	0.26235027	0.3914899338	0.6085100662	0.6235271322	10754	259	1.317221744	0
AT5G43100	11	44.966363636	55.026363636	27.909090909	1.4018181818	98.595454545	31.727272727	13.549703306	16.357357851	29.907061157	14.953530579	14.953530579	0.1317903489	0.1317903489	0.2635806977	0.3923292293	0.6076707707	0.6227264597	10754	260	0.8283552533	0
AT2G19802	1	52.23	47.76	134	27.19	72.8	114	70.9882	64.9984	135.9866	67.9933	67.9933	0.1319163213	0.1319163213	0.2638326426	0.3925007798	0.6074992202	0.6226099889	10754	261	1.0921530376	0
AT5G48500	8	57.9775	42.015	12.125	10.39625	89.5975	13.625	8.029771875	6.09431875	14.124090625	7.0620453125	7.0620453125	0.1326095569	0.1326095569	0.2652191138	0.3934429866	0.6065570134	0.6217035954	10754	262	1.3175831794	0
AT5G42940	7	55.097142857	44.894285714	28	6.2514285714	92.875714286	39.142857143	16.4272	13.5704	29.9976	14.9988	14.9988	0.1360326533	0.1360326533	0.2720653066	0.3980502999	0.6019497001	0.6170400414	10754	263	1.2105170076	0
AT1G80960	3	63.333333333	36.666666667	5.3333333333	0	100	3.3333333333	4.3777777778	2.9555555556	7.3333333333	3.6666666667	3.6666666667	0.1379124579	0.1379124579	0.2758249158	0.4005491354	0.5994508646	0.6145371399	10754	264	1.4812030075	0
AT5G48680	2	55.48	44.51	25	20.19	79.805	17	14.87	12.1275	26.9975	13.49875	13.49875	0.1392963469	0.1392963469	0.2785926938	0.402374898	0.597625102	0.6127238389	10754	265	1.2261389404	0
AT5G45990	5	37.236	62.76	5.8	22.522	77.474	4.6	3.159688	4.64008	7.799768	3.899884	3.899884	0.1404888244	0.1404888244	0.2809776488	0.403938854	0.596061146	0.6111786388	10754	266	0.6809555008	0
AT5G45460	2	38.09	61.9	6.5	0	100	2	3.47585	5.0235	8.49935	4.249675	4.249675	0.1409061	0.1409061	0.2818122001	0.4044841107	0.5955158893	0.6106777795	10754	267	0.6919179855	0
AT5G49530	8	57.52125	42.47125	14.375	14.32625	85.67125	9.625	9.2686796875	7.1052421875	16.373921875	8.1869609375	8.1869609375	0.1429242747	0.1429242747	0.2858485494	0.407106757	0.592893243	0.6080463413	10754	268	1.3044846949	0
AT5G46170	1	58.33	41.66	12	16.66	83.33	12	7.9996	5.9992	13.9988	6.9994	6.9994	0.1429265423	0.1429265423	0.2858530846	0.4071096903	0.5928903097	0.6081013248	10754	269	1.3334444593	0
AT5G44200	20	56.0095	43.673	20.6	12.6595	87.02	27.8	12.537957	9.996638	22.534595	11.2672975	11.2672975	0.1432975001	0.1432975001	0.2865950003	0.4075891576	0.5924108424	0.6076675124	10754	270	1.2542173679	0
AT3G56030	2	63.33	36.665	5.5	0	100	1	4.48315	3.016575	7.499725	3.7498625	3.7498625	0.1433947398	0.1433947398	0.2867894797	0.4077147089	0.5922852911	0.6075966823	10754	271	1.4861722318	0
AT4G16330	11	43.288181818	56.708181818	17.909090909	0.8590909091	99.139090909	20.181818182	8.7525198347	11.155919835	19.908439669	9.9542198347	9.9542198347	0.145072433	0.145072433	0.290144866	0.4098722883	0.5901277117	0.6054410811	10754	272	0.7845628119	0
AT2G23970	1	55.17	44.82	29	24.19	75.8	62	16.9993	13.9978	30.9971	15.49855	15.49855	0.1453200824	0.1453200824	0.2906401647	0.4101894105	0.5898105895	0.6051734643	10754	273	1.2144265527	0
AT3G54925	2	59.335	40.655	10	27.775	72.22	6	6.9335	5.0655	11.999	5.9995	5.9995	0.1454047837	0.1454047837	0.2908095675	0.4102977931	0.5897022069	0.6051199936	10754	274	1.3687691245	0
AT5G49000	3	39.81	60.18	9	0	100	10	4.5829	6.4162	10.9991	5.49955	5.49955	0.1527847228	0.1527847228	0.3055694457	0.4195882375	0.5804117625	0.5956434864	10754	275	0.7142701287	0
AT5G47420	2	53.225	46.77	76	3.99	96	62	41.451	36.5452	77.9962	38.9981	38.9981	0.1542823473	0.1542823473	0.3085646947	0.4214377156	0.5785622844	0.5938021384	10754	276	1.1342392435	0
AT5G46070	2	55.085	44.905	32	0	100	23	18.6272	15.3696	33.9968	16.9984	16.9984	0.1560728916	0.1560728916	0.3121457831	0.4236335775	0.5763664225	0.5916048971	10754	277	1.211950864	0
AT2G19500	4	59.77	40.225	10	33.595	66.3975	24.25	6.977	5.0225	11.9995	5.99975	5.99975	0.1591762261	0.1591762261	0.3183524522	0.4274005529	0.5725994471	0.5877944305	10754	278	1.3891488303	0
AT5G37340	2	61.605	38.39	7.5	0	100	8	5.620375	3.87925	9.499625	4.7498125	4.7498125	0.1595597861	0.1595597861	0.3191195722	0.4278627692	0.5721372308	0.5873760172	10754	279	1.4488303151	0
AT5G48870	1	47.68	52.31	151	6.81	93.18	44	72.9968	79.9881	152.9849	76.49245	76.49245	0.1597486931	0.1597486931	0.3194973863	0.428090146	0.571909854	0.5871986414	10754	280	0.9125957486	0
AT1G47500	6	60.325	39.67	9.3333333333	50.243333333	49.75	12.333333333	6.6303333333	4.7025333333	11.332866667	5.6664333333	5.6664333333	0.1639661415	0.1639661415	0.3279322831	0.4331208212	0.5668791788	0.5820890565	10754	281	1.4099492472	0
AT5G46400	4	62.295	37.695	7	0	100	3.75	5.36065	3.63865	8.9993	4.49965	4.49965	0.164750814	0.164750814	0.3295016279	0.4340473049	0.5659526951	0.5811932088	10754	282	1.4732524425	0
AT2G24310	1	20	0	5	0	100	1	2	1	3	1.5	1.5	0.1666666667	0.1666666667	0.3333333333	0.4362971383	0.5637028617	0.5789380741	10754	283	2	0
AT1G60983	1	60	40	10	21.95	78.04	41	7	5	12	6	6	0.1666666667	0.1666666667	0.3333333333	0.4362971383	0.5637028617	0.5789933691	10754	284	1.4	0
AT4G14276	1	60	40	10	33.33	66.66	15	7	5	12	6	6	0.1666666667	0.1666666667	0.3333333333	0.4362971383	0.5637028617	0.5790486746	10754	285	1.4	0
AT5G45660	1	40	60	10	0	100	13	5	7	12	6	6	0.1666666667	0.1666666667	0.3333333333	0.4362971383	0.5637028617	0.5791039907	10754	286	0.7142857143	0
AT5G59105	1	40	60	10	0	100	17	5	7	12	6	6	0.1666666667	0.1666666667	0.3333333333	0.4362971383	0.5637028617	0.5791593173	10754	287	0.7142857143	0
AT4G32380	1	45.94	52.7	74	23.68	76.31	152	34.9956	39.998	74.9936	37.4968	37.4968	0.1668409422	0.1668409422	0.3336818843	0.4365009379	0.5634990621	0.5790052469	10754	288	0.8749337467	0
AT5G43930	4	38.54	61.4575	8	0	100	5.75	4.0832	5.9166	9.9998	4.9999	4.9999	0.1680711394	0.1680711394	0.3361422788	0.437935519	0.562064481	0.5775863764	10754	289	0.6901260859	0
AT2G19220	5	59.166	40.832	12	38.086	61.912	20.2	8.09992	5.89984	13.99976	6.99988	6.99988	0.172872678	0.172872678	0.3457453561	0.4434684812	0.5565315188	0.5719552708	10754	290	1.3729050279	0
AT1G07400	6	57.893333333	42.101666667	16	26.065	73.926666667	7.6666666667	10.262933333	7.7362666667	17.9992	8.9996	8.9996	0.1773424498	0.1773424498	0.3546848996	0.4485269721	0.5514730279	0.5668107562	10754	291	1.3266002551	0
AT5G49560	2	35	65	5.5	24.285	75.71	6	2.925	4.575	7.5	3.75	3.75	0.1815	0.1815	0.363	0.4531551853	0.5468448147	0.5621075451	10754	292	0.6393442623	0
AT3G48950	3	63.333333333	36.666666667	6.6666666667	52.936666667	47.053333333	15	5.2222222222	3.4444444444	8.6666666667	4.3333333333	4.3333333333	0.1823361823	0.1823361823	0.3646723647	0.4540772947	0.5459227053	0.5612133422	10754	293	1.5161290323	0
AT5G39840	2	64.285	35.71	6	0	100	3	4.8571	3.1426	7.9997	3.99985	3.99985	0.1837262804	0.1837262804	0.3674525607	0.4556038743	0.5443961257	0.5596975082	10754	294	1.5455673646	0
AT5G47010	3	40.956666667	59.033333333	13	0	100	11	6.3243666667	8.6743333333	14.9987	7.49935	7.49935	0.184094066	0.184094066	0.3681881319	0.4560064484	0.5439935516	0.5593370929	10754	295	0.7290896515	0
AT5G49890	46	58.269347826	41.723478261	15.304347826	7.7795652174	92.21673913	15.891304348	9.9177436673	7.3855062382	17.303249905	8.6516249527	8.6516249527	0.1852896546	0.1852896546	0.3705793092	0.4573113358	0.5426886642	0.5580487565	10754	296	1.3428657898	0
AT5G46860	8	54.84375	45.15	41.75	5.6975	94.29625	30.375	23.897265625	19.850125	43.747390625	21.873695313	21.873695313	0.1872037052	0.1872037052	0.3744074105	0.4593884011	0.5406115989	0.5559660643	10754	297	1.2038848937	0
AT5G49360	7	54.658571429	45.335714286	46.714285714	0	100	42.571428571	26.533361224	22.178255102	48.711616327	24.355808163	24.355808163	0.1946861013	0.1946861013	0.3893722025	0.4673704166	0.5326295834	0.5478097303	10754	298	1.1963682942	0
AT5G47830	4	41.835	58.155	16.5	6.5875	93.4075	17	7.902775	10.595575	18.49835	9.249175	9.249175	0.1959950979	0.1959950979	0.3919901959	0.4687448788	0.5312551212	0.5464483571	10754	299	0.7458561711	0
AT5G46300	10	43.591	56.402	26	0	100	22.5	12.33366	15.66452	27.99818	13.99909	13.99909	0.1981312417	0.1981312417	0.3962624835	0.4709741939	0.5290258061	0.5442073387	10754	300	0.7873627791	0
AT5G17100	3	33.333333333	66.666666667	5	0.7266666667	98.893333333	91	2.6666666667	4.3333333333	7	3.5	3.5	0.1984126984	0.1984126984	0.3968253968	0.4712666749	0.5287333251	0.5439584979	10754	301	0.6153846154	0
AT5G42640	3	39.996666667	59.996666667	11.666666667	25.113333333	74.88	9.3333333333	5.6662777778	7.9996111111	13.665888889	6.8329444444	6.8329444444	0.1991983284	0.1991983284	0.3983966567	0.4720815462	0.5279184538	0.5431721252	10754	302	0.7083191544	0
AT1G11950	1	62.5	37.5	8	27.27	72.72	11	6	4	10	5	5	0.2	0.2	0.4	0.4729107431	0.5270892569	0.542370861	10754	303	1.5	0
AT1G73603	1	62.5	37.5	8	0	100	2	6	4	10	5	5	0.2	0.2	0.4	0.4729107431	0.5270892569	0.5424227625	10754	304	1.5	0
AT1G76310	1	62.5	37.5	8	0	100	1	6	4	10	5	5	0.2	0.2	0.4	0.4729107431	0.5270892569	0.542474674	10754	305	1.5	0
AT5G01370	1	62.5	37.5	8	100	0	1	6	4	10	5	5	0.2	0.2	0.4	0.4729107431	0.5270892569	0.5425265954	10754	306	1.5	0
AT5G40040	1	62.5	37.5	8	32	68	25	6	4	10	5	5	0.2	0.2	0.4	0.4729107431	0.5270892569	0.5425785267	10754	307	1.5	0
AT5G42400	1	62.5	37.5	8	50	50	4	6	4	10	5	5	0.2	0.2	0.4	0.4729107431	0.5270892569	0.542630468	10754	308	1.5	0
AT5G03020	2	37.5	62.5	8	0	100	5.5	4	6	10	5	5	0.2	0.2	0.4	0.4729107431	0.5270892569	0.5426824192	10754	309	0.6666666667	0
AT5G48990	2	58.21	41.785	17	7.14	92.855	6	10.8957	8.10345	18.99915	9.499575	9.499575	0.2051844441	0.2051844441	0.4103688882	0.4782176684	0.5217823316	0.5372699344	10754	310	1.3445754586	0
AT1G62340	17	62.094117647	37.9	8.7058823529	33.972941176	66.022352941	11.647058824	6.4058408304	4.2995294118	10.705370242	5.3526851211	5.3526851211	0.2072113197	0.2072113197	0.4144226395	0.4802667592	0.5197332408	0.535211268	10754	311	1.4898934783	0
AT2G19510	9	37.562222222	62.432222222	8.4444444444	62.358888889	37.636666667	15.333333333	4.1719209877	6.272054321	10.443975309	5.2219876543	5.2219876543	0.2111533151	0.2111533151	0.4223066301	0.484211681	0.515788319	0.5311997302	10754	312	0.6651602129	0
AT3G27640	3	63.333333333	36.666666667	7.6666666667	39.813333333	60.183333333	11	5.8555555556	3.8111111111	9.6666666667	4.8333333333	4.8333333333	0.2161941252	0.2161941252	0.4323882503	0.4891806089	0.5108193911	0.5261327202	10754	313	1.5364431487	0
AT5G48655	3	41.253333333	58.736666667	16	1.96	98.036666667	14.666666667	7.6005333333	10.397866667	17.9984	8.9992	8.9992	0.2173824834	0.2173824834	0.4347649668	0.4903399336	0.5096600664	0.5249889228	10754	314	0.7309704555	0
AT5G44560	21	61.195238095	38.80047619	10.428571429	0	100	3.5238095238	7.3817891156	5.0463353741	12.42812449	6.2140622449	6.2140622449	0.2194355304	0.2194355304	0.4388710608	0.4923321499	0.5076678501	0.5229868819	10754	315	1.4628019282	0
AT5G42300	11	51.445454545	48.46	497.36363636	4.2754545455	95.640909091	399.36363636	256.87098347	242.02241818	498.89340165	249.44670083	249.44670083	0.2209689389	0.2209689389	0.4419378777	0.4938113957	0.5061886043	0.5215129575	10754	316	1.0613520243	0
AT1G71250	15	58.945333333	41.047333333	15.866666667	28.571428571	71.428571429	2.5714285714	10.352659556	7.5128435556	17.865503111	8.9327515556	8.9327515556	0.2257018698	0.2257018698	0.4514037396	0.4983309064	0.5016690936	0.5169061447	10754	317	1.377994827	0
AT5G45260	5	62.494	37.502	9	0	100	8.4	6.62446	4.37518	10.99964	5.49982	5.49982	0.2299739136	0.2299739136	0.4599478272	0.5023516428	0.4976483572	0.5128124217	10754	318	1.5140999913	0
AT5G09660	2	64.58	35.415	7	31.005	68.99	14.5	5.5206	3.47905	8.99965	4.499825	4.499825	0.2315604719	0.2315604719	0.4631209439	0.5038310034	0.4961689966	0.5113369803	10754	319	1.5868124919	0
AT5G49610	2	64.58	35.415	7	0	100	1	5.5206	3.47905	8.99965	4.499825	4.499825	0.2315604719	0.2315604719	0.4631209439	0.5038310034	0.4961689966	0.5113859871	10754	320	1.5868124919	0
AT2G48110	2	61.175	38.82	11	3.33	96.665	10	7.72925	5.2702	12.99945	6.499725	6.499725	0.2325839517	0.2325839517	0.4651679034	0.5047814012	0.4952185988	0.5104553639	10754	321	1.4665951956	0
AT2G44020	2	63.485	36.505	8	0	100	1	6.0788	3.9204	9.9992	4.9996	4.9996	0.2329531643	0.2329531643	0.4659063285	0.5051234982	0.4948765018	0.5101516392	10754	322	1.5505560657	0
AT5G45330	10	38.709	61.286	11	0.588	99.411	10.1	5.25799	7.74146	12.99945	6.499725	6.499725	0.237226315	0.237226315	0.47445263	0.5090541492	0.4909458508	0.5061481813	10754	323	0.6791987558	0
AT5G47490	6	40.131666667	59.861666667	14	9.5333333333	90.461666667	13.666666667	6.6184333333	9.3806333333	15.999066667	7.9995333333	7.9995333333	0.2384435605	0.2384435605	0.4768871209	0.5101642835	0.4898357165	0.5050520897	10754	324	0.7055422697	0
AT5G42650	11	41.479090909	58.515454545	18.454545455	2.3409090909	97.657272727	18.545454545	8.654777686	11.798761157	20.453538843	10.226769421	10.226769421	0.2416362308	0.2416362308	0.4832724617	0.5130562468	0.4869437532	0.5021184315	10754	325	0.7335327473	0
AT1G16480	1	66.66	33.33	6	0	100	1	4.9996	2.9998	7.9994	3.9997	3.9997	0.2499687502	0.2499687502	0.4999375003	0.5204724147	0.4795275853	0.4945185704	10754	326	1.666644443	0
AT1G20230	1	66.66	33.33	6	0	100	2	4.9996	2.9998	7.9994	3.9997	3.9997	0.2499687502	0.2499687502	0.4999375003	0.5204724147	0.4795275853	0.4945659971	10754	327	1.666644443	0
AT1G29962	1	66.66	33.33	6	60.97	39.02	41	4.9996	2.9998	7.9994	3.9997	3.9997	0.2499687502	0.2499687502	0.4999375003	0.5204724147	0.4795275853	0.494613433	10754	328	1.666644443	0
AT1G62750	1	66.66	33.33	6	0	100	3	4.9996	2.9998	7.9994	3.9997	3.9997	0.2499687502	0.2499687502	0.4999375003	0.5204724147	0.4795275853	0.4946608779	10754	329	1.666644443	0
AT1G68862	1	66.66	33.33	6	0	100	4	4.9996	2.9998	7.9994	3.9997	3.9997	0.2499687502	0.2499687502	0.4999375003	0.5204724147	0.4795275853	0.4947083319	10754	330	1.666644443	0
AT1G80200	1	66.66	33.33	6	42.85	57.14	7	4.9996	2.9998	7.9994	3.9997	3.9997	0.2499687502	0.2499687502	0.4999375003	0.5204724147	0.4795275853	0.4947557951	10754	331	1.666644443	0
AT2G18490	1	66.66	33.33	6	57.14	42.85	7	4.9996	2.9998	7.9994	3.9997	3.9997	0.2499687502	0.2499687502	0.4999375003	0.5204724147	0.4795275853	0.4948032673	10754	332	1.666644443	0
AT2G27535	1	66.66	33.33	6	0	100	6	4.9996	2.9998	7.9994	3.9997	3.9997	0.2499687502	0.2499687502	0.4999375003	0.5204724147	0.4795275853	0.4948507487	10754	333	1.666644443	0
AT2G34555	1	66.66	33.33	6	12.5	87.5	8	4.9996	2.9998	7.9994	3.9997	3.9997	0.2499687502	0.2499687502	0.4999375003	0.5204724147	0.4795275853	0.4948982392	10754	334	1.666644443	0
AT3G12870	2	66.66	33.33	6	29.165	70.83	3.5	4.9996	2.9998	7.9994	3.9997	3.9997	0.2499687502	0.2499687502	0.4999375003	0.5204724147	0.4795275853	0.4949457388	10754	335	1.666644443	0
AT3G14270	1	66.66	33.33	6	0	100	10	4.9996	2.9998	7.9994	3.9997	3.9997	0.2499687502	0.2499687502	0.4999375003	0.5204724147	0.4795275853	0.4949932475	10754	336	1.666644443	0
AT3G19360	1	66.66	33.33	6	11.11	88.88	9	4.9996	2.9998	7.9994	3.9997	3.9997	0.2499687502	0.2499687502	0.4999375003	0.5204724147	0.4795275853	0.4950407653	10754	337	1.666644443	0
AT3G24927	1	66.66	33.33	6	25	75	4	4.9996	2.9998	7.9994	3.9997	3.9997	0.2499687502	0.2499687502	0.4999375003	0.5204724147	0.4795275853	0.4950882923	10754	338	1.666644443	0
AT3G59150	1	66.66	33.33	6	16.66	83.33	6	4.9996	2.9998	7.9994	3.9997	3.9997	0.2499687502	0.2499687502	0.4999375003	0.5204724147	0.4795275853	0.4951358283	10754	339	1.666644443	0
AT4G22860	1	66.66	33.33	6				4.9996	2.9998	7.9994	3.9997	3.9997	0.2499687502	0.2499687502	0.4999375003	0.5204724147	0.4795275853	0.4951833736	10754	340	1.666644443	0
AT4G39000	1	66.66	33.33	6	20	80	5	4.9996	2.9998	7.9994	3.9997	3.9997	0.2499687502	0.2499687502	0.4999375003	0.5204724147	0.4795275853	0.4952309279	10754	341	1.666644443	0
AT5G11840	1	66.66	33.33	6	18.75	81.25	16	4.9996	2.9998	7.9994	3.9997	3.9997	0.2499687502	0.2499687502	0.4999375003	0.5204724147	0.4795275853	0.4952784914	10754	342	1.666644443	0
AT5G15540	2	66.66	33.33	6	0	100	3	4.9996	2.9998	7.9994	3.9997	3.9997	0.2499687502	0.2499687502	0.4999375003	0.5204724147	0.4795275853	0.495326064	10754	343	1.666644443	0
AT5G26250	1	66.66	33.33	6	66.66	33.33	3	4.9996	2.9998	7.9994	3.9997	3.9997	0.2499687502	0.2499687502	0.4999375003	0.5204724147	0.4795275853	0.4953736457	10754	344	1.666644443	0
AT5G39550	1	66.66	33.33	6	38.46	61.53	13	4.9996	2.9998	7.9994	3.9997	3.9997	0.2499687502	0.2499687502	0.4999375003	0.5204724147	0.4795275853	0.4954212366	10754	345	1.666644443	0
AT5G48360	1	66.66	33.33	6	0	100	1	4.9996	2.9998	7.9994	3.9997	3.9997	0.2499687502	0.2499687502	0.4999375003	0.5204724147	0.4795275853	0.4954688367	10754	346	1.666644443	0
AT5G61980	1	66.66	33.33	6				4.9996	2.9998	7.9994	3.9997	3.9997	0.2499687502	0.2499687502	0.4999375003	0.5204724147	0.4795275853	0.4955164459	10754	347	1.666644443	0
AT2G33600	1	33.33	66.66	6	0	100	2	2.9998	4.9996	7.9994	3.9997	3.9997	0.2499687502	0.2499687502	0.4999375003	0.5204724147	0.4795275853	0.4955640642	10754	348	0.6000080006	0
AT5G45040	1	33.33	66.66	6	0	100	9	2.9998	4.9996	7.9994	3.9997	3.9997	0.2499687502	0.2499687502	0.4999375003	0.5204724147	0.4795275853	0.4956116917	10754	349	0.6000080006	0
AT5G47400	1	33.33	66.66	6				2.9998	4.9996	7.9994	3.9997	3.9997	0.2499687502	0.2499687502	0.4999375003	0.5204724147	0.4795275853	0.4956593284	10754	350	0.6000080006	0
AT5G15510	3	66.666666667	33.333333333	6	12.5	87.5	3.3333333333	5	3	8	4	4	0.25	0.25	0.5	0.5204998778	0.4795001222	0.4956785844	10754	351	1.6666666667	0
AT3G01070	2	59.72	40.27	15	26.24	73.75	23.5	9.958	7.0405	16.9985	8.49925	8.49925	0.2503693341	0.2503693341	0.5007386681	0.5208242625	0.4791757375	0.495390875	10754	352	1.4143881827	0
AT1G70600	2	48.295	51.415	515.5	3.45	96.545	451.5	249.960725	266.044325	516.00505	258.002525	258.002525	0.2506585827	0.2506585827	0.5013171653	0.5210780578	0.4789219422	0.4951760953	10754	353	0.9395454122	0
AT5G48520	9	62.936666667	37.058888889	9.2222222222	4.7614285714	95.237142857	10.285714286	6.8041592593	4.4176530864	11.221812346	5.6109061728	5.6109061728	0.2537652358	0.2537652358	0.5075304717	0.5237901454	0.4762098546	0.4924193054	10754	354	1.5402203673	0
AT5G44785	21	59.177142857	40.816190476	17.047619048	10.936190476	89.061904762	9.1428571429	11.088293878	7.9581886621	19.04648254	9.5232412698	9.5232412698	0.2572012612	0.2572012612	0.5144025223	0.5267607767	0.4732392233	0.4893946156	10754	355	1.3933188001	0
AT5G48230	2	58.435	41.555	20	16.665	83.33	6.5	12.687	9.311	21.998	10.999	10.999	0.2590548232	0.2590548232	0.5181096463	0.5283508312	0.4716491688	0.4877971881	10754	356	1.3625818924	0
AT4G36580	2	62.5	37.5	10	6.25	93.75	5	7.25	4.75	12	6	6	0.2604166667	0.2604166667	0.5208333333	0.5295135779	0.4704864221	0.4866414334	10754	357	1.5263157895	0
AT2G35250	6	60.383333333	39.61	13.833333333	20.41	79.583333333	20	9.3530277778	6.4793833333	15.832411111	7.9162055556	7.9162055556	0.2607888443	0.2607888443	0.5215776886	0.5298305402	0.4701694598	0.4863603665	10754	358	1.4435058549	0
AT5G47310	11	53.937272727	46.052727273	86.363636364	1.9554545455	97.750909091	69.636363636	47.582190083	40.772809917	88.355	44.1775	44.1775	0.262394082	0.262394082	0.5247881641	0.5311936965	0.4688063035	0.4849969205	10754	359	1.1670078707	0
AT1G65300	8	60.47875	39.515	13.875	28.60625	71.3875	8.375	9.3914265625	6.48270625	15.874132813	7.9370664063	7.9370664063	0.2664918442	0.2664918442	0.5329836884	0.5346448509	0.4653551491	0.4814728953	10754	360	1.4486892048	0
AT1G73610	1	57.14	42.85	28	35.05	64.94	97	16.9992	12.998	29.9972	14.9986	14.9986	0.2668515968	0.2668515968	0.5337031936	0.5349458925	0.4650541075	0.4812077236	10754	361	1.3078319741	0
AT4G37360	4	63.685	36.3075	8.75	29.16	69.9075	28	6.5724375	4.17690625	10.74934375	5.374671875	5.374671875	0.2669265261	0.2669265261	0.5338530522	0.5350085543	0.4649914457	0.4811891847	10754	362	1.5735180793	0
AT4G14096	3	66.666666667	33.333333333	6.3333333333	11.11	88.886666667	3.3333333333	5.2222222222	3.1111111111	8.3333333333	4.1666666667	4.1666666667	0.2674074074	0.2674074074	0.5348148148	0.5354103845	0.4645896155	0.4808196252	10754	363	1.6785714286	0
AT2G14846	4	42.72	57.275	27.75	12.875	87.115	107.5	12.8548	16.8938125	29.7486125	14.87430625	14.87430625	0.2741913085	0.2741913085	0.548382617	0.54102069	0.45897931	0.4750590471	10754	364	0.7609176437	0
AT5G46620	1	45.16	54.83	62	0	100	44	28.9992	34.9946	63.9938	31.9969	31.9969	0.2808461223	0.2808461223	0.5616922446	0.546420786	0.453579214	0.469514955	10754	365	0.8286764244	0
AT1G64870	3	65.236666667	34.76	7.6666666667	31.83	68.16	23.666666667	6.0014777778	3.6649333333	9.6664111111	4.8332055556	4.8332055556	0.2823922901	0.2823922901	0.5647845801	0.5476611395	0.4523388605	0.4682760979	10754	366	1.6375407769	0
AT5G45110	15	56.78	43.212666667	32.666666667	0.6606666667	99.337333333	33.466666667	19.548133333	15.116137778	34.664271111	17.332135556	17.332135556	0.2833260873	0.2833260873	0.5666521746	0.5484076717	0.4515923283	0.4675482717	10754	367	1.2931962926	0
AT5G47455	2	70	30	5	16.665	83.33	2	4.5	2.5	7	3.5	3.5	0.2857142857	0.2857142857	0.5714285714	0.550308202	0.449691798	0.4656254184	10754	368	1.8	0
AT5G42950	3	59.933333333	40.06	16.333333333	10.923333333	89.073333333	17.666666667	10.789111111	7.5431333333	18.332244444	9.1661222222	9.1661222222	0.2873726609	0.2873726609	0.5747453219	0.5516206105	0.4483793895	0.4643112137	10754	369	1.4303222062	0
AT1G12140	2	65	35	8	0	100	6.5	6.2	3.8	10	5	5	0.288	0.288	0.576	0.5521155217	0.4478844783	0.4638433821	10754	370	1.6315789474	0
AT3G29570	2	65	35	8	2.595	96.58	156.5	6.2	3.8	10	5	5	0.288	0.288	0.576	0.5521155217	0.4478844783	0.4638880554	10754	371	1.6315789474	0
AT5G47360	3	65.206666667	34.786666667	8	4.1666666667	95.833333333	6	6.2165333333	3.7829333333	9.9994666667	4.9997333333	4.9997333333	0.2961362419	0.2961362419	0.5922724839	0.5584582937	0.4415417063	0.457362696	10754	372	1.6433103059	0
AT5G42370	7	64.957142857	32.998571429	7.2857142857	0	100	2.2	5.7325918367	3.4041816327	9.1367734694	4.5683867347	4.5683867347	0.2966853724	0.2966853724	0.5933707448	0.5588813752	0.4411186248	0.4569684703	10754	373	1.6839853026	0
AT2G28040	3	59.11	40.886666667	20	30.406666667	69.03	53.666666667	12.822	9.1773333333	21.999333333	10.999666667	10.999666667	0.3019090376	0.3019090376	0.6038180753	0.5628750457	0.4371249543	0.4528749286	10754	374	1.3971378759	0
AT1G06190	4	62.575	37.4175	11.25	27.9775	72.0175	14	8.0396875	5.20946875	13.24915625	6.624578125	6.624578125	0.3022886145	0.3022886145	0.604577229	0.5631630841	0.4368369159	0.4526201169	10754	375	1.5432835642	0
AT5G06020	3	66.66	33.33	7	30.156666667	69.833333333	5.6666666667	5.6662	3.3331	8.9993	4.49965	4.49965	0.3024321675	0.3024321675	0.604864335	0.5632719424	0.4367280576	0.4525509281	10754	376	1.6999789985	0
AT3G56040	3	33.333333333	66.666666667	7	0	100	2.3333333333	3.3333333333	5.6666666667	9	4.5	4.5	0.3024691358	0.3024691358	0.6049382716	0.5632999693	0.4367000307	0.4525654939	10754	377	0.5882352941	0
AT5G49740	11	65.149090909	33.33	7.5454545455	1.38875	98.61	8.625	5.9157950413	3.5149	9.4306950413	4.7153475207	4.7153475207	0.3056135828	0.3056135828	0.6112271656	0.5656738656	0.4343261344	0.4501487326	10754	378	1.6830621188	0
AT5G40680	24	57.6575	42.237916667	28.041666667	35.083333333	64.908333333	35.541666667	17.168123958	12.844215799	30.012339757	15.006169878	15.006169878	0.3114749121	0.3114749121	0.6229498241	0.5700467795	0.4299532205	0.4456594635	10754	379	1.336642441	0
AT5G45410	46	55.098043478	44.698695652	60.043478261	2.3182608696	96.401086957	54.869565217	34.082781758	27.838651607	61.921433365	30.960716682	30.960716682	0.3148276713	0.3148276713	0.6296553427	0.5725182354	0.4274817646	0.4431404373	10754	380	1.2242971477	0
AT2G44560	2	57.095	42.9	33.5	38.345	61.65	74.5	20.126825	15.3715	35.498325	17.7491625	17.7491625	0.3185096178	0.3185096178	0.6370192356	0.5752077593	0.4247922407	0.4403948479	10754	381	1.3093598543	0
AT5G43920	4	37.815	62.175	12.5	0	100	8	5.726875	8.771875	14.49875	7.249375	7.249375	0.3197525649	0.3197525649	0.6395051298	0.5761099463	0.4238900537	0.4395018933	10754	382	0.6528678304	0
AT4G28820	2	61.665	38.33	13.5	0	100	6	9.324775	6.17455	15.499325	7.7496625	7.7496625	0.3201403142	0.3201403142	0.6402806284	0.5763908042	0.4236091958	0.4392530414	10754	383	1.5101950749	0
AT5G46410	8	37.8325	62.15875	12.625	1.96875	98.02875	9.25	5.776353125	8.8475421875	14.623895313	7.3119476563	7.3119476563	0.3224928125	0.3224928125	0.644985625	0.5780888248	0.4219111752	0.4375345013	10754	384	0.6528765845	0
AT1G63080	2	70	30	5.5	0	100	3.5	4.85	2.65	7.5	3.75	3.75	0.3226666667	0.3226666667	0.6453333333	0.5782139074	0.4217860926	0.4374469708	10754	385	1.8301886792	0
AT5G35900	2	30	70	5.5	94	6	16	2.65	4.85	7.5	3.75	3.75	0.3226666667	0.3226666667	0.6453333333	0.5782139074	0.4217860926	0.4374891628	10754	386	0.5463917526	0
AT5G43620	11	63.97	36.024545455	10.272727273	3.5790909091	96.164545455	19.545454545	7.5714636364	4.7007033058	12.272166942	6.1360834711	6.1360834711	0.3357705658	0.3357705658	0.6715411316	0.5874851861	0.4125148139	0.4279139876	10754	387	1.6107086842	0
AT3G25160	2	33.035	66.96	7.5	30	70	25	3.477625	6.022	9.499625	4.7498125	4.7498125	0.3407420893	0.3407420893	0.6814841787	0.5909238794	0.4090761206	0.4243878643	10754	388	0.5774867154	0
AT5G48470	3	65.553333333	34.443333333	8.6666666667	47.22	52.776666667	7	6.6812888889	3.9850888889	10.666377778	5.3331888889	5.3331888889	0.340766781	0.340766781	0.681533562	0.5909408527	0.4090591473	0.4244111983	10754	389	1.6765721105	0
AT5G44230	7	67.695714286	32.3	7	11.666666667	88.333333333	3.5	5.7387	3.261	8.9997	4.49985	4.49985	0.3410667739	0.3410667739	0.6821335478	0.5911469886	0.4088530114	0.424238256	10754	390	1.7597976081	0
AT5G48950	4	30	70	5.75	0	100	10.25	2.725	5.025	7.75	3.875	3.875	0.3412903226	0.3412903226	0.6825806452	0.5913004978	0.4086995022	0.4241198926	10754	391	0.5422885572	0
AT5G43310	129	63.441085271	36.55372093	11.201550388	4.9733057851	95.026280992	5.1487603306	8.1063851331	5.0945834685	13.200968602	6.6004843008	6.6004843008	0.3435713522	0.3435713522	0.6871427045	0.5928620435	0.4071379565	0.4225402031	10754	392	1.5911772146	0
AT4G21650	2	54.345	45.34	86.5	51.935	48.06	67	48.008425	40.2191	88.227525	44.1137625	44.1137625	0.3438472515	0.3438472515	0.687694503	0.5930503256	0.4069496744	0.4223855611	10754	393	1.1936722851	0
AT5G44710	4	45.75	53.27	122.75	6.6975	93.14	169	57.158125	66.388925	123.54705	61.773525	61.773525	0.3448389445	0.3448389445	0.689677889	0.5937260358	0.4062739642	0.4217249238	10754	394	0.8609587367	0
AT5G24380	1	63.63	36.36	11	0	100	4	7.9993	4.9996	12.9989	6.49945	6.49945	0.3461139054	0.3461139054	0.6922278108	0.5945923482	0.4054076518	0.420866289	10754	395	1.599987999	0
AT5G49660	1	63.63	36.36	11	0	100	8	7.9993	4.9996	12.9989	6.49945	6.49945	0.3461139054	0.3461139054	0.6922278108	0.5945923482	0.4054076518	0.420906921	10754	396	1.599987999	0
AT2G28680	1	36.36	63.63	11	60	40	5	4.9996	7.9993	12.9989	6.49945	6.49945	0.3461139054	0.3461139054	0.6922278108	0.5945923482	0.4054076518	0.4209475609	10754	397	0.6250046879	0
AT4G23800	4	61.1475	38.8475	15.75	45.03	54.9625	14.75	10.63073125	7.11848125	17.7492125	8.87460625	8.87460625	0.3475055601	0.3475055601	0.6950111202	0.595534875	0.404465125	0.4200094587	10754	398	1.493398785	0
AT3G44300	2	61.11	38.885	16	35.68	64.31	31	10.7776	7.2216	17.9992	8.9996	8.9996	0.3512693898	0.3512693898	0.7025387795	0.5980680598	0.4019319402	0.417419226	10754	399	1.4924116539	0
AT1G02730	3	68.053333333	31.943333333	7				5.7637333333	3.2360333333	8.9997666667	4.4998833333	4.4998833333	0.3549684968	0.3549684968	0.7099369936	0.6005352707	0.3994647293	0.4148970155	10754	400	1.781110619	0
AT5G47540	2	36.84	63.155	12	0	100	14	5.4208	8.5786	13.9994	6.9997	6.9997	0.3561474363	0.3561474363	0.7122948726	0.6013169791	0.3986830209	0.4141251045	10754	401	0.6318979787	0
AT5G48340	4	28.3325	71.665	5.25	0	100	3	2.48745625	4.7624125	7.24986875	3.624934375	3.624934375	0.3569323886	0.3569323886	0.7138647771	0.6018362225	0.3981637775	0.4136257016	10754	402	0.5223101212	0
AT2G13420	6	65.738333333	34.256666667	8.8333333333	2.7766666667	97.221666667	4.8333333333	6.8068861111	4.0260055556	10.832891667	5.4164458333	5.4164458333	0.3569359365	0.3569359365	0.713871873	0.6018385673	0.3981614327	0.4136632256	10754	403	1.6907294382	0
AT5G42780	6	66.715	33.281666667	8	0	100	7	6.3372	3.6625333333	9.9997333333	4.9998666667	4.9998666667	0.3577016276	0.3577016276	0.7154032552	0.6023441232	0.3976558768	0.4131779032	10754	404	1.7302777677	0
AT3G55665	2	65.58	34.41	9	19.615	80.38	23	6.9022	4.0969	10.9991	5.49955	5.49955	0.357743274	0.357743274	0.715486548	0.6023715941	0.3976284059	0.4131892817	10754	405	1.6847372404	0
AT5G44340	1	52.78	47.21	233	3.5	96.49	314	123.9774	110.9993	234.9767	117.48835	117.48835	0.3583995341	0.3583995341	0.7167990682	0.6028041158	0.3971958842	0.4127797196	10754	406	1.1169205572	0
AT5G47140	3	36.11	63.886666667	11	14.6	85.393333333	10	4.9721	8.0275333333	12.999633333	6.4998166667	6.4998166667	0.3590744683	0.3590744683	0.7181489366	0.6032482365	0.3967517635	0.4123580231	10754	407	0.6193807978	0
AT1G74880	2	69.04	30.95	6.5	0	100	3	5.4876	3.01175	8.49935	4.249675	4.249675	0.3606060006	0.3606060006	0.7212120012	0.6042533616	0.3957466384	0.411353117	10754	408	1.8220635843	0
AT4G15910	6	59.498333333	40.495	21.833333333	35.3	64.693333333	31.833333333	13.990469444	9.8414083333	23.831877778	11.915938889	11.915938889	0.3611697799	0.3611697799	0.7223395598	0.6046224382	0.3953775618	0.4110092121	10754	409	1.4215922123	0
AT5G43320	23	54.909565217	45.005217391	75.652173913	1.62	98.312608696	76	42.540279773	35.047425331	77.587705104	38.793852552	38.793852552	0.3618026053	0.3618026053	0.7236052106	0.6050361251	0.3949638749	0.4106188622	10754	410	1.2137918655	0
AT5G58820	5	69.664	30.33	6.2	43.846	56.15	14	5.319168	2.88046	8.199628	4.099814	4.099814	0.3626564955	0.3626564955	0.7253129909	0.6055933377	0.3944066623	0.4100792078	10754	411	1.8466383841	0
AT5G42720	3	68.333333333	31.666666667	7	0	100	6	5.7833333333	3.2166666667	9	4.5	4.5	0.3659876543	0.3659876543	0.7319753086	0.6077563375	0.3922436625	0.4078696912	10754	412	1.7979274611	0
AT5G48020	23	56.120434783	43.8	50.260869565	5.4304347826	94.463043478	42.565217391	29.206618526	23.01426087	52.220879395	26.110439698	26.110439698	0.367145228	0.367145228	0.7342904559	0.60850399	0.39149601	0.4071316209	10754	413	1.2690661104	0
AT5G48370	4	67.6175	32.3775	7.5	0	100	5.5	6.0713125	3.4283125	9.499625	4.7498125	4.7498125	0.3676697238	0.3676697238	0.7353394476	0.6088420783	0.3911579217	0.4068193704	10754	414	1.7709332215	0
AT5G47790	15	61.301333333	38.692666667	16.2	4.3093333333	95.688	11.066666667	10.930816	7.268212	18.199028	9.099514	9.099514	0.3685545201	0.3685545201	0.7371090402	0.6094114677	0.3905885323	0.4062664742	10754	415	1.5039209093	0
AT2G28880	20	69.5	30.4965	6.4	34.666666667	65.333333333	2.5333333333	5.448	2.951776	8.399776	4.199888	4.199888	0.3709107397	0.3709107397	0.7418214793	0.6109219826	0.3890780174	0.4047344747	10754	416	1.845668506	0
AT5G44790	15	40.016	59.089333333	22.066666667	0	100	25.266666667	9.8301973333	14.039046222	23.869243556	11.934621778	11.934621778	0.371071855	0.371071855	0.7421437101	0.6110249645	0.3889750355	0.4046664924	10754	417	0.7002040721	0
AT5G45750	20	44.902	55.0365	74.4	7.0835	92.9085	72.4	34.407088	41.947156	76.354244	38.177122	38.177122	0.3722951238	0.3722951238	0.7445902476	0.6118055859	0.3881944141	0.4038934529	10754	418	0.8202484097	0
AT3G26010	3	68.053333333	31.943333333	7.3333333333	12.5	87.5	4.3333333333	5.9905777778	3.3425111111	9.3330888889	4.6665444444	4.6665444444	0.3756664677	0.3756664677	0.7513329354	0.6139454566	0.3860545434	0.4017059081	10754	419	1.7922387028	0
AT4G16780	2	71.665	28.33	5.5	50	50	4	4.941575	2.55815	7.499725	3.7498625	3.7498625	0.3787282021	0.3787282021	0.7574564042	0.6158742915	0.3841257085	0.3997375527	10754	420	1.9316986885	0
AT5G48160	26	62.102307692	37.890384615	14.730769231	2.4973076923	97.501153846	13.807692308	10.148147633	6.5815451183	16.729692751	8.3648463757	8.3648463757	0.3801819223	0.3801819223	0.7603638445	0.6167853176	0.3832146824	0.3988280939	10754	421	1.5419096049	0
AT4G26420	7	43.148571429	56.171428571	46.857142857	0	100	143.28571429	21.218187755	27.320326531	48.538514286	24.269257143	24.269257143	0.3835726967	0.3835726967	0.7671453934	0.618898401	0.381101599	0.396667305	10754	422	0.7766447349	0
AT4G05520	23	67.40173913	32.592173913	8	33.218695652	66.775217391	7.7826086957	6.3921391304	3.607373913	9.9995130435	4.9997565217	4.9997565217	0.3877647483	0.3877647483	0.7755294965	0.6214881247	0.3785118753	0.3940099417	10754	423	1.7719646714	0
AT1G24400	2	68.885	31.11	7	25.38	74.615	11.5	5.82195	3.1777	8.99965	4.499825	4.499825	0.388462777	0.388462777	0.776925554	0.621916933	0.378083067	0.3936016749	10754	424	1.8321270101	0
AT1G14080	2	66.25	33.75	9	49.645	50.345	12	6.9625	4.0375	11	5.5	5.5	0.3888920455	0.3888920455	0.7777840909	0.6221802986	0.3778197014	0.3933655793	10754	425	1.7244582043	0
AT1G78910	3	66.666666667	33.333333333	8.6666666667	8.3333333333	91.666666667	3	6.7777777778	3.8888888889	10.666666667	5.3333333333	5.3333333333	0.3912037037	0.3912037037	0.7824074074	0.6235941212	0.3764058788	0.391931528	10754	426	1.7428571429	0
AT5G42910	6	29.756666667	70.235	6.3333333333	36.283333333	63.71	7.8333333333	2.8845888889	5.4482166667	8.3328055556	4.1664027778	4.1664027778	0.3943562189	0.3943562189	0.7887124377	0.6255102598	0.3744897402	0.3899741131	10754	427	0.5294556119	0
AT5G43190	15	60.638666667	39.354	19.333333333	0	100	21.8	12.723475556	8.60844	21.331915556	10.665957778	10.665957778	0.396905697	0.396905697	0.793811394	0.6270498738	0.3729501262	0.3884084502	10754	428	1.4780233765	0
AT5G43460	12	53.790833333	45.558333333	118.5	30.9425	68.401666667	102.58333333	64.7421375	54.986625	119.7287625	59.86438125	59.86438125	0.3974401061	0.3974401061	0.7948802122	0.6273714761	0.3726285239	0.3881111037	10754	429	1.1774160989	0
AT1G77310	4	70	30	6.5	0	100	1.5	5.55	2.95	8.5	4.25	4.25	0.3976470588	0.3976470588	0.7952941176	0.6274959141	0.3725040859	0.3880190759	10754	430	1.8813559322	0
AT1G66852	1	61.11	38.88	18	53.12	46.87	32	11.9998	7.9984	19.9982	9.9991	9.9991	0.4003160774	0.4003160774	0.8006321549	0.6290955672	0.3709044328	0.3863902228	10754	431	1.500275055	0
AT2G25305	2	63.095	36.9	13.5	31.425	68.565	24.5	9.517825	5.9815	15.499325	7.7496625	7.7496625	0.4034238428	0.4034238428	0.8068476857	0.6309461224	0.3690538776	0.3844996513	10754	432	1.5912103987	0
AT3G10180	6	72.061666667	27.933333333	5.6666666667	4.1666666667	95.833333333	5.5	5.0834944444	2.5828888889	7.6663833333	3.8331916667	3.8331916667	0.407821255	0.407821255	0.81564251	0.6335427182	0.3664572818	0.3818313737	10754	433	1.9681429063	0
AT1G61330	8	68.0625	31.03875	7.5	36.12625	63.87125	6.875	6.1046875	3.32790625	9.43259375	4.716296875	4.716296875	0.4087165373	0.4087165373	0.8174330746	0.634068255	0.365931745	0.3813207351	10754	434	1.8343928709	0
AT1G13780	1	66.66	33.33	9	0	100	4	6.9994	3.9997	10.9991	5.49955	5.49955	0.4090425621	0.4090425621	0.8180851242	0.634259374	0.365740626	0.3811585126	10754	435	1.7499812486	0
AT1G48570	1	66.66	33.33	9	0	100	11	6.9994	3.9997	10.9991	5.49955	5.49955	0.4090425621	0.4090425621	0.8180851242	0.634259374	0.365740626	0.3811954537	10754	436	1.7499812486	0
AT1G55480	1	66.66	33.33	9	0	100	2	6.9994	3.9997	10.9991	5.49955	5.49955	0.4090425621	0.4090425621	0.8180851242	0.634259374	0.365740626	0.381232402	10754	437	1.7499812486	0
AT4G20350	1	66.66	33.33	9	0	100	2	6.9994	3.9997	10.9991	5.49955	5.49955	0.4090425621	0.4090425621	0.8180851242	0.634259374	0.365740626	0.3812693575	10754	438	1.7499812486	0
AT5G13720	1	66.66	33.33	9	14.28	85.71	7	6.9994	3.9997	10.9991	5.49955	5.49955	0.4090425621	0.4090425621	0.8180851242	0.634259374	0.365740626	0.3813063201	10754	439	1.7499812486	0
AT4G28700	1	33.33	66.66	9	11.76	88.23	17	3.9997	6.9994	10.9991	5.49955	5.49955	0.4090425621	0.4090425621	0.8180851242	0.634259374	0.365740626	0.3813432899	10754	440	0.5714346944	0
AT5G43790	1	33.33	66.66	9	12.5	87.5	8	3.9997	6.9994	10.9991	5.49955	5.49955	0.4090425621	0.4090425621	0.8180851242	0.634259374	0.365740626	0.3813802668	10754	441	0.5714346944	0
AT5G48965	1	33.33	66.66	9	0	100	7	3.9997	6.9994	10.9991	5.49955	5.49955	0.4090425621	0.4090425621	0.8180851242	0.634259374	0.365740626	0.3814172509	10754	442	0.5714346944	0
AT3G24065	1	57.14	42.85	42	21.73	75	92	24.9988	18.997	43.9958	21.9979	21.9979	0.4093754772	0.4093754772	0.8187509544	0.6344543894	0.3655456106	0.3812508483	10754	443	1.3159340949	0
AT1G44090	2	71.425	28.57	6	5	95	5.5	5.2855	2.7142	7.9997	3.99985	3.99985	0.4132394771	0.4132394771	0.8264789542	0.6367073439	0.3632926561	0.3789378491	10754	444	1.947350969	0
AT1G79540	2	71.425	28.57	6	8.33	91.665	5	5.2855	2.7142	7.9997	3.99985	3.99985	0.4132394771	0.4132394771	0.8264789542	0.6367073439	0.3632926561	0.378974607	10754	445	1.947350969	0
AT5G11530	2	71.425	28.57	6	27.775	55.55	6	5.2855	2.7142	7.9997	3.99985	3.99985	0.4132394771	0.4132394771	0.8264789542	0.6367073439	0.3632926561	0.3790113721	10754	446	1.947350969	0
AT5G46730	2	64.58	35.415	11.5	0	100	5	8.4267	5.072725	13.499425	6.7497125	6.7497125	0.4166528686	0.4166528686	0.8333057371	0.6386816209	0.3613183791	0.3769882458	10754	447	1.6611781636	0
AT5G49460	1	53.84	46.15	143	0.74	99.25	267	77.9912	66.9945	144.9857	72.49285	72.49285	0.4170322	0.4170322	0.8340644001	0.6389001078	0.3610998922	0.3767968407	10754	448	1.1641433252	0
AT1G31500	2	68.33	31.665	8	0	100	5	6.4664	3.5332	9.9996	4.9998	4.9998	0.43020032	0.43020032	0.86040064	0.6463734004	0.3536265996	0.3690344932	10754	449	1.830182271	0
AT5G22300	6	67.358333333	32.636666667	8.8333333333	4.1666666667	95.833333333	6.3333333333	6.9499861111	3.8829055556	10.832891667	5.4164458333	5.4164458333	0.4341861538	0.4341861538	0.8683723076	0.6485936829	0.3514063171	0.3667530604	10754	450	1.7898931642	0
AT5G44290	16	29.096875	70.898125	6.5	3.75	96.25	5.125	2.891296875	5.608378125	8.499675	4.2498375	4.2498375	0.4342831061	0.4342831061	0.8685662121	0.6486474523	0.3513525477	0.3667325341	10754	451	0.5155317296	0
AT5G47120	7	54.414285714	45.578571429	113.42857143	2.5242857143	97.47	114.57142857	62.721346939	52.699122449	115.42046939	57.710234694	57.710234694	0.4351263873	0.4351263873	0.8702527745	0.6491146605	0.3508853395	0.3662804252	10754	452	1.1901782046	0
AT5G42460	3	36.66	63.33	14	0	100	21	6.1324	9.8662	15.9986	7.9993	7.9993	0.4357025752	0.4357025752	0.8714051505	0.6494334029	0.3505665971	0.3659832235	10754	453	0.621556425	0
AT3G20030	2	73.33	26.665	5.5	75	25	6.5	5.03315	2.466575	7.499725	3.7498625	3.7498625	0.4391699183	0.4391699183	0.8783398365	0.6513432117	0.3486567883	0.3640247671	10754	454	2.0405420472	0
AT3G25420	2	73.33	26.665	5.5	64.85	35.14	21	5.03315	2.466575	7.499725	3.7498625	3.7498625	0.4391699183	0.4391699183	0.8783398365	0.6513432117	0.3486567883	0.3640601127	10754	455	2.0405420472	0
AT1G19400	5	68.856	31.14	7.8	0	100	5.6	6.370768	3.42892	9.799688	4.899844	4.899844	0.4415686323	0.4415686323	0.8831372647	0.6526561546	0.3473438454	0.3627243846	10754	456	1.8579517749	0
AT3G28160	1	62.5	37.5	16	0	100	1	11	7	18	9	9	0.4444444444	0.4444444444	0.8888888889	0.6542214138	0.3457785862	0.3611248825	10754	457	1.5714285714	0
AT5G46920	1	62.5	37.5	16	20	80	5	11	7	18	9	9	0.4444444444	0.4444444444	0.8888888889	0.6542214138	0.3457785862	0.3611599568	10754	458	1.5714285714	0
AT5G46720	3	72.22	27.773333333	6	23.333333333	76.666666667	7.3333333333	5.3332	2.6664	7.9996	3.9998	3.9998	0.4445111156	0.4445111156	0.8890222311	0.6542575884	0.3457424116	0.3611572505	10754	459	2.000150015	0
AT1G79890	2	71.25	28.75	6.5	16.665	83.33	4	5.63125	2.86875	8.5	4.25	4.25	0.44890625	0.44890625	0.8978125	0.6566310618	0.3433689382	0.3587127998	10754	460	1.962962963	0
AT5G42820	5	41.728	57.552	37.6	11.814	88.182	33	16.689728	22.639552	39.32928	19.66464	19.66464	0.4500515345	0.4500515345	0.900103069	0.6572459239	0.3427540761	0.3581052496	10754	461	0.7371933862	0
AT5G46430	2	45.215	53.635	129	8.565	90.93	99.5	59.32735	70.18915	129.5165	64.75825	64.75825	0.4554581819	0.4554581819	0.9109163639	0.6601286027	0.3398713973	0.3551279641	10754	462	0.8452495863	0
AT5G56580	12	64.706666667	35.286666667	12.416666667	28.749166667	71.248333333	5.75	9.0344111111	5.3814277778	14.415838889	7.2079194444	7.2079194444	0.4628342248	0.4628342248	0.9256684496	0.664008989	0.335991011	0.3511075048	10754	463	1.678813037	0
AT5G49230	1	40	60	25	0	100	21	11	16	27	13.5	13.5	0.462962963	0.462962963	0.9259259259	0.6640761868	0.3359238132	0.3510713981	10754	464	0.6875	0
AT5G42690	44	69.424545455	30.570909091	7.7272727273	0.487804878	99.512195122	5.9512195122	6.3646239669	3.3622975207	9.7269214876	4.8634607438	4.8634607438	0.4633513338	0.4633513338	0.9267026676	0.6642787969	0.3357212031	0.3508937524	10754	465	1.8929389585	0
AT3G15357	2	67.305	32.69	9.5	24.165	75.83	13	7.393975	4.10555	11.499525	5.7497625	5.7497625	0.4701819849	0.4701819849	0.9403639699	0.6678157445	0.3321842555	0.3472307041	10754	466	1.8009706373	0
AT5G42390	7	62.061428571	37.931428571	18	5.0585714286	94.938571429	13.285714286	12.171057143	7.8276571429	19.998714286	9.9993571429	9.9993571429	0.4716584099	0.4716584099	0.9433168198	0.6685737023	0.3314262977	0.3464720916	10754	467	1.554878672	0
AT5G47700	9	54.025555556	45.668888889	136.66666667	9.39	90.365555556	215.11111111	74.834925926	63.414148148	138.24907407	69.124537037	69.124537037	0.4717361253	0.4717361253	0.9434722505	0.6686135354	0.3313864646	0.3464641299	10754	468	1.1800982606	0
AT4G00893	4	70.1525	29.84	7.5	60.285	39.705	10.25	6.2614375	3.238	9.4994375	4.74971875	4.74971875	0.4811429264	0.4811429264	0.9622858529	0.67338837	0.32661163	0.3415052473	10754	469	1.9337361025	0
AT5G47650	2	34.23	65.765	11.5	10	90	5	4.93645	8.562975	13.499425	6.7497125	6.7497125	0.4871201394	0.4871201394	0.9742402788	0.6763750625	0.3236249375	0.3384152643	10754	470	0.5764877277	0
AT5G49570	17	64.518235294	35.476470588	13.411764706	4.0758823529	95.92	14.764705882	9.65303391	5.7580207612	15.411054671	7.7055273356	7.7055273356	0.4922157423	0.4922157423	0.9844314846	0.6788928126	0.3211071874	0.335815102	10754	471	1.6764500008	0
AT5G47920	6	63.57	36.421666667	15.166666667	0	100	11.166666667	10.64145	6.5239527778	17.165402778	8.5827013889	8.5827013889	0.4938358742	0.4938358742	0.9876717485	0.679687914	0.320312086	0.3350161616	10754	472	1.6311353504	0
AT5G47880	20	37.2985	60.516	19.95	6.1345	93.8595	19.4	8.44105075	13.072942	21.51399275	10.756996375	10.756996375	0.4986154081	0.4986154081	0.9972308163	0.6820185017	0.3179814983	0.332610936	10754	473	0.6456886866	0
AT1G02820	1	71.42	28.57	7	16.66	83.33	6	5.9994	2.9999	8.9993	4.49965	4.49965	0.4998722262	0.4998722262	0.9997444523	0.6826276492	0.3173723508	0.3320060565	10754	474	1.9998666622	0
AT1G03600	1	71.42	28.57	7	22.85	77.14	35	5.9994	2.9999	8.9993	4.49965	4.49965	0.4998722262	0.4998722262	0.9997444523	0.6826276492	0.3173723508	0.3320383559	10754	475	1.9998666622	0
AT1G25440	1	71.42	28.57	7	10	90	10	5.9994	2.9999	8.9993	4.49965	4.49965	0.4998722262	0.4998722262	0.9997444523	0.6826276492	0.3173723508	0.3320706617	10754	476	1.9998666622	0
AT1G54160	1	71.42	28.57	7	66.66	33.33	3	5.9994	2.9999	8.9993	4.49965	4.49965	0.4998722262	0.4998722262	0.9997444523	0.6826276492	0.3173723508	0.3321029737	10754	477	1.9998666622	0
AT3G03110	1	71.42	28.57	7	0	100	1	5.9994	2.9999	8.9993	4.49965	4.49965	0.4998722262	0.4998722262	0.9997444523	0.6826276492	0.3173723508	0.332135292	10754	478	1.9998666622	0
AT3G07500	1	71.42	28.57	7	14.28	85.71	7	5.9994	2.9999	8.9993	4.49965	4.49965	0.4998722262	0.4998722262	0.9997444523	0.6826276492	0.3173723508	0.3321676166	10754	479	1.9998666622	0
AT3G45093	1	71.42	28.57	7	80	20	5	5.9994	2.9999	8.9993	4.49965	4.49965	0.4998722262	0.4998722262	0.9997444523	0.6826276492	0.3173723508	0.3321999475	10754	480	1.9998666622	0
AT4G10895	1	71.42	28.57	7	66.66	33.33	6	5.9994	2.9999	8.9993	4.49965	4.49965	0.4998722262	0.4998722262	0.9997444523	0.6826276492	0.3173723508	0.3322322847	10754	481	1.9998666622	0
AT5G17150	1	71.42	28.57	7	0	100	7	5.9994	2.9999	8.9993	4.49965	4.49965	0.4998722262	0.4998722262	0.9997444523	0.6826276492	0.3173723508	0.3322646282	10754	482	1.9998666622	0
AT1G77420	1	28.57	71.42	7	0	100	4	2.9999	5.9994	8.9993	4.49965	4.49965	0.4998722262	0.4998722262	0.9997444523	0.6826276492	0.3173723508	0.332296978	10754	483	0.5000333367	0
AT4G28230	1	28.57	71.42	7	42.85	57.14	7	2.9999	5.9994	8.9993	4.49965	4.49965	0.4998722262	0.4998722262	0.9997444523	0.6826276492	0.3173723508	0.332329334	10754	484	0.5000333367	0
AT4G15730	2	71.425	28.565	7	0	100	1	5.99975	2.99955	8.9993	4.49965	4.49965	0.500105566	0.500105566	1.000211132	0.6827405745	0.3172594255	0.3322434377	10754	485	2.0002166992	0
AT3G15960	4	61.615	38.38	20.5	29.6425	70.355	28.75	13.631075	8.8679	22.498975	11.2494875	11.2494875	0.5041971041	0.5041971041	1.0083942082	0.6847121554	0.3152878446	0.330210896	10754	486	1.537125475	0
AT5G47435	2	63.885	36.105	15	0	100	17.5	10.58275	6.41575	16.9985	8.49925	8.49925	0.5107476836	0.5107476836	1.0214953672	0.6878354337	0.3121645663	0.326971632	10754	487	1.6494953825	0
AT1G02980	3	69.043333333	30.95	8.6666666667	26.19	73.806666667	5.3333333333	6.9837555556	3.6823333333	10.666088889	5.3330444444	5.3330444444	0.5109365205	0.5109365205	1.0218730411	0.6879248698	0.3120751302	0.3269097945	10754	488	1.8965571347	0
AT5G44020	4	59.32	39.975	29.25	0	100	7.5	18.3511	12.6926875	31.0437875	15.52189375	15.52189375	0.5156850146	0.5156850146	1.0313700292	0.6901628957	0.3098371043	0.3245970014	10754	489	1.4458009779	0
AT5G47750	25	59.8924	40.0996	28.36	2.3732	97.624	23.28	17.98548464	12.37224656	30.3577312	15.1788656	15.1788656	0.5189525122	0.5189525122	1.0379050244	0.6916907912	0.3083092088	0.3230277895	10754	490	1.4536959438	0
AT5G42930	24	38.71	61.2825	22.333333333	0	100	34.181818182	9.6452333333	14.686425	24.331658333	12.165829167	12.165829167	0.5222334843	0.5222334843	1.0444669686	0.6932151559	0.3067848441	0.3214619715	10754	491	0.6567448057	0
AT2G38760	4	74.995	24.9975	5.75	75	25	2.25	5.3122125	2.43735625	7.74956875	3.874784375	3.874784375	0.5332424761	0.5332424761	1.0664849522	0.6982592363	0.3017407637	0.3162073839	10754	492	2.1794977653	0
AT5G06030	5	30.268	69.726	8.6	5	95	5	3.603048	6.996436	10.599484	5.299742	5.299742	0.543190693	0.543190693	1.086381386	0.7027256303	0.2972743697	0.3115572139	10754	493	0.5149833429	0
AT5G44370	2	36.21	63.785	16.5	0	100	6.5	6.97465	11.524525	18.499175	9.2495875	9.2495875	0.5595212358	0.5595212358	1.1190424717	0.709875272	0.290124728	0.3040936964	10754	494	0.6052006482	0
AT5G42330	11	35.915454545	64.076363636	15.909090909	24.189090909	75.805454545	17.545454545	6.713822314	11.193966942	17.907789256	8.9538946281	8.9538946281	0.5604180282	0.5604180282	1.1208360564	0.7102614994	0.2897385006	0.303718475	10754	495	0.5997714973	0
AT5G16010	4	63.3325	20	6.75	28.57	71.425	5	5.27494375	2.35	7.62494375	3.812471875	3.812471875	0.5610071511	0.5610071511	1.1220143022	0.7105148643	0.2894851357	0.3034824673	10754	496	2.2446569149	0
AT5G43080	8	26.76875	73.2275	6.75	0	100	4.5714285714	2.806890625	5.94285625	8.749746875	4.3748734375	4.3748734375	0.5619751372	0.5619751372	1.1239502744	0.710930555	0.289069445	0.3030762222	10754	497	0.4723133973	0
AT4G12540	4	74.4425	25.555	6.25	51.665	48.33	6.5	5.65265625	2.5971875	8.24984375	4.124921875	4.124921875	0.565822188	0.565822188	1.131644376	0.7125751378	0.2874248622	0.3013813346	10754	498	2.1764528938	0
AT2G25920	1	66.66	33.33	12	0	100	16	8.9992	4.9996	13.9988	6.9994	6.9994	0.5713632654	0.5713632654	1.1427265308	0.7149230658	0.2850769342	0.2989485471	10754	499	1.7999839987	0
AT2G26320	1	66.66	33.33	12	22.22	77.77	9	8.9992	4.9996	13.9988	6.9994	6.9994	0.5713632654	0.5713632654	1.1427265308	0.7149230658	0.2850769342	0.2989777014	10754	500	1.7999839987	0
AT1G10010	1	33.33	66.66	12	38.46	61.53	13	4.9996	8.9992	13.9988	6.9994	6.9994	0.5713632654	0.5713632654	1.1427265308	0.7149230658	0.2850769342	0.2990068614	10754	501	0.5555604943	0
AT5G14030	1	33.33	66.66	12	0	100	4	4.9996	8.9992	13.9988	6.9994	6.9994	0.5713632654	0.5713632654	1.1427265308	0.7149230658	0.2850769342	0.2990360271	10754	502	0.5555604943	0
AT5G45980	1	28.57	57.14	14	0	100	2	4.9998	8.9996	13.9994	6.9997	6.9997	0.5713959184	0.5713959184	1.1427918368	0.7149368296	0.2850631704	0.2990507594	10754	503	0.5555580248	0
AT1G69260	2	72.915	27.08	7	17.855	82.14	11	6.10405	2.8956	8.99965	4.499825	4.499825	0.5719195415	0.5719195415	1.1438390829	0.7151574309	0.2848425691	0.2988484867	10754	504	2.108043238	0
AT5G14420	2	72.915	27.08	7	0	100	1	6.10405	2.8956	8.99965	4.499825	4.499825	0.5719195415	0.5719195415	1.1438390829	0.7151574309	0.2848425691	0.2988776455	10754	505	2.108043238	0
AT5G47840	6	61.8	38.191666667	22.5	7.1916666667	92.803333333	22.666666667	14.905	9.593125	24.498125	12.2490625	12.2490625	0.5758811341	0.5758811341	1.1517622682	0.7168194511	0.2831805489	0.2971627266	10754	506	1.5537168545	0
AT3G11920	8	71.42125	28.57	7.875	25.485	74.5125	10.125	6.6244234375	3.2498875	9.8743109375	4.9371554688	4.9371554688	0.5766221494	0.5766221494	1.1532442988	0.7171289673	0.2828710327	0.2968668962	10754	507	2.038354693	0
AT5G49650	56	64.977321429	35.015178571	14.678571429	4.3958928571	95.60125	13.214285714	10.537742538	6.1397279974	16.677470536	8.3387352679	8.3387352679	0.5799000472	0.5799000472	1.1598000944	0.718492997	0.281507003	0.2954642114	10754	508	1.7163207462	0
AT5G45390	10	44.48	55.511	98	9.368	90.379	78.2	44.5904	55.40078	99.99118	49.99559	49.99559	0.5843731204	0.5843731204	1.1687462409	0.7203409959	0.2796590041	0.2935532386	10754	509	0.8048695343	0
AT5G09580	3	72.613333333	27.38	7.3333333333	0	100	7	6.3249777778	3.0078666667	9.3328444444	4.6664222222	4.6664222222	0.5894894203	0.5894894203	1.1789788407	0.7224360186	0.2775639814	0.2913825708	10754	510	2.1028118859	0
AT1G10522	2	66.54	33.455	12.5	16.43	83.56	24	9.3175	5.181875	14.499375	7.2496875	7.2496875	0.5897976341	0.5897976341	1.1795952681	0.7225615937	0.2774384063	0.2912791781	10754	511	1.7980943191	0
AT5G44450	2	70.125	29.865	9	4.165	95.83	12	7.31125	3.68785	10.9991	5.49955	5.49955	0.596822811	0.596822811	1.1936456219	0.7254045773	0.2745954227	0.2883225128	10754	512	1.9825236927	0
AT5G57345	2	67.305	28.845	9.5	10.525	89.47	16.5	7.393975	3.740275	11.13425	5.567125	5.567125	0.5994801486	0.5994801486	1.1989602973	0.7264704196	0.2735295804	0.2872314332	10754	513	1.9768533062	0
AT5G20710	10	69.117	30.876	9.9	51.235	48.757	16.5	7.842583	4.056724	11.899307	5.9496535	5.9496535	0.6022505499	0.6022505499	1.2045010998	0.7275760941	0.2724239059	0.286098309	10754	514	1.9332306068	0
AT5G43050	11	66.000909091	33.992727273	13.727272727	32.646363636	67.348181818	8.0909090909	10.060124793	5.6662743802	15.726399174	7.8631995868	7.8631995868	0.6138061625	0.6138061625	1.227612325	0.732128113	0.267871887	0.2813452752	10754	515	1.7754390484	0
AT5G46080	4	68.9975	30.995	10.25	10.415	89.5825	11.75	8.07224375	4.1769875	12.24923125	6.124615625	6.124615625	0.619345857	0.619345857	1.2386917141	0.7342766585	0.2657233415	0.2791159225	10754	516	1.9325515698	0
AT5G42310	3	74.596666667	25.393333333	6.6666666667	32.14	67.856666667	9.3333333333	5.9731111111	2.6928888889	8.666	4.333	4.333	0.620808783	0.620808783	1.241617566	0.734840463	0.265159537	0.2785509095	10754	517	2.2181052979	0
AT5G42810	37	63.690540541	35.746486486	17.837837838	7.5178378378	92.48	12.162162162	12.36101534	7.3764002922	19.737415632	9.8687078159	9.8687078159	0.6294235181	0.6294235181	1.2588470363	0.7381305562	0.2618694438	0.2751215317	10754	518	1.6757517014	0
AT3G46230	3	72.27	27.726666667	8	0	100	1	6.7816	3.2181333333	9.9997333333	4.9998666667	4.9998666667	0.6349316657	0.6349316657	1.2698633315	0.7402076796	0.2597923204	0.2729659613	10754	519	2.1073085847	0
AT5G47480	2	33.885	66.11	14	0	100	15.5	5.7439	10.2554	15.9993	7.99965	7.99965	0.6360788363	0.6360788363	1.2721576725	0.740637708	0.259362292	0.2725407551	10754	520	0.5600854184	0
AT2G36630	2	73.21	26.785	7.5	24.995	74.995	4.5	6.49075	3.008875	9.499625	4.7498125	4.7498125	0.638101689	0.638101689	1.2762033781	0.7413938518	0.2586061482	0.2717727467	10754	521	2.1572016119	0
AT1G13700	1	80	20	5	0	100	8	5	2	7	3.5	3.5	0.6428571429	0.6428571429	1.2857142857	0.743160742	0.256839258	0.2699422772	10754	522	2.5	0
AT1G17920	1	80	20	5	0	100	1	5	2	7	3.5	3.5	0.6428571429	0.6428571429	1.2857142857	0.743160742	0.256839258	0.2699686619	10754	523	2.5	0
AT1G20240	1	80	20	5	50	50	2	5	2	7	3.5	3.5	0.6428571429	0.6428571429	1.2857142857	0.743160742	0.256839258	0.2699950518	10754	524	2.5	0
AT1G34355	1	80	20	5	83.33	16.66	6	5	2	7	3.5	3.5	0.6428571429	0.6428571429	1.2857142857	0.743160742	0.256839258	0.2700214469	10754	525	2.5	0
AT1G54440	1	80	20	5	50	50	2	5	2	7	3.5	3.5	0.6428571429	0.6428571429	1.2857142857	0.743160742	0.256839258	0.2700478471	10754	526	2.5	0
AT1G58290	1	80	20	5	40	60	5	5	2	7	3.5	3.5	0.6428571429	0.6428571429	1.2857142857	0.743160742	0.256839258	0.2700742525	10754	527	2.5	0
AT1G67370	1	80	20	5	0	100	8	5	2	7	3.5	3.5	0.6428571429	0.6428571429	1.2857142857	0.743160742	0.256839258	0.270100663	10754	528	2.5	0
AT1G68690	1	80	20	5	0	100	10	5	2	7	3.5	3.5	0.6428571429	0.6428571429	1.2857142857	0.743160742	0.256839258	0.2701270787	10754	529	2.5	0
AT1G74240	1	80	20	5	0	100	7	5	2	7	3.5	3.5	0.6428571429	0.6428571429	1.2857142857	0.743160742	0.256839258	0.2701534996	10754	530	2.5	0
AT2G01170	1	80	20	5	0	100	20	5	2	7	3.5	3.5	0.6428571429	0.6428571429	1.2857142857	0.743160742	0.256839258	0.2701799257	10754	531	2.5	0
AT2G01460	2	80	20	5	16.665	83.33	5.5	5	2	7	3.5	3.5	0.6428571429	0.6428571429	1.2857142857	0.743160742	0.256839258	0.2702063569	10754	532	2.5	0
AT2G06040	1	80	20	5	66.66	33.33	3	5	2	7	3.5	3.5	0.6428571429	0.6428571429	1.2857142857	0.743160742	0.256839258	0.2702327933	10754	533	2.5	0
AT2G15010	1	80	20	5	100	0	1	5	2	7	3.5	3.5	0.6428571429	0.6428571429	1.2857142857	0.743160742	0.256839258	0.2702592348	10754	534	2.5	0
AT2G17900	2	80	20	5	60	40	3	5	2	7	3.5	3.5	0.6428571429	0.6428571429	1.2857142857	0.743160742	0.256839258	0.2702856816	10754	535	2.5	0
AT2G18000	1	80	20	5	0	100	1	5	2	7	3.5	3.5	0.6428571429	0.6428571429	1.2857142857	0.743160742	0.256839258	0.2703121335	10754	536	2.5	0
AT2G22900	1	80	20	5	25	75	4	5	2	7	3.5	3.5	0.6428571429	0.6428571429	1.2857142857	0.743160742	0.256839258	0.2703385906	10754	537	2.5	0
AT2G26470	1	80	20	5	50	50	2	5	2	7	3.5	3.5	0.6428571429	0.6428571429	1.2857142857	0.743160742	0.256839258	0.2703650529	10754	538	2.5	0
AT2G29760	1	80	20	5	25	75	4	5	2	7	3.5	3.5	0.6428571429	0.6428571429	1.2857142857	0.743160742	0.256839258	0.2703915203	10754	539	2.5	0
AT2G34990	1	80	20	5	28.57	71.42	7	5	2	7	3.5	3.5	0.6428571429	0.6428571429	1.2857142857	0.743160742	0.256839258	0.270417993	10754	540	2.5	0
AT2G40080	1	80	20	5	20	80	5	5	2	7	3.5	3.5	0.6428571429	0.6428571429	1.2857142857	0.743160742	0.256839258	0.2704444708	10754	541	2.5	0
AT2G40960	1	80	20	5	0	100	7	5	2	7	3.5	3.5	0.6428571429	0.6428571429	1.2857142857	0.743160742	0.256839258	0.2704709538	10754	542	2.5	0
AT2G42365	1	80	20	5	0	100	4	5	2	7	3.5	3.5	0.6428571429	0.6428571429	1.2857142857	0.743160742	0.256839258	0.270497442	10754	543	2.5	0
AT2G44550	1	80	20	5	33.33	66.66	45	5	2	7	3.5	3.5	0.6428571429	0.6428571429	1.2857142857	0.743160742	0.256839258	0.2705239354	10754	544	2.5	0
AT2G45490	1	80	20	5	0	100	4	5	2	7	3.5	3.5	0.6428571429	0.6428571429	1.2857142857	0.743160742	0.256839258	0.2705504339	10754	545	2.5	0
AT3G04310	2	80	20	5	0	85.71	6	5	2	7	3.5	3.5	0.6428571429	0.6428571429	1.2857142857	0.743160742	0.256839258	0.2705769377	10754	546	2.5	0
AT3G06455	1	80	20	5	0	100	6	5	2	7	3.5	3.5	0.6428571429	0.6428571429	1.2857142857	0.743160742	0.256839258	0.2706034467	10754	547	2.5	0
AT3G10060	1	80	20	5	8.33	91.66	12	5	2	7	3.5	3.5	0.6428571429	0.6428571429	1.2857142857	0.743160742	0.256839258	0.2706299608	10754	548	2.5	0
AT3G23080	1	80	20	5	20	80	5	5	2	7	3.5	3.5	0.6428571429	0.6428571429	1.2857142857	0.743160742	0.256839258	0.2706564802	10754	549	2.5	0
AT3G42830	1	80	20	5	40	60	10	5	2	7	3.5	3.5	0.6428571429	0.6428571429	1.2857142857	0.743160742	0.256839258	0.2706830047	10754	550	2.5	0
AT3G53940	1	80	20	5	0	100	7	5	2	7	3.5	3.5	0.6428571429	0.6428571429	1.2857142857	0.743160742	0.256839258	0.2707095345	10754	551	2.5	0
AT3G59190	1	80	20	5	0	100	2	5	2	7	3.5	3.5	0.6428571429	0.6428571429	1.2857142857	0.743160742	0.256839258	0.2707360694	10754	552	2.5	0
AT3G62500	1	80	20	5	16.66	83.33	6	5	2	7	3.5	3.5	0.6428571429	0.6428571429	1.2857142857	0.743160742	0.256839258	0.2707626096	10754	553	2.5	0
AT4G02380	1	80	20	5	20	80	5	5	2	7	3.5	3.5	0.6428571429	0.6428571429	1.2857142857	0.743160742	0.256839258	0.2707891549	10754	554	2.5	0
AT4G10490	1	80	20	5	100	0	1	5	2	7	3.5	3.5	0.6428571429	0.6428571429	1.2857142857	0.743160742	0.256839258	0.2708157055	10754	555	2.5	0
AT4G12740	1	80	20	5	100	0	1	5	2	7	3.5	3.5	0.6428571429	0.6428571429	1.2857142857	0.743160742	0.256839258	0.2708422612	10754	556	2.5	0
AT4G13380	1	80	20	5	20	80	5	5	2	7	3.5	3.5	0.6428571429	0.6428571429	1.2857142857	0.743160742	0.256839258	0.2708688222	10754	557	2.5	0
AT4G14850	1	80	20	5				5	2	7	3.5	3.5	0.6428571429	0.6428571429	1.2857142857	0.743160742	0.256839258	0.2708953884	10754	558	2.5	0
AT4G16765	1	80	20	5	100	0	1	5	2	7	3.5	3.5	0.6428571429	0.6428571429	1.2857142857	0.743160742	0.256839258	0.2709219598	10754	559	2.5	0
AT4G21040	1	80	20	5	0	100	4	5	2	7	3.5	3.5	0.6428571429	0.6428571429	1.2857142857	0.743160742	0.256839258	0.2709485364	10754	560	2.5	0
AT4G25080	1	80	20	5	0	100	5	5	2	7	3.5	3.5	0.6428571429	0.6428571429	1.2857142857	0.743160742	0.256839258	0.2709751182	10754	561	2.5	0
AT4G25260	2	80	20	5	50	50	4	5	2	7	3.5	3.5	0.6428571429	0.6428571429	1.2857142857	0.743160742	0.256839258	0.2710017053	10754	562	2.5	0
AT4G29000	1	80	20	5	0	100	4	5	2	7	3.5	3.5	0.6428571429	0.6428571429	1.2857142857	0.743160742	0.256839258	0.2710282975	10754	563	2.5	0
AT4G35985	1	80	20	5	54.54	45.45	11	5	2	7	3.5	3.5	0.6428571429	0.6428571429	1.2857142857	0.743160742	0.256839258	0.271054895	10754	564	2.5	0
AT4G37740	1	80	20	5	64.28	35.71	14	5	2	7	3.5	3.5	0.6428571429	0.6428571429	1.2857142857	0.743160742	0.256839258	0.2710814977	10754	565	2.5	0
AT4G38740	2	80	20	5	0	100	32	5	2	7	3.5	3.5	0.6428571429	0.6428571429	1.2857142857	0.743160742	0.256839258	0.2711081056	10754	566	2.5	0
AT4G39190	1	80	20	5	12.5	87.5	8	5	2	7	3.5	3.5	0.6428571429	0.6428571429	1.2857142857	0.743160742	0.256839258	0.2711347188	10754	567	2.5	0
AT5G04260	1	80	20	5	5	95	20	5	2	7	3.5	3.5	0.6428571429	0.6428571429	1.2857142857	0.743160742	0.256839258	0.2711613371	10754	568	2.5	0
AT5G10630	1	80	20	5	0	100	2	5	2	7	3.5	3.5	0.6428571429	0.6428571429	1.2857142857	0.743160742	0.256839258	0.2711879607	10754	569	2.5	0
AT5G15550	1	80	20	5	0	100	2	5	2	7	3.5	3.5	0.6428571429	0.6428571429	1.2857142857	0.743160742	0.256839258	0.2712145896	10754	570	2.5	0
AT5G37710	1	80	20	5	50	50	2	5	2	7	3.5	3.5	0.6428571429	0.6428571429	1.2857142857	0.743160742	0.256839258	0.2712412236	10754	571	2.5	0
AT5G41180	1	80	20	5	0	100	10	5	2	7	3.5	3.5	0.6428571429	0.6428571429	1.2857142857	0.743160742	0.256839258	0.2712678629	10754	572	2.5	0
AT5G49410	1	80	20	5	100	0	3	5	2	7	3.5	3.5	0.6428571429	0.6428571429	1.2857142857	0.743160742	0.256839258	0.2712945074	10754	573	2.5	0
AT5G57180	1	80	20	5	25	75	4	5	2	7	3.5	3.5	0.6428571429	0.6428571429	1.2857142857	0.743160742	0.256839258	0.2713211572	10754	574	2.5	0
AT5G62960	1	80	20	5	0	100	12	5	2	7	3.5	3.5	0.6428571429	0.6428571429	1.2857142857	0.743160742	0.256839258	0.2713478122	10754	575	2.5	0
AT5G63550	1	80	20	5	9.09	90.9	11	5	2	7	3.5	3.5	0.6428571429	0.6428571429	1.2857142857	0.743160742	0.256839258	0.2713744724	10754	576	2.5	0
AT5G64320	1	80	20	5	0	100	6	5	2	7	3.5	3.5	0.6428571429	0.6428571429	1.2857142857	0.743160742	0.256839258	0.2714011379	10754	577	2.5	0
AT5G64580	1	80	20	5	0	100	3	5	2	7	3.5	3.5	0.6428571429	0.6428571429	1.2857142857	0.743160742	0.256839258	0.2714278086	10754	578	2.5	0
AT1G49190	1	20	80	5				2	5	7	3.5	3.5	0.6428571429	0.6428571429	1.2857142857	0.743160742	0.256839258	0.2714544845	10754	579	0.4	0
AT2G21640	1	20	80	5	22.22	77.77	9	2	5	7	3.5	3.5	0.6428571429	0.6428571429	1.2857142857	0.743160742	0.256839258	0.2714811657	10754	580	0.4	0
AT5G27880	1	20	80	5	33.33	66.66	6	2	5	7	3.5	3.5	0.6428571429	0.6428571429	1.2857142857	0.743160742	0.256839258	0.2715078522	10754	581	0.4	0
AT5G43630	1	20	80	5	0	100	1	2	5	7	3.5	3.5	0.6428571429	0.6428571429	1.2857142857	0.743160742	0.256839258	0.2715345439	10754	582	0.4	0
AT5G46110	9	35.651111111	64.341111111	17.444444444	19.122222222	80.871111111	29.555555556	7.2191382716	12.223949383	19.443087654	9.7215438272	9.7215438272	0.6441398276	0.6441398276	1.2882796551	0.7436347695	0.2563652305	0.2710600422	10754	583	0.5905733119	0
AT2G12940	6	76.346666667	23.65	6.1666666667	0	100	3.4	5.7080444444	2.4584166667	8.1664611111	4.0832305556	4.0832305556	0.6465518265	0.6465518265	1.2931036529	0.7445232262	0.2554767738	0.2701472199	10754	584	2.3218376778	0
AT5G42440	2	33.75	66.25	14	0	100	13	5.725	10.275	16	8	8	0.646953125	0.646953125	1.29390625	0.7446706754	0.2553293246	0.2700178539	10754	585	0.5571776156	0
AT4G33820	2	63.975	36.015	18.5	25	75	16	12.835375	7.662775	20.49815	10.249075	10.249075	0.6526391591	0.6526391591	1.3052783183	0.7467486757	0.2532513243	0.2678466504	10754	586	1.6750296074	0
AT5G40260	4	64.71	32.7075	14.25	40.88	59.1175	26.5	10.221175	5.66081875	15.88199375	7.940996875	7.940996875	0.6547304279	0.6547304279	1.3094608558	0.7475077064	0.2524922936	0.2670701411	10754	587	1.8056001175	0
AT5G46790	3	24.596666667	75.393333333	6.6666666667	1.96	98.036666667	12	2.6397777778	6.0262222222	8.666	4.333	4.333	0.6616666268	0.6616666268	1.3233332536	0.7500052891	0.2499947109	0.2644543696	10754	588	0.4380485287	0
AT1G61450	3	77.14	22.856666667	6	28.92	71.076666667	10.333333333	5.6284	2.3714	7.9998	3.9999	3.9999	0.663019638	0.663019638	1.326039276	0.7504889412	0.2495110588	0.2639687089	10754	589	2.3734502825	0
AT5G46390	1	63.63	27.27	11	0	100	13	7.9993	3.9997	11.999	5.9995	5.9995	0.6665888891	0.6665888891	1.3331777781	0.7517593263	0.2482406737	0.2626505514	10754	590	1.9999749981	0
AT4G23920	1	70	30	10	25	75	8	8	4	12	6	6	0.6666666667	0.6666666667	1.3333333333	0.751786921	0.248213079	0.2626471959	10754	591	2	0
AT5G11780	1	70	30	10	0	100	2	8	4	12	6	6	0.6666666667	0.6666666667	1.3333333333	0.751786921	0.248213079	0.2626730419	10754	592	2	0
AT5G66455	1	70	30	10	14.28	85.71	7	8	4	12	6	6	0.6666666667	0.6666666667	1.3333333333	0.751786921	0.248213079	0.262698893	10754	593	2	0
AT5G17170	9	70.852222222	29.142222222	9.4444444444	13.422222222	86.574444444	14.333333333	7.6915987654	3.7523209877	11.443919753	5.7219598765	5.7219598765	0.677998	0.677998	1.3559960001	0.7557673831	0.2442326169	0.2585115711	10754	594	2.0498243063	0
AT3G18550	5	71.832	28.166	8.8	13.332	86.664	2	7.321216	3.478608	10.799824	5.399912	5.399912	0.6836054107	0.6836054107	1.3672108214	0.7577083182	0.2422916818	0.2564824044	10754	595	2.104639557	0
AT5G44030	6	29.73	70.265	10	0	100	3	3.973	8.0265	11.9995	5.99975	5.99975	0.6846477874	0.6846477874	1.3692955748	0.7580670494	0.2419329506	0.2561278746	10754	596	0.494985361	0
AT5G47800	30	62.24	37.671666667	24.566666667	1.6666666667	98.333333333	8.3	16.290293333	10.254672778	26.544966111	13.272483056	13.272483056	0.6861699378	0.6861699378	1.3723398756	0.7585897328	0.2414102672	0.2555996863	10754	597	1.5885727108	0
AT5G45050	4	73.6075	26.385	7.75	0	100	2.5	6.70458125	3.0448375	9.74941875	4.874709375	4.874709375	0.6868986069	0.6868986069	1.3737972139	0.7588394602	0.2411605398	0.2553604219	10754	598	2.2019504325	0
AT5G43160	2	26.665	73.33	8	0	100	5	3.1332	6.8664	9.9996	4.9998	4.9998	0.6968669867	0.6968669867	1.3937339734	0.7622244683	0.2377755317	0.251800893	10754	599	0.4563089829	0
AT1G76110	3	72.776666667	27.22	8.3333333333	23.413333333	76.58	15.333333333	7.0647222222	3.2683333333	10.333055556	5.1665277778	5.1665277778	0.6974010987	0.6974010987	1.3948021975	0.7624042054	0.2375957946	0.2516353333	10754	600	2.1615672276	0
AT3G24510	4	53.55	46.375	272.75	24.305	75.5375	646.5	147.057625	127.4878125	274.5454375	137.27271875	137.27271875	0.6974757344	0.6974757344	1.3949514688	0.7624293084	0.2375706916	0.2516335288	10754	601	1.1535033986	0
AT5G47110	3	39.776666667	58.7	40.333333333	13.09	86.903333333	51	17.043255556	24.675666667	41.718922222	20.859461111	20.859461111	0.6981687957	0.6981687957	1.3963375913	0.7626622591	0.2373377409	0.251411551	10754	602	0.690690784	0
AT5G48100	3	70.466666667	29.526666667	10	0	100	14	8.0466666667	3.9526666667	11.999333333	5.9996666667	5.9996666667	0.6984069671	0.6984069671	1.3968139341	0.7627422489	0.2372577511	0.2513515767	10754	603	2.0357564513	0
AT5G48290	2	31.665	68.33	12.5	0	100	28	4.958125	9.54125	14.499375	7.2496875	7.2496875	0.7243427653	0.7243427653	1.4486855306	0.7712610126	0.2287389874	0.2423506473	10754	604	0.5196515132	0
AT4G33110	5	75.356	24.64	7.2	39.062	57.6	11.2	6.425632	2.77408	9.199712	4.599856	4.599856	0.724687469	0.724687469	1.4493749379	0.7713717245	0.2286282755	0.242257215	10754	605	2.3163109932	0
AT5G49730	2	20	80	5.5	17.855	82.14	11.5	2.1	5.4	7.5	3.75	3.75	0.726	0.726	1.452	0.7717926935	0.2282073065	0.2418349798	10754	606	0.3888888889	0
AT5G12370	9	70.276666667	29.721111111	10.555555556	9.89	90.107777778	8.4444444444	8.4180925926	4.1372283951	12.555320988	6.2776604938	6.2776604938	0.7298020614	0.7298020614	1.4596041229	0.7730068806	0.2269931194	0.2405719924	10754	607	2.0347178809	0
AT3G14415	2	78.57	21.425	6	9.09	90.905	10.5	5.7142	2.2855	7.9997	3.99985	3.99985	0.7347765347	0.7347765347	1.4695530695	0.7745837775	0.2254162225	0.2389243107	10754	608	2.5001968935	0
AT5G45940	14	68.830714286	31.165	12.214285714	0	100	5.0714285714	9.407180102	4.8065821429	14.213762245	7.1068811224	7.1068811224	0.7445425503	0.7445425503	1.4890851006	0.7776415341	0.2223584659	0.2357065493	10754	609	1.9571453941	0
AT3G16130	2	77.375	22.615	6.5	17.775	82.215	12	6.029375	2.469975	8.49935	4.249675	4.249675	0.7453116038	0.7453116038	1.4906232077	0.7778802092	0.2221197908	0.2354767578	10754	610	2.4410672173	0
AT2G28540	3	81.11	18.886666667	5.3333333333	19.443333333	80.553333333	2.6666666667	5.3258666667	2.0072888889	7.3331555556	3.6665777778	3.6665777778	0.7509017355	0.7509017355	1.5018034711	0.7796059232	0.2203940768	0.2336703049	10754	611	2.6532636613	0
AT5G27440	2	77.5	22.5	6.5	0	100	2	6.0375	2.4625	8.5	4.25	4.25	0.7518014706	0.7518014706	1.5036029412	0.7798821783	0.2201178217	0.2334004196	10754	612	2.4517766497	0
AT5G47320	1	41.17	58.82	51	1.66	98.33	60	21.9967	30.9982	52.9949	26.49745	26.49745	0.7644792447	0.7644792447	1.5289584894	0.7837311758	0.2162688242	0.2293417746	10754	613	0.709612171	0
AT5G60553	3	71.846666667	28.146666667	9.6666666667	40.95	59.046666667	9	7.9451777778	3.7208444444	11.666022222	5.8330111111	5.8330111111	0.7648276238	0.7648276238	1.5296552476	0.7838358067	0.2161641933	0.2292534255	10754	614	2.1353157587	0
AT3G47965	4	40.0825	59.91	41.25	19.5025	80.49	22.5	17.53403125	25.712875	43.24690625	21.623453125	21.623453125	0.7733904097	0.7733904097	1.5467808194	0.786388691	0.213611309	0.2265683023	10754	615	0.6819164037	0
AT4G00390	5	72.2	27.792	9.6	0	100	5.4	7.9312	3.668032	11.599232	5.799616	5.799616	0.7834398603	0.7834398603	1.5668797207	0.7893392669	0.2106607331	0.2234607935	10754	616	2.1622494024	0
AT5G25410	14	62.182857143	37.81	28.357142857	34.526428571	65.464285714	49	18.633281633	11.721835714	30.355117347	15.177558673	15.177558673	0.7868209524	0.7868209524	1.5736419048	0.7903210919	0.2096789081	0.2224412527	10754	617	1.5896214626	0
AT3G21010	3	77.776666667	22.22	6.6666666667	33.333333333	66.666666667	2.3333333333	6.1851111111	2.4813333333	8.6664444444	4.3332222222	4.3332222222	0.7914416296	0.7914416296	1.5828832591	0.7916541283	0.2083458717	0.2210488855	10754	618	2.492656278	0
AT3G11210	4	71.5225	28.47	10.25	51.316666667	48.673333333	6.3333333333	8.33105625	3.918175	12.24923125	6.124615625	6.124615625	0.7948874721	0.7948874721	1.5897749442	0.792641709	0.207358291	0.2200227983	10754	619	2.1262593554	0
AT1G12775	1	75	25	8	0	100	2	7	3	10	5	5	0.8	0.8	1.6	0.7940967893	0.2059032107	0.2185004074	10754	620	2.3333333333	0
AT1G52510	1	75	25	8	33.33	66.66	6	7	3	10	5	5	0.8	0.8	1.6	0.7940967893	0.2059032107	0.2185219706	10754	621	2.3333333333	0
AT1G69900	1	75	25	8	53.33	46.66	15	7	3	10	5	5	0.8	0.8	1.6	0.7940967893	0.2059032107	0.2185435381	10754	622	2.3333333333	0
AT1G71720	1	75	25	8	0	100	1	7	3	10	5	5	0.8	0.8	1.6	0.7940967893	0.2059032107	0.2185651099	10754	623	2.3333333333	0
AT2G34790	2	75	25	8	0	100	11	7	3	10	5	5	0.8	0.8	1.6	0.7940967893	0.2059032107	0.2185866859	10754	624	2.3333333333	0
AT3G02280	2	75	25	8	14.64	85.355	13.5	7	3	10	5	5	0.8	0.8	1.6	0.7940967893	0.2059032107	0.2186082662	10754	625	2.3333333333	0
AT3G05350	1	75	25	8	25	75	4	7	3	10	5	5	0.8	0.8	1.6	0.7940967893	0.2059032107	0.2186298507	10754	626	2.3333333333	0
AT3G50820	1	75	25	8	22.22	77.77	36	7	3	10	5	5	0.8	0.8	1.6	0.7940967893	0.2059032107	0.2186514395	10754	627	2.3333333333	0
AT4G19950	1	75	25	8	12.5	87.5	16	7	3	10	5	5	0.8	0.8	1.6	0.7940967893	0.2059032107	0.2186730326	10754	628	2.3333333333	0
AT5G50170	1	75	25	8	14.28	85.71	7	7	3	10	5	5	0.8	0.8	1.6	0.7940967893	0.2059032107	0.2186946299	10754	629	2.3333333333	0
AT4G35733	1	25	75	8	40	60	5	3	7	10	5	5	0.8	0.8	1.6	0.7940967893	0.2059032107	0.2187162316	10754	630	0.4285714286	0
AT5G43500	2	25	75	8	15.34	84.655	13.5	3	7	10	5	5	0.8	0.8	1.6	0.7940967893	0.2059032107	0.2187378374	10754	631	0.4285714286	0
AT1G57820	4	72.24	27.755	9.75	33.5225	66.4725	11.75	8.0434	3.7061125	11.7495125	5.87475625	5.87475625	0.8005465273	0.8005465273	1.6010930545	0.7942516223	0.2057483777	0.2185949471	10754	632	2.1703064869	0
AT5G43822	3	31.67	68.323333333	13.666666667	18.003333333	81.986666667	13	5.3282333333	10.337522222	15.665755556	7.8328777778	7.8328777778	0.8008862095	0.8008862095	1.601772419	0.7943477861	0.2056522139	0.218514367	10754	633	0.5154265421	0
AT5G64640	3	73.333333333	26.666666667	9	1.96	98.036666667	7	7.6	3.4	11	5.5	5.5	0.8018181818	0.8018181818	1.6036363636	0.7946113547	0.2053886453	0.2182558787	10754	634	2.2352941176	0
AT2G40520	9	22.035555556	77.961111111	6.6666666667	86.545555556	13.451111111	5.6666666667	2.469037037	6.1974074074	8.6664444444	4.3332222222	4.3332222222	0.8019866571	0.8019866571	1.6039733143	0.7946589581	0.2053410419	0.2182268568	10754	635	0.3983983745	0
AT3G25805	2	71.36	28.635	10.5	0	100	5.5	8.4928	4.006675	12.499475	6.2497375	6.2497375	0.8050465126	0.8050465126	1.6100930252	0.7955212739	0.2044787261	0.2173319056	10754	636	2.1196628127	0
AT5G47870	4	57.8475	41.7525	64	2.655	97.3375	61.5	38.0224	27.7216	65.744	32.872	32.872	0.8069670285	0.8069670285	1.6139340569	0.7960603245	0.2039396755	0.2167803964	10754	637	1.371580284	0
AT1G34170	2	81.665	18.33	5.5	25	75	4	5.491575	2.00815	7.499725	3.7498625	3.7498625	0.8089796446	0.8089796446	1.6179592893	0.7966234295	0.2033765705	0.2162032067	10754	638	2.7346438264	0
AT1G80160	2	81.665	18.33	5.5	18.75	81.25	6	5.491575	2.00815	7.499725	3.7498625	3.7498625	0.8089796446	0.8089796446	1.6179592893	0.7966234295	0.2033765705	0.2162245812	10754	639	2.7346438264	0
AT2G17530	2	81.665	18.33	5.5	4.545	95.45	7.5	5.491575	2.00815	7.499725	3.7498625	3.7498625	0.8089796446	0.8089796446	1.6179592893	0.7966234295	0.2033765705	0.21624596	10754	640	2.7346438264	0
AT5G08400	2	81.665	18.33	5.5	0	100	8	5.491575	2.00815	7.499725	3.7498625	3.7498625	0.8089796446	0.8089796446	1.6179592893	0.7966234295	0.2033765705	0.2162673429	10754	641	2.7346438264	0
AT5G53450	2	81.665	18.33	5.5	0	100	4	5.491575	2.00815	7.499725	3.7498625	3.7498625	0.8089796446	0.8089796446	1.6179592893	0.7966234295	0.2033765705	0.2162887301	10754	642	2.7346438264	0
AT1G47760	2	80	20	6	10	90	6	5.8	2.2	8	4	4	0.81	0.81	1.62	0.7969082124	0.2030917876	0.2160072281	10754	643	2.6363636364	0
AT1G48880	2	80	20	6	50	50	3.5	5.8	2.2	8	4	4	0.81	0.81	1.62	0.7969082124	0.2030917876	0.2160285938	10754	644	2.6363636364	0
AT3G51280	2	72.775	27.22	9.5	13.635	86.355	16.5	7.913625	3.5859	11.499525	5.7497625	5.7497625	0.8143468394	0.8143468394	1.6286936787	0.7981161736	0.2018838264	0.2147649292	10754	645	2.2068727516	0
AT5G43400	27	65.76	34.233703704	18.333333333	14.39037037	85.604074074	12.037037037	13.056	7.2761790123	20.332179012	10.166089506	10.166089506	0.8215137844	0.8215137844	1.6430275687	0.8000894207	0.1999105793	0.2126868193	10754	646	1.7943483768	0
AT5G48960	3	32.986666667	67.006666667	16	14.216666667	85.776666667	18	6.2778666667	11.721066667	17.998933333	8.9994666667	8.9994666667	0.823060614	0.823060614	1.6461212279	0.8005123241	0.1994876759	0.2122578873	10754	647	0.5356054057	0
AT1G51380	4	73.33	22.4975	7.75	66.666666667	33.333333333	1.6666666667	6.683075	2.74355625	9.42663125	4.713315625	4.713315625	0.8231895133	0.8231895133	1.6463790266	0.8005475177	0.1994524823	0.2122414402	10754	648	2.4359168871	0
AT4G11080	23	71.53173913	28.462173913	10.565217391	36.352608696	63.641304348	7.9565217391	8.5574837429	4.0070905482	12.564574291	6.2822871456	6.2822871456	0.8239864617	0.8239864617	1.6479729235	0.8007649483	0.1992350517	0.2120310486	10754	649	2.1355853181	0
AT1G22015	1	69.23	30.76	13	47.05	52.94	17	9.9999	4.9988	14.9987	7.49935	7.49935	0.8337723006	0.8337723006	1.6675446012	0.8034122621	0.1965877379	0.2092344154	10754	650	2.0004601104	0
AT5G50480	1	69.23	30.76	13	30.5	69.49	59	9.9999	4.9988	14.9987	7.49935	7.49935	0.8337723006	0.8337723006	1.6675446012	0.8034122621	0.1965877379	0.2092551255	10754	651	2.0004601104	0
AT4G22060	6	75.59	24.405	8	26.425	73.57	5.5	7.0472	2.9524	9.9996	4.9998	4.9998	0.8384028881	0.8384028881	1.6768057762	0.8046505691	0.1953494309	0.2079576104	10754	652	2.3869394391	0
AT3G27785	7	69.427142857	30.568571429	12.857142857	28.981428571	71.011428571	11.571428571	9.9263469388	4.930244898	14.856591837	7.4282959184	7.4282959184	0.8400660083	0.8400660083	1.6801320166	0.8050930885	0.1949069115	0.2075070713	10754	653	2.0133577833	0
AT3G17510	3	83.333333333	16.666666667	5.3333333333	0	100	10.333333333	5.4444444444	1.8888888889	7.3333333333	3.6666666667	3.6666666667	0.861952862	0.861952862	1.7239057239	0.8108089321	0.1891910679	0.2014416578	10754	654	2.8823529412	0
AT5G42230	6	69.101666667	30.891666667	13.666666667	0	100	6.3333333333	10.443894444	5.2218611111	15.665755556	7.8328777778	7.8328777778	0.8703580251	0.8703580251	1.7407160502	0.812951876	0.187048124	0.1991796738	10754	655	2.000032981	0
AT2G28480	2	76.185	23.805	8	16.665	83.33	5	7.0948	2.9044	9.9992	4.9996	4.9996	0.8780428514	0.8780428514	1.7560857029	0.8148864998	0.1851135002	0.197139095	10754	656	2.4427764771	0
AT4G17505	9	67.582222222	32.41	16	33.426666667	66.354444444	31.222222222	11.813155556	6.1856	17.998755556	8.9993777778	8.9993777778	0.8797658658	0.8797658658	1.7595317317	0.8153170661	0.1846829339	0.1967000368	10754	657	1.909783296	0
AT2G21330	6	74.206666667	22.453333333	8	26.706666667	73.283333333	27.166666667	6.9365333333	2.7962666667	9.7328	4.8664	4.8664	0.8806205856	0.8806205856	1.7612411712	0.8155302217	0.1844697783	0.1964924719	10754	658	2.4806408545	0
AT4G15180	6	76.968333333	23.03	7.6666666667	3.3333333333	96.666666667	3.1666666667	6.9009055556	2.7656333333	9.6665388889	4.8332694444	4.8332694444	0.8845190894	0.8845190894	1.7690381789	0.8164988432	0.1835011568	0.1954800832	10754	659	2.4952351682	0
AT4G20830	3	76.293333333	23.703333333	8	8.5833333333	91.41	9	7.1034666667	2.8962666667	9.9997333333	4.9998666667	4.9998666667	0.8850501933	0.8850501933	1.7701003867	0.8166303441	0.1833696559	0.19535935	10754	660	2.4526286714	0
AT3G03970	9	81.744444444	18.252222222	5.8888888889	2.0825	97.91625	2.25	5.8138395062	2.0748530864	7.8886925926	3.9443462963	3.9443462963	0.8860796186	0.8860796186	1.7721592372	0.816884918	0.183115082	0.1951074598	10754	661	2.8020487543	0
AT1G77525	2	54.15	45.84	259	22.2	77.79	225	141.2485	119.7256	260.9741	130.48705	130.48705	0.8875118727	0.8875118727	1.7750237453	0.817238429	0.182761571	0.1947500926	10754	662	1.1797685708	0
AT2G23148	2	21.425	78.565	7	0	100	5	2.49975	6.49955	8.9993	4.49965	4.49965	0.8888691365	0.8888691365	1.777738273	0.8175727011	0.1824272989	0.1944131575	10754	663	0.3846035495	0
AT5G47560	10	70.237	29.756	12.6	0.714	98.571	16.3	9.849862	4.749256	14.599118	7.299559	7.299559	0.8910189495	0.8910189495	1.7820378989	0.8181007168	0.1818992832	0.1938696622	10754	664	2.0739800087	0
AT3G44790	2	80	20	6.5	0	100	6	6.2	2.3	8.5	4.25	4.25	0.8947058824	0.8947058824	1.7894117647	0.81900215	0.18099785	0.1929280284	10754	665	2.6956521739	0
AT1G73350	2	83.33	16.665	5.5	7.14	92.855	6	5.58315	1.916575	7.499725	3.7498625	3.7498625	0.8962843458	0.8962843458	1.7925686916	0.8193864935	0.1806135065	0.1925374354	10754	666	2.9130871476	0
AT5G18660	1	66.66	33.33	18	32.14	67.85	28	12.9988	6.9994	19.9982	9.9991	9.9991	0.8999010001	0.8999010001	1.7998020002	0.8202635661	0.1797364339	0.1916214544	10754	667	1.8571306112	0
AT1G25220	3	79.626666667	20.366666667	6.6666666667	0	100	8.3333333333	6.3084444444	2.3577777778	8.6662222222	4.3331111111	4.3331111111	0.9004942818	0.9004942818	1.8009885635	0.8204069717	0.1795930283	0.1914875497	10754	668	2.6755890669	0
AT3G42850	3	75.923333333	24.073333333	8.3333333333	41.053333333	58.943333333	15	7.3269444444	3.0061111111	10.333055556	5.1665277778	5.1665277778	0.9033920603	0.9033920603	1.8067841205	0.8211055131	0.1788944869	0.1907616571	10754	669	2.4373498429	0
AT5G48905	1	36	64	25	29.03	70.96	31	10	17	27	13.5	13.5	0.9074074074	0.9074074074	1.8148148148	0.8220682747	0.1779317253	0.1897538451	10754	670	0.5882352941	0
AT5G57790	2	76.665	23.33	8	0	100	3.5	7.1332	2.8664	9.9996	4.9998	4.9998	0.9103155246	0.9103155246	1.8206310492	0.8227618204	0.1772381796	0.1890329647	10754	671	2.4885570751	0
AT4G18870	3	81.903333333	18.093333333	6	35	65	3.5	5.9142	2.0856	7.9998	3.9999	3.9999	0.9161590265	0.9161590265	1.832318053	0.8241460062	0.1758539938	0.1875752678	10754	672	2.835730725	0
AT5G48150	19	27.210526316	72.784210526	10.578947368	0	100	10.473684211	3.8785872576	8.6998033241	12.578390582	6.2891952909	6.2891952909	0.9239705274	0.9239705274	1.8479410548	0.8259769481	0.1740230519	0.1856407003	10754	673	0.4458247058	0
AT4G24520	3	80.366666667	19.626666667	6.6666666667	0	100	13	6.3577777778	2.3084444444	8.6662222222	4.3331111111	4.3331111111	0.9460350787	0.9460350787	1.8920701574	0.8310313869	0.1689686131	0.1802667128	10754	674	2.7541393916	0
AT1G60970	4	71.4475	28.545	12	1.2025	98.7925	25.75	9.5737	4.4254	13.9991	6.99955	6.99955	0.9466677461	0.9466677461	1.8933354923	0.8311738096	0.1688261904	0.1801326374	10754	675	2.1633524653	0
AT3G18870	4	82.5	17.5	6	25	75	4.75	5.95	2.05	8	4	4	0.950625	0.950625	1.90125	0.832061529	0.167938471	0.1792032464	10754	676	2.9024390244	0
AT5G45680	7	25.835714286	74.16	9.8571428571	34.963333333	65.031666667	10	3.5466632653	8.3100571429	11.856720408	5.9283602041	5.9283602041	0.9568379978	0.9568379978	1.9136759957	0.8334445058	0.1665554942	0.1777451409	10754	677	0.426791682	0
AT3G26920	3	86.666666667	13.333333333	5	0	100	1	5.3333333333	1.6666666667	7	3.5	3.5	0.9603174603	0.9603174603	1.9206349206	0.834213316	0.165786684	0.1769422389	10754	678	3.2	0
AT3G54350	3	86.666666667	13.333333333	5	0	100	2.3333333333	5.3333333333	1.6666666667	7	3.5	3.5	0.9603174603	0.9603174603	1.9206349206	0.834213316	0.165786684	0.1769598014	10754	679	3.2	0
AT4G25700	1	72.72	27.27	11	45.83	54.16	24	8.9992	3.9997	12.9989	6.49945	6.49945	0.961427515	0.961427515	1.92285503	0.834457735	0.165542265	0.17671645	10754	680	2.2499687477	0
AT4G27440	1	72.72	27.27	11	25	75	8	8.9992	3.9997	12.9989	6.49945	6.49945	0.961427515	0.961427515	1.92285503	0.834457735	0.165542265	0.1767339936	10754	681	2.2499687477	0
AT4G35940	1	72.72	27.27	11	7.69	92.3	13	8.9992	3.9997	12.9989	6.49945	6.49945	0.961427515	0.961427515	1.92285503	0.834457735	0.165542265	0.1767515406	10754	682	2.2499687477	0
AT5G05710	1	72.72	27.27	11	11.11	88.88	18	8.9992	3.9997	12.9989	6.49945	6.49945	0.961427515	0.961427515	1.92285503	0.834457735	0.165542265	0.1767690912	10754	683	2.2499687477	0
AT5G22140	1	72.72	27.27	11	0	100	7	8.9992	3.9997	12.9989	6.49945	6.49945	0.961427515	0.961427515	1.92285503	0.834457735	0.165542265	0.1767866452	10754	684	2.2499687477	0
AT5G26630	1	27.27	72.72	11	75	25	4	3.9997	8.9992	12.9989	6.49945	6.49945	0.961427515	0.961427515	1.92285503	0.834457735	0.165542265	0.1768042027	10754	685	0.4444506178	0
AT3G21100	2	82.855	17.14	6	37.5	62.5	3	5.9713	2.0284	7.9997	3.99985	3.99985	0.971690214	0.971690214	1.943380428	0.8366980379	0.1633019621	0.1744288141	10754	686	2.9438473674	0
AT5G33300	2	82.855	17.14	6	0	100	11	5.9713	2.0284	7.9997	3.99985	3.99985	0.971690214	0.971690214	1.943380428	0.8366980379	0.1633019621	0.1744461409	10754	687	2.9438473674	0
AT2G31141	1	34.78	65.21	23	30	70	10	8.9994	15.9983	24.9977	12.49885	12.49885	0.9797821642	0.9797821642	1.9595643283	0.8384400796	0.1615599204	0.1726023628	10754	688	0.562522268	0
AT4G11990	5	83.14	16.852	6	0	100	1.2	5.9884	2.01112	7.99952	3.99976	3.99976	0.9887315863	0.9887315863	1.9774631726	0.8403420885	0.1596579115	0.1705873006	10754	689	2.9776442977	0
AT5G43720	14	64.420714286	35.261428571	25.071428571	18.497142857	81.496428571	18.928571429	17.151193367	9.8405438776	26.991737245	13.495868622	13.495868622	0.9900362373	0.9900362373	1.9800724747	0.8406172281	0.1593827719	0.1703102473	10754	690	1.7429111217	0
AT4G25450	2	83.33	16.665	6	50	50	2	5.9998	1.9999	7.9997	3.99985	3.99985	0.9999875002	0.9999875002	1.9999750003	0.8426981985	0.1573018015	0.1681033065	10754	691	3.0000500025	0
AT1G15350	1	83.33	16.66	6	25	75	4	5.9998	1.9996	7.9994	3.9997	3.9997	1.0001750156	1.0001750156	2.0003500313	0.8427371133	0.1572628867	0.1680784221	10754	692	3.0005001	0
AT1G16680	1	83.33	16.66	6	0	100	7	5.9998	1.9996	7.9994	3.9997	3.9997	1.0001750156	1.0001750156	2.0003500313	0.8427371133	0.1572628867	0.168095128	10754	693	3.0005001	0
AT1G48930	1	83.33	16.66	6	0	100	1	5.9998	1.9996	7.9994	3.9997	3.9997	1.0001750156	1.0001750156	2.0003500313	0.8427371133	0.1572628867	0.1681118373	10754	694	3.0005001	0
AT1G62120	1	83.33	16.66	6	0	100	5	5.9998	1.9996	7.9994	3.9997	3.9997	1.0001750156	1.0001750156	2.0003500313	0.8427371133	0.1572628867	0.1681285499	10754	695	3.0005001	0
AT1G74870	1	83.33	16.66	6	50	50	2	5.9998	1.9996	7.9994	3.9997	3.9997	1.0001750156	1.0001750156	2.0003500313	0.8427371133	0.1572628867	0.1681452658	10754	696	3.0005001	0
AT1G76290	1	83.33	16.66	6	83.33	16.66	6	5.9998	1.9996	7.9994	3.9997	3.9997	1.0001750156	1.0001750156	2.0003500313	0.8427371133	0.1572628867	0.168161985	10754	697	3.0005001	0
AT2G22390	1	83.33	16.66	6	0	100	6	5.9998	1.9996	7.9994	3.9997	3.9997	1.0001750156	1.0001750156	2.0003500313	0.8427371133	0.1572628867	0.1681787076	10754	698	3.0005001	0
AT2G24580	2	83.33	16.66	6	0	100	1	5.9998	1.9996	7.9994	3.9997	3.9997	1.0001750156	1.0001750156	2.0003500313	0.8427371133	0.1572628867	0.1681954334	10754	699	3.0005001	0
AT2G35650	1	83.33	16.66	6	16.66	83.33	6	5.9998	1.9996	7.9994	3.9997	3.9997	1.0001750156	1.0001750156	2.0003500313	0.8427371133	0.1572628867	0.1682121626	10754	700	3.0005001	0
AT2G42700	1	83.33	16.66	6	0	100	8	5.9998	1.9996	7.9994	3.9997	3.9997	1.0001750156	1.0001750156	2.0003500313	0.8427371133	0.1572628867	0.1682288952	10754	701	3.0005001	0
AT2G44260	1	83.33	16.66	6				5.9998	1.9996	7.9994	3.9997	3.9997	1.0001750156	1.0001750156	2.0003500313	0.8427371133	0.1572628867	0.168245631	10754	702	3.0005001	0
AT3G04770	2	83.33	16.66	6	25	75	2.5	5.9998	1.9996	7.9994	3.9997	3.9997	1.0001750156	1.0001750156	2.0003500313	0.8427371133	0.1572628867	0.1682623702	10754	703	3.0005001	0
AT3G07760	1	83.33	16.66	6	0	100	5	5.9998	1.9996	7.9994	3.9997	3.9997	1.0001750156	1.0001750156	2.0003500313	0.8427371133	0.1572628867	0.1682791128	10754	704	3.0005001	0
AT3G08000	1	83.33	16.66	6	0	100	7	5.9998	1.9996	7.9994	3.9997	3.9997	1.0001750156	1.0001750156	2.0003500313	0.8427371133	0.1572628867	0.1682958586	10754	705	3.0005001	0
AT3G09310	1	83.33	16.66	6	0	100	5	5.9998	1.9996	7.9994	3.9997	3.9997	1.0001750156	1.0001750156	2.0003500313	0.8427371133	0.1572628867	0.1683126078	10754	706	3.0005001	0
AT3G18730	1	83.33	16.66	6	0	100	2	5.9998	1.9996	7.9994	3.9997	3.9997	1.0001750156	1.0001750156	2.0003500313	0.8427371133	0.1572628867	0.1683293603	10754	707	3.0005001	0
AT3G18890	1	83.33	16.66	6	50	50	8	5.9998	1.9996	7.9994	3.9997	3.9997	1.0001750156	1.0001750156	2.0003500313	0.8427371133	0.1572628867	0.1683461162	10754	708	3.0005001	0
AT3G25970	1	83.33	16.66	6	0	100	2	5.9998	1.9996	7.9994	3.9997	3.9997	1.0001750156	1.0001750156	2.0003500313	0.8427371133	0.1572628867	0.1683628754	10754	709	3.0005001	0
AT3G57930	1	83.33	16.66	6	0	100	11	5.9998	1.9996	7.9994	3.9997	3.9997	1.0001750156	1.0001750156	2.0003500313	0.8427371133	0.1572628867	0.1683796379	10754	710	3.0005001	0
AT4G01860	1	83.33	16.66	6	0	100	2	5.9998	1.9996	7.9994	3.9997	3.9997	1.0001750156	1.0001750156	2.0003500313	0.8427371133	0.1572628867	0.1683964038	10754	711	3.0005001	0
AT4G02800	1	83.33	16.66	6	0	100	4	5.9998	1.9996	7.9994	3.9997	3.9997	1.0001750156	1.0001750156	2.0003500313	0.8427371133	0.1572628867	0.168413173	10754	712	3.0005001	0
AT4G05190	1	83.33	16.66	6	0	100	2	5.9998	1.9996	7.9994	3.9997	3.9997	1.0001750156	1.0001750156	2.0003500313	0.8427371133	0.1572628867	0.1684299455	10754	713	3.0005001	0
AT4G17615	1	83.33	16.66	6	0	100	6	5.9998	1.9996	7.9994	3.9997	3.9997	1.0001750156	1.0001750156	2.0003500313	0.8427371133	0.1572628867	0.1684467214	10754	714	3.0005001	0
AT4G20090	1	83.33	16.66	6	0	100	5	5.9998	1.9996	7.9994	3.9997	3.9997	1.0001750156	1.0001750156	2.0003500313	0.8427371133	0.1572628867	0.1684635007	10754	715	3.0005001	0
AT4G25170	1	83.33	16.66	6	0	100	3	5.9998	1.9996	7.9994	3.9997	3.9997	1.0001750156	1.0001750156	2.0003500313	0.8427371133	0.1572628867	0.1684802832	10754	716	3.0005001	0
AT4G39530	2	83.33	16.66	6				5.9998	1.9996	7.9994	3.9997	3.9997	1.0001750156	1.0001750156	2.0003500313	0.8427371133	0.1572628867	0.1684970692	10754	717	3.0005001	0
AT5G15022	1	83.33	16.66	6	11.11	88.88	9	5.9998	1.9996	7.9994	3.9997	3.9997	1.0001750156	1.0001750156	2.0003500313	0.8427371133	0.1572628867	0.1685138584	10754	718	3.0005001	0
AT5G16370	1	83.33	16.66	6	20	80	10	5.9998	1.9996	7.9994	3.9997	3.9997	1.0001750156	1.0001750156	2.0003500313	0.8427371133	0.1572628867	0.168530651	10754	719	3.0005001	0
AT5G16860	1	83.33	16.66	6				5.9998	1.9996	7.9994	3.9997	3.9997	1.0001750156	1.0001750156	2.0003500313	0.8427371133	0.1572628867	0.168547447	10754	720	3.0005001	0
AT5G17570	1	83.33	16.66	6	0	100	4	5.9998	1.9996	7.9994	3.9997	3.9997	1.0001750156	1.0001750156	2.0003500313	0.8427371133	0.1572628867	0.1685642463	10754	721	3.0005001	0
AT5G27230	1	83.33	16.66	6	0	100	2	5.9998	1.9996	7.9994	3.9997	3.9997	1.0001750156	1.0001750156	2.0003500313	0.8427371133	0.1572628867	0.168581049	10754	722	3.0005001	0
AT5G27610	1	83.33	16.66	6	33.33	66.66	3	5.9998	1.9996	7.9994	3.9997	3.9997	1.0001750156	1.0001750156	2.0003500313	0.8427371133	0.1572628867	0.168597855	10754	723	3.0005001	0
AT5G38560	1	83.33	16.66	6	0	100	11	5.9998	1.9996	7.9994	3.9997	3.9997	1.0001750156	1.0001750156	2.0003500313	0.8427371133	0.1572628867	0.1686146643	10754	724	3.0005001	0
AT5G39700	1	83.33	16.66	6				5.9998	1.9996	7.9994	3.9997	3.9997	1.0001750156	1.0001750156	2.0003500313	0.8427371133	0.1572628867	0.168631477	10754	725	3.0005001	0
AT5G49430	1	83.33	16.66	6	28.57	71.42	14	5.9998	1.9996	7.9994	3.9997	3.9997	1.0001750156	1.0001750156	2.0003500313	0.8427371133	0.1572628867	0.1686482931	10754	726	3.0005001	0
AT5G54270	1	83.33	16.66	6	8.33	91.66	12	5.9998	1.9996	7.9994	3.9997	3.9997	1.0001750156	1.0001750156	2.0003500313	0.8427371133	0.1572628867	0.1686651125	10754	727	3.0005001	0
AT5G59120	1	83.33	16.66	6	60	40	5	5.9998	1.9996	7.9994	3.9997	3.9997	1.0001750156	1.0001750156	2.0003500313	0.8427371133	0.1572628867	0.1686819353	10754	728	3.0005001	0
AT5G66150	1	83.33	16.66	6	50	50	12	5.9998	1.9996	7.9994	3.9997	3.9997	1.0001750156	1.0001750156	2.0003500313	0.8427371133	0.1572628867	0.1686987614	10754	729	3.0005001	0
AT3G10510	1	16.66	83.33	6	33.33	66.66	6	1.9996	5.9998	7.9994	3.9997	3.9997	1.0001750156	1.0001750156	2.0003500313	0.8427371133	0.1572628867	0.1687155909	10754	730	0.3332777759	0
AT3G22860	1	16.66	83.33	6	0	100	1	1.9996	5.9998	7.9994	3.9997	3.9997	1.0001750156	1.0001750156	2.0003500313	0.8427371133	0.1572628867	0.1687324237	10754	731	0.3332777759	0
AT4G22430	1	16.66	83.33	6	0	100	2	1.9996	5.9998	7.9994	3.9997	3.9997	1.0001750156	1.0001750156	2.0003500313	0.8427371133	0.1572628867	0.16874926	10754	732	0.3332777759	0
AT5G14960	2	16.66	83.33	6	100	0	5.5	1.9996	5.9998	7.9994	3.9997	3.9997	1.0001750156	1.0001750156	2.0003500313	0.8427371133	0.1572628867	0.1687660995	10754	733	0.3332777759	0
AT5G44562	1	16.66	83.33	6	0	100	2	1.9996	5.9998	7.9994	3.9997	3.9997	1.0001750156	1.0001750156	2.0003500313	0.8427371133	0.1572628867	0.1687829424	10754	734	0.3332777759	0
AT1G78710	9	82.658888889	17.337777778	6.2222222222	54.47	45.522222222	17.333333333	6.1432197531	2.0787950617	8.2220148148	4.1110074074	4.1110074074	1.0045924535	1.0045924535	2.0091849071	0.8436507	0.1563493	0.1678191808	10754	735	2.9551829645	0
AT3G09560	4	83.6875	16.3075	6	0	100	1.5	6.02125	1.97845	7.9997	3.99985	3.99985	1.0215527982	1.0215527982	2.0431055965	0.8471027871	0.1528972129	0.1641302283	10754	736	3.0434178271	0
AT1G64830	8	72.47625	27.51875	11.875	34.30125	65.69125	18.75	9.6065546875	4.2678515625	13.87440625	6.937203125	6.937203125	1.0271340821	1.0271340821	2.0542681642	0.8482198334	0.1517801666	0.1629473806	10754	737	2.2509111544	0
AT5G04047	4	62.72	37.27	33.75	39.7125	60.2775	59.75	22.168	13.578625	35.746625	17.8733125	17.8733125	1.031948651	1.031948651	2.0638973019	0.8491760088	0.1508239912	0.1619370209	10754	738	1.6325658894	0
AT1G11870	9	81.817777778	18.177777778	6.6666666667	3.8088888889	96.19	8.2222222222	6.4545185185	2.2118518519	8.6663703704	4.3331851852	4.3331851852	1.038509761	1.038509761	2.077019522	0.8504680962	0.1495319038	0.1605657607	10754	739	2.9181513731	0
AT5G42740	1	39.13	60.86	46	0	100	34	18.9998	28.9956	47.9954	23.9977	23.9977	1.0408916025	1.0408916025	2.0817832051	0.8509340552	0.1490659448	0.160081403	10754	740	0.6552649367	0
AT5G07260	6	74.303333333	25.688333333	10.5	12.856666667	87.141666667	5.8333333333	8.80185	3.697275	12.499125	6.2495625	6.2495625	1.0423404011	1.0423404011	2.0846808021	0.8512166807	0.1487833193	0.1597938496	10754	741	2.3806316814	0
AT5G45370	4	17.5	82.5	6.5	0	100	4.3333333333	2.1375	6.3625	8.5	4.25	4.25	1.0500367647	1.0500367647	2.1000735294	0.8527079448	0.1472920552	0.1582080266	10754	742	0.3359528487	0
AT4G13955	2	60.29	39.7	52	31.125	68.865	89.5	32.3508	21.644	53.9948	26.9974	26.9974	1.0615426508	1.0615426508	2.1230853015	0.8549060023	0.1450939977	0.1558626363	10754	743	1.4946775088	0
AT1G26840	2	77.775	22.22	8.5	14.285	85.71	8	7.610875	2.8887	10.499575	5.2497875	5.2497875	1.0618971116	1.0618971116	2.1237942232	0.854973128	0.145026872	0.155806092	10754	744	2.6347059231	0
AT4G00340	2	80	20	7.5	0	100	5	7	2.5	9.5	4.75	4.75	1.0657894737	1.0657894737	2.1315789474	0.8557079446	0.1442920554	0.1550321475	10754	745	2.8	0
AT3G06690	3	85.713333333	14.283333333	5.6666666667	0	100	28.333333333	5.8570888889	1.8093888889	7.6664777778	3.8332388889	3.8332388889	1.0685399322	1.0685399322	2.1370798644	0.8562246595	0.1437753405	0.1544924072	10754	746	3.23705364	0
AT3G10780	5	62.274	37.72	37.6	31.062	68.928	56.6	24.415024	15.18272	39.597744	19.798872	19.798872	1.0762663291	1.0762663291	2.1525326581	0.8576650727	0.1423349273	0.1529599089	10754	747	1.6080797117	0
AT1G80770	4	77.0675	22.925	9	17.0725	82.9225	9.25	7.936075	3.06325	10.999325	5.4996625	5.4996625	1.0793582097	1.0793582097	2.1587164195	0.8582369314	0.1417630686	0.1523605876	10754	748	2.5907369624	0
AT5G06000	2	78.025	21.965	8.5	40	60	4	7.632125	2.867025	10.49915	5.249575	5.249575	1.0813341085	1.0813341085	2.162668217	0.8586010309	0.1413989691	0.1519844592	10754	749	2.6620364315	0
AT5G08740	3	26.666666667	73.333333333	11.666666667	0	100	15	4.1111111111	9.5555555556	13.666666667	6.8333333333	6.8333333333	1.0844625113	1.0844625113	2.1689250226	0.8591753557	0.1408246443	0.1513822696	10754	750	0.4302325581	0
AT4G28025	3	79.166666667	20.833333333	8	2.0833333333	97.916666667	10.333333333	7.3333333333	2.6666666667	10	5	5	1.0888888889	1.0888888889	2.1777777778	0.8599834968	0.1400165032	0.150528589	10754	751	2.75	0
AT5G44720	29	63.988275862	35.572068966	28.793103448	0.2872413793	99.496896552	12.24137931	19.424210464	11.242302616	30.66651308	15.33325654	15.33325654	1.0914774669	1.0914774669	2.1829549338	0.86045369	0.13954631	0.1500380941	10754	752	1.7277786524	0
AT5G01610	3	77.27	22.726666667	9	12.5	87.5	7.3333333333	7.9543	3.0454	10.9997	5.49985	5.49985	1.0953616558	1.0953616558	2.1907233115	0.8611558993	0.1388441007	0.149298016	10754	753	2.6119064819	0
AT1G70900	3	80.946666667	19.046666667	7.3333333333	0	100	9	6.9360888889	2.3967555556	9.3328444444	4.6664222222	4.6664222222	1.10392642	1.10392642	2.2078528399	0.8626903341	0.1373096659	0.1476628147	10754	754	2.8939492277	0
AT1G15660	2	70.83	29.165	14.5	12.5	87.5	4.5	11.27035	5.228925	16.499275	8.2496375	8.2496375	1.1060733284	1.1060733284	2.2121466568	0.8630719815	0.1369280185	0.1472671178	10754	755	2.1553856672	0
AT2G21070	3	87.776666667	12.22	5.3333333333	0	100	1	5.6814222222	1.6517333333	7.3331555556	3.6665777778	3.6665777778	1.1071899688	1.1071899688	2.2143799376	0.8632700124	0.1367299876	0.1470688424	10754	756	3.4396728016	0
AT4G04180	2	77.5	22.5	9	0	100	11	7.975	3.025	11	5.5	5.5	1.11375	1.11375	2.2275	0.8644269462	0.1355730538	0.1458390137	10754	757	2.6363636364	0
AT5G40942	10	79.806	20.189	7.9	0	99.23	9.9	7.304674	2.594931	9.899605	4.9498025	4.9498025	1.1203315246	1.1203315246	2.2406630493	0.8655766723	0.1344233277	0.1446166933	10754	758	2.8149781247	0
AT4G04700	5	88.666	11.332	5.2	16.666	83.332	2.8	5.610632	1.589264	7.199896	3.599948	3.599948	1.1230301515	1.1230301515	2.246060303	0.8660449396	0.1339550604	0.1441273356	10754	759	3.530333538	0
AT1G57790	1	71.42	28.57	14	50	50	6	10.9988	4.9998	15.9986	7.9993	7.9993	1.1247234446	1.1247234446	2.2494468891	0.8663378295	0.1336621705	0.1438265941	10754	760	2.1998479939	0
AT1G64355	5	76	24	10	12.9225	87.075	14.75	8.6	3.4	12	6	6	1.1266666667	1.1266666667	2.2533333333	0.8666730682	0.1333269318	0.1434802186	10754	761	2.5294117647	0
AT4G37540	2	83.75	16.25	6.5	8.33	91.665	12	6.44375	2.05625	8.5	4.25	4.25	1.1323621324	1.1323621324	2.2647242647	0.8676502334	0.1323497666	0.1424428933	10754	762	3.1337386018	0
AT4G39460	2	83.75	16.25	6.5	0	100	6.5	6.44375	2.05625	8.5	4.25	4.25	1.1323621324	1.1323621324	2.2647242647	0.8676502334	0.1323497666	0.1424571504	10754	763	3.1337386018	0
AT1G70060	1	77.77	22.22	9	50	50	2	7.9993	2.9998	10.9991	5.49955	5.49955	1.1362293392	1.1362293392	2.2724586784	0.868309167	0.131690833	0.1417620839	10754	764	2.6666111074	0
AT3G47530	1	77.77	22.22	9	0	100	6	7.9993	2.9998	10.9991	5.49955	5.49955	1.1362293392	1.1362293392	2.2724586784	0.868309167	0.131690833	0.1417762757	10754	765	2.6666111074	0
AT3G63140	1	77.77	22.22	9	22.22	77.77	9	7.9993	2.9998	10.9991	5.49955	5.49955	1.1362293392	1.1362293392	2.2724586784	0.868309167	0.131690833	0.1417904704	10754	766	2.6666111074	0
AT4G33620	1	77.77	22.22	9	0	100	1	7.9993	2.9998	10.9991	5.49955	5.49955	1.1362293392	1.1362293392	2.2724586784	0.868309167	0.131690833	0.1418046679	10754	767	2.6666111074	0
AT4G37690	1	77.77	22.22	9	9.37	90.62	32	7.9993	2.9998	10.9991	5.49955	5.49955	1.1362293392	1.1362293392	2.2724586784	0.868309167	0.131690833	0.1418188683	10754	768	2.6666111074	0
AT5G08460	1	77.77	22.22	9	0	100	3	7.9993	2.9998	10.9991	5.49955	5.49955	1.1362293392	1.1362293392	2.2724586784	0.868309167	0.131690833	0.1418330714	10754	769	2.6666111074	0
AT5G59250	1	77.77	22.22	9	0	100	6	7.9993	2.9998	10.9991	5.49955	5.49955	1.1362293392	1.1362293392	2.2724586784	0.868309167	0.131690833	0.1418472775	10754	770	2.6666111074	0
AT3G54050	20	70.198	29.7955	15.7	33.9705	66.022	17.15	12.021086	5.6778935	17.6989795	8.84948975	8.84948975	1.1366782783	1.1366782783	2.2733565566	0.8683854242	0.1316145758	0.1417793397	10754	771	2.1171735609	0
AT2G26760	3	83.33	16.663333333	6.6666666667	0	100	4	6.5553333333	2.1108888889	8.6662222222	4.3331111111	4.3331111111	1.1396595837	1.1396595837	2.2793191674	0.8688905832	0.1311094168	0.1412493156	10754	772	3.1054847879	0
AT1G22540	2	90	10	5	14.285	85.71	4	5.5	1.5	7	3.5	3.5	1.1428571429	1.1428571429	2.2857142857	0.8694299819	0.1305700181	0.1406822938	10754	773	3.6666666667	0
AT1G44910	2	90	10	5	25	75	4	5.5	1.5	7	3.5	3.5	1.1428571429	1.1428571429	2.2857142857	0.8694299819	0.1305700181	0.1406963903	10754	774	3.6666666667	0
AT2G01260	2	90	10	5	0	100	3	5.5	1.5	7	3.5	3.5	1.1428571429	1.1428571429	2.2857142857	0.8694299819	0.1305700181	0.1407104895	10754	775	3.6666666667	0
AT3G52605	2	90	10	5	7.14	92.855	10	5.5	1.5	7	3.5	3.5	1.1428571429	1.1428571429	2.2857142857	0.8694299819	0.1305700181	0.1407245916	10754	776	3.6666666667	0
AT4G24030	2	90	10	5	0	100	5.5	5.5	1.5	7	3.5	3.5	1.1428571429	1.1428571429	2.2857142857	0.8694299819	0.1305700181	0.1407386965	10754	777	3.6666666667	0
AT5G22980	20	67.485	32.507	20.55	42.1585	57.8335	28.45	14.8681675	7.6801885	22.548356	11.274178	11.274178	1.1456942161	1.1456942161	2.2913884322	0.8699064985	0.1300935015	0.1402391254	10754	778	1.9359117944	0
AT5G53700	4	75.1525	24.84	10.75	2.1625	97.095	67	9.07889375	3.6703	12.74919375	6.374596875	6.374596875	1.1472445602	1.1472445602	2.2944891203	0.8701660758	0.1298339242	0.1399733355	10754	779	2.4736108084	0
AT1G66855	2	66.665	33.33	22.5	47.855	52.14	24.5	15.999625	8.49925	24.498875	12.2494375	12.2494375	1.1481267026	1.1481267026	2.2962534051	0.8703135169	0.1296864831	0.1398283977	10754	780	1.8824749243	0
AT4G17215	7	76.954285714	23.042857143	9.5714285714	52.121428571	47.872857143	10	8.3656244898	3.2055306122	11.571155102	5.785577551	5.785577551	1.150557943	1.150557943	2.301115886	0.8707189093	0.1292810907	0.1394052792	10754	781	2.6097471844	0
AT5G47630	10	69.659	29.562	16	4.916	95.083	16.4	12.14544	5.72992	17.87536	8.93768	8.93768	1.151274628	1.151274628	2.3025492561	0.8708381418	0.1291618582	0.1392906762	10754	782	2.1196526304	0
AT1G44100	2	75	25	11	25	75	7	9.25	3.75	13	6.5	6.5	1.1634615385	1.1634615385	2.3269230769	0.8728470074	0.1271529926	0.1371380285	10754	783	2.4666666667	0
AT3G49307	1	68.42	31.57	19	28	72	25	13.9998	6.9983	20.9981	10.49905	10.49905	1.1672723306	1.1672723306	2.3345446612	0.8734680154	0.1265319846	0.1364819421	10754	784	2.0004572539	0
AT2G28830	8	83.99	16.005	6.625	1.985	98.01375	6.125	6.5643375	2.06033125	8.62466875	4.312334375	4.312334375	1.1760493584	1.1760493584	2.3520987168	0.874885535	0.125114465	0.1349664918	10754	785	3.1860592805	0
AT2G41880	2	77.375	22.615	9.5	7.69	92.305	9.5	8.350625	3.148425	11.49905	5.749525	5.749525	1.1767443763	1.1767443763	2.3534887525	0.8749970264	0.1250029736	0.134859749	10754	786	2.6523182226	0
AT3G19970	3	85	15	6.3333333333	8.3333333333	91.666666667	4.6666666667	6.3833333333	1.95	8.3333333333	4.1666666667	4.1666666667	1.1792666667	1.1792666667	2.3585333333	0.8754007141	0.1245992859	0.1344377165	10754	787	3.2735042735	0
AT4G32551	5	76.954	23.04	9.8	6.5	93.5	11.2	8.541492	3.25792	11.799412	5.899706	5.899706	1.1829459417	1.1829459417	2.3658918834	0.8759869811	0.1240130189	0.1338185837	10754	788	2.6217623514	0
AT4G20800	6	66.915	33.078333333	22.5	46.431666667	53.423333333	56.5	16.055875	8.442625	24.4985	12.24925	12.24925	1.1829617234	1.1829617234	2.3659234468	0.8759894892	0.1240105108	0.1338293059	10754	789	1.9017633734	0
AT1G04380	17	77.389411765	22.605294118	9.6470588235	39.392727273	60.604545455	2.5454545455	8.4658020761	3.1807460208	11.646548097	5.8232740484	5.8232740484	1.1991457587	1.1991457587	2.3982915174	0.8785321555	0.1214678445	0.1310984745	10754	790	2.6615775107	0
AT1G22590	5	76.332	23.664	10.4	11.874	88.12	7	8.938528	3.461056	12.399584	6.199792	6.199792	1.2098268583	1.2098268583	2.4196537167	0.8801785851	0.1198214149	0.1293344871	10754	791	2.5826013795	0
AT1G11420	2	83.33	16.665	7	0	100	4	6.8331	2.16655	8.99965	4.499825	4.499825	1.2098631004	1.2098631004	2.4197262007	0.8801841294	0.1198158706	0.1293414849	10754	792	3.1539082874	0
AT2G44240	2	77.775	22.22	9.5	52.675	47.32	7.5	8.388625	3.1109	11.499525	5.7497625	5.7497625	1.2111100752	1.2111100752	2.4222201505	0.8803747172	0.1196252828	0.129148709	10754	793	2.6965267286	0
AT5G02710	2	78.75	21.25	9	0	100	1.5	8.0875	2.9125	11	5.5	5.5	1.2173011364	1.2173011364	2.4346022727	0.881316006	0.118683994	0.1281453486	10754	794	2.7768240343	0
AT1G62350	5	84.666	15.332	6.6	20	80	1.2	6.587956	2.011912	8.599868	4.299934	4.299934	1.2174709362	1.2174709362	2.4349418724	0.8813417066	0.1186582934	0.1281304636	10754	795	3.2744752256	0
AT5G45900	3	18.333333333	81.666666667	7.6666666667	33.333333333	66.666666667	4	2.4055555556	7.2611111111	9.6666666667	4.8333333333	4.8333333333	1.2194699872	1.2194699872	2.4389399745	0.8816438177	0.1183561823	0.1278170702	10754	796	0.3312930375	0
AT5G46180	13	70.483076923	29.510769231	16.384615385	9.0807692308	90.913076923	13.692307692	12.548381065	5.8352260355	18.383607101	9.1918035503	9.1918035503	1.2257238257	1.2257238257	2.4514476514	0.8825834645	0.1174165355	0.126815047	10754	797	2.1504532967	0
AT5G38930	2	23.635	76.36	10.5	5.33	94.66	37.5	3.481675	9.0178	12.499475	6.2497375	6.2497375	1.2259986926	1.2259986926	2.4519973851	0.8826245739	0.1173754261	0.1267833801	10754	798	0.3860891792	0
AT5G27238	4	69.05	30.9425	18.75	16.4575	83.54	11.25	13.946875	6.80171875	20.74859375	10.374296875	10.374296875	1.2302823616	1.2302823616	2.4605647232	0.8832631947	0.1167368053	0.1261062385	10754	799	2.0504927523	0
AT1G23147	1	66.66	33.33	24	32.2	66.1	59	16.9984	8.9992	25.9976	12.9988	12.9988	1.2306366865	1.2306366865	2.4612733729	0.8833158463	0.1166841537	0.1260620242	10754	800	1.8888790115	0
AT3G19290	4	84.4425	15.555	6.75	0	100	6.25	6.69986875	2.0499625	8.74983125	4.374915625	4.374915625	1.235545436	1.235545436	2.471090872	0.884042579	0.115957421	0.125289471	10754	801	3.2682884443	0
AT5G45160	13	28.467692308	71.527692308	15.230769231	2.2876923077	97.503846154	26.384615385	5.3358485207	11.894217751	17.230066272	8.6150331361	8.6150331361	1.2481729985	1.2481729985	2.496345997	0.8858892198	0.1141107802	0.1233066048	10754	802	0.4486086124	0
AT4G02730	3	84.916666667	15.073333333	6.6666666667	30.153333333	69.836666667	7.6666666667	6.6611111111	2.0048888889	8.666	4.333	4.333	1.2508888405	1.2508888405	2.5017776809	0.8862821288	0.1137178712	0.1228943812	10754	803	3.3224340501	0
AT5G45170	16	64.57	35.423125	31.625	1.5646666667	98.434	15.066666667	21.4202625	12.202563281	33.622825781	16.811412891	16.811412891	1.2635163302	1.2635163302	2.5270326605	0.8880895104	0.1119104896	0.1209533071	10754	804	1.755390405	0
AT4G39620	3	81.426666667	18.57	8	3.92	96.076666667	9.3333333333	7.5141333333	2.4856	9.9997333333	4.9998666667	4.9998666667	1.26434109	1.26434109	2.52868218	0.8882064533	0.1117935467	0.1208390593	10754	805	3.0230661946	0
AT3G13800	4	90.8325	9.165	5.25	8.3333333333	91.666666667	2	5.76870625	1.4811625	7.24986875	3.624934375	3.624934375	1.2678182214	1.2678182214	2.5356364428	0.888698	0.111302	0.120319834	10754	806	3.8947152996	0
AT1G05820	2	85.71	14.285	6.5	0	100	11	6.57115	1.928525	8.499675	4.2498375	4.2498375	1.267928885	1.267928885	2.5358577699	0.8887136049	0.1112863951	0.1203150591	10754	807	3.4073449916	0
AT5G07660	2	85.71	14.285	6.5	50	50	2	6.57115	1.928525	8.499675	4.2498375	4.2498375	1.267928885	1.267928885	2.5358577699	0.8887136049	0.1112863951	0.1203271559	10754	808	3.4073449916	0
AT5G42960	7	62.13	37.86	45	2.5871428571	97.197142857	48.142857143	28.9585	18.037	46.9955	23.49775	23.49775	1.2690487626	1.2690487626	2.5380975253	0.8888713859	0.1111286141	0.1201686391	10754	809	1.6055053501	0
AT5G65220	2	73.235	26.76	13.5	8.97	91.025	24.5	10.886725	4.6126	15.499325	7.7496625	7.7496625	1.2698825438	1.2698825438	2.5397650876	0.8889886985	0.1110113015	0.1200538552	10754	810	2.3602144127	0
AT1G56260	9	80.504444444	19.491111111	8.4444444444	0	100	10.285714286	7.7981530864	2.6459160494	10.444069136	5.2220345679	5.2220345679	1.2708431044	1.2708431044	2.5416862088	0.8891236801	0.1108763199	0.1199199381	10754	811	2.9472413111	0
AT4G29170	22	84.741363636	15.254545455	6.8181818182	0.7572727273	99.242272727	3.6818181818	6.7778202479	2.0400826446	8.8179028926	4.4089514463	4.4089514463	1.2727605345	1.2727605345	2.545521069	0.8893925848	0.1106074152	0.1196411328	10754	812	3.3223263115	0
AT3G51820	2	66.095	33.895	26.5	28.735	71.255	41	18.515175	9.982175	28.49735	14.248675	14.248675	1.2775238575	1.2775238575	2.555047715	0.890057505	0.109942495	0.118933869	10754	813	1.8548237233	0
AT1G51320	3	83.333333333	16.666666667	7.3333333333	50	50	1.5	7.1111111111	2.2222222222	9.3333333333	4.6666666667	4.6666666667	1.2804232804	1.2804232804	2.5608465608	0.8904600876	0.1095399124	0.1185102835	10754	814	3.2	0
AT4G37440	4	79.0125	20.9825	9.25	15.2775	84.72	9.75	8.30865625	2.94088125	11.2495375	5.62476875	5.62476875	1.2806308015	1.2806308015	2.561261603	0.8904888395	0.1095111605	0.1184910977	10754	815	2.8252267071	0
AT1G59980	1	75	25	12	16.66	83.33	24	10	4	14	7	7	1.2857142857	1.2857142857	2.5714285714	0.89119057	0.10880943	0.1177436718	10754	816	2.5	0
AT5G44150	1	25	75	12				4	10	14	7	7	1.2857142857	1.2857142857	2.5714285714	0.89119057	0.10880943	0.1177555208	10754	817	0.4	0
AT5G43670	1	70.58	29.41	17	12.5	87.5	8	12.9986	5.9997	18.9983	9.49915	9.49915	1.2891838009	1.2891838009	2.5783676018	0.891666669	0.108333331	0.1172520775	10754	818	2.1665416604	0
AT1G47870	2	81.74	18.25	8	7.14	92.855	7.5	7.5392	2.46	9.9992	4.9996	4.9996	1.2900168333	1.2900168333	2.5800336667	0.8917806397	0.1082193603	0.1171405134	10754	819	3.0647154472	0
AT2G02820	2	90	10	5.5	0	100	1	5.95	1.55	7.5	3.75	3.75	1.2906666667	1.2906666667	2.5813333333	0.8918694547	0.1081305453	0.1170561591	10754	820	3.8387096774	0
AT3G07580	2	90	10	5.5	0	100	4	5.95	1.55	7.5	3.75	3.75	1.2906666667	1.2906666667	2.5813333333	0.8918694547	0.1081305453	0.1170679437	10754	821	3.8387096774	0
AT4G18700	4	90	10	5.5	29.5825	70.415	6.75	5.95	1.55	7.5	3.75	3.75	1.2906666667	1.2906666667	2.5813333333	0.8918694547	0.1081305453	0.1170797306	10754	822	3.8387096774	0
AT5G07940	2	90	10	5.5	0	100	3	5.95	1.55	7.5	3.75	3.75	1.2906666667	1.2906666667	2.5813333333	0.8918694547	0.1081305453	0.1170915199	10754	823	3.8387096774	0
AT2G01008	2	10	90	5.5	3.57	96.425	46	1.55	5.95	7.5	3.75	3.75	1.2906666667	1.2906666667	2.5813333333	0.8918694547	0.1081305453	0.1171033116	10754	824	0.2605042017	0
AT1G15140	2	84.44	15.555	7	20.83	79.165	10	6.9108	2.08885	8.99965	4.499825	4.499825	1.2917836695	1.2917836695	2.583567339	0.8920219324	0.1079780676	0.1169499586	10754	825	3.3084232951	0
AT3G63070	3	86.666666667	13.333333333	6.3333333333	16.666666667	83.333333333	7	6.4888888889	1.8444444444	8.3333333333	4.1666666667	4.1666666667	1.2942518519	1.2942518519	2.5885037037	0.892358018	0.107641982	0.1165976909	10754	826	3.5180722892	0
AT5G47550	5	78.568	21.426	9.6	13.434	86.564	19	8.542528	3.056896	11.599424	5.799712	5.799712	1.2971402045	1.2971402045	2.594280409	0.8927498595	0.1072501405	0.1161849513	10754	827	2.79451051	0
AT5G45275	12	78.5275	21.468333333	9.6666666667	7.1916666667	92.805833333	8.6666666667	8.5909916667	3.0752722222	11.666263889	5.8331319444	5.8331319444	1.3038947721	1.3038947721	2.6077895442	0.8936601054	0.1063398946	0.1152104802	10754	828	2.7935711202	0
AT5G49555	11	61.819090909	38.173636364	48.636363636	10.501818182	89.493636364	49.727272727	31.066557851	19.566268595	50.632826446	25.316413223	25.316413223	1.3060366393	1.3060366393	2.6120732785	0.8939469713	0.1060530287	0.1149112616	10754	829	1.5877609826	0
AT2G37720	4	81.3725	18.6225	8.25	29.21	70.7825	15.75	7.71323125	2.53635625	10.2495875	5.12479375	5.12479375	1.3073713828	1.3073713828	2.6147427656	0.8941253077	0.1058746923	0.114729589	10754	830	3.0410677719	0
AT2G26740	3	84.863333333	15.13	7	28.37	71.623333333	10.333333333	6.9404333333	2.0591	8.9995333333	4.4997666667	4.4997666667	1.3238139262	1.3238139262	2.6476278523	0.8962954561	0.1037045439	0.1123892638	10754	831	3.3706149936	0
AT1G31410	1	80	0	5	20	80	5	5	1	6	3	3	1.3333333333	1.3333333333	2.6666666667	0.8975295651	0.1024704349	0.111062997	10754	832	5	0
AT3G54000	1	80	0	5	5.88	94.11	17	5	1	6	3	3	1.3333333333	1.3333333333	2.6666666667	0.8975295651	0.1024704349	0.1110741918	10754	833	5	0
AT2G26975	1	0	80	5	4	96	25	1	5	6	3	3	1.3333333333	1.3333333333	2.6666666667	0.8975295651	0.1024704349	0.1110853888	10754	834	0.2	0
AT1G42980	5	74.986	25.01	12.4	38.554	61.442	12.2	10.298264	4.10124	14.399504	7.199752	7.199752	1.3334871276	1.3334871276	2.6669742553	0.8975493709	0.1024506291	0.111075115	10754	835	2.5110122792	0
AT2G19870	3	81.546666667	18.45	8.3333333333	14.14	85.853333333	5.6666666667	7.7955555556	2.5375	10.333055556	5.1665277778	5.1665277778	1.3378011991	1.3378011991	2.6756023982	0.8981032371	0.1018967629	0.1104857621	10754	836	3.0721401204	0
AT5G20440	3	93.333333333	6.6666666667	5	5.5533333333	94.443333333	4	5.6666666667	1.3333333333	7	3.5	3.5	1.3412698413	1.3412698413	2.6825396825	0.8985461874	0.1014538126	0.1100165676	10754	837	4.25	0
AT1G34260	10	85.762	14.234	6.8	12.5	87.5	4.75	6.831816	1.967912	8.799728	4.399864	4.399864	1.3442212146	1.3442212146	2.6884424293	0.8989214244	0.1010785756	0.1096207141	10754	838	3.4716064539	0
AT4G35335	3	33.333333333	66.666666667	26.333333333	3.03	96.966666667	17	9.7777777778	18.555555556	28.333333333	14.166666667	14.166666667	1.3596949891	1.3596949891	2.7193899782	0.9008641036	0.0991358964	0.107524703	10754	839	0.5269461078	0
AT1G55810	3	88.886666667	11.106666667	6	19.443333333	80.553333333	9	6.3332	1.6664	7.9996	3.9998	3.9998	1.3612569528	1.3612569528	2.7225139057	0.9010579258	0.0989420742	0.1073253042	10754	840	3.8005280845	0
AT1G08560	10	74.69	25.302	12.9	25.332	74.664	3.1	10.63501	4.263958	14.898968	7.449484	7.449484	1.3621850717	1.3621850717	2.7243701434	0.901172899	0.098827101	0.1072114036	10754	841	2.4941638731	0
AT3G61150	2	79.48	20.51	9.5	7.14	92.855	6	8.5506	2.94845	11.49905	5.749525	5.749525	1.3646381493	1.3646381493	2.7292762987	0.9014760793	0.0985239207	0.1068932852	10754	842	2.9000322203	0
AT3G26445	3	75.753333333	24.24	12	0	100	13.333333333	10.0904	3.9088	13.9992	6.9996	6.9996	1.3647986514	1.3647986514	2.7295973027	0.9014958806	0.0985041194	0.106882585	10754	843	2.5814572247	0
AT4G32660	2	85.415	14.58	7	12.5	87.5	3	6.97905	2.0206	8.99965	4.499825	4.499825	1.3659545873	1.3659545873	2.7319091745	0.9016383617	0.0983616383	0.1067387546	10754	844	3.453949322	0
AT4G39630	2	85.415	14.58	7	37.5	62.5	3	6.97905	2.0206	8.99965	4.499825	4.499825	1.3659545873	1.3659545873	2.7319091745	0.9016383617	0.0983616383	0.1067495265	10754	845	3.453949322	0
AT5G48030	3	36.346666667	63.643333333	38.666666667	3.03	96.966666667	21	15.054044444	25.608755556	40.6628	20.3314	20.3314	1.3698260651	1.3698260651	2.7396521302	0.9021139263	0.0978860737	0.1062441296	10754	846	0.5878475591	0
AT5G49580	3	18.053333333	81.943333333	8.3333333333	8.3333333333	91.666666667	3.6666666667	2.5044444444	7.8286111111	10.333055556	5.1665277778	5.1665277778	1.3716538415	1.3716538415	2.743307683	0.9023375748	0.0976624252	0.1060120845	10754	847	0.3199091651	0
AT3G16320	2	81.665	18.33	8.5	10	90	5	7.941525	2.55805	10.499575	5.2497875	5.2497875	1.3801417236	1.3801417236	2.7602834472	0.9033688849	0.0966311151	0.1049031912	10754	848	3.1045229765	0
AT1G23360	3	85.713333333	14.283333333	7	24.443333333	75.553333333	3.3333333333	6.9999333333	1.9998333333	8.9997666667	4.4998833333	4.4998833333	1.3889804556	1.3889804556	2.7779609112	0.9044302253	0.0955697747	0.1037614696	10754	849	3.5002583549	0
AT3G52140	3	85.713333333	14.283333333	7	0	100	4.3333333333	6.9999333333	1.9998333333	8.9997666667	4.4998833333	4.4998833333	1.3889804556	1.3889804556	2.7779609112	0.9044302253	0.0955697747	0.1037719464	10754	850	3.5002583549	0
AT1G10510	1	85.71	14.28	7	14.28	85.71	7	6.9997	1.9996	8.9993	4.49965	4.49965	1.3890524824	1.3890524824	2.7781049648	0.9044388219	0.0955611781	0.1037730899	10754	851	3.50055011	0
AT1G17410	1	85.71	14.28	7	0	100	9	6.9997	1.9996	8.9993	4.49965	4.49965	1.3890524824	1.3890524824	2.7781049648	0.9044388219	0.0955611781	0.10378357	10754	852	3.50055011	0
AT1G19350	1	85.71	14.28	7	0	100	2	6.9997	1.9996	8.9993	4.49965	4.49965	1.3890524824	1.3890524824	2.7781049648	0.9044388219	0.0955611781	0.1037940521	10754	853	3.50055011	0
AT1G20810	1	85.71	14.28	7	30.76	69.23	13	6.9997	1.9996	8.9993	4.49965	4.49965	1.3890524824	1.3890524824	2.7781049648	0.9044388219	0.0955611781	0.1038045363	10754	854	3.50055011	0
AT1G28410	1	85.71	14.28	7	7.14	92.85	14	6.9997	1.9996	8.9993	4.49965	4.49965	1.3890524824	1.3890524824	2.7781049648	0.9044388219	0.0955611781	0.1038150227	10754	855	3.50055011	0
AT1G30620	1	85.71	14.28	7	0	100	2	6.9997	1.9996	8.9993	4.49965	4.49965	1.3890524824	1.3890524824	2.7781049648	0.9044388219	0.0955611781	0.1038255112	10754	856	3.50055011	0
AT1G34180	1	85.71	14.28	7	7.69	92.3	13	6.9997	1.9996	8.9993	4.49965	4.49965	1.3890524824	1.3890524824	2.7781049648	0.9044388219	0.0955611781	0.1038360018	10754	857	3.50055011	0
AT1G48390	1	85.71	14.28	7	0	100	5	6.9997	1.9996	8.9993	4.49965	4.49965	1.3890524824	1.3890524824	2.7781049648	0.9044388219	0.0955611781	0.1038464945	10754	858	3.50055011	0
AT1G50290	1	85.71	14.28	7	0.94	97.16	106	6.9997	1.9996	8.9993	4.49965	4.49965	1.3890524824	1.3890524824	2.7781049648	0.9044388219	0.0955611781	0.1038569894	10754	859	3.50055011	0
AT1G55870	1	85.71	14.28	7	0	100	1	6.9997	1.9996	8.9993	4.49965	4.49965	1.3890524824	1.3890524824	2.7781049648	0.9044388219	0.0955611781	0.1038674863	10754	860	3.50055011	0
AT1G62110	1	85.71	14.28	7	0	100	1	6.9997	1.9996	8.9993	4.49965	4.49965	1.3890524824	1.3890524824	2.7781049648	0.9044388219	0.0955611781	0.1038779854	10754	861	3.50055011	0
AT1G68010	1	85.71	14.28	7	0	100	8	6.9997	1.9996	8.9993	4.49965	4.49965	1.3890524824	1.3890524824	2.7781049648	0.9044388219	0.0955611781	0.1038884866	10754	862	3.50055011	0
AT1G77550	1	85.71	14.28	7	50	50	4	6.9997	1.9996	8.9993	4.49965	4.49965	1.3890524824	1.3890524824	2.7781049648	0.9044388219	0.0955611781	0.10389899	10754	863	3.50055011	0
AT1G78630	1	85.71	14.28	7	33.33	66.66	3	6.9997	1.9996	8.9993	4.49965	4.49965	1.3890524824	1.3890524824	2.7781049648	0.9044388219	0.0955611781	0.1039094954	10754	864	3.50055011	0
AT2G01930	1	85.71	14.28	7	0	100	2	6.9997	1.9996	8.9993	4.49965	4.49965	1.3890524824	1.3890524824	2.7781049648	0.9044388219	0.0955611781	0.103920003	10754	865	3.50055011	0
AT2G13295	2	85.71	14.28	7				6.9997	1.9996	8.9993	4.49965	4.49965	1.3890524824	1.3890524824	2.7781049648	0.9044388219	0.0955611781	0.1039305127	10754	866	3.50055011	0
AT2G14680	1	85.71	14.28	7	0	100	1	6.9997	1.9996	8.9993	4.49965	4.49965	1.3890524824	1.3890524824	2.7781049648	0.9044388219	0.0955611781	0.1039410245	10754	867	3.50055011	0
AT2G20320	1	85.71	14.28	7	0	100	1	6.9997	1.9996	8.9993	4.49965	4.49965	1.3890524824	1.3890524824	2.7781049648	0.9044388219	0.0955611781	0.1039515385	10754	868	3.50055011	0
AT2G22600	2	85.71	14.28	7				6.9997	1.9996	8.9993	4.49965	4.49965	1.3890524824	1.3890524824	2.7781049648	0.9044388219	0.0955611781	0.1039620546	10754	869	3.50055011	0
AT2G22840	1	85.71	14.28	7	0	100	8	6.9997	1.9996	8.9993	4.49965	4.49965	1.3890524824	1.3890524824	2.7781049648	0.9044388219	0.0955611781	0.1039725728	10754	870	3.50055011	0
AT2G29140	1	85.71	14.28	7	0	100	7	6.9997	1.9996	8.9993	4.49965	4.49965	1.3890524824	1.3890524824	2.7781049648	0.9044388219	0.0955611781	0.1039830932	10754	871	3.50055011	0
AT3G01140	1	85.71	14.28	7	0	100	5	6.9997	1.9996	8.9993	4.49965	4.49965	1.3890524824	1.3890524824	2.7781049648	0.9044388219	0.0955611781	0.1039936156	10754	872	3.50055011	0
AT3G12150	1	85.71	14.28	7	8.33	91.66	12	6.9997	1.9996	8.9993	4.49965	4.49965	1.3890524824	1.3890524824	2.7781049648	0.9044388219	0.0955611781	0.1040041402	10754	873	3.50055011	0
AT3G16620	1	85.71	14.28	7	0	100	3	6.9997	1.9996	8.9993	4.49965	4.49965	1.3890524824	1.3890524824	2.7781049648	0.9044388219	0.0955611781	0.104014667	10754	874	3.50055011	0
AT3G20150	1	85.71	14.28	7	14.28	85.71	7	6.9997	1.9996	8.9993	4.49965	4.49965	1.3890524824	1.3890524824	2.7781049648	0.9044388219	0.0955611781	0.1040251958	10754	875	3.50055011	0
AT4G01200	1	85.71	14.28	7	0	100	1	6.9997	1.9996	8.9993	4.49965	4.49965	1.3890524824	1.3890524824	2.7781049648	0.9044388219	0.0955611781	0.1040357268	10754	876	3.50055011	0
AT4G18900	1	85.71	14.28	7				6.9997	1.9996	8.9993	4.49965	4.49965	1.3890524824	1.3890524824	2.7781049648	0.9044388219	0.0955611781	0.10404626	10754	877	3.50055011	0
AT4G20130	1	85.71	14.28	7	0	100	2	6.9997	1.9996	8.9993	4.49965	4.49965	1.3890524824	1.3890524824	2.7781049648	0.9044388219	0.0955611781	0.1040567952	10754	878	3.50055011	0
AT5G05130	1	85.71	14.28	7	0	100	3	6.9997	1.9996	8.9993	4.49965	4.49965	1.3890524824	1.3890524824	2.7781049648	0.9044388219	0.0955611781	0.1040673326	10754	879	3.50055011	0
AT5G09300	1	85.71	14.28	7	0	100	8	6.9997	1.9996	8.9993	4.49965	4.49965	1.3890524824	1.3890524824	2.7781049648	0.9044388219	0.0955611781	0.1040778722	10754	880	3.50055011	0
AT5G10310	1	85.71	14.28	7	0	100	3	6.9997	1.9996	8.9993	4.49965	4.49965	1.3890524824	1.3890524824	2.7781049648	0.9044388219	0.0955611781	0.1040884138	10754	881	3.50055011	0
AT5G13270	1	85.71	14.28	7	0	100	19	6.9997	1.9996	8.9993	4.49965	4.49965	1.3890524824	1.3890524824	2.7781049648	0.9044388219	0.0955611781	0.1040989576	10754	882	3.50055011	0
AT5G14610	1	85.71	14.28	7	0	100	2	6.9997	1.9996	8.9993	4.49965	4.49965	1.3890524824	1.3890524824	2.7781049648	0.9044388219	0.0955611781	0.1041095036	10754	883	3.50055011	0
AT5G23110	1	85.71	14.28	7	0	100	10	6.9997	1.9996	8.9993	4.49965	4.49965	1.3890524824	1.3890524824	2.7781049648	0.9044388219	0.0955611781	0.1041200516	10754	884	3.50055011	0
AT5G52610	1	85.71	14.28	7	0	100	1	6.9997	1.9996	8.9993	4.49965	4.49965	1.3890524824	1.3890524824	2.7781049648	0.9044388219	0.0955611781	0.1041306019	10754	885	3.50055011	0
AT5G54880	1	85.71	14.28	7	0	100	4	6.9997	1.9996	8.9993	4.49965	4.49965	1.3890524824	1.3890524824	2.7781049648	0.9044388219	0.0955611781	0.1041411542	10754	886	3.50055011	0
AT2G42340	1	14.28	85.71	7	25	75	4	1.9996	6.9997	8.9993	4.49965	4.49965	1.3890524824	1.3890524824	2.7781049648	0.9044388219	0.0955611781	0.1041517087	10754	887	0.2856693858	0
AT5G27200	1	14.28	85.71	7	0	100	24	1.9996	6.9997	8.9993	4.49965	4.49965	1.3890524824	1.3890524824	2.7781049648	0.9044388219	0.0955611781	0.1041622653	10754	888	0.2856693858	0
AT1G77720	2	87.5	12.5	6.5	19.165	80.83	9.5	6.6875	1.8125	8.5	4.25	4.25	1.3979779412	1.3979779412	2.7959558824	0.9054976045	0.0945023955	0.1030186276	10754	889	3.6896551724	0
AT4G27070	2	91.665	8.33	5.5	9.19	90.805	16.5	6.041575	1.45815	7.499725	3.7498625	3.7498625	1.4005703363	1.4005703363	2.8011406726	0.9058027297	0.0941972703	0.1026964157	10754	890	4.1433151596	0
AT5G20540	2	91.665	8.33	5.5	0	100	3.5	6.041575	1.45815	7.499725	3.7498625	3.7498625	1.4005703363	1.4005703363	2.8011406726	0.9058027297	0.0941972703	0.102706828	10754	891	4.1433151596	0
AT1G04635	2	78.33	21.66	10.5	38.09	61.9	6.5	9.22465	3.2743	12.49895	6.249475	6.249475	1.4163855813	1.4163855813	2.8327711626	0.9076411348	0.0923588652	0.100712557	10754	892	2.8172891916	0
AT5G08080	3	89.68	10.313333333	6	5.5533333333	94.443333333	4.6666666667	6.3808	1.6188	7.9996	3.9998	3.9998	1.4173611181	1.4173611181	2.8347222361	0.9077532496	0.0922467504	0.1006005024	10754	893	3.9416851989	0
AT5G46150	2	32.5	67.5	25	3.57	96.425	14.5	9.125	17.875	27	13.5	13.5	1.4178240741	1.4178240741	2.8356481481	0.9078064036	0.0921935964	0.1005527318	10754	894	0.5104895105	0
AT5G24240	10	90.571	9.428	5.8	0	100	13.3	6.253118	1.546824	7.799942	3.899971	3.899971	1.4198312766	1.4198312766	2.8396625532	0.908036475	0.091963525	0.1003119736	10754	895	4.0425529989	0
AT1G13410	7	85.714285714	14.285714286	7.1428571429	0	100	2.8571428571	7.1224489796	2.0204081633	9.1428571429	4.5714285714	4.5714285714	1.4235604956	1.4235604956	2.8471209913	0.9084622748	0.0915377252	0.0998576483	10754	896	3.5252525253	0
AT5G21100	7	91.835714286	8.1628571429	5.5714285714	0	100	3.5	6.1165612245	1.4547877551	7.5713489796	3.7856744898	3.7856744898	1.4351558711	1.4351558711	2.8703117421	0.9097726088	0.0902273912	0.0984382029	10754	897	4.2044354601	0
AT1G02690	13	74.367692308	25.626153846	13.846153846	26.795384615	73.198461538	17.384615385	11.297065089	4.5482366864	15.845301775	7.9226508876	7.9226508876	1.4372299578	1.4372299578	2.8744599157	0.910004837	0.089995163	0.0981948034	10754	898	2.4838340367	0
AT5G50050	2	25.395	67.455	17	59.255	40.74	14.5	5.31715	12.46735	17.7845	8.89225	8.89225	1.4373572504	1.4373572504	2.8747145008	0.9100190684	0.0899809316	0.0981892378	10754	899	0.4264859814	0
AT3G54020	2	78.565	21.425	10.5	0	100	14	9.249325	3.249625	12.49895	6.249475	6.249475	1.4399769617	1.4399769617	2.8799539233	0.9103114119	0.0896885881	0.097880158	10754	900	2.8462745701	0
AT1G32200	2	90	10	6	7.14	92.855	8.5	6.4	1.6	8	4	4	1.44	1.44	2.88	0.9103139782	0.0896860218	0.097887291	10754	901	4	0
AT1G80420	2	90	10	6	0	100	5	6.4	1.6	8	4	4	1.44	1.44	2.88	0.9103139782	0.0896860218	0.0978972268	10754	902	4	0
AT1G66870	3	59.17	40.82	87.666666667	23.22	76.776666667	114.33333333	52.872366667	36.785533333	89.6579	44.82895	44.82895	1.4431868619	1.4431868619	2.8863737238	0.910668213	0.089331787	0.0975204585	10754	903	1.4373141253	0
AT1G48580	2	85	15	7.5	4.545	95.45	14	7.375	2.125	9.5	4.75	4.75	1.4506578947	1.4506578947	2.9013157895	0.9114927208	0.0885072792	0.0966301808	10754	904	3.4705882353	0
AT5G38660	8	86.9025	13.0925	6.875	3.49	96.506666667	4.8333333333	6.974546875	1.900109375	8.87465625	4.437328125	4.437328125	1.4507556809	1.4507556809	2.9015113618	0.9115034577	0.0884965423	0.0966282684	10754	905	3.6706028436	0
AT1G69825	2	65.795	34.2	31	61.535	38.455	13	21.39645	11.602	32.99845	16.499225	16.499225	1.4535720739	1.4535720739	2.9071441478	0.9118120919	0.0881879081	0.0963010524	10754	906	1.8442035856	0
AT4G20310	3	93.333333333	6.6666666667	5.3333333333	0	100	1.3333333333	5.9777777778	1.3555555556	7.3333333333	3.6666666667	3.6666666667	1.4567003367	1.4567003367	2.9134006734	0.9121535357	0.0878464643	0.0959379382	10754	907	4.4098360656	0
AT1G48635	4	82.5725	17.42	8.5	19.5825	80.415	3.25	8.0186625	2.4807	10.4993625	5.24968125	5.24968125	1.4605186101	1.4605186101	2.9210372203	0.9125683532	0.0874316468	0.09549461	10754	908	3.2324192768	0
AT4G14050	8	87.97375	12.02125	6.625	0	100	1.5	6.8282609375	1.7964078125	8.62466875	4.312334375	4.312334375	1.4678561349	1.4678561349	2.9357122697	0.9133595596	0.0866404404	0.0946400504	10754	909	3.8010639288	0
AT5G45490	8	20.94625	79.0475	10.375	0	100	8.625	3.1731734375	9.201178125	12.374351563	6.1871757813	6.1871757813	1.4682321061	1.4682321061	2.9364642122	0.9133998913	0.0866001087	0.0946056043	10754	910	0.3448659937	0
AT5G60230	8	91.54625	8.45	5.75	6.25	93.75	2.125	6.263909375	1.485875	7.749784375	3.8748921875	3.8748921875	1.4729192055	1.4729192055	2.945838411	0.9139009902	0.0860990098	0.0940677386	10754	911	4.2156368302	0
AT2G35820	2	79.79	20.2	10	27.51	72.48	20.5	8.979	3.02	11.999	5.9995	5.9995	1.4796933494	1.4796933494	2.9593866989	0.9146196796	0.0853803204	0.0932920103	10754	912	2.9731788079	0
AT1G28960	4	91.875	8.125	5.75	0	100	3	6.2828125	1.4671875	7.75	3.875	3.875	1.4961447833	1.4961447833	2.9922895665	0.9163381972	0.0836618028	0.091423537	10754	913	4.2822151225	0
AT1G06510	1	80	20	10	0	100	10	9	3	12	6	6	1.5	1.5	3	0.9167354833	0.0832645167	0.0909986395	10754	914	3	0
AT1G47395	1	80	20	10	0	100	6	9	3	12	6	6	1.5	1.5	3	0.9167354833	0.0832645167	0.0910078882	10754	915	3	0
AT3G53560	1	80	20	10	15.38	84.61	26	9	3	12	6	6	1.5	1.5	3	0.9167354833	0.0832645167	0.0910171389	10754	916	3	0
AT4G33145	1	80	20	10	42.85	57.14	7	9	3	12	6	6	1.5	1.5	3	0.9167354833	0.0832645167	0.0910263914	10754	917	3	0
AT5G15050	1	80	20	10	28.57	71.42	7	9	3	12	6	6	1.5	1.5	3	0.9167354833	0.0832645167	0.0910356458	10754	918	3	0
AT5G23300	1	80	20	10	0	100	4	9	3	12	6	6	1.5	1.5	3	0.9167354833	0.0832645167	0.0910449021	10754	919	3	0
AT5G51130	1	80	20	10	20	80	10	9	3	12	6	6	1.5	1.5	3	0.9167354833	0.0832645167	0.0910541603	10754	920	3	0
AT5G44800	1	20	80	10	0	100	2	3	9	12	6	6	1.5	1.5	3	0.9167354833	0.0832645167	0.0910634203	10754	921	0.3333333333	0
AT2G41250	4	85	15	7.75	10.5125	89.48	7.25	7.5875	2.1625	9.75	4.875	4.875	1.5092628205	1.5092628205	3.018525641	0.9176817275	0.0823182725	0.0900377036	10754	922	3.5086705202	0
AT1G25280	3	89.626666667	10.37	6.3333333333	0	100	3	6.6763555556	1.6567666667	8.3331222222	4.1665611111	4.1665611111	1.5118146561	1.5118146561	3.0236293122	0.9179403662	0.0820596338	0.0897639408	10754	923	4.0297500486	0
AT1G67840	4	90	10	6.25	9.165	90.8325	3.75	6.625	1.625	8.25	4.125	4.125	1.5151515152	1.5151515152	3.0303030303	0.9182772477	0.0817227523	0.0894045247	10754	924	4.0769230769	0
AT3G10130	3	82.823333333	17.17	8.6666666667	2.0833333333	97.916666667	11.666666667	8.1780222222	2.4880666667	10.666088889	5.3330444444	5.3330444444	1.5176881874	1.5176881874	3.0353763747	0.9185323458	0.0814676542	0.0891345156	10754	925	3.2868983503	0
AT5G44780	20	80.9215	19.0735	9.6	39.813888889	58.332777778	4.3333333333	8.768464	2.831056	11.59952	5.79976	5.79976	1.5195807136	1.5195807136	3.0391614272	0.9187221063	0.0812778937	0.0889359451	10754	926	3.0972414534	0
AT2G29330	5	83	17	8.6	40.474	59.522	6.8	8.138	2.462	10.6	5.3	5.3	1.5196686792	1.5196686792	3.0393373585	0.9187309149	0.0812690851	0.0889353558	10754	927	3.3054427295	0
AT2G21420	7	83.077142857	16.92	8.5714285714	14.355714286	85.638571429	6	8.1208979592	2.4502857143	10.571183673	5.2855918367	5.2855918367	1.5209197108	1.5209197108	3.0418394217	0.9188560774	0.0811439226	0.0888074236	10754	928	3.3142657249	0
AT2G40570	6	86.346666667	13.648333333	7.3333333333	0	100	4	7.3320888889	2.0008777778	9.3329666667	4.6664833333	4.6664833333	1.5226568853	1.5226568853	3.0453137707	0.9190295325	0.0809704675	0.0886266063	10754	929	3.6644361641	0
AT5G16320	4	85.2075	14.79	7.75	16.11	83.885	11.75	7.60358125	2.146225	9.74980625	4.874903125	4.874903125	1.5273502096	1.5273502096	3.0547004192	0.9194961601	0.0805038399	0.0881248264	10754	930	3.5427698634	0
AT1G24062	2	59.735	39.605	77	24.055	75.935	136.5	46.99595	31.49585	78.4918	39.2459	39.2459	1.5304343894	1.5304343894	3.0608687788	0.9198012214	0.0801987786	0.0877998234	10754	931	1.492131503	0
AT3G57550	8	82.8225	17.1725	8.75	5.77625	94.22	12	8.24696875	2.50259375	10.7495625	5.37478125	5.37478125	1.5348459131	1.5348459131	3.0696918261	0.9202354087	0.0797645913	0.0873333756	10754	932	3.2953685551	0
AT1G31360	17	92.099411765	7.8970588235	5.8235294118	5.9521428571	94.047142857	3.0714285714	6.3634363322	1.4598875433	7.8233238754	3.9116619377	3.9116619377	1.5367375241	1.5367375241	3.0734750482	0.9204208067	0.0795791933	0.0871392572	10754	933	4.3588537772	0
AT5G03415	8	88.42375	11.57125	6.75	7.7371428571	92.261428571	4.8571428571	6.968603125	1.781059375	8.7496625	4.37483125	4.37483125	1.5378084674	1.5378084674	3.0756169347	0.9205255646	0.0794744354	0.0870334092	10754	934	3.9126169643	0
AT1G10490	4	73.0775	26.9175	16.25	5.4925	94.5025	13.5	12.87509375	5.37409375	18.2491875	9.12459375	9.12459375	1.5415755085	1.5415755085	3.083151017	0.9208928716	0.0791071284	0.0866399896	10754	935	2.3957702171	0
AT5G52450	5	85.332	14.666	7.8	20	80	2.8	7.655896	2.143948	9.799844	4.899922	4.899922	1.5501048157	1.5501048157	3.1002096314	0.9217177867	0.0782822133	0.0857452558	10754	936	3.5709336234	0
AT4G29380	3	88.886666667	11.11	6.6666666667	36.666666667	63.333333333	7.3333333333	6.9257777778	1.7406666667	8.6664444444	4.3332222222	4.3332222222	1.5511192281	1.5511192281	3.1022384563	0.921815278	0.078184722	0.0856471936	10754	937	3.9788076088	0
AT1G58470	10	91.964	8.035	5.9	10.555	89.443	4.4	6.425876	1.474065	7.899941	3.9499705	3.9499705	1.5519376777	1.5519376777	3.1038753555	0.9218938408	0.0781061592	0.0855698488	10754	938	4.3592894479	0
AT1G03770	3	87.776666667	12.22	7	0	100	4.6666666667	7.1443666667	1.8554	8.9997666667	4.4998833333	4.4998833333	1.5541052028	1.5541052028	3.1082104056	0.9221014909	0.0778985091	0.0853510512	10754	939	3.8505802882	0
AT5G66230	4	81.475	18.5225	9.5	29.79	70.205	9.25	8.740125	2.7596375	11.4997625	5.74988125	5.74988125	1.5550856262	1.5550856262	3.1101712525	0.9221952207	0.0778047793	0.0852570406	10754	940	3.1671279289	0
AT5G44635	2	61.1	38.895	65.5	14.355	85.64	38.5	41.0205	26.476225	67.496725	33.7483625	33.7483625	1.5670088828	1.5670088828	3.1340177657	0.92332544	0.07667456	0.0840271291	10754	941	1.5493334114	0
ATMG00070	3	9.5233333333	90.473333333	6.3333333333	0	100	7.6666666667	1.6031444444	6.7299777778	8.3331222222	4.1665611111	4.1665611111	1.577105155	1.577105155	3.15421031	0.9242686749	0.0757313251	0.0830019028	10754	942	0.2382094707	0
AT5G38140	3	90.473333333	9.52	6.3333333333	0	100	8.3333333333	6.7299777778	1.6029333333	8.3329111111	4.1664555556	4.1664555556	1.5772749994	1.5772749994	3.1545499988	0.9242844354	0.0757155646	0.0829930875	10754	943	4.19853879	0
AT4G04850	8	83.86	16.135	8.5	18.75	81.25	5.25	8.1281	2.371475	10.499575	5.2497875	5.2497875	1.5780987035	1.5780987035	3.1561974071	0.9243608199	0.0756391801	0.0829178127	10754	944	3.4274449446	0
AT1G33400	2	86.605	13.39	7.5	3.57	96.425	10	7.495375	2.00425	9.499625	4.7498125	4.7498125	1.5870338969	1.5870338969	3.1740677938	0.9251841065	0.0748158935	0.0820236639	10754	945	3.7397405513	0
AT3G57160	2	65.255	34.735	36	33.445	66.545	85	24.4918	13.5046	37.9964	18.9982	18.9982	1.5885526503	1.5885526503	3.1771053005	0.9253230843	0.0746769157	0.0818796443	10754	946	1.8135894436	0
AT1G60670	2	90	10	6.5	0	100	6	6.85	1.65	8.5	4.25	4.25	1.5905882353	1.5905882353	3.1811764706	0.9255089216	0.0744910784	0.0816842109	10754	947	4.1515151515	0
AT5G43010	1	57.33	42.66	150	10.98	88.46	182	86.995	64.99	151.985	75.9925	75.9925	1.5929862322	1.5929862322	3.1859724644	0.9257272082	0.0742727918	0.0814531515	10754	948	1.3385905524	0
AT5G44350	5	63.982	36.008	42.8	0	100	13.2	28.384296	16.411424	44.79572	22.39786	22.39786	1.6000375028	1.6000375028	3.2000750056	0.926365107	0.073634893	0.0807618194	10754	949	1.7295449804	0
AT1G07980	1	72.22	27.77	18	0	100	10	13.9996	5.9986	19.9982	9.9991	9.9991	1.600544074	1.600544074	3.2010881479	0.9264107074	0.0735892926	0.080720038	10754	950	2.3338112226	0
AT2G45110	1	72.22	27.77	18	35.29	64.7	51	13.9996	5.9986	19.9982	9.9991	9.9991	1.600544074	1.600544074	3.2010881479	0.9264107074	0.0735892926	0.0807282722	10754	951	2.3338112226	0
AT2G40620	2	69.09	28.635	21	74.17	22.245	13.5	15.5089	7.01335	22.52225	11.261125	11.261125	1.6022903973	1.6022903973	3.2045807947	0.9265676753	0.0734323247	0.080564295	10754	952	2.2113398019	0
AT2G03290	6	70.098333333	29.895	21.666666667	24.556666667	75.438333333	36.833333333	16.187972222	7.47725	23.665222222	11.832611111	11.832611111	1.6031263286	1.6031263286	3.2062526572	0.9266426856	0.0733573144	0.0804902111	10754	953	2.1649633518	0
AT5G24330	8	86.82875	13.1675	7.5	14.5825	85.41625	4.5	7.51215625	1.9875625	9.49971875	4.749859375	4.749859375	1.6064231429	1.6064231429	3.2128462858	0.9269377169	0.0730622831	0.0801746727	10754	954	3.7795824031	0
AT4G26180	7	90.474285714	9.5228571429	6.4285714286	2.8571428571	97.142857143	5	6.8162040816	1.6121836735	8.4283877551	4.2141938776	4.2141938776	1.6065841532	1.6065841532	3.2131683064	0.9269520931	0.0730479069	0.0801670774	10754	955	4.2279327063	0
AT5G02520	2	85.45	14.545	8	0	100	5.5	7.836	2.1636	9.9996	4.9998	4.9998	1.6088704428	1.6088704428	3.2177408856	0.927155902	0.072844098	0.0799515646	10754	956	3.6217415419	0
AT4G19040	7	92.975714286	7.0228571429	5.8571428571	10	90	4.7142857143	6.4457204082	1.4113387755	7.8570591837	3.9285295918	3.9285295918	1.6128807122	1.6128807122	3.2257614243	0.9275119215	0.0724880785	0.0795689289	10754	957	4.5670965186	0
AT4G13750	7	89.637142857	10.36	6.7142857143	6.6666666667	93.333333333	5.1666666667	7.0184938776	1.6956	8.7140938776	4.3570469388	4.3570469388	1.6257111542	1.6257111542	3.2514223085	0.9286384909	0.0713615091	0.0783403092	10754	958	4.1392391351	0
AT5G66880	8	79.22625	20.765	11.25	4.21	95.785	10.25	9.912953125	3.3360625	13.249015625	6.6245078125	6.6245078125	1.6324039279	1.6324039279	3.2648078557	0.9292186857	0.0707813143	0.0777113072	10754	959	2.9714530603	0
AT3G16290	3	75.693333333	18.053333333	11	3.4466666667	96.55	15.333333333	9.3262666667	2.9858666667	12.312133333	6.1560666667	6.1560666667	1.6325632233	1.6325632233	3.2651264465	0.9292324332	0.0707675668	0.0777041467	10754	960	3.1234705725	0
AT1G09900	1	76.92	23.07	13	0	100	5	10.9996	3.9991	14.9987	7.49935	7.49935	1.633708263	1.633708263	3.2674165261	0.9293311686	0.0706688314	0.077603657	10754	961	2.7505188667	0
AT3G52770	4	80.4875	19.505	10.5	41.665	58.33	2.5	9.4511875	3.048025	12.4992125	6.24960625	6.24960625	1.6401229278	1.6401229278	3.2802458556	0.9298815755	0.0701184245	0.0770071014	10754	962	3.1007578678	0
AT5G62140	3	87.776666667	12.22	7.3333333333	28.886666667	71.11	4.3333333333	7.4369555556	1.8961333333	9.3330888889	4.6665444444	4.6665444444	1.6447240171	1.6447240171	3.2894480342	0.9302735415	0.0697264585	0.0765844484	10754	963	3.9221690927	0
AT5G05180	2	88.885	11.11	7	55	45	5.5	7.22195	1.7777	8.99965	4.499825	4.499825	1.6467228205	1.6467228205	3.2934456409	0.9304430878	0.0695569122	0.07640603	10754	964	4.0625246105	0
AT5G61300	2	88.885	11.11	7	0	100	4	7.22195	1.7777	8.99965	4.499825	4.499825	1.6467228205	1.6467228205	3.2934456409	0.9304430878	0.0695569122	0.0764138353	10754	965	4.0625246105	0
AT1G09280	2	92.855	7.14	6	0	100	7	6.5713	1.4284	7.9997	3.99985	3.99985	1.6531507688	1.6531507688	3.3063015376	0.9309853468	0.0690146532	0.0758258664	10754	966	4.6004620554	0
AT1G28327	2	92.855	7.14	6	12.495	87.495	9	6.5713	1.4284	7.9997	3.99985	3.99985	1.6531507688	1.6531507688	3.3063015376	0.9309853468	0.0690146532	0.075833614	10754	967	4.6004620554	0
AT1G58200	2	92.855	7.14	6	5	95	6.5	6.5713	1.4284	7.9997	3.99985	3.99985	1.6531507688	1.6531507688	3.3063015376	0.9309853468	0.0690146532	0.0758413632	10754	968	4.6004620554	0
AT2G31290	2	92.855	7.14	6	25	75	1.5	6.5713	1.4284	7.9997	3.99985	3.99985	1.6531507688	1.6531507688	3.3063015376	0.9309853468	0.0690146532	0.075849114	10754	969	4.6004620554	0
AT3G01600	2	92.855	7.14	6	0	100	1	6.5713	1.4284	7.9997	3.99985	3.99985	1.6531507688	1.6531507688	3.3063015376	0.9309853468	0.0690146532	0.0758568664	10754	970	4.6004620554	0
AT4G01690	2	92.855	7.14	6	0	100	13	6.5713	1.4284	7.9997	3.99985	3.99985	1.6531507688	1.6531507688	3.3063015376	0.9309853468	0.0690146532	0.0758646203	10754	971	4.6004620554	0
AT4G19670	2	92.855	7.14	6	0	100	7.5	6.5713	1.4284	7.9997	3.99985	3.99985	1.6531507688	1.6531507688	3.3063015376	0.9309853468	0.0690146532	0.0758723759	10754	972	4.6004620554	0
AT3G15120	5	92	8	6.2	5.996	94	13.6	6.704	1.496	8.2	4.1	4.1	1.653857561	1.653857561	3.307715122	0.9310446948	0.0689553052	0.0758148811	10754	973	4.4812834225	0
AT1G80210	5	88.22	9.554	6.8	0	100	5.8	6.99896	1.649672	8.648632	4.324316	4.324316	1.6543010563	1.6543010563	3.3086021127	0.9310819064	0.0689180936	0.0757817155	10754	974	4.2426373243	0
AT1G48400	3	94.443333333	5.5533333333	5.6666666667	0	100	6.6666666667	6.3517888889	1.3146888889	7.6664777778	3.8332388889	3.8332388889	1.6547609701	1.6547609701	3.3095219403	0.931120473	0.068879527	0.0757470533	10754	975	4.8314007539	0
AT3G18380	3	94.443333333	5.5533333333	5.6666666667	0	100	6	6.3517888889	1.3146888889	7.6664777778	3.8332388889	3.8332388889	1.6547609701	1.6547609701	3.3095219403	0.931120473	0.068879527	0.0757547999	10754	976	4.8314007539	0
AT3G11850	11	93.332727273	6.6663636364	5.9090909091	24.24	75.755454545	3.3636363636	6.5151157025	1.3939214876	7.9090371901	3.954518595	3.954518595	1.658016618	1.658016618	3.3160332359	0.9313928191	0.0686071809	0.075462987	10754	977	4.6739473926	0
AT1G48520	3	90.276666667	9.72	6.6666666667	0	100	1.3333333333	7.0184444444	1.648	8.6664444444	4.3332222222	4.3332222222	1.66398537	1.66398537	3.32797074	0.9318891385	0.0681108615	0.0749247345	10754	978	4.2587648328	0
AT3G05750	3	90.276666667	9.72	6.6666666667	24.995	74.995	4.5	7.0184444444	1.648	8.6664444444	4.3332222222	4.3332222222	1.66398537	1.66398537	3.32797074	0.9318891385	0.0681108615	0.0749323994	10754	979	4.2587648328	0
AT4G37190	2	87.5	12.5	7.5	6.25	93.75	5	7.5625	1.9375	9.5	4.75	4.75	1.6652960526	1.6652960526	3.3305921053	0.9319976106	0.0680023894	0.0748207177	10754	980	3.9032258065	0
AT3G03950	10	84.394	15.603	8.7	16.249	83.749	5.3	8.342278	2.357461	10.699739	5.3498695	5.3498695	1.6737807587	1.6737807587	3.3475615175	0.9326953525	0.0673046475	0.0740605934	10754	981	3.5386706291	0
AT1G49160	2	83.75	16.25	9	37.775	62.22	7	8.5375	2.4625	11	5.5	5.5	1.6775284091	1.6775284091	3.3550568182	0.9330011013	0.0669988987	0.0737316983	10754	982	3.4670050761	0
AT1G69210	9	93.703333333	6.2955555556	5.8888888889	24	76	6.2	6.5180851852	1.3707382716	7.8888234568	3.9444117284	3.9444117284	1.6792859159	1.6792859159	3.3585718319	0.9331439745	0.0668560255	0.0735819976	10754	983	4.755163929	0
AT1G06590	3	81.136666667	18.853333333	10.333333333	52.22	47.776666667	4.6666666667	9.3841222222	2.9481777778	12.3323	6.16615	6.16615	1.6793858766	1.6793858766	3.3587717532	0.9331520908	0.0668479092	0.0735805953	10754	984	3.1830245425	0
AT3G04710	3	90.473333333	9.5233333333	6.6666666667	6.6666666667	93.333333333	9	7.0315555556	1.6348888889	8.6664444444	4.3332222222	4.3332222222	1.6802744942	1.6802744942	3.3605489884	0.933224196	0.066775804	0.0735087518	10754	985	4.3009378823	0
AT4G24500	3	90.473333333	9.52	6.6666666667	33.333333333	66.666666667	2.3333333333	7.0315555556	1.6346666667	8.6662222222	4.3331111111	4.3331111111	1.6804559664	1.6804559664	3.3609119328	0.9332389109	0.0667610891	0.073500077	10754	986	4.3015225666	0
AT5G37560	3	90.473333333	9.52	6.6666666667	0	100	1.3333333333	7.0315555556	1.6346666667	8.6662222222	4.3331111111	4.3331111111	1.6804559664	1.6804559664	3.3609119328	0.9332389109	0.0667610891	0.0735076023	10754	987	4.3015225666	0
AT1G65360	4	10.7125	89.285	7	100	0	14	1.749875	7.24995	8.999825	4.4999125	4.4999125	1.6806340682	1.6806340682	3.3612681364	0.9332533493	0.0667466507	0.0734992302	10754	988	0.2413637335	0
AT2G45500	4	88.54	11.4575	7.25	5	95	6.75	7.41915	1.83066875	9.24981875	4.624909375	4.624909375	1.6882018732	1.6882018732	3.3764037465	0.9338637831	0.0661362169	0.0728344984	10754	989	4.0526993209	0
AT1G51080	3	93.333333333	6.6666666667	6	1.5866666667	98.41	25	6.6	1.4	8	4	4	1.69	1.69	3.38	0.9340079449	0.0659920551	0.072683179	10754	990	4.7142857143	0
AT4G32200	3	93.333333333	6.6666666667	6	0	100	3.5	6.6	1.4	8	4	4	1.69	1.69	3.38	0.9340079449	0.0659920551	0.0726906238	10754	991	4.7142857143	0
AT3G17750	2	82.95	17.045	9.5	0	100	2	8.88025	2.619275	11.499525	5.7497625	5.7497625	1.7044098757	1.7044098757	3.4088197513	0.9351511874	0.0648488126	0.071438653	10754	992	3.3903465654	0
AT4G25300	5	86.512	13.484	8	0	100	2	7.92096	2.07872	9.99968	4.99984	4.99984	1.7066430235	1.7066430235	3.4132860469	0.9353264595	0.0646735405	0.071252869	10754	993	3.8104987685	0
AT1G09810	3	83.33	16.663333333	9.3333333333	4.1666666667	95.833333333	5	8.7774666667	2.5552444444	11.332711111	5.6663555556	5.6663555556	1.7081547832	1.7081547832	3.4163095665	0.9354448254	0.0645551746	0.0711297487	10754	994	3.4350790531	0
AT1G32180	3	95.236666667	4.76	5.6666666667	15.713333333	84.283333333	8	6.3967444444	1.2697333333	7.6664777778	3.8332388889	3.8332388889	1.7143624292	1.7143624292	3.4287248585	0.9359284466	0.0640715534	0.0706041076	10754	995	5.0378644685	0
AT2G22610	5	96.666	3.332	5.4	45.71	54.282	3.4	6.219964	1.179928	7.399892	3.699946	3.699946	1.7163738931	1.7163738931	3.4327477862	0.9360843242	0.0639156758	0.070439555	10754	996	5.2714775817	0
AT1G67830	2	24.035	75.96	14.5	87.405	12.585	51	4.485075	12.0142	16.499275	8.2496375	8.2496375	1.7178852788	1.7178852788	3.4357705575	0.9362011824	0.0637988176	0.0703179753	10754	997	0.3733144945	0
AT5G51540	2	86.665	13.33	8	0	100	8	7.9332	2.0664	9.9996	4.9998	4.9998	1.7210359534	1.7210359534	3.4420719069	0.9364440561	0.0635559439	0.0700574642	10754	998	3.8391405343	0
AT1G09660	5	93.776	6.222	6	5.394	94.6	12.6	6.62656	1.37332	7.99988	3.99994	3.99994	1.7248090282	1.7248090282	3.4496180565	0.936733612	0.063266388	0.0697454369	10754	999	4.8252118953	0
AT1G02110	2	91.665	8.33	6.5	10	90	17	6.958225	1.54145	8.499675	4.2498375	4.2498375	1.7260337249	1.7260337249	3.4520674497	0.9368272959	0.0631727041	0.0696492988	10754	1000	4.5140776542	0
AT3G25740	2	91.665	8.33	6.5	16.665	83.33	2.5	6.958225	1.54145	8.499675	4.2498375	4.2498375	1.7260337249	1.7260337249	3.4520674497	0.9368272959	0.0631727041	0.0696564401	10754	1001	4.5140776542	0
AT4G32460	2	91.665	8.33	6.5	0	100	9	6.958225	1.54145	8.499675	4.2498375	4.2498375	1.7260337249	1.7260337249	3.4520674497	0.9368272959	0.0631727041	0.0696635829	10754	1002	4.5140776542	0
AT4G39270	2	91.665	8.33	6.5	62.5	37.5	4	6.958225	1.54145	8.499675	4.2498375	4.2498375	1.7260337249	1.7260337249	3.4520674497	0.9368272959	0.0631727041	0.0696707271	10754	1003	4.5140776542	0
AT5G52910	2	91.665	8.33	6.5	16.665	83.33	3	6.958225	1.54145	8.499675	4.2498375	4.2498375	1.7260337249	1.7260337249	3.4520674497	0.9368272959	0.0631727041	0.0696778728	10754	1004	4.5140776542	0
AT5G46030	2	41.66	58.33	126.5	2.525	97.465	115.5	53.6999	74.78745	128.48735	64.243675	64.243675	1.7304612672	1.7304612672	3.4609225344	0.9371647519	0.0628352481	0.0693127765	10754	1005	0.7180335738	0
AT1G15870	8	78.6725	21.32375	12.25	5.63125	94.3625	25.875	10.63738125	3.612159375	14.249540625	7.1247703125	7.1247703125	1.7317660861	1.7317660861	3.4635321721	0.9372638349	0.0627361651	0.0692105785	10754	1006	2.944881481	0
AT1G44446	4	89.9275	10.0675	7	0	100	3.25	7.294925	1.704725	8.99965	4.499825	4.499825	1.7361972988	1.7361972988	3.4723945976	0.9375990838	0.0624009162	0.0688477944	10754	1007	4.2792385869	0
AT5G22840	3	81.666666667	18.333333333	10.333333333	0	100	6.3333333333	9.4388888889	2.8944444444	12.333333333	6.1666666667	6.1666666667	1.7363413413	1.7363413413	3.4726826827	0.9376099495	0.0623900505	0.0688428692	10754	1008	3.2610364683	0
AT1G48490	3	84.72	5.5533333333	6.6666666667	25	75	1.5	6.648	1.3702222222	8.0182222222	4.0091111111	4.0091111111	1.7369771939	1.7369771939	3.4739543878	0.93765789	0.06234211	0.0687970294	10754	1009	4.8517677587	0
AT5G12260	5	82.664	17.332	9.8	0	100	6.4	9.101072	2.698536	11.799608	5.899804	5.899804	1.7370266551	1.7370266551	3.4740533102	0.9376616175	0.0623383825	0.0687999759	10754	1010	3.372596104	0
AT1G21150	2	90	10	7	0	100	7.5	7.3	1.7	9	4.5	4.5	1.7422222222	1.7422222222	3.4844444444	0.9380518486	0.0619481514	0.0683763133	10754	1011	4.2941176471	0
AT3G48500	5	83.964	16.032	9.2	27.998	71.994	8.8	8.724688	2.474944	11.199632	5.599816	5.599816	1.7437760484	1.7437760484	3.4875520968	0.938168048	0.061831952	0.0682550617	10754	1012	3.5252062269	0
AT2G43410	13	90.602307692	9.3938461538	6.8461538462	8.79	91.206923077	4.6153846154	7.2027733728	1.6431171598	8.8458905325	4.4229452663	4.4229452663	1.7471263686	1.7471263686	3.4942527373	0.9384178053	0.0615821947	0.0679863384	10754	1013	4.3836030377	0
AT5G45775	2	43.265	56.725	195	12.315	87.675	389.5	85.36675	111.61375	196.9805	98.49025	98.49025	1.7486629616	1.7486629616	3.4973259231	0.9385319945	0.0614680055	0.0678672413	10754	1014	0.7648408014	0
AT4G02075	2	85.71	14.285	8.5	0	100	2	8.28535	2.214225	10.499575	5.2497875	5.2497875	1.7552405105	1.7552405105	3.510481021	0.9390182523	0.0609817477	0.0673372743	10754	1015	3.7418735675	0
AT2G45730	2	80.765	19.23	11	12.5	87.5	9.5	9.88415	3.1153	12.99945	6.499725	6.499725	1.7622795704	1.7622795704	3.5245591408	0.9395340962	0.0604659038	0.0667745256	10754	1016	3.1727762976	0
AT1G33060	4	93.3025	6.695	6.25	6.25	93.75	5	6.83140625	1.4184375	8.24984375	4.124921875	4.124921875	1.7758051896	1.7758051896	3.5516103791	0.9405123098	0.0594876902	0.0657009983	10754	1017	4.8161489315	0
AT3G58540	1	75	25	16	35.71	64.28	14	13	5	18	9	9	1.7777777778	1.7777777778	3.5555555556	0.9406535612	0.0593464388	0.0655517258	10754	1018	2.6	0
AT5G01380	1	75	25	16	0	100	18	13	5	18	9	9	1.7777777778	1.7777777778	3.5555555556	0.9406535612	0.0593464388	0.0655584595	10754	1019	2.6	0
AT1G21170	3	94.443333333	5.5533333333	6	0	100	6.3333333333	6.6666	1.3332	7.9998	3.9999	3.9999	1.7778666692	1.7778666692	3.5557333383	0.9406599181	0.0593400819	0.0655581715	10754	1020	5.000450045	0
AT2G45460	6	94.443333333	5.5533333333	6	19.071666667	80.923333333	5.6666666667	6.6666	1.3332	7.9998	3.9999	3.9999	1.7778666692	1.7778666692	3.5557333383	0.9406599181	0.0593400819	0.0655649071	10754	1021	5.000450045	0
AT3G06530	3	94.443333333	5.5533333333	6	0	100	3	6.6666	1.3332	7.9998	3.9999	3.9999	1.7778666692	1.7778666692	3.5557333383	0.9406599181	0.0593400819	0.0655716442	10754	1022	5.000450045	0
AT1G22870	3	91.666666667	8.3333333333	6.6666666667	0	100	4.6666666667	7.1111111111	1.5555555556	8.6666666667	4.3333333333	4.3333333333	1.7806267806	1.7806267806	3.5612535613	0.940856941	0.059143059	0.065360647	10754	1023	4.5714285714	0
AT3G48050	3	90.473333333	9.52	7	24.443333333	75.553333333	6.6666666667	7.3331333333	1.6664	8.9995333333	4.4997666667	4.4997666667	1.784085101	1.784085101	3.5681702019	0.9411028226	0.0588971774	0.0650956059	10754	1024	4.4005840935	0
AT2G27390	1	83.33	0	6	0	100	4	5.9998	1	6.9998	3.4999	3.4999	1.7856224492	1.7856224492	3.5712448984	0.9412117768	0.0587882232	0.0649818637	10754	1025	5.9998	0
AT1G02405	1	100	0	5	0	100	3	6	1	7	3.5	3.5	1.7857142857	1.7857142857	3.5714285714	0.9412182786	0.0587817214	0.064981356	10754	1026	6	0
AT1G02610	1	100	0	5	0	100	10	6	1	7	3.5	3.5	1.7857142857	1.7857142857	3.5714285714	0.9412182786	0.0587817214	0.0649880365	10754	1027	6	0
AT1G02900	1	100	0	5	0	100	15	6	1	7	3.5	3.5	1.7857142857	1.7857142857	3.5714285714	0.9412182786	0.0587817214	0.0649947184	10754	1028	6	0
AT1G03457	4	100	0	5				6	1	7	3.5	3.5	1.7857142857	1.7857142857	3.5714285714	0.9412182786	0.0587817214	0.0650014017	10754	1029	6	0
AT1G03740	1	100	0	5	0	100	2	6	1	7	3.5	3.5	1.7857142857	1.7857142857	3.5714285714	0.9412182786	0.0587817214	0.0650080863	10754	1030	6	0
AT1G05200	3	100	0	5	0	100	1.6666666667	6	1	7	3.5	3.5	1.7857142857	1.7857142857	3.5714285714	0.9412182786	0.0587817214	0.0650147723	10754	1031	6	0
AT1G06050	1	100	0	5	14.28	85.71	7	6	1	7	3.5	3.5	1.7857142857	1.7857142857	3.5714285714	0.9412182786	0.0587817214	0.0650214597	10754	1032	6	0
AT1G06540	1	100	0	5	0	92.3	13	6	1	7	3.5	3.5	1.7857142857	1.7857142857	3.5714285714	0.9412182786	0.0587817214	0.0650281485	10754	1033	6	0
AT1G07300	1	100	0	5	0	100	3	6	1	7	3.5	3.5	1.7857142857	1.7857142857	3.5714285714	0.9412182786	0.0587817214	0.0650348386	10754	1034	6	0
AT1G07570	1	100	0	5	0	100	4	6	1	7	3.5	3.5	1.7857142857	1.7857142857	3.5714285714	0.9412182786	0.0587817214	0.0650415301	10754	1035	6	0
AT1G07728	1	100	0	5				6	1	7	3.5	3.5	1.7857142857	1.7857142857	3.5714285714	0.9412182786	0.0587817214	0.065048223	10754	1036	6	0
AT1G08550	1	100	0	5				6	1	7	3.5	3.5	1.7857142857	1.7857142857	3.5714285714	0.9412182786	0.0587817214	0.0650549173	10754	1037	6	0
AT1G08940	1	100	0	5	0	100	2	6	1	7	3.5	3.5	1.7857142857	1.7857142857	3.5714285714	0.9412182786	0.0587817214	0.065061613	10754	1038	6	0
AT1G09040	1	100	0	5	0	100	2	6	1	7	3.5	3.5	1.7857142857	1.7857142857	3.5714285714	0.9412182786	0.0587817214	0.06506831	10754	1039	6	0
AT1G09710	1	100	0	5	0	100	3	6	1	7	3.5	3.5	1.7857142857	1.7857142857	3.5714285714	0.9412182786	0.0587817214	0.0650750084	10754	1040	6	0
AT1G09960	1	100	0	5	0	100	13	6	1	7	3.5	3.5	1.7857142857	1.7857142857	3.5714285714	0.9412182786	0.0587817214	0.0650817082	10754	1041	6	0
AT1G09970	1	100	0	5	0	100	2	6	1	7	3.5	3.5	1.7857142857	1.7857142857	3.5714285714	0.9412182786	0.0587817214	0.0650884093	10754	1042	6	0
AT1G09995	1	100	0	5	14.28	85.71	7	6	1	7	3.5	3.5	1.7857142857	1.7857142857	3.5714285714	0.9412182786	0.0587817214	0.0650951119	10754	1043	6	0
AT1G10240	1	100	0	5	0	100	3	6	1	7	3.5	3.5	1.7857142857	1.7857142857	3.5714285714	0.9412182786	0.0587817214	0.0651018158	10754	1044	6	0
AT1G10280	1	100	0	5	0	100	1	6	1	7	3.5	3.5	1.7857142857	1.7857142857	3.5714285714	0.9412182786	0.0587817214	0.0651085211	10754	1045	6	0
AT1G10300	1	100	0	5				6	1	7	3.5	3.5	1.7857142857	1.7857142857	3.5714285714	0.9412182786	0.0587817214	0.0651152278	10754	1046	6	0
AT1G13160	1	100	0	5	0	100	4	6	1	7	3.5	3.5	1.7857142857	1.7857142857	3.5714285714	0.9412182786	0.0587817214	0.0651219359	10754	1047	6	0
AT1G13340	1	100	0	5	0	100	6	6	1	7	3.5	3.5	1.7857142857	1.7857142857	3.5714285714	0.9412182786	0.0587817214	0.0651286453	10754	1048	6	0
AT1G13970	2	100	0	5	0	100	6.5	6	1	7	3.5	3.5	1.7857142857	1.7857142857	3.5714285714	0.9412182786	0.0587817214	0.0651353562	10754	1049	6	0
AT1G14180	2	100	0	5	0	100	1	6	1	7	3.5	3.5	1.7857142857	1.7857142857	3.5714285714	0.9412182786	0.0587817214	0.0651420684	10754	1050	6	0
AT1G14430	1	100	0	5	0	100	1	6	1	7	3.5	3.5	1.7857142857	1.7857142857	3.5714285714	0.9412182786	0.0587817214	0.065148782	10754	1051	6	0
AT1G14460	2	100	0	5	0	100	3	6	1	7	3.5	3.5	1.7857142857	1.7857142857	3.5714285714	0.9412182786	0.0587817214	0.065155497	10754	1052	6	0
AT1G14590	1	100	0	5	0	100	12	6	1	7	3.5	3.5	1.7857142857	1.7857142857	3.5714285714	0.9412182786	0.0587817214	0.0651622133	10754	1053	6	0
AT1G16280	1	100	0	5	0	100	4	6	1	7	3.5	3.5	1.7857142857	1.7857142857	3.5714285714	0.9412182786	0.0587817214	0.0651689311	10754	1054	6	0
AT1G16880	1	100	0	5	0	83.33	6	6	1	7	3.5	3.5	1.7857142857	1.7857142857	3.5714285714	0.9412182786	0.0587817214	0.0651756502	10754	1055	6	0
AT1G16980	1	100	0	5	33.33	66.66	3	6	1	7	3.5	3.5	1.7857142857	1.7857142857	3.5714285714	0.9412182786	0.0587817214	0.0651823707	10754	1056	6	0
AT1G17040	1	100	0	5				6	1	7	3.5	3.5	1.7857142857	1.7857142857	3.5714285714	0.9412182786	0.0587817214	0.0651890927	10754	1057	6	0
AT1G18730	2	100	0	5	0	100	3	6	1	7	3.5	3.5	1.7857142857	1.7857142857	3.5714285714	0.9412182786	0.0587817214	0.065195816	10754	1058	6	0
AT1G19650	1	100	0	5	0	100	1	6	1	7	3.5	3.5	1.7857142857	1.7857142857	3.5714285714	0.9412182786	0.0587817214	0.0652025406	10754	1059	6	0
AT1G20370	1	100	0	5	0	100	16	6	1	7	3.5	3.5	1.7857142857	1.7857142857	3.5714285714	0.9412182786	0.0587817214	0.0652092667	10754	1060	6	0
AT1G20380	1	100	0	5	0	100	14	6	1	7	3.5	3.5	1.7857142857	1.7857142857	3.5714285714	0.9412182786	0.0587817214	0.0652159942	10754	1061	6	0
AT1G20720	1	100	0	5	100	0	1	6	1	7	3.5	3.5	1.7857142857	1.7857142857	3.5714285714	0.9412182786	0.0587817214	0.065222723	10754	1062	6	0
AT1G21390	1	100	0	5	0	100	2	6	1	7	3.5	3.5	1.7857142857	1.7857142857	3.5714285714	0.9412182786	0.0587817214	0.0652294533	10754	1063	6	0
AT1G21450	1	100	0	5	0	100	4	6	1	7	3.5	3.5	1.7857142857	1.7857142857	3.5714285714	0.9412182786	0.0587817214	0.0652361849	10754	1064	6	0
AT1G21640	1	100	0	5				6	1	7	3.5	3.5	1.7857142857	1.7857142857	3.5714285714	0.9412182786	0.0587817214	0.0652429179	10754	1065	6	0
AT1G22030	1	100	0	5	0	100	6	6	1	7	3.5	3.5	1.7857142857	1.7857142857	3.5714285714	0.9412182786	0.0587817214	0.0652496523	10754	1066	6	0
AT1G22460	1	100	0	5	0	100	1	6	1	7	3.5	3.5	1.7857142857	1.7857142857	3.5714285714	0.9412182786	0.0587817214	0.0652563881	10754	1067	6	0
AT1G22790	1	100	0	5	14.28	85.71	7	6	1	7	3.5	3.5	1.7857142857	1.7857142857	3.5714285714	0.9412182786	0.0587817214	0.0652631253	10754	1068	6	0
AT1G24440	1	100	0	5	0	100	6	6	1	7	3.5	3.5	1.7857142857	1.7857142857	3.5714285714	0.9412182786	0.0587817214	0.0652698639	10754	1069	6	0
AT1G26190	1	100	0	5				6	1	7	3.5	3.5	1.7857142857	1.7857142857	3.5714285714	0.9412182786	0.0587817214	0.0652766038	10754	1070	6	0
AT1G26500	1	100	0	5	0	100	2	6	1	7	3.5	3.5	1.7857142857	1.7857142857	3.5714285714	0.9412182786	0.0587817214	0.0652833452	10754	1071	6	0
AT1G27750	1	100	0	5	33.33	66.66	3	6	1	7	3.5	3.5	1.7857142857	1.7857142857	3.5714285714	0.9412182786	0.0587817214	0.0652900879	10754	1072	6	0
AT1G27910	1	100	0	5	0	100	6	6	1	7	3.5	3.5	1.7857142857	1.7857142857	3.5714285714	0.9412182786	0.0587817214	0.0652968321	10754	1073	6	0
AT1G27960	1	100	0	5	0	100	4	6	1	7	3.5	3.5	1.7857142857	1.7857142857	3.5714285714	0.9412182786	0.0587817214	0.0653035776	10754	1074	6	0
AT1G28230	1	100	0	5	0	100	9	6	1	7	3.5	3.5	1.7857142857	1.7857142857	3.5714285714	0.9412182786	0.0587817214	0.0653103246	10754	1075	6	0
AT1G28650	1	100	0	5	0	100	4	6	1	7	3.5	3.5	1.7857142857	1.7857142857	3.5714285714	0.9412182786	0.0587817214	0.0653170729	10754	1076	6	0
AT1G29355	1	100	0	5	0	100	1	6	1	7	3.5	3.5	1.7857142857	1.7857142857	3.5714285714	0.9412182786	0.0587817214	0.0653238226	10754	1077	6	0
AT1G29357	3	100	0	5	33.33	66.66	6	6	1	7	3.5	3.5	1.7857142857	1.7857142857	3.5714285714	0.9412182786	0.0587817214	0.0653305737	10754	1078	6	0
AT1G29410	1	100	0	5	0	100	1	6	1	7	3.5	3.5	1.7857142857	1.7857142857	3.5714285714	0.9412182786	0.0587817214	0.0653373262	10754	1079	6	0
AT1G30570	1	100	0	5	0	100	1	6	1	7	3.5	3.5	1.7857142857	1.7857142857	3.5714285714	0.9412182786	0.0587817214	0.0653440802	10754	1080	6	0
AT1G30640	1	100	0	5	0	100	20	6	1	7	3.5	3.5	1.7857142857	1.7857142857	3.5714285714	0.9412182786	0.0587817214	0.0653508355	10754	1081	6	0
AT1G31240	1	100	0	5	0	100	4	6	1	7	3.5	3.5	1.7857142857	1.7857142857	3.5714285714	0.9412182786	0.0587817214	0.0653575922	10754	1082	6	0
AT1G31290	1	100	0	5	0	100	6	6	1	7	3.5	3.5	1.7857142857	1.7857142857	3.5714285714	0.9412182786	0.0587817214	0.0653643503	10754	1083	6	0
AT1G34390	1	100	0	5	0	100	1	6	1	7	3.5	3.5	1.7857142857	1.7857142857	3.5714285714	0.9412182786	0.0587817214	0.0653711098	10754	1084	6	0
AT1G47578	1	100	0	5	50	50	4	6	1	7	3.5	3.5	1.7857142857	1.7857142857	3.5714285714	0.9412182786	0.0587817214	0.0653778707	10754	1085	6	0
AT1G49032	1	100	0	5	0	100	4	6	1	7	3.5	3.5	1.7857142857	1.7857142857	3.5714285714	0.9412182786	0.0587817214	0.065384633	10754	1086	6	0
AT1G49050	1	100	0	5	16.66	83.33	6	6	1	7	3.5	3.5	1.7857142857	1.7857142857	3.5714285714	0.9412182786	0.0587817214	0.0653913967	10754	1087	6	0
AT1G49490	1	100	0	5	0	100	1	6	1	7	3.5	3.5	1.7857142857	1.7857142857	3.5714285714	0.9412182786	0.0587817214	0.0653981617	10754	1088	6	0
AT1G49770	1	100	0	5	0	100	15	6	1	7	3.5	3.5	1.7857142857	1.7857142857	3.5714285714	0.9412182786	0.0587817214	0.0654049282	10754	1089	6	0
AT1G50140	2	100	0	5	0	100	4	6	1	7	3.5	3.5	1.7857142857	1.7857142857	3.5714285714	0.9412182786	0.0587817214	0.0654116961	10754	1090	6	0
AT1G51130	2	100	0	5	25	75	3	6	1	7	3.5	3.5	1.7857142857	1.7857142857	3.5714285714	0.9412182786	0.0587817214	0.0654184654	10754	1091	6	0
AT1G51450	1	100	0	5	33.33	66.66	3	6	1	7	3.5	3.5	1.7857142857	1.7857142857	3.5714285714	0.9412182786	0.0587817214	0.0654252361	10754	1092	6	0
AT1G51590	2	100	0	5	0	100	3.5	6	1	7	3.5	3.5	1.7857142857	1.7857142857	3.5714285714	0.9412182786	0.0587817214	0.0654320082	10754	1093	6	0
AT1G52300	1	100	0	5	0	100	4	6	1	7	3.5	3.5	1.7857142857	1.7857142857	3.5714285714	0.9412182786	0.0587817214	0.0654387817	10754	1094	6	0
AT1G52618	1	100	0	5	50	50	10	6	1	7	3.5	3.5	1.7857142857	1.7857142857	3.5714285714	0.9412182786	0.0587817214	0.0654455566	10754	1095	6	0
AT1G53200	1	100	0	5	55.55	44.44	9	6	1	7	3.5	3.5	1.7857142857	1.7857142857	3.5714285714	0.9412182786	0.0587817214	0.0654523329	10754	1096	6	0
AT1G54040	2	100	0	5	0	100	12.5	6	1	7	3.5	3.5	1.7857142857	1.7857142857	3.5714285714	0.9412182786	0.0587817214	0.0654591106	10754	1097	6	0
AT1G54960	1	100	0	5	0	100	6	6	1	7	3.5	3.5	1.7857142857	1.7857142857	3.5714285714	0.9412182786	0.0587817214	0.0654658898	10754	1098	6	0
AT1G55760	1	100	0	5	0	100	3	6	1	7	3.5	3.5	1.7857142857	1.7857142857	3.5714285714	0.9412182786	0.0587817214	0.0654726703	10754	1099	6	0
AT1G60890	1	100	0	5	0	100	3	6	1	7	3.5	3.5	1.7857142857	1.7857142857	3.5714285714	0.9412182786	0.0587817214	0.0654794522	10754	1100	6	0
AT1G61095	1	100	0	5	0	100	3	6	1	7	3.5	3.5	1.7857142857	1.7857142857	3.5714285714	0.9412182786	0.0587817214	0.0654862355	10754	1101	6	0
AT1G61380	1	100	0	5	0	100	1	6	1	7	3.5	3.5	1.7857142857	1.7857142857	3.5714285714	0.9412182786	0.0587817214	0.0654930203	10754	1102	6	0
AT1G64530	1	100	0	5	10	90	10	6	1	7	3.5	3.5	1.7857142857	1.7857142857	3.5714285714	0.9412182786	0.0587817214	0.0654998064	10754	1103	6	0
AT1G64610	1	100	0	5	0	100	2	6	1	7	3.5	3.5	1.7857142857	1.7857142857	3.5714285714	0.9412182786	0.0587817214	0.0655065939	10754	1104	6	0
AT1G64628	1	100	0	5	0	100	2	6	1	7	3.5	3.5	1.7857142857	1.7857142857	3.5714285714	0.9412182786	0.0587817214	0.0655133829	10754	1105	6	0
AT1G64630	1	100	0	5	42.85	57.14	7	6	1	7	3.5	3.5	1.7857142857	1.7857142857	3.5714285714	0.9412182786	0.0587817214	0.0655201732	10754	1106	6	0
AT1G65180	2	100	0	5	0	100	6	6	1	7	3.5	3.5	1.7857142857	1.7857142857	3.5714285714	0.9412182786	0.0587817214	0.065526965	10754	1107	6	0
AT1G65950	1	100	0	5	0	100	2	6	1	7	3.5	3.5	1.7857142857	1.7857142857	3.5714285714	0.9412182786	0.0587817214	0.0655337582	10754	1108	6	0
AT1G67365	1	100	0	5	0	100	4	6	1	7	3.5	3.5	1.7857142857	1.7857142857	3.5714285714	0.9412182786	0.0587817214	0.0655405528	10754	1109	6	0
AT1G68710	1	100	0	5	25	75	4	6	1	7	3.5	3.5	1.7857142857	1.7857142857	3.5714285714	0.9412182786	0.0587817214	0.0655473488	10754	1110	6	0
AT1G69950	2	100	0	5	0	100	2	6	1	7	3.5	3.5	1.7857142857	1.7857142857	3.5714285714	0.9412182786	0.0587817214	0.0655541462	10754	1111	6	0
AT1G70180	2	100	0	5	22.5	77.5	4.5	6	1	7	3.5	3.5	1.7857142857	1.7857142857	3.5714285714	0.9412182786	0.0587817214	0.065560945	10754	1112	6	0
AT1G71692	1	100	0	5	0	100	2	6	1	7	3.5	3.5	1.7857142857	1.7857142857	3.5714285714	0.9412182786	0.0587817214	0.0655677452	10754	1113	6	0
AT1G72200	1	100	0	5	0	100	8	6	1	7	3.5	3.5	1.7857142857	1.7857142857	3.5714285714	0.9412182786	0.0587817214	0.0655745468	10754	1114	6	0
AT1G72900	1	100	0	5	0	100	5	6	1	7	3.5	3.5	1.7857142857	1.7857142857	3.5714285714	0.9412182786	0.0587817214	0.0655813499	10754	1115	6	0
AT1G73310	1	100	0	5	0	100	6	6	1	7	3.5	3.5	1.7857142857	1.7857142857	3.5714285714	0.9412182786	0.0587817214	0.0655881543	10754	1116	6	0
AT1G73320	1	100	0	5	0	100	7	6	1	7	3.5	3.5	1.7857142857	1.7857142857	3.5714285714	0.9412182786	0.0587817214	0.0655949602	10754	1117	6	0
AT1G73470	2	100	0	5	16.665	83.33	5	6	1	7	3.5	3.5	1.7857142857	1.7857142857	3.5714285714	0.9412182786	0.0587817214	0.0656017675	10754	1118	6	0
AT1G73570	1	100	0	5	0	100	6	6	1	7	3.5	3.5	1.7857142857	1.7857142857	3.5714285714	0.9412182786	0.0587817214	0.0656085762	10754	1119	6	0
AT1G73875	1	100	0	5	0	100	11	6	1	7	3.5	3.5	1.7857142857	1.7857142857	3.5714285714	0.9412182786	0.0587817214	0.0656153863	10754	1120	6	0
AT1G73920	1	100	0	5	0	100	3	6	1	7	3.5	3.5	1.7857142857	1.7857142857	3.5714285714	0.9412182786	0.0587817214	0.0656221978	10754	1121	6	0
AT1G76130	1	100	0	5	20	80	5	6	1	7	3.5	3.5	1.7857142857	1.7857142857	3.5714285714	0.9412182786	0.0587817214	0.0656290107	10754	1122	6	0
AT1G77655	1	100	0	5	0	100	1	6	1	7	3.5	3.5	1.7857142857	1.7857142857	3.5714285714	0.9412182786	0.0587817214	0.0656358251	10754	1123	6	0
AT1G79490	1	100	0	5	0	100	4	6	1	7	3.5	3.5	1.7857142857	1.7857142857	3.5714285714	0.9412182786	0.0587817214	0.0656426409	10754	1124	6	0
AT1G79510	1	100	0	5	0	100	5	6	1	7	3.5	3.5	1.7857142857	1.7857142857	3.5714285714	0.9412182786	0.0587817214	0.065649458	10754	1125	6	0
AT1G80630	1	100	0	5	0	100	9	6	1	7	3.5	3.5	1.7857142857	1.7857142857	3.5714285714	0.9412182786	0.0587817214	0.0656562766	10754	1126	6	0
AT1G80745	2	100	0	5	0	100	18.5	6	1	7	3.5	3.5	1.7857142857	1.7857142857	3.5714285714	0.9412182786	0.0587817214	0.0656630967	10754	1127	6	0
AT2G01830	1	100	0	5	0	100	3	6	1	7	3.5	3.5	1.7857142857	1.7857142857	3.5714285714	0.9412182786	0.0587817214	0.0656699181	10754	1128	6	0
AT2G02170	2	100	0	5	0	100	4	6	1	7	3.5	3.5	1.7857142857	1.7857142857	3.5714285714	0.9412182786	0.0587817214	0.0656767409	10754	1129	6	0
AT2G13660	3	100	0	5	0	100	4.3333333333	6	1	7	3.5	3.5	1.7857142857	1.7857142857	3.5714285714	0.9412182786	0.0587817214	0.0656835652	10754	1130	6	0
AT2G16990	1	100	0	5	0	100	5	6	1	7	3.5	3.5	1.7857142857	1.7857142857	3.5714285714	0.9412182786	0.0587817214	0.0656903909	10754	1131	6	0
AT2G18735	3	100	0	5	0	100	2.6666666667	6	1	7	3.5	3.5	1.7857142857	1.7857142857	3.5714285714	0.9412182786	0.0587817214	0.065697218	10754	1132	6	0
AT2G19690	1	100	0	5	0	100	3	6	1	7	3.5	3.5	1.7857142857	1.7857142857	3.5714285714	0.9412182786	0.0587817214	0.0657040465	10754	1133	6	0
AT2G20790	1	100	0	5	0	100	2	6	1	7	3.5	3.5	1.7857142857	1.7857142857	3.5714285714	0.9412182786	0.0587817214	0.0657108765	10754	1134	6	0
AT2G20850	1	100	0	5	16.66	83.33	6	6	1	7	3.5	3.5	1.7857142857	1.7857142857	3.5714285714	0.9412182786	0.0587817214	0.0657177078	10754	1135	6	0
AT2G21300	1	100	0	5	0	100	8	6	1	7	3.5	3.5	1.7857142857	1.7857142857	3.5714285714	0.9412182786	0.0587817214	0.0657245406	10754	1136	6	0
AT2G22470	2	100	0	5	0	100	9	6	1	7	3.5	3.5	1.7857142857	1.7857142857	3.5714285714	0.9412182786	0.0587817214	0.0657313748	10754	1137	6	0
AT2G23700	1	100	0	5				6	1	7	3.5	3.5	1.7857142857	1.7857142857	3.5714285714	0.9412182786	0.0587817214	0.0657382104	10754	1138	6	0
AT2G24110	1	100	0	5	0	100	43	6	1	7	3.5	3.5	1.7857142857	1.7857142857	3.5714285714	0.9412182786	0.0587817214	0.0657450475	10754	1139	6	0
AT2G25590	1	100	0	5	0	100	1	6	1	7	3.5	3.5	1.7857142857	1.7857142857	3.5714285714	0.9412182786	0.0587817214	0.0657518859	10754	1140	6	0
AT2G26070	1	100	0	5	7.69	92.3	13	6	1	7	3.5	3.5	1.7857142857	1.7857142857	3.5714285714	0.9412182786	0.0587817214	0.0657587258	10754	1141	6	0
AT2G27980	1	100	0	5	0	100	2	6	1	7	3.5	3.5	1.7857142857	1.7857142857	3.5714285714	0.9412182786	0.0587817214	0.0657655672	10754	1142	6	0
AT2G28400	1	100	0	5	0	100	45	6	1	7	3.5	3.5	1.7857142857	1.7857142857	3.5714285714	0.9412182786	0.0587817214	0.0657724099	10754	1143	6	0
AT2G30040	1	100	0	5	0	100	4	6	1	7	3.5	3.5	1.7857142857	1.7857142857	3.5714285714	0.9412182786	0.0587817214	0.0657792541	10754	1144	6	0
AT2G30150	1	100	0	5	25	75	8	6	1	7	3.5	3.5	1.7857142857	1.7857142857	3.5714285714	0.9412182786	0.0587817214	0.0657860996	10754	1145	6	0
AT2G30480	1	100	0	5	0	100	3	6	1	7	3.5	3.5	1.7857142857	1.7857142857	3.5714285714	0.9412182786	0.0587817214	0.0657929467	10754	1146	6	0
AT2G32250	1	100	0	5				6	1	7	3.5	3.5	1.7857142857	1.7857142857	3.5714285714	0.9412182786	0.0587817214	0.0657997951	10754	1147	6	0
AT2G32400	1	100	0	5	0	100	2	6	1	7	3.5	3.5	1.7857142857	1.7857142857	3.5714285714	0.9412182786	0.0587817214	0.065806645	10754	1148	6	0
AT2G33820	1	100	0	5				6	1	7	3.5	3.5	1.7857142857	1.7857142857	3.5714285714	0.9412182786	0.0587817214	0.0658134962	10754	1149	6	0
AT2G35930	1	100	0	5	0	100	1	6	1	7	3.5	3.5	1.7857142857	1.7857142857	3.5714285714	0.9412182786	0.0587817214	0.065820349	10754	1150	6	0
AT2G37520	1	100	0	5				6	1	7	3.5	3.5	1.7857142857	1.7857142857	3.5714285714	0.9412182786	0.0587817214	0.0658272031	10754	1151	6	0
AT2G40690	1	100	0	5				6	1	7	3.5	3.5	1.7857142857	1.7857142857	3.5714285714	0.9412182786	0.0587817214	0.0658340587	10754	1152	6	0
AT2G41060	1	100	0	5	0	100	6	6	1	7	3.5	3.5	1.7857142857	1.7857142857	3.5714285714	0.9412182786	0.0587817214	0.0658409157	10754	1153	6	0
AT2G41520	1	100	0	5	0	100	5	6	1	7	3.5	3.5	1.7857142857	1.7857142857	3.5714285714	0.9412182786	0.0587817214	0.0658477741	10754	1154	6	0
AT2G41900	1	100	0	5	0	100	5	6	1	7	3.5	3.5	1.7857142857	1.7857142857	3.5714285714	0.9412182786	0.0587817214	0.065854634	10754	1155	6	0
AT2G42450	1	100	0	5	14.28	85.71	7	6	1	7	3.5	3.5	1.7857142857	1.7857142857	3.5714285714	0.9412182786	0.0587817214	0.0658614953	10754	1156	6	0
AT2G44740	1	100	0	5	0	100	5	6	1	7	3.5	3.5	1.7857142857	1.7857142857	3.5714285714	0.9412182786	0.0587817214	0.065868358	10754	1157	6	0
AT2G44940	1	100	0	5	0	100	7	6	1	7	3.5	3.5	1.7857142857	1.7857142857	3.5714285714	0.9412182786	0.0587817214	0.0658752221	10754	1158	6	0
AT2G44970	1	100	0	5	0	100	3	6	1	7	3.5	3.5	1.7857142857	1.7857142857	3.5714285714	0.9412182786	0.0587817214	0.0658820877	10754	1159	6	0
AT2G45280	1	100	0	5	62.5	37.5	8	6	1	7	3.5	3.5	1.7857142857	1.7857142857	3.5714285714	0.9412182786	0.0587817214	0.0658889547	10754	1160	6	0
AT2G45750	1	100	0	5	0	100	15	6	1	7	3.5	3.5	1.7857142857	1.7857142857	3.5714285714	0.9412182786	0.0587817214	0.0658958231	10754	1161	6	0
AT3G02750	1	100	0	5	0	100	6	6	1	7	3.5	3.5	1.7857142857	1.7857142857	3.5714285714	0.9412182786	0.0587817214	0.065902693	10754	1162	6	0
AT3G03030	1	100	0	5				6	1	7	3.5	3.5	1.7857142857	1.7857142857	3.5714285714	0.9412182786	0.0587817214	0.0659095643	10754	1163	6	0
AT3G04350	1	100	0	5	0	100	11	6	1	7	3.5	3.5	1.7857142857	1.7857142857	3.5714285714	0.9412182786	0.0587817214	0.0659164371	10754	1164	6	0
AT3G05180	1	100	0	5	0	100	4	6	1	7	3.5	3.5	1.7857142857	1.7857142857	3.5714285714	0.9412182786	0.0587817214	0.0659233112	10754	1165	6	0
AT3G05380	1	100	0	5	0	100	3	6	1	7	3.5	3.5	1.7857142857	1.7857142857	3.5714285714	0.9412182786	0.0587817214	0.0659301868	10754	1166	6	0
AT3G06035	1	100	0	5	0	100	17	6	1	7	3.5	3.5	1.7857142857	1.7857142857	3.5714285714	0.9412182786	0.0587817214	0.0659370639	10754	1167	6	0
AT3G06660	1	100	0	5	0	100	1	6	1	7	3.5	3.5	1.7857142857	1.7857142857	3.5714285714	0.9412182786	0.0587817214	0.0659439424	10754	1168	6	0
AT3G07120	1	100	0	5				6	1	7	3.5	3.5	1.7857142857	1.7857142857	3.5714285714	0.9412182786	0.0587817214	0.0659508223	10754	1169	6	0
AT3G07150	1	100	0	5				6	1	7	3.5	3.5	1.7857142857	1.7857142857	3.5714285714	0.9412182786	0.0587817214	0.0659577036	10754	1170	6	0
AT3G07630	1	100	0	5	0	100	4	6	1	7	3.5	3.5	1.7857142857	1.7857142857	3.5714285714	0.9412182786	0.0587817214	0.0659645864	10754	1171	6	0
AT3G08850	1	100	0	5	0	100	2	6	1	7	3.5	3.5	1.7857142857	1.7857142857	3.5714285714	0.9412182786	0.0587817214	0.0659714706	10754	1172	6	0
AT3G09230	2	100	0	5	17.045	82.95	11.5	6	1	7	3.5	3.5	1.7857142857	1.7857142857	3.5714285714	0.9412182786	0.0587817214	0.0659783563	10754	1173	6	0
AT3G10120	1	100	0	5	0	100	6	6	1	7	3.5	3.5	1.7857142857	1.7857142857	3.5714285714	0.9412182786	0.0587817214	0.0659852434	10754	1174	6	0
AT3G10400	1	100	0	5	0	100	11	6	1	7	3.5	3.5	1.7857142857	1.7857142857	3.5714285714	0.9412182786	0.0587817214	0.0659921319	10754	1175	6	0
AT3G10840	1	100	0	5	28.57	71.42	7	6	1	7	3.5	3.5	1.7857142857	1.7857142857	3.5714285714	0.9412182786	0.0587817214	0.0659990219	10754	1176	6	0
AT3G10960	1	100	0	5	0	100	7	6	1	7	3.5	3.5	1.7857142857	1.7857142857	3.5714285714	0.9412182786	0.0587817214	0.0660059133	10754	1177	6	0
AT3G11020	2	100	0	5	0	100	6	6	1	7	3.5	3.5	1.7857142857	1.7857142857	3.5714285714	0.9412182786	0.0587817214	0.0660128061	10754	1178	6	0
AT3G11640	1	100	0	5	0	100	2	6	1	7	3.5	3.5	1.7857142857	1.7857142857	3.5714285714	0.9412182786	0.0587817214	0.0660197004	10754	1179	6	0
AT3G11760	1	100	0	5	0	100	7	6	1	7	3.5	3.5	1.7857142857	1.7857142857	3.5714285714	0.9412182786	0.0587817214	0.0660265961	10754	1180	6	0
AT3G12200	1	100	0	5	0	100	3	6	1	7	3.5	3.5	1.7857142857	1.7857142857	3.5714285714	0.9412182786	0.0587817214	0.0660334933	10754	1181	6	0
AT3G12340	2	100	0	5	4.165	95.83	8.5	6	1	7	3.5	3.5	1.7857142857	1.7857142857	3.5714285714	0.9412182786	0.0587817214	0.0660403919	10754	1182	6	0
AT3G13420	1	100	0	5	0	100	3	6	1	7	3.5	3.5	1.7857142857	1.7857142857	3.5714285714	0.9412182786	0.0587817214	0.066047292	10754	1183	6	0
AT3G13690	1	100	0	5	0	100	1	6	1	7	3.5	3.5	1.7857142857	1.7857142857	3.5714285714	0.9412182786	0.0587817214	0.0660541935	10754	1184	6	0
AT3G14960	1	100	0	5	0	100	13	6	1	7	3.5	3.5	1.7857142857	1.7857142857	3.5714285714	0.9412182786	0.0587817214	0.0660610964	10754	1185	6	0
AT3G15520	1	100	0	5	0	100	2	6	1	7	3.5	3.5	1.7857142857	1.7857142857	3.5714285714	0.9412182786	0.0587817214	0.0660680008	10754	1186	6	0
AT3G16270	1	100	0	5	0	100	11	6	1	7	3.5	3.5	1.7857142857	1.7857142857	3.5714285714	0.9412182786	0.0587817214	0.0660749066	10754	1187	6	0
AT3G17205	1	100	0	5	0	100	2	6	1	7	3.5	3.5	1.7857142857	1.7857142857	3.5714285714	0.9412182786	0.0587817214	0.0660818139	10754	1188	6	0
AT3G17450	1	100	0	5	60	40	5	6	1	7	3.5	3.5	1.7857142857	1.7857142857	3.5714285714	0.9412182786	0.0587817214	0.0660887226	10754	1189	6	0
AT3G18610	1	100	0	5				6	1	7	3.5	3.5	1.7857142857	1.7857142857	3.5714285714	0.9412182786	0.0587817214	0.0660956327	10754	1190	6	0
AT3G18770	3	100	0	5	5.5533333333	94.443333333	6.3333333333	6	1	7	3.5	3.5	1.7857142857	1.7857142857	3.5714285714	0.9412182786	0.0587817214	0.0661025443	10754	1191	6	0
AT3G18830	1	100	0	5	25	75	8	6	1	7	3.5	3.5	1.7857142857	1.7857142857	3.5714285714	0.9412182786	0.0587817214	0.0661094574	10754	1192	6	0
AT3G19720	1	100	0	5	11.11	88.88	9	6	1	7	3.5	3.5	1.7857142857	1.7857142857	3.5714285714	0.9412182786	0.0587817214	0.0661163719	10754	1193	6	0
AT3G20015	1	100	0	5	0	100	1	6	1	7	3.5	3.5	1.7857142857	1.7857142857	3.5714285714	0.9412182786	0.0587817214	0.0661232878	10754	1194	6	0
AT3G21480	1	100	0	5	0	100	2	6	1	7	3.5	3.5	1.7857142857	1.7857142857	3.5714285714	0.9412182786	0.0587817214	0.0661302052	10754	1195	6	0
AT3G21710	1	100	0	5	0	100	2	6	1	7	3.5	3.5	1.7857142857	1.7857142857	3.5714285714	0.9412182786	0.0587817214	0.066137124	10754	1196	6	0
AT3G23060	1	100	0	5	0	100	1	6	1	7	3.5	3.5	1.7857142857	1.7857142857	3.5714285714	0.9412182786	0.0587817214	0.0661440443	10754	1197	6	0
AT3G25890	1	100	0	5	0	100	1	6	1	7	3.5	3.5	1.7857142857	1.7857142857	3.5714285714	0.9412182786	0.0587817214	0.066150966	10754	1198	6	0
AT3G25900	1	100	0	5	33.33	66.66	6	6	1	7	3.5	3.5	1.7857142857	1.7857142857	3.5714285714	0.9412182786	0.0587817214	0.0661578892	10754	1199	6	0
AT3G26115	1	100	0	5	0	100	2	6	1	7	3.5	3.5	1.7857142857	1.7857142857	3.5714285714	0.9412182786	0.0587817214	0.0661648138	10754	1200	6	0
AT3G26720	1	100	0	5	0	100	5	6	1	7	3.5	3.5	1.7857142857	1.7857142857	3.5714285714	0.9412182786	0.0587817214	0.0661717399	10754	1201	6	0
AT3G28230	1	100	0	5	50	50	6	6	1	7	3.5	3.5	1.7857142857	1.7857142857	3.5714285714	0.9412182786	0.0587817214	0.0661786674	10754	1202	6	0
AT3G29230	1	100	0	5	33.33	66.66	9	6	1	7	3.5	3.5	1.7857142857	1.7857142857	3.5714285714	0.9412182786	0.0587817214	0.0661855964	10754	1203	6	0
AT3G45630	1	100	0	5	0	100	1	6	1	7	3.5	3.5	1.7857142857	1.7857142857	3.5714285714	0.9412182786	0.0587817214	0.0661925269	10754	1204	6	0
AT3G45880	1	100	0	5	0	100	1	6	1	7	3.5	3.5	1.7857142857	1.7857142857	3.5714285714	0.9412182786	0.0587817214	0.0661994587	10754	1205	6	0
AT3G46990	1	100	0	5	0	100	1	6	1	7	3.5	3.5	1.7857142857	1.7857142857	3.5714285714	0.9412182786	0.0587817214	0.0662063921	10754	1206	6	0
AT3G47950	1	100	0	5	0	100	6	6	1	7	3.5	3.5	1.7857142857	1.7857142857	3.5714285714	0.9412182786	0.0587817214	0.0662133269	10754	1207	6	0
AT3G48470	1	100	0	5	66.66	33.33	3	6	1	7	3.5	3.5	1.7857142857	1.7857142857	3.5714285714	0.9412182786	0.0587817214	0.0662202631	10754	1208	6	0
AT3G48710	1	100	0	5	16.66	83.33	6	6	1	7	3.5	3.5	1.7857142857	1.7857142857	3.5714285714	0.9412182786	0.0587817214	0.0662272008	10754	1209	6	0
AT3G49010	1	100	0	5	0	100	3	6	1	7	3.5	3.5	1.7857142857	1.7857142857	3.5714285714	0.9412182786	0.0587817214	0.0662341399	10754	1210	6	0
AT3G49060	1	100	0	5	0	100	2	6	1	7	3.5	3.5	1.7857142857	1.7857142857	3.5714285714	0.9412182786	0.0587817214	0.0662410805	10754	1211	6	0
AT3G49650	1	100	0	5	0	100	3	6	1	7	3.5	3.5	1.7857142857	1.7857142857	3.5714285714	0.9412182786	0.0587817214	0.0662480226	10754	1212	6	0
AT3G49930	1	100	0	5	0	100	12	6	1	7	3.5	3.5	1.7857142857	1.7857142857	3.5714285714	0.9412182786	0.0587817214	0.0662549661	10754	1213	6	0
AT3G50650	1	100	0	5	0	100	4	6	1	7	3.5	3.5	1.7857142857	1.7857142857	3.5714285714	0.9412182786	0.0587817214	0.0662619111	10754	1214	6	0
AT3G50950	1	100	0	5	0	100	4	6	1	7	3.5	3.5	1.7857142857	1.7857142857	3.5714285714	0.9412182786	0.0587817214	0.0662688575	10754	1215	6	0
AT3G51632	1	100	0	5	0	100	2	6	1	7	3.5	3.5	1.7857142857	1.7857142857	3.5714285714	0.9412182786	0.0587817214	0.0662758054	10754	1216	6	0
AT3G52050	2	100	0	5	0	100	1	6	1	7	3.5	3.5	1.7857142857	1.7857142857	3.5714285714	0.9412182786	0.0587817214	0.0662827547	10754	1217	6	0
AT3G52072	1	100	0	5	0	100	8	6	1	7	3.5	3.5	1.7857142857	1.7857142857	3.5714285714	0.9412182786	0.0587817214	0.0662897055	10754	1218	6	0
AT3G52290	1	100	0	5	0	100	2	6	1	7	3.5	3.5	1.7857142857	1.7857142857	3.5714285714	0.9412182786	0.0587817214	0.0662966577	10754	1219	6	0
AT3G54950	1	100	0	5	0	100	2	6	1	7	3.5	3.5	1.7857142857	1.7857142857	3.5714285714	0.9412182786	0.0587817214	0.0663036114	10754	1220	6	0
AT3G55220	1	100	0	5	0	100	9	6	1	7	3.5	3.5	1.7857142857	1.7857142857	3.5714285714	0.9412182786	0.0587817214	0.0663105666	10754	1221	6	0
AT3G55690	1	100	0	5				6	1	7	3.5	3.5	1.7857142857	1.7857142857	3.5714285714	0.9412182786	0.0587817214	0.0663175232	10754	1222	6	0
AT3G57810	1	100	0	5	0	100	1	6	1	7	3.5	3.5	1.7857142857	1.7857142857	3.5714285714	0.9412182786	0.0587817214	0.0663244813	10754	1223	6	0
AT3G57940	1	100	0	5	0	100	4	6	1	7	3.5	3.5	1.7857142857	1.7857142857	3.5714285714	0.9412182786	0.0587817214	0.0663314409	10754	1224	6	0
AT3G58140	1	100	0	5	13.04	86.95	23	6	1	7	3.5	3.5	1.7857142857	1.7857142857	3.5714285714	0.9412182786	0.0587817214	0.0663384019	10754	1225	6	0
AT3G59780	1	100	0	5	0	100	3	6	1	7	3.5	3.5	1.7857142857	1.7857142857	3.5714285714	0.9412182786	0.0587817214	0.0663453643	10754	1226	6	0
AT3G63200	1	100	0	5	0	100	3	6	1	7	3.5	3.5	1.7857142857	1.7857142857	3.5714285714	0.9412182786	0.0587817214	0.0663523283	10754	1227	6	0
AT4G00110	1	100	0	5	8.33	91.66	12	6	1	7	3.5	3.5	1.7857142857	1.7857142857	3.5714285714	0.9412182786	0.0587817214	0.0663592937	10754	1228	6	0
AT4G01020	1	100	0	5				6	1	7	3.5	3.5	1.7857142857	1.7857142857	3.5714285714	0.9412182786	0.0587817214	0.0663662605	10754	1229	6	0
AT4G01840	2	100	0	5	0	100	5.5	6	1	7	3.5	3.5	1.7857142857	1.7857142857	3.5714285714	0.9412182786	0.0587817214	0.0663732288	10754	1230	6	0
AT4G03340	1	100	0	5	0	100	11	6	1	7	3.5	3.5	1.7857142857	1.7857142857	3.5714285714	0.9412182786	0.0587817214	0.0663801986	10754	1231	6	0
AT4G03390	1	100	0	5	0	100	6	6	1	7	3.5	3.5	1.7857142857	1.7857142857	3.5714285714	0.9412182786	0.0587817214	0.0663871699	10754	1232	6	0
AT4G03600	1	100	0	5				6	1	7	3.5	3.5	1.7857142857	1.7857142857	3.5714285714	0.9412182786	0.0587817214	0.0663941426	10754	1233	6	0
AT4G05090	1	100	0	5	33.33	66.66	9	6	1	7	3.5	3.5	1.7857142857	1.7857142857	3.5714285714	0.9412182786	0.0587817214	0.0664011167	10754	1234	6	0
AT4G06598	2	100	0	5	0	100	27	6	1	7	3.5	3.5	1.7857142857	1.7857142857	3.5714285714	0.9412182786	0.0587817214	0.0664080924	10754	1235	6	0
AT4G08980	1	100	0	5	0	100	1	6	1	7	3.5	3.5	1.7857142857	1.7857142857	3.5714285714	0.9412182786	0.0587817214	0.0664150695	10754	1236	6	0
AT4G10720	1	100	0	5	66.66	33.33	3	6	1	7	3.5	3.5	1.7857142857	1.7857142857	3.5714285714	0.9412182786	0.0587817214	0.0664220481	10754	1237	6	0
AT4G11020	4	100	0	5	0	100	1	6	1	7	3.5	3.5	1.7857142857	1.7857142857	3.5714285714	0.9412182786	0.0587817214	0.0664290281	10754	1238	6	0
AT4G12840	1	100	0	5	0	100	2	6	1	7	3.5	3.5	1.7857142857	1.7857142857	3.5714285714	0.9412182786	0.0587817214	0.0664360096	10754	1239	6	0
AT4G14320	1	100	0	5	0	100	10	6	1	7	3.5	3.5	1.7857142857	1.7857142857	3.5714285714	0.9412182786	0.0587817214	0.0664429926	10754	1240	6	0
AT4G15248	1	100	0	5				6	1	7	3.5	3.5	1.7857142857	1.7857142857	3.5714285714	0.9412182786	0.0587817214	0.066449977	10754	1241	6	0
AT4G15563	1	100	0	5	0	100	3	6	1	7	3.5	3.5	1.7857142857	1.7857142857	3.5714285714	0.9412182786	0.0587817214	0.0664569629	10754	1242	6	0
AT4G16470	1	100	0	5	0	100	3	6	1	7	3.5	3.5	1.7857142857	1.7857142857	3.5714285714	0.9412182786	0.0587817214	0.0664639503	10754	1243	6	0
AT4G16770	1	100	0	5	6.25	93.75	16	6	1	7	3.5	3.5	1.7857142857	1.7857142857	3.5714285714	0.9412182786	0.0587817214	0.0664709392	10754	1244	6	0
AT4G17740	1	100	0	5	33.33	66.66	6	6	1	7	3.5	3.5	1.7857142857	1.7857142857	3.5714285714	0.9412182786	0.0587817214	0.0664779295	10754	1245	6	0
AT4G18150	1	100	0	5	0	100	14	6	1	7	3.5	3.5	1.7857142857	1.7857142857	3.5714285714	0.9412182786	0.0587817214	0.0664849213	10754	1246	6	0
AT4G18820	1	100	0	5	0	100	2	6	1	7	3.5	3.5	1.7857142857	1.7857142857	3.5714285714	0.9412182786	0.0587817214	0.0664919145	10754	1247	6	0
AT4G20380	1	100	0	5	0	100	4	6	1	7	3.5	3.5	1.7857142857	1.7857142857	3.5714285714	0.9412182786	0.0587817214	0.0664989093	10754	1248	6	0
AT4G21410	1	100	0	5	0	100	6	6	1	7	3.5	3.5	1.7857142857	1.7857142857	3.5714285714	0.9412182786	0.0587817214	0.0665059055	10754	1249	6	0
AT4G22280	1	100	0	5	0	100	8	6	1	7	3.5	3.5	1.7857142857	1.7857142857	3.5714285714	0.9412182786	0.0587817214	0.0665129031	10754	1250	6	0
AT4G22530	1	100	0	5	0	100	5	6	1	7	3.5	3.5	1.7857142857	1.7857142857	3.5714285714	0.9412182786	0.0587817214	0.0665199023	10754	1251	6	0
AT4G22540	1	100	0	5	0	100	5	6	1	7	3.5	3.5	1.7857142857	1.7857142857	3.5714285714	0.9412182786	0.0587817214	0.0665269029	10754	1252	6	0
AT4G22580	1	100	0	5	0	100	13	6	1	7	3.5	3.5	1.7857142857	1.7857142857	3.5714285714	0.9412182786	0.0587817214	0.066533905	10754	1253	6	0
AT4G24265	1	100	0	5	0	100	1	6	1	7	3.5	3.5	1.7857142857	1.7857142857	3.5714285714	0.9412182786	0.0587817214	0.0665409086	10754	1254	6	0
AT4G24400	2	100	0	5	0	100	6.5	6	1	7	3.5	3.5	1.7857142857	1.7857142857	3.5714285714	0.9412182786	0.0587817214	0.0665479136	10754	1255	6	0
AT4G24790	1	100	0	5	0	100	1	6	1	7	3.5	3.5	1.7857142857	1.7857142857	3.5714285714	0.9412182786	0.0587817214	0.0665549201	10754	1256	6	0
AT4G24970	1	100	0	5	0	100	1	6	1	7	3.5	3.5	1.7857142857	1.7857142857	3.5714285714	0.9412182786	0.0587817214	0.0665619281	10754	1257	6	0
AT4G25520	1	100	0	5	0	100	7	6	1	7	3.5	3.5	1.7857142857	1.7857142857	3.5714285714	0.9412182786	0.0587817214	0.0665689376	10754	1258	6	0
AT4G27940	1	100	0	5	0	100	1	6	1	7	3.5	3.5	1.7857142857	1.7857142857	3.5714285714	0.9412182786	0.0587817214	0.0665759485	10754	1259	6	0
AT4G29140	2	100	0	5	0	100	3.5	6	1	7	3.5	3.5	1.7857142857	1.7857142857	3.5714285714	0.9412182786	0.0587817214	0.066582961	10754	1260	6	0
AT4G29190	1	100	0	5	0	100	8	6	1	7	3.5	3.5	1.7857142857	1.7857142857	3.5714285714	0.9412182786	0.0587817214	0.0665899749	10754	1261	6	0
AT4G30825	2	100	0	5	20	80	5	6	1	7	3.5	3.5	1.7857142857	1.7857142857	3.5714285714	0.9412182786	0.0587817214	0.0665969903	10754	1262	6	0
AT4G31150	1	100	0	5	0	100	6	6	1	7	3.5	3.5	1.7857142857	1.7857142857	3.5714285714	0.9412182786	0.0587817214	0.0666040071	10754	1263	6	0
AT4G32295	2	100	0	5	0	100	4	6	1	7	3.5	3.5	1.7857142857	1.7857142857	3.5714285714	0.9412182786	0.0587817214	0.0666110254	10754	1264	6	0
AT4G32920	1	100	0	5	0	100	8	6	1	7	3.5	3.5	1.7857142857	1.7857142857	3.5714285714	0.9412182786	0.0587817214	0.0666180453	10754	1265	6	0
AT4G33380	2	100	0	5	8.33	91.665	4.5	6	1	7	3.5	3.5	1.7857142857	1.7857142857	3.5714285714	0.9412182786	0.0587817214	0.0666250666	10754	1266	6	0
AT4G33960	1	100	0	5	16.66	83.33	6	6	1	7	3.5	3.5	1.7857142857	1.7857142857	3.5714285714	0.9412182786	0.0587817214	0.0666320893	10754	1267	6	0
AT4G33990	1	100	0	5	0	100	4	6	1	7	3.5	3.5	1.7857142857	1.7857142857	3.5714285714	0.9412182786	0.0587817214	0.0666391136	10754	1268	6	0
AT4G34160	1	100	0	5	0	100	3	6	1	7	3.5	3.5	1.7857142857	1.7857142857	3.5714285714	0.9412182786	0.0587817214	0.0666461393	10754	1269	6	0
AT4G36220	1	100	0	5	5	95	20	6	1	7	3.5	3.5	1.7857142857	1.7857142857	3.5714285714	0.9412182786	0.0587817214	0.0666531665	10754	1270	6	0
AT4G36630	1	100	0	5	0	100	3	6	1	7	3.5	3.5	1.7857142857	1.7857142857	3.5714285714	0.9412182786	0.0587817214	0.0666601952	10754	1271	6	0
AT4G38550	1	100	0	5	0	100	1	6	1	7	3.5	3.5	1.7857142857	1.7857142857	3.5714285714	0.9412182786	0.0587817214	0.0666672254	10754	1272	6	0
AT4G38850	1	100	0	5	0	100	1	6	1	7	3.5	3.5	1.7857142857	1.7857142857	3.5714285714	0.9412182786	0.0587817214	0.0666742571	10754	1273	6	0
AT4G39120	1	100	0	5	0	100	29	6	1	7	3.5	3.5	1.7857142857	1.7857142857	3.5714285714	0.9412182786	0.0587817214	0.0666812902	10754	1274	6	0
AT4G39560	1	100	0	5	0	100	3	6	1	7	3.5	3.5	1.7857142857	1.7857142857	3.5714285714	0.9412182786	0.0587817214	0.0666883249	10754	1275	6	0
AT4G39780	1	100	0	5	0	100	3	6	1	7	3.5	3.5	1.7857142857	1.7857142857	3.5714285714	0.9412182786	0.0587817214	0.066695361	10754	1276	6	0
AT5G06280	1	100	0	5	0	100	5	6	1	7	3.5	3.5	1.7857142857	1.7857142857	3.5714285714	0.9412182786	0.0587817214	0.0667023986	10754	1277	6	0
AT5G06940	1	100	0	5	50	50	2	6	1	7	3.5	3.5	1.7857142857	1.7857142857	3.5714285714	0.9412182786	0.0587817214	0.0667094377	10754	1278	6	0
AT5G06950	2	100	0	5	50	50	4	6	1	7	3.5	3.5	1.7857142857	1.7857142857	3.5714285714	0.9412182786	0.0587817214	0.0667164783	10754	1279	6	0
AT5G08010	1	100	0	5	0	100	6	6	1	7	3.5	3.5	1.7857142857	1.7857142857	3.5714285714	0.9412182786	0.0587817214	0.0667235203	10754	1280	6	0
AT5G09350	1	100	0	5	0	100	3	6	1	7	3.5	3.5	1.7857142857	1.7857142857	3.5714285714	0.9412182786	0.0587817214	0.0667305639	10754	1281	6	0
AT5G09690	1	100	0	5	0	100	3	6	1	7	3.5	3.5	1.7857142857	1.7857142857	3.5714285714	0.9412182786	0.0587817214	0.0667376089	10754	1282	6	0
AT5G12440	1	100	0	5	25	75	8	6	1	7	3.5	3.5	1.7857142857	1.7857142857	3.5714285714	0.9412182786	0.0587817214	0.0667446554	10754	1283	6	0
AT5G13430	1	100	0	5	0	100	3	6	1	7	3.5	3.5	1.7857142857	1.7857142857	3.5714285714	0.9412182786	0.0587817214	0.0667517034	10754	1284	6	0
AT5G16030	1	100	0	5				6	1	7	3.5	3.5	1.7857142857	1.7857142857	3.5714285714	0.9412182786	0.0587817214	0.0667587529	10754	1285	6	0
AT5G17370	1	100	0	5	0	100	2	6	1	7	3.5	3.5	1.7857142857	1.7857142857	3.5714285714	0.9412182786	0.0587817214	0.0667658039	10754	1286	6	0
AT5G17860	1	100	0	5	0	100	5	6	1	7	3.5	3.5	1.7857142857	1.7857142857	3.5714285714	0.9412182786	0.0587817214	0.0667728564	10754	1287	6	0
AT5G19530	1	100	0	5	0	100	7	6	1	7	3.5	3.5	1.7857142857	1.7857142857	3.5714285714	0.9412182786	0.0587817214	0.0667799104	10754	1288	6	0
AT5G19850	1	100	0	5	0	100	9	6	1	7	3.5	3.5	1.7857142857	1.7857142857	3.5714285714	0.9412182786	0.0587817214	0.0667869658	10754	1289	6	0
AT5G19920	1	100	0	5	0	100	5	6	1	7	3.5	3.5	1.7857142857	1.7857142857	3.5714285714	0.9412182786	0.0587817214	0.0667940228	10754	1290	6	0
AT5G20380	1	100	0	5	0	100	2	6	1	7	3.5	3.5	1.7857142857	1.7857142857	3.5714285714	0.9412182786	0.0587817214	0.0668010812	10754	1291	6	0
AT5G23235	1	100	0	5				6	1	7	3.5	3.5	1.7857142857	1.7857142857	3.5714285714	0.9412182786	0.0587817214	0.0668081411	10754	1292	6	0
AT5G23260	1	100	0	5				6	1	7	3.5	3.5	1.7857142857	1.7857142857	3.5714285714	0.9412182786	0.0587817214	0.0668152026	10754	1293	6	0
AT5G24300	1	100	0	5	0	100	4	6	1	7	3.5	3.5	1.7857142857	1.7857142857	3.5714285714	0.9412182786	0.0587817214	0.0668222655	10754	1294	6	0
AT5G25790	1	100	0	5	0	100	5	6	1	7	3.5	3.5	1.7857142857	1.7857142857	3.5714285714	0.9412182786	0.0587817214	0.0668293299	10754	1295	6	0
AT5G26180	1	100	0	5	0	100	3	6	1	7	3.5	3.5	1.7857142857	1.7857142857	3.5714285714	0.9412182786	0.0587817214	0.0668363958	10754	1296	6	0
AT5G34780	1	100	0	5	0	100	20	6	1	7	3.5	3.5	1.7857142857	1.7857142857	3.5714285714	0.9412182786	0.0587817214	0.0668434632	10754	1297	6	0
AT5G35210	1	100	0	5	0	100	6	6	1	7	3.5	3.5	1.7857142857	1.7857142857	3.5714285714	0.9412182786	0.0587817214	0.0668505321	10754	1298	6	0
AT5G35738	1	100	0	5	0	100	6	6	1	7	3.5	3.5	1.7857142857	1.7857142857	3.5714285714	0.9412182786	0.0587817214	0.0668576025	10754	1299	6	0
AT5G35926	1	100	0	5	33.33	66.66	3	6	1	7	3.5	3.5	1.7857142857	1.7857142857	3.5714285714	0.9412182786	0.0587817214	0.0668646744	10754	1300	6	0
AT5G35930	3	100	0	5	0	100	4.3333333333	6	1	7	3.5	3.5	1.7857142857	1.7857142857	3.5714285714	0.9412182786	0.0587817214	0.0668717477	10754	1301	6	0
AT5G37020	1	100	0	5	12.5	87.5	8	6	1	7	3.5	3.5	1.7857142857	1.7857142857	3.5714285714	0.9412182786	0.0587817214	0.0668788226	10754	1302	6	0
AT5G37530	2	100	0	5	0	100	5.5	6	1	7	3.5	3.5	1.7857142857	1.7857142857	3.5714285714	0.9412182786	0.0587817214	0.066885899	10754	1303	6	0
AT5G39670	1	100	0	5	0	100	2	6	1	7	3.5	3.5	1.7857142857	1.7857142857	3.5714285714	0.9412182786	0.0587817214	0.0668929769	10754	1304	6	0
AT5G39720	1	100	0	5				6	1	7	3.5	3.5	1.7857142857	1.7857142857	3.5714285714	0.9412182786	0.0587817214	0.0669000562	10754	1305	6	0
AT5G46230	1	100	0	5	0	100	3	6	1	7	3.5	3.5	1.7857142857	1.7857142857	3.5714285714	0.9412182786	0.0587817214	0.0669071371	10754	1306	6	0
AT5G51080	1	100	0	5				6	1	7	3.5	3.5	1.7857142857	1.7857142857	3.5714285714	0.9412182786	0.0587817214	0.0669142195	10754	1307	6	0
AT5G51795	1	100	0	5	0	100	2	6	1	7	3.5	3.5	1.7857142857	1.7857142857	3.5714285714	0.9412182786	0.0587817214	0.0669213034	10754	1308	6	0
AT5G53020	1	100	0	5	0	100	3	6	1	7	3.5	3.5	1.7857142857	1.7857142857	3.5714285714	0.9412182786	0.0587817214	0.0669283887	10754	1309	6	0
AT5G53430	1	100	0	5	0	100	6	6	1	7	3.5	3.5	1.7857142857	1.7857142857	3.5714285714	0.9412182786	0.0587817214	0.0669354756	10754	1310	6	0
AT5G53588	1	100	0	5	0	100	10	6	1	7	3.5	3.5	1.7857142857	1.7857142857	3.5714285714	0.9412182786	0.0587817214	0.066942564	10754	1311	6	0
AT5G53590	1	100	0	5	0	100	12	6	1	7	3.5	3.5	1.7857142857	1.7857142857	3.5714285714	0.9412182786	0.0587817214	0.0669496538	10754	1312	6	0
AT5G53920	1	100	0	5	0	100	4	6	1	7	3.5	3.5	1.7857142857	1.7857142857	3.5714285714	0.9412182786	0.0587817214	0.0669567452	10754	1313	6	0
AT5G55700	1	100	0	5	0	100	4	6	1	7	3.5	3.5	1.7857142857	1.7857142857	3.5714285714	0.9412182786	0.0587817214	0.0669638381	10754	1314	6	0
AT5G55860	1	100	0	5	0	100	1	6	1	7	3.5	3.5	1.7857142857	1.7857142857	3.5714285714	0.9412182786	0.0587817214	0.0669709325	10754	1315	6	0
AT5G56990	1	100	0	5	0	100	3	6	1	7	3.5	3.5	1.7857142857	1.7857142857	3.5714285714	0.9412182786	0.0587817214	0.0669780283	10754	1316	6	0
AT5G57035	1	100	0	5	0	100	4	6	1	7	3.5	3.5	1.7857142857	1.7857142857	3.5714285714	0.9412182786	0.0587817214	0.0669851257	10754	1317	6	0
AT5G57240	1	100	0	5	0	100	3	6	1	7	3.5	3.5	1.7857142857	1.7857142857	3.5714285714	0.9412182786	0.0587817214	0.0669922246	10754	1318	6	0
AT5G58450	1	100	0	5	0	100	6	6	1	7	3.5	3.5	1.7857142857	1.7857142857	3.5714285714	0.9412182786	0.0587817214	0.066999325	10754	1319	6	0
AT5G58790	1	100	0	5	0	100	1	6	1	7	3.5	3.5	1.7857142857	1.7857142857	3.5714285714	0.9412182786	0.0587817214	0.0670064269	10754	1320	6	0
AT5G60280	1	100	0	5				6	1	7	3.5	3.5	1.7857142857	1.7857142857	3.5714285714	0.9412182786	0.0587817214	0.0670135303	10754	1321	6	0
AT5G64460	1	100	0	5	0	100	2	6	1	7	3.5	3.5	1.7857142857	1.7857142857	3.5714285714	0.9412182786	0.0587817214	0.0670206352	10754	1322	6	0
AT5G65440	1	100	0	5	0	100	7	6	1	7	3.5	3.5	1.7857142857	1.7857142857	3.5714285714	0.9412182786	0.0587817214	0.0670277416	10754	1323	6	0
AT5G65685	2	100	0	5	0	100	4.5	6	1	7	3.5	3.5	1.7857142857	1.7857142857	3.5714285714	0.9412182786	0.0587817214	0.0670348496	10754	1324	6	0
AT5G65925	1	100	0	5	0	100	1	6	1	7	3.5	3.5	1.7857142857	1.7857142857	3.5714285714	0.9412182786	0.0587817214	0.067041959	10754	1325	6	0
AT5G66210	1	100	0	5	0	100	1	6	1	7	3.5	3.5	1.7857142857	1.7857142857	3.5714285714	0.9412182786	0.0587817214	0.0670490699	10754	1326	6	0
AT5G67370	1	100	0	5	0	100	6	6	1	7	3.5	3.5	1.7857142857	1.7857142857	3.5714285714	0.9412182786	0.0587817214	0.0670561824	10754	1327	6	0
AT1G09360	1	0	100	5	33.33	66.66	6	1	6	7	3.5	3.5	1.7857142857	1.7857142857	3.5714285714	0.9412182786	0.0587817214	0.0670632964	10754	1328	0.1666666667	0
AT1G31983	1	0	100	5	0	100	3	1	6	7	3.5	3.5	1.7857142857	1.7857142857	3.5714285714	0.9412182786	0.0587817214	0.0670704118	10754	1329	0.1666666667	0
AT1G35183	1	0	100	5	100	0	22	1	6	7	3.5	3.5	1.7857142857	1.7857142857	3.5714285714	0.9412182786	0.0587817214	0.0670775288	10754	1330	0.1666666667	0
AT1G66040	1	0	100	5	100	0	5	1	6	7	3.5	3.5	1.7857142857	1.7857142857	3.5714285714	0.9412182786	0.0587817214	0.0670846473	10754	1331	0.1666666667	0
AT2G30730	1	0	100	5				1	6	7	3.5	3.5	1.7857142857	1.7857142857	3.5714285714	0.9412182786	0.0587817214	0.0670917673	10754	1332	0.1666666667	0
AT2G36550	1	0	100	5	0	100	1	1	6	7	3.5	3.5	1.7857142857	1.7857142857	3.5714285714	0.9412182786	0.0587817214	0.0670988888	10754	1333	0.1666666667	0
AT3G58380	1	0	100	5				1	6	7	3.5	3.5	1.7857142857	1.7857142857	3.5714285714	0.9412182786	0.0587817214	0.0671060118	10754	1334	0.1666666667	0
AT4G13490	1	0	100	5	75	25	16	1	6	7	3.5	3.5	1.7857142857	1.7857142857	3.5714285714	0.9412182786	0.0587817214	0.0671131364	10754	1335	0.1666666667	0
AT4G29200	2	0	100	5	0	100	94	1	6	7	3.5	3.5	1.7857142857	1.7857142857	3.5714285714	0.9412182786	0.0587817214	0.0671202624	10754	1336	0.1666666667	0
AT5G46050	2	0	100	5	0	100	10	1	6	7	3.5	3.5	1.7857142857	1.7857142857	3.5714285714	0.9412182786	0.0587817214	0.06712739	10754	1337	0.1666666667	0
AT5G47960	1	0	100	5	0	100	2	1	6	7	3.5	3.5	1.7857142857	1.7857142857	3.5714285714	0.9412182786	0.0587817214	0.0671345191	10754	1338	0.1666666667	0
AT5G65610	1	0	100	5	0	100	3	1	6	7	3.5	3.5	1.7857142857	1.7857142857	3.5714285714	0.9412182786	0.0587817214	0.0671416497	10754	1339	0.1666666667	0
AT2G28450	27	90.794444444	9.202962963	6.9259259259	19.994230769	80.003076923	5.5769230769	7.2883559671	1.6373903978	8.9257463649	4.4628731824	4.4628731824	1.7888370653	1.7888370653	3.5776741305	0.9414389099	0.0585610901	0.0668967456	10754	1340	4.4512023381	0
AT5G25480	4	95.8325	4.165	5.75	23.3325	76.665	6.5	6.51036875	1.2394875	7.74985625	3.874928125	3.874928125	1.7924325468	1.7924325468	3.5848650937	0.9416918491	0.0583081509	0.0666148788	10754	1341	5.2524682581	0
AT2G32650	4	79.205	20.785	12.25	5.3975	94.6	7.25	10.7026125	3.5461625	14.248775	7.1243875	7.1243875	1.7971641984	1.7971641984	3.5943283968	0.9420229495	0.0579770505	0.0662436465	10754	1342	3.0180829277	0
AT1G09450	1	87.5	12.5	8	0	100	5	8	2	10	5	5	1.8	1.8	3.6	0.9422204289	0.0577795711	0.0660250247	10754	1343	4	0
AT1G11540	1	87.5	12.5	8	3.33	96.66	30	8	2	10	5	5	1.8	1.8	3.6	0.9422204289	0.0577795711	0.0660320412	10754	1344	4	0
AT1G21410	1	87.5	12.5	8	6.25	93.75	16	8	2	10	5	5	1.8	1.8	3.6	0.9422204289	0.0577795711	0.0660390592	10754	1345	4	0
AT1G26520	1	87.5	12.5	8	0	100	1	8	2	10	5	5	1.8	1.8	3.6	0.9422204289	0.0577795711	0.0660460786	10754	1346	4	0
AT1G56090	1	87.5	12.5	8	0	100	1	8	2	10	5	5	1.8	1.8	3.6	0.9422204289	0.0577795711	0.0660530996	10754	1347	4	0
AT1G57770	1	87.5	12.5	8	0	100	7	8	2	10	5	5	1.8	1.8	3.6	0.9422204289	0.0577795711	0.066060122	10754	1348	4	0
AT2G40640	1	87.5	12.5	8	0	100	4	8	2	10	5	5	1.8	1.8	3.6	0.9422204289	0.0577795711	0.066067146	10754	1349	4	0
AT2G48010	1	87.5	12.5	8	0	100	11	8	2	10	5	5	1.8	1.8	3.6	0.9422204289	0.0577795711	0.0660741714	10754	1350	4	0
AT3G02450	1	87.5	12.5	8	6.66	93.33	15	8	2	10	5	5	1.8	1.8	3.6	0.9422204289	0.0577795711	0.0660811983	10754	1351	4	0
AT3G06510	1	87.5	12.5	8	0	100	6	8	2	10	5	5	1.8	1.8	3.6	0.9422204289	0.0577795711	0.0660882267	10754	1352	4	0
AT3G17840	1	87.5	12.5	8	11.76	88.23	17	8	2	10	5	5	1.8	1.8	3.6	0.9422204289	0.0577795711	0.0660952567	10754	1353	4	0
AT3G25013	1	87.5	12.5	8	100	0	1	8	2	10	5	5	1.8	1.8	3.6	0.9422204289	0.0577795711	0.0661022881	10754	1354	4	0
AT3G48420	1	87.5	12.5	8	8.33	91.66	24	8	2	10	5	5	1.8	1.8	3.6	0.9422204289	0.0577795711	0.066109321	10754	1355	4	0
AT4G09040	1	87.5	12.5	8	25	75	4	8	2	10	5	5	1.8	1.8	3.6	0.9422204289	0.0577795711	0.0661163554	10754	1356	4	0
AT4G18270	2	87.5	12.5	8	7.14	92.855	6	8	2	10	5	5	1.8	1.8	3.6	0.9422204289	0.0577795711	0.0661233913	10754	1357	4	0
AT4G28190	1	87.5	12.5	8	25	75	4	8	2	10	5	5	1.8	1.8	3.6	0.9422204289	0.0577795711	0.0661304287	10754	1358	4	0
AT4G37920	1	87.5	12.5	8	25	75	4	8	2	10	5	5	1.8	1.8	3.6	0.9422204289	0.0577795711	0.0661374676	10754	1359	4	0
AT5G13800	1	87.5	12.5	8	0	100	2	8	2	10	5	5	1.8	1.8	3.6	0.9422204289	0.0577795711	0.066144508	10754	1360	4	0
AT5G16160	1	87.5	12.5	8	0	100	42	8	2	10	5	5	1.8	1.8	3.6	0.9422204289	0.0577795711	0.0661515499	10754	1361	4	0
AT5G16715	1	87.5	12.5	8	33.33	66.66	3	8	2	10	5	5	1.8	1.8	3.6	0.9422204289	0.0577795711	0.0661585933	10754	1362	4	0
AT5G48670	1	87.5	12.5	8	0	100	19	8	2	10	5	5	1.8	1.8	3.6	0.9422204289	0.0577795711	0.0661656381	10754	1363	4	0
AT5G50740	1	87.5	12.5	8	33.33	66.66	3	8	2	10	5	5	1.8	1.8	3.6	0.9422204289	0.0577795711	0.0661726845	10754	1364	4	0
AT5G52547	1	87.5	12.5	8	0	100	3	8	2	10	5	5	1.8	1.8	3.6	0.9422204289	0.0577795711	0.0661797324	10754	1365	4	0
AT5G62910	1	87.5	12.5	8	11.11	88.88	9	8	2	10	5	5	1.8	1.8	3.6	0.9422204289	0.0577795711	0.0661867818	10754	1366	4	0
AT5G44700	1	12.5	87.5	8	0	100	24	2	8	10	5	5	1.8	1.8	3.6	0.9422204289	0.0577795711	0.0661938327	10754	1367	0.25	0
AT1G77360	9	91.111111111	8.8888888889	6.8888888889	10.118888889	89.88	4	7.2765432099	1.612345679	8.8888888889	4.4444444444	4.4444444444	1.8046762689	1.8046762689	3.6093525377	0.9425445159	0.0574554841	0.0658295628	10754	1368	4.5130168453	0
AT1G08125	3	93.333333333	6.6666666667	6.3333333333	0	100	5.3333333333	6.9111111111	1.4222222222	8.3333333333	4.1666666667	4.1666666667	1.8076740741	1.8076740741	3.6153481481	0.9427512618	0.0572487382	0.065599673	10754	1369	4.859375	0
AT2G23450	3	93.333333333	6.6666666667	6.3333333333	0	100	2	6.9111111111	1.4222222222	8.3333333333	4.1666666667	4.1666666667	1.8076740741	1.8076740741	3.6153481481	0.9427512618	0.0572487382	0.0656066636	10754	1370	4.859375	0
AT5G44210	2	81.175	18.82	11	0	100	6	9.92925	3.0702	12.99945	6.499725	6.499725	1.8095599007	1.8095599007	3.6191198014	0.9428809144	0.0571190856	0.0654650588	10754	1371	3.2340726988	0
AT3G14150	3	85.853333333	14.14	8.6666666667	0	100	8.6666666667	8.4406222222	2.2254666667	10.666088889	5.3330444444	5.3330444444	1.810793018	1.810793018	3.6215860361	0.9429655239	0.0570344761	0.0653750539	10754	1372	3.7927425958	0
AT4G28210	3	85.853333333	14.14	8.6666666667	11.093333333	88.896666667	29.666666667	8.4406222222	2.2254666667	10.666088889	5.3330444444	5.3330444444	1.810793018	1.810793018	3.6215860361	0.9429655239	0.0570344761	0.0653820228	10754	1373	3.7927425958	0
AT2G22870	2	83.97	16.02	9.5	0	100	5.5	8.97715	2.5219	11.49905	5.749525	5.749525	1.8118997901	1.8118997901	3.6237995802	0.9430413511	0.0569586489	0.0653020587	10754	1374	3.5596772275	0
AT4G38900	6	92.035	7.9616666667	6.6666666667	0	100	8.6666666667	7.1356666667	1.5307777778	8.6664444444	4.3332222222	4.3332222222	1.8124375953	1.8124375953	3.6248751905	0.9430781586	0.0569218414	0.0652668177	10754	1375	4.6614647601	0
AT2G14260	7	75.905714286	24.088571429	15.285714286	3.6814285714	96.314285714	24.857142857	12.602730612	4.6821102041	17.284840816	8.6424204082	8.6424204082	1.8147759738	1.8147759738	3.6295519477	0.9432379042	0.0567620958	0.0650905927	10754	1376	2.6916774836	0
AT1G07840	4	90	10	7.25	0	100	2	7.525	1.725	9.25	4.625	4.625	1.8183783784	1.8183783784	3.6367567568	0.943483071	0.056516929	0.064816365	10754	1377	4.3623188406	0
AT4G02430	5	87.142	12.856	8.2	0	100	3.4	8.145644	2.054192	10.199836	5.099918	5.099918	1.8189403961	1.8189403961	3.6378807922	0.9435212185	0.0564787815	0.064779524	10754	1378	3.9653761674	0
AT5G45590	12	66.060833333	33.9325	37.166666667	27.330833333	72.663333333	30.583333333	25.552609722	13.611579167	39.164188889	19.582094444	19.582094444	1.8203901929	1.8203901929	3.6407803857	0.9436194986	0.0563805014	0.0646736973	10754	1379	1.8772700367	0
AT3G62800	9	91.312222222	8.6844444444	6.8888888889	0	100	5.1111111111	7.2903975309	1.5982617284	8.8886592593	4.4443296296	4.4443296296	1.8225701452	1.8225701452	3.6451402904	0.9437669338	0.0562330662	0.0645114565	10754	1380	4.5614541106	0
AT1G31070	9	93.517777778	6.4811111111	6.3333333333	30.37	69.628888889	3	6.9227925926	1.4104703704	8.333262963	4.1666314815	4.1666314815	1.8231571724	1.8231571724	3.6463143449	0.9438065659	0.0561934341	0.0644728679	10754	1381	4.9081446431	0
AT3G47030	6	4.1666666667	95.833333333	5.8333333333	67.916666667	32.078333333	7.5	1.2430555556	6.5902777778	7.8333333333	3.9166666667	3.9166666667	1.8250714145	1.8250714145	3.650142829	0.9439355966	0.0560644034	0.0643316895	10754	1382	0.1886195996	0
AT4G39670	2	92.855	7.14	6.5	0	100	2.5	7.035575	1.4641	8.499675	4.2498375	4.2498375	1.8260306233	1.8260306233	3.6520612465	0.9440001345	0.0559998655	0.0642644919	10754	1383	4.8053923912	0
AT5G46040	28	58.791428571	40.899642857	115.71428571	0.4257142857	99.136071429	129.85714286	69.030081633	48.326729592	117.35681122	58.678405612	58.678405612	1.8261777108	1.8261777108	3.6523554215	0.9440100239	0.0559899761	0.0642600003	10754	1384	1.4284037471	0
AT1G06220	5	84.776	15.222	9.2	2.5	97.5	6.2	8.799392	2.400424	11.199816	5.599908	5.599908	1.8280117935	1.8280117935	3.6560235869	0.944133183	0.055866817	0.0641254937	10754	1385	3.6657657147	0
AT5G47860	2	74.515	25.48	17	2.27	95.45	15	13.66755	5.3316	18.99915	9.499575	9.499575	1.8287150321	1.8287150321	3.6574300641	0.9441803294	0.0558196706	0.0640782171	10754	1386	2.5634987621	0
AT5G49930	1	32.25	67.74	31	7.69	92.3	13	10.9975	21.9994	32.9969	16.49845	16.49845	1.8341390193	1.8341390193	3.6682780385	0.9445425483	0.0554574517	0.0636692041	10754	1387	0.4998999973	0
AT1G22980	3	88.886666667	11.11	7.6666666667	2.7766666667	97.22	7.6666666667	7.8146444444	1.8517666667	9.6664111111	4.8332055556	4.8332055556	1.8391474863	1.8391474863	3.6782949726	0.9448748054	0.0551251946	0.0632945059	10754	1388	4.2201021247	0
AT4G13670	7	85.757142857	14.238571429	8.8571428571	27.975714286	72.022857143	5	8.5956326531	2.2611306122	10.856763265	5.4283816327	5.4283816327	1.8479686406	1.8479686406	3.6959372812	0.9454548715	0.0545451285	0.0626351641	10754	1389	3.8014755125	0
AT5G35630	14	86.878571429	13.116428571	8.4285714286	13.847857143	86.145714286	17.857142857	8.322622449	2.105527551	10.42815	5.214075	5.214075	1.8532658703	1.8532658703	3.7065317406	0.9458000976	0.0541999024	0.0622453813	10754	1390	3.9527492504	0
AT3G08980	8	84.1825	15.81125	9.625	0	100	6	9.102565625	2.5218328125	11.624398438	5.8121992188	5.8121992188	1.8627219543	1.8627219543	3.7254439085	0.9464106185	0.0535893815	0.0615508072	10754	1391	3.6095040004	0
AT1G80810	2	84.52	15.47	9.5	0	100	10.5	9.0294	2.46965	11.49905	5.749525	5.749525	1.871038045	1.871038045	3.74207609	0.9469415184	0.0530584816	0.0609475445	10754	1392	3.6561456077	0
AT1G19150	1	81.81	18.18	11	33.33	66.66	3	9.9991	2.9998	12.9989	6.49945	6.49945	1.8843979294	1.8843979294	3.7687958589	0.9477827889	0.0522172111	0.0599875963	10754	1393	3.3332555504	0
AT1G62780	1	81.81	18.18	11	40	60	10	9.9991	2.9998	12.9989	6.49945	6.49945	1.8843979294	1.8843979294	3.7687958589	0.9477827889	0.0522172111	0.0599940052	10754	1394	3.3332555504	0
AT2G22260	1	81.81	18.18	11	28.57	71.42	7	9.9991	2.9998	12.9989	6.49945	6.49945	1.8843979294	1.8843979294	3.7687958589	0.9477827889	0.0522172111	0.0600004155	10754	1395	3.3332555504	0
AT3G23710	1	81.81	18.18	11	55.55	44.44	9	9.9991	2.9998	12.9989	6.49945	6.49945	1.8843979294	1.8843979294	3.7687958589	0.9477827889	0.0522172111	0.0600068272	10754	1396	3.3332555504	0
AT3G50240	1	81.81	18.18	11	0	100	13	9.9991	2.9998	12.9989	6.49945	6.49945	1.8843979294	1.8843979294	3.7687958589	0.9477827889	0.0522172111	0.0600132402	10754	1397	3.3332555504	0
AT5G37790	1	81.81	18.18	11	50	50	4	9.9991	2.9998	12.9989	6.49945	6.49945	1.8843979294	1.8843979294	3.7687958589	0.9477827889	0.0522172111	0.0600196546	10754	1398	3.3332555504	0
AT5G48970	1	81.81	18.18	11	11.11	88.88	18	9.9991	2.9998	12.9989	6.49945	6.49945	1.8843979294	1.8843979294	3.7687958589	0.9477827889	0.0522172111	0.0600260704	10754	1399	3.3332555504	0
AT1G66430	4	89.165	10.83	7.75	12.5	87.5	3.5	7.9102875	1.839325	9.7496125	4.87480625	4.87480625	1.8901564383	1.8901564383	3.7803128767	0.9481410373	0.0518589627	0.0596206206	10754	1400	4.3006469765	0
AT4G16390	19	85.705263158	14.294210526	9.0526315789	6.8310526316	93.166315789	6.8421052632	8.7585817175	2.2940022161	11.052583934	5.5262919668	5.5262919668	1.8905438032	1.8905438032	3.7810876064	0.9481650425	0.0518349575	0.0595993941	10754	1401	3.8180354213	0
AT3G09890	2	91.665	8.33	7	14.545	85.45	10.5	7.41655	1.5831	8.99965	4.499825	4.499825	1.8905812394	1.8905812394	3.7811624788	0.9481673618	0.0518326382	0.0596031	10754	1402	4.6848272377	0
AT3G16730	2	91.665	8.33	7	36.665	63.33	4	7.41655	1.5831	8.99965	4.499825	4.499825	1.8905812394	1.8905812394	3.7811624788	0.9481673618	0.0518326382	0.059609474	10754	1403	4.6848272377	0
AT5G10080	2	91.665	8.33	7	0	100	6	7.41655	1.5831	8.99965	4.499825	4.499825	1.8905812394	1.8905812394	3.7811624788	0.9481673618	0.0518326382	0.0596158493	10754	1404	4.6848272377	0
AT5G22820	2	91.665	8.33	7	16.665	83.33	2.5	7.41655	1.5831	8.99965	4.499825	4.499825	1.8905812394	1.8905812394	3.7811624788	0.9481673618	0.0518326382	0.0596222261	10754	1405	4.6848272377	0
AT1G11320	6	86.666666667	13.333333333	8.6666666667	1.6666666667	98.333333333	5.6666666667	8.5111111111	2.1555555556	10.666666667	5.3333333333	5.3333333333	1.8934259259	1.8934259259	3.7868518519	0.9483432805	0.0516567195	0.0594262261	10754	1406	3.9484536082	0
AT3G02930	3	86.666666667	13.333333333	8.6666666667	0	100	2.3333333333	8.5111111111	2.1555555556	10.666666667	5.3333333333	5.3333333333	1.8934259259	1.8934259259	3.7868518519	0.9483432805	0.0516567195	0.0594325839	10754	1407	3.9484536082	0
AT5G47190	1	33.33	66.66	36	30.43	69.56	46	12.9988	24.9976	37.9964	18.9982	18.9982	1.8945373962	1.8945373962	3.7890747923	0.9484118434	0.0515881566	0.0593600509	10754	1408	0.5200019202	0
AT1G76320	2	90	10	7.5	0	100	2.5	7.75	1.75	9.5	4.75	4.75	1.8947368421	1.8947368421	3.7894736842	0.9484241364	0.0515758636	0.0593522565	10754	1409	4.4285714286	0
AT5G48530	18	22.840555556	77.152777778	14.611111111	3.9644444444	96.032222222	13.944444444	4.3372589506	12.272878086	16.610137037	8.3050685185	8.3050685185	1.8956511595	1.8956511595	3.7913023191	0.9484804512	0.0515195488	0.0592937957	10754	1410	0.3534019421	0
AT5G66450	2	87.115	12.875	8.5	8.33	91.665	7	8.404775	2.094375	10.49915	5.249575	5.249575	1.8963986685	1.8963986685	3.7927973369	0.9485264437	0.0514735563	0.0592472038	10754	1411	4.0130229782	0
AT5G38895	12	100	0	5.25	0	100	2.0833333333	6.25	1	7.25	3.625	3.625	1.900862069	1.900862069	3.8017241379	0.9488001637	0.0511998363	0.0589384542	10754	1412	6.25	0
AT5G56420	4	100	0	5.25	0	87.5	1.75	6.25	1	7.25	3.625	3.625	1.900862069	1.900862069	3.8017241379	0.9488001637	0.0511998363	0.0589447639	10754	1413	6.25	0
AT1G79630	4	89.285	10.7125	7.75	0	100	4.25	7.9195875	1.83021875	9.74980625	4.874903125	4.874903125	1.9015973663	1.9015973663	3.8031947326	0.9488451083	0.0511548917	0.0588993261	10754	1414	4.3271261973	0
AT2G22560	3	94.443333333	5.5533333333	6.3333333333	0	100	1.6666666667	6.9814111111	1.3517111111	8.3331222222	4.1665611111	4.1665611111	1.9016595008	1.9016595008	3.8033190015	0.9488489043	0.0511510957	0.0589012617	10754	1415	5.1648692193	0
AT1G32070	5	93.332	6.666	6.6	0	100	4.6	7.159912	1.439956	8.599868	4.299934	4.299934	1.9022324902	1.9022324902	3.8044649804	0.9488838962	0.0511161038	0.0588672713	10754	1416	4.9723130429	0
AT1G14300	2	93.75	6.25	6.5	12.5	87.5	4	7.09375	1.40625	8.5	4.25	4.25	1.9028033088	1.9028033088	3.8056066176	0.9489187304	0.0510812696	0.0588334554	10754	1417	5.0444444444	0
AT2G47350	2	93.75	6.25	6.5	0	100	7.5	7.09375	1.40625	8.5	4.25	4.25	1.9028033088	1.9028033088	3.8056066176	0.9489187304	0.0510812696	0.0588397572	10754	1418	5.0444444444	0
AT5G51100	2	93.75	6.25	6.5	24.355	75.635	12.5	7.09375	1.40625	8.5	4.25	4.25	1.9028033088	1.9028033088	3.8056066176	0.9489187304	0.0510812696	0.0588460603	10754	1419	5.0444444444	0
AT5G63960	4	92.855	7.1425	6.75	12.5	87.5	3.25	7.2677125	1.48211875	8.74983125	4.374915625	4.374915625	1.9127851774	1.9127851774	3.8255703549	0.9495238341	0.0504761659	0.0581552055	10754	1420	4.9035966248	0
AT1G79670	5	92.666	7.332	6.8	0	100	2.75	7.301288	1.498576	8.799864	4.399932	4.399932	1.9131810761	1.9131810761	3.8263621523	0.9495476768	0.0504523232	0.0581339638	10754	1421	4.8721506283	0
AT5G19950	3	87.736666667	12.26	8.3333333333	8.0933333333	75.236666667	6.3333333333	8.3113888889	2.0216666667	10.333055556	5.1665277778	5.1665277778	1.9142743122	1.9142743122	3.8285486244	0.9496134543	0.0503865457	0.0580643927	10754	1422	4.1111569112	0
AT5G26820	19	88.251052632	11.746315789	8.1578947368	8.1336842105	91.862631579	7.8421052632	8.1994279778	1.9582520776	10.157680055	5.0788400277	5.0788400277	1.9173805636	1.9173805636	3.8347611271	0.9497998563	0.0502001437	0.0578557867	10754	1423	4.1871156792	0
AT5G26940	12	93.610833333	6.3883333333	6.5833333333	3.1918181818	96.806363636	6.0909090909	7.1627131944	1.4205652778	8.5832784722	4.2916392361	4.2916392361	1.9207266083	1.9207266083	3.8414532167	0.9499998329	0.0500001671	0.0576314895	10754	1424	5.0421570247	0
AT2G22570	18	89.084444444	10.911111111	7.8888888889	4.7422222222	95.252777778	17.055555556	8.0277728395	1.8607654321	9.8885382716	4.9442691358	4.9442691358	1.9230334817	1.9230334817	3.8460669634	0.950137213	0.049862787	0.0574793023	10754	1425	4.3142314991	0
AT5G47520	2	63.455	36.535	55	1.72	98.275	39	35.90025	21.09425	56.9945	28.49725	28.49725	1.9231472861	1.9231472861	3.8462945723	0.95014398	0.04985602	0.0574776628	10754	1426	1.7018974365	0
AT1G01050	1	70.83	29.16	24	0	100	19	17.9992	7.9984	25.9976	12.9988	12.9988	1.9235621873	1.9235621873	3.8471243746	0.9501686426	0.0498313574	0.0574553895	10754	1427	2.25035007	0
AT5G49220	1	73.68	26.31	19	6.25	93.75	16	14.9992	5.9989	20.9981	10.49905	10.49905	1.9288745194	1.9288745194	3.8577490387	0.9504832815	0.0495167185	0.0570987338	10754	1428	2.5003250596	0
AT5G49820	1	26.31	73.68	19	0	100	26	5.9989	14.9992	20.9981	10.49905	10.49905	1.9288745194	1.9288745194	3.8577490387	0.9504832815	0.0495167185	0.057104857	10754	1429	0.3999479972	0
AT1G09130	3	100	0	5.3333333333	5.5933333333	94.4	12	6.3333333333	1	7.3333333333	3.6666666667	3.6666666667	1.9393939394	1.9393939394	3.8787878788	0.9511001508	0.0488998492	0.0563995043	10754	1430	6.3333333333	0
AT1G34200	3	100	0	5.3333333333	0	100	2	6.3333333333	1	7.3333333333	3.6666666667	3.6666666667	1.9393939394	1.9393939394	3.8787878788	0.9511001508	0.0488998492	0.0564055538	10754	1431	6.3333333333	0
AT2G13665	6	100	0	5.3333333333	0	100	2	6.3333333333	1	7.3333333333	3.6666666667	3.6666666667	1.9393939394	1.9393939394	3.8787878788	0.9511001508	0.0488998492	0.0564116046	10754	1432	6.3333333333	0
AT2G26190	3	100	0	5.3333333333	0	100	6.6666666667	6.3333333333	1	7.3333333333	3.6666666667	3.6666666667	1.9393939394	1.9393939394	3.8787878788	0.9511001508	0.0488998492	0.0564176567	10754	1433	6.3333333333	0
AT3G14120	3	100	0	5.3333333333	5.5533333333	94.443333333	3.6666666667	6.3333333333	1	7.3333333333	3.6666666667	3.6666666667	1.9393939394	1.9393939394	3.8787878788	0.9511001508	0.0488998492	0.0564237101	10754	1434	6.3333333333	0
AT3G55480	3	100	0	5.3333333333	0	100	3.5	6.3333333333	1	7.3333333333	3.6666666667	3.6666666667	1.9393939394	1.9393939394	3.8787878788	0.9511001508	0.0488998492	0.0564297648	10754	1435	6.3333333333	0
AT4G18370	3	100	0	5.3333333333	0	100	4	6.3333333333	1	7.3333333333	3.6666666667	3.6666666667	1.9393939394	1.9393939394	3.8787878788	0.9511001508	0.0488998492	0.0564358208	10754	1436	6.3333333333	0
AT4G31850	3	100	0	5.3333333333	0	100	2	6.3333333333	1	7.3333333333	3.6666666667	3.6666666667	1.9393939394	1.9393939394	3.8787878788	0.9511001508	0.0488998492	0.0564418781	10754	1437	6.3333333333	0
AT5G24870	3	100	0	5.3333333333	0	100	3.6666666667	6.3333333333	1	7.3333333333	3.6666666667	3.6666666667	1.9393939394	1.9393939394	3.8787878788	0.9511001508	0.0488998492	0.0564479367	10754	1438	6.3333333333	0
AT4G24975	2	19.285	80.71	12	13.33	86.665	16	3.3142	10.6852	13.9994	6.9997	6.9997	1.9404989142	1.9404989142	3.8809978285	0.951164475	0.048835525	0.0563797355	10754	1439	0.3101673343	0
AT5G03920	2	74.105	25.89	18.5	47.725	52.27	11.5	14.709425	5.78965	20.499075	10.2495375	10.2495375	1.9406335664	1.9406335664	3.8812671328	0.9511723074	0.0488276926	0.0563767453	10754	1440	2.5406414896	0
AT5G36170	13	91.152307692	8.8453846154	7.3076923077	13.808333333	86.186666667	8.0833333333	7.6611301775	1.6463934911	9.3075236686	4.6537618343	4.6537618343	1.9434308574	1.9434308574	3.8868617147	0.9513347205	0.0486652795	0.0561952557	10754	1441	4.6532801659	0
AT1G79150	4	76.1525	23.845	16	9.2125	90.7825	10.75	13.1844	4.8152	17.9996	8.9998	8.9998	1.9456962555	1.9456962555	3.8913925109	0.9514658334	0.0485341666	0.0560498741	10754	1442	2.7380794152	0
AT1G80030	4	83.7225	16.2725	10.25	3.57	96.4275	5.75	9.58155625	2.66793125	12.2494875	6.12474375	6.12474375	1.9510289978	1.9510289978	3.9020579955	0.9517730032	0.0482269968	0.0557011195	10754	1443	3.5913804938	0
AT2G30600	8	100	0	5.375	2.0825	97.91625	4.375	6.375	1	7.375	3.6875	3.6875	1.9586864407	1.9586864407	3.9173728814	0.9522104942	0.0477895058	0.0552017557	10754	1444	6.375	0
AT1G69250	2	83.33	16.665	10.5	21.325	78.665	12	9.74965	2.749825	12.499475	6.2497375	6.2497375	1.9599843206	1.9599843206	3.9199686411	0.9522842297	0.0477157703	0.0551225044	10754	1445	3.5455528988	0
AT5G43140	9	76.687777778	23.306666667	15.555555556	13.917777778	86.081111111	10.555555556	12.929209877	4.6254814815	17.554691358	8.777345679	8.777345679	1.9639167631	1.9639167631	3.9278335262	0.9525069089	0.0474930911	0.054871154	10754	1446	2.7952138449	0
AT5G20600	2	77.775	22.22	14.5	25.755	74.235	7	12.277375	4.2219	16.499275	8.2496375	8.2496375	1.9664705715	1.9664705715	3.9329411429	0.952650934	0.047349066	0.0547106324	10754	1447	2.90802127	0
AT1G50950	3	95.236666667	4.76	6.3333333333	2.22	97.776666667	6.3333333333	7.0316555556	1.3014666667	8.3331222222	4.1665611111	4.1665611111	1.9701537927	1.9701537927	3.9403075854	0.9528578429	0.0471421571	0.0544774079	10754	1448	5.402870266	0
AT1G53720	3	95.236666667	4.76	6.3333333333	0	100	2.3333333333	7.0316555556	1.3014666667	8.3331222222	4.1665611111	4.1665611111	1.9701537927	1.9701537927	3.9403075854	0.9528578429	0.0471421571	0.0544832625	10754	1449	5.402870266	0
AT5G53160	3	95.236666667	4.76	6.3333333333	0	100	4	7.0316555556	1.3014666667	8.3331222222	4.1665611111	4.1665611111	1.9701537927	1.9701537927	3.9403075854	0.9528578429	0.0471421571	0.0544891184	10754	1450	5.402870266	0
AT1G20020	14	74.507142857	25.488571429	18.214285714	31.470714286	68.523571429	23.571428571	14.570943878	5.6425612245	20.213505102	10.106752551	10.106752551	1.9718504138	1.9718504138	3.9437008276	0.9529528314	0.0470471686	0.0543851716	10754	1451	2.5823280064	0
AT3G46840	2	79.69	20.3	13	38.34	61.65	56	11.3597	3.639	14.9987	7.49935	7.49935	1.9871458356	1.9871458356	3.9742916713	0.9538001194	0.0461998806	0.0534114724	10754	1452	3.1216543006	0
AT4G10630	4	95.8325	4.165	6.25	2.94	97.055	11.5	6.98953125	1.2603125	8.24984375	4.124921875	4.124921875	1.989367828	1.989367828	3.9787356561	0.953921862	0.046078138	0.0532764538	10754	1453	5.5458715596	0
AT3G53650	8	66.28375	33.505	38.875	38.335	61.6575	55.5	26.767807813	14.02506875	40.792876563	20.396438281	20.396438281	1.9902665918	1.9902665918	3.9805331837	0.953971009	0.046028991	0.0532253515	10754	1454	1.9085687414	0
AT5G11110	12	91.864166667	8.1341666667	7.25	9.4633333333	90.535	9.6666666667	7.6601520833	1.5897270833	9.2498791667	4.6249395833	4.6249395833	1.9919211385	1.9919211385	3.9838422769	0.9540613401	0.0459386599	0.0531266102	10754	1455	4.8185327932	0
AT3G12570	9	89.137777778	10.857777778	8.1111111111	3.3322222222	96.665555556	8.8888888889	8.2300641975	1.8806864198	10.110750617	5.0553753086	5.0553753086	1.9936501102	1.9936501102	3.9873002204	0.9541555349	0.0458444651	0.053023379	10754	1456	4.3760959356	0
AT2G22720	7	92.855714286	7.1414285714	7	10.097142857	89.898571429	9.7142857143	7.4999	1.4999	8.9998	4.4999	4.4999	2.0000444454	2.0000444454	4.0000888909	0.9545021357	0.0454978643	0.0526281631	10754	1457	5.0002666844	0
AT3G22550	2	92.855	7.14	7	0	100	8	7.49985	1.4998	8.99965	4.499825	4.499825	2.0001111156	2.0001111156	4.0002222311	0.9545057349	0.0454942651	0.0526296608	10754	1458	5.0005667422	0
AT3G01770	3	90.553333333	9.4433333333	7.6666666667	4.6466666667	95.35	12	7.9424222222	1.7239888889	9.6664111111	4.8332055556	4.8332055556	2.000169074	2.000169074	4.0003381479	0.9545088636	0.0454911364	0.0526317032	10754	1459	4.6070031387	0
AT1G08630	11	90.712727273	9.2854545455	7.6363636364	18.18	81.816363636	4.1818181818	7.927153719	1.7090710744	9.6362247934	4.8181123967	4.8181123967	2.0062084792	2.0062084792	4.0124169583	0.9548336408	0.0451663592	0.0522615694	10754	1460	4.638282069	0
AT3G06030	2	88.19	11.805	8.5	34.31	65.68	17.5	8.49615	2.003425	10.499575	5.2497875	5.2497875	2.0074849661	2.0074849661	4.0149699322	0.9549019725	0.0450980275	0.0521881188	10754	1461	4.2408126084	0
AT4G39550	5	91.512	8.482	7.4	7.776	92.218	5.6	7.771888	1.627668	9.399556	4.699778	4.699778	2.0081501407	2.0081501407	4.0163002815	0.9549375368	0.0450624632	0.0521525752	10754	1462	4.774860721	0
AT1G01770	12	95.74	4.2591666667	6.3333333333	5.8525	94.145833333	6.5833333333	7.0635333333	1.2697472222	8.3332805556	4.1666402778	4.1666402778	2.014090206	2.014090206	4.028180412	0.9552538228	0.0447461772	0.0517920988	10754	1463	5.5629445056	0
AT1G69910	2	91.665	0	6	0	100	9.5	6.4999	1	7.4999	3.74995	3.74995	2.0166202223	2.0166202223	4.0332404445	0.955387826	0.044612174	0.0516425532	10754	1464	6.4999	0
AT2G39920	2	91.665	0	6	0	100	5	6.4999	1	7.4999	3.74995	3.74995	2.0166202223	2.0166202223	4.0332404445	0.955387826	0.044612174	0.0516481128	10754	1465	6.4999	0
AT1G01620	2	100	0	5.5	0	92.855	9	6.5	1	7.5	3.75	3.75	2.0166666667	2.0166666667	4.0333333333	0.955390282	0.044609718	0.0516508298	10754	1466	6.5	0
AT1G07280	2	100	0	5.5				6.5	1	7.5	3.75	3.75	2.0166666667	2.0166666667	4.0333333333	0.955390282	0.044609718	0.0516563915	10754	1467	6.5	0
AT1G22310	2	100	0	5.5	12.5	87.5	3	6.5	1	7.5	3.75	3.75	2.0166666667	2.0166666667	4.0333333333	0.955390282	0.044609718	0.0516619543	10754	1468	6.5	0
AT1G25470	4	100	0	5.5	5	95	3.5	6.5	1	7.5	3.75	3.75	2.0166666667	2.0166666667	4.0333333333	0.955390282	0.044609718	0.0516675183	10754	1469	6.5	0
AT1G28420	2	100	0	5.5	10	90	4	6.5	1	7.5	3.75	3.75	2.0166666667	2.0166666667	4.0333333333	0.955390282	0.044609718	0.0516730835	10754	1470	6.5	0
AT1G33800	2	100	0	5.5	0	100	32	6.5	1	7.5	3.75	3.75	2.0166666667	2.0166666667	4.0333333333	0.955390282	0.044609718	0.05167865	10754	1471	6.5	0
AT1G36070	2	100	0	5.5	0	100	4.5	6.5	1	7.5	3.75	3.75	2.0166666667	2.0166666667	4.0333333333	0.955390282	0.044609718	0.0516842176	10754	1472	6.5	0
AT1G59970	2	100	0	5.5	0	100	18.5	6.5	1	7.5	3.75	3.75	2.0166666667	2.0166666667	4.0333333333	0.955390282	0.044609718	0.0516897864	10754	1473	6.5	0
AT1G74088	2	100	0	5.5	0	100	3.5	6.5	1	7.5	3.75	3.75	2.0166666667	2.0166666667	4.0333333333	0.955390282	0.044609718	0.0516953564	10754	1474	6.5	0
AT2G03060	2	100	0	5.5	12.5	87.5	2.5	6.5	1	7.5	3.75	3.75	2.0166666667	2.0166666667	4.0333333333	0.955390282	0.044609718	0.0517009276	10754	1475	6.5	0
AT2G05210	2	100	0	5.5	0	50	1	6.5	1	7.5	3.75	3.75	2.0166666667	2.0166666667	4.0333333333	0.955390282	0.044609718	0.0517065001	10754	1476	6.5	0
AT2G24220	2	100	0	5.5	0	100	2.5	6.5	1	7.5	3.75	3.75	2.0166666667	2.0166666667	4.0333333333	0.955390282	0.044609718	0.0517120737	10754	1477	6.5	0
AT2G27990	2	100	0	5.5	0	100	11	6.5	1	7.5	3.75	3.75	2.0166666667	2.0166666667	4.0333333333	0.955390282	0.044609718	0.0517176485	10754	1478	6.5	0
AT2G46535	2	100	0	5.5	0	100	6.5	6.5	1	7.5	3.75	3.75	2.0166666667	2.0166666667	4.0333333333	0.955390282	0.044609718	0.0517232245	10754	1479	6.5	0
AT3G04680	2	100	0	5.5	13.22	86.775	14.5	6.5	1	7.5	3.75	3.75	2.0166666667	2.0166666667	4.0333333333	0.955390282	0.044609718	0.0517288018	10754	1480	6.5	0
AT3G08505	2	100	0	5.5	0	100	5	6.5	1	7.5	3.75	3.75	2.0166666667	2.0166666667	4.0333333333	0.955390282	0.044609718	0.0517343802	10754	1481	6.5	0
AT3G52070	2	100	0	5.5	0	100	6.5	6.5	1	7.5	3.75	3.75	2.0166666667	2.0166666667	4.0333333333	0.955390282	0.044609718	0.0517399598	10754	1482	6.5	0
AT3G54270	2	100	0	5.5	0	100	5	6.5	1	7.5	3.75	3.75	2.0166666667	2.0166666667	4.0333333333	0.955390282	0.044609718	0.0517455407	10754	1483	6.5	0
AT3G56870	2	100	0	5.5	0	100	9	6.5	1	7.5	3.75	3.75	2.0166666667	2.0166666667	4.0333333333	0.955390282	0.044609718	0.0517511227	10754	1484	6.5	0
AT4G09080	2	100	0	5.5	0	100	3	6.5	1	7.5	3.75	3.75	2.0166666667	2.0166666667	4.0333333333	0.955390282	0.044609718	0.051756706	10754	1485	6.5	0
AT4G14620	4	100	0	5.5	0	100	6.5	6.5	1	7.5	3.75	3.75	2.0166666667	2.0166666667	4.0333333333	0.955390282	0.044609718	0.0517622904	10754	1486	6.5	0
AT4G18360	2	100	0	5.5	0	100	1	6.5	1	7.5	3.75	3.75	2.0166666667	2.0166666667	4.0333333333	0.955390282	0.044609718	0.0517678761	10754	1487	6.5	0
AT4G27050	4	100	0	5.5	0	100	6.75	6.5	1	7.5	3.75	3.75	2.0166666667	2.0166666667	4.0333333333	0.955390282	0.044609718	0.0517734629	10754	1488	6.5	0
AT4G37630	4	100	0	5.5	0	100	1.5	6.5	1	7.5	3.75	3.75	2.0166666667	2.0166666667	4.0333333333	0.955390282	0.044609718	0.051779051	10754	1489	6.5	0
AT4G38950	2	100	0	5.5	0	100	1.5	6.5	1	7.5	3.75	3.75	2.0166666667	2.0166666667	4.0333333333	0.955390282	0.044609718	0.0517846403	10754	1490	6.5	0
AT5G02060	2	100	0	5.5				6.5	1	7.5	3.75	3.75	2.0166666667	2.0166666667	4.0333333333	0.955390282	0.044609718	0.0517902308	10754	1491	6.5	0
AT5G03490	2	100	0	5.5	0	100	13	6.5	1	7.5	3.75	3.75	2.0166666667	2.0166666667	4.0333333333	0.955390282	0.044609718	0.0517958225	10754	1492	6.5	0
AT5G10200	4	100	0	5.5	0	100	5.5	6.5	1	7.5	3.75	3.75	2.0166666667	2.0166666667	4.0333333333	0.955390282	0.044609718	0.0518014154	10754	1493	6.5	0
AT5G12220	2	100	0	5.5	31.425	68.57	8.5	6.5	1	7.5	3.75	3.75	2.0166666667	2.0166666667	4.0333333333	0.955390282	0.044609718	0.0518070095	10754	1494	6.5	0
AT5G16280	2	100	0	5.5	0	100	10	6.5	1	7.5	3.75	3.75	2.0166666667	2.0166666667	4.0333333333	0.955390282	0.044609718	0.0518126048	10754	1495	6.5	0
AT5G36120	4	100	0	5.5	77.4975	22.4975	5.5	6.5	1	7.5	3.75	3.75	2.0166666667	2.0166666667	4.0333333333	0.955390282	0.044609718	0.0518182013	10754	1496	6.5	0
AT5G37570	2	100	0	5.5	29.165	70.83	3.5	6.5	1	7.5	3.75	3.75	2.0166666667	2.0166666667	4.0333333333	0.955390282	0.044609718	0.051823799	10754	1497	6.5	0
AT5G41400	2	100	0	5.5	0	100	19.5	6.5	1	7.5	3.75	3.75	2.0166666667	2.0166666667	4.0333333333	0.955390282	0.044609718	0.051829398	10754	1498	6.5	0
AT5G54590	2	100	0	5.5	0	100	8	6.5	1	7.5	3.75	3.75	2.0166666667	2.0166666667	4.0333333333	0.955390282	0.044609718	0.0518349981	10754	1499	6.5	0
AT5G56250	2	100	0	5.5	0	100	1.5	6.5	1	7.5	3.75	3.75	2.0166666667	2.0166666667	4.0333333333	0.955390282	0.044609718	0.0518405995	10754	1500	6.5	0
AT5G61010	2	100	0	5.5	50	50	3	6.5	1	7.5	3.75	3.75	2.0166666667	2.0166666667	4.0333333333	0.955390282	0.044609718	0.0518462021	10754	1501	6.5	0
AT5G61400	2	100	0	5.5	0	100	7.5	6.5	1	7.5	3.75	3.75	2.0166666667	2.0166666667	4.0333333333	0.955390282	0.044609718	0.0518518058	10754	1502	6.5	0
AT5G65420	2	100	0	5.5	33.33	66.66	3	6.5	1	7.5	3.75	3.75	2.0166666667	2.0166666667	4.0333333333	0.955390282	0.044609718	0.0518574108	10754	1503	6.5	0
AT4G31900	2	0	100	5.5	86.605	13.39	11	1	6.5	7.5	3.75	3.75	2.0166666667	2.0166666667	4.0333333333	0.955390282	0.044609718	0.051863017	10754	1504	0.1538461538	0
AT4G31115	7	94.761428571	5.2371428571	6.5714285714	3.5714285714	96.428571429	4.5714285714	7.2271795918	1.344155102	8.5713346939	4.2856673469	4.2856673469	2.0189374458	2.0189374458	4.0378748916	0.9555101879	0.0444898121	0.0517292074	10754	1505	5.3767452736	0
AT2G26260	7	92.601428571	7.3971428571	7.1428571429	2.38	97.618571429	7.2857142857	7.6143877551	1.5283673469	9.142755102	4.571377551	4.571377551	2.0256281611	2.0256281611	4.0512563221	0.9558615151	0.0441384849	0.0513262616	10754	1506	4.9820403258	0
AT1G55820	5	89.204	10.792	8.2	29.152	70.846	10.6	8.314728	1.884944	10.199672	5.099836	5.099836	2.0266397923	2.0266397923	4.0532795845	0.9559143808	0.0440856192	0.0512703308	10754	1507	4.4111273332	0
AT4G01650	14	92.175	7.8221428571	7.2857142857	2.79	97.207857143	6.8571428571	7.7156071429	1.5698989796	9.2855061224	4.6427530612	4.6427530612	2.0338002221	2.0338002221	4.0676004442	0.9562866703	0.0437133297	0.0508428669	10754	1508	4.9147156875	0
AT2G13360	5	85.38	14.616	9.8	32.65	67.346	8.6	9.36724	2.432368	11.799608	5.899804	5.899804	2.0378833626	2.0378833626	4.0757667252	0.9564974812	0.0435025188	0.0506031462	10754	1509	3.8510784552	0
AT3G53510	3	93.333333333	6.6666666667	7	0	100	2	7.5333333333	1.4666666667	9	4.5	4.5	2.044691358	2.044691358	4.089382716	0.9568466005	0.0431533995	0.0502024728	10754	1510	5.1363636364	0
AT5G64980	3	87.27	12.726666667	9	17.26	82.736666667	10	8.8543	2.1454	10.9997	5.49985	5.49985	2.0459348532	2.0459348532	4.0918697064	0.9569100489	0.0430899511	0.0501340835	10754	1511	4.1271091638	0
AT2G23672	5	80.178	19.814	13	12.584	87.408	23.8	11.42314	3.57582	14.99896	7.49948	7.49948	2.0528233685	2.0528233685	4.105646737	0.957259758	0.042740242	0.0497325862	10754	1512	3.1945511799	0
AT4G25770	2	91.665	8.33	7.5	0	100	7	7.874875	1.62475	9.499625	4.7498125	4.7498125	2.0560844515	2.0560844515	4.112168903	0.9574242714	0.0425757286	0.0495465194	10754	1513	4.8468225881	0
AT5G37380	4	90.075	9.9175	8	21.665	78.3325	4	8.206	1.7934	9.9994	4.9997	4.9997	2.0561953097	2.0561953097	4.1123906194	0.9574298522	0.0425701478	0.0495453864	10754	1514	4.5756663321	0
AT5G58840	3	78.633333333	21.363333333	14.333333333	32.233333333	67.756666667	31.333333333	12.270777778	4.0620777778	16.332855556	8.1664277778	8.1664277778	2.0627977594	2.0627977594	4.1255955188	0.9577608483	0.0422391517	0.0491654765	10754	1515	3.0208131033	0
AT5G02860	5	100	0	5.6	0	100	3	6.6	1	7.6	3.8	3.8	2.0631578947	2.0631578947	4.1263157895	0.9577788248	0.0422211752	0.0491498721	10754	1516	6.6	0
AT5G40520	3	80	0	7	0	100	3.5	6.6	1	7.6	3.8	3.8	2.0631578947	2.0631578947	4.1263157895	0.9577788248	0.0422211752	0.0491551931	10754	1517	6.6	0
AT5G36940	3	96.293333333	3.7033333333	6.3333333333	0	100	14.666666667	7.0985777778	1.2345444444	8.3331222222	4.1665611111	4.1665611111	2.0632654855	2.0632654855	4.1265309709	0.9577841937	0.0422158063	0.0491542639	10754	1518	5.7499572492	0
AT1G26620	10	87.198	12.8	9.1	20.45	79.546	6.4	8.935018	2.1648	11.099818	5.549909	5.549909	2.0647118614	2.0647118614	4.1294237228	0.9578563001	0.0421436999	0.0490756198	10754	1519	4.1274103843	0
AT5G25950	2	25.485	74.505	19	44.755	55.235	14.5	5.84215	15.15595	20.9981	10.49905	10.49905	2.0655885637	2.0655885637	4.1311771275	0.9578999434	0.0421000566	0.0490301071	10754	1520	0.3854690732	1
AT5G63910	4	80	20	13.25	0	100	11.333333333	11.6	3.65	15.25	7.625	7.625	2.0722131148	2.0722131148	4.1444262295	0.9582281904	0.0417718096	0.0486530965	10754	1521	3.1780821918	0
AT3G08030	2	77.5	22.5	15.5	22.42	77.57	13	13.0125	4.4875	17.5	8.75	8.75	2.0764464286	2.0764464286	4.1528928571	0.9584365422	0.0415634578	0.0484156657	10754	1522	2.8997214485	0
AT5G37055	4	89.58	10.415	8.25	17.585	82.41	9.5	8.39035	1.8592375	10.2495875	5.12479375	5.12479375	2.0808364477	2.0808364477	4.1616728954	0.9586514537	0.0413485463	0.0481705413	10754	1523	4.5127908618	0
AT1G09380	1	72.72	27.27	22	3.84	96.15	26	16.9984	6.9994	23.9978	11.9989	11.9989	2.083107639	2.083107639	4.1662152781	0.9587621805	0.0412378195	0.0480467509	10754	1524	2.4285510187	0
AT5G48660	1	72.72	27.27	22	0	100	14	16.9984	6.9994	23.9978	11.9989	11.9989	2.083107639	2.083107639	4.1662152781	0.9587621805	0.0412378195	0.048051957	10754	1525	2.4285510187	0
AT1G75010	5	97.142	2.856	6.2	1.428	98.57	6.2	7.022804	1.177072	8.199876	4.099938	4.099938	2.0837255719	2.0837255719	4.1674511439	0.9587922525	0.0412077475	0.0480221193	10754	1526	5.9663334104	0
AT1G03530	2	93.75	6.25	7	43.645	56.345	8	7.5625	1.4375	9	4.5	4.5	2.0842013889	2.0842013889	4.1684027778	0.9588153926	0.0411846074	0.0480003542	10754	1527	5.2608695652	0
AT4G11640	4	93.75	6.25	7	0	100	3.6666666667	7.5625	1.4375	9	4.5	4.5	2.0842013889	2.0842013889	4.1684027778	0.9588153926	0.0411846074	0.0480055569	10754	1528	5.2608695652	0
AT4G12830	2	93.75	6.25	7	16.665	83.33	6	7.5625	1.4375	9	4.5	4.5	2.0842013889	2.0842013889	4.1684027778	0.9588153926	0.0411846074	0.0480107608	10754	1529	5.2608695652	0
AT5G62650	2	93.75	6.25	7	3.845	96.15	7	7.5625	1.4375	9	4.5	4.5	2.0842013889	2.0842013889	4.1684027778	0.9588153926	0.0411846074	0.0480159657	10754	1530	5.2608695652	0
AT2G39681	4	92.855	7.1425	7.25	8.3325	91.665	3.25	7.7319875	1.51783125	9.24981875	4.624909375	4.624909375	2.0873780851	2.0873780851	4.1747561702	0.9589695338	0.0410304662	0.0478414435	10754	1531	5.0941021935	0
AT1G48540	4	95.8325	4.165	6.5	0	100	3.3333333333	7.2291125	1.270725	8.4998375	4.24991875	4.24991875	2.0884153138	2.0884153138	4.1768306277	0.9590197314	0.0409802686	0.0477880946	10754	1532	5.6889669283	0
AT2G38660	6	94.443333333	5.5533333333	6.8333333333	6.6666666667	93.333333333	3.5	7.4536277778	1.3794777778	8.8331055556	4.4165527778	4.4165527778	2.0884669605	2.0884669605	4.176933921	0.9590222292	0.0409777708	0.047790364	10754	1533	5.4032242475	0
AT3G58470	2	85.415	14.58	10	5.26	94.735	12.5	9.5415	2.458	11.9995	5.99975	5.99975	2.0907526251	2.0907526251	4.1815052502	0.9591326115	0.0408673885	0.0476668	10754	1534	3.8818144833	0
AT1G06580	3	100	0	5.6666666667	0	100	4.3333333333	6.6666666667	1	7.6666666667	3.8333333333	3.8333333333	2.0942028986	2.0942028986	4.1884057971	0.9592986454	0.0407013546	0.0474782912	10754	1535	6.6666666667	0
AT1G18900	6	100	0	5.6666666667	8.3333333333	91.666666667	3.1666666667	6.6666666667	1	7.6666666667	3.8333333333	3.8333333333	2.0942028986	2.0942028986	4.1884057971	0.9592986454	0.0407013546	0.0474834418	10754	1536	6.6666666667	0
AT1G31470	3	100	0	5.6666666667	0	100	11	6.6666666667	1	7.6666666667	3.8333333333	3.8333333333	2.0942028986	2.0942028986	4.1884057971	0.9592986454	0.0407013546	0.0474885936	10754	1537	6.6666666667	0
AT1G73880	6	100	0	5.6666666667	11.25	88.75	3	6.6666666667	1	7.6666666667	3.8333333333	3.8333333333	2.0942028986	2.0942028986	4.1884057971	0.9592986454	0.0407013546	0.0474937464	10754	1538	6.6666666667	0
AT1G76120	3	100	0	5.6666666667	0	100	1.5	6.6666666667	1	7.6666666667	3.8333333333	3.8333333333	2.0942028986	2.0942028986	4.1884057971	0.9592986454	0.0407013546	0.0474989004	10754	1539	6.6666666667	0
AT2G35160	3	100	0	5.6666666667	26.19	73.806666667	4.6666666667	6.6666666667	1	7.6666666667	3.8333333333	3.8333333333	2.0942028986	2.0942028986	4.1884057971	0.9592986454	0.0407013546	0.0475040554	10754	1540	6.6666666667	0
AT2G43800	3	100	0	5.6666666667	0	100	4.3333333333	6.6666666667	1	7.6666666667	3.8333333333	3.8333333333	2.0942028986	2.0942028986	4.1884057971	0.9592986454	0.0407013546	0.0475092116	10754	1541	6.6666666667	0
AT3G14050	3	100	0	5.6666666667	0	100	4.3333333333	6.6666666667	1	7.6666666667	3.8333333333	3.8333333333	2.0942028986	2.0942028986	4.1884057971	0.9592986454	0.0407013546	0.047514369	10754	1542	6.6666666667	0
AT3G28360	3	100	0	5.6666666667	0	100	7.3333333333	6.6666666667	1	7.6666666667	3.8333333333	3.8333333333	2.0942028986	2.0942028986	4.1884057971	0.9592986454	0.0407013546	0.0475195274	10754	1543	6.6666666667	0
AT4G26700	6	100	0	5.6666666667	0	100	2.6666666667	6.6666666667	1	7.6666666667	3.8333333333	3.8333333333	2.0942028986	2.0942028986	4.1884057971	0.9592986454	0.0407013546	0.047524687	10754	1544	6.6666666667	0
AT4G39600	6	100	0	5.6666666667	0	100	2.3333333333	6.6666666667	1	7.6666666667	3.8333333333	3.8333333333	2.0942028986	2.0942028986	4.1884057971	0.9592986454	0.0407013546	0.0475298476	10754	1545	6.6666666667	0
AT5G20250	3	100	0	5.6666666667	7.79	92.203333333	7.6666666667	6.6666666667	1	7.6666666667	3.8333333333	3.8333333333	2.0942028986	2.0942028986	4.1884057971	0.9592986454	0.0407013546	0.0475350094	10754	1546	6.6666666667	0
AT4G29910	5	94.642	5.356	6.8	8.3325	91.665	2.75	7.435656	1.364208	8.799864	4.399932	4.399932	2.0944915067	2.0944915067	4.1889830135	0.9593125017	0.0406874983	0.0475239879	10754	1547	5.450529538	0
AT5G25800	14	93.878571429	6.1185714286	7	13.060714286	86.938571429	4.8571428571	7.5715	1.4283	8.9998	4.4999	4.4999	2.0966524945	2.0966524945	4.193304989	0.9594160948	0.0405839052	0.0474081378	10754	1548	5.3010572009	0
AT5G42070	9	88.057777778	11.938888889	8.8888888889	15.886666667	84.105555556	14.888888889	8.8273580247	2.0612345679	10.888592593	5.4442962963	5.4442962963	2.1022196507	2.1022196507	4.2044393013	0.9596816988	0.0403183012	0.0471029887	10754	1549	4.2825586967	0
AT3G60590	15	99.047333333	0.952	5.8666666667	0.6407692308	99.358461538	4.0769230769	6.8107768889	1.0558506667	7.8666275556	3.9333137778	3.9333137778	2.1050428274	2.1050428274	4.2100856548	0.9598156921	0.0401843079	0.0469515479	10754	1550	6.4505115201	0
AT4G17915	9	96.295555556	3.7022222222	6.4444444444	5.3966666667	94.602222222	5.8888888889	7.2057135802	1.2385876543	8.4443012346	4.2221506173	4.2221506173	2.1083207969	2.1083207969	4.2166415938	0.9599706845	0.0400293155	0.0467755361	10754	1551	5.8176856156	0
AT1G51600	4	97.22	2.7775	6.25	1.9225	98.075	9	7.07625	1.17359375	8.24984375	4.124921875	4.124921875	2.1116370117	2.1116370117	4.2232740233	0.960126847	0.039873153	0.0465981185	10754	1552	6.0295566502	0
AT1G77122	6	89.175	10.82	8.5	25.555	74.443333333	8.3333333333	8.579875	1.9197	10.499575	5.2497875	5.2497875	2.1123679306	2.1123679306	4.2247358613	0.9601611804	0.0398388196	0.0465630547	10754	1553	4.469383237	0
AT1G01140	7	100	0	5.7142857143	32.14	67.851428571	5.7142857143	6.7142857143	1	7.7142857143	3.8571428571	3.8571428571	2.1164021164	2.1164021164	4.2328042328	0.9603501203	0.0396498797	0.0463472616	10754	1554	6.7142857143	0
AT2G43660	6	66.01	33.395	41.5	31.843333333	68.148333333	42.666666667	28.39415	14.858925	43.253075	21.6265375	21.6265375	2.1177952758	2.1177952758	4.2355905517	0.9604151499	0.0395848501	0.0462762777	10754	1555	1.9109154936	0
AT5G15790	11	100	0	5.7272727273	0	100	4.7142857143	6.7272727273	1	7.7272727273	3.8636363636	3.8636363636	2.122459893	2.122459893	4.2449197861	0.9606320706	0.0393679294	0.0460276922	10754	1556	6.7272727273	0
AT2G33540	4	90	10	8.25	25	75	3	8.425	1.825	10.25	5.125	5.125	2.1248780488	2.1248780488	4.2497560976	0.960744032	0.039255968	0.045901781	10754	1557	4.6164383562	0
AT3G26020	8	96.82375	3.17375	6.375	4.5825	95.41625	3.25	7.1725140625	1.2023265625	8.374840625	4.1874203125	4.1874203125	2.1279890795	2.1279890795	4.255978159	0.9608875827	0.0391124173	0.0457389012	10754	1558	5.9655290719	0
AT1G67340	4	100	0	5.75	4.165	95.8325	6.75	6.75	1	7.75	3.875	3.875	2.1330645161	2.1330645161	4.2661290323	0.9611205955	0.0388794045	0.0454713558	10754	1559	6.75	0
AT3G58030	4	100	0	5.75	0	100	3.75	6.75	1	7.75	3.875	3.875	2.1330645161	2.1330645161	4.2661290323	0.9611205955	0.0388794045	0.0454763015	10754	1560	6.75	0
AT4G13980	4	100	0	5.75	5.88	94.11	17	6.75	1	7.75	3.875	3.875	2.1330645161	2.1330645161	4.2661290323	0.9611205955	0.0388794045	0.0454812484	10754	1561	6.75	0
AT4G33925	4	100	0	5.75	0	100	4.3333333333	6.75	1	7.75	3.875	3.875	2.1330645161	2.1330645161	4.2661290323	0.9611205955	0.0388794045	0.0454861963	10754	1562	6.75	0
AT4G35070	4	100	0	5.75	5	95	5	6.75	1	7.75	3.875	3.875	2.1330645161	2.1330645161	4.2661290323	0.9611205955	0.0388794045	0.0454911453	10754	1563	6.75	0
AT5G02320	4	100	0	5.75	10	90	4	6.75	1	7.75	3.875	3.875	2.1330645161	2.1330645161	4.2661290323	0.9611205955	0.0388794045	0.0454960953	10754	1564	6.75	0
AT5G04620	4	100	0	5.75	8.3325	83.3325	4.75	6.75	1	7.75	3.875	3.875	2.1330645161	2.1330645161	4.2661290323	0.9611205955	0.0388794045	0.0455010465	10754	1565	6.75	0
AT5G38940	4	0	100	5.75	0	100	35.25	1	6.75	7.75	3.875	3.875	2.1330645161	2.1330645161	4.2661290323	0.9611205955	0.0388794045	0.0455059987	10754	1566	0.1481481481	1
AT5G48650	1	35.59	62.71	59	0	100	25	21.9981	37.9989	59.997	29.9985	29.9985	2.1336533547	2.1336533547	4.2673067093	0.9611475346	0.0388524654	0.045479418	10754	1567	0.5789141265	1
ATMG00640	5	9.74	90.254	8.2	12.496	87.498	7.8	1.79868	8.400828	10.199508	5.099754	5.099754	2.1367872947	2.1367872947	4.2735745895	0.9612905821	0.0387094179	0.045316904	10754	1568	0.2141074665	1
AT4G18470	2	90.905	9.09	8	0	100	5	8.2724	1.7272	9.9996	4.9998	4.9998	2.1420678347	2.1420678347	4.2841356694	0.9615303626	0.0384696374	0.0450410975	10754	1569	4.7894858731	0
AT5G16140	2	90.905	9.09	8	25	75	4	8.2724	1.7272	9.9996	4.9998	4.9998	2.1420678347	2.1420678347	4.2841356694	0.9615303626	0.0384696374	0.0450460018	10754	1570	4.7894858731	0
AT1G22750	4	96.4275	3.57	6.5	0	100	3.5	7.2677875	1.23205	8.4998375	4.24991875	4.24991875	2.1429896259	2.1429896259	4.2859792518	0.9615720597	0.0384279403	0.0450020767	10754	1571	5.8989387606	0
AT3G05310	4	96.4275	3.57	6.5	0	100	2.75	7.2677875	1.23205	8.4998375	4.24991875	4.24991875	2.1429896259	2.1429896259	4.2859792518	0.9615720597	0.0384279403	0.0450069778	10754	1572	5.8989387606	0
AT4G25240	4	88.8175	11.18	8.75	38.885	61.105	8.25	8.77153125	1.97825	10.74978125	5.374890625	5.374890625	2.1464934527	2.1464934527	4.2929869053	0.961730123	0.038269877	0.0448267353	10754	1573	4.4339852142	0
AT1G16550	7	92.857142857	7.1428571429	7.4285714286	0	100	9.4285714286	7.8979591837	1.5306122449	9.4285714286	4.7142857143	4.7142857143	2.1500132521	2.1500132521	4.3000265041	0.9618882209	0.0381117791	0.0446464131	10754	1574	5.16	0
AT5G01260	2	94.44	5.555	7	25	75	1.5	7.6108	1.38885	8.99965	4.499825	4.499825	2.1507870752	2.1507870752	4.3015741504	0.9619228866	0.0380771134	0.0446106632	10754	1575	5.479929438	0
AT5G24830	2	94.44	5.555	7	0	100	1.5	7.6108	1.38885	8.99965	4.499825	4.499825	2.1507870752	2.1507870752	4.3015741504	0.9619228866	0.0380771134	0.0446155238	10754	1576	5.479929438	0
AT1G73885	9	80.273333333	17.497777778	12.444444444	23.005555556	76.987777778	25.777777778	10.98957037	3.1775012346	14.167071605	7.0835358025	7.0835358025	2.1538828166	2.1538828166	4.3077656332	0.9620612394	0.0379387606	0.0444582577	10754	1577	3.4585573881	0
AT1G30550	6	95.833333333	4.1666666667	6.6666666667	0	93.333333333	5.1666666667	7.3888888889	1.2777777778	8.6666666667	4.3333333333	4.3333333333	2.1545584046	2.1545584046	4.3091168091	0.9620913622	0.0379086378	0.0444277997	10754	1578	5.7826086957	0
AT2G33835	3	95.833333333	4.1666666667	6.6666666667	16.666666667	83.333333333	1.3333333333	7.3888888889	1.2777777778	8.6666666667	4.3333333333	4.3333333333	2.1545584046	2.1545584046	4.3091168091	0.9620913622	0.0379086378	0.044432642	10754	1579	5.7826086957	0
AT1G64180	5	100	0	5.8	0	100	4.6	6.8	1	7.8	3.9	3.9	2.1564102564	2.1564102564	4.3128205128	0.9621738034	0.0378261966	0.0443408457	10754	1580	6.8	0
AT2G17730	5	100	0	5.8	20	80	1.6	6.8	1	7.8	3.9	3.9	2.1564102564	2.1564102564	4.3128205128	0.9621738034	0.0378261966	0.0443456795	10754	1581	6.8	0
AT4G18975	5	100	0	5.8	0	100	4.25	6.8	1	7.8	3.9	3.9	2.1564102564	2.1564102564	4.3128205128	0.9621738034	0.0378261966	0.0443505144	10754	1582	6.8	0
AT5G38150	31	93.189677419	6.8077419355	7.3548387097	10.046296296	89.951481481	11.259259259	7.8539504683	1.5006984391	9.3546489074	4.6773244537	4.6773244537	2.157419896	2.157419896	4.314839792	0.9622186716	0.0377813284	0.0443027375	10754	1583	5.2335301107	0
AT5G55820	8	92.265	7.7325	7.625	19.331666667	80.663333333	7.5	8.03520625	1.589603125	9.624809375	4.8124046875	4.8124046875	2.1582661031	2.1582661031	4.3165322061	0.9622562339	0.0377437661	0.044263518	10754	1584	5.0548505621	0
AT3G26060	2	71.15	28.84	26	31.37	68.62	33.5	19.499	8.4984	27.9974	13.9987	13.9987	2.1611506847	2.1611506847	4.3223013694	0.962383984	0.037616016	0.044118512	10754	1585	2.2944318931	0
AT4G24080	2	88.305	11.685	9	6.105	93.885	16.5	8.94745	2.05165	10.9991	5.49955	5.49955	2.1616340264	2.1616340264	4.3232680528	0.9624053455	0.0375946545	0.0440982673	10754	1586	4.3610996028	0
AT2G34780	22	99.494545455	0.505	5.9090909091	30.952142857	69.047142857	3.5	6.8792231405	1.0298409091	7.9090640496	3.9545320248	3.9545320248	2.1630418135	2.1630418135	4.3260836269	0.9624674909	0.0375325091	0.0440301738	10754	1587	6.6798891749	0
AT1G49840	3	93.333333333	6.6666666667	7.3333333333	0	100	8.6666666667	7.8444444444	1.4888888889	9.3333333333	4.6666666667	4.6666666667	2.1639153439	2.1639153439	4.3278306878	0.9625059979	0.0374940021	0.0439897991	10754	1588	5.2686567164	0
AT1G17220	11	87.271818182	12.725454545	9.4545454545	14.548888889	85.448888889	5.8888888889	9.251153719	2.2031338843	11.454287603	5.7271438017	5.7271438017	2.1683838101	2.1683838101	4.3367676202	0.9627023308	0.0372976692	0.0437642264	10754	1589	4.199088301	0
AT3G47460	20	90.4425	9.555	8.25	3.5892307692	96.41	4.0769230769	8.46150625	1.7882875	10.24979375	5.124896875	5.124896875	2.1723290035	2.1723290035	4.3446580069	0.9628747773	0.0371252227	0.0435666351	10754	1590	4.731625228	0
AT1G07350	4	92.855	7.14	7.5	4.79	95.2075	9.75	7.964125	1.5355	9.499625	4.7498125	4.7498125	2.1752026733	2.1752026733	4.3504053466	0.9629998612	0.0370001388	0.0434245872	10754	1591	5.1866655812	0
AT1G65070	4	93.75	6.25	7.25	0	100	3	7.796875	1.453125	9.25	4.625	4.625	2.1753061655	2.1753061655	4.3506123311	0.9630043577	0.0369956423	0.043424049	10754	1592	5.3655913978	0
AT1G33415	2	88.46	11.535	9	0	100	3	8.9614	2.03815	10.99955	5.499775	5.499775	2.1787887033	2.1787887033	4.3575774066	0.9631553336	0.0368446664	0.0432515601	10754	1593	4.396830459	0
AT2G19390	7	89.204285714	10.792857143	8.7142857143	13.434285714	86.564285714	8.4285714286	8.7735163265	1.9405204082	10.714036735	5.3570183673	5.3570183673	2.1789095173	2.1789095173	4.3578190347	0.9631605596	0.0368394404	0.0432501465	10754	1594	4.521218272	0
AT5G22040	7	100	0	5.8571428571	0	100	8.4285714286	6.8571428571	1	7.8571428571	3.9285714286	3.9285714286	2.1831168831	2.1831168831	4.3662337662	0.9633420713	0.0366579287	0.0430417475	10754	1595	6.8571428571	0
AT5G37740	4	88.5275	11.4675	9	13.985	86.01	7.25	8.967475	2.032075	10.99955	5.499775	5.499775	2.1864427708	2.1864427708	4.3728855417	0.9634848921	0.0365151079	0.0428787367	10754	1596	4.4129645805	0
AT3G49640	4	95.8325	4.165	6.75	3.57	96.4275	5	7.46869375	1.2811375	8.74983125	4.374915625	4.374915625	2.1878051846	2.1878051846	4.3756103693	0.9635432287	0.0364567713	0.0428149086	10754	1597	5.8297362695	0
AT4G19460	20	90.022	9.974	8.45	4.0284210526	95.967894737	11.105263158	8.606859	1.842803	10.449662	5.224831	5.224831	2.1891834191	2.1891834191	4.3783668382	0.9636021436	0.0363978564	0.0427503875	10754	1598	4.670525824	0
AT4G25900	7	67.727142857	32.262857143	36.714285714	40.672857143	59.317142857	60.571428571	25.865536735	12.845077551	38.710614286	19.355307143	19.355307143	2.1897399522	2.1897399522	4.3794799045	0.9636259052	0.0363740948	0.0427271453	10754	1599	2.0136536064	0
AT1G03687	4	93.75	3.125	6.75	5.635	94.36	7.75	7.328125	1.2109375	8.5390625	4.26953125	4.26953125	2.1911060441	2.1911060441	4.3822120883	0.9636841628	0.0363158372	0.0426633727	10754	1600	6.0516129032	0
AT4G13400	8	97.91625	0	6	0	100	2.25	6.874975	1	7.874975	3.9374875	3.9374875	2.1914565602	2.1914565602	4.3829131204	0.9636990949	0.0363009051	0.0426504898	10754	1601	6.874975	0
AT1G61740	8	100	0	5.875	0	100	2.875	6.875	1	7.875	3.9375	3.9375	2.191468254	2.191468254	4.3829365079	0.963699593	0.036300407	0.0426545648	10754	1602	6.875	0
AT5G26340	8	100	0	5.875	0	100	13	6.875	1	7.875	3.9375	3.9375	2.191468254	2.191468254	4.3829365079	0.963699593	0.036300407	0.042659226	10754	1603	6.875	0
AT1G04390	7	97.958571429	2.04	6.2857142857	4.7614285714	95.237142857	7.4285714286	7.1573959184	1.1282285714	8.2856244898	4.1428122449	4.1428122449	2.1936100859	2.1936100859	4.3872201718	0.9637906953	0.0362093047	0.0425568157	10754	1604	6.3439236513	0
AT1G69720	9	100	0	5.8888888889	0	100	13.111111111	6.8888888889	1	7.8888888889	3.9444444444	3.9444444444	2.1979655712	2.1979655712	4.3959311424	0.9639752174	0.0360247826	0.0423445745	10754	1605	6.8888888889	0
AT1G64600	3	85.64	14.356666667	10.333333333	0	100	16.666666667	9.8494666667	2.4835222222	12.332988889	6.1664944444	6.1664944444	2.1996751172	2.1996751172	4.3993502344	0.9640473739	0.0359526261	0.0422643792	10754	1606	3.9659265291	0
AT4G18670	5	95	5	7	0	100	15.8	7.65	1.35	9	4.5	4.5	2.205	2.205	4.41	0.9642711589	0.0357288411	0.0420058989	10754	1607	5.6666666667	0
AT5G63480	5	82.142	17.852	12.4	19.866	80.13	9	11.185608	3.213648	14.399256	7.199628	7.199628	2.2067857618	2.2067857618	4.4135715235	0.964345881	0.035654119	0.0419226323	10754	1608	3.4806574958	0
AT1G69530	11	100	0	5.9090909091	0	100	8.0909090909	6.9090909091	1	7.9090909091	3.9545454545	3.9545454545	2.2074190178	2.2074190178	4.4148380355	0.9643723393	0.0356276607	0.0418961032	10754	1609	6.9090909091	0
AT4G12770	3	93.333333333	0	6.3333333333	0	100	4	6.9111111111	1	7.9111111111	3.9555555556	3.9555555556	2.2083645443	2.2083645443	4.4167290886	0.9644118063	0.0355881937	0.0418542689	10754	1610	6.9111111111	0
AT1G73130	2	79.44	20.555	14.5	0	100	5.5	12.5188	3.980475	16.499275	8.2496375	8.2496375	2.2092787048	2.2092787048	4.4185574097	0.9644499206	0.0355500794	0.0418140166	10754	1611	3.145051784	0
AT5G45440	18	18.444444444	81.152777778	12.944444444	0.6827777778	99.316111111	31.555555556	3.3875308642	11.504776235	14.892307099	7.4461535494	7.4461535494	2.2122049984	2.2122049984	4.4244099968	0.9645716404	0.0354283596	0.0416754079	10754	1612	0.2944456107	1
AT2G16365	11	94.735454545	5.2627272727	7.0909090909	3.03	96.969090909	4.1818181818	7.7176049587	1.3731752066	9.0907801653	4.5453900826	4.5453900826	2.2138797852	2.2138797852	4.4277595704	0.9646411073	0.0353588927	0.0415982422	10754	1613	5.6202623828	0
AT2G20980	8	83.21375	16.77875	11.75	3.645	96.35375	8.875	10.777615625	2.971503125	13.74911875	6.874559375	6.874559375	2.2159744734	2.2159744734	4.4319489467	0.9647277903	0.0352722097	0.0415008034	10754	1614	3.6269911798	0
AT3G59890	19	98.07	1.9294736842	6.3157894737	11.512222222	88.487222222	4.8888888889	7.1938947368	1.1218614958	8.3157562327	4.1578781163	4.1578781163	2.2168511587	2.2168511587	4.4337023174	0.9647640036	0.0352359964	0.0414627317	10754	1615	6.4124624684	0
AT1G29800	18	100	0	5.9444444444	7.6923076923	92.307692308	2.2307692308	6.9444444444	1	7.9444444444	3.9722222222	3.9722222222	2.223970474	2.223970474	4.4479409479	0.9650566451	0.0349433549	0.0411228757	10754	1616	6.9444444444	0
AT1G06660	1	88.88	11.11	9	62.5	37.5	8	8.9992	1.9999	10.9991	5.49955	5.49955	2.2270095049	2.2270095049	4.4540190097	0.9651807902	0.0348192098	0.040981261	10754	1617	4.4998249912	0
AT1G09000	1	88.88	11.11	9	0	100	5	8.9992	1.9999	10.9991	5.49955	5.49955	2.2270095049	2.2270095049	4.4540190097	0.9651807902	0.0348192098	0.0409857467	10754	1618	4.4998249912	0
AT1G22510	1	88.88	11.11	9	0	100	7	8.9992	1.9999	10.9991	5.49955	5.49955	2.2270095049	2.2270095049	4.4540190097	0.9651807902	0.0348192098	0.0409902334	10754	1619	4.4998249912	0
AT1G62150	1	88.88	11.11	9	0	100	11	8.9992	1.9999	10.9991	5.49955	5.49955	2.2270095049	2.2270095049	4.4540190097	0.9651807902	0.0348192098	0.040994721	10754	1620	4.4998249912	0
AT1G63900	1	88.88	11.11	9	0	100	5	8.9992	1.9999	10.9991	5.49955	5.49955	2.2270095049	2.2270095049	4.4540190097	0.9651807902	0.0348192098	0.0409992097	10754	1621	4.4998249912	0
AT1G66345	1	88.88	11.11	9	16.66	83.33	6	8.9992	1.9999	10.9991	5.49955	5.49955	2.2270095049	2.2270095049	4.4540190097	0.9651807902	0.0348192098	0.0410036993	10754	1622	4.4998249912	0
AT1G77990	1	88.88	11.11	9	0	100	22	8.9992	1.9999	10.9991	5.49955	5.49955	2.2270095049	2.2270095049	4.4540190097	0.9651807902	0.0348192098	0.0410081899	10754	1623	4.4998249912	0
AT2G16400	1	88.88	11.11	9	0	100	20	8.9992	1.9999	10.9991	5.49955	5.49955	2.2270095049	2.2270095049	4.4540190097	0.9651807902	0.0348192098	0.0410126815	10754	1624	4.4998249912	0
AT2G22450	1	88.88	11.11	9	10	90	10	8.9992	1.9999	10.9991	5.49955	5.49955	2.2270095049	2.2270095049	4.4540190097	0.9651807902	0.0348192098	0.0410171741	10754	1625	4.4998249912	0
AT2G27460	1	88.88	11.11	9	0	100	6	8.9992	1.9999	10.9991	5.49955	5.49955	2.2270095049	2.2270095049	4.4540190097	0.9651807902	0.0348192098	0.0410216676	10754	1626	4.4998249912	0
AT2G38630	1	88.88	11.11	9	0	100	4	8.9992	1.9999	10.9991	5.49955	5.49955	2.2270095049	2.2270095049	4.4540190097	0.9651807902	0.0348192098	0.0410261622	10754	1627	4.4998249912	0
AT3G07740	1	88.88	11.11	9	25	75	4	8.9992	1.9999	10.9991	5.49955	5.49955	2.2270095049	2.2270095049	4.4540190097	0.9651807902	0.0348192098	0.0410306577	10754	1628	4.4998249912	0
AT3G08880	1	88.88	11.11	9	0	100	3	8.9992	1.9999	10.9991	5.49955	5.49955	2.2270095049	2.2270095049	4.4540190097	0.9651807902	0.0348192098	0.0410351542	10754	1629	4.4998249912	0
AT3G19840	1	88.88	11.11	9	28.57	71.42	7	8.9992	1.9999	10.9991	5.49955	5.49955	2.2270095049	2.2270095049	4.4540190097	0.9651807902	0.0348192098	0.0410396517	10754	1630	4.4998249912	0
AT3G45100	2	88.88	11.11	9	0	100	5	8.9992	1.9999	10.9991	5.49955	5.49955	2.2270095049	2.2270095049	4.4540190097	0.9651807902	0.0348192098	0.0410441502	10754	1631	4.4998249912	0
AT3G59870	1	88.88	11.11	9	0	100	7	8.9992	1.9999	10.9991	5.49955	5.49955	2.2270095049	2.2270095049	4.4540190097	0.9651807902	0.0348192098	0.0410486496	10754	1632	4.4998249912	0
AT4G15830	1	88.88	11.11	9	21.05	78.94	19	8.9992	1.9999	10.9991	5.49955	5.49955	2.2270095049	2.2270095049	4.4540190097	0.9651807902	0.0348192098	0.0410531501	10754	1633	4.4998249912	0
AT4G21660	1	88.88	11.11	9	0	100	8	8.9992	1.9999	10.9991	5.49955	5.49955	2.2270095049	2.2270095049	4.4540190097	0.9651807902	0.0348192098	0.0410576515	10754	1634	4.4998249912	0
AT5G04130	1	88.88	11.11	9	0	100	6	8.9992	1.9999	10.9991	5.49955	5.49955	2.2270095049	2.2270095049	4.4540190097	0.9651807902	0.0348192098	0.041062154	10754	1635	4.4998249912	0
AT5G04900	1	88.88	11.11	9	18.75	81.25	16	8.9992	1.9999	10.9991	5.49955	5.49955	2.2270095049	2.2270095049	4.4540190097	0.9651807902	0.0348192098	0.0410666574	10754	1636	4.4998249912	0
AT5G10270	1	88.88	11.11	9	0	100	15	8.9992	1.9999	10.9991	5.49955	5.49955	2.2270095049	2.2270095049	4.4540190097	0.9651807902	0.0348192098	0.0410711618	10754	1637	4.4998249912	0
AT5G40460	1	88.88	11.11	9	0	100	6	8.9992	1.9999	10.9991	5.49955	5.49955	2.2270095049	2.2270095049	4.4540190097	0.9651807902	0.0348192098	0.0410756672	10754	1638	4.4998249912	0
AT5G41110	1	88.88	11.11	9	0	100	11	8.9992	1.9999	10.9991	5.49955	5.49955	2.2270095049	2.2270095049	4.4540190097	0.9651807902	0.0348192098	0.0410801736	10754	1639	4.4998249912	0
AT5G50260	1	88.88	11.11	9	0	75	4	8.9992	1.9999	10.9991	5.49955	5.49955	2.2270095049	2.2270095049	4.4540190097	0.9651807902	0.0348192098	0.0410846809	10754	1640	4.4998249912	0
AT5G56290	1	88.88	11.11	9	0	100	10	8.9992	1.9999	10.9991	5.49955	5.49955	2.2270095049	2.2270095049	4.4540190097	0.9651807902	0.0348192098	0.0410891893	10754	1641	4.4998249912	0
AT5G10690	2	88.885	11.11	9	6.815	93.18	11.5	8.99965	1.9999	10.99955	5.499775	5.499775	2.2272047521	2.2272047521	4.4544095043	0.9651887503	0.0348112497	0.0410843041	10754	1642	4.5000500025	0
AT2G42330	3	89.77	10.226666667	8.6666666667	0	100	2.3333333333	8.7800666667	1.8863111111	10.666377778	5.3331888889	5.3331888889	2.2277415375	2.2277415375	4.4554830749	0.9652106249	0.0347893751	0.0410629941	10754	1643	4.6546227793	0
AT5G19300	5	84.238	15.756	11.2	22.484	77.512	13	10.434656	2.764672	13.199328	6.599664	6.599664	2.2284715767	2.2284715767	4.4569431535	0.9652403518	0.0347596482	0.0410324102	10754	1644	3.7742835316	0
AT1G01640	3	95.236666667	4.76	7	0	100	11.333333333	7.6665666667	1.3332	8.9997666667	4.4998833333	4.4998833333	2.2284762939	2.2284762939	4.4569525878	0.9652405438	0.0347594562	0.0410366881	10754	1645	5.75050005	0
AT4G38440	3	95.236666667	4.76	7	8.3333333333	91.666666667	2.3333333333	7.6665666667	1.3332	8.9997666667	4.4998833333	4.4998833333	2.2284762939	2.2284762939	4.4569525878	0.9652405438	0.0347594562	0.0410411937	10754	1646	5.75050005	0
AT4G09140	8	91.33875	8.66	8.125	0	100	4.5	8.4212734375	1.703625	10.124898438	5.0624492188	5.0624492188	2.2285063306	2.2285063306	4.4570126613	0.9652417663	0.0347582337	0.0410442567	10754	1647	4.9431497175	0
AT1G10570	2	91.665	0	6.5	16.665	83.33	4.5	6.958225	1	7.958225	3.9791125	3.9791125	2.2304248215	2.2304248215	4.4608496431	0.9653197565	0.0346802435	0.0409566592	10754	1648	6.958225	0
AT3G24740	2	91.665	0	6.5	0	100	12	6.958225	1	7.958225	3.9791125	3.9791125	2.2304248215	2.2304248215	4.4608496431	0.9653197565	0.0346802435	0.0409611575	10754	1649	6.958225	0
AT2G23470	8	95.8325	4.16625	6.875	8.3333333333	91.666666667	6.6666666667	7.588484375	1.2864296875	8.8749140625	4.4374570313	4.4374570313	2.2375367809	2.2375367809	4.4750735618	0.9656072781	0.0343927219	0.040626025	10754	1650	5.8988722421	0
AT1G73560	1	72	28	25	40	60	35	19	8	27	13.5	13.5	2.2407407407	2.2407407407	4.4814814815	0.9657359923	0.0342640077	0.040478429	10754	1651	2.375	0
AT5G18570	2	86.665	13.33	10	14.285	85.71	15	9.6665	2.333	11.9995	5.99975	5.99975	2.2409359661	2.2409359661	4.4818719322	0.9657438188	0.0342561812	0.0404736291	10754	1652	4.1433776254	0
AT5G50650	3	94.443333333	0	6.3333333333	0	100	2	6.9814111111	1	7.9814111111	3.9907055556	3.9907055556	2.2412878113	2.2412878113	4.4825756225	0.9657579196	0.0342420804	0.0404614144	10754	1653	6.9814111111	0
AT1G24040	17	93.268823529	6.7282352941	7.5882352941	20.784117647	79.215294118	3.4117647059	8.0774577855	1.5105543253	9.5880121107	4.7940060554	4.7940060554	2.2488614197	2.2488614197	4.4977228395	0.9660599778	0.0339400222	0.0401089009	10754	1654	5.3473467656	0
AT3G54625	1	85.71	0	7	100	0	3	6.9997	1	7.9997	3.99985	3.99985	2.2498593754	2.2498593754	4.4997187507	0.9660995712	0.0339004288	0.0400665141	10754	1655	6.9997	0
AT1G01080	2	100	0	6	5.555	94.44	7.5	7	1	8	4	4	2.25	2.25	4.5	0.9661051465	0.0338948535	0.0400643279	10754	1656	7	0
AT1G01225	4	100	0	6	0	100	5.25	7	1	8	4	4	2.25	2.25	4.5	0.9661051465	0.0338948535	0.040068732	10754	1657	7	0
AT1G02000	2	100	0	6	0	100	8	7	1	8	4	4	2.25	2.25	4.5	0.9661051465	0.0338948535	0.0400731371	10754	1658	7	0
AT1G03400	1	100	0	6	0	100	3	7	1	8	4	4	2.25	2.25	4.5	0.9661051465	0.0338948535	0.0400775431	10754	1659	7	0
AT1G03520	1	100	0	6	0	100	1	7	1	8	4	4	2.25	2.25	4.5	0.9661051465	0.0338948535	0.0400819502	10754	1660	7	0
AT1G06150	2	100	0	6	25	75	2	7	1	8	4	4	2.25	2.25	4.5	0.9661051465	0.0338948535	0.0400863582	10754	1661	7	0
AT1G06460	1	100	0	6	7.14	92.85	14	7	1	8	4	4	2.25	2.25	4.5	0.9661051465	0.0338948535	0.0400907671	10754	1662	7	0
AT1G08590	1	100	0	6				7	1	8	4	4	2.25	2.25	4.5	0.9661051465	0.0338948535	0.0400951771	10754	1663	7	0
AT1G09520	1	100	0	6	0	100	12	7	1	8	4	4	2.25	2.25	4.5	0.9661051465	0.0338948535	0.040099588	10754	1664	7	0
AT1G10095	1	100	0	6	0	100	2	7	1	8	4	4	2.25	2.25	4.5	0.9661051465	0.0338948535	0.0401039999	10754	1665	7	0
AT1G10740	1	100	0	6	0	100	1	7	1	8	4	4	2.25	2.25	4.5	0.9661051465	0.0338948535	0.0401084127	10754	1666	7	0
AT1G10790	1	100	0	6	33.33	66.66	6	7	1	8	4	4	2.25	2.25	4.5	0.9661051465	0.0338948535	0.0401128265	10754	1667	7	0
AT1G11440	2	100	0	6	0	100	18	7	1	8	4	4	2.25	2.25	4.5	0.9661051465	0.0338948535	0.0401172413	10754	1668	7	0
AT1G11960	1	100	0	6	0	100	9	7	1	8	4	4	2.25	2.25	4.5	0.9661051465	0.0338948535	0.0401216571	10754	1669	7	0
AT1G14230	1	100	0	6	0	100	11	7	1	8	4	4	2.25	2.25	4.5	0.9661051465	0.0338948535	0.0401260738	10754	1670	7	0
AT1G15010	1	100	0	6	5.55	94.44	18	7	1	8	4	4	2.25	2.25	4.5	0.9661051465	0.0338948535	0.0401304916	10754	1671	7	0
AT1G15460	1	100	0	6	5.55	94.44	18	7	1	8	4	4	2.25	2.25	4.5	0.9661051465	0.0338948535	0.0401349102	10754	1672	7	0
AT1G16220	1	100	0	6	0	100	3	7	1	8	4	4	2.25	2.25	4.5	0.9661051465	0.0338948535	0.0401393299	10754	1673	7	0
AT1G16500	1	100	0	6				7	1	8	4	4	2.25	2.25	4.5	0.9661051465	0.0338948535	0.0401437505	10754	1674	7	0
AT1G17440	1	100	0	6	0	100	11	7	1	8	4	4	2.25	2.25	4.5	0.9661051465	0.0338948535	0.0401481721	10754	1675	7	0
AT1G19290	1	100	0	6				7	1	8	4	4	2.25	2.25	4.5	0.9661051465	0.0338948535	0.0401525947	10754	1676	7	0
AT1G19340	1	100	0	6	20	80	5	7	1	8	4	4	2.25	2.25	4.5	0.9661051465	0.0338948535	0.0401570183	10754	1677	7	0
AT1G19980	1	100	0	6				7	1	8	4	4	2.25	2.25	4.5	0.9661051465	0.0338948535	0.0401614428	10754	1678	7	0
AT1G24290	1	100	0	6	0	100	3	7	1	8	4	4	2.25	2.25	4.5	0.9661051465	0.0338948535	0.0401658683	10754	1679	7	0
AT1G26570	1	100	0	6				7	1	8	4	4	2.25	2.25	4.5	0.9661051465	0.0338948535	0.0401702948	10754	1680	7	0
AT1G27880	1	100	0	6				7	1	8	4	4	2.25	2.25	4.5	0.9661051465	0.0338948535	0.0401747222	10754	1681	7	0
AT1G28510	1	100	0	6	0	100	7	7	1	8	4	4	2.25	2.25	4.5	0.9661051465	0.0338948535	0.0401791507	10754	1682	7	0
AT1G29710	1	100	0	6	0	100	11	7	1	8	4	4	2.25	2.25	4.5	0.9661051465	0.0338948535	0.0401835801	10754	1683	7	0
AT1G30020	1	100	0	6	0	100	3	7	1	8	4	4	2.25	2.25	4.5	0.9661051465	0.0338948535	0.0401880105	10754	1684	7	0
AT1G30110	1	100	0	6	0	100	7	7	1	8	4	4	2.25	2.25	4.5	0.9661051465	0.0338948535	0.0401924418	10754	1685	7	0
AT1G30920	1	100	0	6				7	1	8	4	4	2.25	2.25	4.5	0.9661051465	0.0338948535	0.0401968742	10754	1686	7	0
AT1G32610	1	100	0	6	0	100	3	7	1	8	4	4	2.25	2.25	4.5	0.9661051465	0.0338948535	0.0402013075	10754	1687	7	0
AT1G35240	1	100	0	6	0	100	6	7	1	8	4	4	2.25	2.25	4.5	0.9661051465	0.0338948535	0.0402057418	10754	1688	7	0
AT1G35350	1	100	0	6	0	100	3	7	1	8	4	4	2.25	2.25	4.5	0.9661051465	0.0338948535	0.040210177	10754	1689	7	0
AT1G43770	2	100	0	6	0	100	8	7	1	8	4	4	2.25	2.25	4.5	0.9661051465	0.0338948535	0.0402146133	10754	1690	7	0
AT1G47290	1	100	0	6	25	75	4	7	1	8	4	4	2.25	2.25	4.5	0.9661051465	0.0338948535	0.0402190505	10754	1691	7	0
AT1G47400	2	100	0	6	0	100	3.5	7	1	8	4	4	2.25	2.25	4.5	0.9661051465	0.0338948535	0.0402234887	10754	1692	7	0
AT1G48550	1	100	0	6	0	100	5	7	1	8	4	4	2.25	2.25	4.5	0.9661051465	0.0338948535	0.0402279279	10754	1693	7	0
AT1G49040	2	100	0	6	0	100	4	7	1	8	4	4	2.25	2.25	4.5	0.9661051465	0.0338948535	0.0402323681	10754	1694	7	0
AT1G49920	1	100	0	6				7	1	8	4	4	2.25	2.25	4.5	0.9661051465	0.0338948535	0.0402368092	10754	1695	7	0
AT1G53710	1	100	0	6	0	100	1	7	1	8	4	4	2.25	2.25	4.5	0.9661051465	0.0338948535	0.0402412514	10754	1696	7	0
AT1G54710	3	100	0	6	12.3	87.693333333	7	7	1	8	4	4	2.25	2.25	4.5	0.9661051465	0.0338948535	0.0402456945	10754	1697	7	0
AT1G54920	1	100	0	6	0	100	1	7	1	8	4	4	2.25	2.25	4.5	0.9661051465	0.0338948535	0.0402501386	10754	1698	7	0
AT1G55650	1	100	0	6	0	100	7	7	1	8	4	4	2.25	2.25	4.5	0.9661051465	0.0338948535	0.0402545836	10754	1699	7	0
AT1G56345	1	100	0	6	50	50	2	7	1	8	4	4	2.25	2.25	4.5	0.9661051465	0.0338948535	0.0402590297	10754	1700	7	0
AT1G58807	1	100	0	6	25	75	4	7	1	8	4	4	2.25	2.25	4.5	0.9661051465	0.0338948535	0.0402634767	10754	1701	7	0
AT1G59640	2	100	0	6	0	100	5.5	7	1	8	4	4	2.25	2.25	4.5	0.9661051465	0.0338948535	0.0402679247	10754	1702	7	0
AT1G60860	1	100	0	6	0	100	6	7	1	8	4	4	2.25	2.25	4.5	0.9661051465	0.0338948535	0.0402723737	10754	1703	7	0
AT1G61180	3	100	0	6	0	100	1	7	1	8	4	4	2.25	2.25	4.5	0.9661051465	0.0338948535	0.0402768237	10754	1704	7	0
AT1G62520	1	100	0	6				7	1	8	4	4	2.25	2.25	4.5	0.9661051465	0.0338948535	0.0402812747	10754	1705	7	0
AT1G62910	1	100	0	6	0	100	4	7	1	8	4	4	2.25	2.25	4.5	0.9661051465	0.0338948535	0.0402857267	10754	1706	7	0
AT1G63010	4	100	0	6	7.14	92.855	9.5	7	1	8	4	4	2.25	2.25	4.5	0.9661051465	0.0338948535	0.0402901796	10754	1707	7	0
AT1G64960	1	100	0	6	0	100	13	7	1	8	4	4	2.25	2.25	4.5	0.9661051465	0.0338948535	0.0402946335	10754	1708	7	0
AT1G67300	1	100	0	6	11.11	88.88	9	7	1	8	4	4	2.25	2.25	4.5	0.9661051465	0.0338948535	0.0402990884	10754	1709	7	0
AT1G67560	1	100	0	6	0	100	8	7	1	8	4	4	2.25	2.25	4.5	0.9661051465	0.0338948535	0.0403035443	10754	1710	7	0
AT1G69290	5	100	0	6	16.666	83.332	1.8	7	1	8	4	4	2.25	2.25	4.5	0.9661051465	0.0338948535	0.0403080012	10754	1711	7	0
AT1G71110	1	100	0	6				7	1	8	4	4	2.25	2.25	4.5	0.9661051465	0.0338948535	0.0403124591	10754	1712	7	0
AT1G71696	2	100	0	6	0	100	5	7	1	8	4	4	2.25	2.25	4.5	0.9661051465	0.0338948535	0.0403169179	10754	1713	7	0
AT1G72320	2	100	0	6	0	100	4	7	1	8	4	4	2.25	2.25	4.5	0.9661051465	0.0338948535	0.0403213777	10754	1714	7	0
AT1G72390	2	100	0	6	5.555	94.44	6.5	7	1	8	4	4	2.25	2.25	4.5	0.9661051465	0.0338948535	0.0403258386	10754	1715	7	0
AT1G72410	3	100	0	6	12.5	87.5	6.6666666667	7	1	8	4	4	2.25	2.25	4.5	0.9661051465	0.0338948535	0.0403303004	10754	1716	7	0
AT1G72430	1	100	0	6	0	100	2	7	1	8	4	4	2.25	2.25	4.5	0.9661051465	0.0338948535	0.0403347632	10754	1717	7	0
AT1G73400	1	100	0	6	0	100	3	7	1	8	4	4	2.25	2.25	4.5	0.9661051465	0.0338948535	0.040339227	10754	1718	7	0
AT1G76380	2	100	0	6	0	100	4	7	1	8	4	4	2.25	2.25	4.5	0.9661051465	0.0338948535	0.0403436917	10754	1719	7	0
AT1G77290	1	100	0	6	0	100	2	7	1	8	4	4	2.25	2.25	4.5	0.9661051465	0.0338948535	0.0403481575	10754	1720	7	0
AT1G77640	1	100	0	6	0	100	19	7	1	8	4	4	2.25	2.25	4.5	0.9661051465	0.0338948535	0.0403526242	10754	1721	7	0
AT1G78810	1	100	0	6	0	100	7	7	1	8	4	4	2.25	2.25	4.5	0.9661051465	0.0338948535	0.040357092	10754	1722	7	0
AT1G79060	2	100	0	6	0	100	6	7	1	8	4	4	2.25	2.25	4.5	0.9661051465	0.0338948535	0.0403615607	10754	1723	7	0
AT1G79070	1	100	0	6	0	100	4	7	1	8	4	4	2.25	2.25	4.5	0.9661051465	0.0338948535	0.0403660304	10754	1724	7	0
AT1G79220	1	100	0	6	0	100	8	7	1	8	4	4	2.25	2.25	4.5	0.9661051465	0.0338948535	0.0403705011	10754	1725	7	0
AT1G79900	1	100	0	6	18.18	81.81	11	7	1	8	4	4	2.25	2.25	4.5	0.9661051465	0.0338948535	0.0403749728	10754	1726	7	0
AT1G80260	1	100	0	6	0	100	6	7	1	8	4	4	2.25	2.25	4.5	0.9661051465	0.0338948535	0.0403794455	10754	1727	7	0
AT2G01110	2	100	0	6	22.5	77.5	6.5	7	1	8	4	4	2.25	2.25	4.5	0.9661051465	0.0338948535	0.0403839192	10754	1728	7	0
AT2G01740	2	100	0	6	0	100	1	7	1	8	4	4	2.25	2.25	4.5	0.9661051465	0.0338948535	0.0403883939	10754	1729	7	0
AT2G02180	1	100	0	6	0	100	2	7	1	8	4	4	2.25	2.25	4.5	0.9661051465	0.0338948535	0.0403928695	10754	1730	7	0
AT2G02480	1	100	0	6				7	1	8	4	4	2.25	2.25	4.5	0.9661051465	0.0338948535	0.0403973462	10754	1731	7	0
AT2G03667	1	100	0	6	0	100	5	7	1	8	4	4	2.25	2.25	4.5	0.9661051465	0.0338948535	0.0404018239	10754	1732	7	0
AT2G18090	1	100	0	6	0	100	3	7	1	8	4	4	2.25	2.25	4.5	0.9661051465	0.0338948535	0.0404063025	10754	1733	7	0
AT2G18330	1	100	0	6	0	100	9	7	1	8	4	4	2.25	2.25	4.5	0.9661051465	0.0338948535	0.0404107821	10754	1734	7	0
AT2G18880	1	100	0	6	0	100	5	7	1	8	4	4	2.25	2.25	4.5	0.9661051465	0.0338948535	0.0404152628	10754	1735	7	0
AT2G19780	1	100	0	6	0	100	4	7	1	8	4	4	2.25	2.25	4.5	0.9661051465	0.0338948535	0.0404197444	10754	1736	7	0
AT2G23320	1	100	0	6	12.5	87.5	8	7	1	8	4	4	2.25	2.25	4.5	0.9661051465	0.0338948535	0.040424227	10754	1737	7	0
AT2G23390	1	100	0	6	0	100	7	7	1	8	4	4	2.25	2.25	4.5	0.9661051465	0.0338948535	0.0404287106	10754	1738	7	0
AT2G23520	1	100	0	6	0	100	7	7	1	8	4	4	2.25	2.25	4.5	0.9661051465	0.0338948535	0.0404331952	10754	1739	7	0
AT2G23990	2	100	0	6	65.38	34.61	13	7	1	8	4	4	2.25	2.25	4.5	0.9661051465	0.0338948535	0.0404376808	10754	1740	7	0
AT2G26510	1	100	0	6	0	100	2	7	1	8	4	4	2.25	2.25	4.5	0.9661051465	0.0338948535	0.0404421674	10754	1741	7	0
AT2G27210	2	100	0	6	7.14	92.855	5	7	1	8	4	4	2.25	2.25	4.5	0.9661051465	0.0338948535	0.040446655	10754	1742	7	0
AT2G28110	1	100	0	6	0	100	7	7	1	8	4	4	2.25	2.25	4.5	0.9661051465	0.0338948535	0.0404511436	10754	1743	7	0
AT2G28930	3	100	0	6	0	100	6.6666666667	7	1	8	4	4	2.25	2.25	4.5	0.9661051465	0.0338948535	0.0404556332	10754	1744	7	0
AT2G29970	1	100	0	6	0	100	7	7	1	8	4	4	2.25	2.25	4.5	0.9661051465	0.0338948535	0.0404601237	10754	1745	7	0
AT2G30362	1	100	0	6	0	100	2	7	1	8	4	4	2.25	2.25	4.5	0.9661051465	0.0338948535	0.0404646153	10754	1746	7	0
AT2G30910	4	100	0	6	0	100	5	7	1	8	4	4	2.25	2.25	4.5	0.9661051465	0.0338948535	0.0404691079	10754	1747	7	0
AT2G35720	1	100	0	6	0	100	15	7	1	8	4	4	2.25	2.25	4.5	0.9661051465	0.0338948535	0.0404736015	10754	1748	7	0
AT2G36360	2	100	0	6	0	100	1.5	7	1	8	4	4	2.25	2.25	4.5	0.9661051465	0.0338948535	0.040478096	10754	1749	7	0
AT2G37510	1	100	0	6	23.07	76.92	13	7	1	8	4	4	2.25	2.25	4.5	0.9661051465	0.0338948535	0.0404825916	10754	1750	7	0
AT2G37960	1	100	0	6	0	100	3	7	1	8	4	4	2.25	2.25	4.5	0.9661051465	0.0338948535	0.0404870882	10754	1751	7	0
AT2G39360	1	100	0	6	0	100	19	7	1	8	4	4	2.25	2.25	4.5	0.9661051465	0.0338948535	0.0404915857	10754	1752	7	0
AT2G39560	1	100	0	6	0	100	10	7	1	8	4	4	2.25	2.25	4.5	0.9661051465	0.0338948535	0.0404960843	10754	1753	7	0
AT2G40480	1	100	0	6	0	100	4	7	1	8	4	4	2.25	2.25	4.5	0.9661051465	0.0338948535	0.0405005839	10754	1754	7	0
AT2G42070	1	100	0	6	0	100	11	7	1	8	4	4	2.25	2.25	4.5	0.9661051465	0.0338948535	0.0405050844	10754	1755	7	0
AT2G42760	1	100	0	6	0	100	39	7	1	8	4	4	2.25	2.25	4.5	0.9661051465	0.0338948535	0.040509586	10754	1756	7	0
AT2G43900	1	100	0	6	0	100	18	7	1	8	4	4	2.25	2.25	4.5	0.9661051465	0.0338948535	0.0405140886	10754	1757	7	0
AT2G44700	1	100	0	6	0	100	4	7	1	8	4	4	2.25	2.25	4.5	0.9661051465	0.0338948535	0.0405185921	10754	1758	7	0
AT2G45340	1	100	0	6	0	100	1	7	1	8	4	4	2.25	2.25	4.5	0.9661051465	0.0338948535	0.0405230967	10754	1759	7	0
AT2G47310	1	100	0	6	0	100	6	7	1	8	4	4	2.25	2.25	4.5	0.9661051465	0.0338948535	0.0405276023	10754	1760	7	0
AT3G02130	1	100	0	6	0	100	18	7	1	8	4	4	2.25	2.25	4.5	0.9661051465	0.0338948535	0.0405321088	10754	1761	7	0
AT3G04485	1	100	0	6	0	100	3	7	1	8	4	4	2.25	2.25	4.5	0.9661051465	0.0338948535	0.0405366164	10754	1762	7	0
AT3G04650	1	100	0	6	8.33	91.66	12	7	1	8	4	4	2.25	2.25	4.5	0.9661051465	0.0338948535	0.040541125	10754	1763	7	0
AT3G06210	1	100	0	6	0	100	6	7	1	8	4	4	2.25	2.25	4.5	0.9661051465	0.0338948535	0.0405456346	10754	1764	7	0
AT3G07730	1	100	0	6	0	100	6	7	1	8	4	4	2.25	2.25	4.5	0.9661051465	0.0338948535	0.0405501452	10754	1765	7	0
AT3G07930	1	100	0	6				7	1	8	4	4	2.25	2.25	4.5	0.9661051465	0.0338948535	0.0405546567	10754	1766	7	0
AT3G11040	1	100	0	6	0	100	1	7	1	8	4	4	2.25	2.25	4.5	0.9661051465	0.0338948535	0.0405591693	10754	1767	7	0
AT3G11890	1	100	0	6	22.22	77.77	9	7	1	8	4	4	2.25	2.25	4.5	0.9661051465	0.0338948535	0.0405636829	10754	1768	7	0
AT3G12980	2	100	0	6				7	1	8	4	4	2.25	2.25	4.5	0.9661051465	0.0338948535	0.0405681975	10754	1769	7	0
AT3G13225	1	100	0	6	0	100	4	7	1	8	4	4	2.25	2.25	4.5	0.9661051465	0.0338948535	0.0405727131	10754	1770	7	0
AT3G14075	1	100	0	6	0	100	6	7	1	8	4	4	2.25	2.25	4.5	0.9661051465	0.0338948535	0.0405772297	10754	1771	7	0
AT3G14590	1	100	0	6	0	100	4	7	1	8	4	4	2.25	2.25	4.5	0.9661051465	0.0338948535	0.0405817474	10754	1772	7	0
AT3G15110	1	100	0	6	0	100	19	7	1	8	4	4	2.25	2.25	4.5	0.9661051465	0.0338948535	0.040586266	10754	1773	7	0
AT3G15890	1	100	0	6	0	100	3	7	1	8	4	4	2.25	2.25	4.5	0.9661051465	0.0338948535	0.0405907856	10754	1774	7	0
AT3G16560	1	100	0	6	66.66	33.33	3	7	1	8	4	4	2.25	2.25	4.5	0.9661051465	0.0338948535	0.0405953062	10754	1775	7	0
AT3G20083	1	100	0	6	0	100	3	7	1	8	4	4	2.25	2.25	4.5	0.9661051465	0.0338948535	0.0405998279	10754	1776	7	0
AT3G21230	2	100	0	6	0	100	9	7	1	8	4	4	2.25	2.25	4.5	0.9661051465	0.0338948535	0.0406043505	10754	1777	7	0
AT3G21250	8	100	0	6	0	100	2.1666666667	7	1	8	4	4	2.25	2.25	4.5	0.9661051465	0.0338948535	0.0406088742	10754	1778	7	0
AT3G22470	1	100	0	6	0	100	3	7	1	8	4	4	2.25	2.25	4.5	0.9661051465	0.0338948535	0.0406133989	10754	1779	7	0
AT3G22980	1	100	0	6	0	100	10	7	1	8	4	4	2.25	2.25	4.5	0.9661051465	0.0338948535	0.0406179245	10754	1780	7	0
AT3G23255	2	100	0	6	14.285	85.71	7	7	1	8	4	4	2.25	2.25	4.5	0.9661051465	0.0338948535	0.0406224512	10754	1781	7	0
AT3G23590	1	100	0	6	0	100	3	7	1	8	4	4	2.25	2.25	4.5	0.9661051465	0.0338948535	0.0406269789	10754	1782	7	0
AT3G23840	1	100	0	6	50	50	2	7	1	8	4	4	2.25	2.25	4.5	0.9661051465	0.0338948535	0.0406315076	10754	1783	7	0
AT3G24030	1	100	0	6	0	100	24	7	1	8	4	4	2.25	2.25	4.5	0.9661051465	0.0338948535	0.0406360373	10754	1784	7	0
AT3G24890	2	100	0	6	0	100	1	7	1	8	4	4	2.25	2.25	4.5	0.9661051465	0.0338948535	0.040640568	10754	1785	7	0
AT3G25700	1	100	0	6	0	100	7	7	1	8	4	4	2.25	2.25	4.5	0.9661051465	0.0338948535	0.0406450998	10754	1786	7	0
AT3G27710	2	100	0	6	0	100	2.5	7	1	8	4	4	2.25	2.25	4.5	0.9661051465	0.0338948535	0.0406496325	10754	1787	7	0
AT3G27925	1	100	0	6	8.33	91.66	12	7	1	8	4	4	2.25	2.25	4.5	0.9661051465	0.0338948535	0.0406541663	10754	1788	7	0
AT3G28345	1	100	0	6	0	100	3	7	1	8	4	4	2.25	2.25	4.5	0.9661051465	0.0338948535	0.040658701	10754	1789	7	0
AT3G46830	1	100	0	6				7	1	8	4	4	2.25	2.25	4.5	0.9661051465	0.0338948535	0.0406632368	10754	1790	7	0
AT3G46930	1	100	0	6	0	100	7	7	1	8	4	4	2.25	2.25	4.5	0.9661051465	0.0338948535	0.0406677736	10754	1791	7	0
AT3G48209	1	100	0	6	20	80	15	7	1	8	4	4	2.25	2.25	4.5	0.9661051465	0.0338948535	0.0406723114	10754	1792	7	0
AT3G50770	2	100	0	6	0	100	5	7	1	8	4	4	2.25	2.25	4.5	0.9661051465	0.0338948535	0.0406768502	10754	1793	7	0
AT3G53930	1	100	0	6				7	1	8	4	4	2.25	2.25	4.5	0.9661051465	0.0338948535	0.04068139	10754	1794	7	0
AT3G54380	3	100	0	6	0	100	5.6666666667	7	1	8	4	4	2.25	2.25	4.5	0.9661051465	0.0338948535	0.0406859309	10754	1795	7	0
AT3G57580	1	100	0	6	0	100	5	7	1	8	4	4	2.25	2.25	4.5	0.9661051465	0.0338948535	0.0406904727	10754	1796	7	0
AT3G57630	1	100	0	6				7	1	8	4	4	2.25	2.25	4.5	0.9661051465	0.0338948535	0.0406950156	10754	1797	7	0
AT3G61320	1	100	0	6	0	100	7	7	1	8	4	4	2.25	2.25	4.5	0.9661051465	0.0338948535	0.0406995595	10754	1798	7	0
AT3G61990	2	100	0	6	0	100	10	7	1	8	4	4	2.25	2.25	4.5	0.9661051465	0.0338948535	0.0407041044	10754	1799	7	0
AT3G62430	1	100	0	6	100	0	3	7	1	8	4	4	2.25	2.25	4.5	0.9661051465	0.0338948535	0.0407086503	10754	1800	7	0
AT3G63450	1	100	0	6	0	100	3	7	1	8	4	4	2.25	2.25	4.5	0.9661051465	0.0338948535	0.0407131972	10754	1801	7	0
AT4G00020	1	100	0	6	0	100	9	7	1	8	4	4	2.25	2.25	4.5	0.9661051465	0.0338948535	0.0407177452	10754	1802	7	0
AT4G00200	4	100	0	6	0	100	5	7	1	8	4	4	2.25	2.25	4.5	0.9661051465	0.0338948535	0.0407222941	10754	1803	7	0
AT4G00850	1	100	0	6	20	80	5	7	1	8	4	4	2.25	2.25	4.5	0.9661051465	0.0338948535	0.0407268441	10754	1804	7	0
AT4G03935	1	100	0	6	0	100	2	7	1	8	4	4	2.25	2.25	4.5	0.9661051465	0.0338948535	0.0407313951	10754	1805	7	0
AT4G11830	1	100	0	6	50	50	2	7	1	8	4	4	2.25	2.25	4.5	0.9661051465	0.0338948535	0.0407359471	10754	1806	7	0
AT4G12010	2	100	0	6	22.5	77.5	4.5	7	1	8	4	4	2.25	2.25	4.5	0.9661051465	0.0338948535	0.0407405001	10754	1807	7	0
AT4G12680	1	100	0	6	0	100	2	7	1	8	4	4	2.25	2.25	4.5	0.9661051465	0.0338948535	0.0407450542	10754	1808	7	0
AT4G13120	1	100	0	6	0	100	5	7	1	8	4	4	2.25	2.25	4.5	0.9661051465	0.0338948535	0.0407496093	10754	1809	7	0
AT4G14590	1	100	0	6				7	1	8	4	4	2.25	2.25	4.5	0.9661051465	0.0338948535	0.0407541653	10754	1810	7	0
AT4G14723	2	100	0	6	7.415	92.575	13.5	7	1	8	4	4	2.25	2.25	4.5	0.9661051465	0.0338948535	0.0407587224	10754	1811	7	0
AT4G14830	1	100	0	6	14.28	85.71	7	7	1	8	4	4	2.25	2.25	4.5	0.9661051465	0.0338948535	0.0407632806	10754	1812	7	0
AT4G15610	1	100	0	6	0	100	1	7	1	8	4	4	2.25	2.25	4.5	0.9661051465	0.0338948535	0.0407678397	10754	1813	7	0
AT4G16280	1	100	0	6	100	0	1	7	1	8	4	4	2.25	2.25	4.5	0.9661051465	0.0338948535	0.0407723999	10754	1814	7	0
AT4G17340	1	100	0	6	0	100	7	7	1	8	4	4	2.25	2.25	4.5	0.9661051465	0.0338948535	0.040776961	10754	1815	7	0
AT4G18600	1	100	0	6	0	100	6	7	1	8	4	4	2.25	2.25	4.5	0.9661051465	0.0338948535	0.0407815232	10754	1816	7	0
AT4G19890	1	100	0	6	0	100	4	7	1	8	4	4	2.25	2.25	4.5	0.9661051465	0.0338948535	0.0407860865	10754	1817	7	0
AT4G20060	3	100	0	6	0	100	2.6666666667	7	1	8	4	4	2.25	2.25	4.5	0.9661051465	0.0338948535	0.0407906507	10754	1818	7	0
AT4G20270	1	100	0	6	0	100	21	7	1	8	4	4	2.25	2.25	4.5	0.9661051465	0.0338948535	0.040795216	10754	1819	7	0
AT4G21060	1	100	0	6				7	1	8	4	4	2.25	2.25	4.5	0.9661051465	0.0338948535	0.0407997823	10754	1820	7	0
AT4G21510	1	100	0	6	7.69	92.3	13	7	1	8	4	4	2.25	2.25	4.5	0.9661051465	0.0338948535	0.0408043496	10754	1821	7	0
AT4G24810	1	100	0	6	14.28	85.71	7	7	1	8	4	4	2.25	2.25	4.5	0.9661051465	0.0338948535	0.0408089179	10754	1822	7	0
AT4G25620	1	100	0	6	11.11	88.88	9	7	1	8	4	4	2.25	2.25	4.5	0.9661051465	0.0338948535	0.0408134873	10754	1823	7	0
AT4G27410	1	100	0	6	0	100	11	7	1	8	4	4	2.25	2.25	4.5	0.9661051465	0.0338948535	0.0408180576	10754	1824	7	0
AT4G30410	1	100	0	6	0	100	5	7	1	8	4	4	2.25	2.25	4.5	0.9661051465	0.0338948535	0.0408226291	10754	1825	7	0
AT4G30860	3	100	0	6	0	100	3.3333333333	7	1	8	4	4	2.25	2.25	4.5	0.9661051465	0.0338948535	0.0408272015	10754	1826	7	0
AT4G31400	1	100	0	6	33.33	66.66	3	7	1	8	4	4	2.25	2.25	4.5	0.9661051465	0.0338948535	0.0408317749	10754	1827	7	0
AT4G33905	1	100	0	6	16.66	83.33	6	7	1	8	4	4	2.25	2.25	4.5	0.9661051465	0.0338948535	0.0408363494	10754	1828	7	0
AT4G34390	1	100	0	6	0	100	1	7	1	8	4	4	2.25	2.25	4.5	0.9661051465	0.0338948535	0.0408409249	10754	1829	7	0
AT4G34410	1	100	0	6	2.94	97.05	34	7	1	8	4	4	2.25	2.25	4.5	0.9661051465	0.0338948535	0.0408455014	10754	1830	7	0
AT4G35730	2	100	0	6	0	100	2	7	1	8	4	4	2.25	2.25	4.5	0.9661051465	0.0338948535	0.040850079	10754	1831	7	0
AT4G35790	1	100	0	6	0	100	2	7	1	8	4	4	2.25	2.25	4.5	0.9661051465	0.0338948535	0.0408546576	10754	1832	7	0
AT4G36052	2	100	0	6	0	100	1	7	1	8	4	4	2.25	2.25	4.5	0.9661051465	0.0338948535	0.0408592372	10754	1833	7	0
AT4G36400	1	100	0	6	0	100	3	7	1	8	4	4	2.25	2.25	4.5	0.9661051465	0.0338948535	0.0408638178	10754	1834	7	0
AT4G37380	1	100	0	6	0	100	4	7	1	8	4	4	2.25	2.25	4.5	0.9661051465	0.0338948535	0.0408683995	10754	1835	7	0
AT4G37670	1	100	0	6	0	100	4	7	1	8	4	4	2.25	2.25	4.5	0.9661051465	0.0338948535	0.0408729821	10754	1836	7	0
AT4G37700	1	100	0	6	0	100	9	7	1	8	4	4	2.25	2.25	4.5	0.9661051465	0.0338948535	0.0408775659	10754	1837	7	0
AT4G38160	3	100	0	6	17.26	82.736666667	5.3333333333	7	1	8	4	4	2.25	2.25	4.5	0.9661051465	0.0338948535	0.0408821506	10754	1838	7	0
AT5G01390	2	100	0	6	24.705	72.35	11	7	1	8	4	4	2.25	2.25	4.5	0.9661051465	0.0338948535	0.0408867364	10754	1839	7	0
AT5G01620	2	100	0	6	0	100	4	7	1	8	4	4	2.25	2.25	4.5	0.9661051465	0.0338948535	0.0408913232	10754	1840	7	0
AT5G01920	2	100	0	6	0	100	10	7	1	8	4	4	2.25	2.25	4.5	0.9661051465	0.0338948535	0.040895911	10754	1841	7	0
AT5G05435	1	100	0	6	0	100	9	7	1	8	4	4	2.25	2.25	4.5	0.9661051465	0.0338948535	0.0409004999	10754	1842	7	0
AT5G05930	2	100	0	6	0	100	3	7	1	8	4	4	2.25	2.25	4.5	0.9661051465	0.0338948535	0.0409050898	10754	1843	7	0
AT5G06220	1	100	0	6	0	100	2	7	1	8	4	4	2.25	2.25	4.5	0.9661051465	0.0338948535	0.0409096807	10754	1844	7	0
AT5G06265	2	100	0	6	0	100	3	7	1	8	4	4	2.25	2.25	4.5	0.9661051465	0.0338948535	0.0409142726	10754	1845	7	0
AT5G06770	1	100	0	6	0	100	9	7	1	8	4	4	2.25	2.25	4.5	0.9661051465	0.0338948535	0.0409188656	10754	1846	7	0
AT5G07070	4	100	0	6	0	100	3.5	7	1	8	4	4	2.25	2.25	4.5	0.9661051465	0.0338948535	0.0409234596	10754	1847	7	0
AT5G08470	1	100	0	6	50	50	4	7	1	8	4	4	2.25	2.25	4.5	0.9661051465	0.0338948535	0.0409280547	10754	1848	7	0
AT5G09410	1	100	0	6	0	100	2	7	1	8	4	4	2.25	2.25	4.5	0.9661051465	0.0338948535	0.0409326507	10754	1849	7	0
AT5G09672	2	100	0	6	0	100	2.5	7	1	8	4	4	2.25	2.25	4.5	0.9661051465	0.0338948535	0.0409372478	10754	1850	7	0
AT5G09870	1	100	0	6	0	100	8	7	1	8	4	4	2.25	2.25	4.5	0.9661051465	0.0338948535	0.040941846	10754	1851	7	0
AT5G10370	1	100	0	6	0	100	7	7	1	8	4	4	2.25	2.25	4.5	0.9661051465	0.0338948535	0.0409464452	10754	1852	7	0
AT5G10470	1	100	0	6	0	100	4	7	1	8	4	4	2.25	2.25	4.5	0.9661051465	0.0338948535	0.0409510454	10754	1853	7	0
AT5G13110	1	100	0	6	0	100	3	7	1	8	4	4	2.25	2.25	4.5	0.9661051465	0.0338948535	0.0409556466	10754	1854	7	0
AT5G13950	1	100	0	6	0	100	2	7	1	8	4	4	2.25	2.25	4.5	0.9661051465	0.0338948535	0.0409602489	10754	1855	7	0
AT5G15680	1	100	0	6	0	100	13	7	1	8	4	4	2.25	2.25	4.5	0.9661051465	0.0338948535	0.0409648522	10754	1856	7	0
AT5G17850	1	100	0	6	0	100	3	7	1	8	4	4	2.25	2.25	4.5	0.9661051465	0.0338948535	0.0409694565	10754	1857	7	0
AT5G18525	1	100	0	6	0	100	2	7	1	8	4	4	2.25	2.25	4.5	0.9661051465	0.0338948535	0.0409740619	10754	1858	7	0
AT5G18960	1	100	0	6	0	100	7	7	1	8	4	4	2.25	2.25	4.5	0.9661051465	0.0338948535	0.0409786683	10754	1859	7	0
AT5G22360	1	100	0	6	0	100	17	7	1	8	4	4	2.25	2.25	4.5	0.9661051465	0.0338948535	0.0409832758	10754	1860	7	0
AT5G23380	2	100	0	6	31.25	68.75	6	7	1	8	4	4	2.25	2.25	4.5	0.9661051465	0.0338948535	0.0409878843	10754	1861	7	0
AT5G24340	1	100	0	6	0	100	2	7	1	8	4	4	2.25	2.25	4.5	0.9661051465	0.0338948535	0.0409924938	10754	1862	7	0
AT5G26720	3	100	0	6	0	100	3.6666666667	7	1	8	4	4	2.25	2.25	4.5	0.9661051465	0.0338948535	0.0409971044	10754	1863	7	0
AT5G27550	1	100	0	6	13.33	86.66	15	7	1	8	4	4	2.25	2.25	4.5	0.9661051465	0.0338948535	0.041001716	10754	1864	7	0
AT5G27660	2	100	0	6	0	100	6.5	7	1	8	4	4	2.25	2.25	4.5	0.9661051465	0.0338948535	0.0410063286	10754	1865	7	0
AT5G35420	1	100	0	6	0	100	2	7	1	8	4	4	2.25	2.25	4.5	0.9661051465	0.0338948535	0.0410109423	10754	1866	7	0
AT5G35753	1	100	0	6				7	1	8	4	4	2.25	2.25	4.5	0.9661051465	0.0338948535	0.041015557	10754	1867	7	0
AT5G38690	2	100	0	6	5.555	94.44	7	7	1	8	4	4	2.25	2.25	4.5	0.9661051465	0.0338948535	0.0410201727	10754	1868	7	0
AT5G40240	1	100	0	6				7	1	8	4	4	2.25	2.25	4.5	0.9661051465	0.0338948535	0.0410247895	10754	1869	7	0
AT5G40450	1	100	0	6	0	100	10	7	1	8	4	4	2.25	2.25	4.5	0.9661051465	0.0338948535	0.0410294073	10754	1870	7	0
AT5G41100	3	100	0	6	0	100	3	7	1	8	4	4	2.25	2.25	4.5	0.9661051465	0.0338948535	0.0410340262	10754	1871	7	0
AT5G41850	1	100	0	6	25	75	4	7	1	8	4	4	2.25	2.25	4.5	0.9661051465	0.0338948535	0.0410386461	10754	1872	7	0
AT5G41860	1	100	0	6	9.09	90.9	11	7	1	8	4	4	2.25	2.25	4.5	0.9661051465	0.0338948535	0.0410432671	10754	1873	7	0
AT5G46910	1	100	0	6	0	100	7	7	1	8	4	4	2.25	2.25	4.5	0.9661051465	0.0338948535	0.0410478891	10754	1874	7	0
AT5G50400	1	100	0	6	0	100	4	7	1	8	4	4	2.25	2.25	4.5	0.9661051465	0.0338948535	0.0410525121	10754	1875	7	0
AT5G52220	1	100	0	6	0	100	3	7	1	8	4	4	2.25	2.25	4.5	0.9661051465	0.0338948535	0.0410571362	10754	1876	7	0
AT5G53800	1	100	0	6	0	100	22	7	1	8	4	4	2.25	2.25	4.5	0.9661051465	0.0338948535	0.0410617613	10754	1877	7	0
AT5G54830	1	100	0	6	15.38	84.61	13	7	1	8	4	4	2.25	2.25	4.5	0.9661051465	0.0338948535	0.0410663874	10754	1878	7	0
AT5G54840	1	100	0	6				7	1	8	4	4	2.25	2.25	4.5	0.9661051465	0.0338948535	0.0410710146	10754	1879	7	0
AT5G55390	1	100	0	6	0	100	12	7	1	8	4	4	2.25	2.25	4.5	0.9661051465	0.0338948535	0.0410756429	10754	1880	7	0
AT5G56240	3	100	0	6	0	100	3	7	1	8	4	4	2.25	2.25	4.5	0.9661051465	0.0338948535	0.0410802722	10754	1881	7	0
AT5G57250	1	100	0	6	0	100	3	7	1	8	4	4	2.25	2.25	4.5	0.9661051465	0.0338948535	0.0410849025	10754	1882	7	0
AT5G58340	1	100	0	6	0	100	9	7	1	8	4	4	2.25	2.25	4.5	0.9661051465	0.0338948535	0.0410895339	10754	1883	7	0
AT5G60580	1	100	0	6				7	1	8	4	4	2.25	2.25	4.5	0.9661051465	0.0338948535	0.0410941663	10754	1884	7	0
AT5G61640	1	100	0	6	0	100	11	7	1	8	4	4	2.25	2.25	4.5	0.9661051465	0.0338948535	0.0410987997	10754	1885	7	0
AT5G61690	3	100	0	6	16.98	83.013333333	6	7	1	8	4	4	2.25	2.25	4.5	0.9661051465	0.0338948535	0.0411034342	10754	1886	7	0
AT5G61890	1	100	0	6	0	100	1	7	1	8	4	4	2.25	2.25	4.5	0.9661051465	0.0338948535	0.0411080698	10754	1887	7	0
AT5G63040	1	100	0	6	25	75	4	7	1	8	4	4	2.25	2.25	4.5	0.9661051465	0.0338948535	0.0411127064	10754	1888	7	0
AT5G63770	1	100	0	6				7	1	8	4	4	2.25	2.25	4.5	0.9661051465	0.0338948535	0.041117344	10754	1889	7	0
AT5G64685	1	100	0	6	25	75	4	7	1	8	4	4	2.25	2.25	4.5	0.9661051465	0.0338948535	0.0411219827	10754	1890	7	0
AT5G64860	1	100	0	6	0	100	9	7	1	8	4	4	2.25	2.25	4.5	0.9661051465	0.0338948535	0.0411266225	10754	1891	7	0
AT1G52696	1	0	100	6	0	100	6	1	7	8	4	4	2.25	2.25	4.5	0.9661051465	0.0338948535	0.0411312632	10754	1892	0.1428571429	1
AT5G19270	1	0	100	6	100	0	2	1	7	8	4	4	2.25	2.25	4.5	0.9661051465	0.0338948535	0.0411359051	10754	1893	0.1428571429	1
ATMG00580	1	0	100	6	33.33	66.66	6	1	7	8	4	4	2.25	2.25	4.5	0.9661051465	0.0338948535	0.0411405479	10754	1894	0.1428571429	1
AT1G78580	2	85.71	14.28	10.5	100	0	3	9.99955	2.4994	12.49895	6.249475	6.249475	2.2502790243	2.2502790243	4.5005580487	0.9661162061	0.0338837939	0.0411317666	10754	1895	4.0007801872	0
AT1G35660	8	90.44875	9.5475	8.5	1.69625	98.30125	7.125	8.68814375	1.8115375	10.49968125	5.249840625	5.249840625	2.251864242	2.251864242	4.5037284839	0.9661789673	0.0338210327	0.0410602151	10754	1896	4.796005465	0
AT5G25520	8	92.34625	7.65	7.875	0	100	6.875	8.2722671875	1.6024375	9.8747046875	4.9373523438	4.9373523438	2.2525548595	2.2525548595	4.505109719	0.9662062719	0.0337937281	0.0410316983	10754	1897	5.1623025469	0
AT1G20870	5	94	6	7.4	6.222	93.776	7.6	7.956	1.444	9.4	4.7	4.7	2.2556459574	2.2556459574	4.5112919149	0.9663282012	0.0336717988	0.0408882706	10754	1898	5.5096952909	0
AT5G03820	5	67.87	32.122	37.2	28	72	4	26.24764	12.949384	39.197024	19.598512	19.598512	2.2558295834	2.2558295834	4.5116591668	0.9663354299	0.0336645701	0.0408841092	10754	1899	2.0269412043	0
AT1G47270	18	95.775555556	4.2233333333	6.9444444444	9.0682352941	90.930588235	4.8823529412	7.6510802469	1.293287037	8.944367284	4.472183642	4.472183642	2.2596083779	2.2596083779	4.5192167558	0.9664838282	0.0335161718	0.0407084833	10754	1900	5.9159954657	0
AT1G06560	2	93.75	6.25	7.5	0	100	7.5	8.03125	1.46875	9.5	4.75	4.75	2.2666529605	2.2666529605	4.5333059211	0.9667586567	0.0332413433	0.0403792393	10754	1901	5.4680851064	0
AT1G03090	3	91.11	8.8866666667	8.3333333333	3.03	96.966666667	10	8.5925	1.7405555556	10.333055556	5.1665277778	5.1665277778	2.2717937796	2.2717937796	4.5435875591	0.9669577279	0.0330422721	0.040141956	10754	1902	4.936642196	0
AT1G77740	3	92.126666667	7.87	8	7.5	89.166666667	10.666666667	8.3701333333	1.6296	9.9997333333	4.9998666667	4.9998666667	2.2718000622	2.2718000622	4.5436001244	0.9669579704	0.0330420296	0.0401461966	10754	1903	5.1363115693	0
AT2G38270	4	88.08	11.915	9.5	31.1075	68.885	19	9.3676	2.131925	11.499525	5.7497625	5.7497625	2.2763980558	2.2763980558	4.5527961116	0.9671349653	0.0328650347	0.0399356592	10754	1904	4.3939632023	0
AT1G06630	3	94.443333333	5.5533333333	7.3333333333	5.5533333333	94.443333333	7.6666666667	7.9258444444	1.4072444444	9.3330888889	4.6665444444	4.6665444444	2.2764245828	2.2764245828	4.5528491656	0.9671359835	0.0328640165	0.0399389347	10754	1905	5.632173199	0
AT4G35500	3	94.443333333	5.5533333333	7.3333333333	0	100	3.6666666667	7.9258444444	1.4072444444	9.3330888889	4.6665444444	4.6665444444	2.2764245828	2.2764245828	4.5528491656	0.9671359835	0.0328640165	0.0399434486	10754	1906	5.632173199	0
AT5G06750	6	93.888333333	6.11	7.5	2.38	97.618333333	5.8333333333	8.041625	1.45825	9.499875	4.7499375	4.7499375	2.2811261406	2.2811261406	4.5622522813	0.9673159357	0.0326840643	0.039729222	10754	1907	5.5145722613	0
AT2G45100	3	93.333333333	6.6666666667	7.6666666667	4.76	95.236666667	4.6666666667	8.1555555556	1.5111111111	9.6666666667	4.8333333333	4.8333333333	2.283550447	2.283550447	4.567100894	0.9674083238	0.0325916762	0.0396213979	10754	1908	5.3970588235	0
AT1G31175	1	76.92	15.38	13	0	100	1	10.9996	2.9994	13.999	6.9995	6.9995	2.285991858	2.285991858	4.571983716	0.9675010881	0.0324989119	0.0395130919	10754	1909	3.6672667867	0
AT1G09510	1	83.33	16.66	12	34.14	65.85	41	10.9996	2.9992	13.9988	6.9994	6.9994	2.2861388176	2.2861388176	4.5722776352	0.9675066633	0.0324933367	0.0395107806	10754	1910	3.6675113364	0
AT1G28370	1	83.33	16.66	12	33.33	66.66	6	10.9996	2.9992	13.9988	6.9994	6.9994	2.2861388176	2.2861388176	4.5722776352	0.9675066633	0.0324933367	0.0395152486	10754	1911	3.6675113364	0
AT1G33420	1	83.33	16.66	12	0	100	3	10.9996	2.9992	13.9988	6.9994	6.9994	2.2861388176	2.2861388176	4.5722776352	0.9675066633	0.0324933367	0.0395197176	10754	1912	3.6675113364	0
AT1G56180	1	83.33	16.66	12	0	100	11	10.9996	2.9992	13.9988	6.9994	6.9994	2.2861388176	2.2861388176	4.5722776352	0.9675066633	0.0324933367	0.0395241877	10754	1913	3.6675113364	0
AT1G68290	1	83.33	16.66	12	0	100	31	10.9996	2.9992	13.9988	6.9994	6.9994	2.2861388176	2.2861388176	4.5722776352	0.9675066633	0.0324933367	0.0395286587	10754	1914	3.6675113364	0
AT1G78590	1	83.33	16.66	12	0	100	15	10.9996	2.9992	13.9988	6.9994	6.9994	2.2861388176	2.2861388176	4.5722776352	0.9675066633	0.0324933367	0.0395331308	10754	1915	3.6675113364	0
AT3G21540	1	83.33	16.66	12	40	60	5	10.9996	2.9992	13.9988	6.9994	6.9994	2.2861388176	2.2861388176	4.5722776352	0.9675066633	0.0324933367	0.0395376039	10754	1916	3.6675113364	0
AT3G22590	1	83.33	16.66	12	0	100	12	10.9996	2.9992	13.9988	6.9994	6.9994	2.2861388176	2.2861388176	4.5722776352	0.9675066633	0.0324933367	0.039542078	10754	1917	3.6675113364	0
AT4G00650	1	83.33	16.66	12	0	100	3	10.9996	2.9992	13.9988	6.9994	6.9994	2.2861388176	2.2861388176	4.5722776352	0.9675066633	0.0324933367	0.0395465531	10754	1918	3.6675113364	0
AT5G40740	1	83.33	16.66	12	0	100	3	10.9996	2.9992	13.9988	6.9994	6.9994	2.2861388176	2.2861388176	4.5722776352	0.9675066633	0.0324933367	0.0395510292	10754	1919	3.6675113364	0
AT5G62200	1	83.33	16.66	12	20	80	10	10.9996	2.9992	13.9988	6.9994	6.9994	2.2861388176	2.2861388176	4.5722776352	0.9675066633	0.0324933367	0.0395555064	10754	1920	3.6675113364	0
AT5G67270	1	83.33	16.66	12	0	100	3	10.9996	2.9992	13.9988	6.9994	6.9994	2.2861388176	2.2861388176	4.5722776352	0.9675066633	0.0324933367	0.0395599845	10754	1921	3.6675113364	0
AT2G31320	3	95.833333333	4.1666666667	7	0	100	1.3333333333	7.7083333333	1.2916666667	9	4.5	4.5	2.2874228395	2.2874228395	4.574845679	0.9675553319	0.0324446681	0.0395052039	10754	1922	5.9677419355	0
AT3G47490	15	90.153333333	9.844	8.7333333333	0.8546153846	99.144615385	4.1538461538	8.8733911111	1.8597093333	10.733100444	5.3665502222	5.3665502222	2.2915900366	2.2915900366	4.5831800731	0.9677127587	0.0322872413	0.03931797	10754	1923	4.7713860183	0
AT4G02830	10	94	6	7.5	18.887777778	81.11	3.1111111111	8.05	1.45	9.5	4.75	4.75	2.2926315789	2.2926315789	4.5852631579	0.967751981	0.032248019	0.0392746542	10754	1924	5.5517241379	0
AT5G10170	13	79.017692308	20.977692308	15.384615385	51.673846154	48.146923077	42.615384615	13.156568047	4.2273372781	17.383905325	8.6919526627	8.6919526627	2.2932465587	2.2932465587	4.5864931175	0.9677751165	0.0322248835	0.0392509228	10754	1925	3.1122588953	0
AT5G13000	2	93.75	0	6.5	0	100	3.5	7.09375	1	8.09375	4.046875	4.046875	2.2939792471	2.2939792471	4.5879584942	0.9678026575	0.0321973425	0.0392218193	10754	1926	7.09375	0
AT1G62305	15	89.168	10.830666667	9.1333333333	14.572666667	85.424	5.3333333333	9.1440106667	1.9892008889	11.133211556	5.5666057778	5.5666057778	2.2990357589	2.2990357589	4.5980715179	0.9679920586	0.0320079414	0.038995514	10754	1927	4.5968261515	0
AT2G32630	9	100	0	6.1111111111	14.285714286	85.714285714	2.4285714286	7.1111111111	1	8.1111111111	4.0555555556	4.0555555556	2.302130898	2.302130898	4.604261796	0.9681074188	0.0318925812	0.0388593722	10754	1928	7.1111111111	0
AT5G03540	16	98.411875	1.586875	6.4375	0	100	3.8666666667	7.3352644531	1.1021550781	8.4374195313	4.2187097656	4.2187097656	2.3023421045	2.3023421045	4.6046842091	0.9681152749	0.0318847251	0.0388542021	10754	1929	6.6553832566	0
AT4G33400	2	90.905	9.09	8.5	4.545	95.45	6	8.726925	1.77265	10.499575	5.2497875	5.2497875	2.3030427791	2.3030427791	4.6060855583	0.968141323	0.031858677	0.0388268599	10754	1930	4.9230953657	0
AT5G28500	9	75.747777778	24.245555556	19.222222222	16.224444444	83.766666667	47	15.560406173	5.6605345679	21.220940741	10.61047037	10.61047037	2.3092156703	2.3092156703	4.6184313406	0.9683698481	0.0316301519	0.0385527206	10754	1931	2.7489287427	0
AT2G25964	4	83.13	16.8625	12.25	0	100	23.25	11.183425	3.06565625	14.24908125	7.124540625	7.124540625	2.3123655597	2.3123655597	4.6247311193	0.9684857996	0.0315142004	0.0384157459	10754	1932	3.6479709687	0
AT3G25440	7	100	0	6.1428571429	0	100	5	7.1428571429	1	8.1428571429	4.0714285714	4.0714285714	2.3170426065	2.3170426065	4.634085213	0.9686571506	0.0313428494	0.0382112009	10754	1933	7.1428571429	0
AT5G59440	4	83.5625	16.43	12	19.5825	80.415	4.75	11.0275	2.9716	13.9991	6.99955	6.99955	2.3179177522	2.3179177522	4.6358355044	0.9686891048	0.0313108952	0.0381765722	10754	1934	3.7109637906	0
AT3G04550	2	72.375	27.615	25	10.06	89.93	30.5	19.09375	7.90375	26.9975	13.49875	13.49875	2.3190313918	2.3190313918	4.6380627836	0.9687297181	0.0312702819	0.0381313768	10754	1935	2.415783647	0
AT2G21620	12	91.805	8.1941666667	8.25	4.5472727273	95.45	9	8.5739125	1.67601875	10.24993125	5.124965625	5.124965625	2.3210369429	2.3210369429	4.6420738857	0.9688027199	0.0311972801	0.0380466716	10754	1936	5.1156423519	0
AT4G02360	3	92.59	7.4066666667	8	0	100	3.3333333333	8.4072	1.5925333333	9.9997333333	4.9998666667	4.9998666667	2.3220460101	2.3220460101	4.6440920202	0.9688393826	0.0311606174	0.0380062697	10754	1937	5.2791359678	0
AT1G62050	12	97.618333333	2.38	6.6666666667	0	100	5.1	7.5078888889	1.1586666667	8.6665555556	4.3332777778	4.3332777778	2.3257580574	2.3257580574	4.6515161149	0.9689738671	0.0310261329	0.0378465328	10754	1938	6.4797660146	0
AT3G43270	6	100	0	6.1666666667	0	100	9.8333333333	7.1666666667	1	8.1666666667	4.0833333333	4.0833333333	2.3282312925	2.3282312925	4.656462585	0.9690631343	0.0309368657	0.0377419233	10754	1939	7.1666666667	0
AT5G14940	6	100	0	6.1666666667	0	100	2.6666666667	7.1666666667	1	8.1666666667	4.0833333333	4.0833333333	2.3282312925	2.3282312925	4.656462585	0.9690631343	0.0309368657	0.0377462053	10754	1940	7.1666666667	0
AT5G47250	5	11.204	88.794	9.4	0	100	4.8	2.053176	9.346636	11.399812	5.699906	5.699906	2.3331331592	2.3331331592	4.6662663184	0.9692392683	0.0307607317	0.037535562	10754	1941	0.2196700503	1
AT5G43600	1	67.5	32.5	40	3.84	96.15	26	28	14	42	21	21	2.3333333333	2.3333333333	4.6666666667	0.9692464387	0.0307535613	0.037531071	10754	1942	2	0
AT1G71880	3	96.293333333	3.7033333333	7	0	100	8.6666666667	7.7405333333	1.2592333333	8.9997666667	4.4998833333	4.4998833333	2.3337965997	2.3337965997	4.6675931995	0.9692630266	0.0307369734	0.0375150847	10754	1943	6.147020674	0
AT5G47580	2	75	25	20.5	0	100	11.5	16.375	6.125	22.5	11.25	11.25	2.3347222222	2.3347222222	4.6694444444	0.9692961419	0.0307038581	0.0374789205	10754	1944	2.6734693878	0
AT3G59790	2	68.785	31.205	35	24.915	75.075	18	25.07475	11.92175	36.9965	18.49825	18.49825	2.3380780479	2.3380780479	4.6761560958	0.9694158892	0.0305841108	0.0373369881	10754	1945	2.1032776228	0
AT1G19715	2	94.44	5.555	7.5	0	100	3	8.083	1.416625	9.499625	4.7498125	4.7498125	2.3390689443	2.3390689443	4.6781378887	0.9694511545	0.0305488455	0.0372981703	10754	1946	5.7058148769	0
AT2G02148	2	94.44	5.555	7.5	0	100	5	8.083	1.416625	9.499625	4.7498125	4.7498125	2.3390689443	2.3390689443	4.6781378887	0.9694511545	0.0305488455	0.0373024054	10754	1947	5.7058148769	0
AT2G02740	2	94.44	5.555	7.5	0	100	4	8.083	1.416625	9.499625	4.7498125	4.7498125	2.3390689443	2.3390689443	4.6781378887	0.9694511545	0.0305488455	0.0373066414	10754	1948	5.7058148769	0
AT5G38200	2	94.44	5.555	7.5	24.995	74.995	9	8.083	1.416625	9.499625	4.7498125	4.7498125	2.3390689443	2.3390689443	4.6781378887	0.9694511545	0.0305488455	0.0373108784	10754	1949	5.7058148769	0
AT1G74470	8	77.26	19.24625	15.25	16.63	83.36	38.125	12.78215	3.935053125	16.717203125	8.3586015625	8.3586015625	2.3410352357	2.3410352357	4.6820704714	0.9695210081	0.0304789919	0.0372297909	10754	1950	3.2482788908	0
AT1G56500	5	100	0	6.2	38	62	5.4	7.2	1	8.2	4.1	4.1	2.343902439	2.343902439	4.687804878	0.9696225688	0.0303774312	0.0371099507	10754	1951	7.2	0
AT2G21630	5	100	0	6.2	12.5	87.5	7.5	7.2	1	8.2	4.1	4.1	2.343902439	2.343902439	4.687804878	0.9696225688	0.0303774312	0.0371141667	10754	1952	7.2	0
AT3G24670	5	100	0	6.2	0	100	3.6	7.2	1	8.2	4.1	4.1	2.343902439	2.343902439	4.687804878	0.9696225688	0.0303774312	0.0371183838	10754	1953	7.2	0
AT5G26910	10	100	0	6.2	0	100	3.625	7.2	1	8.2	4.1	4.1	2.343902439	2.343902439	4.687804878	0.9696225688	0.0303774312	0.0371226018	10754	1954	7.2	0
AT5G29000	5	100	0	6.2	0	100	4.5	7.2	1	8.2	4.1	4.1	2.343902439	2.343902439	4.687804878	0.9696225688	0.0303774312	0.0371268207	10754	1955	7.2	0
AT5G01660	3	88.25	11.74	9.6666666667	0	100	8	9.5308333333	2.1348666667	11.6657	5.83285	5.83285	2.3444938124	2.3444938124	4.6889876248	0.9696434722	0.0303565278	0.0371054899	10754	1956	4.4643693595	0
AT5G20320	2	88.685	11.305	9.5	10	90	10	9.425075	2.073975	11.49905	5.749525	5.749525	2.3497015497	2.3497015497	4.6994030994	0.9698269053	0.0301730947	0.0368854678	10754	1957	4.5444496679	0
AT5G24360	31	99.35483871	0.6451612903	6.3548387097	4.111	95.888666667	3.8666666667	7.3138397503	1.0409989594	8.3548387097	4.1774193548	4.1774193548	2.3548349019	2.3548349019	4.7096698039	0.970006588	0.029993412	0.0366699809	10754	1958	7.0257896841	0
AT1G15700	2	90	10	9	6.25	93.75	8.5	9.1	1.9	11	5.5	5.5	2.3563636364	2.3563636364	4.7127272727	0.9700598826	0.0299401174	0.036608985	10754	1959	4.7894736842	0
AT3G14750	2	90	10	9	0	100	15.5	9.1	1.9	11	5.5	5.5	2.3563636364	2.3563636364	4.7127272727	0.9700598826	0.0299401174	0.0366131479	10754	1960	4.7894736842	0
AT4G17300	3	90	10	9	12.59	87.406666667	12.666666667	9.1	1.9	11	5.5	5.5	2.3563636364	2.3563636364	4.7127272727	0.9700598826	0.0299401174	0.0366173118	10754	1961	4.7894736842	0
AT2G03090	9	89.708888889	10.286666667	9.1111111111	8.1744444444	90.713333333	8	9.1734765432	1.9372296296	11.110706173	5.5553530864	5.5553530864	2.3564330016	2.3564330016	4.7128660033	0.9700622984	0.0299377016	0.0366185217	10754	1962	4.735358371	0
AT5G42850	21	64.617142857	35.289047619	56.857142857	2.0044444444	97.795555556	47.5	37.739461224	21.064344218	58.803805442	29.401902721	29.401902721	2.3642987482	2.3642987482	4.7285974964	0.9703349344	0.0296650656	0.0362891725	10754	1963	1.7916276355	0
AT3G51580	11	98.989090909	1.01	6.4545454545	1.25	98.75	5.3	7.3892958678	1.0651909091	8.4544867769	4.2272433884	4.2272433884	2.3652709256	2.3652709256	4.7305418512	0.9703684512	0.0296315488	0.0362522953	10754	1964	6.9370624596	0
AT5G24850	2	83.91	16.08	12	26.915	73.075	13	11.0692	2.9296	13.9988	6.9994	6.9994	2.366384553	2.366384553	4.7327691059	0.9704067961	0.0295932039	0.0362095022	10754	1965	3.7783997815	0
AT5G64050	2	83.91	16.08	12	0	100	6	11.0692	2.9296	13.9988	6.9994	6.9994	2.366384553	2.366384553	4.7327691059	0.9704067961	0.0295932039	0.0362136226	10754	1966	3.7783997815	0
AT1G25560	4	100	0	6.25	0	100	16.5	7.25	1	8.25	4.125	4.125	2.3674242424	2.3674242424	4.7348484848	0.9704425484	0.0295574516	0.0361739882	10754	1967	7.25	0
AT1G51580	4	100	0	6.25	0	100	7.5	7.25	1	8.25	4.125	4.125	2.3674242424	2.3674242424	4.7348484848	0.9704425484	0.0295574516	0.0361781054	10754	1968	7.25	0
AT5G17640	4	100	0	6.25	0	100	8.25	7.25	1	8.25	4.125	4.125	2.3674242424	2.3674242424	4.7348484848	0.9704425484	0.0295574516	0.0361822236	10754	1969	7.25	0
AT5G24580	8	100	0	6.25	0	100	10.125	7.25	1	8.25	4.125	4.125	2.3674242424	2.3674242424	4.7348484848	0.9704425484	0.0295574516	0.0361863427	10754	1970	7.25	0
AT5G47240	5	64.93	34.446	52.6	0	100	18.8	35.15318	19.118596	54.271776	27.135888	27.135888	2.3687071163	2.3687071163	4.7374142326	0.9704866013	0.0295133987	0.0361365239	10754	1971	1.8386904561	0
AT1G53800	3	89.253333333	10.74	9.3333333333	0	100	4.3333333333	9.3303111111	2.0024	11.332711111	5.6663555556	5.6663555556	2.3691718921	2.3691718921	4.7383437843	0.9705025445	0.0294974555	0.0361211155	10754	1972	4.6595640787	0
AT4G02300	13	74.696923077	25.074615385	21.076923077	44.848461538	55.142307692	27.384615385	16.743813018	6.2849573964	23.028770414	11.514385207	11.514385207	2.3750217432	2.3750217432	4.7500434865	0.970702446	0.029297554	0.0358804118	10754	1973	2.6641092312	0
AT2G27480	3	87.776666667	12.22	10	18.726666667	81.266666667	7.6666666667	9.7776666667	2.222	11.999666667	5.9998333333	5.9998333333	2.3787368584	2.3787368584	4.7574737169	0.9708286661	0.0291713339	0.0357299003	10754	1974	4.400390039	0
AT1G10940	4	92.3275	7.67	8.25	2.8125	97.1875	19.25	8.61701875	1.632775	10.24979375	5.124896875	5.124896875	2.3795435279	2.3795435279	4.7590870557	0.9708559976	0.0291440024	0.03570049	10754	1975	5.2775298189	0
AT2G25560	1	80	20	15	18.18	81.81	11	13	4	17	8.5	8.5	2.3823529412	2.3823529412	4.7647058824	0.9709509778	0.0290490222	0.035588196	10754	1976	3.25	0
AT2G41290	1	80	20	15	42.85	57.14	49	13	4	17	8.5	8.5	2.3823529412	2.3823529412	4.7647058824	0.9709509778	0.0290490222	0.0355922507	10754	1977	3.25	0
AT3G19130	1	80	20	15	28.57	71.42	21	13	4	17	8.5	8.5	2.3823529412	2.3823529412	4.7647058824	0.9709509778	0.0290490222	0.0355963063	10754	1978	3.25	0
AT3G03260	8	84.66375	15.3325	11.625	37.7425	62.2475	21.125	10.842160938	2.782403125	13.624564063	6.8122820313	6.8122820313	2.3839183294	2.3839183294	4.7678366587	0.9710037604	0.0289962396	0.0355356765	10754	1979	3.8966894625	0
AT3G51950	7	100	0	6.2857142857	1.7857142857	98.214285714	6.1428571429	7.2857142857	1	8.2857142857	4.1428571429	4.1428571429	2.3842364532	2.3842364532	4.7684729064	0.9710144748	0.0289855252	0.0355265943	10754	1980	7.2857142857	0
AT3G24870	6	85.788333333	14.21	11	7.0366666667	92.961666667	4.8333333333	10.436716667	2.5631	12.999816667	6.4999083333	6.4999083333	2.3844120653	2.3844120653	4.7688241306	0.9710203877	0.0289796123	0.0355233958	10754	1981	4.0719116174	0
AT1G19680	4	85.5775	13.3325	10.75	3.3325	96.665	12	10.19958125	2.43324375	12.632825	6.3164125	6.3164125	2.3872727661	2.3872727661	4.7745455323	0.9711165309	0.0288834691	0.035409579	10754	1982	4.1917630529	0
AT1G02145	8	98.4375	1.5625	6.625	3.03	96.968333333	6	7.521484375	1.103515625	8.625	4.3125	4.3125	2.3878448044	2.3878448044	4.7756896088	0.9711357162	0.0288642838	0.0353900932	10754	1983	6.8159292035	0
AT1G69380	2	91.665	8.33	8.5	0	100	5	8.791525	1.70805	10.499575	5.2497875	5.2497875	2.3894118607	2.3894118607	4.7788237215	0.9711882051	0.0288117949	0.0353297654	10754	1984	5.147112204	0
AT3G15070	5	94.57	5.428	7.6	5	95	8	8.18732	1.412528	9.599848	4.799924	4.799924	2.390548613	2.390548613	4.781097226	0.9712262187	0.0287737813	0.0352871758	10754	1985	5.7962178449	0
AT2G01860	9	95.555555556	4.4444444444	7.3333333333	10.41625	89.5825	2	8.0074074074	1.3259259259	9.3333333333	4.6666666667	4.6666666667	2.3915461493	2.3915461493	4.7830922986	0.9712595338	0.0287404662	0.0352503392	10754	1986	6.0391061453	0
AT5G45800	1	33.33	66.66	45	0	100	48	15.9985	30.997	46.9955	23.49775	23.49775	2.393367474	2.393367474	4.786734948	0.9713202577	0.0286797423	0.0351798733	10754	1987	0.5161305933	1
AT4G27020	2	83.33	16.665	12.5	8.33	91.665	9	11.41625	3.083125	14.499375	7.2496875	7.2496875	2.3946195014	2.3946195014	4.7892390028	0.9713619234	0.0286380766	0.0351327716	10754	1988	3.702817758	0
AT2G35020	6	97.618333333	2.38	6.8333333333	0	100	5.5	7.6705861111	1.1626333333	8.8332194444	4.4166097222	4.4166097222	2.3973959678	2.3973959678	4.7947919356	0.9714540958	0.0285459042	0.0350236913	10754	1989	6.5975969303	0
AT5G50550	2	95	5	7.5	0	100	2.5	8.125	1.375	9.5	4.75	4.75	2.3980263158	2.3980263158	4.7960526316	0.9714749788	0.0285250212	0.0350020627	10754	1990	5.9090909091	0
AT1G17050	2	85	15	11.5	9.375	90.625	10.5	10.775	2.725	13.5	6.75	6.75	2.4000925926	2.4000925926	4.8001851852	0.971543322	0.028456678	0.0349221859	10754	1991	3.9541284404	0
AT3G19510	5	92.666	7.332	8.2	30	70	5	8.598612	1.601224	10.199836	5.099918	5.099918	2.4002071613	2.4002071613	4.8004143226	0.9715471064	0.0284528936	0.0349215268	10754	1992	5.3700244313	0
AT1G70810	3	93.333333333	6.6666666667	8	52.22	47.776666667	5	8.4666666667	1.5333333333	10	5	5	2.4035555556	2.4035555556	4.8071111111	0.9716574793	0.0283425207	0.0347900317	10754	1993	5.5217391304	0
AT3G51620	3	93.333333333	6.6666666667	8	0	91.666666667	5.3333333333	8.4666666667	1.5333333333	10	5	5	2.4035555556	2.4035555556	4.8071111111	0.9716574793	0.0283425207	0.0347940032	10754	1994	5.5217391304	0
AT5G54280	3	93.333333333	6.6666666667	8	5.5533333333	94.443333333	7	8.4666666667	1.5333333333	10	5	5	2.4035555556	2.4035555556	4.8071111111	0.9716574793	0.0283425207	0.0347979755	10754	1995	5.5217391304	0
AT3G57270	13	66.53	33.463846154	45.923076923	29.835384615	70.033846154	122.76923077	31.552623077	16.367627811	47.920250888	23.960125444	23.960125444	2.4059147956	2.4059147956	4.8118295912	0.9717349791	0.0282650209	0.0347067864	10754	1996	1.9277456356	0
AT1G10538	3	100	0	6.3333333333	0	100	1.3333333333	7.3333333333	1	8.3333333333	4.1666666667	4.1666666667	2.4066666667	2.4066666667	4.8133333333	0.9717596313	0.0282403687	0.0346804757	10754	1997	7.3333333333	0
AT1G24530	3	100	0	6.3333333333	0	100	5	7.3333333333	1	8.3333333333	4.1666666667	4.1666666667	2.4066666667	2.4066666667	4.8133333333	0.9717596313	0.0282403687	0.0346844364	10754	1998	7.3333333333	0
[truncated: 8,755 more rows]
