# Supplementary material for: Perturbation of Parentally Biased Gene Expression during Interspecific Hybridization
Source: PLoS One. 2015 Feb 26;10(2):e0117293. doi: 10.1371/journal.pone.0117293 (PMC4342222; doi:10.1371/journal.pone.0117293)
Supplement: S8 File — Identification of PEGs in C24 x Col-0. (DAT) [file pone.0117293.s018.dat]

Gene	SNP/Gene	Mean(%at9-ColxC24)	Mean(%C24-ColxC24)	Mean(Cov-ColxC24)	Mean(%at9-C24xCol)	Mean(%C24-C24xCol)	Mean(Cov-C24xCol)	#mom_reads_C24xCol	#dad_reads_C24XCol	Adjusted Read #	Expected #mom	Expected #dad	O-E Mom	O-E Dad	Chi-Sq	Chi-Dist	P-value	Benjamini P (q value)	# Rows	Count	#Mom:#Dad	PEG
AT1G55630	1	100	0	1	50	50	6	4	4	8	4	4	0	0	0	0	1	1	10853	0	1	0
AT1G57790	1	71.42	28.57	14	50	50	6	4	4	8	4	4	0	0	0	0	1	1.0000921489	10853	1	1	0
AT2G30900	1	33.33	66.66	3	50	50	6	4	4	8	4	4	0	0	0	0	1	1.0001843148	10853	2	1	0
AT3G52561	1	50	50	2	50	50	6	4	4	8	4	4	0	0	0	0	1	1.0002764977	10853	3	1	0
AT5G09876	1	100	0	8	50	50	6	4	4	8	4	4	0	0	0	0	1	1.0003686976	10853	4	1	0
AT1G02980	4	39.2825	60.7125	6.5	49.9975	49.9975	6.5	4.2498375	4.2498375	8.499675	4.2498375	4.2498375	0	0	0	0	1	1.0004609145	10853	5	1	0
AT2G18490	2	33.33	66.665	3.5	49.995	49.995	7	4.49965	4.49965	8.9993	4.49965	4.49965	0	0	0	0	1	1.0005531483	10853	6	1	0
AT3G20820	2	100	0	126	50	50	7	4.5	4.5	9	4.5	4.5	0	0	0	0	1	1.0006453992	10853	7	1	0
AT3G18890	1	83.33	16.66	6	50	50	8	5	5	10	5	5	0	0	0	0	1	1.0007376671	10853	8	1	0
AT5G11220	2	42.85	57.14	7	50	50	8	5	5	10	5	5	0	0	0	0	1	1.000829952	10853	9	1	0
AT1G60985	1				50	50	10	6	6	12	6	6	0	0	0	0	1	1.000922254	10853	10	1	0
AT2G17990	1	100	0	16	50	50	12	7	7	14	7	7	0	0	0	0	1	1.001014573	10853	11	1	0
AT3G07960	1	100	0	1	50	50	12	7	7	14	7	7	0	0	0	0	1	1.001106909	10853	12	1	0
AT3G10620	2	97.53	2.465	40.5	50	50	12	7	7	14	7	7	0	0	0	0	1	1.001199262	10853	13	1	0
AT1G64185	5	97.09	2.908	12.4	49.714	50.284	7.2	4.620448	4.579408	9.199856	4.599928	4.599928	0.0000915385	0.0000915385	0.000183077	0.010795522	0.989204478	0.9904821662	10853	14	1.0089618571	0
AT1G80750	2	98.065	1.925	119.5	49.4	50.59	20	11.118	10.88	21.998	10.999	10.999	0.0012874807	0.0012874807	0.0025749614	0.0404705466	0.9595294534	0.9608574606	10853	15	1.021875	0
AT5G45140	6	83.856666667	16.135	20.666666667	51.11	48.886666667	7.3333333333	4.5850222222	4.7480666667	9.3330888889	4.6665444444	4.6665444444	0.0014241529	0.0014241529	0.0028483058	0.0425625106	0.9574374894	0.9588510725	10853	16	0.9656608772	0
AT4G25290	6	100	0	10.166666667	51.681666667	48.315	7.3333333333	4.5431	4.7899888889	9.3330888889	4.6665444444	4.6665444444	0.003265485	0.003265485	0.00653097	0.0644104575	0.9355895425	0.9370573371	10853	17	0.9484573149	0
AT1G30400	2	25	75	5.5	51.665	48.33	9.5	5.59135	5.908175	11.499525	5.7497625	5.7497625	0.0043644446	0.0043644446	0.0087288893	0.0744368701	0.9255631299	0.9271007521	10853	18	0.9463751497	0
AT1G47500	8	51.49375	48.5025	7.625	48.41375	51.57875	11.75	7.060503125	6.688615625	13.74911875	6.874559375	6.874559375	0.0050294246	0.0050294246	0.0100588492	0.079888932	0.920111068	0.921724702	10853	19	1.0556000705	0
AT1G61688	8	69.74	30.25125	83	50.37	49.62	257.875	128.957575	130.8916375	259.8492125	129.92460625	129.92460625	0.0071976315	0.0071976315	0.014395263	0.0955012155	0.9044987845	0.9061686798	10853	20	0.9852239414	0
AT1G20735	2	66.07	33.925	5.5	47.915	52.08	10	6.208	5.7915	11.9995	5.99975	5.99975	0.0072283116	0.0072283116	0.0144566232	0.0957035604	0.9042964396	0.9060495992	10853	21	1.0719157386	0
AT5G03820	3	77.926666667	22.066666667	43.666666667	46.666666667	53.333333333	5	3.6666666667	3.3333333333	7	3.5	3.5	0.0079365079	0.0079365079	0.0158730159	0.1002587013	0.8997412987	0.9015688593	10853	22	1.1	0
AT5G20710	16	70.801875	29.193125	7.375	48.265	51.726875	15.5	9.017665625	8.481075	17.498740625	8.7493703125	8.7493703125	0.0082271492	0.0082271492	0.0164542983	0.1020681044	0.8979318956	0.8998388608	10853	23	1.0632691758	0
AT2G44240	2	77.775	22.22	9.5	52.675	47.32	7.5	4.549	4.950625	9.499625	4.7498125	4.7498125	0.0084899478	0.0084899478	0.0169798956	0.1036764013	0.8963235987	0.8983100949	10853	24	0.9188738796	0
AT4G11080	29	76.904482759	23.090689655	8.6206896552	47.279310345	52.715172414	7.5172413793	4.9627267539	4.5540998811	9.516826635	4.7584133175	4.7584133175	0.008772668	0.008772668	0.017545336	0.1053785983	0.8946214017	0.8966869295	10853	25	1.0897272531	0
AT3G10510	2	33.33	66.665	4	46.665	53.33	5.5	3.93315	3.566575	7.499725	3.7498625	3.7498625	0.0089588105	0.0089588105	0.0179176211	0.1064841241	0.8935158759	0.8956615684	10853	26	1.1027806789	0
AT1G70810	2	90	10	8	53.33	46.665	5.5	3.566575	3.93315	7.499725	3.7498625	3.7498625	0.0089588105	0.0089588105	0.0179176211	0.1064841241	0.8935158759	0.8957443009	10853	27	0.906798622	0
AT1G78010	2	92.3	7.69	13	47.22	52.775	7.5	4.958125	4.5415	9.499625	4.7498125	4.7498125	0.0091359601	0.0091359601	0.0182719203	0.1075254334	0.8924745666	0.8947830459	10853	28	1.0917373115	0
AT5G03920	2	74.105	25.89	18.5	47.725	52.27	11.5	7.01105	6.488375	13.499425	6.7497125	6.7497125	0.0101185479	0.0101185479	0.0202370957	0.1131231056	0.8868768944	0.8892530428	10853	29	1.0805556091	0
AT3G54925	2	68.265	31.73	8.5	52.775	47.22	8.5	5.0137	5.485875	10.499575	5.2497875	5.2497875	0.0106170598	0.0106170598	0.0212341195	0.1158570291	0.8841429709	0.8865937044	10853	30	0.9139289539	0
AT5G26250	4	100	0	1	52.9825	47.01	8.5	4.99585	5.5035125	10.4993625	5.24968125	5.24968125	0.0122731839	0.0122731839	0.0245463678	0.1244972792	0.8755027208	0.8780106292	10853	31	0.9077566372	0
AT3G02120	1	75	25	4	51.72	48.27	29	14.9983	15.9988	30.9971	15.49855	15.49855	0.0161466758	0.0161466758	0.0322933516	0.1426146626	0.8573853374	0.8599208084	10853	32	0.9374640598	0
AT5G09730	8	77.5875	22.40375	25.375	48.77375	51.21625	62.375	32.946135938	31.422626563	64.3687625	32.18438125	32.18438125	0.0180295591	0.0180295591	0.0360591182	0.1506065409	0.8493934591	0.8519840307	10853	33	1.0484844694	0
AT5G66150	3	94.443333333	5.5533333333	4	46.793333333	53.203333333	11	6.8523666667	6.1472666667	12.999633333	6.4998166667	6.4998166667	0.019122309	0.019122309	0.0382446179	0.1550472388	0.8449527612	0.8476081262	10853	34	1.1147013849	0
AT1G06590	2	85.345	14.645	10	45	55	5.5	4.025	3.475	7.5	3.75	3.75	0.0201666667	0.0201666667	0.0403333333	0.1591697504	0.8408302496	0.8435506285	10853	35	1.1582733813	0
AT1G03150	2	100	0	10	55	45	5.5	3.475	4.025	7.5	3.75	3.75	0.0201666667	0.0201666667	0.0403333333	0.1591697504	0.8408302496	0.8436286123	10853	36	0.8633540373	0
AT5G05180	2	88.885	11.11	7	55	45	5.5	3.475	4.025	7.5	3.75	3.75	0.0201666667	0.0201666667	0.0403333333	0.1591697504	0.8408302496	0.8437066105	10853	37	0.8633540373	0
AT1G66855	2	66.665	33.33	22.5	47.855	52.14	24.5	13.7743	12.724475	26.498775	13.2493875	13.2493875	0.0207959147	0.0207959147	0.0415918295	0.1616001996	0.8383998004	0.8413456342	10853	38	1.0825043862	0
AT5G46877	1	31.42	68.57	70	48.78	51.21	82	42.9922	40.9996	83.9918	41.9959	41.9959	0.0236359666	0.0236359666	0.0472719332	0.1721198082	0.8278801918	0.8308658888	10853	39	1.0486004742	0
AT1G06650	2	100	0	2	55	45	6.5	3.925	4.575	8.5	4.25	4.25	0.0248529412	0.0248529412	0.0497058824	0.1764241472	0.8235758528	0.8266224665	10853	40	0.8579234973	0
AT5G10170	13	79.017692308	20.977692308	15.384615385	51.673846154	48.146923077	42.615384615	21.51799645	23.021008284	44.539004734	22.269502367	22.269502367	0.0253602947	0.0253602947	0.0507205895	0.178185895	0.821814105	0.8249304922	10853	41	0.9347112943	0
AT2G06040	4	81.25	18.75	3.25	44.285	55.7125	5.5	4.0641875	3.435675	7.4998625	3.74993125	3.74993125	0.0263356803	0.0263356803	0.0526713607	0.1815215599	0.8184784401	0.8216581732	10853	42	1.182937123	0
AT1G22015	1	69.23	30.76	13	47.05	52.94	17	9.9998	8.9985	18.9983	9.49915	9.49915	0.0263866159	0.0263866159	0.0527732318	0.1816939513	0.8183060487	0.8215611051	10853	43	1.1112741012	0
AT1G44130	10	73.51	26.482	30.4	51.864	48.127	43.4	21.887118	23.508976	45.396094	22.698047	22.698047	0.028971913	0.028971913	0.057943826	0.1902241724	0.8097758276	0.8130721674	10853	44	0.9310111168	0
AT5G07260	3	58.035	41.955	12	45.713333333	54.283333333	9.6666666667	6.2473888889	5.4189555556	11.666344444	5.8331722222	5.8331722222	0.0294137461	0.0294137461	0.0588274923	0.1916411735	0.8083588265	0.8117244952	10853	45	1.1528769382	0
AT1G69900	1	75	25	8	53.33	46.66	15	7.999	8.9995	16.9985	8.49925	8.49925	0.0294437818	0.0294437818	0.0588875636	0.1917370905	0.8082629095	0.8117032809	10853	46	0.8888271571	0
AT3G48950	4	72.5	27.5	5.75	46.52	53.47	14	8.4858	7.5128	15.9986	7.9993	7.9993	0.0295878702	0.0295878702	0.0591757404	0.1921965088	0.8078034912	0.8113169803	10853	47	1.129512299	0
AT1G07690	1	66.66	33.33	3	46.15	53.84	13	7.9992	6.9995	14.9987	7.49935	7.49935	0.0333162237	0.0333162237	0.0666324475	0.2036954397	0.7963045603	0.799842054	10853	48	1.1428244875	0
AT2G32370	2	12.08	87.915	22	45.83	54.16	12	7.4992	6.4996	13.9988	6.9994	6.9994	0.035688779	0.035688779	0.0713775581	0.2106584835	0.7893415165	0.7929214623	10853	49	1.1537940796	0
AT4G15970	2	100	0	2	43.33	56.665	5.5	4.116575	3.38315	7.499725	3.7498625	3.7498625	0.0358621303	0.0358621303	0.0717242606	0.2111573941	0.7888426059	0.7924936408	10853	50	1.2167876092	0
AT1G53200	2	100	0	3	44.44	55.55	7.5	5.16625	4.333	9.49925	4.749625	4.749625	0.0365452832	0.0365452832	0.0730905664	0.2131110517	0.7868889483	0.7906041248	10853	51	1.1923032541	0
AT1G70300	4	70.8325	29.165	5.5	54.08	45.9125	12.75	6.85384375	7.8952	14.74904375	7.374521875	7.374521875	0.0367624796	0.0367624796	0.0735249592	0.2137280722	0.7862719278	0.790057331	10853	52	0.868102613	0
AT3G28990	1	52.94	47.05	17	45.45	54.54	11	6.9994	5.9995	12.9989	6.49945	6.49945	0.0384571006	0.0384571006	0.0769142012	0.2184764194	0.7815235806	0.7853588352	10853	53	1.1666638887	0
AT3G53810	1	91.66	8.33	12	54.54	45.45	11	5.9995	6.9994	12.9989	6.49945	6.49945	0.0384571006	0.0384571006	0.0769142012	0.2184764194	0.7815235806	0.7854315603	10853	54	0.8571448981	0
AT4G35985	1	80	20	5	54.54	45.45	11	5.9995	6.9994	12.9989	6.49945	6.49945	0.0384571006	0.0384571006	0.0769142012	0.2184764194	0.7815235806	0.7855042989	10853	55	0.8571448981	0
AT5G22740	1	100	0	7	54.54	45.45	11	5.9995	6.9994	12.9989	6.49945	6.49945	0.0384571006	0.0384571006	0.0769142012	0.2184764194	0.7815235806	0.785577051	10853	56	0.8571448981	0
AT1G78760	2	40.38	59.615	11.5	44.69	55.3	8.5	5.7005	4.79865	10.49915	5.249575	5.249575	0.0387332985	0.0387332985	0.0774665971	0.2192395834	0.7807604166	0.7848826233	10853	57	1.1879382743	0
AT5G19172	2	76.435	23.555	39	52.125	47.865	45	22.53925	24.45625	46.9955	23.49775	23.49775	0.0390983073	0.0390983073	0.0781966146	0.2202436574	0.7797563426	0.7839458626	10853	58	0.9216151291	0
AT3G42850	4	73.6075	26.3875	7	45.79	54.2075	13.75	8.45353125	7.296125	15.74965625	7.874828125	7.874828125	0.0425275703	0.0425275703	0.0850551407	0.2294397514	0.7705602486	0.7747721306	10853	59	1.1586330072	0
AT3G18550	7	60.711428571	39.284285714	2.7142857143	43.194285714	56.8	6.2857142857	4.5702857143	3.7150693878	8.285355102	4.142677551	4.142677551	0.0441378164	0.0441378164	0.0882756329	0.2336191155	0.7663808845	0.7706413175	10853	60	1.2302019794	0
AT3G23710	1	81.81	18.18	11	55.55	44.44	9	4.9996	5.9995	10.9991	5.49955	5.49955	0.0454491736	0.0454491736	0.0908983471	0.2369618152	0.7630381848	0.7673511323	10853	61	0.8333361113	0
AT1G64107	2	38.09	61.9	5	46.425	53.57	20	11.714	10.285	21.999	10.9995	10.9995	0.0464121324	0.0464121324	0.0928242647	0.2393830693	0.7606169307	0.7649870771	10853	62	1.1389402042	0
AT4G21650	2	54.345	45.34	86.5	51.935	48.06	67	33.2002	35.79645	68.99665	34.498325	34.498325	0.0488466763	0.0488466763	0.0976933527	0.2453845409	0.7546154591	0.7590214623	10853	63	0.9274718582	0
AT3G11210	2	72.215	27.775	10.5	43.645	56.345	8	5.5076	4.4916	9.9992	4.9996	4.9996	0.0516169294	0.0516169294	0.1032338587	0.2520171425	0.7479828575	0.7524198677	10853	64	1.2262000178	0
AT1G33590	4	95	5	10.5	42.3775	57.6175	6	4.45705	3.54265	7.9997	3.99985	3.99985	0.0522599197	0.0522599197	0.1045198395	0.2535283734	0.7464716266	0.7509692773	10853	65	1.2581118654	0
AT1G64630	1	100	0	5	42.85	57.14	7	4.9998	3.9995	8.9993	4.49965	4.49965	0.0555932178	0.0555932178	0.1111864356	0.2612025822	0.7387974178	0.743317732	10853	66	1.2501062633	0
AT1G80200	1	66.66	33.33	6	42.85	57.14	7	4.9998	3.9995	8.9993	4.49965	4.49965	0.0555932178	0.0555932178	0.1111864356	0.2612025822	0.7387974178	0.7433866471	10853	67	1.2501062633	0
AT2G14540	1	100	0	1	42.85	57.14	7	4.9998	3.9995	8.9993	4.49965	4.49965	0.0555932178	0.0555932178	0.1111864356	0.2612025822	0.7387974178	0.7434555749	10853	68	1.2501062633	0
AT2G38620	2	50	50	2	42.85	57.14	7	4.9998	3.9995	8.9993	4.49965	4.49965	0.0555932178	0.0555932178	0.1111864356	0.2612025822	0.7387974178	0.7435245155	10853	69	1.2501062633	0
AT2G44040	1	93.33	6.66	15	42.85	57.14	7	4.9998	3.9995	8.9993	4.49965	4.49965	0.0555932178	0.0555932178	0.1111864356	0.2612025822	0.7387974178	0.7435934689	10853	70	1.2501062633	0
AT3G04020	1	100	0	11	42.85	57.14	7	4.9998	3.9995	8.9993	4.49965	4.49965	0.0555932178	0.0555932178	0.1111864356	0.2612025822	0.7387974178	0.7436624351	10853	71	1.2501062633	0
AT4G24580	1	100	0	12	42.85	57.14	7	4.9998	3.9995	8.9993	4.49965	4.49965	0.0555932178	0.0555932178	0.1111864356	0.2612025822	0.7387974178	0.7437314141	10853	72	1.2501062633	0
AT4G33145	1	80	20	10	42.85	57.14	7	4.9998	3.9995	8.9993	4.49965	4.49965	0.0555932178	0.0555932178	0.1111864356	0.2612025822	0.7387974178	0.7438004059	10853	73	1.2501062633	0
AT1G27430	1	100	0	3	57.14	42.85	7	3.9995	4.9998	8.9993	4.49965	4.49965	0.0555932178	0.0555932178	0.1111864356	0.2612025822	0.7387974178	0.7438694105	10853	74	0.7999319973	0
AT2G22040	1	57.14	42.85	7	57.14	42.85	7	3.9995	4.9998	8.9993	4.49965	4.49965	0.0555932178	0.0555932178	0.1111864356	0.2612025822	0.7387974178	0.7439384279	10853	75	0.7999319973	0
AT3G51320	1	33.33	66.66	3	57.14	42.85	7	3.9995	4.9998	8.9993	4.49965	4.49965	0.0555932178	0.0555932178	0.1111864356	0.2612025822	0.7387974178	0.7440074581	10853	76	0.7999319973	0
AT4G11220	1	100	0	1	57.14	42.85	7	3.9995	4.9998	8.9993	4.49965	4.49965	0.0555932178	0.0555932178	0.1111864356	0.2612025822	0.7387974178	0.7440765011	10853	77	0.7999319973	0
AT5G16010	2	60	40	5	57.14	42.85	7	3.9995	4.9998	8.9993	4.49965	4.49965	0.0555932178	0.0555932178	0.1111864356	0.2612025822	0.7387974178	0.7441455569	10853	78	0.7999319973	0
AT5G61412	3	76.563333333	22.236666667	27	51.976666667	48.013333333	73.333333333	36.209777778	39.116222222	75.326	37.663	37.663	0.0560724007	0.0560724007	0.1121448014	0.262284601	0.737715399	0.7431246728	10853	79	0.92569721	0
AT2G14840	2				43.33	56.665	8	5.5332	4.4664	9.9996	4.9998	4.9998	0.0569053882	0.0569053882	0.1138107764	0.2641533561	0.7358466439	0.7413110207	10853	80	1.2388500806	0
AT3G02730	2	92.855	7.14	9.5	44.23	55.765	10.5	6.855325	5.64415	12.499475	6.2497375	6.2497375	0.0586802598	0.0586802598	0.1173605196	0.2680849603	0.7319150397	0.7374186712	10853	81	1.2145894422	0
AT1G66852	1	61.11	38.88	18	53.12	46.87	32	15.9984	17.9984	33.9968	16.9984	16.9984	0.0588290663	0.0588290663	0.1176581325	0.2684115548	0.7315884452	0.7371580536	10853	82	0.8888790115	0
AT4G11510	4	92.4975	7.4975	17	53.7175	46.2725	23.25	11.75835625	13.48931875	25.247675	12.6238375	12.6238375	0.0593367741	0.0593367741	0.1186735482	0.2695223901	0.7304776099	0.7361071031	10853	83	0.8716790275	0
AT5G47930	10	70.988	28.905	371.8	49.036	50.878	353.6	180.904608	174.391296	355.295904	177.647952	177.647952	0.0597012697	0.0597012697	0.1194025395	0.2703166109	0.7296833891	0.7353750415	10853	84	1.0373488365	0
AT5G58840	5	63.846	36.15	10	46.006	53.986	21.2	12.445032	10.753272	23.198304	11.599152	11.599152	0.0616866625	0.0616866625	0.1233733249	0.2745957406	0.7254042594	0.731130426	10853	85	1.1573251379	0
AT4G23800	4	61.1475	38.8475	15.75	45.03	54.9625	14.75	9.10696875	7.641925	16.74889375	8.374446875	8.374446875	0.0640744762	0.0640744762	0.1281489525	0.2796409584	0.7203590416	0.726112815	10853	86	1.1917113489	0
AT4G00893	7	82.944285714	17.051428571	5.2857142857	43.377142857	56.617142857	9.1428571429	6.1764244898	4.9659102041	11.142334694	5.5711673469	5.5711673469	0.0657557359	0.0657557359	0.1315114719	0.283129988	0.716870012	0.7226630355	10853	87	1.2437648358	0
AT4G17215	6	83.53	16.466666667	9.8333333333	44.141666667	55.851666667	11.333333333	7.3298555556	6.0027222222	13.332577778	6.6662888889	6.6662888889	0.0660518511	0.0660518511	0.1321037022	0.283739257	0.716260743	0.7221159167	10853	88	1.2210885802	0
AT3G17230	7	74.755714286	25.24	25	52.44	47.551428571	58.428571429	28.783620408	31.639942857	60.423563265	30.211781633	30.211781633	0.0675115592	0.0675115592	0.1350231183	0.286720288	0.713279712	0.7191773238	10853	89	0.9097241591	0
AT1G78710	12	86.994166667	13.003333333	5.5833333333	55.026666667	44.965833333	15.5	7.9697041667	9.5291333333	17.4988375	8.74941875	8.74941875	0.069485168	0.069485168	0.1389703359	0.2906932092	0.7093067908	0.7152380006	10853	90	0.8363514171	0
AT5G25950	2	25.485	74.505	19	44.755	55.235	14.5	9.009075	7.489475	16.49855	8.249275	8.249275	0.0699814275	0.0699814275	0.1399628549	0.2916820577	0.7083179423	0.7143072503	10853	91	1.202898067	0
AT2G34870	1	50	50	8	46.15	53.84	26	14.9984	12.999	27.9974	13.9987	13.9987	0.07139235	0.07139235	0.1427847	0.2944718112	0.7055281888	0.7115600254	10853	92	1.1538118317	0
AT1G02060	1	0	100	3	40	60	5	4	3	7	3.5	3.5	0.0714285714	0.0714285714	0.1428571429	0.2945430139	0.7054569861	0.7115543374	10853	93	1.3333333333	0
AT1G15790	1	90.9	9.09	11	40	60	5	4	3	7	3.5	3.5	0.0714285714	0.0714285714	0.1428571429	0.2945430139	0.7054569861	0.7116204731	10853	94	1.3333333333	0
AT1G17850	1	0	100	4	40	60	5	4	3	7	3.5	3.5	0.0714285714	0.0714285714	0.1428571429	0.2945430139	0.7054569861	0.7116866211	10853	95	1.3333333333	0
AT1G23360	1	57.14	42.85	7	40	60	5	4	3	7	3.5	3.5	0.0714285714	0.0714285714	0.1428571429	0.2945430139	0.7054569861	0.7117527815	10853	96	1.3333333333	0
AT1G56400	1				40	60	5	4	3	7	3.5	3.5	0.0714285714	0.0714285714	0.1428571429	0.2945430139	0.7054569861	0.7118189541	10853	97	1.3333333333	0
AT1G58290	1	80	20	5	40	60	5	4	3	7	3.5	3.5	0.0714285714	0.0714285714	0.1428571429	0.2945430139	0.7054569861	0.711885139	10853	98	1.3333333333	0
AT1G59540	1				40	60	5	4	3	7	3.5	3.5	0.0714285714	0.0714285714	0.1428571429	0.2945430139	0.7054569861	0.7119513363	10853	99	1.3333333333	0
AT1G62422	1				40	60	5	4	3	7	3.5	3.5	0.0714285714	0.0714285714	0.1428571429	0.2945430139	0.7054569861	0.7120175458	10853	100	1.3333333333	0
AT1G70150	1	100	0	11	40	60	5	4	3	7	3.5	3.5	0.0714285714	0.0714285714	0.1428571429	0.2945430139	0.7054569861	0.7120837677	10853	101	1.3333333333	0
AT1G78995	1	0	100	1	40	60	5	4	3	7	3.5	3.5	0.0714285714	0.0714285714	0.1428571429	0.2945430139	0.7054569861	0.7121500019	10853	102	1.3333333333	0
AT2G17970	1	100	0	4	40	60	5	4	3	7	3.5	3.5	0.0714285714	0.0714285714	0.1428571429	0.2945430139	0.7054569861	0.7122162484	10853	103	1.3333333333	0
AT2G18720	1	100	0	1	40	60	5	4	3	7	3.5	3.5	0.0714285714	0.0714285714	0.1428571429	0.2945430139	0.7054569861	0.7122825072	10853	104	1.3333333333	0
AT2G19490	1	95	5	20	40	60	5	4	3	7	3.5	3.5	0.0714285714	0.0714285714	0.1428571429	0.2945430139	0.7054569861	0.7123487784	10853	105	1.3333333333	0
AT2G28605	1	100	0	1	40	60	5	4	3	7	3.5	3.5	0.0714285714	0.0714285714	0.1428571429	0.2945430139	0.7054569861	0.7124150619	10853	106	1.3333333333	0
AT3G14130	1	100	0	5	40	60	5	4	3	7	3.5	3.5	0.0714285714	0.0714285714	0.1428571429	0.2945430139	0.7054569861	0.7124813577	10853	107	1.3333333333	0
AT3G16730	1	100	0	8	40	60	5	4	3	7	3.5	3.5	0.0714285714	0.0714285714	0.1428571429	0.2945430139	0.7054569861	0.7125476659	10853	108	1.3333333333	0
AT3G21540	1	83.33	16.66	12	40	60	5	4	3	7	3.5	3.5	0.0714285714	0.0714285714	0.1428571429	0.2945430139	0.7054569861	0.7126139864	10853	109	1.3333333333	0
AT3G27329	1				40	60	5	4	3	7	3.5	3.5	0.0714285714	0.0714285714	0.1428571429	0.2945430139	0.7054569861	0.7126803193	10853	110	1.3333333333	0
AT3G51150	1				40	60	5	4	3	7	3.5	3.5	0.0714285714	0.0714285714	0.1428571429	0.2945430139	0.7054569861	0.7127466645	10853	111	1.3333333333	0
AT4G11990	1				40	60	5	4	3	7	3.5	3.5	0.0714285714	0.0714285714	0.1428571429	0.2945430139	0.7054569861	0.7128130221	10853	112	1.3333333333	0
AT4G15850	1	100	0	3	40	60	5	4	3	7	3.5	3.5	0.0714285714	0.0714285714	0.1428571429	0.2945430139	0.7054569861	0.712879392	10853	113	1.3333333333	0
AT4G25260	1	75	25	4	40	60	5	4	3	7	3.5	3.5	0.0714285714	0.0714285714	0.1428571429	0.2945430139	0.7054569861	0.7129457743	10853	114	1.3333333333	0
AT4G35733	1	25	75	8	40	60	5	4	3	7	3.5	3.5	0.0714285714	0.0714285714	0.1428571429	0.2945430139	0.7054569861	0.713012169	10853	115	1.3333333333	0
AT5G03720	1	66.66	33.33	3	40	60	5	4	3	7	3.5	3.5	0.0714285714	0.0714285714	0.1428571429	0.2945430139	0.7054569861	0.713078576	10853	116	1.3333333333	0
AT5G11540	1	50	50	4	40	60	5	4	3	7	3.5	3.5	0.0714285714	0.0714285714	0.1428571429	0.2945430139	0.7054569861	0.7131449954	10853	117	1.3333333333	0
AT5G48250	1	66.66	33.33	9	40	60	5	4	3	7	3.5	3.5	0.0714285714	0.0714285714	0.1428571429	0.2945430139	0.7054569861	0.7132114271	10853	118	1.3333333333	0
AT5G61290	2				40	60	5	4	3	7	3.5	3.5	0.0714285714	0.0714285714	0.1428571429	0.2945430139	0.7054569861	0.7132778713	10853	119	1.3333333333	0
AT1G80330	1	60	40	5	60	40	5	3	4	7	3.5	3.5	0.0714285714	0.0714285714	0.1428571429	0.2945430139	0.7054569861	0.7133443278	10853	120	0.75	0
AT2G28680	1	36.36	63.63	11	60	40	5	3	4	7	3.5	3.5	0.0714285714	0.0714285714	0.1428571429	0.2945430139	0.7054569861	0.7134107967	10853	121	0.75	0
AT3G17450	1	100	0	5	60	40	5	3	4	7	3.5	3.5	0.0714285714	0.0714285714	0.1428571429	0.2945430139	0.7054569861	0.713477278	10853	122	0.75	0
AT4G36950	1	0	100	1	60	40	5	3	4	7	3.5	3.5	0.0714285714	0.0714285714	0.1428571429	0.2945430139	0.7054569861	0.7135437717	10853	123	0.75	0
AT5G10440	1	40	60	5	60	40	5	3	4	7	3.5	3.5	0.0714285714	0.0714285714	0.1428571429	0.2945430139	0.7054569861	0.7136102778	10853	124	0.75	0
AT5G16360	1	100	0	2	60	40	5	3	4	7	3.5	3.5	0.0714285714	0.0714285714	0.1428571429	0.2945430139	0.7054569861	0.7136767963	10853	125	0.75	0
AT5G36690	2	100	0	1	60	40	5	3	4	7	3.5	3.5	0.0714285714	0.0714285714	0.1428571429	0.2945430139	0.7054569861	0.7137433271	10853	126	0.75	0
AT5G59120	1	83.33	16.66	6	60	40	5	3	4	7	3.5	3.5	0.0714285714	0.0714285714	0.1428571429	0.2945430139	0.7054569861	0.7138098704	10853	127	0.75	0
AT5G51730	3	88.75	11.24	27	58.723333333	41.266666667	6.3333333333	3.6135555556	4.7191444444	8.3327	4.16635	4.16635	0.0733451817	0.0733451817	0.1466903634	0.2982815557	0.7017184443	0.7100932659	10853	128	0.7657226004	0
AT1G49600	2	100	0	7	55.84	44.15	12.5	6.51875	7.98	14.49875	7.249375	7.249375	0.0736357121	0.0736357121	0.1472714243	0.2988433598	0.7011566402	0.709590919	10853	129	0.8168859649	0
AT3G44690	6	92.775	7.22	11.833333333	40.923333333	59.071666667	6	4.5443	3.4554	7.9997	3.99985	3.99985	0.0741092297	0.0741092297	0.1482184594	0.2997562911	0.7002437089	0.7087330945	10853	130	1.3151299415	0
AT3G01322	3	85.546666667	14.443333333	24.333333333	53.58	46.41	33	16.3153	18.6814	34.9967	17.49835	17.49835	0.0799851016	0.0799851016	0.1599702032	0.3108160486	0.6891839514	0.6976043112	10853	131	0.8733446101	0
AT2G37060	4	85.735	14.26	15.25	42.045	57.9525	8	5.6362	4.3636	9.9998	4.9999	4.9999	0.0809771575	0.0809771575	0.1619543151	0.3126364367	0.6873635633	0.695826579	10853	132	1.2916399303	0
AT1G34355	2	56.665	43.33	4	58.33	41.66	7.5	4.1245	5.37475	9.49925	4.749625	4.749625	0.0822762356	0.0822762356	0.1645524712	0.3150007119	0.6849992881	0.6934978801	10853	133	0.7673845295	0
AT3G16150	6	75.776	24.222	4.8	43.348333333	56.645	11	7.23095	5.7683166667	12.999266667	6.4996333333	6.4996333333	0.0822852674	0.0822852674	0.1645705348	0.3150170731	0.6849829269	0.6935460123	10853	134	1.2535632868	0
AT5G10220	1	70.96	29.03	31	45.45	54.54	22	12.9988	10.999	23.9978	11.9989	11.9989	0.0833243056	0.0833243056	0.1666486111	0.3168923679	0.6831076321	0.6917118054	10853	135	1.1818165288	0
AT3G61177	1	94.73	5.26	19	54.54	45.45	22	10.999	12.9988	23.9978	11.9989	11.9989	0.0833243056	0.0833243056	0.1666486111	0.3168923679	0.6831076321	0.6917763489	10853	136	0.8461550297	0
AT3G07020	2	100	0	13.5	35	55	5.5	4.025	2.925	6.95	3.475	3.475	0.0870503597	0.0870503597	0.1741007194	0.3235072103	0.6764927897	0.6851414937	10853	137	1.3760683761	0
AT5G58820	5	69.664	30.33	6.2	43.846	56.15	14	8.861	7.13844	15.99944	7.99972	7.99972	0.0927286503	0.0927286503	0.1854573006	0.3332753288	0.6667246712	0.6753115125	10853	138	1.2413076246	0
AT4G16807	3	100	0	10	40.473333333	59.52	6.6666666667	4.968	3.6982222222	8.6662222222	4.3331111111	4.3331111111	0.0930241323	0.0930241323	0.1860482646	0.3337738319	0.6662261681	0.6748695728	10853	139	1.3433481553	0
AT5G24450	2	100	0	7	40	60	6.5	4.9	3.6	8.5	4.25	4.25	0.0994117647	0.0994117647	0.1988235294	0.3443278604	0.6556721396	0.6642406171	10853	140	1.3611111111	0
AT2G05117	2	95	5	18.5	44.44	55.55	18	10.999	8.9992	19.9982	9.9991	9.9991	0.099989	0.099989	0.199978	0.3452613956	0.6547386044	0.6633568029	10853	141	1.2222197529	0
AT1G55600	5	13.332	86.664	2.4	58.408	39.36	7	3.7552	5.08856	8.84376	4.42188	4.42188	0.1005143112	0.1005143112	0.2010286224	0.3461081504	0.6538918496	0.6625607547	10853	142	0.7379690915	0
AT2G03040	4	83.74	16.25	19.25	46.105	53.8875	35.25	19.99534375	17.2520125	37.24735625	18.623678125	18.623678125	0.1010255103	0.1010255103	0.2020510207	0.3469296102	0.6530703898	0.6617901906	10853	143	1.1590151439	0
AT4G28703	3	50	50	2	39.72	60.276666667	6.3333333333	4.8175222222	3.5156	8.3331222222	4.1665611111	4.1665611111	0.1017026648	0.1017026648	0.2034053297	0.3480139105	0.6519860895	0.6607531076	10853	144	1.3703271766	0
AT2G29500	2	52.19	47.8	10	41.66	58.33	9	6.2497	4.7494	10.9991	5.49955	5.49955	0.1023220123	0.1023220123	0.2046440245	0.3490018498	0.6509981502	0.6598134969	10853	145	1.3158925338	0
AT1G20060	4	89.166666667	10.833333333	5.3333333333	40.98	59.015	8	5.7212	4.2784	9.9996	4.9998	4.9998	0.1040877555	0.1040877555	0.208175511	0.3517988066	0.6482011934	0.6570400254	10853	146	1.3372288706	0
AT2G19220	7	63.69	36.308571429	9	43.99	56.008571429	16.285714286	10.121395918	8.1640857143	18.285481633	9.1427408163	9.1427408163	0.1047569682	0.1047569682	0.2095139364	0.3528513573	0.6471486427	0.6560343937	10853	147	1.2397464055	0
AT1G62340	19	52.4	47.594736842	7.8421052632	42.502105263	57.493684211	11.052631579	7.354565097	5.697601108	13.052166205	6.5260831025	6.5260831025	0.105175249	0.105175249	0.210350498	0.3535071741	0.6464928259	0.6554307931	10853	148	1.2908178297	0
AT3G62460	3	99.6	0.3966666667	88.333333333	39.166666667	60.833333333	6	4.65	3.35	8	4	4	0.105625	0.105625	0.21125	0.3542105739	0.6457894261	0.6547788342	10853	149	1.3880597015	0
AT1G14060	3	100	0	19	40.473333333	59.523333333	7.6666666667	5.5634555556	4.1029555556	9.6664111111	4.8332055556	4.8332055556	0.1103336195	0.1103336195	0.2206672389	0.3614680145	0.6385319855	0.6474808594	10853	150	1.3559629102	0
AT5G60440	4	58.886666667	41.11	5.3333333333	41.5375	58.46	9.5	6.5537	4.9460625	11.4997625	5.74988125	5.74988125	0.1123718134	0.1123718134	0.2247436268	0.3645509582	0.6354490418	0.6444149178	10853	151	1.3250338021	0
AT5G10230	7	84.688571429	15.301428571	54.571428571	53.947142857	46.044285714	38.142857143	18.562606122	21.576981633	40.139587755	20.069793878	20.069793878	0.1131857628	0.1131857628	0.2263715256	0.365772562	0.634227438	0.6432361821	10853	152	0.8602967013	0
AT2G35160	2	100	0	5.5	39.285	60.71	6.5	4.94615	3.553525	8.499675	4.2498375	4.2498375	0.1140869734	0.1140869734	0.2281739467	0.3671188625	0.6328811375	0.6419307462	10853	153	1.3918995927	0
AT5G60553	3	71.846666667	28.146666667	9.6666666667	40.95	59.046666667	9	6.3142	4.6855	10.9997	5.49985	5.49985	0.1205789108	0.1205789108	0.2411578216	0.3766288771	0.6233711229	0.6323438449	10853	154	1.3476043112	0
AT3G13370	6	72.381666667	27.61	30	55.2	44.795	24.5	11.974775	14.524	26.498775	13.2493875	13.2493875	0.1226197834	0.1226197834	0.2452395668	0.379552827	0.620447173	0.6294366394	10853	155	0.824481892	0
AT5G36120	8	81.25	18.75	4.125	62.09625	37.9	5.875	3.226625	4.6481546875	7.8747796875	3.9373898438	3.9373898438	0.1283049642	0.1283049642	0.2566099285	0.3875411957	0.6124588043	0.6213906144	10853	156	0.6941733262	0
AT2G29330	9	86.851111111	13.147777778	5.5555555556	40.844444444	59.147777778	9.3333333333	6.5204592593	4.8121481481	11.332607407	5.6663037037	5.6663037037	0.1287579613	0.1287579613	0.2575159226	0.3881680916	0.6118319084	0.6208126123	10853	157	1.3549996921	0
AT4G15890	3	100	0	4.5	38.886666667	61.11	7	5.2777	3.7220666667	8.9997666667	4.4998833333	4.4998833333	0.1344476561	0.1344476561	0.2688953122	0.3959262295	0.6040737705	0.6129979085	10853	158	1.4179488098	0
AT1G58983	9	98.838888889	1.1311111111	361.22222222	53.286666667	46.705555556	64.333333333	31.047240741	35.281088889	66.32832963	33.164164815	33.164164815	0.1351268021	0.1351268021	0.2702536042	0.3968382968	0.6031617032	0.6121296021	10853	159	0.8799966701	0
AT1G29010	4	71.25	28.75	3.5	38.9275	61.07	7.25	5.427575	3.82224375	9.24981875	4.624909375	4.624909375	0.1393048065	0.1393048065	0.278609613	0.4023860231	0.5976139769	0.6065561107	10853	160	1.4199970894	0
AT1G04635	2	78.33	21.66	10.5	38.09	61.9	6.5	5.0235	3.47585	8.49935	4.249675	4.249675	0.1409061	0.1409061	0.2818122001	0.4044841107	0.5955158893	0.60448316	10853	161	1.4452579944	0
AT1G20220	16	96.224375	3.376875	81.0625	46.886875	53.103125	75.1875	40.926912109	36.253069141	77.17998125	38.589990625	38.589990625	0.1415186149	0.1415186149	0.2830372299	0.4052826162	0.5947173838	0.6037290961	10853	162	1.1289226838	0
AT3G46680	1	60	40	5	41.66	58.33	12	7.9996	5.9992	13.9988	6.9994	6.9994	0.1429265423	0.1429265423	0.2858530846	0.4071096903	0.5928903097	0.601930639	10853	163	1.3334444593	0
AT5G21170	1	100	0	8	41.66	58.33	12	7.9996	5.9992	13.9988	6.9994	6.9994	0.1429265423	0.1429265423	0.2858530846	0.4071096903	0.5928903097	0.6019869521	10853	164	1.3334444593	0
AT1G66130	3	72.22	27.773333333	5.6666666667	59.783333333	40.206666667	9.3333333333	4.7526222222	6.5797777778	11.3324	5.6662	5.6662	0.1472987816	0.1472987816	0.2945975631	0.4127107443	0.5872892557	0.5963557534	10853	165	0.7223074065	0
AT1G29600	2	100	0	2	59.165	40.83	11	5.4913	7.50815	12.99945	6.499725	6.499725	0.1564560009	0.1564560009	0.3129120019	0.4241012621	0.5758987379	0.5848441099	10853	166	0.7313785686	0
AT3G28230	6	100	0	3.5	63.518333333	36.48	5.8333333333	3.128	4.7052361111	7.8332361111	3.9166180556	3.9166180556	0.158789657	0.158789657	0.317579314	0.426933967	0.573066033	0.5820218657	10853	167	0.6647912934	0
AT1G49160	2	83.75	16.25	9	37.775	62.22	7	5.3554	3.64425	8.99965	4.499825	4.499825	0.1626748997	0.1626748997	0.3253497994	0.4315897897	0.5684102103	0.5773473105	10853	168	1.469547918	0
AT2G40620	3	79.393333333	19.09	15	57.78	39.83	11.666666667	5.6468333333	7.741	13.387833333	6.6939166667	6.6939166667	0.1637880424	0.1637880424	0.3275760848	0.4329101249	0.5670898751	0.5760601286	10853	169	0.7294707833	0
AT4G25240	4	88.8175	11.18	8.75	38.885	61.105	8.25	6.0411625	4.2080125	10.249175	5.1245875	5.1245875	0.1639370448	0.1639370448	0.3278740896	0.4330864093	0.5669135907	0.575934962	10853	170	1.4356332116	0
AT1G36000	1	0	100	7	40	60	10	7	5	12	6	6	0.1666666667	0.1666666667	0.3333333333	0.4362971383	0.5637028617	0.5727267513	10853	171	1.4	0
AT1G62780	1	81.81	18.18	11	40	60	10	7	5	12	6	6	0.1666666667	0.1666666667	0.3333333333	0.4362971383	0.5637028617	0.5727803724	10853	172	1.4	0
AT3G17225	1	33.33	66.66	3	40	60	10	7	5	12	6	6	0.1666666667	0.1666666667	0.3333333333	0.4362971383	0.5637028617	0.5728340035	10853	173	1.4	0
AT1G13590	1	0	100	1	60	40	10	5	7	12	6	6	0.1666666667	0.1666666667	0.3333333333	0.4362971383	0.5637028617	0.5728876447	10853	174	0.7142857143	0
AT4G20800	7	64.498571429	35.495714286	19.571428571	45.812857143	54.061428571	51.142857143	28.648559184	24.430004082	53.078563265	26.539281633	26.539281633	0.1676402492	0.1676402492	0.3352804985	0.4374338411	0.5625661589	0.5717859639	10853	175	1.1726792631	0
AT1G69190	8	52.38	47.617142857	2.4285714286	61.9175	38.075	7.75	3.9508125	5.79860625	9.74941875	4.874709375	4.874709375	0.1751048873	0.1751048873	0.3502097746	0.4460055942	0.5539944058	0.5631264668	10853	176	0.6813382957	0
AT5G42910	5	32.376	67.616	6.4	38.54	61.452	8.6	6.284872	4.31444	10.599312	5.299656	5.299656	0.183153504	0.183153504	0.3663070081	0.454975821	0.545024179	0.5540602674	10853	177	1.4567063165	0
AT5G27620	5	98.204	1.792	27.8	35.9	64.094	6.2	4.973828	3.2258	8.199628	4.099814	4.099814	0.1863256412	0.1863256412	0.3726512823	0.4584373729	0.5415626271	0.5505928986	10853	178	1.5418897638	0
AT3G27640	3	63.333333333	36.666666667	7.6666666667	39.813333333	60.183333333	11	7.6201666667	5.3794666667	12.999633333	6.4998166667	6.4998166667	0.1931106963	0.1931106963	0.3862213927	0.4657076843	0.5342923157	0.5432522486	10853	179	1.4165282804	0
AT5G02370	6	88.886666667	11.11	44.666666667	39.721666667	60.276666667	11	7.6304333333	5.3693833333	12.999816667	6.4999083333	6.4999083333	0.1966315077	0.1966315077	0.3932630154	0.4694108101	0.5305891899	0.5395375693	10853	180	1.4211004988	0
AT4G25700	2	86.36	13.635	6	41.665	58.33	16	10.3328	7.6664	17.9992	8.9996	8.9996	0.1975001378	0.1975001378	0.3950002756	0.4703173147	0.5296826853	0.5386662466	10853	181	1.3478034019	0
AT4G13380	3	93.333333333	6.6666666667	3	37.22	62.773333333	7.6666666667	5.8126222222	3.8535333333	9.6661555556	4.8330777778	4.8330777778	0.1985292525	0.1985292525	0.3970585051	0.4713877094	0.5286122906	0.5376280751	10853	182	1.5083876846	0
AT1G64220	3	55.406666667	44.583333333	12	40.966666667	59.026666667	14	9.2637333333	6.7353333333	15.999066667	7.9995333333	7.9995333333	0.1997868592	0.1997868592	0.3995737185	0.4726905115	0.5273094885	0.5363533157	10853	183	1.3753934475	0
AT1G03710	1	100	0	57	37.5	62.5	8	6	4	10	5	5	0.2	0.2	0.4	0.4729107431	0.5270892569	0.536179558	10853	184	1.5	0
AT1G36130	1				37.5	62.5	8	6	4	10	5	5	0.2	0.2	0.4	0.4729107431	0.5270892569	0.5362298186	10853	185	1.5	0
AT1G59500	1	0	100	1	37.5	62.5	8	6	4	10	5	5	0.2	0.2	0.4	0.4729107431	0.5270892569	0.5362800886	10853	186	1.5	0
AT2G13800	1	90.9	9.09	11	37.5	62.5	8	6	4	10	5	5	0.2	0.2	0.4	0.4729107431	0.5270892569	0.536330368	10853	187	1.5	0
AT2G32340	1	45.45	54.54	11	37.5	62.5	8	6	4	10	5	5	0.2	0.2	0.4	0.4729107431	0.5270892569	0.5363806568	10853	188	1.5	0
AT3G60660	2	100	0	9	37.5	62.5	8	6	4	10	5	5	0.2	0.2	0.4	0.4729107431	0.5270892569	0.5364309551	10853	189	1.5	0
AT4G25050	1	50	50	8	37.5	62.5	8	6	4	10	5	5	0.2	0.2	0.4	0.4729107431	0.5270892569	0.5364812628	10853	190	1.5	0
AT5G23330	1	100	0	18	37.5	62.5	8	6	4	10	5	5	0.2	0.2	0.4	0.4729107431	0.5270892569	0.5365315799	10853	191	1.5	0
AT5G28460	1	100	0	30	37.5	62.5	8	6	4	10	5	5	0.2	0.2	0.4	0.4729107431	0.5270892569	0.5365819065	10853	192	1.5	0
AT5G63780	1	90.9	9.09	11	37.5	62.5	8	6	4	10	5	5	0.2	0.2	0.4	0.4729107431	0.5270892569	0.5366322425	10853	193	1.5	0
AT1G06660	1	88.88	11.11	9	62.5	37.5	8	4	6	10	5	5	0.2	0.2	0.4	0.4729107431	0.5270892569	0.5366825879	10853	194	0.6666666667	0
AT2G45280	1	100	0	5	62.5	37.5	8	4	6	10	5	5	0.2	0.2	0.4	0.4729107431	0.5270892569	0.5367329428	10853	195	0.6666666667	0
AT3G56650	1	60	40	5	62.5	37.5	8	4	6	10	5	5	0.2	0.2	0.4	0.4729107431	0.5270892569	0.5367833072	10853	196	0.6666666667	0
AT3G01320	6	97.276666667	2.7183333333	24.833333333	39.568333333	60.425	11.166666667	7.7474583333	5.4184638889	13.165922222	6.5829611111	6.5829611111	0.2059944997	0.2059944997	0.4119889994	0.4790383096	0.5209616904	0.5305928327	10853	197	1.4298255912	0
AT4G22060	3	79.793333333	20.2	9.6666666667	35.233333333	64.76	6.3333333333	5.1014666667	3.2314444444	8.3329111111	4.1664555556	4.1664555556	0.2098296181	0.2098296181	0.4196592361	0.4828928722	0.5171071278	0.526716439	10853	198	1.5786954578	0
AT3G10195	7	71.942857143	28.047142857	53	45.334285714	53.681428571	63.285714286	34.97267551	29.690126531	64.662802041	32.33140102	32.33140102	0.2157757075	0.2157757075	0.431551415	0.4887713272	0.5112286728	0.5207776221	10853	199	1.1779227507	0
AT4G08590	9	87.302222222	12.694444444	9	34.984444444	65.01	6.3333333333	5.1173	3.2156814815	8.3329814815	4.1664907407	4.1664907407	0.2169783407	0.2169783407	0.4339566814	0.4899461757	0.5100538243	0.5196296024	10853	200	1.5913578597	0
AT4G05520	26	69.608846154	30.386153846	6.6153846154	37.270384615	62.724230769	8.3461538462	6.2350607988	4.1106436391	10.345704438	5.1728522189	5.1728522189	0.2181170115	0.2181170115	0.4362340231	0.4910542447	0.5089457553	0.5185494069	10853	201	1.516808886	0
AT1G10010	2	33.33	49.995	7.5	42.665	57.325	22.5	13.898125	10.599625	24.49775	12.248875	12.248875	0.2220632966	0.2220632966	0.4441265933	0.4948625802	0.5051374198	0.5147175305	10853	202	1.3111902544	0
AT1G18410	2				34.285	65.71	6	4.9426	3.0571	7.9997	3.99985	3.99985	0.2222027232	0.2222027232	0.4444054465	0.4949962376	0.5050037624	0.5146296557	10853	203	1.6167609826	0
AT5G05580	2	58.33	41.665	2.5	65.71	34.285	6	3.0571	4.9426	7.9997	3.99985	3.99985	0.2222027232	0.2222027232	0.4444054465	0.4949962376	0.5050037624	0.5146779823	10853	204	0.6185206167	0
AT5G34940	52	86.649230769	13.344423077	15.288461538	40.325	59.492884615	13.826923077	9.226035392	6.5757067308	15.801742123	7.9008710614	7.9008710614	0.2222616329	0.2222616329	0.4445232657	0.4950526914	0.5049473086	0.5146687772	10853	205	1.4030484889	0
AT1G65300	6	56.888333333	43.103333333	16.333333333	38.141666667	61.85	10	7.185	4.8141666667	11.999166667	5.9995833333	5.9995833333	0.2342183774	0.2342183774	0.4684367549	0.5062927852	0.4937072148	0.5032595475	10853	206	1.4924701402	0
AT2G18710	1	100	0	22	41.17	58.82	17	10.9994	7.9989	18.9983	9.49915	9.49915	0.2369422593	0.2369422593	0.4738845186	0.5087944846	0.4912055154	0.5007564774	10853	207	1.3751140782	0
AT5G38890	13	97.37	2.2592307692	24.846153846	38.45	61.545384615	10.692307692	7.5806218935	5.1111923077	12.691814201	6.3459071006	6.3459071006	0.2402368323	0.2402368323	0.4804736646	0.5117921556	0.4882078444	0.4977472743	10853	208	1.4831415915	0
AT5G46810	10	53.45	46.541	32.9	54.05	45.941	75.7	35.777337	41.91585	77.693187	38.8465935	38.8465935	0.2425009406	0.2425009406	0.4850018812	0.5138346371	0.4861653629	0.4957114509	10853	209	0.8535515086	0
AT3G61175	2	82.84	17.15	17.5	61.25	38.75	11.5	5.45625	8.04375	13.5	6.75	6.75	0.24796875	0.24796875	0.4959375	0.518709391	0.481290609	0.4907870882	10853	210	0.6783216783	0
AT1G03190	1	100	0	12	33.33	66.66	6	4.9996	2.9998	7.9994	3.9997	3.9997	0.2499687502	0.2499687502	0.4999375003	0.5204724147	0.4795275853	0.4890352268	10853	211	1.666644443	0
AT1G08610	1	100	0	8	33.33	66.66	6	4.9996	2.9998	7.9994	3.9997	3.9997	0.2499687502	0.2499687502	0.4999375003	0.5204724147	0.4795275853	0.4890811844	10853	212	1.666644443	0
AT1G09360	1	0	100	5	33.33	66.66	6	4.9996	2.9998	7.9994	3.9997	3.9997	0.2499687502	0.2499687502	0.4999375003	0.5204724147	0.4795275853	0.4891271507	10853	213	1.666644443	0
AT1G10790	1	100	0	6	33.33	66.66	6	4.9996	2.9998	7.9994	3.9997	3.9997	0.2499687502	0.2499687502	0.4999375003	0.5204724147	0.4795275853	0.4891731256	10853	214	1.666644443	0
AT1G18730	2	87.5	0	2.5	33.33	66.66	6	4.9996	2.9998	7.9994	3.9997	3.9997	0.2499687502	0.2499687502	0.4999375003	0.5204724147	0.4795275853	0.4892191092	10853	215	1.666644443	0
AT1G28110	1	100	0	18	33.33	66.66	6	4.9996	2.9998	7.9994	3.9997	3.9997	0.2499687502	0.2499687502	0.4999375003	0.5204724147	0.4795275853	0.4892651014	10853	216	1.666644443	0
AT1G28370	1	83.33	16.66	12	33.33	66.66	6	4.9996	2.9998	7.9994	3.9997	3.9997	0.2499687502	0.2499687502	0.4999375003	0.5204724147	0.4795275853	0.4893111022	10853	217	1.666644443	0
AT1G29357	2	100	0	5	33.33	66.66	6	4.9996	2.9998	7.9994	3.9997	3.9997	0.2499687502	0.2499687502	0.4999375003	0.5204724147	0.4795275853	0.4893571117	10853	218	1.666644443	0
AT1G68650	1	100	0	20	33.33	66.66	6	4.9996	2.9998	7.9994	3.9997	3.9997	0.2499687502	0.2499687502	0.4999375003	0.5204724147	0.4795275853	0.4894031299	10853	219	1.666644443	0
AT1G70200	1	100	0	7	33.33	66.66	6	4.9996	2.9998	7.9994	3.9997	3.9997	0.2499687502	0.2499687502	0.4999375003	0.5204724147	0.4795275853	0.4894491567	10853	220	1.666644443	0
AT1G73470	1	100	0	5	33.33	66.66	6	4.9996	2.9998	7.9994	3.9997	3.9997	0.2499687502	0.2499687502	0.4999375003	0.5204724147	0.4795275853	0.4894951922	10853	221	1.666644443	0
AT1G78650	1	100	0	21	33.33	66.66	6	4.9996	2.9998	7.9994	3.9997	3.9997	0.2499687502	0.2499687502	0.4999375003	0.5204724147	0.4795275853	0.4895412363	10853	222	1.666644443	0
AT1G79160	1	100	0	19	33.33	66.66	6	4.9996	2.9998	7.9994	3.9997	3.9997	0.2499687502	0.2499687502	0.4999375003	0.5204724147	0.4795275853	0.4895872891	10853	223	1.666644443	0
AT2G42540	1	100	0	7	33.33	66.66	6	4.9996	2.9998	7.9994	3.9997	3.9997	0.2499687502	0.2499687502	0.4999375003	0.5204724147	0.4795275853	0.4896333506	10853	224	1.666644443	0
AT3G08670	1	100	0	3	33.33	66.66	6	4.9996	2.9998	7.9994	3.9997	3.9997	0.2499687502	0.2499687502	0.4999375003	0.5204724147	0.4795275853	0.4896794207	10853	225	1.666644443	0
AT3G16830	1	100	0	11	33.33	66.66	6	4.9996	2.9998	7.9994	3.9997	3.9997	0.2499687502	0.2499687502	0.4999375003	0.5204724147	0.4795275853	0.4897254995	10853	226	1.666644443	0
AT3G25900	1	100	0	5	33.33	66.66	6	4.9996	2.9998	7.9994	3.9997	3.9997	0.2499687502	0.2499687502	0.4999375003	0.5204724147	0.4795275853	0.489771587	10853	227	1.666644443	0
AT3G55730	1	100	0	4	33.33	66.66	6	4.9996	2.9998	7.9994	3.9997	3.9997	0.2499687502	0.2499687502	0.4999375003	0.5204724147	0.4795275853	0.4898176831	10853	228	1.666644443	0
AT4G13690	1	100	0	4	33.33	66.66	6	4.9996	2.9998	7.9994	3.9997	3.9997	0.2499687502	0.2499687502	0.4999375003	0.5204724147	0.4795275853	0.4898637879	10853	229	1.666644443	0
AT4G18950	1	100	0	12	33.33	66.66	6	4.9996	2.9998	7.9994	3.9997	3.9997	0.2499687502	0.2499687502	0.4999375003	0.5204724147	0.4795275853	0.4899099015	10853	230	1.666644443	0
AT4G26510	1	100	0	7	33.33	66.66	6	4.9996	2.9998	7.9994	3.9997	3.9997	0.2499687502	0.2499687502	0.4999375003	0.5204724147	0.4795275853	0.4899560236	10853	231	1.666644443	0
AT4G31790	1	100	0	14	33.33	66.66	6	4.9996	2.9998	7.9994	3.9997	3.9997	0.2499687502	0.2499687502	0.4999375003	0.5204724147	0.4795275853	0.4900021545	10853	232	1.666644443	0
AT4G33585	1	100	0	2	33.33	66.66	6	4.9996	2.9998	7.9994	3.9997	3.9997	0.2499687502	0.2499687502	0.4999375003	0.5204724147	0.4795275853	0.4900482941	10853	233	1.666644443	0
AT5G02570	1	55.55	44.44	9	33.33	66.66	6	4.9996	2.9998	7.9994	3.9997	3.9997	0.2499687502	0.2499687502	0.4999375003	0.5204724147	0.4795275853	0.4900944423	10853	234	1.666644443	0
AT5G03800	1	100	0	3	33.33	66.66	6	4.9996	2.9998	7.9994	3.9997	3.9997	0.2499687502	0.2499687502	0.4999375003	0.5204724147	0.4795275853	0.4901405993	10853	235	1.666644443	0
AT5G05030	1				33.33	66.66	6	4.9996	2.9998	7.9994	3.9997	3.9997	0.2499687502	0.2499687502	0.4999375003	0.5204724147	0.4795275853	0.4901867649	10853	236	1.666644443	0
AT5G20260	1				33.33	66.66	6	4.9996	2.9998	7.9994	3.9997	3.9997	0.2499687502	0.2499687502	0.4999375003	0.5204724147	0.4795275853	0.4902329393	10853	237	1.666644443	0
AT5G28000	1	100	0	1	33.33	66.66	6	4.9996	2.9998	7.9994	3.9997	3.9997	0.2499687502	0.2499687502	0.4999375003	0.5204724147	0.4795275853	0.4902791223	10853	238	1.666644443	0
AT5G38212	1				33.33	66.66	6	4.9996	2.9998	7.9994	3.9997	3.9997	0.2499687502	0.2499687502	0.4999375003	0.5204724147	0.4795275853	0.490325314	10853	239	1.666644443	0
AT5G39530	1	100	0	1	33.33	66.66	6	4.9996	2.9998	7.9994	3.9997	3.9997	0.2499687502	0.2499687502	0.4999375003	0.5204724147	0.4795275853	0.4903715145	10853	240	1.666644443	0
AT5G39700	1				33.33	66.66	6	4.9996	2.9998	7.9994	3.9997	3.9997	0.2499687502	0.2499687502	0.4999375003	0.5204724147	0.4795275853	0.4904177236	10853	241	1.666644443	0
AT5G51440	1	50	50	4	33.33	66.66	6	4.9996	2.9998	7.9994	3.9997	3.9997	0.2499687502	0.2499687502	0.4999375003	0.5204724147	0.4795275853	0.4904639415	10853	242	1.666644443	0
AT2G06090	1	93.75	6.25	16	66.66	33.33	6	2.9998	4.9996	7.9994	3.9997	3.9997	0.2499687502	0.2499687502	0.4999375003	0.5204724147	0.4795275853	0.4905101681	10853	243	0.6000080006	0
AT3G03760	1	100	0	3	66.66	33.33	6	2.9998	4.9996	7.9994	3.9997	3.9997	0.2499687502	0.2499687502	0.4999375003	0.5204724147	0.4795275853	0.4905564034	10853	244	0.6000080006	0
AT3G44050	1	100	0	1	66.66	33.33	6	2.9998	4.9996	7.9994	3.9997	3.9997	0.2499687502	0.2499687502	0.4999375003	0.5204724147	0.4795275853	0.4906026474	10853	245	0.6000080006	0
AT4G10895	1	71.42	28.57	7	66.66	33.33	6	2.9998	4.9996	7.9994	3.9997	3.9997	0.2499687502	0.2499687502	0.4999375003	0.5204724147	0.4795275853	0.4906489001	10853	246	0.6000080006	0
AT5G37125	1				66.66	33.33	6	2.9998	4.9996	7.9994	3.9997	3.9997	0.2499687502	0.2499687502	0.4999375003	0.5204724147	0.4795275853	0.4906951615	10853	247	0.6000080006	0
AT5G61470	1	33.33	66.66	3	66.66	33.33	6	2.9998	4.9996	7.9994	3.9997	3.9997	0.2499687502	0.2499687502	0.4999375003	0.5204724147	0.4795275853	0.4907414317	10853	248	0.6000080006	0
AT2G19260	2	100	0	7.5	33.33	66.665	6	4.9999	2.9998	7.9997	3.99985	3.99985	0.2500343769	0.2500343769	0.5000687538	0.5205300861	0.4794699139	0.490728685	10853	249	1.6667444496	0
AT4G16780	2	74.995	24.995	4.5	33.33	66.665	6	4.9999	2.9998	7.9997	3.99985	3.99985	0.2500343769	0.2500343769	0.5000687538	0.5205300861	0.4794699139	0.4907749671	10853	250	1.6667444496	0
AT5G37630	5	97.57	2.428	11.2	32.57	67.428	5.8	4.910824	2.88906	7.799884	3.899942	3.899942	0.2620250296	0.2620250296	0.5240500592	0.5308808633	0.4691191367	0.4802254283	10853	251	1.6997999349	0
AT1G73880	2	87.5	12.5	5	35	65	7.5	5.875	3.625	9.5	4.75	4.75	0.2664473684	0.2664473684	0.5328947368	0.5346076119	0.4653923881	0.4764553899	10853	252	1.6206896552	0
AT4G16690	2	71.425	28.57	5	35	65	7.5	5.875	3.625	9.5	4.75	4.75	0.2664473684	0.2664473684	0.5328947368	0.5346076119	0.4653923881	0.4765003385	10853	253	1.6206896552	0
AT1G58684	10	99.114	0.801	355.5	54.886	45.106	58.1	27.206586	32.888766	60.095352	30.047676	30.047676	0.268632835	0.268632835	0.5372656699	0.5364318642	0.4635681358	0.474677326	10853	254	0.827230368	0
AT1G42980	4	49.3575	50.6375	11.25	39.86	60.1375	15	10.020625	6.979	16.999625	8.4998125	8.4998125	0.272108433	0.272108433	0.544216866	0.5393096445	0.4606903555	0.4717750923	10853	255	1.4358253331	0
AT4G02300	18	67.836666667	31.998333333	16	41.835	58.155555556	22.5	14.085	10.412875	24.497875	12.2489375	12.2489375	0.2752177896	0.2752177896	0.5504355792	0.5418602287	0.4581397713	0.4692074113	10853	256	1.3526523655	0
AT5G16970	3	84.26	15.73	15.333333333	36.563333333	63.43	9.3333333333	6.9201333333	4.4125777778	11.332711111	5.6663555556	5.6663555556	0.2774197102	0.2774197102	0.5548394204	0.5436529761	0.4563470239	0.4674154635	10853	257	1.5682745284	0
AT2G24693	2	69.11	30.88	512.5	48.695	51.26	856.5	440.0419	418.072675	858.114575	429.0572875	429.0572875	0.2812251774	0.2812251774	0.5624503547	0.5467253612	0.4532746388	0.464312379	10853	258	1.0525488182	0
AT3G06455	3	93.333333333	6.6666666667	3	33.33	66.663333333	6.6666666667	5.4442222222	3.222	8.6662222222	4.3331111111	4.3331111111	0.2849148959	0.2849148959	0.5698297918	0.5496734395	0.4503265605	0.4613360545	10853	259	1.6897027381	0
AT1G65990	2	83.33	16.665	2.5	30	70	5	4.5	2.5	7	3.5	3.5	0.2857142857	0.2857142857	0.5714285714	0.550308202	0.449691798	0.460729263	10853	260	1.8	0
AT2G18240	2	100	0	2.5	30	70	5	4.5	2.5	7	3.5	3.5	0.2857142857	0.2857142857	0.5714285714	0.550308202	0.449691798	0.4607727609	10853	261	1.8	0
AT4G02070	2	75	25	3	30	70	5	4.5	2.5	7	3.5	3.5	0.2857142857	0.2857142857	0.5714285714	0.550308202	0.449691798	0.460816267	10853	262	1.8	0
AT4G16920	2	75	25	4	30	70	5	4.5	2.5	7	3.5	3.5	0.2857142857	0.2857142857	0.5714285714	0.550308202	0.449691798	0.4608597812	10853	263	1.8	0
AT5G63740	5	33.33	66.665	2	65.996	33.998	7.2	3.447856	5.751712	9.199568	4.599784	4.599784	0.288478354	0.288478354	0.576956708	0.5524923273	0.4475076727	0.4586647248	10853	264	0.5994486511	0
AT1G56500	4	100	0	5.5	33.61	66.3875	7	5.647125	3.3527	8.999825	4.4999125	4.4999125	0.2924715803	0.2924715803	0.5849431606	0.5556187436	0.4443812564	0.4555033789	10853	265	1.6843514183	0
AT1G69825	2	65.795	34.2	31	61.535	38.455	13	5.99915	8.99955	14.9987	7.49935	7.49935	0.3001060145	0.3001060145	0.600212029	0.5615028612	0.4384971388	0.4495144468	10853	266	0.6666055525	0
AT1G13605	1	86.44	13.55	59	55.17	44.82	58	26.9956	32.9986	59.9942	29.9971	29.9971	0.3003291068	0.3003291068	0.6006582136	0.5616730021	0.4383269979	0.4493824776	10853	267	0.8180831914	0
AT1G67270	7	70.237142857	29.76	2.7142857143	34.504285714	65.488571429	7.8571428571	6.1455306122	3.7110510204	9.8565816327	4.9282908163	4.9282908163	0.3006463652	0.3006463652	0.6012927305	0.5619147845	0.4380852155	0.4491770282	10853	268	1.656008117	0
AT5G22980	21	67.842857143	32.14952381	19.761904762	42.463809524	57.528095238	28.761904762	17.546175964	13.213400454	30.759576417	15.379788209	15.379788209	0.3051560816	0.3051560816	0.6103121632	0.5653297006	0.4346702994	0.4457177588	10853	269	1.3279076817	0
AT3G16000	2	92.855	7.14	8.5	34.545	65.45	8	6.236	3.7636	9.9996	4.9998	4.9998	0.305650314	0.305650314	0.611300628	0.5657014794	0.4342985206	0.4453786114	10853	270	1.6569242215	0
AT5G35796	3				66.86	33.133333333	7	3.3193333333	5.6802	8.9995333333	4.4997666667	4.4997666667	0.3096655799	0.3096655799	0.6193311599	0.5687040603	0.4312959397	0.4423412241	10853	271	0.584369095	0
AT3G52170	5	90.79	9.204	13.6	34.978	65.018	8.6	6.591548	4.008108	10.599656	5.299828	5.299828	0.3148291904	0.3148291904	0.6296583808	0.5725193502	0.4274806498	0.4384696618	10853	272	1.6445534901	0
AT4G38160	5	100	0	3.2	32.356	67.642	6.6	5.464372	3.135496	8.599868	4.299934	4.299934	0.3153341088	0.3153341088	0.6306682176	0.5728896868	0.4271103132	0.4381312126	10853	273	1.7427456453	0
AT5G01590	18	98.902777778	1.0955555556	24.222222222	35.907777778	64.087777778	9.6666666667	7.1951518519	4.4710851852	11.666237037	5.8331185185	5.8331185185	0.3180348205	0.3180348205	0.636069641	0.574862369	0.425137631	0.4361488524	10853	274	1.6092629762	0
AT3G02010	2	100	0	4	30	70	5.5	4.85	2.65	7.5	3.75	3.75	0.3226666667	0.3226666667	0.6453333333	0.5782139074	0.4217860926	0.4327514145	10853	275	1.8301886792	0
AT1G15720	2	83.33	16.665	4	35.06	64.93	9	6.8437	4.1554	10.9991	5.49955	5.49955	0.3285249198	0.3285249198	0.6570498395	0.5823966031	0.4176033969	0.4285004885	10853	276	1.6469413294	0
AT2G44120	3	100	0	97.666666667	35.783333333	64.206666667	10	7.4206666667	4.5783333333	11.999	5.9995	5.9995	0.3366471697	0.3366471697	0.6732943393	0.5880945972	0.4119054028	0.4226937724	10853	277	1.6208227157	0
AT1G20610	2	100	0	12	33.635	66.36	8	6.3088	3.6908	9.9996	4.9998	4.9998	0.3427099084	0.3427099084	0.6854198168	0.5922733462	0.4077266538	0.4184451417	10853	278	1.7093313103	0
AT5G23380	3	100	0	4.3333333333	32.733333333	67.26	7.3333333333	5.9324	3.4004444444	9.3328444444	4.6664222222	4.6664222222	0.3434536477	0.3434536477	0.6869072954	0.5927816795	0.4072183205	0.4179629688	10853	279	1.7445954777	0
AT3G14650	6	100	0	4.1666666667	31.388333333	68.61	6.5	5.45965	3.0402416667	8.4998916667	4.2499458333	4.2499458333	0.3443300758	0.3443300758	0.6886601516	0.593379513	0.406620487	0.4173888344	10853	280	1.7957947422	0
AT5G02470	7	97.618571429	2.38	12.142857143	32.805714286	67.192857143	7.4285714286	5.9914693878	3.4369959184	9.4284653061	4.7142326531	4.7142326531	0.3460443717	0.3460443717	0.6920887434	0.5945451709	0.4054548291	0.4162316742	10853	281	1.7432285432	0
AT1G41680	1				36.36	63.63	11	7.9993	4.9996	12.9989	6.49945	6.49945	0.3461139054	0.3461139054	0.6922278108	0.5945923482	0.4054076518	0.4162226133	10853	282	1.599987999	0
AT2G05760	2	100	0	22	36.36	63.63	11	7.9993	4.9996	12.9989	6.49945	6.49945	0.3461139054	0.3461139054	0.6922278108	0.5945923482	0.4054076518	0.416261991	10853	283	1.599987999	0
AT2G42220	1	81.25	18.75	16	36.36	63.63	11	7.9993	4.9996	12.9989	6.49945	6.49945	0.3461139054	0.3461139054	0.6922278108	0.5945923482	0.4054076518	0.4163013762	10853	284	1.599987999	0
AT3G53130	3	90.473333333	9.5233333333	12	31.48	68.516666667	6.6666666667	5.5677777778	3.0986666667	8.6664444444	4.3332222222	4.3332222222	0.351730731	0.351730731	0.703461462	0.5983769685	0.4016230315	0.4124540842	10853	285	1.7968301779	0
AT3G47800	13	97.305384615	2.6930769231	18.307692308	40.456153846	59.536153846	21.153846154	13.594186391	9.5580325444	23.152218935	11.576109467	11.576109467	0.3518137487	0.3518137487	0.7036274975	0.5984325195	0.4015674805	0.4124360618	10853	286	1.4222787302	0
AT4G03710	4	100	0	1	33.0575	66.935	7.75	6.1874625	3.56195625	9.74941875	4.874709375	4.874709375	0.3535227712	0.3535227712	0.7070455425	0.5995736316	0.4004263684	0.4113029885	10853	287	1.7370967148	0
AT5G19280	3	98.483333333	1.5133333333	9.3333333333	33.326666667	66.663333333	8	6.3330666667	3.6661333333	9.9992	4.9996	4.9996	0.3556551226	0.3556551226	0.7113102453	0.6009908149	0.3990091851	0.4098861037	10853	288	1.7274512656	0
AT2G34990	2	73.33	26.665	4	35.71	64.28	10.5	7.7494	4.74955	12.49895	6.249475	6.249475	0.3599942404	0.3599942404	0.7199884808	0.6038523123	0.3961476877	0.4069851244	10853	289	1.6316072049	0
AT1G52510	2	87.5	12.5	6	30.95	69.04	6.5	5.4876	3.01175	8.49935	4.249675	4.249675	0.3606060006	0.3606060006	0.7212120012	0.6042533616	0.3957466384	0.4066115939	10853	290	1.8220635843	0
AT4G33820	3	75.983333333	24.01	13.333333333	37.5	62.5	13.333333333	9.3333333333	6	15.333333333	7.6666666667	7.6666666667	0.3623188406	0.3623188406	0.7246376812	0.6053731338	0.3946268662	0.4054994678	10853	291	1.5555555556	0
AT5G45990	10	15.666	84.332	3.3	31.506	68.489	6.9	5.725741	3.173914	8.899655	4.4498275	4.4498275	0.3658468243	0.3658468243	0.7316936486	0.6076652386	0.3923347614	0.4031823847	10853	292	1.8040000454	0
AT2G21640	4	30	70	3	39.0425	60.95	17.25	11.513875	7.73483125	19.24870625	9.624353125	9.624353125	0.3709644555	0.3709644555	0.7419289109	0.610956321	0.389043679	0.3998381674	10853	293	1.4885748154	0
AT1G45474	8	77.481428571	22.515714286	5.7142857143	35.9975	64	11.25	8.2	5.04971875	13.24971875	6.624859375	6.624859375	0.3745087779	0.3745087779	0.7490175559	0.6132125432	0.3867874568	0.397556991	10853	294	1.6238528136	0
AT1G44090	2	46.425	53.57	5.5	35	65	10	7.5	4.5	12	6	6	0.375	0.375	0.75	0.6135237692	0.3864762308	0.3972747237	10853	295	1.6666666667	0
AT2G44560	3	57.095	42.9	33.5	44.08	55.913333333	55.666666667	32.125088889	25.537866667	57.662955556	28.831477778	28.831477778	0.3762510626	0.3762510626	0.7525021253	0.6143148025	0.3856851975	0.3964991427	10853	296	1.2579394085	0
AT2G33780	6	52.983333333	47.01	11.5	42.178333333	57.813333333	32.833333333	19.982044444	14.848552778	34.830597222	17.415298611	17.415298611	0.3782986626	0.3782986626	0.7565973252	0.6156045168	0.3843954832	0.3952107029	10853	297	1.3457233674	0
AT4G33110	7	75.356	24.64	7.2	33.115714286	62.455714286	10.285714286	7.4240163265	4.4061877551	11.830204082	5.9151020408	5.9151020408	0.3849168291	0.3849168291	0.7698336583	0.6197314836	0.3802685164	0.3910046621	10853	298	1.6849069398	0
AT3G41761	2				31.11	68.885	7	5.82195	3.1777	8.99965	4.499825	4.499825	0.388462777	0.388462777	0.776925554	0.621916933	0.378083067	0.3887943458	10853	299	1.8321270101	0
AT3G11920	12	66.120909091	33.874545455	5.6363636364	35.1425	64.8525	10.666666667	7.9176	4.7485333333	12.666133333	6.3330666667	6.3330666667	0.3964502533	0.3964502533	0.7929005067	0.6267754855	0.3732245145	0.3838345168	10853	300	1.6673779974	0
AT3G48190	2	93.33	6.665	8	30	70	6.5	5.55	2.95	8.5	4.25	4.25	0.3976470588	0.3976470588	0.7952941176	0.6274959141	0.3725040859	0.3831299132	10853	301	1.8813559322	0
AT3G26782	4	96.15	3.845	9.25	70.625	29.375	6.25	2.8359375	5.4140625	8.25	4.125	4.125	0.4028320313	0.4028320313	0.8056640625	0.630594715	0.369405285	0.3799787279	10853	302	0.5238095238	0
AT2G17900	6	77.776666667	22.221666667	3.1666666667	31.425	68.57	7.5	6.14275	3.356875	9.499625	4.7498125	4.7498125	0.4084950467	0.4084950467	0.8169900934	0.6339383359	0.3660616641	0.3765750938	10853	303	1.8299013219	0
AT1G01570	1	0	100	1	33.33	66.66	9	6.9994	3.9997	10.9991	5.49955	5.49955	0.4090425621	0.4090425621	0.8180851242	0.634259374	0.365740626	0.3762805018	10853	304	1.7499812486	0
AT2G01250	2	85.64	14.35	20.5	33.33	66.66	9	6.9994	3.9997	10.9991	5.49955	5.49955	0.4090425621	0.4090425621	0.8180851242	0.634259374	0.365740626	0.376316175	10853	305	1.7499812486	0
AT2G06760	1				33.33	66.66	9	6.9994	3.9997	10.9991	5.49955	5.49955	0.4090425621	0.4090425621	0.8180851242	0.634259374	0.365740626	0.3763518549	10853	306	1.7499812486	0
AT3G29230	1	100	0	5	33.33	66.66	9	6.9994	3.9997	10.9991	5.49955	5.49955	0.4090425621	0.4090425621	0.8180851242	0.634259374	0.365740626	0.3763875416	10853	307	1.7499812486	0
AT4G05090	1	100	0	5	33.33	66.66	9	6.9994	3.9997	10.9991	5.49955	5.49955	0.4090425621	0.4090425621	0.8180851242	0.634259374	0.365740626	0.3764232351	10853	308	1.7499812486	0
AT3G53460	3	92.083333333	7.91	14.333333333	33.676666667	66.316666667	9.3333333333	7.1895555556	4.1431555556	11.332711111	5.6663555556	5.6663555556	0.4094586401	0.4094586401	0.8189172802	0.6345030821	0.3654969179	0.3762080852	10853	309	1.735284968	0
AT5G40260	4	64.71	32.7075	14.25	40.88	59.1175	26.5	16.6661375	11.8332	28.4993375	14.24966875	14.24966875	0.4097864534	0.4097864534	0.8195729069	0.6346949326	0.3653050674	0.3760462768	10853	310	1.4084218555	0
AT1G01140	7	100	0	5.1428571429	28.568571429	71.422857143	6	5.2853714286	2.7141142857	7.9994857143	3.9997428571	3.9997428571	0.4132367711	0.4132367711	0.8264735423	0.6367057729	0.3632942271	0.3740117859	10853	311	1.9473650967	0
AT2G32180	2	100	0	3	71.425	28.57	6	2.7142	5.2855	7.9997	3.99985	3.99985	0.4132394771	0.4132394771	0.8264789542	0.6367073439	0.3632926561	0.37404565	10853	312	0.5135181156	0
AT3G25160	3	33.133333333	66.86	6	39.443333333	60.553333333	20.666666667	13.514355556	9.1516222222	22.665977778	11.332988889	11.332988889	0.419868102	0.419868102	0.8397362039	0.6405277725	0.3594722275	0.3701472567	10853	313	1.4767169391	0
AT1G54180	4	100	0	2.6666666667	27.1425	72.855	5.5	5.007025	2.4928375	7.4998625	3.74993125	3.74993125	0.4214169783	0.4214169783	0.8428339566	0.6414124863	0.3585875137	0.3692713053	10853	314	2.0085645374	0
AT2G47940	2	90	10	9.5	33.52	66.475	9.5	7.315125	4.1844	11.499525	5.7497625	5.7497625	0.4261671254	0.4261671254	0.8523342508	0.6441071728	0.3558928272	0.3665311116	10853	315	1.7481897046	0
AT4G16680	4	100	0	10.666666667	31.25	68.75	7.75	6.328125	3.421875	9.75	4.875	4.875	0.4331430288	0.4331430288	0.8662860577	0.648014459	0.351985541	0.3625414327	10853	316	1.8493150685	0
AT5G25480	3	94.443333333	5.5533333333	6	31.11	68.886666667	7.6666666667	6.2813111111	3.3851	9.6664111111	4.8332055556	4.8332055556	0.4338755461	0.4338755461	0.8677510923	0.6484213454	0.3515786546	0.362156714	10853	317	1.8555762344	0
AT1G03530	3	95.833333333	4.1666666667	5	32.43	67.563333333	8.6666666667	6.8554888889	3.8106	10.666088889	5.3330444444	5.3330444444	0.4346179955	0.4346179955	0.869235991	0.6488330945	0.3511669055	0.3617669127	10853	318	1.7990575996	0
AT3G48500	5	84.955	15.04	10.25	32.998	66.994	9.2	7.163448	4.035816	11.199264	5.599632	5.599632	0.4367287854	0.4367287854	0.8734575707	0.650000118	0.349999882	0.3605988912	10853	319	1.7749689282	0
AT1G52618	2	100	0	4	32.14	67.855	8.5	6.767675	3.7319	10.499575	5.2497875	5.2497875	0.4388715663	0.4388715663	0.8777431325	0.6511794369	0.3488205631	0.3594179789	10853	320	1.8134663308	0
AT5G27880	4	60	40	3.5	26.665	73.33	5.5	5.03315	2.466575	7.499725	3.7498625	3.7498625	0.4391699183	0.4391699183	0.8783398365	0.6513432117	0.3486567883	0.3592833387	10853	321	2.0405420472	0
AT5G11240	11	99.545454545	0.4545454545	17.909090909	32.51	67.485454545	8.8181818182	6.9509900826	3.8667909091	10.817780992	5.4088904959	5.4088904959	0.4396596931	0.4396596931	0.8793193862	0.6516118382	0.3483881618	0.3590406153	10853	322	1.7976120887	0
AT1G75600	1	50	50	4	37.5	62.5	16	11	7	18	9	9	0.4444444444	0.4444444444	0.8888888889	0.6542214138	0.3457785862	0.3563850898	10853	323	1.5714285714	0
AT5G54290	3	96.666666667	3.3333333333	9	27.773333333	72.22	6	5.3332	2.6664	7.9996	3.9998	3.9998	0.4445111156	0.4445111156	0.8890222311	0.6542575884	0.3457424116	0.35638165	10853	324	2.000150015	0
AT1G31240	2	100	0	2	31.25	68.75	8	6.5	3.5	10	5	5	0.45	0.45	0.9	0.6572182889	0.3427817111	0.3533634034	10853	325	1.8571428571	0
AT5G56580	9	68.346666667	31.646666667	11.333333333	29.628888889	70.368888889	7	5.9258222222	3.0740222222	8.9998444444	4.4999222222	4.4999222222	0.4518279894	0.4518279894	0.9036559787	0.6581967032	0.3418032968	0.3523882568	10853	326	1.927709624	0
AT3G46430	12	99.315	0.6416666667	224.58333333	45.5175	54.475833333	114.66666667	63.465622222	53.1934	116.65902222	58.329511111	58.329511111	0.4522519878	0.4522519878	0.9045039755	0.6584231064	0.3415768936	0.3521882982	10853	327	1.1931108412	0
AT5G38160	9	75.458888889	24.476666667	142.11111111	66.203333333	33.786666667	10.444444444	4.5288296296	7.9145703704	12.4434	6.2217	6.2217	0.4606152805	0.4606152805	0.9212305611	0.6628479256	0.3371520744	0.3476590465	10853	328	0.5722142097	0
AT4G12140	2	49.995	49.995	6	33.33	66.665	10	7.6665	4.333	11.9995	5.99975	5.99975	0.4630285533	0.4630285533	0.9260571065	0.6641104163	0.3358895837	0.3463901228	10853	329	1.7693284099	0
AT3G15890	3	88.886666667	11.11	2.6666666667	25.553333333	74.443333333	5.3333333333	4.9703111111	2.3628444444	7.3331555556	3.6665777778	3.6665777778	0.4635714029	0.4635714029	0.9271428059	0.6643935326	0.3356064674	0.3461310454	10853	330	2.1035287036	0
AT4G11100	16	88.89625	11.095	22.375	37.345	62.65	16.3125	11.21978125	7.091903125	18.311684375	9.1558421875	9.1558421875	0.465259707	0.465259707	0.930519414	0.665272008	0.334727992	0.345257831	10853	331	1.5820550637	0
AT1G78700	2	100	0	9.5	27.14	72.855	6	5.3713	2.6284	7.9997	3.99985	3.99985	0.4702364095	0.4702364095	0.940472819	0.6678437256	0.3321562744	0.3426377764	10853	332	2.0435626236	0
AT4G17740	2	100	0	4	29.165	70.83	7	5.9581	3.04155	8.99965	4.499825	4.499825	0.4725885953	0.4725885953	0.9451771905	0.6690500523	0.3309499477	0.3414258348	10853	333	1.9589025332	0
AT4G19370	2	90	10	10	29.165	70.83	7	5.9581	3.04155	8.99965	4.499825	4.499825	0.4725885953	0.4725885953	0.9451771905	0.6690500523	0.3309499477	0.3414582928	10853	334	1.9589025332	0
AT4G03250	2	100	0	3.5	30	70	7.5	6.25	3.25	9.5	4.75	4.75	0.4736842105	0.4736842105	0.9473684211	0.6696099512	0.3303900488	0.3409130253	10853	335	1.9230769231	0
AT5G12220	2	100	0	5.5	31.425	68.57	8.5	6.82845	3.671125	10.499575	5.2497875	5.2497875	0.4747192699	0.4747192699	0.9494385397	0.6701377466	0.3298622534	0.3404007831	10853	336	1.8600429024	0
AT5G41790	3	98.806666667	1.19	11	26.98	73.013333333	6	5.3808	2.6188	7.9996	3.9998	3.9998	0.4768140907	0.4768140907	0.9536281814	0.6712025088	0.3287974912	0.3393342689	10853	337	2.0546815335	0
AT4G02730	3	84.916666667	15.073333333	6.6666666667	30.153333333	69.836666667	7.6666666667	6.3541444444	3.3117555556	9.6659	4.83295	4.83295	0.4788033267	0.4788033267	0.9576066534	0.6722093828	0.3277906172	0.3383273009	10853	338	1.9186634816	0
AT2G41290	1	80	20	15	42.85	57.14	49	28.9986	21.9965	50.9951	25.49755	25.49755	0.4807266229	0.4807266229	0.9614532457	0.673178995	0.326821005	0.3373586044	10853	339	1.3183279158	0
AT5G41910	7	87.724285714	12.271428571	15.857142857	29.871428571	70.127142857	7.5714285714	6.3096265306	3.2616938776	9.5713204082	4.7856602041	4.7856602041	0.485298426	0.485298426	0.970596852	0.6754686292	0.3245313708	0.3350270111	10853	340	1.9344631248	0
AT4G22690	3				26.666666667	73.333333333	6	5.4	2.6	8	4	4	0.49	0.49	0.98	0.6778011938	0.3221988062	0.332650651	10853	341	2.0769230769	0
AT5G42640	3	31.106666667	68.883333333	11	33.446666667	66.546666667	10.666666667	8.0983111111	4.5676444444	12.665955556	6.3329777778	6.3329777778	0.4920910648	0.4920910648	0.9841821295	0.6788315178	0.3211684822	0.3316184509	10853	342	1.7729731834	0
AT5G02630	5	100	0	13.8	29.664	70.332	7.6	6.345232	3.254464	9.599696	4.799848	4.799848	0.4975598618	0.4975598618	0.9951197236	0.6815057195	0.3184942805	0.3288885277	10853	343	1.9497010875	0
AT1G76540	1				28.57	71.42	7	5.9994	2.9999	8.9993	4.49965	4.49965	0.4998722262	0.4998722262	0.9997444523	0.6826276492	0.3173723508	0.3277611688	10853	344	1.9998666622	0
AT2G15740	1	100	0	3	28.57	71.42	7	5.9994	2.9999	8.9993	4.49965	4.49965	0.4998722262	0.4998722262	0.9997444523	0.6826276492	0.3173723508	0.3277923604	10853	345	1.9998666622	0
AT2G22260	1	81.81	18.18	11	28.57	71.42	7	5.9994	2.9999	8.9993	4.49965	4.49965	0.4998722262	0.4998722262	0.9997444523	0.6826276492	0.3173723508	0.327823558	10853	346	1.9998666622	0
AT3G10840	1	100	0	5	28.57	71.42	7	5.9994	2.9999	8.9993	4.49965	4.49965	0.4998722262	0.4998722262	0.9997444523	0.6826276492	0.3173723508	0.3278547614	10853	347	1.9998666622	0
AT3G13438	1	100	0	7	28.57	71.42	7	5.9994	2.9999	8.9993	4.49965	4.49965	0.4998722262	0.4998722262	0.9997444523	0.6826276492	0.3173723508	0.3278859708	10853	348	1.9998666622	0
AT3G19840	1	88.88	11.11	9	28.57	71.42	7	5.9994	2.9999	8.9993	4.49965	4.49965	0.4998722262	0.4998722262	0.9997444523	0.6826276492	0.3173723508	0.3279171862	10853	349	1.9998666622	0
AT3G46610	1	93.33	6.66	15	28.57	71.42	7	5.9994	2.9999	8.9993	4.49965	4.49965	0.4998722262	0.4998722262	0.9997444523	0.6826276492	0.3173723508	0.3279484074	10853	350	1.9998666622	0
AT4G17560	1	100	0	1	28.57	71.42	7	5.9994	2.9999	8.9993	4.49965	4.49965	0.4998722262	0.4998722262	0.9997444523	0.6826276492	0.3173723508	0.3279796347	10853	351	1.9998666622	0
AT4G32272	1	88.88	11.11	9	28.57	71.42	7	5.9994	2.9999	8.9993	4.49965	4.49965	0.4998722262	0.4998722262	0.9997444523	0.6826276492	0.3173723508	0.3280108679	10853	352	1.9998666622	0
AT4G35910	1	100	0	27	28.57	71.42	7	5.9994	2.9999	8.9993	4.49965	4.49965	0.4998722262	0.4998722262	0.9997444523	0.6826276492	0.3173723508	0.328042107	10853	353	1.9998666622	0
AT5G06020	3	61.106666667	38.886666667	5.3333333333	28.57	71.42	7	5.9994	2.9999	8.9993	4.49965	4.49965	0.4998722262	0.4998722262	0.9997444523	0.6826276492	0.3173723508	0.3280733521	10853	354	1.9998666622	0
AT5G13370	1	100	0	2	28.57	71.42	7	5.9994	2.9999	8.9993	4.49965	4.49965	0.4998722262	0.4998722262	0.9997444523	0.6826276492	0.3173723508	0.3281046031	10853	355	1.9998666622	0
AT5G17330	1	86.66	13.33	15	28.57	71.42	7	5.9994	2.9999	8.9993	4.49965	4.49965	0.4998722262	0.4998722262	0.9997444523	0.6826276492	0.3173723508	0.3281358601	10853	356	1.9998666622	0
AT1G55540	1	100	0	5	71.42	28.57	7	2.9999	5.9994	8.9993	4.49965	4.49965	0.4998722262	0.4998722262	0.9997444523	0.6826276492	0.3173723508	0.328167123	10853	357	0.5000333367	0
AT3G26940	1	0	100	8	71.42	28.57	7	2.9999	5.9994	8.9993	4.49965	4.49965	0.4998722262	0.4998722262	0.9997444523	0.6826276492	0.3173723508	0.3281983919	10853	358	0.5000333367	0
AT4G21895	1	75	25	4	71.42	28.57	7	2.9999	5.9994	8.9993	4.49965	4.49965	0.4998722262	0.4998722262	0.9997444523	0.6826276492	0.3173723508	0.3282296668	10853	359	0.5000333367	0
AT2G18940	1	100	0	13	35.71	64.28	14	9.9992	5.9994	15.9986	7.9993	7.9993	0.4999937507	0.4999937507	0.9999875014	0.6826864678	0.3173135322	0.328200111	10853	360	1.6667000033	0
AT3G58540	1	75	25	16	35.71	64.28	14	9.9992	5.9994	15.9986	7.9993	7.9993	0.4999937507	0.4999937507	0.9999875014	0.6826864678	0.3173135322	0.328231392	10853	361	1.6667000033	0
AT4G37740	1	80	20	5	64.28	35.71	14	5.9994	9.9992	15.9986	7.9993	7.9993	0.4999937507	0.4999937507	0.9999875014	0.6826864678	0.3173135322	0.3282626789	10853	362	0.599987999	0
AT5G63380	3	100	0	13.333333333	30.683333333	69.306666667	8.3333333333	6.7755555556	3.5569444444	10.3325	5.16625	5.16625	0.5013044996	0.5013044996	1.0026089992	0.6833199711	0.3166800289	0.3276385466	10853	363	1.9048809059	0
AT2G24030	2	55	36.665	5.5	25	75	5.5	5.125	2.375	7.5	3.75	3.75	0.5041666667	0.5041666667	1.0083333333	0.6846975479	0.3153024521	0.3262444001	10853	364	2.1578947368	0
AT4G25080	2	90	10	3	25	75	5.5	5.125	2.375	7.5	3.75	3.75	0.5041666667	0.5041666667	1.0083333333	0.6846975479	0.3153024521	0.3262755065	10853	365	2.1578947368	0
AT1G30940	2	100	0	1	30	70	8	6.6	3.4	10	5	5	0.512	0.512	1.024	0.6884279267	0.3115720733	0.3224460486	10853	366	1.9411764706	0
AT3G18680	19	86.271052632	13.722631579	12.894736842	34.145789474	65.846842105	12	8.9016210526	5.0974947368	13.999115789	6.9995578947	6.9995578947	0.5168675381	0.5168675381	1.0337350761	0.6907169827	0.3092830173	0.320107628	10853	367	1.7462737113	0
AT3G26010	3	81.25	18.75	5.5	25.833333333	74.166666667	6	5.45	2.55	8	4	4	0.525625	0.525625	1.05125	0.6947806238	0.3052193762	0.3159318922	10853	368	2.137254902	0
AT4G28700	5	26.664	73.328	4	35.082	64.914	13.6	9.828304	5.771152	15.599456	7.799728	7.799728	0.5275979608	0.5275979608	1.0551959216	0.6956865531	0.3043134469	0.3150242121	10853	369	1.7030055698	0
AT1G71060	4	98.2125	1.785	7.75	30.7375	69.26	8.75	7.06025	3.68953125	10.74978125	5.374890625	5.374890625	0.5284640044	0.5284640044	1.0569280088	0.6960831179	0.3039168821	0.3146437013	10853	370	1.9135899716	0
AT2G23990	2	100	0	6	65.38	34.61	13	5.4993	9.4994	14.9987	7.49935	7.49935	0.5334062289	0.5334062289	1.0668124577	0.6983334524	0.3016665476	0.3123437361	10853	371	0.578910247	0
AT5G25270	3	96.293333333	0	11	27.776666667	72.22	7	6.0554	2.9443666667	8.9997666667	4.4998833333	4.4998833333	0.5377099629	0.5377099629	1.0754199258	0.700275586	0.299724414	0.3103624716	10853	372	2.0566052688	0
AT1G08630	6	83.568	16.428	7.8	25.553333333	74.443333333	6	5.4666	2.5332	7.9998	3.9999	3.9999	0.5378156679	0.5378156679	1.0756313358	0.7003230842	0.2996769158	0.3103428976	10853	373	2.1579819991	0
AT1G64830	10	60.481	39.515	10.2	36.726	63.267	17.4	12.008458	7.390324	19.398782	9.699391	9.699391	0.5497036268	0.5497036268	1.0994072536	0.7056037758	0.2943962242	0.3049033515	10853	374	1.6248892471	0
AT1G61980	6	97.216666667	2.78	23.833333333	33.333333333	66.666666667	11.666666667	8.7777777778	4.8888888889	13.666666667	6.8333333333	6.8333333333	0.5532971996	0.5532971996	1.1065943993	0.7071765496	0.2928234504	0.3033033888	10853	375	1.7954545455	0
AT2G37970	4	97.725	2.2725	16.75	28.7675	71.225	7.75	6.5199375	3.22948125	9.74941875	4.874709375	4.874709375	0.5552691197	0.5552691197	1.1105382393	0.7080350228	0.2919649772	0.302443056	10853	376	2.0188807413	0
AT3G18870	2	90	10	5	25	75	6	5.5	2.5	8	4	4	0.5625	0.5625	1.125	0.7111556337	0.2888443663	0.2992390137	10853	377	2.2	0
AT3G11220	4	95.415	4.5825	10.75	24.995	74.995	6	5.4997	2.4997	7.9994	3.9997	3.9997	0.5625421907	0.5625421907	1.1250843813	0.7111737167	0.2888262833	0.2992488451	10853	378	2.2001440173	0
AT5G28280	2				24.995	74.995	6	5.4997	2.4997	7.9994	3.9997	3.9997	0.5625421907	0.5625421907	1.1250843813	0.7111737167	0.2888262833	0.2992774157	10853	379	2.2001440173	0
AT5G51105	5	72.232	27.398	584	51.494	48.468	1246	604.91128	642.61524	1247.52652	623.76326	623.76326	0.5697628775	0.5697628775	1.1395257551	0.7142474398	0.2857525602	0.2961207424	10853	380	0.9413273174	0
AT5G45680	3	22.406666667	77.59	9	36.593333333	63.396666667	17.666666667	12.200077778	7.4648222222	19.6649	9.83245	9.83245	0.5701184643	0.5701184643	1.1402369286	0.7143977311	0.2856022689	0.2959932605	10853	381	1.6343427097	0
ATMG00060	1	0	100	3	33.33	66.66	12	8.9992	4.9996	13.9988	6.9994	6.9994	0.5713632654	0.5713632654	1.1427265308	0.7149230658	0.2850769342	0.2954770286	10853	382	1.7999839987	0
AT1G66050	8	25.48625	74.51	6	67.5575	32.43875	11	4.5682625	8.431325	12.9995875	6.49979375	6.49979375	0.5739894392	0.5739894392	1.1479788785	0.7160273589	0.2839726411	0.294360561	10853	383	0.5418202358	0
AT2G04034	3	86.53	13.463333333	125.66666667	45.593333333	54.396666667	152	83.682933333	70.301866667	153.9848	76.9924	76.9924	0.5813981157	0.5813981157	1.1627962314	0.7191136194	0.2808863806	0.2911892147	10853	384	1.1903372883	0
AT3G27680	2	48.57	51.425	6	31.31	68.68	10	7.868	4.131	11.999	5.9995	5.9995	0.5819305359	0.5819305359	1.1638610718	0.719333775	0.280666225	0.2909887792	10853	385	1.9046235778	0
AT4G13080	5	46.304	53.688	11.2	26.802	73.192	7	6.12344	2.87614	8.99958	4.49979	4.49979	0.5858583006	0.5858583006	1.1717166012	0.7209511942	0.2790488058	0.2893395136	10853	386	2.1290479601	0
AT4G13955	3	56.86	43.133333333	35.333333333	42.97	57.02	61.666666667	36.162333333	27.498166667	63.6605	31.83025	31.83025	0.5895946782	0.5895946782	1.1791893565	0.7224789117	0.2775210883	0.2877829515	10853	387	1.3150816115	0
AT1G75670	2	92.855	7.14	10.5	24.285	75.71	6	5.5426	2.4571	7.9997	3.99985	3.99985	0.5950417047	0.5950417047	1.1900834094	0.7246872677	0.2753127323	0.2855202182	10853	388	2.2557486468	0
AT2G42100	2	53.33	46.665	4	24.285	75.71	6	5.5426	2.4571	7.9997	3.99985	3.99985	0.5950417047	0.5950417047	1.1900834094	0.7246872677	0.2753127323	0.2855475041	10853	389	2.2557486468	0
AT5G49560	2	35	65	5.5	24.285	75.71	6	5.5426	2.4571	7.9997	3.99985	3.99985	0.5950417047	0.5950417047	1.1900834094	0.7246872677	0.2753127323	0.2855747953	10853	390	2.2557486468	0
AT5G19700	1	95.23	4.76	21	41.02	58.97	39	23.9983	16.9978	40.9961	20.49805	20.49805	0.5977031992	0.5977031992	1.1954063984	0.725758272	0.274241728	0.2844910604	10853	391	1.4118474155	0
AT1G43667	1	80	20	25	39.28	60.71	28	17.9988	11.9984	29.9972	14.9986	14.9986	0.6001360154	0.6001360154	1.2002720307	0.7267326851	0.2732673149	0.283507329	10853	392	1.5001000133	0
AT2G34555	3	38.886666667	61.11	3.6666666667	24.166666667	75.833333333	6	5.55	2.45	8	4	4	0.600625	0.600625	1.20125	0.7269280134	0.2730719866	0.2833317659	10853	393	2.2653061224	0
AT1G23950	21	98.224761905	1.7719047619	19.047619048	28.709047619	70.919047619	8.380952381	6.94369161	3.40609161	10.34978322	5.17489161	5.17489161	0.604583376	0.604583376	1.209166752	0.7285027927	0.2714972073	0.281724753	10853	394	2.0386097631	0
AT3G21690	3	75	25	4	27.69	72.306666667	7.6666666667	6.5435111111	3.1229	9.6664111111	4.8332055556	4.8332055556	0.6052184331	0.6052184331	1.2104368663	0.7287543811	0.2712456189	0.2814906007	10853	395	2.0953316184	0
AT2G26740	6	92.431666667	7.565	5.3333333333	30.85	69.143333333	10	7.9143333333	4.085	11.999333333	5.9996666667	5.9996666667	0.6110253533	0.6110253533	1.2220507065	0.7310414248	0.2689585752	0.2791438669	10853	396	1.9374133007	0
AT5G27390	5	92.616	7.378	14.6	25.776	74.22	6.8	6.04696	2.752768	8.799728	4.399864	4.399864	0.616592975	0.616592975	1.2331859499	0.7332116598	0.2667883402	0.2769179281	10853	397	2.1966834837	0
AT5G40500	3	100	0	1.3333333333	22.856666667	77.14	5.6666666667	5.3712666667	2.2952111111	7.6664777778	3.8332388889	3.8332388889	0.617109842	0.617109842	1.2342196841	0.7334120232	0.2665879768	0.2767364239	10853	398	2.340205936	0
AT3G55060	8	95.58625	4.41	14	34.91625	65.0775	15.375	11.005665625	6.3683734375	17.374039063	8.6870195313	8.6870195313	0.6188681502	0.6188681502	1.2377363004	0.7340922297	0.2659077703	0.2760567277	10853	399	1.728175292	0
AT5G66230	5	75.18	24.818	8.4	30.498	69.496	9.8	7.810608	3.988804	11.799412	5.899706	5.899706	0.6189370205	0.6189370205	1.237874041	0.7341188283	0.2658811717	0.2760555205	10853	400	1.9581328137	0
AT3G20030	2	73.33	26.665	5.5	75	25	6.5	2.625	5.875	8.5	4.25	4.25	0.6213235294	0.6213235294	1.2426470588	0.7350384898	0.2649615102	0.2751269872	10853	401	0.4468085106	0
AT1G76820	4	65.175	34.8175	6	28.5675	71.425	8.5	7.071125	3.4282375	10.4993625	5.24968125	5.24968125	0.6319731002	0.6319731002	1.2639462003	0.7390945516	0.2609054484	0.2709412335	10853	402	2.0626123482	0
AT1G61330	7	64.35	34.622857143	6.4285714286	27.477142857	72.52	7.8571428571	6.698	3.1589183673	9.8569183673	4.9284591837	4.9284591837	0.6353455682	0.6353455682	1.2706911365	0.7403629368	0.2596370632	0.269649861	10853	403	2.1203460239	0
AT1G01130	1	100	0	9	20	80	5	5	2	7	3.5	3.5	0.6428571429	0.6428571429	1.2857142857	0.743160742	0.256839258	0.2667696877	10853	404	2.5	0
AT1G04030	1	93.33	6.66	15	20	80	5	5	2	7	3.5	3.5	0.6428571429	0.6428571429	1.2857142857	0.743160742	0.256839258	0.2667952208	10853	405	2.5	0
AT1G08560	1	57.14	42.85	14	20	80	5	5	2	7	3.5	3.5	0.6428571429	0.6428571429	1.2857142857	0.743160742	0.256839258	0.2668207587	10853	406	2.5	0
AT1G19340	1	100	0	6	20	80	5	5	2	7	3.5	3.5	0.6428571429	0.6428571429	1.2857142857	0.743160742	0.256839258	0.2668463016	10853	407	2.5	0
AT1G26762	1				20	80	5	5	2	7	3.5	3.5	0.6428571429	0.6428571429	1.2857142857	0.743160742	0.256839258	0.2668718494	10853	408	2.5	0
AT1G27750	1				20	80	5	5	2	7	3.5	3.5	0.6428571429	0.6428571429	1.2857142857	0.743160742	0.256839258	0.266897402	10853	409	2.5	0
AT1G31410	1	80	0	5	20	80	5	5	2	7	3.5	3.5	0.6428571429	0.6428571429	1.2857142857	0.743160742	0.256839258	0.2669229596	10853	410	2.5	0
AT1G47290	1	100	0	2	20	80	5	5	2	7	3.5	3.5	0.6428571429	0.6428571429	1.2857142857	0.743160742	0.256839258	0.266948522	10853	411	2.5	0
AT1G48635	1	83.33	16.66	12	20	80	5	5	2	7	3.5	3.5	0.6428571429	0.6428571429	1.2857142857	0.743160742	0.256839258	0.2669740893	10853	412	2.5	0
AT1G49475	1	75	25	4	20	80	5	5	2	7	3.5	3.5	0.6428571429	0.6428571429	1.2857142857	0.743160742	0.256839258	0.2669996616	10853	413	2.5	0
AT1G61000	1	100	0	7	20	80	5	5	2	7	3.5	3.5	0.6428571429	0.6428571429	1.2857142857	0.743160742	0.256839258	0.2670252387	10853	414	2.5	0
AT1G62910	1	100	0	4	20	80	5	5	2	7	3.5	3.5	0.6428571429	0.6428571429	1.2857142857	0.743160742	0.256839258	0.2670508207	10853	415	2.5	0
AT1G66145	1	33.33	66.66	3	20	80	5	5	2	7	3.5	3.5	0.6428571429	0.6428571429	1.2857142857	0.743160742	0.256839258	0.2670764076	10853	416	2.5	0
AT1G66220	1				20	80	5	5	2	7	3.5	3.5	0.6428571429	0.6428571429	1.2857142857	0.743160742	0.256839258	0.2671019995	10853	417	2.5	0
AT1G66980	1	100	0	3	20	80	5	5	2	7	3.5	3.5	0.6428571429	0.6428571429	1.2857142857	0.743160742	0.256839258	0.2671275962	10853	418	2.5	0
AT1G67320	1	100	0	7	20	80	5	5	2	7	3.5	3.5	0.6428571429	0.6428571429	1.2857142857	0.743160742	0.256839258	0.2671531979	10853	419	2.5	0
AT1G70180	1	100	0	5	20	80	5	5	2	7	3.5	3.5	0.6428571429	0.6428571429	1.2857142857	0.743160742	0.256839258	0.2671788044	10853	420	2.5	0
AT1G75150	1	100	0	4	20	80	5	5	2	7	3.5	3.5	0.6428571429	0.6428571429	1.2857142857	0.743160742	0.256839258	0.2672044159	10853	421	2.5	0
AT1G76130	1	100	0	5	20	80	5	5	2	7	3.5	3.5	0.6428571429	0.6428571429	1.2857142857	0.743160742	0.256839258	0.2672300323	10853	422	2.5	0
AT2G06902	1				20	80	5	5	2	7	3.5	3.5	0.6428571429	0.6428571429	1.2857142857	0.743160742	0.256839258	0.2672556536	10853	423	2.5	0
AT2G17220	1	100	0	2	20	80	5	5	2	7	3.5	3.5	0.6428571429	0.6428571429	1.2857142857	0.743160742	0.256839258	0.2672812798	10853	424	2.5	0
AT2G24395	3	100	0	23.666666667	20	80	5	5	2	7	3.5	3.5	0.6428571429	0.6428571429	1.2857142857	0.743160742	0.256839258	0.2673069109	10853	425	2.5	0
AT2G28880	1	37.5	62.5	8	20	80	5	5	2	7	3.5	3.5	0.6428571429	0.6428571429	1.2857142857	0.743160742	0.256839258	0.2673325469	10853	426	2.5	0
AT2G30090	1	75	25	4	20	80	5	5	2	7	3.5	3.5	0.6428571429	0.6428571429	1.2857142857	0.743160742	0.256839258	0.2673581879	10853	427	2.5	0
AT3G03710	1	100	0	11	20	80	5	5	2	7	3.5	3.5	0.6428571429	0.6428571429	1.2857142857	0.743160742	0.256839258	0.2673838337	10853	428	2.5	0
AT3G09070	1	100	0	8	20	80	5	5	2	7	3.5	3.5	0.6428571429	0.6428571429	1.2857142857	0.743160742	0.256839258	0.2674094845	10853	429	2.5	0
AT3G11330	1	100	0	11	20	80	5	5	2	7	3.5	3.5	0.6428571429	0.6428571429	1.2857142857	0.743160742	0.256839258	0.2674351402	10853	430	2.5	0
AT3G18730	1	100	0	2	20	80	5	5	2	7	3.5	3.5	0.6428571429	0.6428571429	1.2857142857	0.743160742	0.256839258	0.2674608009	10853	431	2.5	0
AT3G19050	1				20	80	5	5	2	7	3.5	3.5	0.6428571429	0.6428571429	1.2857142857	0.743160742	0.256839258	0.2674864664	10853	432	2.5	0
AT3G19190	1	100	0	13	20	80	5	5	2	7	3.5	3.5	0.6428571429	0.6428571429	1.2857142857	0.743160742	0.256839258	0.2675121369	10853	433	2.5	0
AT3G19440	1	100	0	10	20	80	5	5	2	7	3.5	3.5	0.6428571429	0.6428571429	1.2857142857	0.743160742	0.256839258	0.2675378123	10853	434	2.5	0
AT3G23540	1	100	0	11	20	80	5	5	2	7	3.5	3.5	0.6428571429	0.6428571429	1.2857142857	0.743160742	0.256839258	0.2675634927	10853	435	2.5	0
AT3G28140	1	100	0	13	20	80	5	5	2	7	3.5	3.5	0.6428571429	0.6428571429	1.2857142857	0.743160742	0.256839258	0.2675891779	10853	436	2.5	0
AT3G44670	1	100	0	5	20	80	5	5	2	7	3.5	3.5	0.6428571429	0.6428571429	1.2857142857	0.743160742	0.256839258	0.2676148681	10853	437	2.5	0
AT3G46210	1	100	0	3	20	80	5	5	2	7	3.5	3.5	0.6428571429	0.6428571429	1.2857142857	0.743160742	0.256839258	0.2676405633	10853	438	2.5	0
AT3G46310	1	100	0	1	20	80	5	5	2	7	3.5	3.5	0.6428571429	0.6428571429	1.2857142857	0.743160742	0.256839258	0.2676662634	10853	439	2.5	0
AT3G50970	1	100	0	1	20	80	5	5	2	7	3.5	3.5	0.6428571429	0.6428571429	1.2857142857	0.743160742	0.256839258	0.2676919684	10853	440	2.5	0
AT3G56160	1	88.88	11.11	18	20	80	5	5	2	7	3.5	3.5	0.6428571429	0.6428571429	1.2857142857	0.743160742	0.256839258	0.2677176783	10853	441	2.5	0
AT3G62620	2	100	0	5	20	80	5	5	2	7	3.5	3.5	0.6428571429	0.6428571429	1.2857142857	0.743160742	0.256839258	0.2677433932	10853	442	2.5	0
AT3G62910	1	100	0	1	20	80	5	5	2	7	3.5	3.5	0.6428571429	0.6428571429	1.2857142857	0.743160742	0.256839258	0.267769113	10853	443	2.5	0
AT4G00525	1	100	0	9	20	80	5	5	2	7	3.5	3.5	0.6428571429	0.6428571429	1.2857142857	0.743160742	0.256839258	0.2677948378	10853	444	2.5	0
AT4G00850	1	100	0	6	20	80	5	5	2	7	3.5	3.5	0.6428571429	0.6428571429	1.2857142857	0.743160742	0.256839258	0.2678205675	10853	445	2.5	0
AT4G01860	1	100	0	1	20	80	5	5	2	7	3.5	3.5	0.6428571429	0.6428571429	1.2857142857	0.743160742	0.256839258	0.2678463022	10853	446	2.5	0
AT4G02380	1	80	20	5	20	80	5	5	2	7	3.5	3.5	0.6428571429	0.6428571429	1.2857142857	0.743160742	0.256839258	0.2678720418	10853	447	2.5	0
AT4G04700	1	100	0	2	20	80	5	5	2	7	3.5	3.5	0.6428571429	0.6428571429	1.2857142857	0.743160742	0.256839258	0.2678977863	10853	448	2.5	0
AT4G05160	1	100	0	3	20	80	5	5	2	7	3.5	3.5	0.6428571429	0.6428571429	1.2857142857	0.743160742	0.256839258	0.2679235358	10853	449	2.5	0
AT4G05370	1	100	0	4	20	80	5	5	2	7	3.5	3.5	0.6428571429	0.6428571429	1.2857142857	0.743160742	0.256839258	0.2679492903	10853	450	2.5	0
AT4G08770	2				20	80	5	5	2	7	3.5	3.5	0.6428571429	0.6428571429	1.2857142857	0.743160742	0.256839258	0.2679750497	10853	451	2.5	0
AT4G11810	1	40	60	5	20	80	5	5	2	7	3.5	3.5	0.6428571429	0.6428571429	1.2857142857	0.743160742	0.256839258	0.268000814	10853	452	2.5	0
AT4G12010	2	100	0	6	20	80	5	5	2	7	3.5	3.5	0.6428571429	0.6428571429	1.2857142857	0.743160742	0.256839258	0.2680265833	10853	453	2.5	0
AT4G13495	1				20	80	5	5	2	7	3.5	3.5	0.6428571429	0.6428571429	1.2857142857	0.743160742	0.256839258	0.2680523576	10853	454	2.5	0
AT4G14150	2	100	0	6.5	20	80	5	5	2	7	3.5	3.5	0.6428571429	0.6428571429	1.2857142857	0.743160742	0.256839258	0.2680781368	10853	455	2.5	0
AT4G18870	1	60	40	5	20	80	5	5	2	7	3.5	3.5	0.6428571429	0.6428571429	1.2857142857	0.743160742	0.256839258	0.268103921	10853	456	2.5	0
AT4G19100	1	100	0	10	20	80	5	5	2	7	3.5	3.5	0.6428571429	0.6428571429	1.2857142857	0.743160742	0.256839258	0.2681297101	10853	457	2.5	0
AT4G27350	1				20	80	5	5	2	7	3.5	3.5	0.6428571429	0.6428571429	1.2857142857	0.743160742	0.256839258	0.2681555042	10853	458	2.5	0
AT4G29360	1	100	0	7	20	80	5	5	2	7	3.5	3.5	0.6428571429	0.6428571429	1.2857142857	0.743160742	0.256839258	0.2681813033	10853	459	2.5	0
AT4G33310	1	100	0	7	20	80	5	5	2	7	3.5	3.5	0.6428571429	0.6428571429	1.2857142857	0.743160742	0.256839258	0.2682071073	10853	460	2.5	0
AT4G35930	1	94.11	5.88	17	20	80	5	5	2	7	3.5	3.5	0.6428571429	0.6428571429	1.2857142857	0.743160742	0.256839258	0.2682329163	10853	461	2.5	0
AT4G39000	1	66.66	33.33	6	20	80	5	5	2	7	3.5	3.5	0.6428571429	0.6428571429	1.2857142857	0.743160742	0.256839258	0.2682587303	10853	462	2.5	0
AT5G02910	1	100	0	9	20	80	5	5	2	7	3.5	3.5	0.6428571429	0.6428571429	1.2857142857	0.743160742	0.256839258	0.2682845492	10853	463	2.5	0
AT5G04347	1	100	0	1	20	80	5	5	2	7	3.5	3.5	0.6428571429	0.6428571429	1.2857142857	0.743160742	0.256839258	0.2683103731	10853	464	2.5	0
AT5G06410	1	50	50	2	20	80	5	5	2	7	3.5	3.5	0.6428571429	0.6428571429	1.2857142857	0.743160742	0.256839258	0.268336202	10853	465	2.5	0
AT5G13630	1	100	0	3	20	80	5	5	2	7	3.5	3.5	0.6428571429	0.6428571429	1.2857142857	0.743160742	0.256839258	0.2683620359	10853	466	2.5	0
AT5G21930	1	66.66	33.33	3	20	80	5	5	2	7	3.5	3.5	0.6428571429	0.6428571429	1.2857142857	0.743160742	0.256839258	0.2683878747	10853	467	2.5	0
AT5G26680	1	100	0	17	20	80	5	5	2	7	3.5	3.5	0.6428571429	0.6428571429	1.2857142857	0.743160742	0.256839258	0.2684137185	10853	468	2.5	0
AT5G27610	1	100	0	3	20	80	5	5	2	7	3.5	3.5	0.6428571429	0.6428571429	1.2857142857	0.743160742	0.256839258	0.2684395673	10853	469	2.5	0
AT5G40530	1	100	0	7	20	80	5	5	2	7	3.5	3.5	0.6428571429	0.6428571429	1.2857142857	0.743160742	0.256839258	0.268465421	10853	470	2.5	0
AT5G43630	1	0	100	2	20	80	5	5	2	7	3.5	3.5	0.6428571429	0.6428571429	1.2857142857	0.743160742	0.256839258	0.2684912798	10853	471	2.5	0
AT5G46710	1	33.33	66.66	3	20	80	5	5	2	7	3.5	3.5	0.6428571429	0.6428571429	1.2857142857	0.743160742	0.256839258	0.2685171435	10853	472	2.5	0
AT5G46920	1	62.5	37.5	16	20	80	5	5	2	7	3.5	3.5	0.6428571429	0.6428571429	1.2857142857	0.743160742	0.256839258	0.2685430122	10853	473	2.5	0
AT5G60370	2	100	0	19	20	80	5	5	2	7	3.5	3.5	0.6428571429	0.6428571429	1.2857142857	0.743160742	0.256839258	0.2685688859	10853	474	2.5	0
AT5G61130	1	100	0	27	20	80	5	5	2	7	3.5	3.5	0.6428571429	0.6428571429	1.2857142857	0.743160742	0.256839258	0.2685947646	10853	475	2.5	0
AT5G63970	1	100	0	1	20	80	5	5	2	7	3.5	3.5	0.6428571429	0.6428571429	1.2857142857	0.743160742	0.256839258	0.2686206482	10853	476	2.5	0
AT1G13710	1	42.85	57.14	7	80	20	5	2	5	7	3.5	3.5	0.6428571429	0.6428571429	1.2857142857	0.743160742	0.256839258	0.2686465369	10853	477	0.4	0
AT3G12160	1	100	0	2	80	20	5	2	5	7	3.5	3.5	0.6428571429	0.6428571429	1.2857142857	0.743160742	0.256839258	0.2686724305	10853	478	0.4	0
AT3G45093	1	71.42	28.57	7	80	20	5	2	5	7	3.5	3.5	0.6428571429	0.6428571429	1.2857142857	0.743160742	0.256839258	0.2686983292	10853	479	0.4	0
AT4G05475	1	0	100	3	80	20	5	2	5	7	3.5	3.5	0.6428571429	0.6428571429	1.2857142857	0.743160742	0.256839258	0.2687242328	10853	480	0.4	0
AT5G06000	1	72.72	27.27	11	80	20	5	2	5	7	3.5	3.5	0.6428571429	0.6428571429	1.2857142857	0.743160742	0.256839258	0.2687501414	10853	481	0.4	0
AT5G25230	1	100	0	1	80	20	5	2	5	7	3.5	3.5	0.6428571429	0.6428571429	1.2857142857	0.743160742	0.256839258	0.268776055	10853	482	0.4	0
AT5G49410	1	66.66	33.33	3	80	20	5	2	5	7	3.5	3.5	0.6428571429	0.6428571429	1.2857142857	0.743160742	0.256839258	0.2688019736	10853	483	0.4	0
AT2G26980	1	100	0	7	16.66	66.66	6	4.9996	1.9996	6.9992	3.4996	3.4996	0.6429306206	0.6429306206	1.2858612413	0.7431879256	0.2568120744	0.2687994448	10853	484	2.50030006	0
AT3G42473	4	95.7075	4.2825	25.75	39.09	58.405	35.75	21.8797875	14.974675	36.8544625	18.42723125	18.42723125	0.6468765979	0.6468765979	1.2937531958	0.7446425651	0.2553574349	0.2673026853	10853	485	1.4611193565	0
AT5G17240	2	96.77	3.225	18.5	25.555	74.44	7	6.2108	2.78885	8.99965	4.499825	4.499825	0.6505665111	0.6505665111	1.3011330221	0.7459936322	0.2540063678	0.2659140648	10853	486	2.2270111336	0
AT3G15040	2	100	0	9.5	31.695	68.3	11.5	8.8545	4.644925	13.499425	6.7497125	6.7497125	0.6563435732	0.6563435732	1.3126871464	0.7480912913	0.2519087087	0.2637435091	10853	487	1.9062740518	0
AT3G02620	1	50	50	6	35.29	64.7	17	11.999	6.9993	18.9983	9.49915	9.49915	0.6578746543	0.6578746543	1.3157493086	0.748643656	0.251356344	0.2631905839	10853	488	1.7143142886	0
AT5G38060	1	84.21	15.78	19	35.29	64.7	17	11.999	6.9993	18.9983	9.49915	9.49915	0.6578746543	0.6578746543	1.3157493086	0.748643656	0.251356344	0.2632159786	10853	489	1.7143142886	0
AT1G73560	1	72	28	25	40	60	35	22	15	37	18.5	18.5	0.6621621622	0.6621621622	1.3243243243	0.7501825582	0.2498174418	0.2616297111	10853	490	1.4666666667	0
AT1G04290	1	100	0	15	30	70	10	8	4	12	6	6	0.6666666667	0.6666666667	1.3333333333	0.751786921	0.248213079	0.259974575	10853	491	2	0
AT1G17690	1	82.35	17.64	17	30	70	10	8	4	12	6	6	0.6666666667	0.6666666667	1.3333333333	0.751786921	0.248213079	0.2599996667	10853	492	2	0
AT1G77932	1	57.14	42.85	7	30	70	10	8	4	12	6	6	0.6666666667	0.6666666667	1.3333333333	0.751786921	0.248213079	0.2600247632	10853	493	2	0
AT2G09589	1				30	70	10	8	4	12	6	6	0.6666666667	0.6666666667	1.3333333333	0.751786921	0.248213079	0.2600498645	10853	494	2	0
AT2G27800	1	100	0	10	30	70	10	8	4	12	6	6	0.6666666667	0.6666666667	1.3333333333	0.751786921	0.248213079	0.2600749707	10853	495	2	0
AT2G31141	1	34.78	65.21	23	30	70	10	8	4	12	6	6	0.6666666667	0.6666666667	1.3333333333	0.751786921	0.248213079	0.2601000817	10853	496	2	0
AT2G31260	1	100	0	21	30	70	10	8	4	12	6	6	0.6666666667	0.6666666667	1.3333333333	0.751786921	0.248213079	0.2601251976	10853	497	2	0
AT5G50320	1	100	0	11	30	70	10	8	4	12	6	6	0.6666666667	0.6666666667	1.3333333333	0.751786921	0.248213079	0.2601503183	10853	498	2	0
AT4G12540	1	100	0	6	70	30	10	4	8	12	6	6	0.6666666667	0.6666666667	1.3333333333	0.751786921	0.248213079	0.2601754439	10853	499	0.5	0
AT3G48050	3	90.473333333	9.52	7	24.443333333	75.553333333	6.6666666667	6.0368888889	2.6295555556	8.6664444444	4.3332222222	4.3332222222	0.6698202774	0.6698202774	1.3396405549	0.752902633	0.247097367	0.2590309789	10853	500	2.2957829798	0
AT4G18700	5	92	8	5.2	23.666	76.332	6.4	5.885248	2.514624	8.399872	4.199936	4.199936	0.6762666234	0.6762666234	1.3525332469	0.755164261	0.244835739	0.2566849184	10853	501	2.340408745	0
AT1G44100	2	75	25	11	25	75	7	6.25	2.75	9	4.5	4.5	0.6805555556	0.6805555556	1.3611111111	0.7566549909	0.2433450091	0.2551466896	10853	502	2.2727272727	0
AT1G50840	2	82.6	17.39	23	25	75	7	6.25	2.75	9	4.5	4.5	0.6805555556	0.6805555556	1.3611111111	0.7566549909	0.2433450091	0.2551713415	10853	503	2.2727272727	0
AT5G23310	4	86.625	13.3675	19.75	33.9575	66.04	15	10.906	6.093625	16.999625	8.4998125	8.4998125	0.6811607062	0.6811607062	1.3623214124	0.7568644346	0.2431355654	0.2549763544	10853	504	1.7897392767	0
AT4G01000	7	99.18	0.8171428571	111.28571429	39.704285714	60.291428571	34.142857143	21.585216327	14.556177551	36.141393878	18.070696939	18.070696939	0.6835290619	0.6835290619	1.3670581239	0.7576820175	0.2423179825	0.2541435122	10853	505	1.4828904258	0
AT2G12940	6	55.553333333	44.443333333	2.6666666667	22.406666667	77.59	6	5.6554	2.3444	7.9998	3.9999	3.9999	0.6851871922	0.6851871922	1.3703743844	0.7582524303	0.2417475697	0.2535697665	10853	506	2.412301655	0
AT3G01328	6	72.53	27.461666667	66.666666667	44.151666667	55.838333333	103.33333333	58.699611111	46.623388889	105.323	52.6615	52.6615	0.6923233442	0.6923233442	1.3846466884	0.7606887697	0.2393112303	0.2510385446	10853	507	1.2590163973	0
AT1G23740	13	98.056153846	1.9430769231	10.846153846	24.611538462	75.384615385	6.9230769231	6.2189349112	2.7038757396	8.9228106509	4.4614053254	4.4614053254	0.6923626121	0.6923626121	1.3847252243	0.7607020933	0.2392979067	0.2510488334	10853	508	2.3000076594	0
AT5G21040	3	100	0	6	22.22	77.776666667	6	5.6666	2.3332	7.9998	3.9999	3.9999	0.6944895847	0.6944895847	1.3889791695	0.7614224309	0.2385775691	0.2503173199	10853	509	2.428681639	0
AT3G05310	5	81.666	18.332	3.2	22.094	77.9	6	5.674	2.32564	7.99964	3.99982	3.99982	0.7007512019	0.7007512019	1.4015024038	0.7635278188	0.2364721812	0.2481323197	10853	510	2.4397585181	0
AT5G25760	13	99.338461538	0.6592307692	37.846153846	35.730769231	64.262307692	19.076923077	13.259271006	7.8163313609	21.075602367	10.537801183	10.537801183	0.702840931	0.702840931	1.405681862	0.7642254465	0.2357745535	0.2474242147	10853	511	1.6963547723	0
AT2G29340	5	86.5	13.492	12.2	26.332	73.666	8	6.89328	3.10656	9.99984	4.99992	4.99992	0.7169738895	0.7169738895	1.433947779	0.7688787621	0.2311212379	0.2425644323	10853	512	2.2189431397	0
AT2G44640	1	93.75	6.25	16	33.33	66.66	15	10.999	5.9995	16.9985	8.49925	8.49925	0.7352119378	0.7352119378	1.4704238756	0.7747211724	0.2252788276	0.2364556205	10853	513	1.8333194433	0
AT4G14276	1	60	40	10	33.33	66.66	15	10.999	5.9995	16.9985	8.49925	8.49925	0.7352119378	0.7352119378	1.4704238756	0.7747211724	0.2252788276	0.2364784907	10853	514	1.8333194433	0
AT5G19780	1	98.12	1.25	160	66.66	33.33	15	5.9995	10.999	16.9985	8.49925	8.49925	0.7352119378	0.7352119378	1.4704238756	0.7747211724	0.2252788276	0.2365013654	10853	515	0.5454586781	0
AT3G56690	8	90.995	8.99875	23.125	23.70375	76.29375	6.875	6.2451953125	2.6296328125	8.874828125	4.4374140625	4.4374140625	0.7364814286	0.7364814286	1.4729628571	0.7751211972	0.2248788028	0.2361042514	10853	516	2.3749305541	0
AT1G61640	5	96.792	3.204	11.4	26.966	73.028	8.6	7.280408	3.319076	10.599484	5.299742	5.299742	0.7402318459	0.7402318459	1.4804636918	0.7762980125	0.2237019875	0.2348914155	10853	517	2.1935044573	0
AT4G18330	3	100	0	2.5	22.22	77.776666667	6.3333333333	5.9258555556	2.4072666667	8.3331222222	4.1665611111	4.1665611111	0.7428468849	0.7428468849	1.4856937699	0.7771142004	0.2228857996	0.2340570473	10853	518	2.4616531428	0
AT1G60560	2	100	0	10.5	22.615	77.375	6.5	6.029375	2.469975	8.49935	4.249675	4.249675	0.7453116038	0.7453116038	1.4906232077	0.7778802092	0.2221197908	0.2332752168	10853	519	2.4410672173	0
AT5G14860	1	69.23	30.76	13	36.36	63.63	22	14.9986	8.9992	23.9978	11.9989	11.9989	0.7499187501	0.7499187501	1.4998375001	0.7793036331	0.2206963669	0.2318027359	10853	520	1.6666592586	0
AT4G31840	2	75.72	23.185	32	29.375	70.625	10.5	8.415625	4.084375	12.5	6.25	6.25	0.7503890625	0.7503890625	1.500778125	0.7794483265	0.2205516735	0.2316731816	10853	521	2.0604437643	0
AT2G40410	3	100	0	8.6666666667	18.886666667	81.11	5.3333333333	5.3258666667	2.0072888889	7.3331555556	3.6665777778	3.6665777778	0.7509017355	0.7509017355	1.5018034711	0.7796059232	0.2203940768	0.231530047	10853	522	2.6532636613	0
AT2G01110	2	100	0	6	22.5	77.5	6.5	6.0375	2.4625	8.5	4.25	4.25	0.7518014706	0.7518014706	1.5036029412	0.7798821783	0.2201178217	0.2312622187	10853	523	2.4517766497	0
AT3G49770	2	0	100	7	77.5	22.5	6.5	2.4625	6.0375	8.5	4.25	4.25	0.7518014706	0.7518014706	1.5036029412	0.7798821783	0.2201178217	0.2312846083	10853	524	0.4078674948	0
AT1G26620	10	91.81	8.1875	7.875	26.782	73.212	8.6	7.296232	3.303252	10.599484	5.299742	5.299742	0.7521068611	0.7521068611	1.5042137221	0.7799758514	0.2200241486	0.2312085674	10853	525	2.2088027193	0
AT1G15300	2	87.5	12.5	7.5	26.425	73.57	8.5	7.25345	3.246125	10.499575	5.2497875	5.2497875	0.7647287464	0.7647287464	1.5294574929	0.7838061164	0.2161938836	0.2272055988	10853	526	2.2344949748	0
AT3G06730	11	97.041818182	2.9527272727	24.090909091	32.186363636	67.804545455	13.818181818	10.369355372	5.4475702479	15.81692562	7.9084628099	7.9084628099	0.7657609762	0.7657609762	1.5315219524	0.7841158295	0.2158841705	0.2269020823	10853	527	1.9034826354	0
AT1G60600	3	88.886666667	11.11	2	21.666666667	78.333333333	6.3333333333	5.9611111111	2.3722222222	8.3333333333	4.1666666667	4.1666666667	0.7728074074	0.7728074074	1.5456148148	0.7862160177	0.2137839823	0.2247164707	10853	528	2.5128805621	0
AT3G06030	2	88.19	11.805	8.5	34.31	65.68	17.5	12.494	7.00425	19.49825	9.749125	9.749125	0.7728220497	0.7728220497	1.5456440995	0.7862203565	0.2137796435	0.224733676	10853	529	1.7837741371	0
AT1G55820	5	89.204	10.792	8.2	29.152	70.846	10.6	8.509676	4.090112	12.599788	6.299894	6.299894	0.7751140714	0.7751140714	1.5502281427	0.786898236	0.213101764	0.2240427632	10853	530	2.0805484055	0
AT2G29180	13	91.737692308	8.2592307692	10.692307692	29.913846154	70.079230769	11.461538462	9.0321579882	4.4285869822	13.46074497	6.7303724852	6.7303724852	0.7872099967	0.7872099967	1.5744199933	0.7904337172	0.2095662828	0.2203471098	10853	531	2.0395123827	0
AT5G59440	3	89.703333333	10.293333333	9.6666666667	23.836666667	76.156666667	7.3333333333	6.5848222222	2.7480222222	9.3328444444	4.6664222222	4.6664222222	0.7886681455	0.7886681455	1.5773362909	0.7908552031	0.2091447969	0.2199252476	10853	532	2.3962041387	0
AT3G46030	2	100	0	237.5	39.5	60.49	38	23.9862	16.01	39.9962	19.9981	19.9981	0.7953226362	0.7953226362	1.5906452723	0.7927660334	0.2072339666	0.2179370388	10853	533	1.4982011243	0
AT1G30460	1	57.14	42.85	7	25	75	8	7	3	10	5	5	0.8	0.8	1.6	0.7940967893	0.2059032107	0.2165585373	10853	534	2.3333333333	0
AT2G01422	1				25	75	8	7	3	10	5	5	0.8	0.8	1.6	0.7940967893	0.2059032107	0.2165795257	10853	535	2.3333333333	0
AT2G21530	2	100	0	5	25	75	8	7	3	10	5	5	0.8	0.8	1.6	0.7940967893	0.2059032107	0.2166005182	10853	536	2.3333333333	0
AT2G30150	1	100	0	5	25	75	8	7	3	10	5	5	0.8	0.8	1.6	0.7940967893	0.2059032107	0.2166215147	10853	537	2.3333333333	0
AT2G31190	1	100	0	5	25	75	8	7	3	10	5	5	0.8	0.8	1.6	0.7940967893	0.2059032107	0.2166425154	10853	538	2.3333333333	0
AT2G38195	1	100	0	15	25	75	8	7	3	10	5	5	0.8	0.8	1.6	0.7940967893	0.2059032107	0.2166635201	10853	539	2.3333333333	0
AT3G18390	1	100	0	7	25	75	8	7	3	10	5	5	0.8	0.8	1.6	0.7940967893	0.2059032107	0.2166845289	10853	540	2.3333333333	0
AT3G18830	1	100	0	5	25	75	8	7	3	10	5	5	0.8	0.8	1.6	0.7940967893	0.2059032107	0.2167055417	10853	541	2.3333333333	0
AT4G02800	1	100	0	2	25	75	8	7	3	10	5	5	0.8	0.8	1.6	0.7940967893	0.2059032107	0.2167265586	10853	542	2.3333333333	0
AT4G13070	1	100	0	18	25	75	8	7	3	10	5	5	0.8	0.8	1.6	0.7940967893	0.2059032107	0.2167475796	10853	543	2.3333333333	0
AT4G15090	1	100	0	10	25	75	8	7	3	10	5	5	0.8	0.8	1.6	0.7940967893	0.2059032107	0.2167686047	10853	544	2.3333333333	0
AT4G23920	1	70	30	10	25	75	8	7	3	10	5	5	0.8	0.8	1.6	0.7940967893	0.2059032107	0.2167896339	10853	545	2.3333333333	0
AT4G27440	2	53.025	46.965	7	25	75	8	7	3	10	5	5	0.8	0.8	1.6	0.7940967893	0.2059032107	0.2168106671	10853	546	2.3333333333	0
AT5G12440	1	100	0	5	25	75	8	7	3	10	5	5	0.8	0.8	1.6	0.7940967893	0.2059032107	0.2168317045	10853	547	2.3333333333	0
AT5G17270	1	92.3	7.69	13	25	75	8	7	3	10	5	5	0.8	0.8	1.6	0.7940967893	0.2059032107	0.2168527459	10853	548	2.3333333333	0
AT5G21910	1	100	0	9	25	75	8	7	3	10	5	5	0.8	0.8	1.6	0.7940967893	0.2059032107	0.2168737914	10853	549	2.3333333333	0
AT5G53520	1	50	50	4	25	75	8	7	3	10	5	5	0.8	0.8	1.6	0.7940967893	0.2059032107	0.2168948409	10853	550	2.3333333333	0
AT5G56730	1	100	0	12	25	75	8	7	3	10	5	5	0.8	0.8	1.6	0.7940967893	0.2059032107	0.2169158946	10853	551	2.3333333333	0
AT5G62623	1	82.35	17.64	17	25	75	8	7	3	10	5	5	0.8	0.8	1.6	0.7940967893	0.2059032107	0.2169369523	10853	552	2.3333333333	0
AT1G03800	1	0	100	2	75	25	8	3	7	10	5	5	0.8	0.8	1.6	0.7940967893	0.2059032107	0.2169580142	10853	553	0.4285714286	0
AT2G34700	1	50	50	4	75	25	8	3	7	10	5	5	0.8	0.8	1.6	0.7940967893	0.2059032107	0.2169790801	10853	554	0.4285714286	0
AT1G77122	6	89.175	10.82	8.5	25.555	74.443333333	8.3333333333	7.2036111111	3.1295833333	10.333194444	5.1665972222	5.1665972222	0.8031254238	0.8031254238	1.6062508475	0.7949803808	0.2050196192	0.2160689383	10853	555	2.3017796121	0
AT3G16320	3	87.776666667	12.22	7	17.776666667	82.22	5.3333333333	5.3850666667	1.9480888889	7.3331555556	3.6665777778	3.6665777778	0.8054388152	0.8054388152	1.6108776304	0.7956315218	0.2043684782	0.2154036218	10853	556	2.7642818032	0
ATMG00580	3	0	100	4.5	17.776666667	82.22	5.3333333333	5.3850666667	1.9480888889	7.3331555556	3.6665777778	3.6665777778	0.8054388152	0.8054388152	1.6108776304	0.7956315218	0.2043684782	0.2154245429	10853	557	2.7642818032	0
AT5G09630	2	100	0	2.5	25.755	74.235	8.5	7.309975	3.189175	10.49915	5.249575	5.249575	0.8086841621	0.8086841621	1.6173683241	0.796540872	0.203459128	0.2144868301	10853	558	2.2921210031	0
AT2G01480	2	100	0	2	18.33	81.665	5.5	5.491575	2.00815	7.499725	3.7498625	3.7498625	0.8089796446	0.8089796446	1.6179592893	0.7966234295	0.2033765705	0.2144206256	10853	559	2.7346438264	0
AT2G40080	2	77.5	22.5	4.5	18.33	81.665	5.5	5.491575	2.00815	7.499725	3.7498625	3.7498625	0.8089796446	0.8089796446	1.6179592893	0.7966234295	0.2033765705	0.2144414573	10853	560	2.7346438264	0
AT3G27550	2	100	0	15.5	18.33	81.665	5.5	5.491575	2.00815	7.499725	3.7498625	3.7498625	0.8089796446	0.8089796446	1.6179592893	0.7966234295	0.2033765705	0.214462293	10853	561	2.7346438264	0
AT3G29185	2	100	0	11	18.33	81.665	5.5	5.491575	2.00815	7.499725	3.7498625	3.7498625	0.8089796446	0.8089796446	1.6179592893	0.7966234295	0.2033765705	0.2144831328	10853	562	2.7346438264	0
AT4G02830	2	93.75	6.25	7.5	18.33	81.665	5.5	5.491575	2.00815	7.499725	3.7498625	3.7498625	0.8089796446	0.8089796446	1.6179592893	0.7966234295	0.2033765705	0.2145039766	10853	563	2.7346438264	0
AT4G38020	2	100	0	10	18.33	81.665	5.5	5.491575	2.00815	7.499725	3.7498625	3.7498625	0.8089796446	0.8089796446	1.6179592893	0.7966234295	0.2033765705	0.2145248245	10853	564	2.7346438264	0
AT5G03406	2				18.33	81.665	5.5	5.491575	2.00815	7.499725	3.7498625	3.7498625	0.8089796446	0.8089796446	1.6179592893	0.7966234295	0.2033765705	0.2145456765	10853	565	2.7346438264	0
AT3G29580	6	0	100	2	20	80	6	5.8	2.2	8	4	4	0.81	0.81	1.62	0.7969082124	0.2030917876	0.2142660805	10853	566	2.6363636364	0
AT1G05750	2	100	0	4.5	21.425	78.57	6.5	6.10705	2.392625	8.499675	4.2498375	4.2498375	0.8116165077	0.8116165077	1.6232330155	0.7973584216	0.2026415784	0.2138118851	10853	567	2.5524476255	0
AT5G15950	2	37.5	62.5	5	21.425	78.57	6.5	6.10705	2.392625	8.499675	4.2498375	4.2498375	0.8116165077	0.8116165077	1.6232330155	0.7973584216	0.2026415784	0.2138326738	10853	568	2.5524476255	0
AT3G48120	5	95.554	4.444	11.2	27.926	72.064	10	8.2064	3.7926	11.999	5.9995	5.9995	0.8118022519	0.8118022519	1.6236045037	0.7974100774	0.2025899226	0.2137989527	10853	569	2.1637926488	0
AT1G72040	3	91	8.9933333333	19.666666667	30.383333333	69.61	12.333333333	9.5852333333	4.7472777778	14.332511111	7.1662555556	7.1662555556	0.8165287219	0.8165287219	1.6330574437	0.7987193178	0.2012806822	0.2124379309	10853	570	2.0191010053	0
AT1G05160	15	89.585333333	10.409333333	15.266666667	31.636666667	68.357333333	14.066666667	10.615598222	5.4502244444	16.065822667	8.0329113333	8.0329113333	0.8303678815	0.8303678815	1.660735763	0.8024959881	0.1975040119	0.2084721884	10853	571	1.947735975	0
AT1G20810	1	85.71	14.28	7	30.76	69.23	13	9.9999	4.9988	14.9987	7.49935	7.49935	0.8337723006	0.8337723006	1.6675446012	0.8034122621	0.1965877379	0.2075252134	10853	572	2.0004601104	0
AT1G51310	5	100	0	5.4	27.818	72.178	10.2	8.362156	3.837436	12.199592	6.099796	6.099796	0.8390891711	0.8390891711	1.6781783422	0.8048333161	0.1951666839	0.2060451382	10853	573	2.1790997948	0
AT1G13950	1	80.95	19.04	42	37.03	62.96	27	17.9992	10.9981	28.9973	14.49865	14.49865	0.8451718127	0.8451718127	1.6903436254	0.806444322	0.193555678	0.2043642157	10853	574	1.63657359	0
AT3G25420	2	73.33	26.665	5.5	64.85	35.14	21	8.3794	14.6185	22.9979	11.49895	11.49895	0.84630268	0.84630268	1.6926053601	0.8067421188	0.1932578812	0.2040696424	10853	575	0.5732051852	0
AT3G55250	2	95	0	11.5	31.28	68.71	14	10.6194	5.3792	15.9986	7.9993	7.9993	0.8581905929	0.8581905929	1.7163811859	0.809840467	0.190159533	0.2008174965	10853	576	1.9741597264	0
AT5G14995	2	0	100	1	30	70	12.5	9.75	4.75	14.5	7.25	7.25	0.8620689655	0.8620689655	1.724137931	0.8108387274	0.1891612726	0.1997827259	10853	577	2.0526315789	0
AT5G55220	5	83.94	16.052	15.6	30.01	68.552	13.2	10.048864	4.96132	15.010184	7.505092	7.505092	0.8621847658	0.8621847658	1.7243695315	0.8108684394	0.1891315606	0.1997707861	10853	578	2.0254416163	0
AT1G02680	7	98.638571429	1.0657142857	45.428571429	35.888571429	64.104285714	23.571428571	16.110295918	9.4594489796	25.569744898	12.784872449	12.784872449	0.8649629705	0.8649629705	1.729925941	0.8115796441	0.1884203559	0.1990389451	10853	579	1.7030903125	0
AT4G25000	3	88.716666667	11.273333333	15.666666667	17.773333333	82.22	5.6666666667	5.6591333333	2.0071555556	7.6662888889	3.8331444444	3.8331444444	0.8698434068	0.8698434068	1.7396868136	0.8128214856	0.1871785144	0.1977463659	10853	580	2.8194791967	0
AT3G27785	7	69.427142857	30.568571429	12.857142857	28.981428571	71.011428571	11.571428571	9.2170367347	4.3535653061	13.570602041	6.7853010204	6.7853010204	0.8714924461	0.8714924461	1.7429848923	0.8132389348	0.1867610652	0.1973245561	10853	581	2.1171238024	0
AT5G19270	4	0	100	2	77.295	22.6975	7.5	2.7023125	6.797125	9.4994375	4.74971875	4.74971875	0.882551699	0.882551699	1.765103398	0.8160107651	0.1839892349	0.1944148735	10853	582	0.397566986	0
AT4G28230	2	64.285	35.71	4.5	21.425	78.57	7	6.4999	2.49975	8.99965	4.499825	4.499825	0.8889901286	0.8889901286	1.7779802573	0.8176024651	0.1823975349	0.1927517475	10853	583	2.600220022	0
AT5G45760	13	59.293846154	40.699230769	9.2307692308	23.576153846	76.420769231	8	7.1136615385	2.8860923077	9.9997538462	4.9998769231	4.9998769231	0.8936390773	0.8936390773	1.7872781546	0.8187418553	0.1812581447	0.1915663301	10853	584	2.464807352	0
AT2G01460	2	80	20	5	16.665	83.33	5.5	5.58315	1.916575	7.499725	3.7498625	3.7498625	0.8962843458	0.8962843458	1.7925686916	0.8193864935	0.1806135065	0.1909036215	10853	585	2.9130871476	0
AT3G23980	1	100	0	9	0	60	5	4	1	5	2.5	2.5	0.9	0.9	1.8	0.8202875051	0.1797124949	0.1899697776	10853	586	4	0
AT3G03970	5	62.4975	37.495	4	15.332	84.666	5.2	5.402632	1.797264	7.199896	3.599948	3.599948	0.9026990401	0.9026990401	1.8053980801	0.8209387391	0.1790612609	0.1892998115	10853	587	3.0060313899	0
AT3G19360	2	83.33	16.665	5	24.305	75.69	8.5	7.43365	3.065925	10.499575	5.2497875	5.2497875	0.9084663749	0.9084663749	1.8169327497	0.8223211859	0.1776788141	0.1878566167	10853	588	2.4246026892	0
AT5G03285	3	100	0	4.5	23.333333333	76.666666667	8	7.1333333333	2.8666666667	10	5	5	0.9102222222	0.9102222222	1.8204444444	0.8227396176	0.1772603824	0.1874324757	10853	589	2.488372093	0
AT5G48600	5	57.14	42.854	3	16	84	5.4	5.536	1.864	7.4	3.7	3.7	0.911052973	0.911052973	1.8221059459	0.8229371954	0.1770628046	0.1872418024	10853	590	2.9699570815	0
AT1G64200	7	85.16	14.832857143	25.714285714	34.855714286	65.141428571	21.714285714	15.144995918	8.5686693878	23.713665306	11.856832653	11.856832653	0.9118807675	0.9118807675	1.8237615349	0.8231338174	0.1768661826	0.1870521029	10853	591	1.7674851524	0
AT5G11300	2	87.5	12.5	7.5	22.22	77.77	7.5	6.83275	2.6665	9.49925	4.749625	4.749625	0.9136320795	0.9136320795	1.827264159	0.8235489686	0.1764510314	0.1866312293	10853	592	2.5624414026	0
AT1G34170	13	57.690769231	42.306923077	2	19.717692308	80.279230769	6.5384615385	6.2490266272	2.2892337278	8.538260355	4.2691301775	4.2691301775	0.9182174796	0.9182174796	1.8364349591	0.8246306327	0.1753693673	0.1855052381	10853	593	2.7297460068	0
AT5G49480	7	51.92	48.077142857	8	30.738571429	69.254285714	14.142857143	10.794534694	5.3473122449	16.141846939	8.0709234694	8.0709234694	0.9191089632	0.9191089632	1.8382179264	0.8248400391	0.1751599609	0.1853017892	10853	594	2.0186841911	0
AT3G54050	22	68.361818182	31.632272727	14.5	32.180909091	67.811818182	16.272727273	12.034832231	6.2367115702	18.271543802	9.1357719008	9.1357719008	0.9199606658	0.9199606658	1.8399213316	0.8250398321	0.1749601679	0.1851084717	10853	595	1.9296759351	0
AT3G61620	6	100	0	4.8333333333	20.923333333	79.071666667	7	6.5350166667	2.4646333333	8.99965	4.499825	4.499825	0.9204813787	0.9204813787	1.8409627575	0.8251618519	0.1748381481	0.1849974087	10853	596	2.6515167909	0
AT5G38200	2	94.44	5.555	7.5	24.995	74.995	9	7.74955	3.24955	10.9991	5.49955	5.49955	0.9205298615	0.9205298615	1.8410597231	0.825173208	0.174826792	0.1850034296	10853	597	2.3848071271	0
AT3G17740	2	100	0	4	20.83	79.165	7	6.54155	2.4581	8.99965	4.499825	4.499825	0.9264006879	0.9264006879	1.8528013759	0.826542071	0.173457929	0.1835727843	10853	598	2.6612220821	0
AT5G41260	3	100	0	30.666666667	30.793333333	69.203333333	14.333333333	10.919144444	5.4137111111	16.332855556	8.1664277778	8.1664277778	0.9278780457	0.9278780457	1.8557560914	0.8268845917	0.1731154083	0.1832281574	10853	599	2.0169425779	0
AT4G39960	9	91.934444444	8.0622222222	25.333333333	22.097777778	77.9	7.5555555556	6.8857777778	2.6696098765	9.5553876543	4.7776938272	4.7776938272	0.9301596343	0.9301596343	1.8603192685	0.8274120434	0.1725879566	0.1826877103	10853	600	2.5793198618	0
AT2G28450	26	90.597692308	9.3996153846	5.2692307692	20.051538462	79.944615385	6.7307692308	6.380887574	2.3496227811	8.730510355	4.3652551775	4.3652551775	0.9307070933	0.9307070933	1.8614141865	0.8275383284	0.1724616716	0.1825718417	10853	601	2.7157072299	0
AT3G54920	3	100	0	7.6666666667	20.74	79.256666667	7	6.5479666667	2.4518	8.9997666667	4.4998833333	4.4998833333	0.9321675763	0.9321675763	1.8643351525	0.8278747058	0.1721252942	0.1822335204	10853	602	2.6706773255	0
AT2G32590	4	54.165	37.5	3.75	17.7775	82.22	6	5.9332	2.06665	7.99985	3.999925	3.999925	0.9344055765	0.9344055765	1.868811153	0.8283886983	0.1716113017	0.1817070691	10853	603	2.8709263784	0
AT5G11270	10	95.823	4.176	17.8	24.61	75.387	8.9	7.709443	3.19029	10.899733	5.4498665	5.4498665	0.9368460602	0.9368460602	1.8736921205	0.8289471853	0.1710528147	0.1811333982	10853	604	2.4165336067	0
AT1G29962	1	66.66	33.33	6	60.97	39.02	41	16.9982	25.9977	42.9959	21.49795	21.49795	0.9418456207	0.9418456207	1.8836912415	0.8300847935	0.1699152065	0.1799463052	10853	605	0.6538347623	0
AT5G15510	3	100	0	3.3333333333	20.963333333	74.266666667	8	6.9413333333	2.6770666667	9.6184	4.8092	4.8092	0.945270014	0.945270014	1.8905400279	0.8308589756	0.1691410244	0.1791438995	10853	606	2.5928877378	0
AT3G18520	24	96.896666667	3.1004166667	18.166666667	24.199583333	75.275833333	8.875	7.6807302083	3.1477130208	10.828443229	5.4142216146	5.4142216146	0.9488088171	0.9488088171	1.8976176342	0.8316547759	0.1683452241	0.1783184382	10853	607	2.4400986232	0
AT5G02320	3	100	0	4.6666666667	17.5	82.5	6	5.95	2.05	8	4	4	0.950625	0.950625	1.90125	0.832061529	0.167938471	0.1779049513	10853	608	2.9024390244	0
AT2G28060	2	95.825	4.17	24	23.61	76.385	8.5	7.492725	3.00685	10.499575	5.2497875	5.2497875	0.9582804311	0.9582804311	1.9165608623	0.833763715	0.166236285	0.176118938	10853	609	2.4918851955	0
AT1G16430	8	98.115	1.88125	25.625	31.3075	68.68875	15.5	11.64675625	5.8526625	17.49941875	8.749709375	8.749709375	0.9592182136	0.9592182136	1.9184364271	0.8339708698	0.1660291302	0.1759166406	10853	610	1.9899928024	0
AT1G47960	3	96.873333333	3.1233333333	13.666666667	29.36	70.633333333	13	10.182333333	4.8168	14.999133333	7.4995666667	7.4995666667	0.959687047	0.959687047	1.9193740939	0.8340743237	0.1659256763	0.175824191	10853	611	2.1139207219	0
AT3G54710	3	80	20	2.3333333333	13.333333333	86.666666667	5	5.3333333333	1.6666666667	7	3.5	3.5	0.9603174603	0.9603174603	1.9206349206	0.834213316	0.165786684	0.1756940612	10853	612	3.2	0
AT1G11950	1	62.5	37.5	8	27.27	72.72	11	8.9992	3.9997	12.9989	6.49945	6.49945	0.961427515	0.961427515	1.92285503	0.834457735	0.165542265	0.1754521681	10853	613	2.2499687477	0
AT2G47620	1	100	0	13	27.27	72.72	11	8.9992	3.9997	12.9989	6.49945	6.49945	0.961427515	0.961427515	1.92285503	0.834457735	0.165542265	0.1754693038	10853	614	2.2499687477	0
AT3G13740	1	100	0	18	27.27	72.72	11	8.9992	3.9997	12.9989	6.49945	6.49945	0.961427515	0.961427515	1.92285503	0.834457735	0.165542265	0.1754864428	10853	615	2.2499687477	0
AT4G03200	2	96.665	3.33	14	27.27	72.72	11	8.9992	3.9997	12.9989	6.49945	6.49945	0.961427515	0.961427515	1.92285503	0.834457735	0.165542265	0.1755035852	10853	616	2.2499687477	0
AT5G16750	1	100	0	11	27.27	72.72	11	8.9992	3.9997	12.9989	6.49945	6.49945	0.961427515	0.961427515	1.92285503	0.834457735	0.165542265	0.1755207309	10853	617	2.2499687477	0
AT5G43090	1	66.66	33.33	3	27.27	72.72	11	8.9992	3.9997	12.9989	6.49945	6.49945	0.961427515	0.961427515	1.92285503	0.834457735	0.165542265	0.17553788	10853	618	2.2499687477	0
AT5G59110	1	50	50	4	27.27	72.72	11	8.9992	3.9997	12.9989	6.49945	6.49945	0.961427515	0.961427515	1.92285503	0.834457735	0.165542265	0.1755550324	10853	619	2.2499687477	0
AT5G39550	2	83.33	16.665	4.5	28.32	71.67	12	9.6004	4.3984	13.9988	6.9994	6.9994	0.966540132	0.966540132	1.933080264	0.8355781579	0.1644218421	0.1743838809	10853	620	2.182702801	0
AT2G07717	2	0	100	2.5	17.14	82.855	6	5.9713	2.0284	7.9997	3.99985	3.99985	0.971690214	0.971690214	1.943380428	0.8366980379	0.1633019621	0.1732130761	10853	621	2.9438473674	0
AT3G14890	2	100	0	12.5	17.14	82.855	6	5.9713	2.0284	7.9997	3.99985	3.99985	0.971690214	0.971690214	1.943380428	0.8366980379	0.1633019621	0.1732300064	10853	622	2.9438473674	0
AT5G52450	2				17.14	82.855	6	5.9713	2.0284	7.9997	3.99985	3.99985	0.971690214	0.971690214	1.943380428	0.8366980379	0.1633019621	0.1732469399	10853	623	2.9438473674	0
AT5G53850	3	100	0	8	26.303333333	73.686666667	10.333333333	8.6142888889	3.7180111111	12.3323	6.16615	6.16615	0.9719815475	0.9719815475	1.9439630951	0.8367611272	0.1632388728	0.1731969387	10853	624	2.3169077852	0
AT2G17250	16	91.7475	7.679375	14.9375	22.145625	77.849375	7.875	7.1306382813	2.7439679688	9.87460625	4.937303125	4.937303125	0.9743617084	0.9743617084	1.9487234168	0.8372755188	0.1627244812	0.1726680479	10853	625	2.5986594459	0
AT2G16780	3	95.47	4.5233333333	16.333333333	20.036666667	79.956666667	7	6.5969666667	2.4025666667	8.9995333333	4.4997666667	4.4997666667	0.9774390909	0.9774390909	1.9548781818	0.8379378514	0.1620621486	0.1719820572	10853	626	2.745799631	0
AT3G43510	4	100	0	16.5	17.855	82.14	6.25	6.13375	2.1159375	8.2496875	4.12484375	4.12484375	0.9783896229	0.9783896229	1.9567792459	0.8381418084	0.1618581916	0.1717824128	10853	627	2.8988332595	0
AT2G24060	1	93.33	6.66	15	34.78	65.21	23	15.9983	8.9994	24.9977	12.49885	12.49885	0.9797821642	0.9797821642	1.9595643283	0.8384400796	0.1615599204	0.1714826226	10853	628	1.7777074027	0
AT5G61690	3	100	0	6	16.98	83.013333333	6	5.9808	2.0188	7.9996	3.9998	3.9998	0.981139307	0.981139307	1.9622786139	0.8387301657	0.1612698343	0.1711914624	10853	629	2.9625520111	0
AT4G00160	2	95.83	4.165	11.5	22.22	77.775	8	7.222	2.7776	9.9996	4.9998	4.9998	0.987674075	0.987674075	1.9753481499	0.8401186715	0.1598813285	0.1697341346	10853	630	2.6000864055	0
AT3G45090	4	93.88	6.1125	14.5	27.255	72.74	11.25	9.18325	4.0661875	13.2494375	6.62471875	6.62471875	0.9881298217	0.9881298217	1.9762596434	0.8402149993	0.1597850007	0.1696484654	10853	631	2.258442337	0
AT2G37540	6	70.748333333	28.74	29.5	32.948333333	67.043333333	18.833333333	13.626494444	7.2052694444	20.831763889	10.415881944	10.415881944	0.9896456853	0.9896456853	1.9792913706	0.8405349207	0.1594650793	0.1693253601	10853	632	1.8911845767	0
AT2G42770	2	100	0	5.5	30.275	69.72	14.5	11.1094	5.389875	16.499275	8.2496375	8.2496375	0.991345566	0.991345566	1.9826911319	0.8408928115	0.1591071885	0.1689618705	10853	633	2.0611609731	0
AT2G30970	2	95.71	4.285	24	31.94	68.055	17	12.56935	6.4298	18.99915	9.499575	9.499575	0.9919936998	0.9919936998	1.9839873996	0.841029028	0.158970972	0.1688337371	10853	634	1.954858627	0
AT2G27490	6	100	0	8.3333333333	18.888333333	81.11	6.6666666667	6.4073333333	2.2592222222	8.6665555556	4.3332777778	4.3332777778	0.992714215	0.992714215	1.98542843	0.8411803009	0.1588196991	0.1686895865	10853	635	2.83607928	0
AT5G35643	2				16.665	83.33	6	5.9998	1.9999	7.9997	3.99985	3.99985	0.9999875002	0.9999875002	1.9999750003	0.8426981985	0.1573018015	0.1670937116	10853	636	3.0000500025	0
AT1G02820	1	71.42	28.57	7	16.66	83.33	6	5.9998	1.9996	7.9994	3.9997	3.9997	1.0001750156	1.0001750156	2.0003500313	0.8427371133	0.1572628867	0.1670687264	10853	637	3.0005001	0
AT1G04090	1	0	100	1	16.66	83.33	6	5.9998	1.9996	7.9994	3.9997	3.9997	1.0001750156	1.0001750156	2.0003500313	0.8427371133	0.1572628867	0.1670850816	10853	638	3.0005001	0
AT1G06030	1				16.66	83.33	6	5.9998	1.9996	7.9994	3.9997	3.9997	1.0001750156	1.0001750156	2.0003500313	0.8427371133	0.1572628867	0.1671014401	10853	639	3.0005001	0
AT1G08310	1	100	0	3	16.66	83.33	6	5.9998	1.9996	7.9994	3.9997	3.9997	1.0001750156	1.0001750156	2.0003500313	0.8427371133	0.1572628867	0.1671178017	10853	640	3.0005001	0
AT1G18415	1	100	0	7	16.66	83.33	6	5.9998	1.9996	7.9994	3.9997	3.9997	1.0001750156	1.0001750156	2.0003500313	0.8427371133	0.1572628867	0.1671341666	10853	641	3.0005001	0
AT1G27000	1	100	0	4	16.66	83.33	6	5.9998	1.9996	7.9994	3.9997	3.9997	1.0001750156	1.0001750156	2.0003500313	0.8427371133	0.1572628867	0.1671505346	10853	642	3.0005001	0
AT1G30140	1				16.66	83.33	6	5.9998	1.9996	7.9994	3.9997	3.9997	1.0001750156	1.0001750156	2.0003500313	0.8427371133	0.1572628867	0.1671669059	10853	643	3.0005001	0
AT1G30680	1	86.66	13.33	15	16.66	83.33	6	5.9998	1.9996	7.9994	3.9997	3.9997	1.0001750156	1.0001750156	2.0003500313	0.8427371133	0.1572628867	0.1671832803	10853	644	3.0005001	0
AT1G31120	1				16.66	83.33	6	5.9998	1.9996	7.9994	3.9997	3.9997	1.0001750156	1.0001750156	2.0003500313	0.8427371133	0.1572628867	0.167199658	10853	645	3.0005001	0
AT1G62960	1	100	0	9	16.66	83.33	6	5.9998	1.9996	7.9994	3.9997	3.9997	1.0001750156	1.0001750156	2.0003500313	0.8427371133	0.1572628867	0.1672160389	10853	646	3.0005001	0
AT1G66345	1	88.88	11.11	9	16.66	83.33	6	5.9998	1.9996	7.9994	3.9997	3.9997	1.0001750156	1.0001750156	2.0003500313	0.8427371133	0.1572628867	0.167232423	10853	647	3.0005001	0
AT1G79540	1	100	0	5	16.66	83.33	6	5.9998	1.9996	7.9994	3.9997	3.9997	1.0001750156	1.0001750156	2.0003500313	0.8427371133	0.1572628867	0.1672488103	10853	648	3.0005001	0
AT2G20050	1				16.66	83.33	6	5.9998	1.9996	7.9994	3.9997	3.9997	1.0001750156	1.0001750156	2.0003500313	0.8427371133	0.1572628867	0.1672652008	10853	649	3.0005001	0
AT2G23700	1	100	0	3	16.66	83.33	6	5.9998	1.9996	7.9994	3.9997	3.9997	1.0001750156	1.0001750156	2.0003500313	0.8427371133	0.1572628867	0.1672815945	10853	650	3.0005001	0
AT2G42130	1	85.71	14.28	7	16.66	83.33	6	5.9998	1.9996	7.9994	3.9997	3.9997	1.0001750156	1.0001750156	2.0003500313	0.8427371133	0.1572628867	0.1672979915	10853	651	3.0005001	0
AT3G05750	1	87.5	12.5	8	16.66	83.33	6	5.9998	1.9996	7.9994	3.9997	3.9997	1.0001750156	1.0001750156	2.0003500313	0.8427371133	0.1572628867	0.1673143916	10853	652	3.0005001	0
AT3G11850	3	100	0	6.6666666667	16.66	83.33	6	5.9998	1.9996	7.9994	3.9997	3.9997	1.0001750156	1.0001750156	2.0003500313	0.8427371133	0.1572628867	0.167330795	10853	653	3.0005001	0
AT3G14120	1	100	0	5	16.66	83.33	6	5.9998	1.9996	7.9994	3.9997	3.9997	1.0001750156	1.0001750156	2.0003500313	0.8427371133	0.1572628867	0.1673472016	10853	654	3.0005001	0
AT3G16560	1	100	0	2	16.66	83.33	6	5.9998	1.9996	7.9994	3.9997	3.9997	1.0001750156	1.0001750156	2.0003500313	0.8427371133	0.1572628867	0.1673636114	10853	655	3.0005001	0
AT3G17460	1	100	0	3	16.66	83.33	6	5.9998	1.9996	7.9994	3.9997	3.9997	1.0001750156	1.0001750156	2.0003500313	0.8427371133	0.1572628867	0.1673800244	10853	656	3.0005001	0
AT3G20440	1	50	50	2	16.66	83.33	6	5.9998	1.9996	7.9994	3.9997	3.9997	1.0001750156	1.0001750156	2.0003500313	0.8427371133	0.1572628867	0.1673964407	10853	657	3.0005001	0
AT3G22910	1	100	0	4	16.66	83.33	6	5.9998	1.9996	7.9994	3.9997	3.9997	1.0001750156	1.0001750156	2.0003500313	0.8427371133	0.1572628867	0.1674128601	10853	658	3.0005001	0
AT3G47620	1				16.66	83.33	6	5.9998	1.9996	7.9994	3.9997	3.9997	1.0001750156	1.0001750156	2.0003500313	0.8427371133	0.1572628867	0.1674292828	10853	659	3.0005001	0
AT3G48540	1	100	0	7	16.66	83.33	6	5.9998	1.9996	7.9994	3.9997	3.9997	1.0001750156	1.0001750156	2.0003500313	0.8427371133	0.1572628867	0.1674457087	10853	660	3.0005001	0
AT3G48710	1	100	0	5	16.66	83.33	6	5.9998	1.9996	7.9994	3.9997	3.9997	1.0001750156	1.0001750156	2.0003500313	0.8427371133	0.1572628867	0.1674621379	10853	661	3.0005001	0
AT3G59150	1	66.66	33.33	6	16.66	83.33	6	5.9998	1.9996	7.9994	3.9997	3.9997	1.0001750156	1.0001750156	2.0003500313	0.8427371133	0.1572628867	0.1674785702	10853	662	3.0005001	0
AT3G61590	1	94.73	5.26	19	16.66	83.33	6	5.9998	1.9996	7.9994	3.9997	3.9997	1.0001750156	1.0001750156	2.0003500313	0.8427371133	0.1572628867	0.1674950058	10853	663	3.0005001	0
AT3G62500	1	80	20	5	16.66	83.33	6	5.9998	1.9996	7.9994	3.9997	3.9997	1.0001750156	1.0001750156	2.0003500313	0.8427371133	0.1572628867	0.1675114446	10853	664	3.0005001	0
AT4G02040	1	100	0	18	16.66	83.33	6	5.9998	1.9996	7.9994	3.9997	3.9997	1.0001750156	1.0001750156	2.0003500313	0.8427371133	0.1572628867	0.1675278866	10853	665	3.0005001	0
AT4G14300	1	100	0	4	16.66	83.33	6	5.9998	1.9996	7.9994	3.9997	3.9997	1.0001750156	1.0001750156	2.0003500313	0.8427371133	0.1572628867	0.1675443319	10853	666	3.0005001	0
AT4G33380	1	100	0	5	16.66	83.33	6	5.9998	1.9996	7.9994	3.9997	3.9997	1.0001750156	1.0001750156	2.0003500313	0.8427371133	0.1572628867	0.1675607804	10853	667	3.0005001	0
AT4G33905	1	100	0	6	16.66	83.33	6	5.9998	1.9996	7.9994	3.9997	3.9997	1.0001750156	1.0001750156	2.0003500313	0.8427371133	0.1572628867	0.1675772321	10853	668	3.0005001	0
AT4G33960	1	100	0	5	16.66	83.33	6	5.9998	1.9996	7.9994	3.9997	3.9997	1.0001750156	1.0001750156	2.0003500313	0.8427371133	0.1572628867	0.1675936871	10853	669	3.0005001	0
AT4G36530	1	100	0	8	16.66	83.33	6	5.9998	1.9996	7.9994	3.9997	3.9997	1.0001750156	1.0001750156	2.0003500313	0.8427371133	0.1572628867	0.1676101452	10853	670	3.0005001	0
AT4G40070	2	100	0	2	16.66	83.33	6	5.9998	1.9996	7.9994	3.9997	3.9997	1.0001750156	1.0001750156	2.0003500313	0.8427371133	0.1572628867	0.1676266067	10853	671	3.0005001	0
AT5G01950	1	100	0	9	16.66	83.33	6	5.9998	1.9996	7.9994	3.9997	3.9997	1.0001750156	1.0001750156	2.0003500313	0.8427371133	0.1572628867	0.1676430713	10853	672	3.0005001	0
AT5G04860	1	93.75	6.25	16	16.66	83.33	6	5.9998	1.9996	7.9994	3.9997	3.9997	1.0001750156	1.0001750156	2.0003500313	0.8427371133	0.1572628867	0.1676595392	10853	673	3.0005001	0
AT5G09690	1	100	0	3	16.66	83.33	6	5.9998	1.9996	7.9994	3.9997	3.9997	1.0001750156	1.0001750156	2.0003500313	0.8427371133	0.1572628867	0.1676760103	10853	674	3.0005001	0
AT5G12840	2	100	0	4	16.66	83.33	6	5.9998	1.9996	7.9994	3.9997	3.9997	1.0001750156	1.0001750156	2.0003500313	0.8427371133	0.1572628867	0.1676924847	10853	675	3.0005001	0
AT5G16870	1	100	0	3	16.66	83.33	6	5.9998	1.9996	7.9994	3.9997	3.9997	1.0001750156	1.0001750156	2.0003500313	0.8427371133	0.1572628867	0.1677089623	10853	676	3.0005001	0
AT5G20440	1	100	0	5	16.66	83.33	6	5.9998	1.9996	7.9994	3.9997	3.9997	1.0001750156	1.0001750156	2.0003500313	0.8427371133	0.1572628867	0.1677254431	10853	677	3.0005001	0
AT5G36800	1	100	0	2	16.66	83.33	6	5.9998	1.9996	7.9994	3.9997	3.9997	1.0001750156	1.0001750156	2.0003500313	0.8427371133	0.1572628867	0.1677419272	10853	678	3.0005001	0
AT5G39440	1	66.66	33.33	3	16.66	83.33	6	5.9998	1.9996	7.9994	3.9997	3.9997	1.0001750156	1.0001750156	2.0003500313	0.8427371133	0.1572628867	0.1677584145	10853	679	3.0005001	0
AT5G58210	1	100	0	7	16.66	83.33	6	5.9998	1.9996	7.9994	3.9997	3.9997	1.0001750156	1.0001750156	2.0003500313	0.8427371133	0.1572628867	0.167774905	10853	680	3.0005001	0
AT5G61040	1	100	0	9	16.66	83.33	6	5.9998	1.9996	7.9994	3.9997	3.9997	1.0001750156	1.0001750156	2.0003500313	0.8427371133	0.1572628867	0.1677913988	10853	681	3.0005001	0
AT5G61865	1	100	0	12	16.66	83.33	6	5.9998	1.9996	7.9994	3.9997	3.9997	1.0001750156	1.0001750156	2.0003500313	0.8427371133	0.1572628867	0.1678078959	10853	682	3.0005001	0
AT1G22420	1	0	100	1	83.33	16.66	6	1.9996	5.9998	7.9994	3.9997	3.9997	1.0001750156	1.0001750156	2.0003500313	0.8427371133	0.1572628867	0.1678243962	10853	683	0.3332777759	0
AT1G45545	1				83.33	16.66	6	1.9996	5.9998	7.9994	3.9997	3.9997	1.0001750156	1.0001750156	2.0003500313	0.8427371133	0.1572628867	0.1678408997	10853	684	0.3332777759	0
AT1G76290	1	83.33	16.66	6	83.33	16.66	6	1.9996	5.9998	7.9994	3.9997	3.9997	1.0001750156	1.0001750156	2.0003500313	0.8427371133	0.1572628867	0.1678574065	10853	685	0.3332777759	0
AT5G58830	1	55.55	44.44	9	83.33	16.66	6	1.9996	5.9998	7.9994	3.9997	3.9997	1.0001750156	1.0001750156	2.0003500313	0.8427371133	0.1572628867	0.1678739165	10853	686	0.3332777759	0
AT4G10450	10	96.796	3.04	186.5	38.705	61.289	41.2	26.251068	16.94646	43.197528	21.598764	21.598764	1.0020912543	1.0020912543	2.0041825086	0.8431341607	0.1568658393	0.1674665506	10853	687	1.5490590955	0
AT1G62085	8	98.2125	1.785	15.375	13.75	81.25	5.75	5.671875	1.790625	7.4625	3.73125	3.73125	1.0093200377	1.0093200377	2.0186400754	0.8446217567	0.1553782433	0.1658947442	10853	688	3.167539267	0
AT1G22860	2	100	0	8.5	22.915	77.08	8.5	7.5518	2.947775	10.499575	5.2497875	5.2497875	1.00942401	1.00942401	2.0188480201	0.8446430358	0.1553569642	0.1658883444	10853	689	2.5618644571	0
AT5G27400	2	93.33	6.665	13	22.915	77.08	8.5	7.5518	2.947775	10.499575	5.2497875	5.2497875	1.00942401	1.00942401	2.0188480201	0.8446430358	0.1553569642	0.1659046672	10853	690	2.5618644571	0
AT1G57820	9	80.995555556	19.002222222	5.7777777778	23.416666667	76.578888889	8.7777777778	7.7219246914	3.055462963	10.777387654	5.3886938272	5.3886938272	1.0102571124	1.0102571124	2.0205142249	0.8448134198	0.1551865802	0.1657390233	10853	691	2.5272519369	0
AT1G63055	5	76.5	23.49	121.6	42.492	57.5	92	53.9	40.09264	93.99264	46.99632	46.99632	1.0141389271	1.0141389271	2.0282778542	0.8456045279	0.1543954721	0.1649103492	10853	692	1.3443864011	0
AT1G62820	6	99.22	0.775	59.833333333	36.748333333	63.243333333	30.833333333	20.500027778	12.330736111	32.830763889	16.415381944	16.415381944	1.0163840013	1.0163840013	2.0327680026	0.846059982	0.153940018	0.1644400605	10853	693	1.662514516	0
AT4G25900	7	67.727142857	32.262857143	36.714285714	40.672857143	59.317142857	60.571428571	36.929240816	25.636130612	62.565371429	31.282685714	31.282685714	1.0192086706	1.0192086706	2.0384173412	0.8466308548	0.1533691452	0.1638463759	10853	694	1.440515395	0
AT1G29940	2	98.075	1.92	26	24.43	75.565	9.5	8.178675	3.32085	11.499525	5.7497625	5.7497625	1.026062543	1.026062543	2.0521250861	0.8480060929	0.1519939071	0.1623931752	10853	695	2.4628257826	0
AT4G36130	14	95.491428571	4.5014285714	133.35714286	42.573571429	57.417857143	95.214285714	55.670002551	41.536121939	97.20612449	48.603062245	48.603062245	1.0275411257	1.0275411257	2.0550822513	0.8483009375	0.1516990625	0.162094115	10853	696	1.3402792546	0
AT3G13800	3	100	0	3.5	16.19	83.806666667	6	6.0284	1.9714	7.9998	3.9999	3.9999	1.0287287807	1.0287287807	2.0574575614	0.8485372991	0.1514627009	0.1618574924	10853	697	3.0579283758	0
AT5G59810	5	64.996	34.996	13.2	34.726	64.712	24.8	17.048576	9.612048	26.660624	13.330312	13.330312	1.0371465554	1.0371465554	2.0742931109	0.8502006719	0.1497993281	0.160095727	10853	698	1.7736673808	0
AT2G25140	17	98.253529412	1.7435294118	26.470588235	25.863529412	74.134705882	10.588235294	8.8495570934	3.7384913495	12.588048443	6.2940242215	6.2940242215	1.0376109195	1.0376109195	2.075221839	0.8502918283	0.1497081717	0.1600140621	10853	699	2.3671466017	0
AT5G10620	4	95.4525	4.545	9.5	25.375	74.615	10.25	8.6480375	3.6009375	12.248975	6.1244875	6.1244875	1.0398102049	1.0398102049	2.0796204099	0.8507227054	0.1492772946	0.1595692385	10853	700	2.4016072203	0
AT1G31070	3	83.333333333	16.666666667	5.3333333333	13.333333333	86.666666667	5.3333333333	5.6222222222	1.7111111111	7.3333333333	3.6666666667	3.6666666667	1.042962963	1.042962963	2.0859259259	0.8513379414	0.1486620586	0.1589272382	10853	701	3.2857142857	0
AT3G42806	16	87.8825	12.115833333	5.5833333333	26.201875	73.795	10.9375	9.071328125	3.8658300781	12.937158203	6.4685791016	6.4685791016	1.0472628336	1.0472628336	2.0945256671	0.8521724157	0.1478275843	0.1580507115	10853	702	2.3465408313	0
AT5G10660	3	0	100	1.5	20.633333333	79.36	7.6666666667	7.0842666667	2.5818888889	9.6661555556	4.8330777778	4.8330777778	1.0485764241	1.0485764241	2.0971528481	0.8524262881	0.1475737119	0.1577948272	10853	703	2.7438309592	0
AT3G55160	7	84.332	15.666	7.8	22.031428571	77.962857143	8.4285714286	7.571155102	2.8569346939	10.428089796	5.214044898	5.214044898	1.0655774208	1.0655774208	2.1311548416	0.8556680205	0.1443319795	0.1543437751	10853	704	2.6500973642	0
AT1G49850	2	100	0	12	20	80	7.5	7	2.5	9.5	4.75	4.75	1.0657894737	1.0657894737	2.1315789474	0.8557079446	0.1442920554	0.1543162867	10853	705	2.8	0
AT2G35350	2	100	0	6.5	20	80	7.5	7	2.5	9.5	4.75	4.75	1.0657894737	1.0657894737	2.1315789474	0.8557079446	0.1442920554	0.1543314948	10853	706	2.8	0
AT5G06280	2	75	25	4.5	20	80	7.5	7	2.5	9.5	4.75	4.75	1.0657894737	1.0657894737	2.1315789474	0.8557079446	0.1442920554	0.1543467059	10853	707	2.8	0
AT5G57740	2	100	0	12.5	23.805	76.185	9.5	8.237575	3.261475	11.49905	5.749525	5.749525	1.0766789957	1.0766789957	2.1533579913	0.8577415472	0.1422584528	0.1521863961	10853	708	2.5257207245	0
AT5G51100	3	84.72	15.276666667	5.3333333333	28.736666667	71.256666667	13.666666667	10.738411111	4.9273444444	15.665755556	7.8328777778	7.8328777778	1.0777806306	1.0777806306	2.1555612613	0.8579454737	0.1420545263	0.151983219	10853	709	2.1793506081	0
AT4G02820	6	98.333333333	1.6666666667	17.666666667	17.023333333	82.973333333	6.5	6.3932666667	2.1065166667	8.4997833333	4.2498916667	4.2498916667	1.0809819993	1.0809819993	2.1619639986	0.8585362246	0.1414637754	0.1513661002	10853	710	3.0349945803	0
AT5G01390	2	100	0	6	24.705	72.35	11	8.9585	3.71755	12.67605	6.338025	6.338025	1.083443064	1.083443064	2.166886128	0.8589884898	0.1410115102	0.1508970538	10853	711	2.409786015	0
AT3G20280	6	94.736	5.262	8	15.831666667	84.165	6.1666666667	6.190175	1.9762861111	8.1664611111	4.0832305556	4.0832305556	1.0871820319	1.0871820319	2.1743640637	0.8596724878	0.1403275122	0.1501799123	10853	712	3.1322261312	0
AT5G38460	2	100	0	8	19.64	80.355	7.5	7.026625	2.473	9.499625	4.7498125	4.7498125	1.09138522	1.09138522	2.18277044	0.8604369646	0.1395630354	0.1493764914	10853	713	2.8413364335	0
AT5G20810	3				15.076666667	84.916666667	6	6.095	1.9046	7.9996	3.9998	3.9998	1.097520636	1.097520636	2.1950412721	0.8615444995	0.1384555005	0.1482056955	10853	714	3.2001470125	0
AT5G48230	2	58.435	41.555	20	16.665	83.33	6.5	6.41645	2.083225	8.499675	4.2498375	4.2498375	1.1045621686	1.1045621686	2.2091243372	0.8628034727	0.1371965273	0.1468725499	10853	715	3.0800561629	0
AT1G80770	4	88.735	11.26	6.25	26.2375	73.755	11.5	9.481825	4.0173125	13.4991375	6.74956875	6.74956875	1.1060298061	1.1060298061	2.2120596122	0.8630642566	0.1369357434	0.146607835	10853	716	2.3602408326	0
AT2G07180	3	100	0	3	12.22	87.776666667	5.3333333333	5.6814222222	1.6517333333	7.3331555556	3.6665777778	3.6665777778	1.1071899688	1.1071899688	2.2143799376	0.8632700124	0.1367299876	0.1464019885	10853	717	3.4396728016	0
AT5G05590	3	100	0	8	12.22	87.776666667	5.3333333333	5.6814222222	1.6517333333	7.3331555556	3.6665777778	3.6665777778	1.1071899688	1.1071899688	2.2143799376	0.8632700124	0.1367299876	0.1464164337	10853	718	3.4396728016	0
AT5G09660	4	65.62	34.3725	5	27.3075	72.6875	12.5	10.0859375	4.4134375	14.499375	7.2496875	7.2496875	1.1096083883	1.1096083883	2.2192167766	0.8636978089	0.1363021911	0.1459727334	10853	719	2.2852793316	0
AT1G60230	6	92.646	7.352	10.2	19.668333333	80.326666667	7.6666666667	7.1583777778	2.5079055556	9.6662833333	4.8331416667	4.8331416667	1.1186767004	1.1186767004	2.2373534009	0.8652886211	0.1347113789	0.1442832918	10853	720	2.8543251008	0
AT3G47030	12	32.5	67.5	4.1	78.534166667	21.458333333	8.5	2.8239583333	7.6754041667	10.4993625	5.24968125	5.24968125	1.1208550364	1.1208550364	2.2417100728	0.8656676553	0.1343323447	0.1438915256	10853	721	0.367923079	0
AT1G72770	3	97.22	0	10	20.366666667	79.623333333	8	7.3698666667	2.6293333333	9.9992	4.9996	4.9996	1.123722712	1.123722712	2.2474454241	0.8661648188	0.1338351812	0.1433731341	10853	722	2.8029411765	0
AT1G23400	1	100	0	12	28.57	71.42	14	10.9988	4.9998	15.9986	7.9993	7.9993	1.1247234446	1.1247234446	2.2494468891	0.8663378295	0.1336621705	0.1432019285	10853	723	2.1998479939	0
AT4G00930	1	100	0	19	28.57	71.42	14	10.9988	4.9998	15.9986	7.9993	7.9993	1.1247234446	1.1247234446	2.2494468891	0.8663378295	0.1336621705	0.1432160664	10853	724	2.1998479939	0
AT4G32175	1	88.46	11.53	26	28.57	71.42	14	10.9988	4.9998	15.9986	7.9993	7.9993	1.1247234446	1.1247234446	2.2494468891	0.8663378295	0.1336621705	0.143230207	10853	725	2.1998479939	0
AT4G34340	1	78.57	21.42	14	28.57	71.42	14	10.9988	4.9998	15.9986	7.9993	7.9993	1.1247234446	1.1247234446	2.2494468891	0.8663378295	0.1336621705	0.1432443504	10853	726	2.1998479939	0
AT5G24318	3	42.22	41.11	3.3333333333	13.333333333	86.666666667	5.6666666667	5.9111111111	1.7555555556	7.6666666667	3.8333333333	3.8333333333	1.126215781	1.126215781	2.252431562	0.8665953666	0.1334046334	0.1429824695	10853	727	3.3670886076	0
AT1G78220	2	46.36	53.635	8	16.25	83.75	6.5	6.44375	2.05625	8.5	4.25	4.25	1.1323621324	1.1323621324	2.2647242647	0.8676502334	0.1323497666	0.1418658782	10853	728	3.1337386018	0
AT2G07712	2	0	100	4	16.25	83.75	6.5	6.44375	2.05625	8.5	4.25	4.25	1.1323621324	1.1323621324	2.2647242647	0.8676502334	0.1323497666	0.141879891	10853	729	3.1337386018	0
AT5G52970	2	91.665	8.33	9.5	16.25	83.75	6.5	6.44375	2.05625	8.5	4.25	4.25	1.1323621324	1.1323621324	2.2647242647	0.8676502334	0.1323497666	0.1418939066	10853	730	3.1337386018	0
ATMG00830	3	0	100	5.6666666667	35.876666667	64.113333333	30.333333333	20.447711111	11.882588889	32.3303	16.16515	16.16515	1.1345598198	1.1345598198	2.2691196395	0.8680251478	0.1319748522	0.1415059347	10853	731	1.7208128045	0
AT1G01790	1	100	0	4	22.22	77.77	9	7.9993	2.9998	10.9991	5.49955	5.49955	1.1362293392	1.1362293392	2.2724586784	0.868309167	0.131690833	0.1412153553	10853	732	2.6666111074	0
AT1G06240	1	100	0	3	22.22	77.77	9	7.9993	2.9998	10.9991	5.49955	5.49955	1.1362293392	1.1362293392	2.2724586784	0.868309167	0.131690833	0.1412293094	10853	733	2.6666111074	0
AT1G08490	1	93.75	6.25	32	22.22	77.77	9	7.9993	2.9998	10.9991	5.49955	5.49955	1.1362293392	1.1362293392	2.2724586784	0.868309167	0.131690833	0.1412432662	10853	734	2.6666111074	0
AT3G11890	1	100	0	6	22.22	77.77	9	7.9993	2.9998	10.9991	5.49955	5.49955	1.1362293392	1.1362293392	2.2724586784	0.868309167	0.131690833	0.1412572258	10853	735	2.6666111074	0
AT3G51180	1	100	0	4	22.22	77.77	9	7.9993	2.9998	10.9991	5.49955	5.49955	1.1362293392	1.1362293392	2.2724586784	0.868309167	0.131690833	0.1412711882	10853	736	2.6666111074	0
AT3G63140	1	77.77	22.22	9	22.22	77.77	9	7.9993	2.9998	10.9991	5.49955	5.49955	1.1362293392	1.1362293392	2.2724586784	0.868309167	0.131690833	0.1412851533	10853	737	2.6666111074	0
AT4G04090	1	20	80	5	22.22	77.77	9	7.9993	2.9998	10.9991	5.49955	5.49955	1.1362293392	1.1362293392	2.2724586784	0.868309167	0.131690833	0.1412991212	10853	738	2.6666111074	0
AT4G14605	1	93.33	6.66	15	22.22	77.77	9	7.9993	2.9998	10.9991	5.49955	5.49955	1.1362293392	1.1362293392	2.2724586784	0.868309167	0.131690833	0.1413130918	10853	739	2.6666111074	0
AT5G11530	1	100	0	5	22.22	77.77	9	7.9993	2.9998	10.9991	5.49955	5.49955	1.1362293392	1.1362293392	2.2724586784	0.868309167	0.131690833	0.1413270653	10853	740	2.6666111074	0
AT5G16890	1	88.23	11.76	34	22.22	77.77	9	7.9993	2.9998	10.9991	5.49955	5.49955	1.1362293392	1.1362293392	2.2724586784	0.868309167	0.131690833	0.1413410414	10853	741	2.6666111074	0
AT5G63070	1	66.66	33.33	3	22.22	77.77	9	7.9993	2.9998	10.9991	5.49955	5.49955	1.1362293392	1.1362293392	2.2724586784	0.868309167	0.131690833	0.1413550204	10853	742	2.6666111074	0
AT4G33270	2	90	10	10	77.77	22.22	9	2.9998	7.9993	10.9991	5.49955	5.49955	1.1362293392	1.1362293392	2.2724586784	0.868309167	0.131690833	0.1413690021	10853	743	0.3750078132	0
AT2G43260	4	97.22	2.7775	15.75	22.22	77.7725	9	7.999525	2.9998	10.999325	5.4996625	5.4996625	1.1363083678	1.1363083678	2.2726167356	0.8683225944	0.1316774056	0.1413685709	10853	744	2.6666861124	0
AT2G06000	3	100	0	8	16.663333333	83.33	6.6666666667	6.5553333333	2.1108888889	8.6662222222	4.3331111111	4.3331111111	1.1396595837	1.1396595837	2.2793191674	0.8688905832	0.1311094168	0.1407727049	10853	745	3.1054847879	0
AT2G45460	4	95.8325	4.165	5.75	16.1075	83.885	6.5	6.452525	2.0469875	8.4995125	4.24975625	4.24975625	1.1417572869	1.1417572869	2.2835145738	0.8692447261	0.1307552739	0.1404063508	10853	746	3.152205375	0
AT2G16570	2	70	30	3.5	10	90	5	5.5	1.5	7	3.5	3.5	1.1428571429	1.1428571429	2.2857142857	0.8694299819	0.1305700181	0.1402212949	10853	747	3.6666666667	0
AT2G38650	2	100	0	7	10	90	5	5.5	1.5	7	3.5	3.5	1.1428571429	1.1428571429	2.2857142857	0.8694299819	0.1305700181	0.1402351714	10853	748	3.6666666667	0
AT3G45050	2	100	0	3.5	10	90	5	5.5	1.5	7	3.5	3.5	1.1428571429	1.1428571429	2.2857142857	0.8694299819	0.1305700181	0.1402490505	10853	749	3.6666666667	0
AT4G13970	2	100	0	16	10	90	5	5.5	1.5	7	3.5	3.5	1.1428571429	1.1428571429	2.2857142857	0.8694299819	0.1305700181	0.1402629325	10853	750	3.6666666667	0
AT4G34610	2				10	90	5	5.5	1.5	7	3.5	3.5	1.1428571429	1.1428571429	2.2857142857	0.8694299819	0.1305700181	0.1402768171	10853	751	3.6666666667	0
AT5G07370	2	100	0	7	10	90	5	5.5	1.5	7	3.5	3.5	1.1428571429	1.1428571429	2.2857142857	0.8694299819	0.1305700181	0.1402907045	10853	752	3.6666666667	0
AT5G37380	2	85.71	14.28	7	10	90	5	5.5	1.5	7	3.5	3.5	1.1428571429	1.1428571429	2.2857142857	0.8694299819	0.1305700181	0.1403045947	10853	753	3.6666666667	0
AT5G44230	2	79.165	20.83	7	10	90	5	5.5	1.5	7	3.5	3.5	1.1428571429	1.1428571429	2.2857142857	0.8694299819	0.1305700181	0.1403184876	10853	754	3.6666666667	0
AT5G47650	2	34.23	65.765	11.5	10	90	5	5.5	1.5	7	3.5	3.5	1.1428571429	1.1428571429	2.2857142857	0.8694299819	0.1305700181	0.1403323833	10853	755	3.6666666667	0
AT5G62140	2	81.665	18.33	8	10	90	5	5.5	1.5	7	3.5	3.5	1.1428571429	1.1428571429	2.2857142857	0.8694299819	0.1305700181	0.1403462817	10853	756	3.6666666667	0
AT2G24960	2	100	0	6.5	14.285	85.71	6	6.1426	1.8571	7.9997	3.99985	3.99985	1.1478874364	1.1478874364	2.2957748728	0.8702735445	0.1297264555	0.1394533698	10853	757	3.3076301761	0
AT2G19510	7	36.865714286	63.127142857	9.4285714286	68.271428571	31.724285714	19	7.0276142857	13.971571429	20.999185714	10.499592857	10.499592857	1.1481050136	1.1481050136	2.2962100273	0.8703098941	0.1296901059	0.1394281049	10853	758	0.5029938344	0
AT1G65032	3	100	0	44	19.526666667	68.343333333	10.333333333	8.0621444444	3.0177555556	11.0799	5.53995	5.53995	1.1482892112	1.1482892112	2.2965784224	0.8703406583	0.1296593417	0.1394088405	10853	759	2.6715697465	0
AT5G43050	8	65.82	34.175	13.25	24.05625	75.9375	10.25	8.78359375	3.465765625	12.249359375	6.1246796875	6.1246796875	1.1543173443	1.1543173443	2.3086346887	0.8713429865	0.1286570135	0.1383448497	10853	760	2.5343876939	0
AT2G30710	2	92.95	7.045	21	18.75	81.25	7.5	7.09375	2.40625	9.5	4.75	4.75	1.1564555921	1.1564555921	2.3129111842	0.8716964476	0.1283035524	0.1379784437	10853	761	2.9480519481	0
AT3G58930	2	97.825	2.17	24.5	19.84	80.15	8	7.412	2.5872	9.9992	4.9996	4.9996	1.1640278742	1.1640278742	2.3280557485	0.8729395118	0.1270604882	0.1366551857	10853	762	2.864873222	0
AT4G01883	2	100	0	32	19.84	80.15	8	7.412	2.5872	9.9992	4.9996	4.9996	1.1640278742	1.1640278742	2.3280557485	0.8729395118	0.1270604882	0.1366687293	10853	763	2.864873222	0
AT4G28830	2	100	0	11	19.84	80.15	8	7.412	2.5872	9.9992	4.9996	4.9996	1.1640278742	1.1640278742	2.3280557485	0.8729395118	0.1270604882	0.1366822756	10853	764	2.864873222	0
AT5G25090	2	100	0	3	19.84	80.15	8	7.412	2.5872	9.9992	4.9996	4.9996	1.1640278742	1.1640278742	2.3280557485	0.8729395118	0.1270604882	0.1366958246	10853	765	2.864873222	0
AT3G58020	5	87.5	10	8	17.272	82.726	7	6.79082	2.20904	8.99986	4.49993	4.49993	1.1662796959	1.1662796959	2.3325593919	0.8733065809	0.1266934191	0.1363144322	10853	766	3.0741045884	0
AT5G27600	2	95.235	4.76	14	27.14	72.855	13	10.47115	4.5282	14.99935	7.499675	7.499675	1.1773395081	1.1773395081	2.3546790163	0.8750924069	0.1249075931	0.1344063164	10853	767	2.312430988	0
AT1G07400	4	67.1675	32.8275	14.25	24.1	75.895	10.5	8.968975	3.5305	12.499475	6.2497375	6.2497375	1.1831301045	1.1831301045	2.366260209	0.8760162456	0.1239837544	0.1334254523	10853	768	2.5404262852	0
AT1G06270	3	97.976666667	2.02	21.333333333	20.95	79.043333333	8.6666666667	7.8504222222	2.8156666667	10.666088889	5.3330444444	5.3330444444	1.1882876548	1.1882876548	2.3765753097	0.8768327035	0.1231672965	0.1325599632	10853	769	2.7881220157	0
AT3G63130	3	84.21	15.78	19	19.52	80.473333333	8	7.4378666667	2.5616	9.9994666667	4.9997333333	4.9997333333	1.1889622415	1.1889622415	2.3779244831	0.876939051	0.123060949	0.1324586412	10853	770	2.9036019155	0
AT2G29630	19	95.261578947	4.7357894737	12.315789474	23.898947368	76.095263158	10.421052632	8.9299274238	3.4905218837	12.420449307	6.2102246537	6.2102246537	1.1910653108	1.1910653108	2.3821306217	0.8772699431	0.1227300569	0.1321155829	10853	771	2.558335894	0
AT3G44300	2	61.11	38.885	16	35.68	64.31	31	20.9361	12.0608	32.9969	16.49845	16.49845	1.1936113709	1.1936113709	2.3872227418	0.8776692146	0.1223307854	0.1316988408	10853	772	1.7358798753	0
AT2G43800	4	100	0	4	16.0675	83.925	6.75	6.6649375	2.08455625	8.74949375	4.374746875	4.374746875	1.1989203601	1.1989203601	2.3978407203	0.8784971426	0.1215028574	0.1308204872	10853	773	3.1972931889	0
AT5G24850	2	83.91	16.08	12	26.915	73.075	13	10.49975	4.49895	14.9987	7.49935	7.49935	1.2004240581	1.2004240581	2.4008481162	0.8787305118	0.1212694882	0.1305821764	10853	774	2.3338223363	0
AT4G22410	2	44.115	55.88	9	21.425	78.57	9	8.0713	2.92825	10.99955	5.499775	5.499775	1.2023657014	1.2023657014	2.4047314029	0.8790311143	0.1209688857	0.1302714146	10853	775	2.7563561854	0
AT2G19500	4	59.77	40.225	10	33.595	66.3975	24.25	17.10139375	9.1467875	26.24818125	13.124090625	13.124090625	1.2053360953	1.2053360953	2.4106721906	0.8794893905	0.1205106095	0.1297907755	10853	776	1.8696612062	0
AT2G37720	4	81.3725	18.6225	8.25	29.21	70.7825	15.75	12.14824375	5.600575	17.74881875	8.874409375	8.874409375	1.2077413901	1.2077413901	2.4154827802	0.8798590739	0.1201409261	0.1294054656	10853	777	2.1691065203	0
AT3G62060	4	91.6275	8.3675	18.25	26.835	73.155	13	10.51015	4.48855	14.9987	7.49935	7.49935	1.2087603112	1.2087603112	2.4175206225	0.8800152988	0.1199847012	0.129250021	10853	778	2.3415468247	0
AT3G10915	6	100	0	3.5	13.886666667	86.108333333	6.1666666667	6.3100138889	1.8563444444	8.1663583333	4.0831791667	4.0831791667	1.2144441078	1.2144441078	2.4288882156	0.8808826456	0.1191173544	0.1283284343	10853	779	3.3991611351	0
AT5G25800	12	98.333333333	1.6666666667	4.9166666667	15.2375	84.761666667	6.5833333333	6.5801430556	2.0031354167	8.5832784722	4.2916392361	4.2916392361	1.2203378344	1.2203378344	2.4406756689	0.8817747081	0.1182252919	0.127380035	10853	780	3.2849217286	0
AT4G38700	9	75.441111111	24.551111111	32	42.353333333	57.637777778	106.55555556	62.416254321	46.12982963	108.54608395	54.273041975	54.273041975	1.221820353	1.221820353	2.4436407061	0.8819979345	0.1180020655	0.1271521462	10853	781	1.3530562506	0
AT5G04047	4	62.72	37.27	33.75	39.7125	60.2775	59.75	37.01580625	24.72821875	61.744025	30.8720125	30.8720125	1.2226673477	1.2226673477	2.4453346955	0.8821252593	0.1178747407	0.1270275604	10853	782	1.4969054837	0
AT2G38270	4	88.08	11.915	9.5	31.1075	68.885	19	14.08815	6.910425	20.998575	10.4992875	10.4992875	1.2267436285	1.2267436285	2.4534872569	0.8827359077	0.1172640923	0.1263820451	10853	783	2.038680689	0
AT5G16480	3	98.036666667	1.96	10	20.453333333	79.543333333	8.6666666667	7.8937555556	2.7726222222	10.666377778	5.3331888889	5.3331888889	1.2293773558	1.2293773558	2.4587547117	0.8831285946	0.1168714054	0.1259713341	10853	784	2.847036099	0
AT3G59670	3	91.16	8.83	25.333333333	26.293333333	73.703333333	12.666666667	10.335755556	4.3304888889	14.666244444	7.3331222222	7.3331222222	1.229463612	1.229463612	2.458927224	0.8831414307	0.1168585693	0.1259700092	10853	785	2.3867410403	0
AT1G72580	1	72.54	27.45	51	33.33	66.66	24	16.9984	8.9992	25.9976	12.9988	12.9988	1.2306366865	1.2306366865	2.4612733729	0.8833158463	0.1166841537	0.1257944889	10853	786	1.8888790115	0
AT1G06720	3	100	0	12.666666667	21.08	78.913333333	9	8.1022	2.8972	10.9994	5.4997	5.4997	1.2315228558	1.2315228558	2.4630457116	0.8834474135	0.1165525865	0.1256651323	10853	787	2.796562198	0
AT3G19170	3	97.366666667	2.6266666667	19.666666667	18.966666667	81.026666667	8	7.4821333333	2.5173333333	9.9994666667	4.9997333333	4.9997333333	1.2325276868	1.2325276868	2.4650553736	0.8835963998	0.1164036002	0.125516967	10853	788	2.9722457627	0
AT3G09350	3	97.916666667	2.0833333333	14.333333333	18.9	81.09	8	7.4872	2.512	9.9992	4.9996	4.9996	1.2377297704	1.2377297704	2.4754595408	0.8843643585	0.1156356415	0.1247012736	10853	789	2.9805732484	0
AT5G39260	25	76.312	23.6012	258.36	46.678	53.302	567.04	303.2436608	265.6829312	568.926592	284.463296	284.463296	1.239886154	1.239886154	2.4797723079	0.8846810539	0.1153189461	0.1243721079	10853	790	1.1413742668	0
AT5G37055	4	89.58	10.415	6.75	23.835	76.16	10.75	9.1872	3.5622625	12.7494625	6.37473125	6.37473125	1.2408335598	1.2408335598	2.4816671196	0.8848198911	0.1151801089	0.1242347169	10853	791	2.5790350936	0
AT4G14250	3	100	0	1	11.426666667	88.57	5.6666666667	6.0189666667	1.6475111111	7.6664777778	3.8332388889	3.8332388889	1.246310511	1.246310511	2.4926210221	0.885618903	0.114381097	0.1233851551	10853	792	3.6533693922	0
AT5G17790	13	92.202307692	7.7946153846	13.384615385	23.012307692	76.981538462	10.230769231	8.8758035503	3.3543360947	12.230139645	6.1150698225	6.1150698225	1.2463718219	1.2463718219	2.4927436439	0.8856278127	0.1143721873	0.123387808	10853	793	2.6460686406	0
AT1G79930	22	96.286363636	3.2890909091	21.272727273	26.232272727	72.854090909	13.136363636	10.570378306	4.4459667355	15.016345041	7.5081725207	7.5081725207	1.2489196598	1.2489196598	2.4978393197	0.8859973905	0.1140026095	0.1230013243	10853	794	2.3775207811	0
AT1G67840	4	100	0	5	12.735	87.26	6	6.2356	1.7641	7.9997	3.99985	3.99985	1.2496913791	1.2496913791	2.4993827581	0.8861090726	0.1138909274	0.1228930439	10853	795	3.534720254	0
AT4G36580	2	87.5	12.5	7	18.75	81.25	8	7.5	2.5	10	5	5	1.25	1.25	2.5	0.886153702	0.113846298	0.1228571017	10853	796	3	0
AT4G37190	2	70.83	29.165	5.5	18.75	81.25	8	7.5	2.5	10	5	5	1.25	1.25	2.5	0.886153702	0.113846298	0.122869319	10853	797	3	0
AT4G26810	2	85.83	14.165	13.5	20.775	79.215	9	8.12935	2.86975	10.9991	5.49955	5.49955	1.2575298052	1.2575298052	2.5150596103	0.8872366308	0.1127633692	0.1217126649	10853	798	2.8327728896	0
AT4G16600	3	98.333333333	1.6666666667	22.333333333	11.11	88.886666667	5.6666666667	6.0369111111	1.6295666667	7.6664777778	3.8332388889	3.8332388889	1.2668584985	1.2668584985	2.5337169969	0.8885625663	0.1114374337	0.1202934621	10853	799	3.7046113145	0
AT4G19020	3	33.333333333	66.666666667	2	11.106666667	88.886666667	5.6666666667	6.0369111111	1.6293777778	7.6662888889	3.8331444444	3.8331444444	1.2669983069	1.2669983069	2.5339966137	0.888582307	0.111417693	0.1202841164	10853	800	3.705040779	0
AT4G39560	3	100	0	2	11.106666667	88.886666667	5.6666666667	6.0369111111	1.6293777778	7.6662888889	3.8331444444	3.8331444444	1.2669983069	1.2669983069	2.5339966137	0.888582307	0.111417693	0.1202960826	10853	801	3.705040779	0
AT5G15050	2	65	35	6	14.285	85.71	6.5	6.57115	1.928525	8.499675	4.2498375	4.2498375	1.267928885	1.267928885	2.5358577699	0.8887136049	0.1112863951	0.1201662766	10853	802	3.4073449916	0
AT1G59359	11	99.467272727	0.43	350.90909091	60.390909091	39.380909091	59.363636364	24.377939669	36.850239669	61.228179339	30.614089669	30.614089669	1.2703159637	1.2703159637	2.5406319275	0.8890496267	0.1109503733	0.1198153634	10853	803	0.6615408716	0
AT3G03950	5	76.832	23.166	10	17.498	82.498	7.6	7.269848	2.329848	9.599696	4.799848	4.799848	1.2710610836	1.2710610836	2.5421221672	0.8891542862	0.1108457138	0.1197142534	10853	804	3.1203099945	0
AT2G04650	5	94.832	5.166	12.2	15.832	84.166	7	6.89162	2.10824	8.99986	4.49993	4.49993	1.2711711196	1.2711711196	2.5423422391	0.8891697326	0.1108302674	0.1197094837	10853	805	3.2688972792	0
AT5G06810	4	93.3325	6.665	10	13.33	86.665	6.25	6.4165625	1.833125	8.2496875	4.12484375	4.12484375	1.2732542485	1.2732542485	2.546508497	0.8894617082	0.1105382918	0.1194059999	10853	806	3.5003409478	0
AT3G10350	3	93.333333333	6.6666666667	7.6666666667	16.666666667	83.333333333	7.3333333333	7.1111111111	2.2222222222	9.3333333333	4.6666666667	4.6666666667	1.2804232804	1.2804232804	2.5608465608	0.8904600876	0.1095399124	0.1183393061	10853	807	3.2	0
AT5G37410	3	97.433333333	2.5633333333	8	16.666666667	83.333333333	7.3333333333	7.1111111111	2.2222222222	9.3333333333	4.6666666667	4.6666666667	1.2804232804	1.2804232804	2.5608465608	0.8904600876	0.1095399124	0.118351087	10853	808	3.2	0
AT3G24515	6	100	0	6.5	15.7	84.295	7	6.90065	2.099	8.99965	4.499825	4.499825	1.2809299652	1.2809299652	2.5618599304	0.8905302739	0.1094697261	0.1182870308	10853	809	3.2875893283	0
AT1G22620	1	100	0	21	25	75	12	10	4	14	7	7	1.2857142857	1.2857142857	2.5714285714	0.89119057	0.10880943	0.1175852578	10853	810	2.5	0
AT1G49010	1	50	50	2	25	75	12	10	4	14	7	7	1.2857142857	1.2857142857	2.5714285714	0.89119057	0.10880943	0.1175969672	10853	811	2.5	0
AT3G22070	3	100	0	2.3333333333	22.22	77.773333333	10	8.7773333333	3.222	11.999333333	5.9996666667	5.9996666667	1.285976795	1.285976795	2.57195359	0.8912266727	0.1087733273	0.1175696566	10853	812	2.724187875	0
AT4G13670	4	94.72	5.2775	10.5	15.625	84.375	7	6.90625	2.09375	9	4.5	4.5	1.2866753472	1.2866753472	2.5733506944	0.8913226799	0.1086773201	0.1174775851	10853	813	3.2985074627	0
AT2G04390	1	100	0	147	37.77	62.22	45	28.999	17.9965	46.9955	23.49775	23.49775	1.2879425291	1.2879425291	2.5758850581	0.8914966007	0.1085033993	0.1173012643	10853	814	1.6113688773	0
AT2G30560	1	50	50	6	70.58	29.41	17	5.9997	12.9986	18.9983	9.49915	9.49915	1.2891838009	1.2891838009	2.5783676018	0.891666669	0.108333331	0.1171290737	10853	815	0.4615650916	0
AT1G22280	2	100	0	2	10	90	5.5	5.95	1.55	7.5	3.75	3.75	1.2906666667	1.2906666667	2.5813333333	0.8918694547	0.1081305453	0.1169214714	10853	816	3.8387096774	0
AT1G25470	2	100	0	4.5	10	90	5.5	5.95	1.55	7.5	3.75	3.75	1.2906666667	1.2906666667	2.5813333333	0.8918694547	0.1081305453	0.1169331216	10853	817	3.8387096774	0
AT3G17611	2	92.855	7.14	5.5	10	90	5.5	5.95	1.55	7.5	3.75	3.75	1.2906666667	1.2906666667	2.5813333333	0.8918694547	0.1081305453	0.1169447741	10853	818	3.8387096774	0
AT3G47530	2	88.885	11.11	6	10	90	5.5	5.95	1.55	7.5	3.75	3.75	1.2906666667	1.2906666667	2.5813333333	0.8918694547	0.1081305453	0.116956429	10853	819	3.8387096774	0
AT4G12560	2	97.5	2.5	11	10	90	5.5	5.95	1.55	7.5	3.75	3.75	1.2906666667	1.2906666667	2.5813333333	0.8918694547	0.1081305453	0.1169680861	10853	820	3.8387096774	0
AT4G31150	2	100	0	3.5	10	90	5.5	5.95	1.55	7.5	3.75	3.75	1.2906666667	1.2906666667	2.5813333333	0.8918694547	0.1081305453	0.1169797456	10853	821	3.8387096774	0
AT5G01120	2	0	100	1	10	90	5.5	5.95	1.55	7.5	3.75	3.75	1.2906666667	1.2906666667	2.5813333333	0.8918694547	0.1081305453	0.1169914075	10853	822	3.8387096774	0
AT4G15910	6	59.498333333	40.495	21.833333333	35.3	64.693333333	31.833333333	21.594044444	12.237166667	33.831211111	16.915605556	16.915605556	1.2939406967	1.2939406967	2.5878813933	0.8923157122	0.1076842878	0.116520197	10853	823	1.764627796	0
AT4G04940	3	97.22	2.7766666667	11.666666667	13.333333333	86.666666667	6.3333333333	6.4888888889	1.8444444444	8.3333333333	4.1666666667	4.1666666667	1.2942518519	1.2942518519	2.5885037037	0.892358018	0.107641982	0.1164860336	10853	824	3.5180722892	0
AT4G15563	3	100	0	2	13.333333333	86.666666667	6.3333333333	6.4888888889	1.8444444444	8.3333333333	4.1666666667	4.1666666667	1.2942518519	1.2942518519	2.5885037037	0.892358018	0.107641982	0.1164976497	10853	825	3.5180722892	0
AT5G66631	3	100	0	1	13.333333333	86.666666667	6.3333333333	6.4888888889	1.8444444444	8.3333333333	4.1666666667	4.1666666667	1.2942518519	1.2942518519	2.5885037037	0.892358018	0.107641982	0.1165092681	10853	826	3.5180722892	0
AT4G01120	5	100	0	13.4	18.664	81.332	8.2	7.669224	2.530448	10.199672	5.099836	5.099836	1.294503332	1.294503332	2.589006664	0.8923921968	0.1076078032	0.1164838907	10853	827	3.0307771588	0
AT1G03630	2	90	10	10	30.285	69.71	18.5	13.89635	6.602725	20.499075	10.2495375	10.2495375	1.2975455146	1.2975455146	2.5950910293	0.8928047195	0.1071952805	0.1160489156	10853	828	2.1046386151	0
AT1G02100	5	95.362	4.632	9.6	17.666	82.332	7.8	7.421896	2.377948	9.799844	4.899922	4.899922	1.2980518581	1.2980518581	2.5961037162	0.8928732115	0.1071267885	0.1159863363	10853	829	3.1211346926	0
AT1G54445	1	85.71	14.28	14	34.48	65.51	29	19.9979	10.9992	30.9971	15.49855	15.49855	1.3061964134	1.3061964134	2.6123928267	0.8939683362	0.1060316638	0.1148120969	10853	830	1.8181231362	0
AT1G76110	4	72.776666667	27.22	8.3333333333	25.8925	74.1	13	10.633	4.366025	14.999025	7.4995125	7.4995125	1.3092509563	1.3092509563	2.6185019127	0.8943758821	0.1056241179	0.1143822143	10853	831	2.435396041	0
AT1G63680	2	86.095	13.895	22	21.11	78.885	9.5	8.494075	3.00545	11.499525	5.7497625	5.7497625	1.3098369016	1.3098369016	2.6196738031	0.8944538641	0.1055461359	0.1143091721	10853	832	2.8262240264	0
AT4G36080	2	100	0	7.5	16.665	83.33	7.5	7.24975	2.249875	9.499625	4.7498125	4.7498125	1.3157756235	1.3157756235	2.6315512471	0.8952406827	0.1047593173	0.1134683504	10853	833	3.2222901272	0
AT5G04130	2	94.44	5.555	6	16.665	83.33	7.5	7.24975	2.249875	9.499625	4.7498125	4.7498125	1.3157756235	1.3157756235	2.6315512471	0.8952406827	0.1047593173	0.1134796757	10853	834	3.2222901272	0
AT1G80030	4	97.0575	2.94	7.5	13.57	86.4275	6.5	6.6177875	1.88205	8.4998375	4.24991875	4.24991875	1.319272849	1.319272849	2.638545698	0.8957010202	0.1042989798	0.1129922967	10853	835	3.5162655084	0
AT2G16790	3	100	0	3	23.806666667	76.186666667	11.333333333	9.6344888889	3.6980888889	13.332577778	6.6662888889	6.6662888889	1.321606577	1.321606577	2.6432131541	0.8960069745	0.1039930255	0.112672088	10853	836	2.6052615766	0
AT4G04870	2	100	0	8	11.11	77.775	7	6.44425	1.7777	8.22195	4.110975	4.110975	1.3243019541	1.3243019541	2.6486039081	0.8963591188	0.1036408812	0.1123017655	10853	837	3.6250492209	0
AT3G11420	1				0	66.66	6	4.9996	1	5.9996	2.9998	2.9998	1.333155557	1.333155557	2.6663111141	0.8975066658	0.1024933342	0.1110694115	10853	838	4.9996	0
AT1G21970	1	55.55	44.44	9	0	80	5	5	1	6	3	3	1.3333333333	1.3333333333	2.6666666667	0.8975295651	0.1024704349	0.111055685	10853	839	5	0
AT2G43410	14	97.958571429	2.0407142857	4.7857142857	12.583571429	87.412857143	6.2857142857	6.494522449	1.7909673469	8.2854897959	4.142744898	4.142744898	1.3350707769	1.3350707769	2.6701415538	0.8977530708	0.1022469292	0.1108245204	10853	840	3.6262651355	0
AT5G63480	5	82.142	17.852	12.4	19.866	80.13	9	8.2117	2.78794	10.99964	5.49982	5.49982	1.3371879688	1.3371879688	2.6743759375	0.8980247069	0.1019752931	0.1105411362	10853	841	2.9454364154	0
AT1G72880	26	97.875	2.1238461538	7.2692307692	15.145	84.851538462	7.0769230769	7.0048781065	2.0718	9.0766781065	4.5383390533	4.5383390533	1.3405377672	1.3405377672	2.6810755344	0.8984528761	0.1015471239	0.1100879968	10853	842	3.3810590339	0
AT5G31999	2				24.375	72.5	13	10.425	4.16875	14.59375	7.296875	7.296875	1.3410077623	1.3410077623	2.6820155246	0.8985127932	0.1014872068	0.1100340315	10853	843	2.5007496252	0
AT3G23080	3	93.333333333	6.6666666667	2.3333333333	6.6666666667	93.333333333	5	5.6666666667	1.3333333333	7	3.5	3.5	1.3412698413	1.3412698413	2.6825396825	0.8985461874	0.1014538126	0.1100088149	10853	844	4.25	0
AT1G08540	25	92.580416667	7.4158333333	8.3333333333	21.5904	78.4044	10	8.84044	3.15904	11.99948	5.99974	5.99974	1.3449876978	1.3449876978	2.6899753956	0.8990186267	0.1009813733	0.1095074785	10853	845	2.7984577593	0
AT1G55690	4	100	0	9.5	9.165	90.8325	5.5	5.9957875	1.504075	7.4998625	3.74993125	3.74993125	1.3450567382	1.3450567382	2.6901134764	0.8990273771	0.1009726229	0.1095089314	10853	846	3.9863620498	0
AT2G35650	3	91.665	8.33	5	14.81	85.18	7	6.9626	2.0367	8.9993	4.49965	4.49965	1.3481321219	1.3481321219	2.6962642439	0.8994163217	0.1005836783	0.1090980072	10853	847	3.4185692542	0
AT1G06190	4	54.863333333	45.13	12.666666667	26.7275	73.2675	14.25	11.44061875	4.80866875	16.2492875	8.12464375	8.12464375	1.3533750573	1.3533750573	2.7067501146	0.9000756288	0.0999243712	0.1083937232	10853	848	2.3791654915	0
AT5G46720	10	57.405555556	42.59	3.2222222222	17.666	82.332	8.1	7.668892	2.430946	10.099838	5.049919	5.049919	1.3582434837	1.3582434837	2.7164869673	0.9006836165	0.0993163835	0.107744973	10853	849	3.1546945099	0
AT4G12830	3	62.5	37.5	5	11.11	88.886666667	6	6.3332	1.6666	7.9998	3.9999	3.9999	1.3611062502	1.3611062502	2.7222125003	0.9010392433	0.0989607567	0.1073698983	10853	850	3.8000720029	0
AT4G34860	5	94.642	5.356	15.6	13.33	86.664	6.6	6.719824	1.87978	8.599604	4.299802	4.299802	1.3620409685	1.3620409685	2.724081937	0.9011550574	0.0988449426	0.1072549652	10853	851	3.5747927949	0
AT2G38760	2	66.665	33.33	2.5	14.58	85.415	7	6.97905	2.0206	8.99965	4.499825	4.499825	1.3659545873	1.3659545873	2.7319091745	0.9016383617	0.0983616383	0.106741212	10853	852	3.453949322	0
AT4G35850	2	93	7	45.5	31.795	68.195	22.5	16.343875	8.153875	24.49775	12.248875	12.248875	1.3690257269	1.3690257269	2.7380514537	0.9020158204	0.0979841796	0.1063422301	10853	853	2.0044304089	0
AT5G54090	4	93.75	6.25	8.25	20.895	79.0975	9.75	8.71200625	3.0372625	11.74926875	5.874634375	5.874634375	1.3704136535	1.3704136535	2.7408273071	0.9021858851	0.0978141149	0.1061682758	10853	854	2.868374482	0
AT1G20640	6	96.666666667	0	8.1666666667	9.5233333333	90.473333333	5.6666666667	6.1268222222	1.5396555556	7.6664777778	3.8332388889	3.8332388889	1.3723445523	1.3723445523	2.7446891047	0.9024219457	0.0975780543	0.1059226469	10853	855	3.9793460298	0
AT1G22750	6	95.833333333	4.1666666667	2.8333333333	9.5233333333	90.475	5.6666666667	6.1269166667	1.5396555556	7.6665722222	3.8332861111	3.8332861111	1.3723841563	1.3723841563	2.7447683126	0.9024267809	0.0975732191	0.105927993	10853	856	3.9794073711	0
AT5G21100	4	100	0	3.25	11.9	88.0925	6.25	6.50578125	1.74375	8.24953125	4.124765625	4.124765625	1.3744381916	1.3744381916	2.7488763832	0.9026772003	0.0973227997	0.1056667012	10853	857	3.7309139785	0
AT1G60000	22	88.010909091	11.075909091	16.090909091	33.838181818	66.155454545	28.318181818	19.734021901	10.582357851	30.316379752	15.158189876	15.158189876	1.3813152421	1.3813152421	2.7626304843	0.9035105354	0.0964894646	0.1047724021	10853	858	1.8648038725	0
AT4G24972	6	100	0	3.6	12.693333333	87.298333333	6.5	6.6743916667	1.8250666667	8.4994583333	4.2497291667	4.2497291667	1.3833795069	1.3833795069	2.7667590137	0.9037591555	0.0962408445	0.1045128963	10853	859	3.6570673217	0
AT4G19440	7	96.666	3.332	8.2	11.902857143	88.094285714	6.2857142857	6.537355102	1.7481795918	8.2855346939	4.1427673469	4.1427673469	1.3841111597	1.3841111597	2.7682223194	0.9038471082	0.0961528918	0.104427833	10853	860	3.7395214614	0
AT1G05830	4	94.79	5.2075	8	8.57	91.4275	5.5	6.0285125	1.47135	7.4998625	3.74993125	3.74993125	1.38454072	1.38454072	2.76908144	0.9038987052	0.0961012948	0.104382241	10853	861	4.0972661162	0
AT2G43650	3	93.38	6.61	20	22.22	77.773333333	10.666666667	9.2958222222	3.3701333333	12.665955556	6.3329777778	6.3329777778	1.3861484297	1.3861484297	2.7722968594	0.9040915493	0.0959084507	0.1041832064	10853	862	2.7582950889	0
AT2G19160	2	100	0	7	14.285	85.71	7	6.9997	1.99995	8.99965	4.499825	4.499825	1.3888040125	1.3888040125	2.777608025	0.904409163	0.095590837	0.103848584	10853	863	3.4999374984	0
AT2G22610	2	91.665	8.33	4.5	14.285	85.71	7	6.9997	1.99995	8.99965	4.499825	4.499825	1.3888040125	1.3888040125	2.777608025	0.904409163	0.095590837	0.1038589803	10853	864	3.4999374984	0
AT3G09370	2	86.665	13.33	10	14.285	85.71	7	6.9997	1.99995	8.99965	4.499825	4.499825	1.3888040125	1.3888040125	2.777608025	0.904409163	0.095590837	0.1038693787	10853	865	3.4999374984	0
AT3G23255	2	100	0	6	14.285	85.71	7	6.9997	1.99995	8.99965	4.499825	4.499825	1.3888040125	1.3888040125	2.777608025	0.904409163	0.095590837	0.1038797792	10853	866	3.4999374984	0
AT1G06050	1	100	0	5	14.28	85.71	7	6.9997	1.9996	8.9993	4.49965	4.49965	1.3890524824	1.3890524824	2.7781049648	0.9044388219	0.0955611781	0.1038579478	10853	867	3.50055011	0
AT1G07705	1	50	50	4	14.28	85.71	7	6.9997	1.9996	8.9993	4.49965	4.49965	1.3890524824	1.3890524824	2.7781049648	0.9044388219	0.0955611781	0.1038683492	10853	868	3.50055011	0
AT1G09995	1	100	0	5	14.28	85.71	7	6.9997	1.9996	8.9993	4.49965	4.49965	1.3890524824	1.3890524824	2.7781049648	0.9044388219	0.0955611781	0.1038787526	10853	869	3.50055011	0
AT1G10510	1	85.71	14.28	7	14.28	85.71	7	6.9997	1.9996	8.9993	4.49965	4.49965	1.3890524824	1.3890524824	2.7781049648	0.9044388219	0.0955611781	0.1038891582	10853	870	3.50055011	0
AT1G10930	1	75	25	4	14.28	85.71	7	6.9997	1.9996	8.9993	4.49965	4.49965	1.3890524824	1.3890524824	2.7781049648	0.9044388219	0.0955611781	0.1038995659	10853	871	3.50055011	0
AT1G15757	1				14.28	85.71	7	6.9997	1.9996	8.9993	4.49965	4.49965	1.3890524824	1.3890524824	2.7781049648	0.9044388219	0.0955611781	0.1039099756	10853	872	3.50055011	0
AT1G16320	1	91.66	8.33	12	14.28	85.71	7	6.9997	1.9996	8.9993	4.49965	4.49965	1.3890524824	1.3890524824	2.7781049648	0.9044388219	0.0955611781	0.1039203874	10853	873	3.50055011	0
AT1G53250	1	100	0	2	14.28	85.71	7	6.9997	1.9996	8.9993	4.49965	4.49965	1.3890524824	1.3890524824	2.7781049648	0.9044388219	0.0955611781	0.1039308013	10853	874	3.50055011	0
AT1G63810	1	85.71	14.28	14	14.28	85.71	7	6.9997	1.9996	8.9993	4.49965	4.49965	1.3890524824	1.3890524824	2.7781049648	0.9044388219	0.0955611781	0.1039412173	10853	875	3.50055011	0
AT1G64740	1	100	0	30	14.28	85.71	7	6.9997	1.9996	8.9993	4.49965	4.49965	1.3890524824	1.3890524824	2.7781049648	0.9044388219	0.0955611781	0.1039516354	10853	876	3.50055011	0
AT1G64810	1	100	0	6	14.28	85.71	7	6.9997	1.9996	8.9993	4.49965	4.49965	1.3890524824	1.3890524824	2.7781049648	0.9044388219	0.0955611781	0.1039620556	10853	877	3.50055011	0
AT1G67035	1				14.28	85.71	7	6.9997	1.9996	8.9993	4.49965	4.49965	1.3890524824	1.3890524824	2.7781049648	0.9044388219	0.0955611781	0.1039724778	10853	878	3.50055011	0
AT2G01810	1	44.44	55.55	9	14.28	85.71	7	6.9997	1.9996	8.9993	4.49965	4.49965	1.3890524824	1.3890524824	2.7781049648	0.9044388219	0.0955611781	0.1039829022	10853	879	3.50055011	0
AT2G07687	1	0	100	1	14.28	85.71	7	6.9997	1.9996	8.9993	4.49965	4.49965	1.3890524824	1.3890524824	2.7781049648	0.9044388219	0.0955611781	0.1039933286	10853	880	3.50055011	0
AT2G26270	1	100	0	3	14.28	85.71	7	6.9997	1.9996	8.9993	4.49965	4.49965	1.3890524824	1.3890524824	2.7781049648	0.9044388219	0.0955611781	0.1040037572	10853	881	3.50055011	0
AT2G29940	1	75	25	12	14.28	85.71	7	6.9997	1.9996	8.9993	4.49965	4.49965	1.3890524824	1.3890524824	2.7781049648	0.9044388219	0.0955611781	0.1040141878	10853	882	3.50055011	0
AT2G31750	1	100	0	19	14.28	85.71	7	6.9997	1.9996	8.9993	4.49965	4.49965	1.3890524824	1.3890524824	2.7781049648	0.9044388219	0.0955611781	0.1040246205	10853	883	3.50055011	0
AT2G40630	1	100	0	3	14.28	85.71	7	6.9997	1.9996	8.9993	4.49965	4.49965	1.3890524824	1.3890524824	2.7781049648	0.9044388219	0.0955611781	0.1040350553	10853	884	3.50055011	0
AT3G17470	1	92.3	7.69	13	14.28	85.71	7	6.9997	1.9996	8.9993	4.49965	4.49965	1.3890524824	1.3890524824	2.7781049648	0.9044388219	0.0955611781	0.1040454922	10853	885	3.50055011	0
AT3G20150	1	85.71	14.28	7	14.28	85.71	7	6.9997	1.9996	8.9993	4.49965	4.49965	1.3890524824	1.3890524824	2.7781049648	0.9044388219	0.0955611781	0.1040559312	10853	886	3.50055011	0
AT3G21810	1	100	0	8	14.28	85.71	7	6.9997	1.9996	8.9993	4.49965	4.49965	1.3890524824	1.3890524824	2.7781049648	0.9044388219	0.0955611781	0.1040663723	10853	887	3.50055011	0
AT3G55950	1	100	0	1	14.28	85.71	7	6.9997	1.9996	8.9993	4.49965	4.49965	1.3890524824	1.3890524824	2.7781049648	0.9044388219	0.0955611781	0.1040768155	10853	888	3.50055011	0
AT3G56030	1	100	0	2	14.28	85.71	7	6.9997	1.9996	8.9993	4.49965	4.49965	1.3890524824	1.3890524824	2.7781049648	0.9044388219	0.0955611781	0.1040872608	10853	889	3.50055011	0
AT3G57790	1	100	0	12	14.28	85.71	7	6.9997	1.9996	8.9993	4.49965	4.49965	1.3890524824	1.3890524824	2.7781049648	0.9044388219	0.0955611781	0.1040977082	10853	890	3.50055011	0
AT4G14830	1	100	0	6	14.28	85.71	7	6.9997	1.9996	8.9993	4.49965	4.49965	1.3890524824	1.3890524824	2.7781049648	0.9044388219	0.0955611781	0.1041081576	10853	891	3.50055011	0
AT4G16892	2	100	0	1	14.28	85.71	7	6.9997	1.9996	8.9993	4.49965	4.49965	1.3890524824	1.3890524824	2.7781049648	0.9044388219	0.0955611781	0.1041186092	10853	892	3.50055011	0
AT4G22270	1	100	0	3	14.28	85.71	7	6.9997	1.9996	8.9993	4.49965	4.49965	1.3890524824	1.3890524824	2.7781049648	0.9044388219	0.0955611781	0.1041290629	10853	893	3.50055011	0
AT4G24810	2	100	0	5	14.28	85.71	7	6.9997	1.9996	8.9993	4.49965	4.49965	1.3890524824	1.3890524824	2.7781049648	0.9044388219	0.0955611781	0.1041395187	10853	894	3.50055011	0
AT4G24930	2	100	0	7.5	14.28	85.71	7	6.9997	1.9996	8.9993	4.49965	4.49965	1.3890524824	1.3890524824	2.7781049648	0.9044388219	0.0955611781	0.1041499765	10853	895	3.50055011	0
AT4G29820	1	100	0	32	14.28	85.71	7	6.9997	1.9996	8.9993	4.49965	4.49965	1.3890524824	1.3890524824	2.7781049648	0.9044388219	0.0955611781	0.1041604365	10853	896	3.50055011	0
AT4G30870	1	100	0	4	14.28	85.71	7	6.9997	1.9996	8.9993	4.49965	4.49965	1.3890524824	1.3890524824	2.7781049648	0.9044388219	0.0955611781	0.1041708986	10853	897	3.50055011	0
AT5G05850	1	100	0	3	14.28	85.71	7	6.9997	1.9996	8.9993	4.49965	4.49965	1.3890524824	1.3890524824	2.7781049648	0.9044388219	0.0955611781	0.1041813628	10853	898	3.50055011	0
AT5G06620	1	100	0	1	14.28	85.71	7	6.9997	1.9996	8.9993	4.49965	4.49965	1.3890524824	1.3890524824	2.7781049648	0.9044388219	0.0955611781	0.104191829	10853	899	3.50055011	0
AT5G10300	1	96.29	3.7	27	14.28	85.71	7	6.9997	1.9996	8.9993	4.49965	4.49965	1.3890524824	1.3890524824	2.7781049648	0.9044388219	0.0955611781	0.1042022974	10853	900	3.50055011	0
AT5G13720	1	66.66	33.33	9	14.28	85.71	7	6.9997	1.9996	8.9993	4.49965	4.49965	1.3890524824	1.3890524824	2.7781049648	0.9044388219	0.0955611781	0.1042127679	10853	901	3.50055011	0
AT5G42232	1	0	100	7	14.28	85.71	7	6.9997	1.9996	8.9993	4.49965	4.49965	1.3890524824	1.3890524824	2.7781049648	0.9044388219	0.0955611781	0.1042232405	10853	902	3.50055011	0
AT5G45460	1				14.28	85.71	7	6.9997	1.9996	8.9993	4.49965	4.49965	1.3890524824	1.3890524824	2.7781049648	0.9044388219	0.0955611781	0.1042337152	10853	903	3.50055011	0
AT5G50170	1	75	25	8	14.28	85.71	7	6.9997	1.9996	8.9993	4.49965	4.49965	1.3890524824	1.3890524824	2.7781049648	0.9044388219	0.0955611781	0.104244192	10853	904	3.50055011	0
AT5G50920	1	100	0	10	14.28	85.71	7	6.9997	1.9996	8.9993	4.49965	4.49965	1.3890524824	1.3890524824	2.7781049648	0.9044388219	0.0955611781	0.1042546709	10853	905	3.50055011	0
AT5G60040	1	100	0	2	14.28	85.71	7	6.9997	1.9996	8.9993	4.49965	4.49965	1.3890524824	1.3890524824	2.7781049648	0.9044388219	0.0955611781	0.1042651519	10853	906	3.50055011	0
AT3G21740	3	100	0	14.666666667	21.126666667	78.866666667	10	8.8866666667	3.1126666667	11.999333333	5.9996666667	5.9996666667	1.3892053447	1.3892053447	2.7784106895	0.9044570635	0.0955429365	0.10425573	10853	907	2.8550010709	0
AT5G53080	3	100	0	3.6666666667	16.11	83.886666667	7.6666666667	7.4313111111	2.2351	9.6664111111	4.8332055556	4.8332055556	1.3966201934	1.3966201934	2.7932403868	0.9053373685	0.0946626315	0.1033055345	10853	908	3.3248226527	0
AT1G17860	2	98.885	1.11	51	12.5	87.5	6.5	6.6875	1.8125	8.5	4.25	4.25	1.3979779412	1.3979779412	2.7959558824	0.9054976045	0.0945023955	0.1031410396	10853	909	3.6896551724	0
AT3G01890	2	97.055	2.94	10	12.5	87.5	6.5	6.6875	1.8125	8.5	4.25	4.25	1.3979779412	1.3979779412	2.7959558824	0.9054976045	0.0945023955	0.1031514129	10853	910	3.6896551724	0
AT5G55600	2	100	0	9	12.5	87.5	6.5	6.6875	1.8125	8.5	4.25	4.25	1.3979779412	1.3979779412	2.7959558824	0.9054976045	0.0945023955	0.1031617882	10853	911	3.6896551724	0
AT1G31600	5	98	2	8	9.712	90.284	5.8	6.236472	1.563296	7.799768	3.899884	3.899884	1.3999502246	1.3999502246	2.7999004492	0.9057298402	0.0942701598	0.1029186244	10853	912	3.989309766	0
AT1G25550	2	100	0	3	8.33	91.665	5.5	6.041575	1.45815	7.499725	3.7498625	3.7498625	1.4005703363	1.4005703363	2.8011406726	0.9058027297	0.0941972703	0.1028493938	10853	913	4.1433151596	0
AT1G49050	2	100	0	5	8.33	91.665	5.5	6.041575	1.45815	7.499725	3.7498625	3.7498625	1.4005703363	1.4005703363	2.8011406726	0.9058027297	0.0941972703	0.1028597419	10853	914	4.1433151596	0
AT1G67480	2				8.33	91.665	5.5	6.041575	1.45815	7.499725	3.7498625	3.7498625	1.4005703363	1.4005703363	2.8011406726	0.9058027297	0.0941972703	0.102870092	10853	915	4.1433151596	0
AT2G20850	2	100	0	4	8.33	91.665	5.5	6.041575	1.45815	7.499725	3.7498625	3.7498625	1.4005703363	1.4005703363	2.8011406726	0.9058027297	0.0941972703	0.1028804442	10853	916	4.1433151596	0
AT2G25640	2	100	0	9	8.33	91.665	5.5	6.041575	1.45815	7.499725	3.7498625	3.7498625	1.4005703363	1.4005703363	2.8011406726	0.9058027297	0.0941972703	0.1028907985	10853	917	4.1433151596	0
AT2G41520	2	100	0	3	8.33	91.665	5.5	6.041575	1.45815	7.499725	3.7498625	3.7498625	1.4005703363	1.4005703363	2.8011406726	0.9058027297	0.0941972703	0.1029011549	10853	918	4.1433151596	0
AT3G48580	2	100	0	17.5	8.33	91.665	5.5	6.041575	1.45815	7.499725	3.7498625	3.7498625	1.4005703363	1.4005703363	2.8011406726	0.9058027297	0.0941972703	0.1029115134	10853	919	4.1433151596	0
AT3G62010	2	94.555	0	18.5	8.33	91.665	5.5	6.041575	1.45815	7.499725	3.7498625	3.7498625	1.4005703363	1.4005703363	2.8011406726	0.9058027297	0.0941972703	0.102921874	10853	920	4.1433151596	0
AT4G25450	2	83.33	16.665	3	8.33	91.665	5.5	6.041575	1.45815	7.499725	3.7498625	3.7498625	1.4005703363	1.4005703363	2.8011406726	0.9058027297	0.0941972703	0.1029322366	10853	921	4.1433151596	0
AT4G33495	2	100	0	8.5	8.33	91.665	5.5	6.041575	1.45815	7.499725	3.7498625	3.7498625	1.4005703363	1.4005703363	2.8011406726	0.9058027297	0.0941972703	0.1029426014	10853	922	4.1433151596	0
AT5G08080	2	91.665	8.33	5.5	8.33	91.665	5.5	6.041575	1.45815	7.499725	3.7498625	3.7498625	1.4005703363	1.4005703363	2.8011406726	0.9058027297	0.0941972703	0.1029529682	10853	923	4.1433151596	0
AT2G03230	5	71.332	28.666	3.2	25.23	74.764	13.2	10.868848	4.33036	15.199208	7.599604	7.599604	1.4063833236	1.4063833236	2.8127666472	0.9064830303	0.0935169697	0.1022197273	10853	924	2.5099178821	0
AT3G15960	5	62.624	37.37	17	32.284	67.712	24.4	17.521728	8.877296	26.399024	13.199512	13.199512	1.4153213506	1.4153213506	2.8306427011	0.9075186578	0.0924813422	0.1010979056	10853	925	1.973768589	0
AT1G24400	7	74.442857143	25.554285714	4.1428571429	22.401428571	77.592857143	11	9.5352142857	3.4641571429	12.999371429	6.4996857143	6.4996857143	1.4176737327	1.4176737327	2.8353474654	0.9077891459	0.0922108541	0.1008123702	10853	926	2.7525351456	0
AT1G15140	2	84.44	15.555	7	20.83	79.165	10	8.9165	3.083	11.9995	5.99975	5.99975	1.4179641756	1.4179641756	2.8359283512	0.9078224828	0.0921775172	0.1007860764	10853	927	2.8921505028	0
AT1G62305	12	96.113333333	3.8858333333	7.8333333333	14.905833333	85.09	7.3333333333	7.2399333333	2.0930944444	9.3330277778	4.6665138889	4.6665138889	1.419150954	1.419150954	2.8383019079	0.9079585644	0.0920414356	0.1006474258	10853	928	3.4589616119	0
AT4G17550	3	97.22	0	10.333333333	20.2	79.793333333	9.6666666667	8.7133555556	2.9526666667	11.666022222	5.8330111111	5.8330111111	1.4223158435	1.4223158435	2.844631687	0.9083203998	0.0916796002	0.1002618603	10853	929	2.9510122676	0
AT5G50970	3	100	0	10.666666667	20.2	79.793333333	9.6666666667	8.7133555556	2.9526666667	11.666022222	5.8330111111	5.8330111111	1.4223158435	1.4223158435	2.844631687	0.9083203998	0.0916796002	0.1002719642	10853	930	2.9510122676	0
AT3G61700	4	100	0	7.5	9.165	90.8325	5.75	6.22286875	1.5269875	7.74985625	3.874928125	3.874928125	1.4226909508	1.4226909508	2.8453819016	0.9083631825	0.0916368175	0.1002352731	10853	931	4.0752584746	0
AT4G13110	3	96.666666667	3.3333333333	10.333333333	23.23	76.763333333	11.666666667	9.9557222222	3.7101666667	13.665888889	6.8329444444	6.8329444444	1.4271652768	1.4271652768	2.8543305536	0.9088718319	0.0911281681	0.0996889435	10853	932	2.6833625324	0
AT4G13400	3	100	0	1.6666666667	15.74	84.256666667	7.6666666667	7.4596777778	2.2067333333	9.6664111111	4.8332055556	4.8332055556	1.4272838709	1.4272838709	2.8545677418	0.9088852721	0.0911147279	0.0996842885	10853	933	3.380416503	0
AT2G41680	8	92.47375	7.52	16	21.93	78.065	10.75	9.3919875	3.357475	12.7494625	6.37473125	6.37473125	1.4281127974	1.4281127974	2.8562255948	0.9089791539	0.0910208461	0.0995916163	10853	934	2.7973365401	0
AT3G12930	8	84.02125	15.97125	29.75	29.40375	70.58875	18.75	14.235390625	6.513203125	20.74859375	10.374296875	10.374296875	1.437017383	1.437017383	2.8740347661	0.9099810656	0.0900189344	0.0985052929	10853	935	2.1856205544	0
AT1G22510	2	94.44	5.555	6.5	10	90	6	6.4	1.6	8	4	4	1.44	1.44	2.88	0.9103139782	0.0896860218	0.0981508918	10853	936	4	0
AT1G47760	2	80	20	6	10	90	6	6.4	1.6	8	4	4	1.44	1.44	2.88	0.9103139782	0.0896860218	0.0981607901	10853	937	4	0
AT3G25430	4	94.87	0	12.666666667	10	90	6	6.4	1.6	8	4	4	1.44	1.44	2.88	0.9103139782	0.0896860218	0.0981706903	10853	938	4	0
AT4G21090	2	100	0	4	10	90	6	6.4	1.6	8	4	4	1.44	1.44	2.88	0.9103139782	0.0896860218	0.0981805925	10853	939	4	0
AT4G35740	2	100	0	1.5	10	90	6	6.4	1.6	8	4	4	1.44	1.44	2.88	0.9103139782	0.0896860218	0.0981904967	10853	940	4	0
AT5G09330	2	100	0	3	10	90	6	6.4	1.6	8	4	4	1.44	1.44	2.88	0.9103139782	0.0896860218	0.098200403	10853	941	4	0
AT5G36700	6	100	0	1	10	90	6	6.4	1.6	8	4	4	1.44	1.44	2.88	0.9103139782	0.0896860218	0.0982103112	10853	942	4	0
AT5G64940	2	100	0	7	10	90	6	6.4	1.6	8	4	4	1.44	1.44	2.88	0.9103139782	0.0896860218	0.0982202214	10853	943	4	0
AT5G38197	2	78.21	21.785	17	90	10	6	1.6	6.4	8	4	4	1.44	1.44	2.88	0.9103139782	0.0896860218	0.0982301336	10853	944	0.25	0
AT1G64870	3	65.236666667	34.76	7.6666666667	31.83	68.16	23.666666667	17.1312	8.5331	25.6643	12.83215	12.83215	1.4402754723	1.4402754723	2.8805509447	0.9103446584	0.0896553416	0.0982064415	10853	945	2.0076173958	0
AT3G26590	1	50	50	4	26.66	73.33	15	11.9995	4.999	16.9985	8.49925	8.49925	1.4415095523	1.4415095523	2.8830191046	0.9104819617	0.0895180383	0.0980659403	10853	946	2.400380076	0
AT3G26910	3	100	0	2.5	12.5	87.5	6.6666666667	6.8333333333	1.8333333333	8.6666666667	4.3333333333	4.3333333333	1.4423076923	1.4423076923	2.8846153846	0.910570641	0.089429359	0.097978683	10853	947	3.7272727273	0
AT5G61880	4	88.125	11.875	8	18.66	81.3325	9	8.319925	2.6794	10.999325	5.4996625	5.4996625	1.4462488505	1.4462488505	2.8924977011	0.9110071387	0.0889928613	0.0975103002	10853	948	3.1051448085	0
AT1G79190	2	95	5	6.5	15	85	7.5	7.375	2.125	9.5	4.75	4.75	1.4506578947	1.4506578947	2.9013157895	0.9114927208	0.0885072792	0.0969880353	10853	949	3.4705882353	0
AT5G35170	2	100	0	3.5	15	85	7.5	7.375	2.125	9.5	4.75	4.75	1.4506578947	1.4506578947	2.9013157895	0.9114927208	0.0885072792	0.0969978291	10853	950	3.4705882353	0
AT4G00730	3	98.146666667	0	19.666666667	24.24	75.753333333	12.666666667	10.595422222	4.0704	14.665822222	7.3329111111	7.3329111111	1.451535221	1.451535221	2.903070442	0.9115890005	0.0884109995	0.0969020983	10853	951	2.6030420161	0
AT2G38660	7	86.11	13.886666667	4.8333333333	5.7142857143	94.285714286	5.1428571429	5.8489795918	1.293877551	7.1428571429	3.5714285714	3.5714285714	1.4524268222	1.4524268222	2.9048536443	0.9116867305	0.0883132695	0.0968047585	10853	952	4.5205047319	0
AT4G37610	3	100	0	6	17.856666667	82.14	8.6666666667	8.1188	2.5475777778	10.666377778	5.3331888889	5.3331888889	1.4549698921	1.4549698921	2.9099397842	0.9119648384	0.0880351616	0.0965096575	10853	953	3.1868703169	0
AT2G24640	3	95.833333333	0	12	11.106666667	88.886666667	6.3333333333	6.6294888889	1.7034222222	8.3329111111	4.1664555556	4.1664555556	1.456041741	1.456041741	2.9120834821	0.9120817705	0.0879182295	0.0963912057	10853	954	3.8918647429	0
AT3G58130	3	96.666666667	3.3333333333	9.6666666667	6.6666666667	93.333333333	5.3333333333	5.9777777778	1.3555555556	7.3333333333	3.6666666667	3.6666666667	1.4567003367	1.4567003367	2.9134006734	0.9121535357	0.0878464643	0.0963222547	10853	955	4.4098360656	0
AT5G03100	3	97.616666667	2.38	8	6.6666666667	93.333333333	5.3333333333	5.9777777778	1.3555555556	7.3333333333	3.6666666667	3.6666666667	1.4567003367	1.4567003367	2.9134006734	0.9121535357	0.0878464643	0.0963319872	10853	956	4.4098360656	0
AT3G53650	8	66.28375	33.505	38.875	38.335	61.6575	55.5	35.2199125	22.275925	57.4958375	28.74791875	28.74791875	1.4570342801	1.4570342801	2.9140685602	0.9121899002	0.0878100998	0.0963018404	10853	957	1.5810751967	0
AT3G26650	2	82.945	17.05	25.5	68.57	31.425	23	8.22775	16.7711	24.99885	12.499425	12.499425	1.4598437373	1.4598437373	2.9196874745	0.9124951896	0.0875048104	0.0959767264	10853	958	0.4905909571	0
AT1G60640	5	93.666	6.332	10.2	16.706	83.288	8.2	7.829616	2.369892	10.199508	5.099754	5.099754	1.4612756888	1.4612756888	2.9225513776	0.9126503499	0.0873496501	0.0958162272	10853	959	3.3037859953	0
AT4G35050	5	100	0	14.2	13.332	86.666	7	7.06662	1.93324	8.99986	4.49993	4.49993	1.464000008	1.464000008	2.928000016	0.9129447239	0.0870552761	0.095502973	10853	960	3.6553247398	0
AT3G60500	2	100	0	7.5	7.14	85.71	6	6.1426	1.4284	7.571	3.7855	3.7855	1.4676846942	1.4676846942	2.9353693885	0.9133411618	0.0866588382	0.095077676	10853	961	4.3003360403	0
AT3G20395	3	100	0	17.333333333	9.5233333333	90.473333333	6	6.4284	1.5714	7.9998	3.9999	3.9999	1.4744399235	1.4744399235	2.948879847	0.9140628956	0.0859371044	0.0942953588	10853	962	4.0908743795	0
AT5G44280	14	40.175714286	56.964285714	5.9285714286	10.679285714	89.318571429	6.2857142857	6.6143102041	1.6712693878	8.2855795918	4.1427897959	4.1427897959	1.4744685173	1.4744685173	2.9489370346	0.9140659367	0.0859340633	0.094301556	10853	963	3.9576565289	0
AT2G48120	2	96.425	3.57	10.5	20.2	79.79	10	8.979	3.02	11.999	5.9995	5.9995	1.4796933494	1.4796933494	2.9593866989	0.9146196796	0.0853803204	0.0937033691	10853	964	2.9731788079	0
AT4G39970	9	94.538888889	5.4577777778	13.777777778	14.483333333	85.514444444	7.4444444444	7.3660753086	2.0782037037	9.4442790123	4.7221395062	4.7221395062	1.4803451949	1.4803451949	2.9606903898	0.9146884928	0.0853115072	0.0936373167	10853	965	3.5444433553	0
AT1G14410	2	87.355	12.635	27	27.57	72.425	16.5	12.950125	5.54905	18.499175	9.2495875	9.2495875	1.4804960534	1.4804960534	2.9609921067	0.9147044099	0.0852955901	0.0936293152	10853	966	2.3337553275	0
AT4G11920	4	100	0	3.6666666667	8.3325	91.665	5.75	6.2707375	1.47911875	7.74985625	3.874928125	3.874928125	1.4812926527	1.4812926527	2.9625853054	0.914788406	0.085211594	0.093546574	10853	967	4.2395091672	0
AT2G14880	14	93.012142857	6.9807142857	27.5	32.337857143	67.458571429	25.857142857	18.442859184	9.3616459184	27.804505102	13.902252551	13.902252551	1.4830048956	1.4830048956	2.9660097911	0.9149686478	0.0850313522	0.0933581452	10853	968	1.970044514	0
AT1G32180	5	77.142	22.856	4.4	15.428	84.57	7.8	7.59646	2.203384	9.799844	4.899922	4.899922	1.4839659051	1.4839659051	2.9679318101	0.9150696292	0.0849303708	0.0932567092	10853	969	3.4476332768	0
AT5G63950	12	84.733333333	13.973333333	15.416666667	26.316666667	73.68	15	12.052	4.9475	16.9995	8.49975	8.49975	1.48457073	1.48457073	2.96914146	0.9151331169	0.0848668831	0.0931964265	10853	970	2.4359777665	0
AT5G50350	20	92.413684211	5.8284210526	8.2631578947	13.5265	86.471	7.15	7.1826765	1.96714475	9.14982125	4.574910625	4.574910625	1.4864646364	1.4864646364	2.9729292728	0.9153315859	0.0846684141	0.0929878869	10853	971	3.6513207785	0
AT2G05590	9	98.764444444	1.2344444444	7.3333333333	18.436666667	81.558888889	9.1111111111	8.4309209877	2.6797851852	11.110706173	5.5553530864	5.5553530864	1.4884545817	1.4884545817	2.9769091635	0.9155395786	0.0844604214	0.0927688446	10853	972	3.1461182166	0
AT1G45000	4	100	0	22.25	20.1	79.895	10	8.9895	3.01	11.9995	5.99975	5.99975	1.4898295866	1.4898295866	2.9796591733	0.915682974	0.084317026	0.0926207169	10853	973	2.9865448505	0
AT2G21330	14	68.223076923	30.234615385	4.8461538462	30.37	69.620714286	21.214285714	15.769537245	7.4427785714	23.212315816	11.606157908	11.606157908	1.4934940261	1.4934940261	2.9869880522	0.9160638446	0.0839361554	0.0922116707	10853	974	2.1187701735	0
AT1G11280	4	100	0	3.25	12.945	87.0525	7	7.093675	1.90615	8.999825	4.4999125	4.4999125	1.4950521608	1.4950521608	2.9901043215	0.9162252286	0.0837747714	0.0920436924	10853	975	3.7214673557	0
AT5G40680	24	57.6575	42.237916667	28.041666667	35.083333333	64.908333333	35.541666667	24.069503472	13.469201389	37.538704861	18.769352431	18.769352431	1.4966739619	1.4966739619	2.9933479238	0.9163928509	0.0836071491	0.0918688255	10853	976	1.7870030136	0
AT5G40040	1	62.5	37.5	8	32	68	25	18	9	27	13.5	13.5	1.5	1.5	3	0.9167354833	0.0832645167	0.0915015998	10853	977	2	0
AT1G51740	1	100	0	11	20	80	10	9	3	12	6	6	1.5	1.5	3	0.9167354833	0.0832645167	0.0915108658	10853	978	3	0
AT1G72910	1				20	80	10	9	3	12	6	6	1.5	1.5	3	0.9167354833	0.0832645167	0.0915201336	10853	979	3	0
AT3G05345	1	100	0	3	20	80	10	9	3	12	6	6	1.5	1.5	3	0.9167354833	0.0832645167	0.0915294034	10853	980	3	0
AT3G52240	1	100	0	19	20	80	10	9	3	12	6	6	1.5	1.5	3	0.9167354833	0.0832645167	0.091538675	10853	981	3	0
AT5G16370	1	83.33	16.66	6	20	80	10	9	3	12	6	6	1.5	1.5	3	0.9167354833	0.0832645167	0.0915479485	10853	982	3	0
AT3G62030	2	87.65	12.345	24	30.925	69.065	22.5	16.539625	7.958125	24.49775	12.248875	12.248875	1.5030388964	1.5030388964	3.0060777929	0.9170472102	0.0829527898	0.0912144506	10853	983	2.0783318935	0
AT3G15357	2	67.305	32.69	9.5	24.165	75.83	13	10.8579	4.14145	14.99935	7.499675	7.499675	1.5037551828	1.5037551828	3.0075103656	0.9171205024	0.0828794976	0.0911430933	10853	984	2.6217629091	0
AT1G80000	7	98.978571429	1.02	5.8571428571	15.347142857	84.648571429	7.8571428571	7.6509591837	2.2058469388	9.8568061224	4.9284030612	4.9284030612	1.5039987087	1.5039987087	3.0079974173	0.9171454047	0.0828545953	0.0911249416	10853	985	3.4684905145	0
AT4G02725	24	88.317083333	11.679583333	12.166666667	16.229166667	83.765833333	8.2083333333	7.8757788194	2.3321440972	10.207922917	5.1039614583	5.1039614583	1.5052957484	1.5052957484	3.0105914969	0.9172779001	0.0827220999	0.0909884413	10853	986	3.3770549722	0
AT5G42310	3	71.026666667	28.966666667	5.6666666667	21.026666667	78.966666667	10.666666667	9.4231111111	3.2428444444	12.665955556	6.3329777778	6.3329777778	1.5078094939	1.5078094939	3.0156189877	0.917534034	0.082465966	0.0907159061	10853	987	2.9058165671	0
AT1G53800	2	95	5	6.5	14.285	85.71	7.5	7.42825	2.071375	9.499625	4.7498125	4.7498125	1.5103811869	1.5103811869	3.0207623738	0.9177951865	0.0822048135	0.0904377943	10853	988	3.5861444693	0
AT3G05090	2	100	0	1	14.285	85.71	7.5	7.42825	2.071375	9.499625	4.7498125	4.7498125	1.5103811869	1.5103811869	3.0207623738	0.9177951865	0.0822048135	0.0904469627	10853	989	3.5861444693	0
AT3G55010	4	96.1825	3.815	13.25	21.1275	78.8675	10.75	9.47825625	3.27120625	12.7494625	6.37473125	6.37473125	1.5109448615	1.5109448615	3.021889723	0.9178523077	0.0821476923	0.0903932783	10853	990	2.8974804783	0
AT1G52160	3	90.103333333	9.8866666667	11	10.313333333	89.68	6.3333333333	6.6797333333	1.6531777778	8.3329111111	4.1664555556	4.1664555556	1.5160524585	1.5160524585	3.032104917	0.9183679488	0.0816320512	0.089834988	10853	991	4.0405414488	0
AT1G27385	12	97.855	1.7791666667	17.083333333	15.791666667	84.205	8.0833333333	7.8065708333	2.2764930556	10.083063889	5.0415319444	5.0415319444	1.5164914437	1.5164914437	3.0329828875	0.9184121036	0.0815878964	0.0897955015	10853	992	3.4292091576	0
AT1G04050	5	93.332	6.666	5.6	10.5	89.5	6.4	6.728	1.672	8.4	4.2	4.2	1.5216152381	1.5216152381	3.0432304762	0.9189255731	0.0810744269	0.0892394275	10853	993	4.023923445	0
AT2G30600	11	100	0	3.6363636364	8.4836363636	91.514545455	5.9090909091	6.407677686	1.5013057851	7.9089834711	3.9544917355	3.9544917355	1.5218444518	1.5218444518	3.0436889035	0.9189484617	0.0810515383	0.0892232828	10853	994	4.2680696694	0
AT1G12800	8	96.815	3.18125	16.5	21.735	78.25875	11.25	9.804109375	3.4451875	13.249296875	6.6246484375	6.6246484375	1.5259635207	1.5259635207	3.0519270414	0.9193585929	0.0806414071	0.0887808066	10853	995	2.845740435	0
AT2G24150	10	92.499	7.499	10.1	19.004	80.99	9.6	8.77504	2.824384	11.599424	5.799712	5.799712	1.5263821217	1.5263821217	3.0527642433	0.9194001471	0.0805998529	0.0887440604	10853	996	3.1068863157	0
AT3G51510	2	100	0	9	23.375	76.615	12.5	10.576875	3.921875	14.49875	7.249375	7.249375	1.5273394258	1.5273394258	3.0546788516	0.9194950912	0.0805049088	0.0886485161	10853	997	2.6968924303	0
AT2G19280	2				12.5	87.5	7	7.125	1.875	9	4.5	4.5	1.53125	1.53125	3.0625	0.9198816863	0.0801183137	0.0882317665	10853	998	3.8	0
AT4G17410	2	100	0	8	12.5	87.5	7	7.125	1.875	9	4.5	4.5	1.53125	1.53125	3.0625	0.9198816863	0.0801183137	0.0882407204	10853	999	3.8	0
AT5G25500	2	100	0	3	12.5	87.5	7	7.125	1.875	9	4.5	4.5	1.53125	1.53125	3.0625	0.9198816863	0.0801183137	0.0882496761	10853	1000	3.8	0
AT5G24360	16	98.75	1.25	5.1875	9.49375	90.505	6.1875	6.599996875	1.5874257813	8.1874226563	4.0937113281	4.0937113281	1.5344187069	1.5344187069	3.0688374138	0.9201934735	0.0798065265	0.0879151676	10853	1001	4.1576727258	0
AT5G24260	4	71.666666667	28.333333333	5.3333333333	25.1775	74.82	14.25	11.66185	4.58779375	16.24964375	8.124821875	8.124821875	1.5397959672	1.5397959672	3.0795919343	0.9207195851	0.0792804149	0.0873444669	10853	1002	2.5419298764	0
AT2G20290	4	92.2775	7.72	14.75	18.165	81.83	9.25	8.569275	2.6802625	11.2495375	5.62476875	5.62476875	1.5414175127	1.5414175127	3.0828350255	0.920877503	0.079122497	0.087179336	10853	1003	3.1971775153	0
AT5G44780	8	75.8775	24.115	11.5	14.5825	85.41625	7.75	7.619759375	2.13014375	9.749903125	4.8749515625	4.8749515625	1.5454450841	1.5454450841	3.0908901682	0.9212682733	0.0787317267	0.0867575825	10853	1004	3.5771104063	0
AT1G12650	9	96.488888889	3.51	11.666666667	17.832222222	82.164444444	9.1111111111	8.4860938272	2.6247135802	11.110807407	5.5554037037	5.5554037037	1.5460522867	1.5460522867	3.0921045734	0.9213270059	0.0786729941	0.0867016659	10853	1005	3.2331504249	0
AT5G24670	13	99.006153846	0.9930769231	10.384615385	13.915384615	86.082307692	7.5384615385	7.4892816568	2.0490059172	9.538287574	4.769143787	4.769143787	1.5514629798	1.5514629798	3.1029259596	0.921848285	0.078151715	0.0861359361	10853	1006	3.6550805413	0
AT4G09680	6	100	0	16.166666667	16.798333333	83.198333333	8.6666666667	8.2105222222	2.4558555556	10.666377778	5.3331888889	5.3331888889	1.5523633765	1.5523633765	3.104726753	0.92193467	0.07806533	0.0860494644	10853	1007	3.3432431332	0
AT1G59660	2	95.45	4.545	8	25.77	74.22	15	12.133	4.8655	16.9985	8.49925	8.49925	1.5535652043	1.5535652043	3.1071304086	0.9220498144	0.0779501856	0.0859312712	10853	1008	2.4936799918	0
AT2G23670	7	91.427142857	8.57	8.1428571429	30.281428571	69.708571429	21.857142857	16.236302041	7.618655102	23.854957143	11.927478571	11.927478571	1.5565703664	1.5565703664	3.1131407328	0.9223369329	0.0776630671	0.0856234526	10853	1009	2.1311244338	0
AT2G34660	3	91.41	8.5833333333	12.333333333	20	80	10.333333333	9.2666666667	3.0666666667	12.333333333	6.1666666667	6.1666666667	1.5583783784	1.5583783784	3.1167567568	0.9225091251	0.0774908749	0.0854422905	10853	1010	3.0217391304	0
AT2G25305	2	63.095	36.9	13.5	31.425	68.565	24.5	17.798425	8.699125	26.49755	13.248775	13.248775	1.5623569064	1.5623569064	3.1247138128	0.9228865891	0.0771134109	0.0850347336	10853	1011	2.046001753	0
AT1G31360	4	88.0925	11.9	5.25	8.3325	91.665	6	6.4999	1.49995	7.99985	3.999925	3.999925	1.562498047	1.562498047	3.124996094	0.9228999435	0.0771000565	0.0850286468	10853	1012	4.3334111137	0
AT1G53020	2				8.33	91.665	6	6.4999	1.4998	7.9997	3.99985	3.99985	1.5626210989	1.5626210989	3.1252421978	0.9229115843	0.0770884157	0.0850244487	10853	1013	4.3338445126	0
AT2G26030	2	100	0	3	8.33	91.665	6	6.4999	1.4998	7.9997	3.99985	3.99985	1.5626210989	1.5626210989	3.1252421978	0.9229115843	0.0770884157	0.0850330903	10853	1014	4.3338445126	0
AT5G47455	2	29.165	70.83	3.5	8.33	91.665	6	6.4999	1.4998	7.9997	3.99985	3.99985	1.5626210989	1.5626210989	3.1252421978	0.9229115843	0.0770884157	0.0850417336	10853	1015	4.3338445126	0
AT5G56490	2	100	0	1	8.33	91.665	6	6.4999	1.4998	7.9997	3.99985	3.99985	1.5626210989	1.5626210989	3.1252421978	0.9229115843	0.0770884157	0.0850503787	10853	1016	4.3338445126	0
AT1G71020	29	97.592857143	2.4057142857	10.071428571	15.493448276	84.50137931	8.1724137931	7.9058023781	2.2661887039	10.171991082	5.085995541	5.085995541	1.5633734899	1.5633734899	3.1267469798	0.9229827202	0.0770172798	0.0849805346	10853	1017	3.488589615	0
AT4G04850	3	78.63	21.363333333	8.3333333333	16.666666667	83.333333333	8.6666666667	8.2222222222	2.4444444444	10.666666667	5.3333333333	5.3333333333	1.5648148148	1.5648148148	3.1296296296	0.9231187951	0.0768812049	0.0848390154	10853	1018	3.3636363636	0
AT2G27480	3	94.443333333	5.5533333333	9.3333333333	18.726666667	81.266666667	9.6666666667	8.8557777778	2.8102444444	11.666022222	5.8330111111	5.8330111111	1.5664496685	1.5664496685	3.1328993369	0.9232728281	0.0767271719	0.0846776487	10853	1019	3.1512482109	0
AT2G28320	3	100	0	17.333333333	15	85	8	7.8	2.2	10	5	5	1.568	1.568	3.136	0.923418591	0.076581409	0.084525377	10853	1020	3.5454545455	0
AT2G27210	8	89.285714286	10.714285714	3.1428571429	8.7275	91.2675	6.125	6.590134375	1.534559375	8.12469375	4.062346875	4.062346875	1.5729108916	1.5729108916	3.1458217832	0.9238783532	0.0761216468	0.0840264679	10853	1021	4.2944798894	0
AT1G53165	3	91.666666667	2.7766666667	10.666666667	6.6666666667	93.333333333	5.6666666667	6.2888888889	1.3777777778	7.6666666667	3.8333333333	3.8333333333	1.572979066	1.572979066	3.145958132	0.9238847149	0.0761152851	0.084027992	10853	1022	4.564516129	0
AT3G23760	3	100	0	1	6.6666666667	93.333333333	5.6666666667	6.2888888889	1.3777777778	7.6666666667	3.8333333333	3.8333333333	1.572979066	1.572979066	3.145958132	0.9238847149	0.0761152851	0.0840365402	10853	1023	4.564516129	0
AT5G06950	3	100	0	3.6666666667	6.6666666667	93.333333333	5.6666666667	6.2888888889	1.3777777778	7.6666666667	3.8333333333	3.8333333333	1.572979066	1.572979066	3.145958132	0.9238847149	0.0761152851	0.08404509	10853	1024	4.564516129	0
AT5G65440	3	100	0	3	6.6666666667	93.333333333	5.6666666667	6.2888888889	1.3777777778	7.6666666667	3.8333333333	3.8333333333	1.572979066	1.572979066	3.145958132	0.9238847149	0.0761152851	0.0840536416	10853	1025	4.564516129	0
AT1G71860	3	100	0	15.666666667	10.833333333	89.166666667	6.6666666667	6.9444444444	1.7222222222	8.6666666667	4.3333333333	4.3333333333	1.5733618234	1.5733618234	3.1467236467	0.9239204209	0.0760795791	0.084022761	10853	1026	4.0322580645	0
AT1G21940	3				9.5233333333	90.473333333	6.3333333333	6.7299777778	1.6031444444	8.3331222222	4.1665611111	4.1665611111	1.577105155	1.577105155	3.15421031	0.9242686749	0.0757313251	0.083646659	10853	1027	4.1979859027	0
AT1G43000	3	100	0	3	9.5233333333	90.473333333	6.3333333333	6.7299777778	1.6031444444	8.3331222222	4.1665611111	4.1665611111	1.577105155	1.577105155	3.15421031	0.9242686749	0.0757313251	0.0836551726	10853	1028	4.1979859027	0
AT2G19390	4	86.1075	13.8875	9.5	23.51	76.4875	13	10.943375	4.0563	14.999675	7.4998375	7.4998375	1.5810943256	1.5810943256	3.1621886511	0.9246379153	0.0753620847	0.0832557722	10853	1029	2.6978712127	0
AT2G24690	5	100	0	11	9.714	90.284	6.4	6.778176	1.621696	8.399872	4.199936	4.199936	1.5827197123	1.5827197123	3.1654394246	0.9247878071	0.0752121929	0.0830986389	10853	1030	4.1796834919	0
AT4G11930	2	0	100	2	86.605	13.39	7.5	2.00425	7.495375	9.499625	4.7498125	4.7498125	1.5870338969	1.5870338969	3.1740677938	0.9251841065	0.0748158935	0.082669201	10853	1031	0.2673982289	0
AT5G43500	4	33.3325	66.665	5.75	17.67	82.3275	9.25	8.61529375	2.634475	11.24976875	5.624884375	5.624884375	1.5898190316	1.5898190316	3.1796380633	0.9254387562	0.0745612438	0.0823962101	10853	1032	3.2702127559	0
AT3G48480	2	100	0	10	10	90	6.5	6.85	1.65	8.5	4.25	4.25	1.5905882353	1.5905882353	3.1811764706	0.9255089216	0.0744910784	0.0823270543	10853	1033	4.1515151515	0
AT4G21900	2	89.285	10.71	15	10	90	6.5	6.85	1.65	8.5	4.25	4.25	1.5905882353	1.5905882353	3.1811764706	0.9255089216	0.0744910784	0.0823354388	10853	1034	4.1515151515	0
AT5G05970	4	93.75	6.25	7.25	10	90	6.5	6.85	1.65	8.5	4.25	4.25	1.5905882353	1.5905882353	3.1811764706	0.9255089216	0.0744910784	0.082343825	10853	1035	4.1515151515	0
AT4G17505	9	67.582222222	32.41	16	33.426666667	66.354444444	31.222222222	21.717332099	11.436548148	33.153880247	16.576940123	16.576940123	1.593999222	1.593999222	3.187998444	0.9258192129	0.0741807871	0.0820091762	10853	1036	1.898941168	0
AT5G63050	3	100	0	4	4.76	90.473333333	5.6666666667	6.1268222222	1.2697333333	7.3965555556	3.6982777778	3.6982777778	1.5947499006	1.5947499006	3.1894998013	0.9258873143	0.0741126857	0.081942235	10853	1037	4.825282649	0
AT1G29920	1	85.13	14.86	74	41.44	58.55	111	65.9905	46.9984	112.9889	56.49445	56.49445	1.5961738826	1.5961738826	3.1923477652	0.9260163132	0.0739836868	0.0818079422	10853	1038	1.4041009907	0
AT1G20020	15	76.206666667	23.789333333	17.066666667	30.483333333	69.510666667	22.8	16.848432	7.9502	24.798632	12.399316	12.399316	1.5964294467	1.5964294467	3.1928588934	0.9260394393	0.0739605607	0.0817907036	10853	1039	2.1192463083	0
AT1G04860	4	94.365	5.63	16.75	12.4975	87.4975	7.25	7.34356875	1.90606875	9.2496375	4.62481875	4.62481875	1.5982467556	1.5982467556	3.1964935112	0.9262036647	0.0737963353	0.0816174082	10853	1040	3.8527302596	0
AT3G46840	3	79.69	20.3	13	35.813333333	64.176666667	41.666666667	27.740277778	15.922222222	43.6625	21.83125	21.83125	1.599386626	1.599386626	3.198773252	0.926306472	0.073693528	0.0815120117	10853	1041	1.7422365666	0
AT3G54660	5	91.056	5.864	21.8	22.284	77.71	12.2	10.48062	3.718648	14.199268	7.099634	7.099634	1.6100923417	1.6100923417	3.2201846834	0.9272645767	0.0727354233	0.0804604575	10853	1042	2.8183952877	0
AT1G18550	3	100	0	9.6666666667	17.626666667	82.37	9.3333333333	8.6878666667	2.6451555556	11.333022222	5.6665111111	5.6665111111	1.6109717627	1.6109717627	3.2219435254	0.9273426841	0.0726573159	0.0803822477	10853	1043	3.2844445191	0
AT1G55550	3	100	0	4.3333333333	10.313333333	89.68	6.6666666667	6.9786666667	1.6875555556	8.6662222222	4.3331111111	4.3331111111	1.6152284163	1.6152284163	3.2304568325	0.9277194771	0.0722805229	0.0799735462	10853	1044	4.135370029	0
AT1G44900	35	87.079714286	12.914857143	15.371428571	19.173142857	80.822	10.171428571	9.220752	2.9501825306	12.170934531	6.0854672653	6.0854672653	1.615325486	1.615325486	3.2306509719	0.9277280451	0.0722719549	0.0799722192	10853	1045	3.1254852553	0
AT4G01660	4	100	0	9.75	20.535	79.46	11	9.7406	3.25885	12.99945	6.499725	6.499725	1.6159561775	1.6159561775	3.2319123549	0.9277836875	0.0722163125	0.0799187967	10853	1046	2.9889685012	0
AT2G14660	14	98.04	1.9585714286	10.142857143	28.697857143	71.292857143	19.642857143	15.003954082	6.6370790816	21.641033163	10.820516582	10.820516582	1.6174042324	1.6174042324	3.2348084649	0.9279112676	0.0720887324	0.0797857447	10853	1047	2.2606260822	0
AT1G77360	6	100	0	5.3333333333	6.845	93.153333333	5.8333333333	6.4339444444	1.3992916667	7.8332361111	3.9166180556	3.9166180556	1.617960204	1.617960204	3.235920408	0.9279601869	0.0720398131	0.0797397339	10853	1048	4.5980009727	0
AT5G01610	3	77.27	22.726666667	9	12.5	87.5	7.3333333333	7.4166666667	1.9166666667	9.3333333333	4.6666666667	4.6666666667	1.6205357143	1.6205357143	3.2410714286	0.9281863394	0.0718136606	0.0794975171	10853	1049	3.8695652174	0
AT2G16940	6	95.236666667	4.76	7	12.453333333	87.545	7.3333333333	7.4199666667	1.9132444444	9.3332111111	4.6666055556	4.6666055556	1.6245207181	1.6245207181	3.2490414362	0.9285347595	0.0714652405	0.0791198873	10853	1050	3.8782115313	0
AT1G11270	5	65	35	2.2	9.166	90.832	6.4	6.813248	1.586624	8.399872	4.199936	4.199936	1.6260723043	1.6260723043	3.2521446086	0.9286699286	0.0713300714	0.0789782967	10853	1051	4.2941793393	0
AT3G02660	2	100	0	7.5	18.75	81.25	10	9.125	2.875	12	6	6	1.6276041667	1.6276041667	3.2552083333	0.9288031107	0.0711968893	0.0788388776	10853	1052	3.1739130435	0
AT1G26840	2	77.775	22.22	8.5	14.285	85.71	8	7.8568	2.1428	9.9996	4.9998	4.9998	1.6325551022	1.6325551022	3.2651102044	0.9292317324	0.0707682676	0.0783722457	10853	1053	3.6666044428	0
AT1G11070	3	70.51	29.486666667	11.666666667	23.076666667	76.92	13	10.9996	3.9999666667	14.999566667	7.4997833333	7.4997833333	1.6332094083	1.6332094083	3.2664188166	0.9292881711	0.0707118289	0.0783177343	10853	1054	2.749922916	0
AT1G69800	4	100	0	5.75	5	95	5.5	6.225	1.275	7.5	3.75	3.75	1.6335	1.6335	3.267	0.9293132213	0.0706867787	0.0782979801	10853	1055	4.8823529412	0
AT5G62110	4	0	100	2.25	95	5	5.5	1.275	6.225	7.5	3.75	3.75	1.6335	1.6335	3.267	0.9293132213	0.0706867787	0.0783059721	10853	1056	0.2048192771	0
AT1G07747	1	0	100	1	23.07	76.92	13	10.9996	3.9991	14.9987	7.49935	7.49935	1.633708263	1.633708263	3.2674165261	0.9293311686	0.0706688314	0.078294082	10853	1057	2.7505188667	0
AT2G37510	1	100	0	6	23.07	76.92	13	10.9996	3.9991	14.9987	7.49935	7.49935	1.633708263	1.633708263	3.2674165261	0.9293311686	0.0706688314	0.0783020753	10853	1058	2.7505188667	0
AT5G01470	1	100	0	10	23.07	76.92	13	10.9996	3.9991	14.9987	7.49935	7.49935	1.633708263	1.633708263	3.2674165261	0.9293311686	0.0706688314	0.0783100702	10853	1059	2.7505188667	0
AT5G20360	1	100	0	4	23.07	76.92	13	10.9996	3.9991	14.9987	7.49935	7.49935	1.633708263	1.633708263	3.2674165261	0.9293311686	0.0706688314	0.0783180667	10853	1060	2.7505188667	0
ATMG00650	1	0	100	7	23.07	76.92	13	10.9996	3.9991	14.9987	7.49935	7.49935	1.633708263	1.633708263	3.2674165261	0.9293311686	0.0706688314	0.0783260649	10853	1061	2.7505188667	0
AT2G36560	1				76.92	23.07	13	3.9991	10.9996	14.9987	7.49935	7.49935	1.633708263	1.633708263	3.2674165261	0.9293311686	0.0706688314	0.0783340647	10853	1062	0.3635677661	0
AT5G13840	2	40	60	5	18.675	81.315	10	9.1315	2.8675	11.999	5.9995	5.9995	1.6350402534	1.6350402534	3.2700805067	0.9294458388	0.0705541612	0.078214945	10853	1063	3.1844812554	0
AT1G57800	11	1.6663636364	98.332727273	6	73.694545455	26.299090909	16.363636364	5.3034876033	13.059107438	18.362595041	9.1812975207	9.1812975207	1.6378305704	1.6378305704	3.2756611408	0.92968541	0.07031459	0.077957324	10853	1064	0.4061140954	0
AT2G45630	5	100	0	7.2	9.714	90.284	6.6	6.958744	1.641124	8.599868	4.299934	4.299934	1.6440416565	1.6440416565	3.288083313	0.9302155598	0.0697844402	0.077377455	10853	1065	4.2402304762	0
AT5G59430	4	92.725	7.2725	8.5	8.3325	91.665	6.25	6.7290625	1.52078125	8.24984375	4.124921875	4.124921875	1.6440428692	1.6440428692	3.2880857385	0.9302156629	0.0697843371	0.0773852468	10853	1066	4.4247405733	0
AT5G19200	3	100	0	21.333333333	13.223333333	86.766666667	7.6666666667	7.6521111111	2.0137888889	9.6659	4.83295	4.83295	1.6444758109	1.6444758109	3.2889516218	0.9302524569	0.0697475431	0.0773523488	10853	1067	3.7998576481	0
AT1G22730	3	100	0	8.3333333333	15	85	8.3333333333	8.0833333333	2.25	10.333333333	5.1666666667	5.1666666667	1.6465053763	1.6465053763	3.2930107527	0.9304246648	0.0695753352	0.0771692502	10853	1068	3.5925925926	0
AT3G14590	2	100	0	3	11.11	88.885	7	7.22195	1.7777	8.99965	4.499825	4.499825	1.6467228205	1.6467228205	3.2934456409	0.9304430878	0.0695569122	0.0771567015	10853	1069	4.0625246105	0
AT4G21160	2	91.665	8.33	10	11.11	88.885	7	7.22195	1.7777	8.99965	4.499825	4.499825	1.6467228205	1.6467228205	3.2934456409	0.9304430878	0.0695569122	0.0771645884	10853	1070	4.0625246105	0
AT1G15060	3	100	0	12	14.073333333	85.923333333	8	7.8738666667	2.1258666667	9.9997333333	4.9998666667	4.9998666667	1.6520192538	1.6520192538	3.3040385077	0.9308902217	0.0691097783	0.0766763876	10853	1071	3.7038384345	0
AT1G36070	2	100	0	4	7.14	92.855	6	6.5713	1.4284	7.9997	3.99985	3.99985	1.6531507688	1.6531507688	3.3063015376	0.9309853468	0.0690146532	0.0765786761	10853	1072	4.6004620554	0
AT2G42450	2	100	0	4.5	7.14	92.855	6	6.5713	1.4284	7.9997	3.99985	3.99985	1.6531507688	1.6531507688	3.3063015376	0.9309853468	0.0690146532	0.0765865063	10853	1073	4.6004620554	0
AT2G45100	2	100	0	9	7.14	92.855	6	6.5713	1.4284	7.9997	3.99985	3.99985	1.6531507688	1.6531507688	3.3063015376	0.9309853468	0.0690146532	0.076594338	10853	1074	4.6004620554	0
AT2G46560	2	100	0	4	7.14	92.855	6	6.5713	1.4284	7.9997	3.99985	3.99985	1.6531507688	1.6531507688	3.3063015376	0.9309853468	0.0690146532	0.0766021713	10853	1075	4.6004620554	0
AT3G26810	2	100	0	6.5	7.14	92.855	6	6.5713	1.4284	7.9997	3.99985	3.99985	1.6531507688	1.6531507688	3.3063015376	0.9309853468	0.0690146532	0.0766100063	10853	1076	4.6004620554	0
AT3G61150	2	79.48	20.51	9.5	7.14	92.855	6	6.5713	1.4284	7.9997	3.99985	3.99985	1.6531507688	1.6531507688	3.3063015376	0.9309853468	0.0690146532	0.0766178428	10853	1077	4.6004620554	0
AT5G15330	2	100	0	15	7.14	92.855	6	6.5713	1.4284	7.9997	3.99985	3.99985	1.6531507688	1.6531507688	3.3063015376	0.9309853468	0.0690146532	0.076625681	10853	1078	4.6004620554	0
AT5G18255	2	100	0	1.5	7.14	92.855	6	6.5713	1.4284	7.9997	3.99985	3.99985	1.6531507688	1.6531507688	3.3063015376	0.9309853468	0.0690146532	0.0766335207	10853	1079	4.6004620554	0
AT5G39830	2	100	0	4	7.14	92.855	6	6.5713	1.4284	7.9997	3.99985	3.99985	1.6531507688	1.6531507688	3.3063015376	0.9309853468	0.0690146532	0.0766413621	10853	1080	4.6004620554	0
AT5G48990	2	58.21	41.785	17	7.14	92.855	6	6.5713	1.4284	7.9997	3.99985	3.99985	1.6531507688	1.6531507688	3.3063015376	0.9309853468	0.0690146532	0.076649205	10853	1081	4.6004620554	0
AT1G73530	6	98.516666667	1.48	11.833333333	13.596666667	86.395	7.8333333333	7.7676083333	2.0650722222	9.8326805556	4.9163402778	4.9163402778	1.6536140839	1.6536140839	3.3072281678	0.9310242567	0.0689757433	0.076613831	10853	1082	3.7614221187	0
AT4G11980	2	100	0	9.5	19.375	80.625	10.5	9.465625	3.034375	12.5	6.25	6.25	1.6544390625	1.6544390625	3.308878125	0.9310934815	0.0689065185	0.0765447743	10853	1083	3.1194644696	0
AT4G16070	4	100	0	7.5	12.5975	87.3975	7.5	7.5548125	1.9448125	9.499625	4.7498125	4.7498125	1.6564917036	1.6564917036	3.3129834072	0.9312653985	0.0687346015	0.0763616164	10853	1084	3.8845968442	0
AT1G24040	4	92.26	7.735	5.5	9.165	90.8325	6.5	6.9041125	1.595725	8.4998375	4.24991875	4.24991875	1.6576186221	1.6576186221	3.3152372443	0.9313595873	0.0686404127	0.0762647829	10853	1085	4.3266305284	0
AT3G63340	4	100	0	4.5	9.165	90.8325	6.5	6.9041125	1.595725	8.4998375	4.24991875	4.24991875	1.6576186221	1.6576186221	3.3152372443	0.9313595873	0.0686404127	0.0762725913	10853	1086	4.3266305284	0
AT3G02680	5	100	0	10.2	19.494	80.5	10.6	9.533	3.066364	12.599364	6.299682	6.299682	1.6595036526	1.6595036526	3.3190073052	0.9315168312	0.0684831688	0.0761056555	10853	1087	3.1088937908	0
AT1G53760	2	94.44	5.555	8	12.5	87.5	7.5	7.5625	1.9375	9.5	4.75	4.75	1.6652960526	1.6652960526	3.3305921053	0.9319976106	0.0680023894	0.0755791021	10853	1088	3.9032258065	0
AT5G18660	1	66.66	33.33	18	32.14	67.85	28	19.998	9.9992	29.9972	14.9986	14.9986	1.6664222234	1.6664222234	3.3328444468	0.932090665	0.067909335	0.0754834097	10853	1089	1.9999599968	0
AT2G16920	5	86.666	13.332	4.4	4	96	5.4	6.184	1.216	7.4	3.7	3.7	1.6676367568	1.6676367568	3.3352735135	0.9321908681	0.0678091319	0.0753797509	10853	1090	5.0855263158	0
AT1G10050	11	92.715454545	7.2827272727	6.9090909091	17.465454545	82.529090909	9.5454545455	8.8777768595	2.6671570248	11.544933884	5.7724669421	5.7724669421	1.6705075628	1.6705075628	3.3410151256	0.9324270915	0.0675729085	0.075124849	10853	1091	3.3285542535	0
AT5G05130	3	100	0	2.6666666667	8.3333333333	91.666666667	6.3333333333	6.8055555556	1.5277777778	8.3333333333	4.1666666667	4.1666666667	1.6712962963	1.6712962963	3.3425925926	0.932491838	0.067508162	0.0750605555	10853	1092	4.4545454545	0
AT4G35070	5	93.332	6.666	4.8	6.856	93.142	6	6.58852	1.41136	7.99988	3.99994	3.99994	1.6752117323	1.6752117323	3.3504234646	0.9328122729	0.0671877271	0.0747119265	10853	1093	4.6682065525	0
AT3G49140	4	90.045	9.9525	26.5	29.48	70.5125	21.75	16.33646875	7.4119	23.74836875	11.874184375	11.874184375	1.6769136485	1.6769136485	3.353827297	0.9329510486	0.0670489514	0.0745652495	10853	1094	2.2040865028	0
AT3G59890	18	97.962777778	2.0366666667	4.1666666667	9.3516666667	90.647222222	6.6111111111	6.9927885802	1.6182490741	8.6110376543	4.3055188272	4.3055188272	1.677247044	1.677247044	3.3544940881	0.932978198	0.067021802	0.0745426949	10853	1095	4.3212066006	0
AT4G13750	14	98.7175	1.2816666667	3.8333333333	11.224285714	88.774285714	7.1428571429	7.3410204082	1.8017346939	9.142755102	4.571377551	4.571377551	1.6780328184	1.6780328184	3.3560656369	0.9330421397	0.0669578603	0.0744792106	10853	1096	4.0744180778	0
AT4G08510	8	100	0	7.1428571429	16.99125	83.0025	9.375	8.781484375	2.5929296875	11.374414063	5.6872070313	5.6872070313	1.6835244835	1.6835244835	3.3670489671	0.9334872032	0.0665127968	0.0739917368	10853	1097	3.3867036261	0
AT2G13600	6	100	0	8.6666666667	3.3333333333	96.666666667	5.3333333333	6.1555555556	1.1777777778	7.3333333333	3.6666666667	3.6666666667	1.6894276094	1.6894276094	3.3788552189	0.9339620909	0.0660379091	0.0734709818	10853	1098	5.2264150943	0
AT5G18940	3	100	0	10.333333333	6.6666666667	93.333333333	6	6.6	1.4	8	4	4	1.69	1.69	3.38	0.9340079449	0.0659920551	0.0734274937	10853	1099	4.7142857143	0
AT5G45050	3	63.886666667	36.11	2.6666666667	6.6666666667	93.333333333	6	6.6	1.4	8	4	4	1.69	1.69	3.38	0.9340079449	0.0659920551	0.0734350224	10853	1100	4.7142857143	0
AT1G69250	2	83.33	16.665	10.5	21.325	78.665	12	10.4398	3.559	13.9988	6.9994	6.9994	1.6910523988	1.6910523988	3.3821047976	0.9340921636	0.0659078364	0.0733488257	10853	1101	2.9333520652	0
AT1G48195	2	89.635	10.355	39.5	69.125	30.865	25	8.71625	18.28125	26.9975	13.49875	13.49875	1.6944017965	1.6944017965	3.3888035929	0.9343594375	0.0656405625	0.0730588682	10853	1102	0.4767863248	0
AT2G35800	17	95.890588235	4.1076470588	7.9411764706	17.199411765	82.797058824	9.5294117647	8.8900726644	2.6390027682	11.529075433	5.7645377163	5.7645377163	1.6946664577	1.6946664577	3.3893329154	0.9343805075	0.0656194925	0.0730429079	10853	1103	3.3687242665	0
AT5G20300	18	91.57875	7.8975	10.375	13.671666667	85.707777778	8.1111111111	7.9518530864	2.1089240741	10.06077716	5.0303885802	5.0303885802	1.6966790387	1.6966790387	3.3933580775	0.9345404951	0.0654595049	0.0728722953	10853	1104	3.7705734332	0
AT3G02920	9	89.445555556	10.55	9.8888888889	16.538888889	83.458888889	9.2222222222	8.6967641975	2.5252530864	11.222017284	5.611008642	5.611008642	1.6970010129	1.6970010129	3.3940020257	0.9345660513	0.0654339487	0.0728513177	10853	1105	3.4439178569	0
AT5G37740	5	90.822	9.174	7.4	11.188	88.808	7.2	7.394176	1.805536	9.199712	4.599856	4.599856	1.697493196	1.697493196	3.3949863919	0.9346050971	0.0653949029	0.0728153156	10853	1106	4.0952802935	0
AT2G27936	2	76.325	23.67	37	36.975	63.02	52	33.7704	20.227	53.9974	26.9987	26.9987	1.6984492176	1.6984492176	3.3968984351	0.934680869	0.065319131	0.0727384084	10853	1107	1.6695703762	0
AT1G22590	3	66.11	33.886666667	13.666666667	19.79	80.2	11	9.822	3.1769	12.9989	6.49945	6.49945	1.6985034891	1.6985034891	3.3970069783	0.9346851676	0.0653148324	0.0727410853	10853	1108	3.09169316	0
AT2G03090	10	88.4225	11.5725	9.375	14.44	84.558	8.5	8.18743	2.2274	10.41483	5.207415	5.207415	1.705354653	1.705354653	3.410709306	0.9352254015	0.0647745985	0.0721468306	10853	1109	3.6757789351	0
AT1G26761	14	67.804285714	32.193571429	3.5714285714	14.4	85.595	8.3571428571	8.1532964286	2.2034285714	10.356725	5.1783625	5.1783625	1.7090792465	1.7090792465	3.4181584929	0.935517094	0.064482906	0.0718293112	10853	1110	3.7002771655	0
AT2G02500	8	93.4975	6.4975	20.875	23.445	76.54875	13.875	11.621139063	4.25299375	15.874132813	7.9370664063	7.9370664063	1.7100009804	1.7100009804	3.4200019609	0.9355890633	0.0644109367	0.0717565075	10853	1111	2.7324608842	0
AT4G14190	4	100	0	10.5	7.5	92.5	6.25	6.78125	1.46875	8.25	4.125	4.125	1.7104640152	1.7104640152	3.4209280303	0.9356251848	0.0643748152	0.0717236289	10853	1112	4.6170212766	0
AT3G08030	2	77.5	22.5	15.5	22.42	77.57	13	11.0841	3.9146	14.9987	7.49935	7.49935	1.7135395151	1.7135395151	3.4270790302	0.9358645583	0.0641354417	0.0714642658	10853	1113	2.8314770347	0
AT4G18270	3	91.666666667	8.3333333333	6.6666666667	4.76	95.236666667	5.6666666667	6.3967444444	1.2697333333	7.6664777778	3.8332388889	3.8332388889	1.7143624292	1.7143624292	3.4287248585	0.9359284466	0.0640715534	0.0714004076	10853	1114	5.0378644685	0
AT3G13430	4	100	0	6	13.3325	86.665	8	7.9332	2.0666	9.9998	4.9999	4.9999	1.7208841957	1.7208841957	3.4417683914	0.9364323803	0.0635676197	0.0708461056	10853	1115	3.8387689925	0
AT2G38420	3	93.936666667	6.06	15	13.333333333	86.666666667	8	7.9333333333	2.0666666667	10	5	5	1.7208888889	1.7208888889	3.4417777778	0.9364327414	0.0635672586	0.0708529791	10853	1116	3.8387096774	0
AT2G20790	2	100	0	3	8.33	91.665	6.5	6.958225	1.54145	8.499675	4.2498375	4.2498375	1.7260337249	1.7260337249	3.4520674497	0.9368272959	0.0631727041	0.0704204353	10853	1117	4.5140776542	0
AT4G23570	2	94.44	5.555	9	8.33	91.665	6.5	6.958225	1.54145	8.499675	4.2498375	4.2498375	1.7260337249	1.7260337249	3.4520674497	0.9368272959	0.0631727041	0.070427669	10853	1118	4.5140776542	0
AT5G07980	2	100	0	6	8.33	91.665	6.5	6.958225	1.54145	8.499675	4.2498375	4.2498375	1.7260337249	1.7260337249	3.4520674497	0.9368272959	0.0631727041	0.0704349042	10853	1119	4.5140776542	0
AT3G47550	5	100	0	10	6.188	93.808	6	6.62848	1.37128	7.99976	3.99988	3.99988	1.7274363131	1.7274363131	3.4548726262	0.9369344061	0.0630655939	0.0703227053	10853	1120	4.8337903273	0
AT3G27930	4	100	0	7.25	5	95	5.75	6.4625	1.2875	7.75	3.875	3.875	1.7277822581	1.7277822581	3.4555645161	0.9369607948	0.0630392052	0.0703005028	10853	1121	5.0194174757	0
AT2G28600	1	100	0	31	33.33	66.66	33	22.9978	11.9989	34.9967	17.49835	17.49835	1.7283886939	1.7283886939	3.4567773879	0.9370070254	0.0629929746	0.0702561662	10853	1122	1.9166590271	0
AT3G10690	4	93.75	6.25	13.5	14.545	85.4525	8.5	8.2634625	2.236325	10.4997875	5.24989375	5.24989375	1.729862935	1.729862935	3.4597258701	0.937119261	0.062880739	0.0701381974	10853	1123	3.6951080456	0
AT1G48550	3	100	0	3.6666666667	8.9266666667	91.07	6.6666666667	7.0713333333	1.5951111111	8.6664444444	4.3332222222	4.3332222222	1.7301795459	1.7301795459	3.4603590918	0.9371433371	0.0628566629	0.0701185489	10853	1124	4.4331290053	0
AT5G03010	4	100	0	8	13.8875	86.1075	8.25	8.10386875	2.14571875	10.2495875	5.12479375	5.12479375	1.7317551278	1.7317551278	3.4635102557	0.9372630035	0.0627369965	0.0699922516	10853	1125	3.7767618659	0
AT1G04390	14	98.900769231	1.0984615385	4.0769230769	9.8642857143	90.134285714	6.9285714286	7.2450183673	1.6834540816	8.928472449	4.4642362245	4.4642362245	1.7321550512	1.7321550512	3.4643101024	0.9372933393	0.0627066607	0.0699655998	10853	1126	4.3036625985	0
AT1G04040	2	100	0	5.5	18.635	81.36	10.5	9.5428	2.956675	12.499475	6.2497375	6.2497375	1.7351545771	1.7351545771	3.4703091542	0.9375203675	0.0624796325	0.0697194583	10853	1127	3.2275444545	0
AT1G30290	9	96.418888889	1.1111111111	8.7777777778	7.5388888889	92.458888889	6.3333333333	6.8557296296	1.477462963	8.3331925926	4.1665962963	4.1665962963	1.7355744522	1.7355744522	3.4711489044	0.9375520771	0.0624479229	0.0696912398	10853	1128	4.6402040535	0
AT4G32450	4	91.666666667	8.3333333333	9	3.57	96.4275	5.5	6.3035125	1.19635	7.4998625	3.74993125	3.74993125	1.7389058	1.7389058	3.4778116001	0.9378030586	0.0621969414	0.0694182852	10853	1129	5.2689534835	0
AT3G20240	2	100	0	15.5	10	90	7	7.3	1.7	9	4.5	4.5	1.7422222222	1.7422222222	3.4844444444	0.9380518486	0.0619481514	0.0691477206	10853	1130	4.2941176471	0
AT4G31900	3	0	100	5	84.403333333	15.593333333	9	2.4034	8.5963	10.9997	5.49985	5.49985	1.7433207456	1.7433207456	3.4866414911	0.9381340233	0.0618659767	0.0690630987	10853	1131	0.279585403	0
AT1G02370	5	100	0	16.8	20.596	79.398	11.8	10.368964	3.430328	13.799292	6.899646	6.899646	1.7444615833	1.7444615833	3.4889231665	0.9382192404	0.0617807596	0.0689750626	10853	1132	3.02273252	0
AT5G12100	3	100	0	9	12.12	87.876666667	7.6666666667	7.7372111111	1.9292	9.6664111111	4.8332055556	4.8332055556	1.7448561146	1.7448561146	3.4897122292	0.9382486816	0.0617513184	0.0689492858	10853	1133	4.0105800908	0
AT5G59980	11	94.694545455	5.3018181818	7.2727272727	14.716363636	85.28	8.6363636364	8.3650909091	2.2709586777	10.636049587	5.3180247934	5.3180247934	1.7458760111	1.7458760111	3.4917520223	0.9383247204	0.0616752796	0.0688714692	10853	1134	3.6835064377	0
ATMG00640	5	9.74	90.254	8.2	12.496	87.498	7.8	7.824844	1.974688	9.799532	4.899766	4.899766	1.7462224331	1.7462224331	3.4924448662	0.9383505253	0.0616494747	0.0688497374	10853	1135	3.9625723152	0
AT1G64570	3	100	0	4.6666666667	7.4066666667	92.59	6.3333333333	6.8640333333	1.4690888889	8.3331222222	4.1665611111	4.1665611111	1.7463697749	1.7463697749	3.4927395498	0.9383614973	0.0616385027	0.0688445682	10853	1136	4.6723063426	0
AT5G17020	5	98.888	1.11	14.6	15.95	84.042	9.2	8.731864	2.4674	11.199264	5.599632	5.599632	1.7520575105	1.7520575105	3.5041150211	0.9387834563	0.0612165437	0.0683803158	10853	1137	3.5388927616	0
AT3G19290	8	83.571428571	16.428571429	4.2857142857	8.85375	89.5825	6.875	7.158796875	1.6086953125	8.7674921875	4.3837460938	4.3837460938	1.7566954549	1.7566954549	3.5133909099	0.9391252578	0.0608747422	0.0680055149	10853	1138	4.4500638619	0
AT3G19130	1	80	20	15	28.57	71.42	21	15.9982	6.9997	22.9979	11.49895	11.49895	1.7604433937	1.7604433937	3.5208867875	0.9393999847	0.0606000153	0.0677055761	10853	1139	2.2855550952	0
AT3G28490	1	85	15	20	28.57	71.42	21	15.9982	6.9997	22.9979	11.49895	11.49895	1.7604433937	1.7604433937	3.5208867875	0.9393999847	0.0606000153	0.0677125467	10853	1140	2.2855550952	0
AT1G43560	3	95.073333333	4.92	30.333333333	27.786666667	72.203333333	19.666666667	15.199988889	6.4647111111	21.6647	10.83235	10.83235	1.7610462609	1.7610462609	3.5220925217	0.9394440521	0.0605559479	0.0676702742	10853	1141	2.351224769	0
AT3G03060	6	93.285	6.7116666667	8.1666666667	17.128333333	82.866666667	9.8333333333	9.1485555556	2.6842861111	11.832841667	5.9164208333	5.9164208333	1.7657119324	1.7657119324	3.5314238648	0.9397839443	0.0602160557	0.0672973795	10853	1142	3.4081894317	0
AT3G24870	4	98.6825	1.315	13.75	10.555	89.4425	7.25	7.48458125	1.7652375	9.24981875	4.624909375	4.624909375	1.7681910216	1.7681910216	3.5363820432	0.9399637187	0.0600362813	0.0671033739	10853	1143	4.2399854127	0
AT5G54520	14	95.6	4.3992857143	6.7857142857	9.6021428571	90.395	7	7.32765	1.67215	8.9998	4.4999	4.4999	1.7769661687	1.7769661687	3.5539323374	0.9405954874	0.0594045126	0.0664040761	10853	1144	4.382172652	0
AT2G25830	17	95.445294118	3.8964705882	23.764705882	19.379411765	80.616470588	11.176470588	10.010076125	3.1659342561	13.176010381	6.5880051903	6.5880051903	1.7775592369	1.7775592369	3.5551184739	0.9406379297	0.0593620703	0.0663634682	10853	1145	3.1618079578	0
AT1G04445	1	33.33	66.66	3	25	75	16	13	5	18	9	9	1.7777777778	1.7777777778	3.5555555556	0.9406535612	0.0593464388	0.0663528279	10853	1146	2.6	0
AT2G27775	1	95.23	4.76	21	25	75	16	13	5	18	9	9	1.7777777778	1.7777777778	3.5555555556	0.9406535612	0.0593464388	0.0663596641	10853	1147	2.6	0
AT3G05130	1	100	0	18	25	75	16	13	5	18	9	9	1.7777777778	1.7777777778	3.5555555556	0.9406535612	0.0593464388	0.0663665018	10853	1148	2.6	0
AT5G42140	1	100	0	13	25	75	16	13	5	18	9	9	1.7777777778	1.7777777778	3.5555555556	0.9406535612	0.0593464388	0.0663733409	10853	1149	2.6	0
AT3G56580	3	100	0	6.6666666667	5.5533333333	94.443333333	6	6.6666	1.3332	7.9998	3.9999	3.9999	1.7778666692	1.7778666692	3.5557333383	0.9406599181	0.0593400819	0.0663730711	10853	1150	5.000450045	0
AT3G58900	4	100	0	10.75	0	95	5.25	5.9875	1	6.9875	3.49375	3.49375	1.7799754025	1.7799754025	3.559950805	0.940810507	0.059189493	0.0662114583	10853	1151	5.9875	0
AT5G58330	3	93.266666667	6.7266666667	14.666666667	8.3333333333	91.666666667	6.6666666667	7.1111111111	1.5555555556	8.6666666667	4.3333333333	4.3333333333	1.7806267806	1.7806267806	3.5612535613	0.940856941	0.059143059	0.0661663354	10853	1152	4.5714285714	0
AT5G01880	6	100	0	13.333333333	8.33	91.665	6.6666666667	7.111	1.5553333333	8.6663333333	4.3331666667	4.3331666667	1.7807664974	1.7807664974	3.5615329949	0.9408668958	0.0591331042	0.0661620185	10853	1153	4.5720102872	0
AT1G24240	3	98.796666667	1.1966666667	59	31.413333333	68.576666667	27.666666667	19.972877778	9.6910222222	29.6639	14.83195	14.83195	1.7819058463	1.7819058463	3.5638116925	0.9409480077	0.0590519923	0.0660780774	10853	1154	2.0609670806	0
AT5G28640	5	94.712	5.282	12.6	16.886	83.106	9.8	9.144388	2.654828	11.799216	5.899608	5.899608	1.78462658	1.78462658	3.56925316	0.9411412225	0.0588587775	0.0658686648	10853	1155	3.4444370784	0
AT1G16880	1	100	0	5	0	83.33	6	5.9998	1	6.9998	3.4999	3.4999	1.7856224492	1.7856224492	3.5712448984	0.9412117768	0.0587882232	0.0657964923	10853	1156	5.9998	0
AT1G01250	1				0	100	5	6	1	7	3.5	3.5	1.7857142857	1.7857142857	3.5714285714	0.9412182786	0.0587817214	0.0657960006	10853	1157	6	0
AT1G01670	3	100	0	9	0	100	5	6	1	7	3.5	3.5	1.7857142857	1.7857142857	3.5714285714	0.9412182786	0.0587817214	0.0658027872	10853	1158	6	0
AT1G01880	1	0	100	2	0	100	5	6	1	7	3.5	3.5	1.7857142857	1.7857142857	3.5714285714	0.9412182786	0.0587817214	0.0658095752	10853	1159	6	0
AT1G03370	1	100	0	9	0	100	5	6	1	7	3.5	3.5	1.7857142857	1.7857142857	3.5714285714	0.9412182786	0.0587817214	0.0658163646	10853	1160	6	0
AT1G03610	1	100	0	18	0	100	5	6	1	7	3.5	3.5	1.7857142857	1.7857142857	3.5714285714	0.9412182786	0.0587817214	0.0658231554	10853	1161	6	0
AT1G05135	3	100	0	2.3333333333	0	100	5	6	1	7	3.5	3.5	1.7857142857	1.7857142857	3.5714285714	0.9412182786	0.0587817214	0.0658299476	10853	1162	6	0
AT1G05790	1	100	0	8	0	100	5	6	1	7	3.5	3.5	1.7857142857	1.7857142857	3.5714285714	0.9412182786	0.0587817214	0.0658367412	10853	1163	6	0
AT1G05890	1	100	0	4	0	100	5	6	1	7	3.5	3.5	1.7857142857	1.7857142857	3.5714285714	0.9412182786	0.0587817214	0.0658435362	10853	1164	6	0
AT1G07110	1	100	0	10	0	100	5	6	1	7	3.5	3.5	1.7857142857	1.7857142857	3.5714285714	0.9412182786	0.0587817214	0.0658503326	10853	1165	6	0
AT1G07440	1	75	25	4	0	100	5	6	1	7	3.5	3.5	1.7857142857	1.7857142857	3.5714285714	0.9412182786	0.0587817214	0.0658571304	10853	1166	6	0
AT1G07745	1	0	100	1	0	100	5	6	1	7	3.5	3.5	1.7857142857	1.7857142857	3.5714285714	0.9412182786	0.0587817214	0.0658639296	10853	1167	6	0
AT1G08030	1	100	0	8	0	100	5	6	1	7	3.5	3.5	1.7857142857	1.7857142857	3.5714285714	0.9412182786	0.0587817214	0.0658707302	10853	1168	6	0
AT1G08800	1	100	0	6	0	100	5	6	1	7	3.5	3.5	1.7857142857	1.7857142857	3.5714285714	0.9412182786	0.0587817214	0.0658775322	10853	1169	6	0
AT1G09000	1	88.88	11.11	9	0	100	5	6	1	7	3.5	3.5	1.7857142857	1.7857142857	3.5714285714	0.9412182786	0.0587817214	0.0658843356	10853	1170	6	0
AT1G09450	1	87.5	12.5	8	0	100	5	6	1	7	3.5	3.5	1.7857142857	1.7857142857	3.5714285714	0.9412182786	0.0587817214	0.0658911405	10853	1171	6	0
AT1G09570	1	100	0	7	0	100	5	6	1	7	3.5	3.5	1.7857142857	1.7857142857	3.5714285714	0.9412182786	0.0587817214	0.0658979467	10853	1172	6	0
AT1G09900	1	76.92	23.07	13	0	100	5	6	1	7	3.5	3.5	1.7857142857	1.7857142857	3.5714285714	0.9412182786	0.0587817214	0.0659047543	10853	1173	6	0
AT1G10610	1				0	100	5	6	1	7	3.5	3.5	1.7857142857	1.7857142857	3.5714285714	0.9412182786	0.0587817214	0.0659115634	10853	1174	6	0
AT1G11150	1				0	100	5	6	1	7	3.5	3.5	1.7857142857	1.7857142857	3.5714285714	0.9412182786	0.0587817214	0.0659183738	10853	1175	6	0
AT1G11390	1	75	25	4	0	100	5	6	1	7	3.5	3.5	1.7857142857	1.7857142857	3.5714285714	0.9412182786	0.0587817214	0.0659251857	10853	1176	6	0
AT1G12400	1	100	0	32	0	100	5	6	1	7	3.5	3.5	1.7857142857	1.7857142857	3.5714285714	0.9412182786	0.0587817214	0.065931999	10853	1177	6	0
AT1G12660	1				0	100	5	6	1	7	3.5	3.5	1.7857142857	1.7857142857	3.5714285714	0.9412182786	0.0587817214	0.0659388136	10853	1178	6	0
AT1G13160	1	100	0	1	0	100	5	6	1	7	3.5	3.5	1.7857142857	1.7857142857	3.5714285714	0.9412182786	0.0587817214	0.0659456297	10853	1179	6	0
AT1G13245	1	100	0	7	0	100	5	6	1	7	3.5	3.5	1.7857142857	1.7857142857	3.5714285714	0.9412182786	0.0587817214	0.0659524472	10853	1180	6	0
AT1G13410	1	100	0	4	0	100	5	6	1	7	3.5	3.5	1.7857142857	1.7857142857	3.5714285714	0.9412182786	0.0587817214	0.0659592661	10853	1181	6	0
AT1G13770	1	100	0	4	0	100	5	6	1	7	3.5	3.5	1.7857142857	1.7857142857	3.5714285714	0.9412182786	0.0587817214	0.0659660864	10853	1182	6	0
AT1G14490	1	75	25	4	0	100	5	6	1	7	3.5	3.5	1.7857142857	1.7857142857	3.5714285714	0.9412182786	0.0587817214	0.0659729082	10853	1183	6	0
AT1G15660	1	100	0	17	0	100	5	6	1	7	3.5	3.5	1.7857142857	1.7857142857	3.5714285714	0.9412182786	0.0587817214	0.0659797313	10853	1184	6	0
AT1G17040	1				0	100	5	6	1	7	3.5	3.5	1.7857142857	1.7857142857	3.5714285714	0.9412182786	0.0587817214	0.0659865558	10853	1185	6	0
AT1G17920	1				0	100	5	6	1	7	3.5	3.5	1.7857142857	1.7857142857	3.5714285714	0.9412182786	0.0587817214	0.0659933818	10853	1186	6	0
AT1G18160	1	100	0	5	0	100	5	6	1	7	3.5	3.5	1.7857142857	1.7857142857	3.5714285714	0.9412182786	0.0587817214	0.0660002092	10853	1187	6	0
AT1G18460	1	100	0	2	0	100	5	6	1	7	3.5	3.5	1.7857142857	1.7857142857	3.5714285714	0.9412182786	0.0587817214	0.066007038	10853	1188	6	0
AT1G18680	1	100	0	3	0	100	5	6	1	7	3.5	3.5	1.7857142857	1.7857142857	3.5714285714	0.9412182786	0.0587817214	0.0660138682	10853	1189	6	0
AT1G18900	1	100	0	3	0	100	5	6	1	7	3.5	3.5	1.7857142857	1.7857142857	3.5714285714	0.9412182786	0.0587817214	0.0660206998	10853	1190	6	0
AT1G19100	1	100	0	3	0	100	5	6	1	7	3.5	3.5	1.7857142857	1.7857142857	3.5714285714	0.9412182786	0.0587817214	0.0660275328	10853	1191	6	0
AT1G19210	1	100	0	1	0	100	5	6	1	7	3.5	3.5	1.7857142857	1.7857142857	3.5714285714	0.9412182786	0.0587817214	0.0660343672	10853	1192	6	0
AT1G19670	1				0	100	5	6	1	7	3.5	3.5	1.7857142857	1.7857142857	3.5714285714	0.9412182786	0.0587817214	0.0660412031	10853	1193	6	0
AT1G20070	1	100	0	1	0	100	5	6	1	7	3.5	3.5	1.7857142857	1.7857142857	3.5714285714	0.9412182786	0.0587817214	0.0660480404	10853	1194	6	0
AT1G20480	1	100	0	2	0	100	5	6	1	7	3.5	3.5	1.7857142857	1.7857142857	3.5714285714	0.9412182786	0.0587817214	0.0660548791	10853	1195	6	0
AT1G20510	1	100	0	4	0	100	5	6	1	7	3.5	3.5	1.7857142857	1.7857142857	3.5714285714	0.9412182786	0.0587817214	0.0660617192	10853	1196	6	0
AT1G20650	1	100	0	3	0	100	5	6	1	7	3.5	3.5	1.7857142857	1.7857142857	3.5714285714	0.9412182786	0.0587817214	0.0660685607	10853	1197	6	0
AT1G21630	1	100	0	1	0	100	5	6	1	7	3.5	3.5	1.7857142857	1.7857142857	3.5714285714	0.9412182786	0.0587817214	0.0660754036	10853	1198	6	0
AT1G22530	2	100	0	20	0	100	5	6	1	7	3.5	3.5	1.7857142857	1.7857142857	3.5714285714	0.9412182786	0.0587817214	0.066082248	10853	1199	6	0
AT1G22885	2	100	0	2.5	0	100	5	6	1	7	3.5	3.5	1.7857142857	1.7857142857	3.5714285714	0.9412182786	0.0587817214	0.0660890937	10853	1200	6	0
AT1G23390	1				0	100	5	6	1	7	3.5	3.5	1.7857142857	1.7857142857	3.5714285714	0.9412182786	0.0587817214	0.0660959409	10853	1201	6	0
AT1G25280	1	88.88	11.11	9	0	100	5	6	1	7	3.5	3.5	1.7857142857	1.7857142857	3.5714285714	0.9412182786	0.0587817214	0.0661027895	10853	1202	6	0
AT1G26500	1	100	0	3	0	100	5	6	1	7	3.5	3.5	1.7857142857	1.7857142857	3.5714285714	0.9412182786	0.0587817214	0.0661096396	10853	1203	6	0
AT1G26890	1				0	100	5	6	1	7	3.5	3.5	1.7857142857	1.7857142857	3.5714285714	0.9412182786	0.0587817214	0.066116491	10853	1204	6	0
AT1G27500	1	100	0	2	0	100	5	6	1	7	3.5	3.5	1.7857142857	1.7857142857	3.5714285714	0.9412182786	0.0587817214	0.0661233439	10853	1205	6	0
AT1G31175	1	100	0	2	0	100	5	6	1	7	3.5	3.5	1.7857142857	1.7857142857	3.5714285714	0.9412182786	0.0587817214	0.0661301982	10853	1206	6	0
AT1G31540	2	100	0	2.5	0	100	5	6	1	7	3.5	3.5	1.7857142857	1.7857142857	3.5714285714	0.9412182786	0.0587817214	0.0661370539	10853	1207	6	0
AT1G31835	2	100	0	8	0	100	5	6	1	7	3.5	3.5	1.7857142857	1.7857142857	3.5714285714	0.9412182786	0.0587817214	0.066143911	10853	1208	6	0
AT1G33415	1	76.92	23.07	13	0	100	5	6	1	7	3.5	3.5	1.7857142857	1.7857142857	3.5714285714	0.9412182786	0.0587817214	0.0661507696	10853	1209	6	0
AT1G33990	1	92.15	7.84	51	0	100	5	6	1	7	3.5	3.5	1.7857142857	1.7857142857	3.5714285714	0.9412182786	0.0587817214	0.0661576296	10853	1210	6	0
AT1G34040	1	100	0	11	0	100	5	6	1	7	3.5	3.5	1.7857142857	1.7857142857	3.5714285714	0.9412182786	0.0587817214	0.066164491	10853	1211	6	0
AT1G42350	3				0	100	5	6	1	7	3.5	3.5	1.7857142857	1.7857142857	3.5714285714	0.9412182786	0.0587817214	0.0661713538	10853	1212	6	0
AT1G43950	1				0	100	5	6	1	7	3.5	3.5	1.7857142857	1.7857142857	3.5714285714	0.9412182786	0.0587817214	0.066178218	10853	1213	6	0
AT1G45249	1	100	0	7	0	100	5	6	1	7	3.5	3.5	1.7857142857	1.7857142857	3.5714285714	0.9412182786	0.0587817214	0.0661850837	10853	1214	6	0
AT1G47860	2	0	100	1	0	100	5	6	1	7	3.5	3.5	1.7857142857	1.7857142857	3.5714285714	0.9412182786	0.0587817214	0.0661919508	10853	1215	6	0
AT1G48650	2	87.5	12.5	2.5	0	100	5	6	1	7	3.5	3.5	1.7857142857	1.7857142857	3.5714285714	0.9412182786	0.0587817214	0.0661988193	10853	1216	6	0
AT1G48745	1	100	0	3	0	100	5	6	1	7	3.5	3.5	1.7857142857	1.7857142857	3.5714285714	0.9412182786	0.0587817214	0.0662056893	10853	1217	6	0
AT1G48870	1	100	0	3	0	100	5	6	1	7	3.5	3.5	1.7857142857	1.7857142857	3.5714285714	0.9412182786	0.0587817214	0.0662125607	10853	1218	6	0
AT1G49910	1	100	0	4	0	100	5	6	1	7	3.5	3.5	1.7857142857	1.7857142857	3.5714285714	0.9412182786	0.0587817214	0.0662194335	10853	1219	6	0
AT1G51130	1	100	0	3	0	100	5	6	1	7	3.5	3.5	1.7857142857	1.7857142857	3.5714285714	0.9412182786	0.0587817214	0.0662263077	10853	1220	6	0
AT1G51350	1	100	0	20	0	100	5	6	1	7	3.5	3.5	1.7857142857	1.7857142857	3.5714285714	0.9412182786	0.0587817214	0.0662331833	10853	1221	6	0
AT1G51538	1				0	100	5	6	1	7	3.5	3.5	1.7857142857	1.7857142857	3.5714285714	0.9412182786	0.0587817214	0.0662400604	10853	1222	6	0
AT1G51590	1	100	0	5	0	100	5	6	1	7	3.5	3.5	1.7857142857	1.7857142857	3.5714285714	0.9412182786	0.0587817214	0.0662469389	10853	1223	6	0
AT1G52190	1	100	0	7	0	100	5	6	1	7	3.5	3.5	1.7857142857	1.7857142857	3.5714285714	0.9412182786	0.0587817214	0.0662538189	10853	1224	6	0
AT1G52290	1	100	0	50	0	100	5	6	1	7	3.5	3.5	1.7857142857	1.7857142857	3.5714285714	0.9412182786	0.0587817214	0.0662607002	10853	1225	6	0
AT1G54020	1	100	0	65	0	100	5	6	1	7	3.5	3.5	1.7857142857	1.7857142857	3.5714285714	0.9412182786	0.0587817214	0.066267583	10853	1226	6	0
AT1G54090	1	100	0	17	0	100	5	6	1	7	3.5	3.5	1.7857142857	1.7857142857	3.5714285714	0.9412182786	0.0587817214	0.0662744673	10853	1227	6	0
AT1G55500	1	100	0	9	0	100	5	6	1	7	3.5	3.5	1.7857142857	1.7857142857	3.5714285714	0.9412182786	0.0587817214	0.0662813529	10853	1228	6	0
AT1G56020	1	100	0	2	0	100	5	6	1	7	3.5	3.5	1.7857142857	1.7857142857	3.5714285714	0.9412182786	0.0587817214	0.06628824	10853	1229	6	0
AT1G57750	1	100	0	4	0	100	5	6	1	7	3.5	3.5	1.7857142857	1.7857142857	3.5714285714	0.9412182786	0.0587817214	0.0662951285	10853	1230	6	0
AT1G59510	2	100	0	2.5	0	100	5	6	1	7	3.5	3.5	1.7857142857	1.7857142857	3.5714285714	0.9412182786	0.0587817214	0.0663020185	10853	1231	6	0
AT1G59560	1	100	0	2	0	100	5	6	1	7	3.5	3.5	1.7857142857	1.7857142857	3.5714285714	0.9412182786	0.0587817214	0.0663089099	10853	1232	6	0
AT1G59590	1	100	0	2	0	100	5	6	1	7	3.5	3.5	1.7857142857	1.7857142857	3.5714285714	0.9412182786	0.0587817214	0.0663158027	10853	1233	6	0
AT1G60700	1	100	0	2	0	100	5	6	1	7	3.5	3.5	1.7857142857	1.7857142857	3.5714285714	0.9412182786	0.0587817214	0.0663226969	10853	1234	6	0
AT1G61740	2	100	0	6	0	100	5	6	1	7	3.5	3.5	1.7857142857	1.7857142857	3.5714285714	0.9412182786	0.0587817214	0.0663295926	10853	1235	6	0
AT1G61930	1	100	0	4	0	100	5	6	1	7	3.5	3.5	1.7857142857	1.7857142857	3.5714285714	0.9412182786	0.0587817214	0.0663364897	10853	1236	6	0
AT1G62120	1	83.33	16.66	6	0	100	5	6	1	7	3.5	3.5	1.7857142857	1.7857142857	3.5714285714	0.9412182786	0.0587817214	0.0663433883	10853	1237	6	0
AT1G62610	2	100	0	5.5	0	100	5	6	1	7	3.5	3.5	1.7857142857	1.7857142857	3.5714285714	0.9412182786	0.0587817214	0.0663502883	10853	1238	6	0
AT1G63070	1				0	100	5	6	1	7	3.5	3.5	1.7857142857	1.7857142857	3.5714285714	0.9412182786	0.0587817214	0.0663571897	10853	1239	6	0
AT1G63180	1	50	50	2	0	100	5	6	1	7	3.5	3.5	1.7857142857	1.7857142857	3.5714285714	0.9412182786	0.0587817214	0.0663640926	10853	1240	6	0
AT1G63900	1	88.88	11.11	9	0	100	5	6	1	7	3.5	3.5	1.7857142857	1.7857142857	3.5714285714	0.9412182786	0.0587817214	0.0663709969	10853	1241	6	0
AT1G64240	1				0	100	5	6	1	7	3.5	3.5	1.7857142857	1.7857142857	3.5714285714	0.9412182786	0.0587817214	0.0663779026	10853	1242	6	0
AT1G65430	1	100	0	7	0	100	5	6	1	7	3.5	3.5	1.7857142857	1.7857142857	3.5714285714	0.9412182786	0.0587817214	0.0663848098	10853	1243	6	0
AT1G68080	1	100	0	1	0	100	5	6	1	7	3.5	3.5	1.7857142857	1.7857142857	3.5714285714	0.9412182786	0.0587817214	0.0663917184	10853	1244	6	0
AT1G69170	1	50	50	6	0	100	5	6	1	7	3.5	3.5	1.7857142857	1.7857142857	3.5714285714	0.9412182786	0.0587817214	0.0663986284	10853	1245	6	0
AT1G69230	1				0	100	5	6	1	7	3.5	3.5	1.7857142857	1.7857142857	3.5714285714	0.9412182786	0.0587817214	0.0664055399	10853	1246	6	0
AT1G69270	2	100	0	3.5	0	100	5	6	1	7	3.5	3.5	1.7857142857	1.7857142857	3.5714285714	0.9412182786	0.0587817214	0.0664124528	10853	1247	6	0
AT1G69290	1	100	0	1	0	100	5	6	1	7	3.5	3.5	1.7857142857	1.7857142857	3.5714285714	0.9412182786	0.0587817214	0.0664193672	10853	1248	6	0
AT1G70440	1	100	0	10	0	100	5	6	1	7	3.5	3.5	1.7857142857	1.7857142857	3.5714285714	0.9412182786	0.0587817214	0.066426283	10853	1249	6	0
AT1G70830	2	100	0	13	0	100	5	6	1	7	3.5	3.5	1.7857142857	1.7857142857	3.5714285714	0.9412182786	0.0587817214	0.0664332002	10853	1250	6	0
AT1G71250	2	42.56	57.43	28	0	100	5	6	1	7	3.5	3.5	1.7857142857	1.7857142857	3.5714285714	0.9412182786	0.0587817214	0.0664401189	10853	1251	6	0
AT1G71330	1	100	0	3	0	100	5	6	1	7	3.5	3.5	1.7857142857	1.7857142857	3.5714285714	0.9412182786	0.0587817214	0.066447039	10853	1252	6	0
AT1G72360	1	100	0	1	0	100	5	6	1	7	3.5	3.5	1.7857142857	1.7857142857	3.5714285714	0.9412182786	0.0587817214	0.0664539606	10853	1253	6	0
AT1G72530	1	90	10	10	0	100	5	6	1	7	3.5	3.5	1.7857142857	1.7857142857	3.5714285714	0.9412182786	0.0587817214	0.0664608836	10853	1254	6	0
AT1G72610	1				0	100	5	6	1	7	3.5	3.5	1.7857142857	1.7857142857	3.5714285714	0.9412182786	0.0587817214	0.0664678081	10853	1255	6	0
AT1G72800	1	100	0	4	0	100	5	6	1	7	3.5	3.5	1.7857142857	1.7857142857	3.5714285714	0.9412182786	0.0587817214	0.066474734	10853	1256	6	0
AT1G72900	1	100	0	5	0	100	5	6	1	7	3.5	3.5	1.7857142857	1.7857142857	3.5714285714	0.9412182786	0.0587817214	0.0664816613	10853	1257	6	0
AT1G73110	1				0	100	5	6	1	7	3.5	3.5	1.7857142857	1.7857142857	3.5714285714	0.9412182786	0.0587817214	0.0664885901	10853	1258	6	0
AT1G73450	1				0	100	5	6	1	7	3.5	3.5	1.7857142857	1.7857142857	3.5714285714	0.9412182786	0.0587817214	0.0664955203	10853	1259	6	0
AT1G74900	1	100	0	9	0	100	5	6	1	7	3.5	3.5	1.7857142857	1.7857142857	3.5714285714	0.9412182786	0.0587817214	0.066502452	10853	1260	6	0
AT1G75060	2	100	0	7	0	100	5	6	1	7	3.5	3.5	1.7857142857	1.7857142857	3.5714285714	0.9412182786	0.0587817214	0.0665093851	10853	1261	6	0
AT1G75340	1	50	50	2	0	100	5	6	1	7	3.5	3.5	1.7857142857	1.7857142857	3.5714285714	0.9412182786	0.0587817214	0.0665163197	10853	1262	6	0
AT1G75420	1	100	0	5	0	100	5	6	1	7	3.5	3.5	1.7857142857	1.7857142857	3.5714285714	0.9412182786	0.0587817214	0.0665232557	10853	1263	6	0
AT1G76380	3	100	0	4.3333333333	0	100	5	6	1	7	3.5	3.5	1.7857142857	1.7857142857	3.5714285714	0.9412182786	0.0587817214	0.0665301931	10853	1264	6	0
AT1G77765	1	100	0	1	0	100	5	6	1	7	3.5	3.5	1.7857142857	1.7857142857	3.5714285714	0.9412182786	0.0587817214	0.066537132	10853	1265	6	0
AT1G78070	1	100	0	1	0	100	5	6	1	7	3.5	3.5	1.7857142857	1.7857142857	3.5714285714	0.9412182786	0.0587817214	0.0665440724	10853	1266	6	0
AT1G78310	1	100	0	7	0	100	5	6	1	7	3.5	3.5	1.7857142857	1.7857142857	3.5714285714	0.9412182786	0.0587817214	0.0665510142	10853	1267	6	0
AT1G79020	1	100	0	7	0	100	5	6	1	7	3.5	3.5	1.7857142857	1.7857142857	3.5714285714	0.9412182786	0.0587817214	0.0665579574	10853	1268	6	0
AT1G79050	1	100	0	2	0	100	5	6	1	7	3.5	3.5	1.7857142857	1.7857142857	3.5714285714	0.9412182786	0.0587817214	0.0665649021	10853	1269	6	0
AT1G79490	1	50	50	4	0	100	5	6	1	7	3.5	3.5	1.7857142857	1.7857142857	3.5714285714	0.9412182786	0.0587817214	0.0665718483	10853	1270	6	0
AT1G79510	1	100	0	5	0	100	5	6	1	7	3.5	3.5	1.7857142857	1.7857142857	3.5714285714	0.9412182786	0.0587817214	0.0665787959	10853	1271	6	0
AT2G01330	1	100	0	3	0	100	5	6	1	7	3.5	3.5	1.7857142857	1.7857142857	3.5714285714	0.9412182786	0.0587817214	0.0665857449	10853	1272	6	0
AT2G01660	2	100	0	10	0	100	5	6	1	7	3.5	3.5	1.7857142857	1.7857142857	3.5714285714	0.9412182786	0.0587817214	0.0665926954	10853	1273	6	0
AT2G01930	1	75	25	4	0	100	5	6	1	7	3.5	3.5	1.7857142857	1.7857142857	3.5714285714	0.9412182786	0.0587817214	0.0665996473	10853	1274	6	0
AT2G02380	1	100	0	7	0	100	5	6	1	7	3.5	3.5	1.7857142857	1.7857142857	3.5714285714	0.9412182786	0.0587817214	0.0666066007	10853	1275	6	0
AT2G02710	1	100	0	1	0	100	5	6	1	7	3.5	3.5	1.7857142857	1.7857142857	3.5714285714	0.9412182786	0.0587817214	0.0666135556	10853	1276	6	0
AT2G03180	1				0	100	5	6	1	7	3.5	3.5	1.7857142857	1.7857142857	3.5714285714	0.9412182786	0.0587817214	0.0666205119	10853	1277	6	0
AT2G03410	1				0	100	5	6	1	7	3.5	3.5	1.7857142857	1.7857142857	3.5714285714	0.9412182786	0.0587817214	0.0666274696	10853	1278	6	0
AT2G03667	1	100	0	6	0	100	5	6	1	7	3.5	3.5	1.7857142857	1.7857142857	3.5714285714	0.9412182786	0.0587817214	0.0666344289	10853	1279	6	0
AT2G05210	1	100	0	1	0	100	5	6	1	7	3.5	3.5	1.7857142857	1.7857142857	3.5714285714	0.9412182786	0.0587817214	0.0666413895	10853	1280	6	0
AT2G05260	1	100	0	5	0	100	5	6	1	7	3.5	3.5	1.7857142857	1.7857142857	3.5714285714	0.9412182786	0.0587817214	0.0666483516	10853	1281	6	0
AT2G06025	1	100	0	14	0	100	5	6	1	7	3.5	3.5	1.7857142857	1.7857142857	3.5714285714	0.9412182786	0.0587817214	0.0666553152	10853	1282	6	0
AT2G12900	1	75	25	4	0	100	5	6	1	7	3.5	3.5	1.7857142857	1.7857142857	3.5714285714	0.9412182786	0.0587817214	0.0666622802	10853	1283	6	0
AT2G13660	2	100	0	5	0	100	5	6	1	7	3.5	3.5	1.7857142857	1.7857142857	3.5714285714	0.9412182786	0.0587817214	0.0666692467	10853	1284	6	0
AT2G16990	1	100	0	5	0	100	5	6	1	7	3.5	3.5	1.7857142857	1.7857142857	3.5714285714	0.9412182786	0.0587817214	0.0666762147	10853	1285	6	0
AT2G17000	2				0	100	5	6	1	7	3.5	3.5	1.7857142857	1.7857142857	3.5714285714	0.9412182786	0.0587817214	0.0666831841	10853	1286	6	0
AT2G18250	1				0	100	5	6	1	7	3.5	3.5	1.7857142857	1.7857142857	3.5714285714	0.9412182786	0.0587817214	0.0666901549	10853	1287	6	0
AT2G18328	1	100	0	4	0	100	5	6	1	7	3.5	3.5	1.7857142857	1.7857142857	3.5714285714	0.9412182786	0.0587817214	0.0666971272	10853	1288	6	0
AT2G18465	1	100	0	7	0	100	5	6	1	7	3.5	3.5	1.7857142857	1.7857142857	3.5714285714	0.9412182786	0.0587817214	0.066704101	10853	1289	6	0
AT2G20310	1	100	0	3	0	100	5	6	1	7	3.5	3.5	1.7857142857	1.7857142857	3.5714285714	0.9412182786	0.0587817214	0.0667110762	10853	1290	6	0
AT2G23900	1	0	100	1	0	100	5	6	1	7	3.5	3.5	1.7857142857	1.7857142857	3.5714285714	0.9412182786	0.0587817214	0.0667180529	10853	1291	6	0
AT2G23950	1	100	0	8	0	100	5	6	1	7	3.5	3.5	1.7857142857	1.7857142857	3.5714285714	0.9412182786	0.0587817214	0.0667250311	10853	1292	6	0
AT2G24545	1	100	0	1	0	100	5	6	1	7	3.5	3.5	1.7857142857	1.7857142857	3.5714285714	0.9412182786	0.0587817214	0.0667320107	10853	1293	6	0
AT2G26267	1				0	100	5	6	1	7	3.5	3.5	1.7857142857	1.7857142857	3.5714285714	0.9412182786	0.0587817214	0.0667389917	10853	1294	6	0
AT2G26470	1	100	0	3	0	100	5	6	1	7	3.5	3.5	1.7857142857	1.7857142857	3.5714285714	0.9412182786	0.0587817214	0.0667459742	10853	1295	6	0
AT2G26860	1	100	0	1	0	100	5	6	1	7	3.5	3.5	1.7857142857	1.7857142857	3.5714285714	0.9412182786	0.0587817214	0.0667529582	10853	1296	6	0
AT2G27150	2	100	0	1.5	0	100	5	6	1	7	3.5	3.5	1.7857142857	1.7857142857	3.5714285714	0.9412182786	0.0587817214	0.0667599437	10853	1297	6	0
AT2G27230	1	100	0	2	0	100	5	6	1	7	3.5	3.5	1.7857142857	1.7857142857	3.5714285714	0.9412182786	0.0587817214	0.0667669306	10853	1298	6	0
AT2G27900	1	100	0	3	0	100	5	6	1	7	3.5	3.5	1.7857142857	1.7857142857	3.5714285714	0.9412182786	0.0587817214	0.066773919	10853	1299	6	0
AT2G27950	1	100	0	8	0	100	5	6	1	7	3.5	3.5	1.7857142857	1.7857142857	3.5714285714	0.9412182786	0.0587817214	0.0667809088	10853	1300	6	0
AT2G29580	1	100	0	12	0	100	5	6	1	7	3.5	3.5	1.7857142857	1.7857142857	3.5714285714	0.9412182786	0.0587817214	0.0667879001	10853	1301	6	0
AT2G30040	1	100	0	3	0	100	5	6	1	7	3.5	3.5	1.7857142857	1.7857142857	3.5714285714	0.9412182786	0.0587817214	0.0667948929	10853	1302	6	0
AT2G31340	1	100	0	3	0	100	5	6	1	7	3.5	3.5	1.7857142857	1.7857142857	3.5714285714	0.9412182786	0.0587817214	0.0668018871	10853	1303	6	0
AT2G31751	1	100	0	15	0	100	5	6	1	7	3.5	3.5	1.7857142857	1.7857142857	3.5714285714	0.9412182786	0.0587817214	0.0668088828	10853	1304	6	0
AT2G35340	1	100	0	3	0	100	5	6	1	7	3.5	3.5	1.7857142857	1.7857142857	3.5714285714	0.9412182786	0.0587817214	0.06681588	10853	1305	6	0
AT2G35670	1	100	0	9	0	100	5	6	1	7	3.5	3.5	1.7857142857	1.7857142857	3.5714285714	0.9412182786	0.0587817214	0.0668228786	10853	1306	6	0
AT2G35930	1	100	0	1	0	100	5	6	1	7	3.5	3.5	1.7857142857	1.7857142857	3.5714285714	0.9412182786	0.0587817214	0.0668298787	10853	1307	6	0
AT2G36305	1	100	0	4	0	100	5	6	1	7	3.5	3.5	1.7857142857	1.7857142857	3.5714285714	0.9412182786	0.0587817214	0.0668368802	10853	1308	6	0
AT2G36485	1	100	0	10	0	100	5	6	1	7	3.5	3.5	1.7857142857	1.7857142857	3.5714285714	0.9412182786	0.0587817214	0.0668438833	10853	1309	6	0
AT2G39000	1	100	0	2	0	100	5	6	1	7	3.5	3.5	1.7857142857	1.7857142857	3.5714285714	0.9412182786	0.0587817214	0.0668508878	10853	1310	6	0
AT2G39420	1	46.15	53.84	13	0	100	5	6	1	7	3.5	3.5	1.7857142857	1.7857142857	3.5714285714	0.9412182786	0.0587817214	0.0668578937	10853	1311	6	0
AT2G40680	1				0	100	5	6	1	7	3.5	3.5	1.7857142857	1.7857142857	3.5714285714	0.9412182786	0.0587817214	0.0668649011	10853	1312	6	0
AT2G41120	1	100	0	2	0	100	5	6	1	7	3.5	3.5	1.7857142857	1.7857142857	3.5714285714	0.9412182786	0.0587817214	0.06687191	10853	1313	6	0
AT2G41900	1	100	0	5	0	100	5	6	1	7	3.5	3.5	1.7857142857	1.7857142857	3.5714285714	0.9412182786	0.0587817214	0.0668789204	10853	1314	6	0
AT2G42365	1	100	0	2	0	100	5	6	1	7	3.5	3.5	1.7857142857	1.7857142857	3.5714285714	0.9412182786	0.0587817214	0.0668859323	10853	1315	6	0
AT2G42395	4	94.76	5.235	12.75	0	100	5	6	1	7	3.5	3.5	1.7857142857	1.7857142857	3.5714285714	0.9412182786	0.0587817214	0.0668929456	10853	1316	6	0
AT2G43330	1	100	0	12	0	100	5	6	1	7	3.5	3.5	1.7857142857	1.7857142857	3.5714285714	0.9412182786	0.0587817214	0.0668999603	10853	1317	6	0
AT2G43990	1	100	0	4	0	100	5	6	1	7	3.5	3.5	1.7857142857	1.7857142857	3.5714285714	0.9412182786	0.0587817214	0.0669069766	10853	1318	6	0
AT2G44490	1	100	0	10	0	100	5	6	1	7	3.5	3.5	1.7857142857	1.7857142857	3.5714285714	0.9412182786	0.0587817214	0.0669139943	10853	1319	6	0
AT2G44740	2	100	0	5	0	100	5	6	1	7	3.5	3.5	1.7857142857	1.7857142857	3.5714285714	0.9412182786	0.0587817214	0.0669210135	10853	1320	6	0
AT3G01510	1	100	0	9	0	100	5	6	1	7	3.5	3.5	1.7857142857	1.7857142857	3.5714285714	0.9412182786	0.0587817214	0.0669280342	10853	1321	6	0
AT3G03110	1	100	0	3	0	100	5	6	1	7	3.5	3.5	1.7857142857	1.7857142857	3.5714285714	0.9412182786	0.0587817214	0.0669350563	10853	1322	6	0
AT3G04100	1	100	0	4	0	100	5	6	1	7	3.5	3.5	1.7857142857	1.7857142857	3.5714285714	0.9412182786	0.0587817214	0.0669420799	10853	1323	6	0
AT3G05010	1	100	0	3	0	100	5	6	1	7	3.5	3.5	1.7857142857	1.7857142857	3.5714285714	0.9412182786	0.0587817214	0.066949105	10853	1324	6	0
AT3G05675	1	100	0	6	0	100	5	6	1	7	3.5	3.5	1.7857142857	1.7857142857	3.5714285714	0.9412182786	0.0587817214	0.0669561316	10853	1325	6	0
AT3G05700	1	100	0	17	0	100	5	6	1	7	3.5	3.5	1.7857142857	1.7857142857	3.5714285714	0.9412182786	0.0587817214	0.0669631596	10853	1326	6	0
AT3G05830	1	100	0	8	0	100	5	6	1	7	3.5	3.5	1.7857142857	1.7857142857	3.5714285714	0.9412182786	0.0587817214	0.0669701892	10853	1327	6	0
AT3G07740	1	100	0	3	0	100	5	6	1	7	3.5	3.5	1.7857142857	1.7857142857	3.5714285714	0.9412182786	0.0587817214	0.0669772201	10853	1328	6	0
AT3G07760	1	83.33	16.66	6	0	100	5	6	1	7	3.5	3.5	1.7857142857	1.7857142857	3.5714285714	0.9412182786	0.0587817214	0.0669842526	10853	1329	6	0
AT3G08020	1	100	0	1	0	100	5	6	1	7	3.5	3.5	1.7857142857	1.7857142857	3.5714285714	0.9412182786	0.0587817214	0.0669912866	10853	1330	6	0
AT3G08860	1	100	0	17	0	100	5	6	1	7	3.5	3.5	1.7857142857	1.7857142857	3.5714285714	0.9412182786	0.0587817214	0.066998322	10853	1331	6	0
AT3G09310	1	83.33	16.66	6	0	100	5	6	1	7	3.5	3.5	1.7857142857	1.7857142857	3.5714285714	0.9412182786	0.0587817214	0.0670053589	10853	1332	6	0
AT3G09560	1	50	50	2	0	100	5	6	1	7	3.5	3.5	1.7857142857	1.7857142857	3.5714285714	0.9412182786	0.0587817214	0.0670123973	10853	1333	6	0
AT3G09990	1	100	0	13	0	100	5	6	1	7	3.5	3.5	1.7857142857	1.7857142857	3.5714285714	0.9412182786	0.0587817214	0.0670194371	10853	1334	6	0
AT3G10260	2	100	0	9.5	0	100	5	6	1	7	3.5	3.5	1.7857142857	1.7857142857	3.5714285714	0.9412182786	0.0587817214	0.0670264784	10853	1335	6	0
AT3G14550	1	100	0	1	0	100	5	6	1	7	3.5	3.5	1.7857142857	1.7857142857	3.5714285714	0.9412182786	0.0587817214	0.0670335213	10853	1336	6	0
AT3G14660	1				0	100	5	6	1	7	3.5	3.5	1.7857142857	1.7857142857	3.5714285714	0.9412182786	0.0587817214	0.0670405656	10853	1337	6	0
AT3G14730	1				0	100	5	6	1	7	3.5	3.5	1.7857142857	1.7857142857	3.5714285714	0.9412182786	0.0587817214	0.0670476113	10853	1338	6	0
AT3G15150	1	100	0	4	0	100	5	6	1	7	3.5	3.5	1.7857142857	1.7857142857	3.5714285714	0.9412182786	0.0587817214	0.0670546586	10853	1339	6	0
AT3G16857	1	100	0	4	0	100	5	6	1	7	3.5	3.5	1.7857142857	1.7857142857	3.5714285714	0.9412182786	0.0587817214	0.0670617073	10853	1340	6	0
AT3G17710	1	100	0	9	0	100	5	6	1	7	3.5	3.5	1.7857142857	1.7857142857	3.5714285714	0.9412182786	0.0587817214	0.0670687576	10853	1341	6	0
AT3G19020	1	100	0	6	0	100	5	6	1	7	3.5	3.5	1.7857142857	1.7857142857	3.5714285714	0.9412182786	0.0587817214	0.0670758093	10853	1342	6	0
AT3G19280	1	100	0	3	0	100	5	6	1	7	3.5	3.5	1.7857142857	1.7857142857	3.5714285714	0.9412182786	0.0587817214	0.0670828624	10853	1343	6	0
AT3G20080	1	100	0	8	0	100	5	6	1	7	3.5	3.5	1.7857142857	1.7857142857	3.5714285714	0.9412182786	0.0587817214	0.0670899171	10853	1344	6	0
AT3G20410	1	100	0	4	0	100	5	6	1	7	3.5	3.5	1.7857142857	1.7857142857	3.5714285714	0.9412182786	0.0587817214	0.0670969733	10853	1345	6	0
AT3G22104	1	100	0	3	0	100	5	6	1	7	3.5	3.5	1.7857142857	1.7857142857	3.5714285714	0.9412182786	0.0587817214	0.0671040309	10853	1346	6	0
AT3G23740	2	95	5	10	0	100	5	6	1	7	3.5	3.5	1.7857142857	1.7857142857	3.5714285714	0.9412182786	0.0587817214	0.06711109	10853	1347	6	0
AT3G24670	2	100	0	5.5	0	100	5	6	1	7	3.5	3.5	1.7857142857	1.7857142857	3.5714285714	0.9412182786	0.0587817214	0.0671181506	10853	1348	6	0
AT3G24770	2	100	0	8.5	0	100	5	6	1	7	3.5	3.5	1.7857142857	1.7857142857	3.5714285714	0.9412182786	0.0587817214	0.0671252127	10853	1349	6	0
AT3G25280	1				0	100	5	6	1	7	3.5	3.5	1.7857142857	1.7857142857	3.5714285714	0.9412182786	0.0587817214	0.0671322763	10853	1350	6	0
AT3G25795	1				0	100	5	6	1	7	3.5	3.5	1.7857142857	1.7857142857	3.5714285714	0.9412182786	0.0587817214	0.0671393414	10853	1351	6	0
AT3G26840	1	60	40	5	0	100	5	6	1	7	3.5	3.5	1.7857142857	1.7857142857	3.5714285714	0.9412182786	0.0587817214	0.0671464079	10853	1352	6	0
AT3G26850	2	94.44	5.555	8.5	0	100	5	6	1	7	3.5	3.5	1.7857142857	1.7857142857	3.5714285714	0.9412182786	0.0587817214	0.067153476	10853	1353	6	0
AT3G28920	1	100	0	4	0	100	5	6	1	7	3.5	3.5	1.7857142857	1.7857142857	3.5714285714	0.9412182786	0.0587817214	0.0671605455	10853	1354	6	0
AT3G29644	1	100	0	2	0	100	5	6	1	7	3.5	3.5	1.7857142857	1.7857142857	3.5714285714	0.9412182786	0.0587817214	0.0671676165	10853	1355	6	0
AT3G30415	2				0	100	5	6	1	7	3.5	3.5	1.7857142857	1.7857142857	3.5714285714	0.9412182786	0.0587817214	0.067174689	10853	1356	6	0
AT3G42640	1	50	50	4	0	100	5	6	1	7	3.5	3.5	1.7857142857	1.7857142857	3.5714285714	0.9412182786	0.0587817214	0.067181763	10853	1357	6	0
AT3G45390	1				0	100	5	6	1	7	3.5	3.5	1.7857142857	1.7857142857	3.5714285714	0.9412182786	0.0587817214	0.0671888385	10853	1358	6	0
AT3G46100	2	100	0	1	0	100	5	6	1	7	3.5	3.5	1.7857142857	1.7857142857	3.5714285714	0.9412182786	0.0587817214	0.0671959155	10853	1359	6	0
AT3G47890	1	92.3	7.69	13	0	100	5	6	1	7	3.5	3.5	1.7857142857	1.7857142857	3.5714285714	0.9412182786	0.0587817214	0.067202994	10853	1360	6	0
AT3G53510	1				0	100	5	6	1	7	3.5	3.5	1.7857142857	1.7857142857	3.5714285714	0.9412182786	0.0587817214	0.0672100739	10853	1361	6	0
AT3G54280	1	66.66	33.33	3	0	100	5	6	1	7	3.5	3.5	1.7857142857	1.7857142857	3.5714285714	0.9412182786	0.0587817214	0.0672171554	10853	1362	6	0
AT3G54350	1	100	0	4	0	100	5	6	1	7	3.5	3.5	1.7857142857	1.7857142857	3.5714285714	0.9412182786	0.0587817214	0.0672242383	10853	1363	6	0
AT3G54950	1	100	0	2	0	100	5	6	1	7	3.5	3.5	1.7857142857	1.7857142857	3.5714285714	0.9412182786	0.0587817214	0.0672313228	10853	1364	6	0
AT3G55690	1	100	0	4	0	100	5	6	1	7	3.5	3.5	1.7857142857	1.7857142857	3.5714285714	0.9412182786	0.0587817214	0.0672384087	10853	1365	6	0
AT3G55820	1	100	0	1	0	100	5	6	1	7	3.5	3.5	1.7857142857	1.7857142857	3.5714285714	0.9412182786	0.0587817214	0.0672454961	10853	1366	6	0
AT3G56730	1				0	100	5	6	1	7	3.5	3.5	1.7857142857	1.7857142857	3.5714285714	0.9412182786	0.0587817214	0.0672525851	10853	1367	6	0
AT3G56760	1	100	0	19	0	100	5	6	1	7	3.5	3.5	1.7857142857	1.7857142857	3.5714285714	0.9412182786	0.0587817214	0.0672596755	10853	1368	6	0
AT3G57060	1	75	25	4	0	100	5	6	1	7	3.5	3.5	1.7857142857	1.7857142857	3.5714285714	0.9412182786	0.0587817214	0.0672667674	10853	1369	6	0
AT3G57730	1	100	0	23	0	100	5	6	1	7	3.5	3.5	1.7857142857	1.7857142857	3.5714285714	0.9412182786	0.0587817214	0.0672738608	10853	1370	6	0
AT3G57810	1	100	0	2	0	100	5	6	1	7	3.5	3.5	1.7857142857	1.7857142857	3.5714285714	0.9412182786	0.0587817214	0.0672809557	10853	1371	6	0
AT3G58050	1	100	0	2	0	100	5	6	1	7	3.5	3.5	1.7857142857	1.7857142857	3.5714285714	0.9412182786	0.0587817214	0.0672880521	10853	1372	6	0
AT3G58150	1				0	100	5	6	1	7	3.5	3.5	1.7857142857	1.7857142857	3.5714285714	0.9412182786	0.0587817214	0.06729515	10853	1373	6	0
AT3G60550	1	100	0	11	0	100	5	6	1	7	3.5	3.5	1.7857142857	1.7857142857	3.5714285714	0.9412182786	0.0587817214	0.0673022494	10853	1374	6	0
AT3G61350	1	100	0	16	0	100	5	6	1	7	3.5	3.5	1.7857142857	1.7857142857	3.5714285714	0.9412182786	0.0587817214	0.0673093503	10853	1375	6	0
AT3G61550	1	100	0	14	0	100	5	6	1	7	3.5	3.5	1.7857142857	1.7857142857	3.5714285714	0.9412182786	0.0587817214	0.0673164527	10853	1376	6	0
AT3G61710	1	100	0	9	0	100	5	6	1	7	3.5	3.5	1.7857142857	1.7857142857	3.5714285714	0.9412182786	0.0587817214	0.0673235566	10853	1377	6	0
AT3G63060	1	84.61	15.38	13	0	100	5	6	1	7	3.5	3.5	1.7857142857	1.7857142857	3.5714285714	0.9412182786	0.0587817214	0.0673306619	10853	1378	6	0
AT4G00200	2	100	0	5.5	0	100	5	6	1	7	3.5	3.5	1.7857142857	1.7857142857	3.5714285714	0.9412182786	0.0587817214	0.0673377688	10853	1379	6	0
AT4G00234	1				0	100	5	6	1	7	3.5	3.5	1.7857142857	1.7857142857	3.5714285714	0.9412182786	0.0587817214	0.0673448772	10853	1380	6	0
AT4G00250	1	50	50	2	0	100	5	6	1	7	3.5	3.5	1.7857142857	1.7857142857	3.5714285714	0.9412182786	0.0587817214	0.0673519871	10853	1381	6	0
AT4G01960	1	100	0	21	0	100	5	6	1	7	3.5	3.5	1.7857142857	1.7857142857	3.5714285714	0.9412182786	0.0587817214	0.0673590985	10853	1382	6	0
AT4G02130	1	100	0	12	0	100	5	6	1	7	3.5	3.5	1.7857142857	1.7857142857	3.5714285714	0.9412182786	0.0587817214	0.0673662114	10853	1383	6	0
AT4G02760	1	100	0	3	0	100	5	6	1	7	3.5	3.5	1.7857142857	1.7857142857	3.5714285714	0.9412182786	0.0587817214	0.0673733258	10853	1384	6	0
AT4G03060	1				0	100	5	6	1	7	3.5	3.5	1.7857142857	1.7857142857	3.5714285714	0.9412182786	0.0587817214	0.0673804417	10853	1385	6	0
AT4G03070	1	100	0	5	0	100	5	6	1	7	3.5	3.5	1.7857142857	1.7857142857	3.5714285714	0.9412182786	0.0587817214	0.0673875591	10853	1386	6	0
AT4G03115	1	100	0	2	0	100	5	6	1	7	3.5	3.5	1.7857142857	1.7857142857	3.5714285714	0.9412182786	0.0587817214	0.067394678	10853	1387	6	0
AT4G08330	1	100	0	2	0	100	5	6	1	7	3.5	3.5	1.7857142857	1.7857142857	3.5714285714	0.9412182786	0.0587817214	0.0674017984	10853	1388	6	0
AT4G08700	1	100	0	8	0	100	5	6	1	7	3.5	3.5	1.7857142857	1.7857142857	3.5714285714	0.9412182786	0.0587817214	0.0674089203	10853	1389	6	0
AT4G09970	1	100	0	3	0	100	5	6	1	7	3.5	3.5	1.7857142857	1.7857142857	3.5714285714	0.9412182786	0.0587817214	0.0674160437	10853	1390	6	0
AT4G12710	1	100	0	4	0	100	5	6	1	7	3.5	3.5	1.7857142857	1.7857142857	3.5714285714	0.9412182786	0.0587817214	0.0674231687	10853	1391	6	0
AT4G13120	1	100	0	6	0	100	5	6	1	7	3.5	3.5	1.7857142857	1.7857142857	3.5714285714	0.9412182786	0.0587817214	0.0674302951	10853	1392	6	0
AT4G14020	1	100	0	30	0	100	5	6	1	7	3.5	3.5	1.7857142857	1.7857142857	3.5714285714	0.9412182786	0.0587817214	0.067437423	10853	1393	6	0
AT4G14290	1	100	0	21	0	100	5	6	1	7	3.5	3.5	1.7857142857	1.7857142857	3.5714285714	0.9412182786	0.0587817214	0.0674445525	10853	1394	6	0
AT4G15420	1	100	0	16	0	100	5	6	1	7	3.5	3.5	1.7857142857	1.7857142857	3.5714285714	0.9412182786	0.0587817214	0.0674516834	10853	1395	6	0
AT4G16860	1	0	100	1	0	100	5	6	1	7	3.5	3.5	1.7857142857	1.7857142857	3.5714285714	0.9412182786	0.0587817214	0.0674588159	10853	1396	6	0
AT4G18470	1	81.81	18.18	11	0	100	5	6	1	7	3.5	3.5	1.7857142857	1.7857142857	3.5714285714	0.9412182786	0.0587817214	0.0674659499	10853	1397	6	0
AT4G19170	1				0	100	5	6	1	7	3.5	3.5	1.7857142857	1.7857142857	3.5714285714	0.9412182786	0.0587817214	0.0674730853	10853	1398	6	0
AT4G20090	1	83.33	16.66	6	0	100	5	6	1	7	3.5	3.5	1.7857142857	1.7857142857	3.5714285714	0.9412182786	0.0587817214	0.0674802223	10853	1399	6	0
AT4G20380	1	100	0	3	0	100	5	6	1	7	3.5	3.5	1.7857142857	1.7857142857	3.5714285714	0.9412182786	0.0587817214	0.0674873608	10853	1400	6	0
AT4G21060	1				0	100	5	6	1	7	3.5	3.5	1.7857142857	1.7857142857	3.5714285714	0.9412182786	0.0587817214	0.0674945008	10853	1401	6	0
AT4G21080	1	50	50	4	0	100	5	6	1	7	3.5	3.5	1.7857142857	1.7857142857	3.5714285714	0.9412182786	0.0587817214	0.0675016424	10853	1402	6	0
AT4G21520	1	100	0	15	0	100	5	6	1	7	3.5	3.5	1.7857142857	1.7857142857	3.5714285714	0.9412182786	0.0587817214	0.0675087854	10853	1403	6	0
AT4G21890	1	100	0	7	0	100	5	6	1	7	3.5	3.5	1.7857142857	1.7857142857	3.5714285714	0.9412182786	0.0587817214	0.0675159299	10853	1404	6	0
AT4G22530	1	100	0	5	0	100	5	6	1	7	3.5	3.5	1.7857142857	1.7857142857	3.5714285714	0.9412182786	0.0587817214	0.067523076	10853	1405	6	0
AT4G26700	1	100	0	3	0	100	5	6	1	7	3.5	3.5	1.7857142857	1.7857142857	3.5714285714	0.9412182786	0.0587817214	0.0675302235	10853	1406	6	0
AT4G26840	1	100	0	15	0	100	5	6	1	7	3.5	3.5	1.7857142857	1.7857142857	3.5714285714	0.9412182786	0.0587817214	0.0675373726	10853	1407	6	0
AT4G27250	1	100	0	19	0	100	5	6	1	7	3.5	3.5	1.7857142857	1.7857142857	3.5714285714	0.9412182786	0.0587817214	0.0675445232	10853	1408	6	0
AT4G28100	1	100	0	13	0	100	5	6	1	7	3.5	3.5	1.7857142857	1.7857142857	3.5714285714	0.9412182786	0.0587817214	0.0675516753	10853	1409	6	0
AT4G29100	1	100	0	3	0	100	5	6	1	7	3.5	3.5	1.7857142857	1.7857142857	3.5714285714	0.9412182786	0.0587817214	0.067558829	10853	1410	6	0
AT4G29590	1	100	0	8	0	100	5	6	1	7	3.5	3.5	1.7857142857	1.7857142857	3.5714285714	0.9412182786	0.0587817214	0.0675659841	10853	1411	6	0
AT4G30410	1	100	0	6	0	100	5	6	1	7	3.5	3.5	1.7857142857	1.7857142857	3.5714285714	0.9412182786	0.0587817214	0.0675731408	10853	1412	6	0
AT4G30720	1	25	75	4	0	100	5	6	1	7	3.5	3.5	1.7857142857	1.7857142857	3.5714285714	0.9412182786	0.0587817214	0.0675802989	10853	1413	6	0
AT4G32160	1	100	0	10	0	100	5	6	1	7	3.5	3.5	1.7857142857	1.7857142857	3.5714285714	0.9412182786	0.0587817214	0.0675874586	10853	1414	6	0
AT4G33180	1	100	0	9	0	100	5	6	1	7	3.5	3.5	1.7857142857	1.7857142857	3.5714285714	0.9412182786	0.0587817214	0.0675946198	10853	1415	6	0
AT4G33440	1	91.66	8.33	12	0	100	5	6	1	7	3.5	3.5	1.7857142857	1.7857142857	3.5714285714	0.9412182786	0.0587817214	0.0676017825	10853	1416	6	0
AT4G34140	2	88.885	0	8	0	100	5	6	1	7	3.5	3.5	1.7857142857	1.7857142857	3.5714285714	0.9412182786	0.0587817214	0.0676089468	10853	1417	6	0
AT4G34370	1	100	0	4	0	100	5	6	1	7	3.5	3.5	1.7857142857	1.7857142857	3.5714285714	0.9412182786	0.0587817214	0.0676161125	10853	1418	6	0
AT4G34730	1	0	100	1	0	100	5	6	1	7	3.5	3.5	1.7857142857	1.7857142857	3.5714285714	0.9412182786	0.0587817214	0.0676232798	10853	1419	6	0
AT4G34890	1	100	0	8	0	100	5	6	1	7	3.5	3.5	1.7857142857	1.7857142857	3.5714285714	0.9412182786	0.0587817214	0.0676304486	10853	1420	6	0
AT4G35300	2	100	0	4	0	100	5	6	1	7	3.5	3.5	1.7857142857	1.7857142857	3.5714285714	0.9412182786	0.0587817214	0.0676376189	10853	1421	6	0
AT4G35560	1	100	0	1	0	100	5	6	1	7	3.5	3.5	1.7857142857	1.7857142857	3.5714285714	0.9412182786	0.0587817214	0.0676447908	10853	1422	6	0
AT4G36040	2	100	0	7	0	100	5	6	1	7	3.5	3.5	1.7857142857	1.7857142857	3.5714285714	0.9412182786	0.0587817214	0.0676519641	10853	1423	6	0
AT4G36350	1				0	100	5	6	1	7	3.5	3.5	1.7857142857	1.7857142857	3.5714285714	0.9412182786	0.0587817214	0.067659139	10853	1424	6	0
AT4G36970	1	100	0	4	0	100	5	6	1	7	3.5	3.5	1.7857142857	1.7857142857	3.5714285714	0.9412182786	0.0587817214	0.0676663154	10853	1425	6	0
AT4G38910	1				0	100	5	6	1	7	3.5	3.5	1.7857142857	1.7857142857	3.5714285714	0.9412182786	0.0587817214	0.0676734934	10853	1426	6	0
AT4G39600	1	100	0	5	0	100	5	6	1	7	3.5	3.5	1.7857142857	1.7857142857	3.5714285714	0.9412182786	0.0587817214	0.0676806728	10853	1427	6	0
AT4G40000	1	100	0	18	0	100	5	6	1	7	3.5	3.5	1.7857142857	1.7857142857	3.5714285714	0.9412182786	0.0587817214	0.0676878538	10853	1428	6	0
AT5G01770	2	100	0	7	0	100	5	6	1	7	3.5	3.5	1.7857142857	1.7857142857	3.5714285714	0.9412182786	0.0587817214	0.0676950363	10853	1429	6	0
AT5G02080	1				0	100	5	6	1	7	3.5	3.5	1.7857142857	1.7857142857	3.5714285714	0.9412182786	0.0587817214	0.0677022203	10853	1430	6	0
AT5G02860	2	100	0	4	0	100	5	6	1	7	3.5	3.5	1.7857142857	1.7857142857	3.5714285714	0.9412182786	0.0587817214	0.0677094058	10853	1431	6	0
AT5G03330	1	100	0	7	0	100	5	6	1	7	3.5	3.5	1.7857142857	1.7857142857	3.5714285714	0.9412182786	0.0587817214	0.0677165929	10853	1432	6	0
AT5G06265	1	100	0	1	0	100	5	6	1	7	3.5	3.5	1.7857142857	1.7857142857	3.5714285714	0.9412182786	0.0587817214	0.0677237815	10853	1433	6	0
AT5G07070	1	100	0	6	0	100	5	6	1	7	3.5	3.5	1.7857142857	1.7857142857	3.5714285714	0.9412182786	0.0587817214	0.0677309716	10853	1434	6	0
AT5G07660	1	100	0	4	0	100	5	6	1	7	3.5	3.5	1.7857142857	1.7857142857	3.5714285714	0.9412182786	0.0587817214	0.0677381633	10853	1435	6	0
AT5G09670	1	100	0	4	0	100	5	6	1	7	3.5	3.5	1.7857142857	1.7857142857	3.5714285714	0.9412182786	0.0587817214	0.0677453565	10853	1436	6	0
AT5G13530	1	100	0	3	0	100	5	6	1	7	3.5	3.5	1.7857142857	1.7857142857	3.5714285714	0.9412182786	0.0587817214	0.0677525512	10853	1437	6	0
AT5G14000	1	100	0	4	0	100	5	6	1	7	3.5	3.5	1.7857142857	1.7857142857	3.5714285714	0.9412182786	0.0587817214	0.0677597474	10853	1438	6	0
AT5G15540	2	100	0	4	0	100	5	6	1	7	3.5	3.5	1.7857142857	1.7857142857	3.5714285714	0.9412182786	0.0587817214	0.0677669452	10853	1439	6	0
AT5G15550	1	100	0	1	0	100	5	6	1	7	3.5	3.5	1.7857142857	1.7857142857	3.5714285714	0.9412182786	0.0587817214	0.0677741445	10853	1440	6	0
AT5G16140	1	100	0	3	0	100	5	6	1	7	3.5	3.5	1.7857142857	1.7857142857	3.5714285714	0.9412182786	0.0587817214	0.0677813453	10853	1441	6	0
AT5G16520	1	100	0	13	0	100	5	6	1	7	3.5	3.5	1.7857142857	1.7857142857	3.5714285714	0.9412182786	0.0587817214	0.0677885476	10853	1442	6	0
AT5G16560	1	100	0	8	0	100	5	6	1	7	3.5	3.5	1.7857142857	1.7857142857	3.5714285714	0.9412182786	0.0587817214	0.0677957515	10853	1443	6	0
AT5G16720	1	100	0	15	0	100	5	6	1	7	3.5	3.5	1.7857142857	1.7857142857	3.5714285714	0.9412182786	0.0587817214	0.0678029569	10853	1444	6	0
AT5G17200	1				0	100	5	6	1	7	3.5	3.5	1.7857142857	1.7857142857	3.5714285714	0.9412182786	0.0587817214	0.0678101639	10853	1445	6	0
AT5G17410	2	100	0	4	0	100	5	6	1	7	3.5	3.5	1.7857142857	1.7857142857	3.5714285714	0.9412182786	0.0587817214	0.0678173724	10853	1446	6	0
AT5G17760	2	100	0	11.5	0	100	5	6	1	7	3.5	3.5	1.7857142857	1.7857142857	3.5714285714	0.9412182786	0.0587817214	0.0678245824	10853	1447	6	0
AT5G17860	1	100	0	5	0	100	5	6	1	7	3.5	3.5	1.7857142857	1.7857142857	3.5714285714	0.9412182786	0.0587817214	0.0678317939	10853	1448	6	0
AT5G19420	2	80	20	3	0	100	5	6	1	7	3.5	3.5	1.7857142857	1.7857142857	3.5714285714	0.9412182786	0.0587817214	0.067839007	10853	1449	6	0
AT5G19920	1	100	0	5	0	100	5	6	1	7	3.5	3.5	1.7857142857	1.7857142857	3.5714285714	0.9412182786	0.0587817214	0.0678462216	10853	1450	6	0
AT5G20790	1	100	0	1	0	100	5	6	1	7	3.5	3.5	1.7857142857	1.7857142857	3.5714285714	0.9412182786	0.0587817214	0.0678534378	10853	1451	6	0
AT5G23430	1	100	0	1	0	100	5	6	1	7	3.5	3.5	1.7857142857	1.7857142857	3.5714285714	0.9412182786	0.0587817214	0.0678606554	10853	1452	6	0
AT5G23520	1	60	40	5	0	100	5	6	1	7	3.5	3.5	1.7857142857	1.7857142857	3.5714285714	0.9412182786	0.0587817214	0.0678678747	10853	1453	6	0
AT5G23680	1	92.85	7.14	14	0	100	5	6	1	7	3.5	3.5	1.7857142857	1.7857142857	3.5714285714	0.9412182786	0.0587817214	0.0678750954	10853	1454	6	0
AT5G25475	1	100	0	2	0	100	5	6	1	7	3.5	3.5	1.7857142857	1.7857142857	3.5714285714	0.9412182786	0.0587817214	0.0678823177	10853	1455	6	0
AT5G25790	1	100	0	5	0	100	5	6	1	7	3.5	3.5	1.7857142857	1.7857142857	3.5714285714	0.9412182786	0.0587817214	0.0678895415	10853	1456	6	0
AT5G26720	1	100	0	6	0	100	5	6	1	7	3.5	3.5	1.7857142857	1.7857142857	3.5714285714	0.9412182786	0.0587817214	0.0678967669	10853	1457	6	0
AT5G26790	2	100	0	2	0	100	5	6	1	7	3.5	3.5	1.7857142857	1.7857142857	3.5714285714	0.9412182786	0.0587817214	0.0679039938	10853	1458	6	0
AT5G27270	3	100	0	6	0	100	5	6	1	7	3.5	3.5	1.7857142857	1.7857142857	3.5714285714	0.9412182786	0.0587817214	0.0679112223	10853	1459	6	0
AT5G27300	1	100	0	1	0	100	5	6	1	7	3.5	3.5	1.7857142857	1.7857142857	3.5714285714	0.9412182786	0.0587817214	0.0679184522	10853	1460	6	0
AT5G27630	1				0	100	5	6	1	7	3.5	3.5	1.7857142857	1.7857142857	3.5714285714	0.9412182786	0.0587817214	0.0679256838	10853	1461	6	0
AT5G28330	1	0	100	2	0	100	5	6	1	7	3.5	3.5	1.7857142857	1.7857142857	3.5714285714	0.9412182786	0.0587817214	0.0679329168	10853	1462	6	0
AT5G28641	1				0	100	5	6	1	7	3.5	3.5	1.7857142857	1.7857142857	3.5714285714	0.9412182786	0.0587817214	0.0679401514	10853	1463	6	0
AT5G28900	1	100	0	29	0	100	5	6	1	7	3.5	3.5	1.7857142857	1.7857142857	3.5714285714	0.9412182786	0.0587817214	0.0679473876	10853	1464	6	0
AT5G33280	1	100	0	7	0	100	5	6	1	7	3.5	3.5	1.7857142857	1.7857142857	3.5714285714	0.9412182786	0.0587817214	0.0679546253	10853	1465	6	0
AT5G35750	1	100	0	7	0	100	5	6	1	7	3.5	3.5	1.7857142857	1.7857142857	3.5714285714	0.9412182786	0.0587817214	0.0679618645	10853	1466	6	0
AT5G35930	2	100	0	4	0	100	5	6	1	7	3.5	3.5	1.7857142857	1.7857142857	3.5714285714	0.9412182786	0.0587817214	0.0679691052	10853	1467	6	0
AT5G36670	1				0	100	5	6	1	7	3.5	3.5	1.7857142857	1.7857142857	3.5714285714	0.9412182786	0.0587817214	0.0679763476	10853	1468	6	0
AT5G37440	1	100	0	13	0	100	5	6	1	7	3.5	3.5	1.7857142857	1.7857142857	3.5714285714	0.9412182786	0.0587817214	0.0679835914	10853	1469	6	0
AT5G39660	1	100	0	4	0	100	5	6	1	7	3.5	3.5	1.7857142857	1.7857142857	3.5714285714	0.9412182786	0.0587817214	0.0679908368	10853	1470	6	0
AT5G39865	1				0	100	5	6	1	7	3.5	3.5	1.7857142857	1.7857142857	3.5714285714	0.9412182786	0.0587817214	0.0679980838	10853	1471	6	0
AT5G40880	1	100	0	11	0	100	5	6	1	7	3.5	3.5	1.7857142857	1.7857142857	3.5714285714	0.9412182786	0.0587817214	0.0680053323	10853	1472	6	0
AT5G41150	1	100	0	1	0	100	5	6	1	7	3.5	3.5	1.7857142857	1.7857142857	3.5714285714	0.9412182786	0.0587817214	0.0680125823	10853	1473	6	0
AT5G41880	1	80	20	10	0	100	5	6	1	7	3.5	3.5	1.7857142857	1.7857142857	3.5714285714	0.9412182786	0.0587817214	0.0680198339	10853	1474	6	0
AT5G42350	1	54.16	45.83	24	0	100	5	6	1	7	3.5	3.5	1.7857142857	1.7857142857	3.5714285714	0.9412182786	0.0587817214	0.068027087	10853	1475	6	0
AT5G42920	1	57.14	42.85	7	0	100	5	6	1	7	3.5	3.5	1.7857142857	1.7857142857	3.5714285714	0.9412182786	0.0587817214	0.0680343417	10853	1476	6	0
AT5G43270	1				0	100	5	6	1	7	3.5	3.5	1.7857142857	1.7857142857	3.5714285714	0.9412182786	0.0587817214	0.0680415979	10853	1477	6	0
AT5G44830	1	0	100	2	0	100	5	6	1	7	3.5	3.5	1.7857142857	1.7857142857	3.5714285714	0.9412182786	0.0587817214	0.0680488557	10853	1478	6	0
AT5G45300	1	0	100	1	0	100	5	6	1	7	3.5	3.5	1.7857142857	1.7857142857	3.5714285714	0.9412182786	0.0587817214	0.068056115	10853	1479	6	0
AT5G46730	2	64.58	35.415	11.5	0	100	5	6	1	7	3.5	3.5	1.7857142857	1.7857142857	3.5714285714	0.9412182786	0.0587817214	0.0680633759	10853	1480	6	0
AT5G47260	2				0	100	5	6	1	7	3.5	3.5	1.7857142857	1.7857142857	3.5714285714	0.9412182786	0.0587817214	0.0680706383	10853	1481	6	0
AT5G47960	1	100	0	2	0	100	5	6	1	7	3.5	3.5	1.7857142857	1.7857142857	3.5714285714	0.9412182786	0.0587817214	0.0680779022	10853	1482	6	0
AT5G48340	1	40	60	5	0	100	5	6	1	7	3.5	3.5	1.7857142857	1.7857142857	3.5714285714	0.9412182786	0.0587817214	0.0680851678	10853	1483	6	0
AT5G49580	1	0	100	5	0	100	5	6	1	7	3.5	3.5	1.7857142857	1.7857142857	3.5714285714	0.9412182786	0.0587817214	0.0680924348	10853	1484	6	0
AT5G51790	1	100	0	1	0	100	5	6	1	7	3.5	3.5	1.7857142857	1.7857142857	3.5714285714	0.9412182786	0.0587817214	0.0680997034	10853	1485	6	0
AT5G52250	1				0	100	5	6	1	7	3.5	3.5	1.7857142857	1.7857142857	3.5714285714	0.9412182786	0.0587817214	0.0681069736	10853	1486	6	0
AT5G52550	1	100	0	10	0	100	5	6	1	7	3.5	3.5	1.7857142857	1.7857142857	3.5714285714	0.9412182786	0.0587817214	0.0681142453	10853	1487	6	0
AT5G52660	1	100	0	9	0	100	5	6	1	7	3.5	3.5	1.7857142857	1.7857142857	3.5714285714	0.9412182786	0.0587817214	0.0681215186	10853	1488	6	0
AT5G53160	1	100	0	3	0	100	5	6	1	7	3.5	3.5	1.7857142857	1.7857142857	3.5714285714	0.9412182786	0.0587817214	0.0681287935	10853	1489	6	0
AT5G54650	1	100	0	4	0	100	5	6	1	7	3.5	3.5	1.7857142857	1.7857142857	3.5714285714	0.9412182786	0.0587817214	0.0681360698	10853	1490	6	0
AT5G54670	1	100	0	8	0	100	5	6	1	7	3.5	3.5	1.7857142857	1.7857142857	3.5714285714	0.9412182786	0.0587817214	0.0681433478	10853	1491	6	0
AT5G55740	1	100	0	1	0	100	5	6	1	7	3.5	3.5	1.7857142857	1.7857142857	3.5714285714	0.9412182786	0.0587817214	0.0681506273	10853	1492	6	0
AT5G56370	1	50	50	2	0	100	5	6	1	7	3.5	3.5	1.7857142857	1.7857142857	3.5714285714	0.9412182786	0.0587817214	0.0681579083	10853	1493	6	0
AT5G56990	1	75	25	4	0	100	5	6	1	7	3.5	3.5	1.7857142857	1.7857142857	3.5714285714	0.9412182786	0.0587817214	0.0681651909	10853	1494	6	0
AT5G59380	1	100	0	3	0	100	5	6	1	7	3.5	3.5	1.7857142857	1.7857142857	3.5714285714	0.9412182786	0.0587817214	0.0681724751	10853	1495	6	0
AT5G59570	1	100	0	1	0	100	5	6	1	7	3.5	3.5	1.7857142857	1.7857142857	3.5714285714	0.9412182786	0.0587817214	0.0681797608	10853	1496	6	0
AT5G59610	1	100	0	8	0	100	5	6	1	7	3.5	3.5	1.7857142857	1.7857142857	3.5714285714	0.9412182786	0.0587817214	0.0681870481	10853	1497	6	0
AT5G60270	1	0	100	1	0	100	5	6	1	7	3.5	3.5	1.7857142857	1.7857142857	3.5714285714	0.9412182786	0.0587817214	0.0681943369	10853	1498	6	0
AT5G61010	1	100	0	6	0	100	5	6	1	7	3.5	3.5	1.7857142857	1.7857142857	3.5714285714	0.9412182786	0.0587817214	0.0682016273	10853	1499	6	0
AT5G62170	1	100	0	1	0	100	5	6	1	7	3.5	3.5	1.7857142857	1.7857142857	3.5714285714	0.9412182786	0.0587817214	0.0682089193	10853	1500	6	0
AT5G63100	1	60	40	5	0	100	5	6	1	7	3.5	3.5	1.7857142857	1.7857142857	3.5714285714	0.9412182786	0.0587817214	0.0682162128	10853	1501	6	0
AT5G63195	1	100	0	3	0	100	5	6	1	7	3.5	3.5	1.7857142857	1.7857142857	3.5714285714	0.9412182786	0.0587817214	0.0682235078	10853	1502	6	0
AT5G63200	1	100	0	13	0	100	5	6	1	7	3.5	3.5	1.7857142857	1.7857142857	3.5714285714	0.9412182786	0.0587817214	0.0682308045	10853	1503	6	0
AT5G64220	2	100	0	15	0	100	5	6	1	7	3.5	3.5	1.7857142857	1.7857142857	3.5714285714	0.9412182786	0.0587817214	0.0682381027	10853	1504	6	0
AT5G64341	1	100	0	8	0	100	5	6	1	7	3.5	3.5	1.7857142857	1.7857142857	3.5714285714	0.9412182786	0.0587817214	0.0682454024	10853	1505	6	0
AT5G64342	1	66.66	33.33	3	0	100	5	6	1	7	3.5	3.5	1.7857142857	1.7857142857	3.5714285714	0.9412182786	0.0587817214	0.0682527037	10853	1506	6	0
AT5G64390	1				0	100	5	6	1	7	3.5	3.5	1.7857142857	1.7857142857	3.5714285714	0.9412182786	0.0587817214	0.0682600066	10853	1507	6	0
AT5G65060	1	88.88	11.11	9	0	100	5	6	1	7	3.5	3.5	1.7857142857	1.7857142857	3.5714285714	0.9412182786	0.0587817214	0.0682673111	10853	1508	6	0
AT5G65140	1	100	0	17	0	100	5	6	1	7	3.5	3.5	1.7857142857	1.7857142857	3.5714285714	0.9412182786	0.0587817214	0.0682746171	10853	1509	6	0
AT5G65160	1	100	0	27	0	100	5	6	1	7	3.5	3.5	1.7857142857	1.7857142857	3.5714285714	0.9412182786	0.0587817214	0.0682819246	10853	1510	6	0
AT1G48910	1	0	100	4	100	0	5	1	6	7	3.5	3.5	1.7857142857	1.7857142857	3.5714285714	0.9412182786	0.0587817214	0.0682892338	10853	1511	0.1666666667	0
AT3G11310	1	0	100	2	100	0	5	1	6	7	3.5	3.5	1.7857142857	1.7857142857	3.5714285714	0.9412182786	0.0587817214	0.0682965445	10853	1512	0.1666666667	0
AT4G10490	1	100	0	2	100	0	5	1	6	7	3.5	3.5	1.7857142857	1.7857142857	3.5714285714	0.9412182786	0.0587817214	0.0683038567	10853	1513	0.1666666667	0
AT5G64980	3	87.27	12.726666667	9	17.26	82.736666667	10	9.2736666667	2.726	11.999666667	5.9998333333	5.9998333333	1.7863804041	1.7863804041	3.5727608082	0.9412654154	0.0587345846	0.0682563922	10853	1514	3.4019320127	0
AT1G74850	3	90.96	9.0366666667	13.666666667	18.98	81.016666667	11	9.9118333333	3.0878	12.999633333	6.4998166667	6.4998166667	1.7911055543	1.7911055543	3.5822111086	0.9415986317	0.0584013683	0.0678764243	10853	1515	3.2099984887	0
AT2G01290	5	73.12	26.874	9.2	17.548	82.448	10.2	9.409696	2.789896	12.199592	6.099796	6.099796	1.7960335083	1.7960335083	3.5920670167	0.9419440108	0.0580559892	0.0674822375	10853	1516	3.3727766196	0
AT1G12600	2	100	0	1	12.5	87.5	8	8	2	10	5	5	1.8	1.8	3.6	0.9422204289	0.0577795711	0.0671681325	10853	1517	4	0
AT1G30410	1	100	0	8	12.5	87.5	8	8	2	10	5	5	1.8	1.8	3.6	0.9422204289	0.0577795711	0.0671753278	10853	1518	4	0
AT1G44990	2	100	0	1	12.5	87.5	8	8	2	10	5	5	1.8	1.8	3.6	0.9422204289	0.0577795711	0.0671825247	10853	1519	4	0
AT1G48840	1	100	0	4	12.5	87.5	8	8	2	10	5	5	1.8	1.8	3.6	0.9422204289	0.0577795711	0.0671897231	10853	1520	4	0
AT1G51660	1	100	0	15	12.5	87.5	8	8	2	10	5	5	1.8	1.8	3.6	0.9422204289	0.0577795711	0.067196923	10853	1521	4	0
AT1G55930	1	100	0	13	12.5	87.5	8	8	2	10	5	5	1.8	1.8	3.6	0.9422204289	0.0577795711	0.0672041245	10853	1522	4	0
AT1G59930	1	100	0	12	12.5	87.5	8	8	2	10	5	5	1.8	1.8	3.6	0.9422204289	0.0577795711	0.0672113275	10853	1523	4	0
AT1G63640	1	100	0	6	12.5	87.5	8	8	2	10	5	5	1.8	1.8	3.6	0.9422204289	0.0577795711	0.067218532	10853	1524	4	0
AT1G65030	1	93.75	6.25	16	12.5	87.5	8	8	2	10	5	5	1.8	1.8	3.6	0.9422204289	0.0577795711	0.0672257381	10853	1525	4	0
AT1G69280	1	100	0	9	12.5	87.5	8	8	2	10	5	5	1.8	1.8	3.6	0.9422204289	0.0577795711	0.0672329458	10853	1526	4	0
AT1G80160	1	83.33	16.66	6	12.5	87.5	8	8	2	10	5	5	1.8	1.8	3.6	0.9422204289	0.0577795711	0.067240155	10853	1527	4	0
AT1G80740	1				12.5	87.5	8	8	2	10	5	5	1.8	1.8	3.6	0.9422204289	0.0577795711	0.0672473657	10853	1528	4	0
AT2G02350	1	100	0	2	12.5	87.5	8	8	2	10	5	5	1.8	1.8	3.6	0.9422204289	0.0577795711	0.067254578	10853	1529	4	0
AT2G02880	1	100	0	7	12.5	87.5	8	8	2	10	5	5	1.8	1.8	3.6	0.9422204289	0.0577795711	0.0672617918	10853	1530	4	0
AT2G13550	1	100	0	1	12.5	87.5	8	8	2	10	5	5	1.8	1.8	3.6	0.9422204289	0.0577795711	0.0672690072	10853	1531	4	0
AT2G23370	1	100	0	1	12.5	87.5	8	8	2	10	5	5	1.8	1.8	3.6	0.9422204289	0.0577795711	0.0672762242	10853	1532	4	0
AT2G35530	1	100	0	38	12.5	87.5	8	8	2	10	5	5	1.8	1.8	3.6	0.9422204289	0.0577795711	0.0672834426	10853	1533	4	0
AT2G38720	1				12.5	87.5	8	8	2	10	5	5	1.8	1.8	3.6	0.9422204289	0.0577795711	0.0672906627	10853	1534	4	0
AT2G45810	1	100	0	14	12.5	87.5	8	8	2	10	5	5	1.8	1.8	3.6	0.9422204289	0.0577795711	0.0672978842	10853	1535	4	0
AT2G46910	1	92.85	7.14	14	12.5	87.5	8	8	2	10	5	5	1.8	1.8	3.6	0.9422204289	0.0577795711	0.0673051074	10853	1536	4	0
AT3G06380	1	100	0	2	12.5	87.5	8	8	2	10	5	5	1.8	1.8	3.6	0.9422204289	0.0577795711	0.0673123321	10853	1537	4	0
AT3G26050	1	66.66	33.33	3	12.5	87.5	8	8	2	10	5	5	1.8	1.8	3.6	0.9422204289	0.0577795711	0.0673195583	10853	1538	4	0
AT3G32195	1	0	0	1	12.5	87.5	8	8	2	10	5	5	1.8	1.8	3.6	0.9422204289	0.0577795711	0.0673267861	10853	1539	4	0
AT3G52870	2	100	0	77	12.5	87.5	8	8	2	10	5	5	1.8	1.8	3.6	0.9422204289	0.0577795711	0.0673340154	10853	1540	4	0
AT4G01730	1	100	0	4	12.5	87.5	8	8	2	10	5	5	1.8	1.8	3.6	0.9422204289	0.0577795711	0.0673412463	10853	1541	4	0
AT4G03320	1	90.9	9.09	22	12.5	87.5	8	8	2	10	5	5	1.8	1.8	3.6	0.9422204289	0.0577795711	0.0673484787	10853	1542	4	0
AT4G14170	2	100	0	4	12.5	87.5	8	8	2	10	5	5	1.8	1.8	3.6	0.9422204289	0.0577795711	0.0673557127	10853	1543	4	0
AT4G18380	1				12.5	87.5	8	8	2	10	5	5	1.8	1.8	3.6	0.9422204289	0.0577795711	0.0673629483	10853	1544	4	0
AT4G25910	2	93.75	6.25	10	12.5	87.5	8	8	2	10	5	5	1.8	1.8	3.6	0.9422204289	0.0577795711	0.0673701854	10853	1545	4	0
AT4G38200	1	100	0	16	12.5	87.5	8	8	2	10	5	5	1.8	1.8	3.6	0.9422204289	0.0577795711	0.067377424	10853	1546	4	0
AT4G39670	1	100	0	2	12.5	87.5	8	8	2	10	5	5	1.8	1.8	3.6	0.9422204289	0.0577795711	0.0673846642	10853	1547	4	0
AT5G37020	1	100	0	5	12.5	87.5	8	8	2	10	5	5	1.8	1.8	3.6	0.9422204289	0.0577795711	0.067391906	10853	1548	4	0
AT5G43790	1	33.33	66.66	9	12.5	87.5	8	8	2	10	5	5	1.8	1.8	3.6	0.9422204289	0.0577795711	0.0673991493	10853	1549	4	0
AT5G51230	1	100	0	19	12.5	87.5	8	8	2	10	5	5	1.8	1.8	3.6	0.9422204289	0.0577795711	0.0674063942	10853	1550	4	0
AT5G51680	1	100	0	7	12.5	87.5	8	8	2	10	5	5	1.8	1.8	3.6	0.9422204289	0.0577795711	0.0674136407	10853	1551	4	0
AT5G64780	1	48.57	51.42	35	12.5	87.5	8	8	2	10	5	5	1.8	1.8	3.6	0.9422204289	0.0577795711	0.0674208887	10853	1552	4	0
AT1G66320	1				87.5	12.5	8	2	8	10	5	5	1.8	1.8	3.6	0.9422204289	0.0577795711	0.0674281382	10853	1553	0.25	0
AT1G28420	3	100	0	3	6.6666666667	89.166666667	6.6666666667	6.9444444444	1.4444444444	8.3888888889	4.1944444444	4.1944444444	1.8029801325	1.8029801325	3.6059602649	0.9424271895	0.0575728105	0.067194076	10853	1554	4.8076923077	0
AT3G04560	2	100	0	8	0	91.665	5.5	6.041575	1	7.041575	3.5207875	3.5207875	1.804814866	1.804814866	3.6096297321	0.9425540918	0.0574459082	0.0670531772	10853	1555	6.041575	0
AT5G20930	4	94.4425	5.555	9.75	10.95	89.045	7.5	7.678375	1.82125	9.499625	4.7498125	4.7498125	1.8056456579	1.8056456579	3.6112913158	0.9426114571	0.0573885429	0.0669934232	10853	1556	4.2159917639	0
AT2G22490	3	95.833333333	4.1666666667	6.3333333333	6.6666666667	93.333333333	6.3333333333	6.9111111111	1.4222222222	8.3333333333	4.1666666667	4.1666666667	1.8076740741	1.8076740741	3.6153481481	0.9427512618	0.0572487382	0.0668374092	10853	1557	4.859375	0
AT4G30825	3	83.333333333	16.666666667	2.6666666667	6.6666666667	93.333333333	6.3333333333	6.9111111111	1.4222222222	8.3333333333	4.1666666667	4.1666666667	1.8076740741	1.8076740741	3.6153481481	0.9427512618	0.0572487382	0.0668445999	10853	1558	4.859375	0
AT5G61060	4	98.075	1.9225	11.75	8.33	91.665	6.75	7.1873875	1.562275	8.7496625	4.37483125	4.37483125	1.8081777804	1.8081777804	3.6163555609	0.9427859227	0.0572140773	0.0668113171	10853	1559	4.600590485	0
AT3G43540	26	97.497307692	2.5011538462	7	7.3142307692	92.684230769	6.5	7.024475	1.475425	8.4999	4.24995	4.24995	1.8113128332	1.8113128332	3.6226256665	0.9430011509	0.0569988491	0.0665671484	10853	1560	4.7609841232	0
AT5G51910	2	0	100	1	16.02	83.97	9.5	8.97715	2.5219	11.49905	5.749525	5.749525	1.8118997901	1.8118997901	3.6237995802	0.9430413511	0.0569586489	0.0665273586	10853	1561	3.5596772275	0
AT3G42830	2	40	60	3.5	22.775	77.22	14	11.8108	4.1885	15.9993	7.99965	7.99965	1.8156874766	1.8156874766	3.6313749533	0.9433000443	0.0566999557	0.0662323344	10853	1562	2.8198161633	0
AT3G03260	15	75.709333333	24.288	7.7333333333	27.098	72.892	19.133333333	14.946669333	6.1847506667	21.13142	10.56571	10.56571	1.816518216	1.816518216	3.6330364321	0.9433566156	0.0566433844	0.0661733747	10853	1563	2.4166971538	0
AT4G37550	7	100	0	8.5714285714	2.8571428571	97.142857143	5.5714285714	6.412244898	1.1591836735	7.5714285714	3.7857142857	3.7857142857	1.8222883547	1.8222883547	3.6445767094	0.9437478987	0.0562521013	0.0657233346	10853	1564	5.5316901408	0
AT2G34780	8	100	0	4.1428571429	9.5225	90.475	7.125	7.44634375	1.678478125	9.124821875	4.5624109375	4.5624109375	1.8229547011	1.8229547011	3.6459094023	0.9437928998	0.0562071002	0.0656778272	10853	1565	4.4363662767	0
AT1G32220	28	95.892142857	4.1032142857	36.857142857	27.130714286	72.5375	19.464285714	15.11890625	6.2807997449	21.399705995	10.699852997	10.699852997	1.8250747607	1.8250747607	3.6501495214	0.9439358219	0.0560641781	0.0655178771	10853	1566	2.407162601	0
AT1G75180	5	100	0	5	4	96	5.8	6.568	1.232	7.8	3.9	3.9	1.825185641	1.825185641	3.6503712821	0.9439432862	0.0560567138	0.0655162088	10853	1567	5.3311688312	0
AT1G73570	2	100	0	3.5	7.14	92.855	6.5	7.035575	1.4641	8.499675	4.2498375	4.2498375	1.8260306233	1.8260306233	3.6520612465	0.9440001345	0.0559998655	0.0654568164	10853	1568	4.8053923912	0
AT3G02750	2	100	0	3.5	7.14	92.855	6.5	7.035575	1.4641	8.499675	4.2498375	4.2498375	1.8260306233	1.8260306233	3.6520612465	0.9440001345	0.0559998655	0.0654638669	10853	1569	4.8053923912	0
AT1G32750	3	100	0	6.3333333333	12.22	87.776666667	8	8.0221333333	1.9776	9.9997333333	4.9998666667	4.9998666667	1.8268678774	1.8268678774	3.6537357547	0.9440564025	0.0559435975	0.0654051345	10853	1570	4.0564994606	0
AT2G30910	5	100	0	4	7.5	92.5	6.6	7.105	1.495	8.6	4.3	4.3	1.8297732558	1.8297732558	3.6595465116	0.9442511951	0.0557488049	0.0651844193	10853	1571	4.7525083612	0
AT5G23200	30	98.451	1.548	20.466666667	18.012	81.984	10.633333333	9.717632	2.915276	12.632908	6.316454	6.316454	1.8314091716	1.8314091716	3.6628183432	0.9443605592	0.0556394408	0.0650635547	10853	1572	3.3333488836	0
AT4G27595	16	99.602857143	0.3964285714	8.7857142857	4.583125	95.41625	5.9375	6.6653398438	1.2721230469	7.9374628906	3.9687314453	3.9687314453	1.8322471436	1.8322471436	3.6644942873	0.944416491	0.055583509	0.0650051533	10853	1573	5.2395402002	0
AT2G28830	8	82.0475	17.95125	4.375	13.12125	86.87625	8.375	8.2758859375	2.0989046875	10.374790625	5.1873953125	5.1873953125	1.838836982	1.838836982	3.6776739639	0.9448542684	0.0551457316	0.0645001213	10853	1574	3.9429546214	0
AT2G16365	6	97.618333333	2.38	5.5	8.8883333333	91.11	7	7.3777	1.6221833333	8.9998833333	4.4999416667	4.4999416667	1.8403556398	1.8403556398	3.6807112796	0.9449546368	0.0550453632	0.0643896666	10853	1575	4.5480062878	0
AT1G73350	3	88.886666667	11.11	4.6666666667	4.76	95.236666667	6	6.7142	1.2856	7.9998	3.9999	3.9999	1.8419021701	1.8419021701	3.6838043401	0.9450566484	0.0549433516	0.0642772658	10853	1576	5.2226197884	0
AT4G01330	3	100	0	25	4.76	95.236666667	6	6.7142	1.2856	7.9998	3.9999	3.9999	1.8419021701	1.8419021701	3.6838043401	0.9450566484	0.0549433516	0.0642841953	10853	1577	5.2226197884	0
AT4G39550	4	89.39	10.6025	6	9.72	90.2725	7.25	7.54475625	1.7047	9.24945625	4.624728125	4.624728125	1.8436898387	1.8436898387	3.6873796774	0.9451743161	0.0548256839	0.0641534391	10853	1578	4.4258557224	0
AT1G01770	13	94.144615385	5.8546153846	5.4615384615	9.3853846154	90.612307692	7.1538461538	7.4822650888	1.6714159763	9.1536810651	4.5768405325	4.5768405325	1.8443928277	1.8443928277	3.6887856554	0.945220515	0.054779485	0.0641062919	10853	1579	4.4766025901	0
AT2G17570	8	98.21375	1.785	8.625	6.3675	93.63	6.375	6.9689125	1.405928125	8.374840625	4.1874203125	4.1874203125	1.8476050197	1.8476050197	3.6952100395	0.9454310886	0.0545689114	0.0638667524	10853	1580	4.9568056689	0
AT4G14385	5	97.978	2.016	28.4	17.072	82.918	10.2	9.457636	2.741344	12.19898	6.09949	6.09949	1.8488667999	1.8488667999	3.6977335998	0.9455135692	0.0544864308	0.063777096	10853	1581	3.4499997082	0
AT4G01895	7	99.107142857	0	14.714285714	8.2457142857	91.75	6.8571428571	7.2914285714	1.5654204082	8.8568489796	4.4284244898	4.4284244898	1.850950014	1.850950014	3.701900028	0.9456494565	0.0543505435	0.0636249001	10853	1582	4.6578085564	0
AT3G04310	2	80	20	5	0	85.71	6	6.1426	1	7.1426	3.5713	3.5713	1.8513100804	1.8513100804	3.7026201607	0.9456729071	0.0543270929	0.0636043085	10853	1583	6.1426	0
AT5G16120	3	96.666666667	3.3333333333	8.3333333333	16.663333333	83.326666667	10	9.3326666667	2.6663333333	11.999	5.9995	5.9995	1.8518209897	1.8518209897	3.7036419794	0.9457061634	0.0542938366	0.0635722309	10853	1584	3.5001875234	0
AT5G27550	2	87.5	12.5	5	16.665	83.33	10	9.333	2.6665	11.9995	5.99975	5.99975	1.8518364203	1.8518364203	3.7036728405	0.9457071675	0.0542928325	0.0635779144	10853	1585	3.5000937559	0
AT5G51200	4	98.9125	1.085	10.5	15.6225	84.3725	9.5	9.0153875	2.4841375	11.499525	5.7497625	5.7497625	1.8547386332	1.8547386332	3.7094772665	0.9458956672	0.0541043328	0.0633640147	10853	1586	3.6291821608	0
AT3G60040	3	90.473333333	9.5233333333	8.6666666667	13.703333333	86.293333333	8.6666666667	8.4787555556	2.1876222222	10.666377778	5.3331888889	5.3331888889	1.8552858075	1.8552858075	3.7105716151	0.9459311286	0.0540688714	0.0633293181	10853	1587	3.8757859878	0
AT5G43990	6	58.053333333	41.943333333	4.8333333333	0	100	5.1666666667	6.1666666667	1	7.1666666667	3.5833333333	3.5833333333	1.8624031008	1.8624031008	3.7248062016	0.9463901513	0.0536098487	0.0627984553	10853	1588	6.1666666667	0
AT1G20930	6	90.375	9.6183333333	14	21.031666667	78.96	12.833333333	11.1332	3.6990638889	14.832263889	7.4161319444	7.4161319444	1.8630459966	1.8630459966	3.7260919933	0.9464314104	0.0535685896	0.062756898	10853	1589	3.0097344448	0
AT2G41250	5	88	12	6.6	10.632	89.36	7.6	7.79136	1.808032	9.599392	4.799696	4.799696	1.8647125753	1.8647125753	3.7294251506	0.94653821	0.05346179	0.0626385412	10853	1590	4.3093042601	0
AT4G23660	3	100	0	4	12.75	87.243333333	8.3333333333	8.2702777778	2.0625	10.332777778	5.1663888889	5.1663888889	1.8647698502	1.8647698502	3.7295397005	0.9465418764	0.0534581236	0.062641008	10853	1591	4.0098316498	0
AT4G14310	3	100	0	10	18.876666667	81.113333333	11.333333333	10.192844444	3.1393555556	13.3322	6.6661	6.6661	1.8658475535	1.8658475535	3.731695107	0.9466108139	0.0533891861	0.0625669838	10853	1592	3.2467951667	0
AT3G06433	5	0	100	2	5.356	94.642	6.2	6.867804	1.332072	8.199876	4.099938	4.099938	1.8685848893	1.8685848893	3.7371697786	0.9467854903	0.0532145097	0.0623690144	10853	1593	5.1557303209	0
AT3G47490	5	83.332	16.666	6.4	6.222	93.776	6.4	7.001664	1.398208	8.399872	4.199936	4.199936	1.8689998576	1.8689998576	3.7379997152	0.9468119177	0.0531880823	0.0623447735	10853	1594	5.0075982972	0
AT1G72410	3	100	0	5	9.72	90.276666667	7.3333333333	7.6202888889	1.7128	9.3330888889	4.6665444444	4.6665444444	1.8696074466	1.8696074466	3.7392148931	0.946850587	0.053149413	0.0623061762	10853	1595	4.4490243396	0
AT1G14080	7	51.071428571	48.928571429	4.7142857143	24.478571429	75.512857143	16.142857143	13.189932653	4.9515408163	18.141473469	9.0707367347	9.0707367347	1.87060605	1.87060605	3.7412121	0.9469140774	0.0530859226	0.0622384702	10853	1596	2.663803681	0
AT5G53150	2	83.345	16.645	33.5	15.47	84.52	9.5	9.0294	2.46965	11.49905	5.749525	5.749525	1.871038045	1.871038045	3.74207609	0.9469415184	0.0530584816	0.0622130187	10853	1597	3.6561456077	0
AT5G09570	4	100	0	1	12.4175	87.575	8.25	8.2249375	2.02444375	10.24938125	5.124690625	5.124690625	1.8755338398	1.8755338398	3.7510676797	0.9472262085	0.0527737915	0.0618858951	10853	1598	4.0628135506	0
AT1G76950	5	100	0	3.75	0	100	5.2	6.2	1	7.2	3.6	3.6	1.8777777778	1.8777777778	3.7555555556	0.9473676974	0.0526323026	0.0617266457	10853	1599	6.2	0
AT3G47460	4	97.22	2.7775	6.75	11.665	88.3325	8	8.0666	1.9332	9.9998	4.9999	4.9999	1.8809673973	1.8809673973	3.7619347947	0.9475681246	0.0524318754	0.0614982323	10853	1600	4.1726670805	0
AT1G09700	1	100	0	23	18.18	81.81	11	9.9991	2.9998	12.9989	6.49945	6.49945	1.8843979294	1.8843979294	3.7687958589	0.9477827889	0.0522172111	0.0612530688	10853	1601	3.3332555504	0
AT1G58235	1	100	0	15	18.18	81.81	11	9.9991	2.9998	12.9989	6.49945	6.49945	1.8843979294	1.8843979294	3.7687958589	0.9477827889	0.0522172111	0.06125969	10853	1602	3.3332555504	0
AT2G25560	1	80	20	15	18.18	81.81	11	9.9991	2.9998	12.9989	6.49945	6.49945	1.8843979294	1.8843979294	3.7687958589	0.9477827889	0.0522172111	0.0612663127	10853	1603	3.3332555504	0
AT3G24490	2	96.93	3.06	49.5	18.18	81.81	11	9.9991	2.9998	12.9989	6.49945	6.49945	1.8843979294	1.8843979294	3.7687958589	0.9477827889	0.0522172111	0.0612729368	10853	1604	3.3332555504	0
AT3G57200	1				18.18	81.81	11	9.9991	2.9998	12.9989	6.49945	6.49945	1.8843979294	1.8843979294	3.7687958589	0.9477827889	0.0522172111	0.0612795623	10853	1605	3.3332555504	0
AT4G16141	1	94.87	5.12	39	18.18	81.81	11	9.9991	2.9998	12.9989	6.49945	6.49945	1.8843979294	1.8843979294	3.7687958589	0.9477827889	0.0522172111	0.0612861893	10853	1606	3.3332555504	0
AT5G20600	1	55.55	44.44	9	18.18	81.81	11	9.9991	2.9998	12.9989	6.49945	6.49945	1.8843979294	1.8843979294	3.7687958589	0.9477827889	0.0522172111	0.0612928177	10853	1607	3.3332555504	0
AT2G35820	2	79.79	20.2	10	27.51	72.48	20.5	15.8584	6.63955	22.49795	11.248975	11.248975	1.888776429	1.888776429	3.777552858	0.9480554217	0.0519445783	0.0609793952	10853	1608	2.3884751226	0
AT2G41720	4	90.625	9.375	8	10.05	89.945	7.5	7.745875	1.75375	9.499625	4.7498125	4.7498125	1.8898410209	1.8898410209	3.7796820417	0.948121482	0.051878518	0.0609084332	10853	1609	4.4167498218	0
AT3G18640	3	98.31	1.6866666667	29.666666667	8.3333333333	91.666666667	7	7.4166666667	1.5833333333	9	4.5	4.5	1.8904320988	1.8904320988	3.7808641975	0.9481581213	0.0518418787	0.0608720015	10853	1610	4.6842105263	0
AT1G56440	2	100	0	4.5	8.33	91.665	7	7.41655	1.5831	8.99965	4.499825	4.499825	1.8905812394	1.8905812394	3.7811624788	0.9481673618	0.0518326382	0.0608677367	10853	1611	4.6848272377	0
AT3G54030	2	92.855	7.14	10	8.33	91.665	7	7.41655	1.5831	8.99965	4.499825	4.499825	1.8905812394	1.8905812394	3.7811624788	0.9481673618	0.0518326382	0.0608743234	10853	1612	4.6848272377	0
AT5G14640	2	92.22	7.775	19	8.33	91.665	7	7.41655	1.5831	8.99965	4.499825	4.499825	1.8905812394	1.8905812394	3.7811624788	0.9481673618	0.0518326382	0.0608809115	10853	1613	4.6848272377	0
AT5G66900	4	87.5	12.5	1.5	8.33	91.665	7	7.41655	1.5831	8.99965	4.499825	4.499825	1.8905812394	1.8905812394	3.7811624788	0.9481673618	0.0518326382	0.0608875011	10853	1614	4.6848272377	0
AT3G55070	4	97.22	2.7775	6	4.165	95.8325	6	6.74995	1.2499	7.99985	3.999925	3.999925	1.8906948257	1.8906948257	3.7813896514	0.9481743982	0.0518256018	0.0608858255	10853	1615	5.4003920314	0
AT5G45190	4	54.375	45.625	5.75	4.165	95.8325	6	6.74995	1.2499	7.99985	3.999925	3.999925	1.8906948257	1.8906948257	3.7813896514	0.9481743982	0.0518256018	0.060892417	10853	1616	5.4003920314	0
AT1G49290	2	0	100	1	90	10	7.5	1.75	7.75	9.5	4.75	4.75	1.8947368421	1.8947368421	3.7894736842	0.9484241364	0.0515758636	0.0606055487	10853	1617	0.2258064516	0
AT2G39950	4	100	0	3.75	9.165	90.8325	7.25	7.58535625	1.6644625	9.24981875	4.624909375	4.624909375	1.8950091751	1.8950091751	3.7900183502	0.9484409168	0.0515590832	0.0605923909	10853	1618	4.5572407008	0
AT5G39710	7	100	0	8.2857142857	6.0314285714	93.967142857	6.4285714286	7.040744898	1.3877346939	8.4284795918	4.2142397959	4.2142397959	1.8957466776	1.8957466776	3.7914933553	0.9484863307	0.0515136693	0.0605455765	10853	1619	5.0735525522	0
AT5G28913	4	99.285	0	67	0	100	5.25	6.25	1	7.25	3.625	3.625	1.900862069	1.900862069	3.8017241379	0.9488001637	0.0511998363	0.0601832366	10853	1620	6.25	0
AT1G66520	2	100	0	15	6.25	93.75	6.5	7.09375	1.40625	8.5	4.25	4.25	1.9028033088	1.9028033088	3.8056066176	0.9489187304	0.0510812696	0.0600503703	10853	1621	5.0444444444	0
AT4G25280	2	92.855	7.14	11	6.25	93.75	6.5	7.09375	1.40625	8.5	4.25	4.25	1.9028033088	1.9028033088	3.8056066176	0.9489187304	0.0510812696	0.0600568756	10853	1622	5.0444444444	0
AT5G67460	2	100	0	18	6.25	93.75	6.5	7.09375	1.40625	8.5	4.25	4.25	1.9028033088	1.9028033088	3.8056066176	0.9489187304	0.0510812696	0.0600633823	10853	1623	5.0444444444	0
AT4G26180	6	88.886666667	11.11	5	5.4166666667	94.583333333	6.3333333333	6.9902777778	1.3430555556	8.3333333333	4.1666666667	4.1666666667	1.9134671296	1.9134671296	3.8269342593	0.9495648967	0.0504351033	0.0593100201	10853	1624	5.2047569804	0
AT2G39100	7	97.958571429	2.04	8.8571428571	8.5714285714	91.428571429	7.1428571429	7.5306122449	1.612244898	9.1428571429	4.5714285714	4.5714285714	1.9155430029	1.9155430029	3.8310860058	0.9496896749	0.0503103251	0.0591696963	10853	1625	4.6708860759	0
AT5G60690	5	92.726	7.272	7.6	2.856	97.142	5.8	6.634236	1.165648	7.799884	3.899942	3.899942	1.9170448377	1.9170448377	3.8340896754	0.949779745	0.050220255	0.0590701667	10853	1626	5.6914574554	0
AT4G11780	7	100	0	3	0	100	5.2857142857	6.2857142857	1	7.2857142857	3.6428571429	3.6428571429	1.9173669468	1.9173669468	3.8347338936	0.9497990407	0.0502009593	0.0590538707	10853	1627	6.2857142857	0
AT5G42480	4	52.97	47.02	9	5	95	6.25	6.9375	1.3125	8.25	4.125	4.125	1.9176136364	1.9176136364	3.8352272727	0.9498138132	0.0501861868	0.0590428927	10853	1628	5.2857142857	0
AT5G53430	4	100	0	2.75	5	95	6.25	6.9375	1.3125	8.25	4.125	4.125	1.9176136364	1.9176136364	3.8352272727	0.9498138132	0.0501861868	0.0590492937	10853	1629	5.2857142857	0
AT5G03415	11	93.12	6.8766666667	3.4444444444	5.0854545455	94.912727273	6.2727272727	6.9536165289	1.3189966942	8.2726132231	4.1363066116	4.1363066116	1.9189184738	1.9189184738	3.8378369477	0.9498918743	0.0501081257	0.0589638391	10853	1630	5.271898375	0
AT4G05020	17	92.805294118	7.1923529412	8	7.5647058824	92.432941176	6.8823529412	7.3615612457	1.5206297578	8.8821910035	4.4410955017	4.4410955017	1.9204991557	1.9204991557	3.8409983114	0.9499862659	0.0500137341	0.0588591473	10853	1631	4.8411266503	0
AT3G53900	4	87.2825	12.7125	15.25	25.46	74.5325	17.75	14.22951875	5.51915	19.74866875	9.874334375	9.874334375	1.920902232	1.920902232	3.841804464	0.9500103058	0.0499896942	0.0588372358	10853	1632	2.5782083745	0
AT4G07400	6	100	0	4.8333333333	2.0833333333	97.916666667	5.6666666667	6.5486111111	1.1180555556	7.6666666667	3.8333333333	3.8333333333	1.9233217593	1.9233217593	3.8466435185	0.9501543526	0.0498456474	0.0586740576	10853	1633	5.8571428571	0
AT2G05335	5	87.996	11.994	49.4	63.94	36.054	51.4	19.531756	33.86516	53.396916	26.698458	26.698458	1.9237671912	1.9237671912	3.8475343825	0.9501808236	0.0498191764	0.0586492592	10853	1634	0.5767507373	0
AT5G43210	14	36.801428571	63.195	6.9285714286	9.2207142857	90.778571429	7.3571428571	7.6787091837	1.6783811224	9.3570903061	4.6785451531	4.6785451531	1.9238852926	1.9238852926	3.8477705851	0.9501878397	0.0498121603	0.0586473613	10853	1635	4.5750688452	0
AT4G15180	3	60.603333333	39.393333333	8	6.6666666667	93.333333333	6.6666666667	7.2222222222	1.4444444444	8.6666666667	4.3333333333	4.3333333333	1.9259259259	1.9259259259	3.8518518519	0.9503089021	0.0496910979	0.0585111734	10853	1636	5	0
AT1G35340	8	95.2	4.79875	8.375	1.785	98.21375	5.625	6.5245234375	1.10040625	7.6249296875	3.8124648438	3.8124648438	1.9292667913	1.9292667913	3.8585335825	0.9505064316	0.0494935684	0.0582849065	10853	1637	5.9291951836	0
AT1G04590	22	97.341818182	2.6527272727	30.681818182	23.499545455	76.332727273	15.590909091	12.900966116	4.6637927686	17.564758884	8.7823794421	8.7823794421	1.9314533492	1.9314533492	3.8629066984	0.9506352632	0.0493647368	0.0581394996	10853	1638	2.7661962604	0
AT1G76580	2	92.855	7.14	7	12.5	87.5	8.5	8.4375	2.0625	10.5	5.25	5.25	1.9352678571	1.9352678571	3.8705357143	0.9508591661	0.0491408339	0.0578820784	10853	1639	4.0909090909	0
AT2G48100	2	100	0	5	11.11	88.885	8	8.1108	1.8888	9.9996	4.9998	4.9998	1.9357416297	1.9357416297	3.8714832593	0.9508869005	0.0491130995	0.0578556897	10853	1640	4.2941550191	0
AT4G19040	15	84.582142857	15.415714286	3.7857142857	10.094	89.903333333	7.6666666667	7.8925888889	1.7738733333	9.6664622222	4.8332311111	4.8332311111	1.9365244072	1.9365244072	3.8730488145	0.9509326877	0.0490673123	0.0578080266	10853	1641	4.4493531418	0
AT2G36630	5	95	5	3.2	12.202	87.792	8.4	8.374528	2.024968	10.399496	5.199748	5.199748	1.9384070244	1.9384070244	3.8768140488	0.9510426236	0.0489573764	0.0576847689	10853	1642	4.135634736	0
AT1G09160	6	100	0	6.3333333333	0	100	5.3333333333	6.3333333333	1	7.3333333333	3.6666666667	3.6666666667	1.9393939394	1.9393939394	3.8787878788	0.9511001508	0.0488998492	0.0576232425	10853	1643	6.3333333333	0
AT1G56310	3	100	0	7	0	100	5.3333333333	6.3333333333	1	7.3333333333	3.6666666667	3.6666666667	1.9393939394	1.9393939394	3.8787878788	0.9511001508	0.0488998492	0.0576294998	10853	1644	6.3333333333	0
AT1G67570	3	100	0	1.6666666667	0	100	5.3333333333	6.3333333333	1	7.3333333333	3.6666666667	3.6666666667	1.9393939394	1.9393939394	3.8787878788	0.9511001508	0.0488998492	0.0576357584	10853	1645	6.3333333333	0
AT2G05812	3	100	0	3	0	100	5.3333333333	6.3333333333	1	7.3333333333	3.6666666667	3.6666666667	1.9393939394	1.9393939394	3.8787878788	0.9511001508	0.0488998492	0.0576420184	10853	1646	6.3333333333	0
AT2G18880	3	100	0	3.6666666667	0	100	5.3333333333	6.3333333333	1	7.3333333333	3.6666666667	3.6666666667	1.9393939394	1.9393939394	3.8787878788	0.9511001508	0.0488998492	0.0576482798	10853	1647	6.3333333333	0
AT2G26760	3	80.553333333	19.443333333	4.3333333333	0	100	5.3333333333	6.3333333333	1	7.3333333333	3.6666666667	3.6666666667	1.9393939394	1.9393939394	3.8787878788	0.9511001508	0.0488998492	0.0576545425	10853	1648	6.3333333333	0
AT3G20015	3	100	0	3	0	100	5.3333333333	6.3333333333	1	7.3333333333	3.6666666667	3.6666666667	1.9393939394	1.9393939394	3.8787878788	0.9511001508	0.0488998492	0.0576608066	10853	1649	6.3333333333	0
AT4G18975	3	100	0	5.6666666667	0	100	5.3333333333	6.3333333333	1	7.3333333333	3.6666666667	3.6666666667	1.9393939394	1.9393939394	3.8787878788	0.9511001508	0.0488998492	0.057667072	10853	1650	6.3333333333	0
AT5G12400	3	100	0	6	0	100	5.3333333333	6.3333333333	1	7.3333333333	3.6666666667	3.6666666667	1.9393939394	1.9393939394	3.8787878788	0.9511001508	0.0488998492	0.0576733388	10853	1651	6.3333333333	0
AT5G26749	3	92.96	7.0366666667	8.6666666667	0	100	5.3333333333	6.3333333333	1	7.3333333333	3.6666666667	3.6666666667	1.9393939394	1.9393939394	3.8787878788	0.9511001508	0.0488998492	0.057679607	10853	1652	6.3333333333	0
AT4G29060	6	76.413333333	23.581666667	13.5	24.001666667	75.991666667	16.166666667	13.285319444	4.8802694444	18.165588889	9.0827944444	9.0827944444	1.9444694564	1.9444694564	3.8889389127	0.9513948771	0.0486051229	0.0573381955	10853	1653	2.7222512191	0
AT1G08520	16	93.608125	6.389375	14.0625	21.805625	78.19	14	11.9466	4.0527875	15.9993875	7.99969375	7.99969375	1.9473331646	1.9473331646	3.8946663293	0.9515603396	0.0484396604	0.0571492156	10853	1654	2.9477489259	0
AT3G23100	10	94.21	5.787	12	12.87	87.126	8.7	8.579962	2.11969	10.699652	5.349826	5.349826	1.950302417	1.950302417	3.9006048341	0.9517312726	0.0482687274	0.0569537398	10853	1655	4.0477437739	0
AT1G50950	2	100	0	5	17.615	82.375	11	10.06125	2.93765	12.9989	6.49945	6.49945	1.9519219688	1.9519219688	3.9038439376	0.9518242381	0.0481757619	0.0568502277	10853	1656	3.4249314929	0
AT5G27410	5	95.6575	4.34	12.75	13.474	84.852	9.2	8.806384	2.239608	11.045992	5.522996	5.522996	1.9519544752	1.9519544752	3.9039089503	0.9518261021	0.0481738979	0.0568542099	10853	1657	3.9321095477	0
AT5G22370	4	90.97	5.9025	8.5	6.665	93.3325	6.75	7.29994375	1.4498875	8.74983125	4.374915625	4.374915625	1.9556467519	1.9556467519	3.9112935039	0.9520373317	0.0479626683	0.0566110755	10853	1658	5.0348345992	0
AT3G04670	6	97.881666667	2.115	10	8.1866666667	91.808333333	7.1666666667	7.5795972222	1.5867111111	9.1663083333	4.5831541667	4.5831541667	1.9590593418	1.9590593418	3.9181186836	0.9522316919	0.0477683081	0.0563878016	10853	1659	4.7769232655	0
AT5G21920	5	92.998	6.998	10.8	15.714	84.284	10	9.4284	2.5714	11.9998	5.9999	5.9999	1.9591346939	1.9591346939	3.9182693878	0.9522359741	0.0477640259	0.05638888	10853	1660	3.6666407405	0
AT1G05380	6	100	0	6	6.25	93.75	6.6666666667	7.25	1.4166666667	8.6666666667	4.3333333333	4.3333333333	1.9631410256	1.9631410256	3.9262820513	0.9524630688	0.0475369312	0.0561268836	10853	1661	5.1176470588	0
AT5G42223	1	48.23	51.76	85	42.35	57.64	170	98.988	72.995	171.983	85.9915	85.9915	1.9642524232	1.9642524232	3.9285048464	0.9525258652	0.0474741348	0.0560588385	10853	1662	1.3560928831	0
AT1G20880	4	100	0	8.5	15.655	84.335	10	9.4335	2.5655	11.999	5.9995	5.9995	1.965556463	1.965556463	3.9311129261	0.9525994347	0.0474005653	0.055978056	10853	1663	3.6770610018	0
AT1G09510	1	83.33	16.66	12	34.14	65.85	41	27.9985	14.9974	42.9959	21.49795	21.49795	1.9656362724	1.9656362724	3.9312725448	0.9526039334	0.0473960666	0.0559788346	10853	1664	1.866890261	0
AT3G10010	5	93.89	6.102	14.8	13.444	86.554	9	8.78986	2.20996	10.99982	5.49991	5.49991	1.9679905676	1.9679905676	3.9359811351	0.9527364372	0.0472635628	0.0558284117	10853	1665	3.977384206	0
AT3G21465	7	97.072857143	2.9242857143	11.714285714	6.9385714286	93.06	6.8571428571	7.3812571429	1.4757877551	8.857044898	4.428522449	4.428522449	1.968747426	1.968747426	3.937494852	0.9527789515	0.0472210485	0.0557842647	10853	1666	5.0015709355	0
AT5G22300	4	65.6225	34.3725	6.25	14.5825	85.415	9.5	9.114425	2.3853375	11.4997625	5.74988125	5.74988125	1.9687632063	1.9687632063	3.9375264126	0.9527798375	0.0472201625	0.0557892907	10853	1667	3.8210211343	0
AT3G49640	3	83.333333333	16.666666667	5	4.76	95.236666667	6.3333333333	7.0316555556	1.3014666667	8.3331222222	4.1665611111	4.1665611111	1.9701537927	1.9701537927	3.9403075854	0.9528578429	0.0471421571	0.0557031934	10853	1668	5.402870266	0
AT1G33060	5	74.642	25.356	5	0	100	5.4	6.4	1	7.4	3.7	3.7	1.9702702703	1.9702702703	3.9405405405	0.9528643705	0.0471356295	0.0557015447	10853	1669	6.4	0
AT1G56720	5	100	0	10.2	0	100	5.4	6.4	1	7.4	3.7	3.7	1.9702702703	1.9702702703	3.9405405405	0.9528643705	0.0471356295	0.0557076104	10853	1670	6.4	0
AT3G18310	2	100	0	4	0	90	6	6.4	1	7.4	3.7	3.7	1.9702702703	1.9702702703	3.9405405405	0.9528643705	0.0471356295	0.0557136775	10853	1671	6.4	0
AT4G33950	5	100	0	5	0	100	5.4	6.4	1	7.4	3.7	3.7	1.9702702703	1.9702702703	3.9405405405	0.9528643705	0.0471356295	0.0557197458	10853	1672	6.4	0
AT4G28610	8	97.52125	2.4775	39.75	20.89875	79.09875	13.375	11.579457813	3.7952078125	15.374665625	7.6873328125	7.6873328125	1.970597265	1.970597265	3.94119453	0.952882691	0.047117309	0.0557041563	10853	1673	3.0510734549	0
AT4G09090	4	49.0375	50.96	14.75	31.2775	68.715	30	21.6145	10.38325	31.99775	15.998875	15.998875	1.9710913511	1.9710913511	3.9421827023	0.9529103588	0.0470896412	0.0556775112	10853	1674	2.0816699974	0
AT1G80780	2	100	0	5.5	12.14	87.855	8.5	8.467675	2.0319	10.499575	5.2497875	5.2497875	1.9724226862	1.9724226862	3.9448453724	0.9529848256	0.0470151744	0.0555955206	10853	1675	4.1673679807	0
AT3G26020	12	88.571	11.428	3.5	4.7216666667	95.2775	6.3333333333	7.0342416667	1.2990388889	8.3332805556	4.1666402778	4.1666402778	1.9735655534	1.9735655534	3.9471311068	0.9530486516	0.0469513484	0.0555260961	10853	1676	5.414958495	0
AT2G26320	2	83.33	16.665	7	18.25	81.74	11.5	10.4001	3.09875	13.49885	6.749425	6.749425	1.974601978	1.974601978	3.9492039561	0.953106454	0.046893546	0.055463781	10853	1677	3.356224284	0
AT1G31930	45	99.423902439	0.5758536585	5.0975609756	4.8937777778	95.105333333	6.3777777778	7.0656068148	1.3121142716	8.3777210864	4.1888605432	4.1888605432	1.9756372946	1.9756372946	3.9512745893	0.9531641198	0.0468358802	0.0554016139	10853	1678	5.3849020377	0
AT1G29930	2	91.435	8.555	78	41.74	57.89	153	89.5717	64.8622	154.4339	77.21695	77.21695	1.97676608	1.97676608	3.95353216	0.9532269065	0.0467730935	0.0553333752	10853	1679	1.3809537759	0
AT3G62200	4	100	0	6.75	3.125	96.875	6	6.8125	1.1875	8	4	4	1.9775390625	1.9775390625	3.955078125	0.953269851	0.046730149	0.0552885977	10853	1680	5.7368421053	0
AT5G49530	7	58.595714286	41.395714286	15	16.372857143	83.624285714	10.428571429	9.7208183673	2.707455102	12.428273469	6.2141367347	6.2141367347	1.978845429	1.978845429	3.9576908581	0.9533423343	0.0466576657	0.055208858	10853	1681	3.590389499	0
AT4G36150	8	100	0	5.4285714286	4.285	95.71375	6.25	6.982109375	1.2678125	8.249921875	4.1249609375	4.1249609375	1.9789998784	1.9789998784	3.9579997569	0.9533508961	0.0466491039	0.0552047459	10853	1682	5.5072097609	0
AT1G29800	6	100	0	3	6.6666666667	93.333333333	6.8333333333	7.3777777778	1.4555555556	8.8333333333	4.4166666667	4.4166666667	1.9852480783	1.9852480783	3.9704961565	0.9536958732	0.0463041268	0.0548024742	10853	1683	5.0687022901	0
AT4G38970	4	91.665	8.33	11.75	29.175	69.7325	25.75	18.95611875	8.5125625	27.46868125	13.734340625	13.734340625	1.9853131309	1.9853131309	3.9706262618	0.9536994507	0.0463005493	0.0548042166	10853	1684	2.2268404784	0
AT5G45428	17	54.565294118	45.43	6.7647058824	8.95	91.046470588	7.4705882353	7.8017069204	1.6686176471	9.4703245675	4.7351622837	4.7351622837	1.9859289809	1.9859289809	3.9718579619	0.9537333045	0.0462666955	0.0547701185	10853	1685	4.6755510072	0
AT2G31370	8	100	0	6.125	5.2075	94.79125	6.5	7.16143125	1.3384875	8.49991875	4.249959375	4.249959375	1.9945292957	1.9945292957	3.9890585914	0.9542033551	0.0457966449	0.0542195906	10853	1686	5.3503908329	0
AT5G44973	6	59.191666667	40.678333333	194.83333333	55.493333333	44.496666667	332.33333333	148.87725556	185.42284444	334.3001	167.15005	167.15005	1.9975765296	1.9975765296	3.9951530593	0.9543686922	0.0456313078	0.0540297386	10853	1687	0.8029067616	0
AT2G32770	1	89.28	10.71	28	32.35	67.64	34	23.9976	11.999	35.9966	17.9983	17.9983	1.9997222232	1.9997222232	3.9994444464	0.9544847361	0.0455152639	0.0538982171	10853	1688	1.9999666639	0
AT3G04980	4	100	0	16.5	7.14	92.855	7	7.49985	1.4998	8.99965	4.499825	4.499825	2.0001111156	2.0001111156	4.0002222311	0.9545057349	0.0454942651	0.0538792295	10853	1689	5.0005667422	0
AT3G06540	2	97.725	2.27	14.5	7.14	92.855	7	7.49985	1.4998	8.99965	4.499825	4.499825	2.0001111156	2.0001111156	4.0002222311	0.9545057349	0.0454942651	0.0538851096	10853	1690	5.0005667422	0
AT5G12110	2	100	0	17	7.14	92.855	7	7.49985	1.4998	8.99965	4.499825	4.499825	2.0001111156	2.0001111156	4.0002222311	0.9545057349	0.0454942651	0.0538909909	10853	1691	5.0005667422	0
AT1G29530	1	100	0	4	21.42	78.57	14	11.9998	3.9988	15.9986	7.9993	7.9993	2.0006750903	2.0006750903	4.0013501806	0.9545361695	0.0454638305	0.0538608179	10853	1692	3.0008502551	0
AT1G31760	1	95.23	4.76	21	21.42	78.57	14	11.9998	3.9988	15.9986	7.9993	7.9993	2.0006750903	2.0006750903	4.0013501806	0.9545361695	0.0454638305	0.0538666979	10853	1693	3.0008502551	0
AT2G01755	1				21.42	78.57	14	11.9998	3.9988	15.9986	7.9993	7.9993	2.0006750903	2.0006750903	4.0013501806	0.9545361695	0.0454638305	0.0538725791	10853	1694	3.0008502551	0
AT2G24830	1	82.6	17.39	23	21.42	78.57	14	11.9998	3.9988	15.9986	7.9993	7.9993	2.0006750903	2.0006750903	4.0013501806	0.9545361695	0.0454638305	0.0538784617	10853	1695	3.0008502551	0
AT2G13360	4	81.725	18.27	11	15.8125	84.1825	10.25	9.62870625	2.62078125	12.2494875	6.12474375	6.12474375	2.0046150015	2.0046150015	4.0092300029	0.9547481873	0.0452518127	0.0536330592	10853	1696	3.6739831873	0
AT3G11240	11	100	0	13.636363636	16.198181818	83.796363636	10.454545455	9.7605289256	2.693446281	12.453975207	6.2269876033	6.2269876033	2.0051291366	2.0051291366	4.0102582732	0.9547757774	0.0452242226	0.0536062131	10853	1697	3.6238067915	0
AT1G68660	2	96.875	3.125	28	11.805	88.19	8.5	8.49615	2.003425	10.499575	5.2497875	5.2497875	2.0074849661	2.0074849661	4.0149699322	0.9549019725	0.0450980275	0.0534624678	10853	1698	4.2408126084	0
AT5G33350	2	0	100	1	11.805	88.19	8.5	8.49615	2.003425	10.499575	5.2497875	5.2497875	2.0074849661	2.0074849661	4.0149699322	0.9549019725	0.0450980275	0.0534683081	10853	1699	4.2408126084	0
AT5G65850	3	88.886666667	11.106666667	11	10.37	89.626666667	8	8.1701333333	1.8296	9.9997333333	4.9998666667	4.9998666667	2.0101717521	2.0101717521	4.0203435043	0.9550454434	0.0449545566	0.0533040318	10853	1700	4.4655298062	0
AT1G03687	6	95	2.5	5.2	9.3116666667	90.683333333	7.6666666667	7.9523888889	1.7138944444	9.6662833333	4.8331416667	4.8331416667	2.013121879	2.013121879	4.0262437579	0.9552024229	0.0447975771	0.0531237002	10853	1701	4.6399525447	0
AT5G38290	2	93.75	6.25	9	17.09	82.9	11	10.119	2.8799	12.9989	6.49945	6.49945	2.0157309007	2.0157309007	4.0314618014	0.955340771	0.044659229	0.0529654259	10853	1702	3.5136636689	0
AT1G02020	2	100	0	3	0	100	5.5	6.5	1	7.5	3.75	3.75	2.0166666667	2.0166666667	4.0333333333	0.955390282	0.044609718	0.0529124885	10853	1703	6.5	0
AT1G09390	2	98.275	1.72	19	0	100	5.5	6.5	1	7.5	3.75	3.75	2.0166666667	2.0166666667	4.0333333333	0.955390282	0.044609718	0.0529182719	10853	1704	6.5	0
AT1G12300	2	100	0	9	0	100	5.5	6.5	1	7.5	3.75	3.75	2.0166666667	2.0166666667	4.0333333333	0.955390282	0.044609718	0.0529240566	10853	1705	6.5	0
AT1G31500	2	58.33	41.665	5	0	100	5.5	6.5	1	7.5	3.75	3.75	2.0166666667	2.0166666667	4.0333333333	0.955390282	0.044609718	0.0529298425	10853	1706	6.5	0
AT1G34210	2	95.83	4.165	7	0	100	5.5	6.5	1	7.5	3.75	3.75	2.0166666667	2.0166666667	4.0333333333	0.955390282	0.044609718	0.0529356298	10853	1707	6.5	0
AT1G35112	2	100	0	1	0	100	5.5	6.5	1	7.5	3.75	3.75	2.0166666667	2.0166666667	4.0333333333	0.955390282	0.044609718	0.0529414182	10853	1708	6.5	0
AT1G48430	2	100	0	12.5	0	100	5.5	6.5	1	7.5	3.75	3.75	2.0166666667	2.0166666667	4.0333333333	0.955390282	0.044609718	0.052947208	10853	1709	6.5	0
AT1G48880	2	100	0	4	0	100	5.5	6.5	1	7.5	3.75	3.75	2.0166666667	2.0166666667	4.0333333333	0.955390282	0.044609718	0.052952999	10853	1710	6.5	0
AT1G53460	2	100	0	10	0	100	5.5	6.5	1	7.5	3.75	3.75	2.0166666667	2.0166666667	4.0333333333	0.955390282	0.044609718	0.0529587913	10853	1711	6.5	0
AT1G55365	2				0	100	5.5	6.5	1	7.5	3.75	3.75	2.0166666667	2.0166666667	4.0333333333	0.955390282	0.044609718	0.0529645848	10853	1712	6.5	0
AT1G66430	2	83.33	16.66	6	0	100	5.5	6.5	1	7.5	3.75	3.75	2.0166666667	2.0166666667	4.0333333333	0.955390282	0.044609718	0.0529703796	10853	1713	6.5	0
AT1G68920	2	100	0	4.5	0	100	5.5	6.5	1	7.5	3.75	3.75	2.0166666667	2.0166666667	4.0333333333	0.955390282	0.044609718	0.0529761757	10853	1714	6.5	0
AT1G73650	2	100	0	9	0	100	5.5	6.5	1	7.5	3.75	3.75	2.0166666667	2.0166666667	4.0333333333	0.955390282	0.044609718	0.052981973	10853	1715	6.5	0
AT1G77120	6	98.888333333	1.11	11.166666667	0	100	5.5	6.5	1	7.5	3.75	3.75	2.0166666667	2.0166666667	4.0333333333	0.955390282	0.044609718	0.0529877717	10853	1716	6.5	0
AT1G79670	2	100	0	9	0	100	5.5	6.5	1	7.5	3.75	3.75	2.0166666667	2.0166666667	4.0333333333	0.955390282	0.044609718	0.0529935716	10853	1717	6.5	0
AT1G80960	4	87.5	12.5	3.25	0	100	5.5	6.5	1	7.5	3.75	3.75	2.0166666667	2.0166666667	4.0333333333	0.955390282	0.044609718	0.0529993727	10853	1718	6.5	0
AT2G11880	2	100	0	2.5	0	100	5.5	6.5	1	7.5	3.75	3.75	2.0166666667	2.0166666667	4.0333333333	0.955390282	0.044609718	0.0530051751	10853	1719	6.5	0
AT2G17780	2	100	0	5.5	0	100	5.5	6.5	1	7.5	3.75	3.75	2.0166666667	2.0166666667	4.0333333333	0.955390282	0.044609718	0.0530109788	10853	1720	6.5	0
AT2G22870	2	83.97	16.02	9.5	0	100	5.5	6.5	1	7.5	3.75	3.75	2.0166666667	2.0166666667	4.0333333333	0.955390282	0.044609718	0.0530167838	10853	1721	6.5	0
AT2G36720	2	100	0	2.5	0	100	5.5	6.5	1	7.5	3.75	3.75	2.0166666667	2.0166666667	4.0333333333	0.955390282	0.044609718	0.05302259	10853	1722	6.5	0
AT2G38570	2	100	0	7	0	100	5.5	6.5	1	7.5	3.75	3.75	2.0166666667	2.0166666667	4.0333333333	0.955390282	0.044609718	0.0530283976	10853	1723	6.5	0
AT2G41060	2	100	0	5	0	100	5.5	6.5	1	7.5	3.75	3.75	2.0166666667	2.0166666667	4.0333333333	0.955390282	0.044609718	0.0530342063	10853	1724	6.5	0
AT2G44230	2	100	0	3	0	100	5.5	6.5	1	7.5	3.75	3.75	2.0166666667	2.0166666667	4.0333333333	0.955390282	0.044609718	0.0530400164	10853	1725	6.5	0
AT3G07730	2	100	0	3.5	0	100	5.5	6.5	1	7.5	3.75	3.75	2.0166666667	2.0166666667	4.0333333333	0.955390282	0.044609718	0.0530458277	10853	1726	6.5	0
AT3G14075	2	100	0	3.5	0	100	5.5	6.5	1	7.5	3.75	3.75	2.0166666667	2.0166666667	4.0333333333	0.955390282	0.044609718	0.0530516403	10853	1727	6.5	0
AT3G19580	2	100	0	1	0	100	5.5	6.5	1	7.5	3.75	3.75	2.0166666667	2.0166666667	4.0333333333	0.955390282	0.044609718	0.0530574542	10853	1728	6.5	0
AT3G20120	2	100	0	2	0	100	5.5	6.5	1	7.5	3.75	3.75	2.0166666667	2.0166666667	4.0333333333	0.955390282	0.044609718	0.0530632694	10853	1729	6.5	0
AT3G20600	2	100	0	2.5	0	100	5.5	6.5	1	7.5	3.75	3.75	2.0166666667	2.0166666667	4.0333333333	0.955390282	0.044609718	0.0530690858	10853	1730	6.5	0
AT3G24120	2	100	0	8	0	100	5.5	6.5	1	7.5	3.75	3.75	2.0166666667	2.0166666667	4.0333333333	0.955390282	0.044609718	0.0530749035	10853	1731	6.5	0
AT3G63240	2	100	0	6	0	100	5.5	6.5	1	7.5	3.75	3.75	2.0166666667	2.0166666667	4.0333333333	0.955390282	0.044609718	0.0530807225	10853	1732	6.5	0
AT4G01410	4	100	0	12.25	0	100	5.5	6.5	1	7.5	3.75	3.75	2.0166666667	2.0166666667	4.0333333333	0.955390282	0.044609718	0.0530865427	10853	1733	6.5	0
AT4G01840	2	100	0	5	0	100	5.5	6.5	1	7.5	3.75	3.75	2.0166666667	2.0166666667	4.0333333333	0.955390282	0.044609718	0.0530923643	10853	1734	6.5	0
AT4G17890	2	94.59	5.405	33	0	100	5.5	6.5	1	7.5	3.75	3.75	2.0166666667	2.0166666667	4.0333333333	0.955390282	0.044609718	0.0530981871	10853	1735	6.5	0
AT4G24030	2	90	10	5	0	100	5.5	6.5	1	7.5	3.75	3.75	2.0166666667	2.0166666667	4.0333333333	0.955390282	0.044609718	0.0531040112	10853	1736	6.5	0
AT4G27630	2	75	25	4	0	100	5.5	6.5	1	7.5	3.75	3.75	2.0166666667	2.0166666667	4.0333333333	0.955390282	0.044609718	0.0531098365	10853	1737	6.5	0
AT4G29770	2	100	0	7	0	100	5.5	6.5	1	7.5	3.75	3.75	2.0166666667	2.0166666667	4.0333333333	0.955390282	0.044609718	0.0531156632	10853	1738	6.5	0
AT5G03020	2	37.5	62.5	8	0	100	5.5	6.5	1	7.5	3.75	3.75	2.0166666667	2.0166666667	4.0333333333	0.955390282	0.044609718	0.0531214911	10853	1739	6.5	0
AT5G03900	2	100	0	10.5	0	100	5.5	6.5	1	7.5	3.75	3.75	2.0166666667	2.0166666667	4.0333333333	0.955390282	0.044609718	0.0531273203	10853	1740	6.5	0
AT5G06780	2	100	0	7.5	0	100	5.5	6.5	1	7.5	3.75	3.75	2.0166666667	2.0166666667	4.0333333333	0.955390282	0.044609718	0.0531331508	10853	1741	6.5	0
AT5G08130	4	100	0	4.5	0	100	5.5	6.5	1	7.5	3.75	3.75	2.0166666667	2.0166666667	4.0333333333	0.955390282	0.044609718	0.0531389825	10853	1742	6.5	0
AT5G08640	2	95	5	10.5	0	100	5.5	6.5	1	7.5	3.75	3.75	2.0166666667	2.0166666667	4.0333333333	0.955390282	0.044609718	0.0531448156	10853	1743	6.5	0
AT5G20540	2	91.665	8.33	5	0	100	5.5	6.5	1	7.5	3.75	3.75	2.0166666667	2.0166666667	4.0333333333	0.955390282	0.044609718	0.0531506499	10853	1744	6.5	0
AT5G25050	2	100	0	1	0	100	5.5	6.5	1	7.5	3.75	3.75	2.0166666667	2.0166666667	4.0333333333	0.955390282	0.044609718	0.0531564855	10853	1745	6.5	0
AT5G37530	2	100	0	5	0	100	5.5	6.5	1	7.5	3.75	3.75	2.0166666667	2.0166666667	4.0333333333	0.955390282	0.044609718	0.0531623224	10853	1746	6.5	0
AT5G48370	4	67.6175	32.3775	7.5	0	100	5.5	6.5	1	7.5	3.75	3.75	2.0166666667	2.0166666667	4.0333333333	0.955390282	0.044609718	0.0531681605	10853	1747	6.5	0
AT5G48910	2	47.615	52.375	6.5	0	100	5.5	6.5	1	7.5	3.75	3.75	2.0166666667	2.0166666667	4.0333333333	0.955390282	0.044609718	0.053174	10853	1748	6.5	0
AT5G53180	2	100	0	10.5	0	100	5.5	6.5	1	7.5	3.75	3.75	2.0166666667	2.0166666667	4.0333333333	0.955390282	0.044609718	0.0531798407	10853	1749	6.5	0
AT5G58787	2	100	0	3.5	0	100	5.5	6.5	1	7.5	3.75	3.75	2.0166666667	2.0166666667	4.0333333333	0.955390282	0.044609718	0.0531856827	10853	1750	6.5	0
AT5G58900	2	100	0	1.5	0	100	5.5	6.5	1	7.5	3.75	3.75	2.0166666667	2.0166666667	4.0333333333	0.955390282	0.044609718	0.053191526	10853	1751	6.5	0
AT5G60230	2	91.665	8.33	4	0	100	5.5	6.5	1	7.5	3.75	3.75	2.0166666667	2.0166666667	4.0333333333	0.955390282	0.044609718	0.0531973706	10853	1752	6.5	0
AT5G63960	2	100	0	4	0	100	5.5	6.5	1	7.5	3.75	3.75	2.0166666667	2.0166666667	4.0333333333	0.955390282	0.044609718	0.0532032165	10853	1753	6.5	0
AT4G01590	7	98.458571429	1.5385714286	44.142857143	14.604285714	85.391428571	9.7142857143	9.2951673469	2.4187020408	11.713869388	5.8569346939	5.8569346939	2.0183670118	2.0183670118	4.0367340237	0.9554800987	0.0445199013	0.053101933	10853	1754	3.8430394443	0
AT4G29170	11	87.986363636	12.011818182	5.4545454545	4.3272727273	95.67	6.3636363636	7.0880909091	1.2753719008	8.3634628099	4.181731405	4.181731405	2.0199588996	2.0199588996	4.0399177992	0.9555640139	0.0444359861	0.0530076673	10853	1755	5.5576658891	0
AT5G11310	11	92.639090909	7.3581818182	6.8181818182	6.5827272727	93.414545455	6.9090909091	7.4540958678	1.4548066116	8.9089024793	4.4544512397	4.4544512397	2.0199722504	2.0199722504	4.0399445008	0.955564717	0.044435283	0.0530126555	10853	1756	5.1237709593	0
AT3G59000	6	97.618333333	0	5.8333333333	0	97.221666667	5.6666666667	6.5092277778	1	7.5092277778	3.7546138889	3.7546138889	2.02095286	2.02095286	4.04190572	0.9556163253	0.0443836747	0.0529569065	10853	1757	6.5092277778	0
AT1G07220	3	100	0	3.3333333333	5.5533333333	94.443333333	6.6666666667	7.2962222222	1.3702222222	8.6664444444	4.3332222222	4.3332222222	2.026060181	2.026060181	4.0521203621	0.9558840997	0.0441159003	0.0526431958	10853	1758	5.3248459293	0
AT1G48560	3	100	0	6.3333333333	5.5533333333	94.443333333	6.6666666667	7.2962222222	1.3702222222	8.6664444444	4.3332222222	4.3332222222	2.026060181	2.026060181	4.0521203621	0.9558840997	0.0441159003	0.0526489846	10853	1759	5.3248459293	0
AT1G01620	3	100	0	4	9.5233333333	85.71	8.3333333333	8.1425	1.7936111111	9.9361111111	4.9680555556	4.9680555556	2.0283785916	2.0283785916	4.0567571832	0.9560050912	0.0439949088	0.0525103646	10853	1760	4.5397243302	0
AT4G27600	3	94.163333333	5.83	18.333333333	21.953333333	78.036666667	14.666666667	12.445377778	4.2198222222	16.6652	8.3326	8.3326	2.0299715634	2.0299715634	4.0599431268	0.9560880217	0.0439119783	0.052417147	10853	1761	2.9492658985	0
AT3G58030	8	100	0	3.2857142857	2.5	97.5	6	6.85	1.15	8	4	4	2.030625	2.030625	4.06125	0.9561219921	0.0438780079	0.0523823583	10853	1762	5.9565217391	0
AT1G14530	32	92.254375	7.74375	10.71875	10.959375	89.0378125	8.28125	8.3734438477	1.9075732422	10.28101709	5.1405085449	5.1405085449	2.0332367081	2.0332367081	4.0664734161	0.956257492	0.043742508	0.0522263409	10853	1763	4.3895792112	0
AT3G59790	2	68.785	31.205	35	24.915	75.075	18	14.5135	5.4847	19.9982	9.9991	9.9991	2.0381641708	2.0381641708	4.0763283416	0.9565119399	0.0434880601	0.0519282558	10853	1764	2.6461793717	0
AT1G71015	6	100	0	8	5.4166666667	94.583333333	6.6666666667	7.3055555556	1.3611111111	8.6666666667	4.3333333333	4.3333333333	2.0386396011	2.0386396011	4.0772792023	0.956536408	0.043463592	0.0519047496	10853	1765	5.3673469388	0
AT1G74010	2	100	0	6.5	15	85	10	9.5	2.5	12	6	6	2.0416666667	2.0416666667	4.0833333333	0.9566918572	0.0433081428	0.0517248018	10853	1766	3.8	0
AT3G07500	4	92.855	7.1425	4	6.695	93.3025	7	7.531175	1.46865	8.999825	4.4999125	4.4999125	2.0419402253	2.0419402253	4.0838804505	0.9567058764	0.0432941236	0.051713749	10853	1767	5.1279576482	0
AT3G53700	14	97.171428571	2.825	12.285714286	13.425714286	86.570714286	9.2857142857	9.0387091837	2.2466734694	11.285382653	5.6426913265	5.6426913265	2.0438717305	2.0438717305	4.0877434609	0.9568047258	0.0431952742	0.051601355	10853	1768	4.0231521433	0
AT1G17270	22	100	0	6.4090909091	11.198636364	88.800454545	8.4090909091	8.4673109504	1.9417035124	10.409014463	5.2045072314	5.2045072314	2.0455131745	2.0455131745	4.0910263491	0.9568885441	0.0431114559	0.0515068947	10853	1769	4.3607640901	0
AT4G37440	5	83.21	16.786	8.2	12.222	87.776	8.8	8.724288	2.075536	10.799824	5.399912	5.399912	2.0466029427	2.0466029427	4.0932058853	0.9569440972	0.0430559028	0.0514461866	10853	1770	4.2033903531	0
AT5G24620	4	95.8325	4.165	7.5	12.0825	87.915	8.75	8.6925625	2.05721875	10.74978125	5.374890625	5.374890625	2.0478457029	2.0478457029	4.0956914059	0.9570073576	0.0429926424	0.0513762551	10853	1771	4.2253953305	0
AT2G36380	2	100	0	12	10	90	8	8.2	1.8	10	5	5	2.048	2.048	4.096	0.9570152049	0.0429847951	0.051372534	10853	1772	4.5555555556	0
AT2G42790	3	100	0	18.333333333	10	90	8	8.2	1.8	10	5	5	2.048	2.048	4.096	0.9570152049	0.0429847951	0.0513781917	10853	1773	4.5555555556	0
AT4G27910	2	100	0	7	10	90	8	8.2	1.8	10	5	5	2.048	2.048	4.096	0.9570152049	0.0429847951	0.0513838507	10853	1774	4.5555555556	0
AT5G15390	4	96.4275	3.57	10.25	10	90	8	8.2	1.8	10	5	5	2.048	2.048	4.096	0.9570152049	0.0429847951	0.051389511	10853	1775	4.5555555556	0
AT5G49215	7	44.055714286	55.937142857	6.1428571429	0	100	5.5714285714	6.5714285714	1	7.5714285714	3.7857142857	3.7857142857	2.0498652291	2.0498652291	4.0997304582	0.9571099493	0.0428900507	0.0512818905	10853	1776	6.5714285714	0
AT1G17220	10	87.999	11.999	7.1	8.371	91.625	7.5	7.871875	1.627825	9.4997	4.74985	4.74985	2.0520732445	2.0520732445	4.1041464891	0.9572218217	0.0427781783	0.0511537647	10853	1777	4.8358238754	0
AT1G58470	7	79.166666667	20.833333333	4.1666666667	6.0314285714	93.967142857	6.8571428571	7.4434612245	1.4135836735	8.857044898	4.428522449	4.428522449	2.0525707896	2.0525707896	4.1051415793	0.9572469882	0.0427530118	0.0511293043	10853	1778	5.2656672288	0
AT1G21840	2	100	0	6	8.33	91.665	7.5	7.874875	1.62475	9.499625	4.7498125	4.7498125	2.0560844515	2.0560844515	4.112168903	0.9574242714	0.0425757286	0.0509228987	10853	1779	4.8468225881	0
AT5G08200	2	100	0	10.5	8.33	91.665	7.5	7.874875	1.62475	9.499625	4.7498125	4.7498125	2.0560844515	2.0560844515	4.112168903	0.9574242714	0.0425757286	0.0509285113	10853	1780	4.8468225881	0
AT2G23140	19	97.548235294	2.4505882353	5.2941176471	5.2684210526	94.73	6.6842105263	7.3319526316	1.3521523546	8.6841049861	4.3420524931	4.3420524931	2.0588196141	2.0588196141	4.1176392282	0.95756174	0.04243826	0.0507696689	10853	1781	5.4224308428	0
AT2G40520	8	20.62375	79.37375	5.5	89.03125	10.96625	8.375	1.9184234375	8.4563671875	10.374790625	5.1873953125	5.1873953125	2.0600275236	2.0600275236	4.1200550472	0.9576223006	0.0423776994	0.050702808	10853	1782	0.2268614164	0
AT4G30990	5	92.666	7.332	8.8	6.5	93.5	7	7.545	1.455	9	4.5	4.5	2.06045	2.06045	4.1209	0.9576434607	0.0423565393	0.0506830784	10853	1783	5.1855670103	0
AT5G49880	15	49.610666667	50.385333333	13.466666667	13.07	86.926666667	9.2	8.9972533333	2.20244	11.199693333	5.5998466667	5.5998466667	2.0611943051	2.0611943051	4.1223886102	0.9576807129	0.0423192871	0.0506440867	10853	1784	4.0851298257	0
AT3G01150	3	97.22	2.7766666667	9.6666666667	10.833333333	89.166666667	8.3333333333	8.4305555556	1.9027777778	10.333333333	5.1666666667	5.1666666667	2.0618652927	2.0618652927	4.1237305854	0.9577142661	0.0422857339	0.0506095137	10853	1785	4.4306569343	0
AT2G46980	5	98.888	0	11.8	0	93.332	6	6.59992	1	7.59992	3.79996	3.79996	2.0631206648	2.0631206648	4.1262413297	0.9577769668	0.0422230332	0.0505400441	10853	1786	6.59992	0
AT3G53000	5	100	0	9.2	0	100	5.6	6.6	1	7.6	3.8	3.8	2.0631578947	2.0631578947	4.1263157895	0.9577788248	0.0422211752	0.0505433945	10853	1787	6.6	0
AT3G29575	6	100	0	7.5	3.7033333333	96.295	6.3333333333	7.0986833333	1.2345444444	8.3332277778	4.1666138889	4.1666138889	2.0633136298	2.0633136298	4.1266272596	0.9577865959	0.0422134041	0.0505396663	10853	1788	5.7500427508	0
AT1G27850	2	100	0	11	16.665	83.33	11	10.1663	2.83315	12.99945	6.499725	6.499725	2.0683601584	2.0683601584	4.1367203168	0.9580376047	0.0419623953	0.0502446906	10853	1789	3.5883380689	0
AT1G24490	54	95.873148148	4.122962963	17.62962963	11.554444444	88.443333333	8.6296296296	8.6323320988	1.9971057613	10.62943786	5.31471893	5.31471893	2.0709575205	2.0709575205	4.1419150409	0.9581661828	0.0418338172	0.0500962615	10853	1790	4.3224211086	0
AT1G09800	2	100	0	11	12.5	87.5	9	8.875	2.125	11	5.5	5.5	2.0710227273	2.0710227273	4.1420454545	0.9581694054	0.0418305946	0.0500979301	10853	1791	4.1764705882	0
AT1G28327	2	92.855	7.14	6	12.495	87.495	9	8.87455	2.12455	10.9991	5.49955	5.49955	2.0711921885	2.0711921885	4.1423843769	0.9581777793	0.0418222207	0.0500934292	10853	1792	4.1771433951	0
AT5G44750	4	46.3075	53.6875	9.5	7.29	92.7075	7.25	7.72129375	1.528525	9.24981875	4.624909375	4.624909375	2.0730343928	2.0730343928	4.1460687855	0.958268697	0.041731303	0.0499900476	10853	1793	5.0514671006	0
AT1G66970	8	100	0	1	0	100	5.625	6.625	1	7.625	3.8125	3.8125	2.074795082	2.074795082	4.1495901639	0.9583553978	0.0416446022	0.0498916954	10853	1794	6.625	0
AT1G23870	2	95.45	4.545	7.5	13.635	86.36	9.5	9.2042	2.295325	11.499525	5.7497625	5.7497625	2.0754141482	2.0754141482	4.1508282964	0.9583858371	0.0416141629	0.0498607319	10853	1795	4.0099768007	0
AT1G07780	13	97.178461538	2.82	8.5384615385	4.12	95.878461538	6.4615384615	7.1952236686	1.2662153846	8.4614390533	4.2307195266	4.2307195266	2.0772553587	2.0772553587	4.1545107175	0.958476231	0.041523769	0.0497579181	10853	1796	5.6824642601	0
AT1G63057	2	94.835	5.155	19.5	88.885	11.11	8.5	1.94435	8.555225	10.499575	5.2497875	5.2497875	2.0812112998	2.0812112998	4.1624225995	0.9586697503	0.0413302497	0.0495314929	10853	1797	0.2272704692	1
AT5G56180	6	100	0	6.3333333333	4.2316666667	95.765	6.5	7.224725	1.2750583333	8.4997833333	4.2498916667	4.2498916667	2.0823197519	2.0823197519	4.1646395039	0.9587238042	0.0412761958	0.049472176	10853	1798	5.6661917429	0
AT5G16810	1	100	0	18	27.27	72.72	22	16.9984	6.9994	23.9978	11.9989	11.9989	2.083107639	2.083107639	4.1662152781	0.9587621805	0.0412378195	0.0494316385	10853	1799	2.4285510187	0
AT1G01530	2	100	0	8	6.25	93.75	7	7.5625	1.4375	9	4.5	4.5	2.0842013889	2.0842013889	4.1684027778	0.9588153926	0.0411846074	0.0493733065	10853	1800	5.2608695652	0
AT1G09810	2	83.33	16.665	11	6.25	93.75	7	7.5625	1.4375	9	4.5	4.5	2.0842013889	2.0842013889	4.1684027778	0.9588153926	0.0411846074	0.0493787609	10853	1801	5.2608695652	0
AT3G13445	2	100	0	12.5	6.25	93.75	7	7.5625	1.4375	9	4.5	4.5	2.0842013889	2.0842013889	4.1684027778	0.9588153926	0.0411846074	0.0493842166	10853	1802	5.2608695652	0
AT3G19790	2	50	50	6.5	6.25	93.75	7	7.5625	1.4375	9	4.5	4.5	2.0842013889	2.0842013889	4.1684027778	0.9588153926	0.0411846074	0.0493896734	10853	1803	5.2608695652	0
AT3G49180	2	95.65	4.345	15.5	6.25	93.75	7	7.5625	1.4375	9	4.5	4.5	2.0842013889	2.0842013889	4.1684027778	0.9588153926	0.0411846074	0.0493951314	10853	1804	5.2608695652	0
AT4G32270	2	93.75	0	9.5	6.25	93.75	7	7.5625	1.4375	9	4.5	4.5	2.0842013889	2.0842013889	4.1684027778	0.9588153926	0.0411846074	0.0494005906	10853	1805	5.2608695652	0
AT5G43670	2	35.29	64.705	10	6.25	93.75	7	7.5625	1.4375	9	4.5	4.5	2.0842013889	2.0842013889	4.1684027778	0.9588153926	0.0411846074	0.0494060511	10853	1806	5.2608695652	0
AT1G69260	7	92.261428571	7.7371428571	3.4285714286	10.458571429	89.54	8.2857142857	8.4190285714	1.8665673469	10.285595918	5.1427979592	5.1427979592	2.0871298289	2.0871298289	4.1742596578	0.9589575097	0.0410424903	0.0492410068	10853	1807	4.5104338642	0
AT4G15830	2	94.44	5.555	6	18.855	81.135	12.5	11.141875	3.356875	14.49875	7.249375	7.249375	2.0900500043	2.0900500043	4.1801000086	0.9590987129	0.0409012871	0.0490770226	10853	1808	3.3191212065	0
AT2G21840	3				7.4066666667	92.59	7.3333333333	7.7899333333	1.5431555556	9.3330888889	4.6665444444	4.6665444444	2.0905314987	2.0905314987	4.1810629974	0.9591219462	0.0408780538	0.0490545685	10853	1809	5.0480544915	0
AT1G47270	12	93.246666667	6.7516666667	5.25	6.805	93.194166667	7.1666666667	7.6789152778	1.4876916667	9.1666069444	4.5833034722	4.5833034722	2.0908090657	2.0908090657	4.1816181315	0.9591353332	0.0408646668	0.0490439266	10853	1810	5.161630901	0
AT1G16370	3				0	100	5.6666666667	6.6666666667	1	7.6666666667	3.8333333333	3.8333333333	2.0942028986	2.0942028986	4.1884057971	0.9592986454	0.0407013546	0.048853329	10853	1811	6.6666666667	0
AT1G19640	3	100	0	1	0	100	5.6666666667	6.6666666667	1	7.6666666667	3.8333333333	3.8333333333	2.0942028986	2.0942028986	4.1884057971	0.9592986454	0.0407013546	0.0488587326	10853	1812	6.6666666667	0
AT1G53390	3	100	0	3	0	100	5.6666666667	6.6666666667	1	7.6666666667	3.8333333333	3.8333333333	2.0942028986	2.0942028986	4.1884057971	0.9592986454	0.0407013546	0.0488641373	10853	1813	6.6666666667	0
AT2G43375	3	97.776666667	2.22	16.666666667	0	100	5.6666666667	6.6666666667	1	7.6666666667	3.8333333333	3.8333333333	2.0942028986	2.0942028986	4.1884057971	0.9592986454	0.0407013546	0.0488695432	10853	1814	6.6666666667	0
AT3G23430	3	100	0	6	0	100	5.6666666667	6.6666666667	1	7.6666666667	3.8333333333	3.8333333333	2.0942028986	2.0942028986	4.1884057971	0.9592986454	0.0407013546	0.0488749503	10853	1815	6.6666666667	0
AT3G49590	3	100	0	6.3333333333	0	100	5.6666666667	6.6666666667	1	7.6666666667	3.8333333333	3.8333333333	2.0942028986	2.0942028986	4.1884057971	0.9592986454	0.0407013546	0.0488803586	10853	1816	6.6666666667	0
AT4G10800	9	98.611111111	1.3888888889	17.555555556	0	100	5.6666666667	6.6666666667	1	7.6666666667	3.8333333333	3.8333333333	2.0942028986	2.0942028986	4.1884057971	0.9592986454	0.0407013546	0.0488857681	10853	1817	6.6666666667	0
AT4G12770	3	93.333333333	0	5	0	100	5.6666666667	6.6666666667	1	7.6666666667	3.8333333333	3.8333333333	2.0942028986	2.0942028986	4.1884057971	0.9592986454	0.0407013546	0.0488911789	10853	1818	6.6666666667	0
AT4G38225	3	100	0	4	0	100	5.6666666667	6.6666666667	1	7.6666666667	3.8333333333	3.8333333333	2.0942028986	2.0942028986	4.1884057971	0.9592986454	0.0407013546	0.0488965908	10853	1819	6.6666666667	0
AT5G24350	3	100	0	8	0	100	5.6666666667	6.6666666667	1	7.6666666667	3.8333333333	3.8333333333	2.0942028986	2.0942028986	4.1884057971	0.9592986454	0.0407013546	0.0489020039	10853	1820	6.6666666667	0
AT5G50315	3	97.616666667	2.38	7.3333333333	0	100	5.6666666667	6.6666666667	1	7.6666666667	3.8333333333	3.8333333333	2.0942028986	2.0942028986	4.1884057971	0.9592986454	0.0407013546	0.0489074182	10853	1821	6.6666666667	0
AT5G40700	6	95.833333333	4.1666666667	8.1666666667	3.3333333333	96.666666667	6.3333333333	7.1222222222	1.2111111111	8.3333333333	4.1666666667	4.1666666667	2.0964740741	2.0964740741	4.1929481481	0.9594075522	0.0405924478	0.048781955	10853	1822	5.880733945	0
AT1G55810	7	91.665714286	8.3314285714	4.4285714286	13.604285714	86.391428571	9.5714285714	9.2688938776	2.3021244898	11.571018367	5.7855091837	5.7855091837	2.0973035459	2.0973035459	4.1946070917	0.9594472505	0.0405527495	0.0487396446	10853	1823	4.026234862	0
AT5G63770	3	88.886666667	11.11	3	4.76	95.236666667	6.6666666667	7.3491111111	1.3173333333	8.6664444444	4.3332222222	4.3332222222	2.0990351576	2.0990351576	4.1980703152	0.9595299936	0.0404700064	0.0486455841	10853	1824	5.5787786775	0
AT1G17330	9	100	0	19.222222222	5.66	94.337777778	6.8888888889	7.4988246914	1.3899111111	8.8887358025	4.4443679012	4.4443679012	2.0992200668	2.0992200668	4.1984401337	0.9595388189	0.0404611811	0.0486403632	10853	1825	5.3951829231	0
AT3G49300	3	57.5	42.5	5	27.176666667	72.816666667	22	17.019666667	6.9788666667	23.998533333	11.999266667	11.999266667	2.100496377	2.100496377	4.200992754	0.9595996785	0.0404003215	0.048572581	10853	1826	2.4387436355	0
AT5G14210	5	100	0	13.6	4.444	95.554	6.6	7.306564	1.293304	8.599868	4.299934	4.299934	2.1023169093	2.1023169093	4.2046338185	0.9596863226	0.0403136774	0.0484737802	10853	1827	5.6495332884	0
AT5G17230	8	93.26625	6.72875	9	5.555	94.4425	6.875	7.492921875	1.38190625	8.874828125	4.4374140625	4.4374140625	2.1039569129	2.1039569129	4.2079138258	0.9597642079	0.0402357921	0.0483854904	10853	1828	5.4221636779	0
AT4G16390	14	74.171428571	24.042142857	8.5714285714	9.2707142857	88.344285714	8.2142857143	8.2568520408	1.7615229592	10.018375	5.0091875	5.0091875	2.1055959614	2.1055959614	4.2111919227	0.9598418901	0.0401581099	0.0482974254	10853	1829	4.6873371691	0
AT3G61650	5	98.46	1.538	8.8	11.148	88.844	8.6	8.640584	1.958728	10.599312	5.299656	5.299656	2.1061366815	2.1061366815	4.2122733631	0.9598674828	0.0401325172	0.0482719948	10853	1830	4.4113240838	0
AT2G22830	4	100	0	18	5	95	6.75	7.4125	1.3375	8.75	4.375	4.375	2.1088928571	2.1088928571	4.2177857143	0.9599976689	0.0400023311	0.0481207381	10853	1831	5.5420560748	0
AT5G54360	4	0	100	1	95	5	6.75	1.3375	7.4125	8.75	4.375	4.375	2.1088928571	2.1088928571	4.2177857143	0.9599976689	0.0400023311	0.0481260724	10853	1832	0.1804384486	1
AT5G66455	3	85	15	5.5	4.76	91.53	7	7.4071	1.3332	8.7403	4.37015	4.37015	2.1104688174	2.1104688174	4.2209376349	0.9600719092	0.0399280908	0.0480420809	10853	1833	5.5558805881	0
AT5G41100	4	100	0	4.25	2.7775	97.22	6.25	7.07625	1.17359375	8.24984375	4.124921875	4.124921875	2.1116370117	2.1116370117	4.2232740233	0.960126847	0.039873153	0.0479812983	10853	1834	6.0295566502	0
AT1G15440	3	96.666666667	3.3333333333	7.6666666667	20.22	79.776666667	13.666666667	11.902811111	3.7634	15.666211111	7.8331055556	7.8331055556	2.1144236078	2.1144236078	4.2288472156	0.9602575752	0.0397424248	0.0478292899	10853	1835	3.1627812911	0
AT3G47960	2	84.44	15.555	21.5	24.05	75.94	17.5	14.2895	5.20875	19.49825	9.749125	9.749125	2.1145492688	2.1145492688	4.2290985377	0.9602634597	0.0397365403	0.0478275115	10853	1836	2.7433645308	0
AT2G03390	9	99.144444444	0.8544444444	12.333333333	10.952222222	89.046666667	8.5555555556	8.618437037	1.9370234568	10.555460494	5.2777302469	5.2777302469	2.1146063432	2.1146063432	4.2292126863	0.9602661322	0.0397338678	0.0478295994	10853	1837	4.4493199124	0
AT5G54225	6	74.148333333	25.715	101.83333333	58.396666667	41.593333333	152.16666667	64.291188889	89.860261111	154.15145	77.075725	77.075725	2.1205686171	2.1205686171	4.2411372342	0.9605442705	0.0394557295	0.0475000591	10853	1838	0.7154574012	1
AT2G45110	1	72.22	27.77	18	35.29	64.7	51	33.997	18.9979	52.9949	26.49745	26.49745	2.1225910494	2.1225910494	4.2451820988	0.9606381518	0.0393618482	0.0473922941	10853	1839	1.7895135778	0
AT2G23260	2	100	0	1	17.045	82.95	11.5	10.53925	2.960175	13.499425	6.7497125	6.7497125	2.1275860955	2.1275860955	4.2551721911	0.9608690191	0.0391309809	0.0471195535	10853	1840	3.5603469389	0
AT3G09230	2	100	0	5	17.045	82.95	11.5	10.53925	2.960175	13.499425	6.7497125	6.7497125	2.1275860955	2.1275860955	4.2551721911	0.9608690191	0.0391309809	0.047124782	10853	1841	3.5603469389	0
AT3G06340	20	96.458	3.5415	4.9	4.125	95.875	6.6	7.32775	1.27225	8.6	4.3	4.3	2.1319232703	2.1319232703	4.2638465407	0.9610683282	0.0389316718	0.0468899605	10853	1842	5.7596777363	0
AT2G35260	1	90	10	10	23.52	76.47	17	13.9999	4.9984	18.9983	9.49915	9.49915	2.1324803338	2.1324803338	4.2649606675	0.96109385	0.03890615	0.0468644224	10853	1843	2.8008762804	0
AT2G17240	8	95.7925	4.05	85.5	34.56625	65.16	47.375	31.86955	17.375760938	49.245310938	24.622655469	24.622655469	2.1328926286	2.1328926286	4.2657852573	0.961112728	0.038887272	0.0468468823	10853	1844	1.834138379	0
AT1G13450	4	88.5725	11.42	11.75	0	100	5.75	6.75	1	7.75	3.875	3.875	2.1330645161	2.1330645161	4.2661290323	0.9611205955	0.0388794045	0.046842604	10853	1845	6.75	0
AT1G54360	4	0	100	2	0	100	5.75	6.75	1	7.75	3.875	3.875	2.1330645161	2.1330645161	4.2661290323	0.9611205955	0.0388794045	0.0468478047	10853	1846	6.75	0
AT1G75410	4	100	0	12.25	0	100	5.75	6.75	1	7.75	3.875	3.875	2.1330645161	2.1330645161	4.2661290323	0.9611205955	0.0388794045	0.0468530066	10853	1847	6.75	0
AT5G04020	4	100	0	5.75	0	100	5.75	6.75	1	7.75	3.875	3.875	2.1330645161	2.1330645161	4.2661290323	0.9611205955	0.0388794045	0.0468582096	10853	1848	6.75	0
AT3G58510	6	98.333333333	1.6666666667	8.3333333333	14.88	85.115	10.333333333	9.7952166667	2.5376	12.332816667	6.1664083333	6.1664083333	2.1354813383	2.1354813383	4.2709626766	0.9612310395	0.0387689605	0.0467302897	10853	1849	3.8600317886	0
AT3G16130	2	77.375	22.615	6.5	17.775	82.215	12	10.8658	3.133	13.9988	6.9994	6.9994	2.1357614881	2.1357614881	4.2715229763	0.9612438204	0.0387561796	0.0467200729	10853	1850	3.4681774657	0
AT5G45430	24	51.742916667	48.25375	8.7916666667	5.8475	94.15125	7.0416666667	7.6298171875	1.4117614583	9.0415786458	4.5207893229	4.5207893229	2.1381342001	2.1381342001	4.2762684002	0.9613518913	0.0386481087	0.0465949704	10853	1851	5.4044662733	0
AT5G52430	18	91.665	8.3322222222	5.1666666667	8.2055555556	91.790555556	7.7222222222	8.088270679	1.6336512346	9.7219219136	4.8609609568	4.8609609568	2.142689097	2.142689097	4.285378194	0.9615584705	0.0384415295	0.0463510632	10853	1852	4.951038819	0
AT3G63400	10	100	0	9.1	16.226	83.767	11.1	10.298137	2.801086	13.099223	6.5496115	6.5496115	2.1453857873	2.1453857873	4.2907715745	0.9616802282	0.0383197718	0.046209387	10853	1853	3.6764801224	0
AT5G25560	8	100	0	6.5	1.785	98.21375	6.125	7.0155921875	1.10933125	8.1249234375	4.0624617188	4.0624617188	2.146722891	2.146722891	4.293445782	0.9617404496	0.0382595504	0.0461418936	10853	1854	6.3241634881	0
AT5G66250	8	100	0	5	1.785	98.21375	6.125	7.0155921875	1.10933125	8.1249234375	4.0624617188	4.0624617188	2.146722891	2.146722891	4.293445782	0.9617404496	0.0382595504	0.0461470216	10853	1855	6.3241634881	0
AT5G27238	4	69.05	30.9425	18.75	16.4575	83.54	11.25	10.39825	2.85146875	13.24971875	6.624859375	6.624859375	2.1492496675	2.1492496675	4.298499335	0.9618539814	0.0381460186	0.0460151983	10853	1856	3.6466294782	0
AT1G31870	7	91.93	8.0657142857	12	7.1414285714	92.855714286	7.4285714286	7.8978530612	1.5305061224	9.4283591837	4.7141795918	4.7141795918	2.1500616517	2.1500616517	4.3001233034	0.9618903901	0.0381096099	0.0459763891	10853	1857	5.1602884467	0
AT5G38690	2	100	0	6	5.555	94.44	7	7.6108	1.38885	8.99965	4.499825	4.499825	2.1507870752	2.1507870752	4.3015741504	0.9619228866	0.0380771134	0.0459422914	10853	1858	5.479929438	0
AT1G64050	3	97.433333333	2.5633333333	7	5.5533333333	94.443333333	7	7.6110333333	1.3887333333	8.9997666667	4.4998833333	4.4998833333	2.1510011717	2.1510011717	4.3020023434	0.9619324719	0.0380675281	0.0459358331	10853	1859	5.4805578225	0
AT4G12720	3	100	0	8.3333333333	5.5533333333	94.443333333	7	7.6110333333	1.3887333333	8.9997666667	4.4998833333	4.4998833333	2.1510011717	2.1510011717	4.3020023434	0.9619324719	0.0380675281	0.045940941	10853	1860	5.4805578225	0
AT5G42770	10	49.497	50.497	7.6	3.888	96.11	6.6	7.34326	1.256608	8.599868	4.299934	4.299934	2.1539477448	2.1539477448	4.3078954897	0.9620641355	0.0379358645	0.0457871372	10853	1861	5.8437157809	0
AT4G14950	11	96.211818182	3.7872727273	7.3636363636	8.0990909091	91.9	7.7272727273	8.1013636364	1.625838843	9.7272024793	4.8636012397	4.8636012397	2.1554204016	2.1554204016	4.3108408033	0.9621297602	0.0378702398	0.0457130144	10853	1862	4.9828823265	0
AT4G00390	5	77.656	22.338	7.8	0	100	5.8	6.8	1	7.8	3.9	3.9	2.1564102564	2.1564102564	4.3128205128	0.9621738034	0.0378261966	0.045664929	10853	1863	6.8	0
AT5G50680	5	99.166	0.832	16.8	0	100	5.8	6.8	1	7.8	3.9	3.9	2.1564102564	2.1564102564	4.3128205128	0.9621738034	0.0378261966	0.0456700091	10853	1864	6.8	0
AT3G27520	3	96.486666667	3.5066666667	16.666666667	15.316666667	84.673333333	10.666666667	10.031822222	2.6337777778	12.6656	6.3328	6.3328	2.160618589	2.160618589	4.321237178	0.9623604531	0.0376395469	0.045449711	10853	1865	3.8089098886	0
AT3G01410	2	100	0	8	18.33	81.665	12.5	11.208125	3.29125	14.499375	7.2496875	7.2496875	2.1613659129	2.1613659129	4.3227318257	0.9623934977	0.0376065023	0.0454148626	10853	1866	3.4054310672	0
AT3G08760	12	95.236666667	4.7608333333	8.75	16.064166667	83.928333333	11.083333333	10.302056944	2.7804451389	13.082502083	6.5412510417	6.5412510417	2.1622256887	2.1622256887	4.3244513774	0.962431477	0.037568523	0.0453740464	10853	1867	3.7051825984	0
AT5G66450	3	91.41	8.5833333333	7	8.8866666667	91.11	8	8.2888	1.7109333333	9.9997333333	4.9998666667	4.9998666667	2.1634741869	2.1634741869	4.3269483737	0.962486556	0.037513444	0.0453125663	10853	1868	4.8446072319	0
AT4G37510	11	96.151818182	3.8445454545	16.363636364	23.075454545	76.918181818	16.727272727	13.86631405	4.8598942149	18.726208264	9.3631041322	9.3631041322	2.1658308263	2.1658308263	4.3316616527	0.9625902915	0.0374097085	0.0451922937	10853	1869	2.8532131434	0
AT2G23320	3	100	0	4	15.273333333	84.72	10.666666667	10.0368	2.6291555556	12.665955556	6.3329777778	6.3329777778	2.1661688285	2.1661688285	4.332337657	0.9626051452	0.0373948548	0.0451793788	10853	1870	3.8174994929	0
AT1G50910	1	83.33	16.66	18	32.43	67.56	37	25.9972	12.9991	38.9963	19.49815	19.49815	2.1662388946	2.1662388946	4.3324777892	0.9626082235	0.0373917765	0.0451806892	10853	1871	1.9999230716	0
AT1G03445	3	11.11	88.886666667	5.3333333333	92.203333333	7.79	7.6666666667	1.5972333333	8.0689222222	9.6661555556	4.8330777778	4.8330777778	2.1664640525	2.1664640525	4.3329281051	0.9626181139	0.0373818861	0.045173768	10853	1872	0.1979487829	1
AT5G19600	2	100	0	14.5	15.88	84.115	11	10.25265	2.7468	12.99945	6.499725	6.499725	2.1669295325	2.1669295325	4.333859065	0.9626385521	0.0373614479	0.0451540974	10853	1873	3.7325797291	0
AT3G57750	5	100	0	3.8	5.356	94.642	7	7.62494	1.37492	8.99986	4.49993	4.49993	2.1701865363	2.1701865363	4.3403730725	0.9627812328	0.0372187672	0.0449866667	10853	1874	5.54573357	0
AT5G50280	4	78.75	21.25	5.5	11.605	88.3925	9	8.955325	2.04445	10.999775	5.4998875	5.4998875	2.1709622818	2.1709622818	4.3419245635	0.9628151319	0.0371848681	0.0449506987	10853	1875	4.3803101079	0
AT1G05320	6	100	0	13.4	0	100	5.8333333333	6.8333333333	1	7.8333333333	3.9166666667	3.9166666667	2.1719858156	2.1719858156	4.3439716312	0.9628598096	0.0371401904	0.0449016917	10853	1876	6.8333333333	0
AT3G19780	6	100	0	4.8333333333	0	100	5.8333333333	6.8333333333	1	7.8333333333	3.9166666667	3.9166666667	2.1719858156	2.1719858156	4.3439716312	0.9628598096	0.0371401904	0.0449066941	10853	1877	6.8333333333	0
AT3G50770	6	100	0	3.6666666667	0	100	5.8333333333	6.8333333333	1	7.8333333333	3.9166666667	3.9166666667	2.1719858156	2.1719858156	4.3439716312	0.9628598096	0.0371401904	0.0449116976	10853	1878	6.8333333333	0
AT5G03420	6	98.41	1.5866666667	12.5	0	100	5.8333333333	6.8333333333	1	7.8333333333	3.9166666667	3.9166666667	2.1719858156	2.1719858156	4.3439716312	0.9628598096	0.0371401904	0.0449167023	10853	1879	6.8333333333	0
AT5G36170	11	93.18	6.8172727273	6.7272727273	11.579090909	88.416363636	9	8.9574727273	2.0421181818	10.999590909	5.4997954545	5.4997954545	2.1738139575	2.1738139575	4.3476279149	0.962939469	0.037060531	0.0448253586	10853	1880	4.3863635352	0
AT4G37590	2	95.28	4.71	21.5	17.48	82.51	12	10.9012	3.0976	13.9988	6.9994	6.9994	2.1750497528	2.1750497528	4.3500995057	0.9629932161	0.0370067839	0.0447653395	10853	1881	3.5192407025	0
AT1G47870	2	81.74	18.25	8	7.14	92.855	7.5	7.964125	1.5355	9.499625	4.7498125	4.7498125	2.1752026733	2.1752026733	4.3504053466	0.9629998612	0.0370001388	0.0447622903	10853	1882	5.1866655812	0
AT2G18245	2	100	0	11.5	7.14	92.855	7.5	7.964125	1.5355	9.499625	4.7498125	4.7498125	2.1752026733	2.1752026733	4.3504053466	0.9629998612	0.0370001388	0.0447672805	10853	1883	5.1866655812	0
AT3G59640	2	100	0	2	7.14	92.855	7.5	7.964125	1.5355	9.499625	4.7498125	4.7498125	2.1752026733	2.1752026733	4.3504053466	0.9629998612	0.0370001388	0.0447722719	10853	1884	5.1866655812	0
AT4G36910	2	95	5	20	7.14	92.855	7.5	7.964125	1.5355	9.499625	4.7498125	4.7498125	2.1752026733	2.1752026733	4.3504053466	0.9629998612	0.0370001388	0.0447772643	10853	1885	5.1866655812	0
AT5G37340	2	80.355	19.64	5.5	7.14	92.855	7.5	7.964125	1.5355	9.499625	4.7498125	4.7498125	2.1752026733	2.1752026733	4.3504053466	0.9629998612	0.0370001388	0.0447822579	10853	1886	5.1866655812	0
AT2G44180	3	100	0	15.666666667	7.69	92.306666667	7.6666666667	8.0768444444	1.5895666667	9.6664111111	4.8332055556	4.8332055556	2.1768561508	2.1768561508	4.3537123015	0.9630716329	0.0369283671	0.0447003756	10853	1887	5.081161183	0
AT5G20250	14	96.428571429	3.5714285714	3.5	3.8121428571	96.186428571	6.6428571429	7.3895270408	1.2532352041	8.6427622449	4.3213811224	4.3213811224	2.1783589805	2.1783589805	4.3567179611	0.9631367391	0.0368632609	0.0446265444	10853	1888	5.896360888	0
AT5G15920	2	100	0	4	11.535	88.46	9	8.9614	2.03815	10.99955	5.499775	5.499775	2.1787887033	2.1787887033	4.3575774066	0.9631553336	0.0368446664	0.0446090098	10853	1889	4.396830459	0
AT5G02310	16	99.47875	0.520625	19.625	12.448125	87.546875	9.375	9.2075195313	2.1670117188	11.37453125	5.687265625	5.687265625	2.1789359565	2.1789359565	4.357871913	0.9631617031	0.0368382969	0.0446062742	10853	1890	4.2489477337	0
AT4G08940	7	100	0	9.1428571429	10.357142857	89.642857143	8.5714285714	8.6836734694	1.887755102	10.571428571	5.2857142857	5.2857142857	2.1844023324	2.1844023324	4.3688046647	0.9633973405	0.0366026595	0.0443258942	10853	1891	4.6	0
AT4G10430	4	100	0	9	4.165	95.8325	6.75	7.46869375	1.2811375	8.74983125	4.374915625	4.374915625	2.1878051846	2.1878051846	4.3756103693	0.9635432287	0.0364567713	0.04415415	10853	1892	5.8297362695	0
AT5G20410	7	97.767142857	2.2285714286	19.428571429	14.622857143	85.37	10.428571429	9.9028714286	2.524955102	12.427826531	6.2139132653	6.2139132653	2.1899907111	2.1899907111	4.3799814221	0.9636366062	0.0363633938	0.0440459724	10853	1893	3.9219990172	0
AT3G26060	2	71.15	28.84	26	31.37	68.62	33.5	23.9877	11.50895	35.49665	17.748325	17.748325	2.1934351772	2.1934351772	4.3868703543	0.9637832645	0.0362167355	0.0438732258	10853	1894	2.0842648547	0
AT1G65180	9	100	0	2.75	0	100	5.8888888889	6.8888888889	1	7.8888888889	3.9444444444	3.9444444444	2.1979655712	2.1979655712	4.3959311424	0.9639752174	0.0360247826	0.0436455644	10853	1895	6.8888888889	0
AT5G30490	3	97.916666667	2.0833333333	13.666666667	3.7033333333	96.293333333	6.6666666667	7.4195555556	1.2468888889	8.6664444444	4.3332222222	4.3332222222	2.1982379292	2.1982379292	4.3964758584	0.9639867232	0.0360132768	0.0436364958	10853	1896	5.9504544644	0
AT5G23080	4	94.27	5.7275	17.5	19.075	80.915	13.25	11.7212375	3.5274375	15.248675	7.6243375	7.6243375	2.2014489272	2.2014489272	4.4028978544	0.964122083	0.035877917	0.0434773374	10853	1897	3.3228760254	0
AT5G22030	3	90.473333333	9.52	14.333333333	12.916666667	87.083333333	9.6666666667	9.4180555556	2.2486111111	11.666666667	5.8333333333	5.8333333333	2.2028971561	2.2028971561	4.4057943122	0.9641829588	0.0358170412	0.043408414	10853	1898	4.1883878938	0
AT2G43670	3	64.393333333	35.596666667	61.333333333	37.243333333	62.75	69.666666667	44.715833333	26.946188889	71.662022222	35.831011111	35.831011111	2.2031213598	2.2031213598	4.4062427195	0.9641923735	0.0358076265	0.0434018506	10853	1899	1.6594492645	0
AT4G36270	5	100	0	5.6	5	95	7	7.65	1.35	9	4.5	4.5	2.205	2.205	4.41	0.9642711589	0.0357288411	0.0433111932	10853	1900	5.6666666667	0
AT5G28750	18	94.008333333	5.9833333333	77.388888889	34.803333333	65.187777778	49.722222222	33.412811728	18.304990741	51.717802469	25.858901235	25.858901235	2.2066507479	2.2066507479	4.4133014958	0.9643402373	0.0356597627	0.0432322838	10853	1901	1.8253389036	0
AT4G16845	15	95.515333333	4.4806666667	22.466666667	16.154	83.839333333	11.333333333	10.501791111	2.8307866667	13.332577778	6.6662888889	6.6662888889	2.2067866457	2.2067866457	4.4135732915	0.964345918	0.035654082	0.0432302259	10853	1902	3.7098490094	0
AT2G45730	2	80.765	19.23	11	12.5	87.5	9.5	9.3125	2.1875	11.5	5.75	5.75	2.207201087	2.207201087	4.4144021739	0.9643632362	0.0356367638	0.0432140556	10853	1903	4.2571428571	0
AT3G52660	4	95	5	8	6.8175	93.18	7.5	7.9885	1.5113125	9.4998125	4.74990625	4.74990625	2.2081466297	2.2081466297	4.4162932595	0.9644027144	0.0355972856	0.0431710068	10853	1904	5.2858029031	0
AT5G18170	2	100	0	14	20.525	79.47	14.5	12.52315	3.976125	16.499275	8.2496375	8.2496375	2.2137832223	2.2137832223	4.4275664446	0.9646371059	0.0353628941	0.0428915388	10853	1905	3.149586595	0
AT4G38150	4	100	0	5.5	2.7775	97.22	6.5	7.3193	1.1805375	8.4998375	4.24991875	4.24991875	2.2167720872	2.2167720872	4.4335441744	0.964760739	0.035239261	0.0427463619	10853	1906	6.1999724702	0
AT3G09890	2	91.665	8.33	7	14.545	85.45	10.5	9.97225	2.527225	12.499475	6.2497375	6.2497375	2.2172290136	2.2172290136	4.4344580273	0.9647795997	0.0352204003	0.042728259	10853	1907	3.945928835	0
AT4G25225	3	96.536666667	3.4533333333	48	30.126666667	69.866666667	30	21.96	10.038	31.998	15.999	15.999	2.220983874	2.220983874	4.441967748	0.9649341908	0.0350658092	0.0425454698	10853	1908	2.1876867902	0
AT1G22882	8	98.78125	1.215	48.5	15.225	84.77125	10.875	10.218873438	2.65571875	12.874592188	6.4372960938	6.4372960938	2.2214804164	2.2214804164	4.4429608328	0.9649545807	0.0350454193	0.0425254848	10853	1909	3.8478748691	0
AT1G47900	17	96.683333333	3.3153333333	5.8	10.546470588	89.450588235	8.7647058824	8.8400809689	1.924367128	10.764448097	5.3822240484	5.3822240484	2.2215304258	2.2215304258	4.4430608516	0.9649566336	0.0350433664	0.0425277486	10853	1910	4.5937601199	0
AT1G15430	2	100	0	9.5	8.33	91.665	8	8.3332	1.6664	9.9996	4.9998	4.9998	2.222400008	2.222400008	4.444800016	0.9649923099	0.0350076901	0.0424892038	10853	1911	5.0007201152	0
AT1G63660	36	93.498333333	6.0655555556	15.222222222	18.400555556	81.595	12.861111111	11.494023611	3.3665158951	14.860539506	7.4302697531	7.4302697531	2.2225431872	2.2225431872	4.4450863744	0.9649981805	0.0350018195	0.04248683	10853	1912	3.4142193203	0
AT4G14147	6	91.163333333	8.8316666667	15	6.6666666667	93.333333333	7.5	8	1.5	9.5	4.75	4.75	2.2236842105	2.2236842105	4.4473684211	0.9650449274	0.0349550726	0.0424348326	10853	1913	5.3333333333	0
AT5G07790	5	96.666	3.332	5.6	4	96	6.8	7.528	1.272	8.8	4.4	4.4	2.2237236364	2.2237236364	4.4474472727	0.9650465414	0.0349534586	0.0424376201	10853	1914	5.9182389937	0
AT5G12370	8	71.24875	28.74875	10.875	11.12625	88.87125	9	8.9984125	2.0013625	10.999775	5.4998875	5.4998875	2.2254413705	2.2254413705	4.450882741	0.9651167893	0.0348832107	0.0423570694	10853	1915	4.4961432524	0
AT1G80420	5	91	9	4.2	2.222	97.776	6.4	7.257664	1.142208	8.399872	4.199936	4.199936	2.2261530942	2.2261530942	4.4523061885	0.9651458524	0.0348541476	0.0423265149	10853	1916	6.354065109	0
AT1G13350	1	100	0	10	11.11	88.88	9	8.9992	1.9999	10.9991	5.49955	5.49955	2.2270095049	2.2270095049	4.4540190097	0.9651807902	0.0348192098	0.0422888187	10853	1917	4.4998249912	0
AT1G20410	1	93.75	6.25	16	11.11	88.88	9	8.9992	1.9999	10.9991	5.49955	5.49955	2.2270095049	2.2270095049	4.4540190097	0.9651807902	0.0348192098	0.0422935516	10853	1918	4.4998249912	0
AT1G31180	1	91.66	0	12	11.11	88.88	9	8.9992	1.9999	10.9991	5.49955	5.49955	2.2270095049	2.2270095049	4.4540190097	0.9651807902	0.0348192098	0.0422982856	10853	1919	4.4998249912	0
AT1G49980	1	100	0	2	11.11	88.88	9	8.9992	1.9999	10.9991	5.49955	5.49955	2.2270095049	2.2270095049	4.4540190097	0.9651807902	0.0348192098	0.0423030207	10853	1920	4.4998249912	0
AT1G52930	1	100	0	15	11.11	88.88	9	8.9992	1.9999	10.9991	5.49955	5.49955	2.2270095049	2.2270095049	4.4540190097	0.9651807902	0.0348192098	0.0423077568	10853	1921	4.4998249912	0
AT1G56000	1	100	0	10	11.11	88.88	9	8.9992	1.9999	10.9991	5.49955	5.49955	2.2270095049	2.2270095049	4.4540190097	0.9651807902	0.0348192098	0.042312494	10853	1922	4.4998249912	0
AT2G12850	1				11.11	88.88	9	8.9992	1.9999	10.9991	5.49955	5.49955	2.2270095049	2.2270095049	4.4540190097	0.9651807902	0.0348192098	0.0423172322	10853	1923	4.4998249912	0
AT2G31040	1	93.1	6.89	29	11.11	88.88	9	8.9992	1.9999	10.9991	5.49955	5.49955	2.2270095049	2.2270095049	4.4540190097	0.9651807902	0.0348192098	0.0423219715	10853	1924	4.4998249912	0
AT2G36990	1	100	0	2	11.11	88.88	9	8.9992	1.9999	10.9991	5.49955	5.49955	2.2270095049	2.2270095049	4.4540190097	0.9651807902	0.0348192098	0.0423267119	10853	1925	4.4998249912	0
AT2G40090	1	88.46	11.53	26	11.11	88.88	9	8.9992	1.9999	10.9991	5.49955	5.49955	2.2270095049	2.2270095049	4.4540190097	0.9651807902	0.0348192098	0.0423314533	10853	1926	4.4998249912	0
AT3G06520	1	100	0	14	11.11	88.88	9	8.9992	1.9999	10.9991	5.49955	5.49955	2.2270095049	2.2270095049	4.4540190097	0.9651807902	0.0348192098	0.0423361958	10853	1927	4.4998249912	0
AT3G19720	1	100	0	5	11.11	88.88	9	8.9992	1.9999	10.9991	5.49955	5.49955	2.2270095049	2.2270095049	4.4540190097	0.9651807902	0.0348192098	0.0423409394	10853	1928	4.4998249912	0
AT4G25620	1	100	0	6	11.11	88.88	9	8.9992	1.9999	10.9991	5.49955	5.49955	2.2270095049	2.2270095049	4.4540190097	0.9651807902	0.0348192098	0.042345684	10853	1929	4.4998249912	0
AT4G28450	1	97.72	2.27	44	11.11	88.88	9	8.9992	1.9999	10.9991	5.49955	5.49955	2.2270095049	2.2270095049	4.4540190097	0.9651807902	0.0348192098	0.0423504296	10853	1930	4.4998249912	0
AT4G32910	1	100	0	24	11.11	88.88	9	8.9992	1.9999	10.9991	5.49955	5.49955	2.2270095049	2.2270095049	4.4540190097	0.9651807902	0.0348192098	0.0423551764	10853	1931	4.4998249912	0
AT5G04895	1	100	0	11	11.11	88.88	9	8.9992	1.9999	10.9991	5.49955	5.49955	2.2270095049	2.2270095049	4.4540190097	0.9651807902	0.0348192098	0.0423599242	10853	1932	4.4998249912	0
AT5G15022	1	83.33	16.66	6	11.11	88.88	9	8.9992	1.9999	10.9991	5.49955	5.49955	2.2270095049	2.2270095049	4.4540190097	0.9651807902	0.0348192098	0.0423646731	10853	1933	4.4998249912	0
AT5G20040	1	90.9	9.09	11	11.11	88.88	9	8.9992	1.9999	10.9991	5.49955	5.49955	2.2270095049	2.2270095049	4.4540190097	0.9651807902	0.0348192098	0.042369423	10853	1934	4.4998249912	0
AT5G22110	1	100	0	13	11.11	88.88	9	8.9992	1.9999	10.9991	5.49955	5.49955	2.2270095049	2.2270095049	4.4540190097	0.9651807902	0.0348192098	0.042374174	10853	1935	4.4998249912	0
AT5G25400	1				11.11	88.88	9	8.9992	1.9999	10.9991	5.49955	5.49955	2.2270095049	2.2270095049	4.4540190097	0.9651807902	0.0348192098	0.0423789261	10853	1936	4.4998249912	0
AT5G46160	1	0	100	1	11.11	88.88	9	8.9992	1.9999	10.9991	5.49955	5.49955	2.2270095049	2.2270095049	4.4540190097	0.9651807902	0.0348192098	0.0423836792	10853	1937	4.4998249912	0
AT5G57910	1	100	0	11	11.11	88.88	9	8.9992	1.9999	10.9991	5.49955	5.49955	2.2270095049	2.2270095049	4.4540190097	0.9651807902	0.0348192098	0.0423884334	10853	1938	4.4998249912	0
AT5G62910	1	87.5	12.5	8	11.11	88.88	9	8.9992	1.9999	10.9991	5.49955	5.49955	2.2270095049	2.2270095049	4.4540190097	0.9651807902	0.0348192098	0.0423931887	10853	1939	4.4998249912	0
AT5G64150	2	100	0	12	11.11	88.885	9	8.99965	1.9999	10.99955	5.499775	5.499775	2.2272047521	2.2272047521	4.4544095043	0.9651887503	0.0348112497	0.0423882523	10853	1940	4.5000500025	0
AT1G79560	3	77.613333333	22.376666667	10.666666667	14.783333333	85.21	10.666666667	10.089066667	2.5768888889	12.665955556	6.3329777778	6.3329777778	2.2277361829	2.2277361829	4.4554723659	0.9652104068	0.0347895932	0.0423666354	10853	1941	3.9152121421	0
AT1G31190	5	88.662	11.33	21.4	25.76	74.234	20.8	16.440672	6.35808	22.798752	11.399376	11.399376	2.2294786451	2.2294786451	4.4589572902	0.9652813155	0.0347186845	0.0422850278	10853	1942	2.5857919372	0
AT3G47500	11	100	0	2.4545454545	9.0890909091	90.908181818	8.2727272727	8.5205859504	1.7519157025	10.272501653	5.1362508264	5.1362508264	2.2299775884	2.2299775884	4.4599551768	0.965301592	0.034698408	0.0422650754	10853	1943	4.8635821566	0
AT4G25710	7	92.857142857	7.1428571429	13.428571429	9.54	90.458571429	8.4285714286	8.6243653061	1.8040857143	10.42845102	5.2142255102	5.2142255102	2.230255175	2.230255175	4.46051035	0.9653128674	0.0346871326	0.0422560837	10853	1944	4.7804631664	0
AT5G49730	3	20	80	5.5	11.903333333	88.093333333	9.3333333333	9.2220444444	2.1109777778	11.333022222	5.6665111111	5.6665111111	2.2309701749	2.2309701749	4.4619403497	0.9653418927	0.0346581073	0.0422254646	10853	1945	4.3686127545	0
AT1G64180	6	100	0	3.8333333333	1.8516666667	98.146666667	6.3333333333	7.2159555556	1.1172722222	8.3332277778	4.1666138889	4.1666138889	2.2316645718	2.2316645718	4.4633291435	0.9653700573	0.0346299427	0.0421958874	10853	1946	6.4585473549	0
AT5G39940	6	100	0	8.5	9.7233333333	90.271666667	8.5	8.6730916667	1.8264833333	10.499575	5.2497875	5.2497875	2.2322830053	2.2322830053	4.4645660105	0.9653951206	0.0346048794	0.0421700826	10853	1947	4.7485194682	0
AT1G25055	4	100	0	31.5	11.685	88.3075	9.25	9.16844375	2.0808625	11.24930625	5.624653125	5.624653125	2.2327513741	2.2327513741	4.4655027483	0.9654140897	0.0345859103	0.0421516996	10853	1948	4.4060786092	0
AT5G15980	35	97.965714286	1.7474285714	22.914285714	8.9591428571	88.752285714	8.5142857143	8.5566231837	1.7628070204	10.319430204	5.159715102	5.159715102	2.2363607848	2.2363607848	4.4727215696	0.9655599076	0.0344400924	0.0419786976	10853	1949	4.8539761214	0
AT4G17915	7	84.522857143	15.474285714	5.2857142857	11.382857143	88.614285714	9.1428571429	9.101877551	2.0407183673	11.142595918	5.5712979592	5.5712979592	2.237358753	2.237358753	4.4747175059	0.9656001113	0.0343998887	0.0419344032	10853	1950	4.4601340864	0
AT3G49307	1	68.42	31.57	19	28	72	25	19	8	27	13.5	13.5	2.2407407407	2.2407407407	4.4814814815	0.9657359923	0.0342640077	0.0417734527	10853	1951	2.375	0
AT3G44800	4	100	0	1	3.57	96.4275	6.75	7.50885625	1.240975	8.74983125	4.374915625	4.374915625	2.2449767454	2.2449767454	4.4899534907	0.9659053948	0.0340946052	0.0415715931	10853	1952	6.0507715707	0
AT5G25340	5	100	0	8.2	2	98	6.4	7.272	1.128	8.4	4.2	4.2	2.2469485714	2.2469485714	4.4938971429	0.9659839515	0.0340160485	0.041480469	10853	1953	6.4468085106	0
AT5G42150	1	100	0	56	0	85.71	7	6.9997	1	7.9997	3.99985	3.99985	2.2498593754	2.2498593754	4.4997187507	0.9660995712	0.0339004288	0.0413441234	10853	1954	6.9997	0
AT1G02420	1	100	0	8	0	100	6	7	1	8	4	4	2.25	2.25	4.5	0.9661051465	0.0338948535	0.0413419696	10853	1955	7	0
AT1G02740	2	100	0	6	0	100	6	7	1	8	4	4	2.25	2.25	4.5	0.9661051465	0.0338948535	0.0413466163	10853	1956	7	0
AT1G03770	2	90	10	7.5	0	100	6	7	1	8	4	4	2.25	2.25	4.5	0.9661051465	0.0338948535	0.0413512641	10853	1957	7	0
AT1G03920	1	100	0	2	0	100	6	7	1	8	4	4	2.25	2.25	4.5	0.9661051465	0.0338948535	0.0413559129	10853	1958	7	0
AT1G05000	1	100	0	4	0	100	6	7	1	8	4	4	2.25	2.25	4.5	0.9661051465	0.0338948535	0.0413605628	10853	1959	7	0
AT1G05340	1	100	0	8	0	100	6	7	1	8	4	4	2.25	2.25	4.5	0.9661051465	0.0338948535	0.0413652137	10853	1960	7	0
AT1G05785	2	100	0	8	0	100	6	7	1	8	4	4	2.25	2.25	4.5	0.9661051465	0.0338948535	0.0413698656	10853	1961	7	0
AT1G05860	1	96.15	3.84	26	0	100	6	7	1	8	4	4	2.25	2.25	4.5	0.9661051465	0.0338948535	0.0413745186	10853	1962	7	0
AT1G06780	5	100	0	4.2	0	100	6	7	1	8	4	4	2.25	2.25	4.5	0.9661051465	0.0338948535	0.0413791727	10853	1963	7	0
AT1G07480	1	100	0	4	0	100	6	7	1	8	4	4	2.25	2.25	4.5	0.9661051465	0.0338948535	0.0413838278	10853	1964	7	0
AT1G08060	1				0	100	6	7	1	8	4	4	2.25	2.25	4.5	0.9661051465	0.0338948535	0.0413884839	10853	1965	7	0
AT1G08125	2	90	10	6	0	100	6	7	1	8	4	4	2.25	2.25	4.5	0.9661051465	0.0338948535	0.0413931411	10853	1966	7	0
AT1G09486	1	100	0	11	0	100	6	7	1	8	4	4	2.25	2.25	4.5	0.9661051465	0.0338948535	0.0413977994	10853	1967	7	0
AT1G10280	1	100	0	2	0	100	6	7	1	8	4	4	2.25	2.25	4.5	0.9661051465	0.0338948535	0.0414024587	10853	1968	7	0
AT1G10300	2	100	0	1	0	100	6	7	1	8	4	4	2.25	2.25	4.5	0.9661051465	0.0338948535	0.041407119	10853	1969	7	0
AT1G10550	1	100	0	11	0	100	6	7	1	8	4	4	2.25	2.25	4.5	0.9661051465	0.0338948535	0.0414117804	10853	1970	7	0
AT1G10570	1	100	0	7	0	100	6	7	1	8	4	4	2.25	2.25	4.5	0.9661051465	0.0338948535	0.0414164428	10853	1971	7	0
AT1G11050	1	100	0	9	0	100	6	7	1	8	4	4	2.25	2.25	4.5	0.9661051465	0.0338948535	0.0414211063	10853	1972	7	0
AT1G14205	1	75	25	4	0	100	6	7	1	8	4	4	2.25	2.25	4.5	0.9661051465	0.0338948535	0.0414257709	10853	1973	7	0
AT1G14770	8	88.51875	11.47625	18.125	0	100	6	7	1	8	4	4	2.25	2.25	4.5	0.9661051465	0.0338948535	0.0414304365	10853	1974	7	0
AT1G16800	1	100	0	2	0	100	6	7	1	8	4	4	2.25	2.25	4.5	0.9661051465	0.0338948535	0.0414351031	10853	1975	7	0
AT1G17790	1	100	0	2	0	100	6	7	1	8	4	4	2.25	2.25	4.5	0.9661051465	0.0338948535	0.0414397708	10853	1976	7	0
AT1G19490	1	100	0	3	0	100	6	7	1	8	4	4	2.25	2.25	4.5	0.9661051465	0.0338948535	0.0414444395	10853	1977	7	0
AT1G21370	2	87.5	12.5	6	0	100	6	7	1	8	4	4	2.25	2.25	4.5	0.9661051465	0.0338948535	0.0414491093	10853	1978	7	0
AT1G22030	1	100	0	5	0	100	6	7	1	8	4	4	2.25	2.25	4.5	0.9661051465	0.0338948535	0.0414537802	10853	1979	7	0
AT1G22240	1	100	0	3	0	100	6	7	1	8	4	4	2.25	2.25	4.5	0.9661051465	0.0338948535	0.0414584521	10853	1980	7	0
AT1G22440	1	100	0	10	0	100	6	7	1	8	4	4	2.25	2.25	4.5	0.9661051465	0.0338948535	0.041463125	10853	1981	7	0
AT1G22700	1	66.66	33.33	3	0	100	6	7	1	8	4	4	2.25	2.25	4.5	0.9661051465	0.0338948535	0.041467799	10853	1982	7	0
AT1G24440	1	100	0	5	0	100	6	7	1	8	4	4	2.25	2.25	4.5	0.9661051465	0.0338948535	0.0414724741	10853	1983	7	0
AT1G24909	1				0	100	6	7	1	8	4	4	2.25	2.25	4.5	0.9661051465	0.0338948535	0.0414771502	10853	1984	7	0
AT1G25155	1				0	100	6	7	1	8	4	4	2.25	2.25	4.5	0.9661051465	0.0338948535	0.0414818274	10853	1985	7	0
AT1G27910	1	100	0	5	0	100	6	7	1	8	4	4	2.25	2.25	4.5	0.9661051465	0.0338948535	0.0414865056	10853	1986	7	0
AT1G27960	2	100	0	3	0	100	6	7	1	8	4	4	2.25	2.25	4.5	0.9661051465	0.0338948535	0.0414911849	10853	1987	7	0
AT1G29230	1	100	0	14	0	100	6	7	1	8	4	4	2.25	2.25	4.5	0.9661051465	0.0338948535	0.0414958652	10853	1988	7	0
AT1G29952	1	100	0	2	0	100	6	7	1	8	4	4	2.25	2.25	4.5	0.9661051465	0.0338948535	0.0415005466	10853	1989	7	0
AT1G30930	2				0	100	6	7	1	8	4	4	2.25	2.25	4.5	0.9661051465	0.0338948535	0.0415052291	10853	1990	7	0
AT1G32120	1	100	0	4	0	100	6	7	1	8	4	4	2.25	2.25	4.5	0.9661051465	0.0338948535	0.0415099126	10853	1991	7	0
AT1G32225	1				0	100	6	7	1	8	4	4	2.25	2.25	4.5	0.9661051465	0.0338948535	0.0415145971	10853	1992	7	0
AT1G44446	2	100	0	4	0	100	6	7	1	8	4	4	2.25	2.25	4.5	0.9661051465	0.0338948535	0.0415192828	10853	1993	7	0
AT1G44910	1	100	0	4	0	100	6	7	1	8	4	4	2.25	2.25	4.5	0.9661051465	0.0338948535	0.0415239694	10853	1994	7	0
AT1G45120	1	100	0	13	0	100	6	7	1	8	4	4	2.25	2.25	4.5	0.9661051465	0.0338948535	0.0415286572	10853	1995	7	0
AT1G45150	2	93.33	6.665	13	0	100	6	7	1	8	4	4	2.25	2.25	4.5	0.9661051465	0.0338948535	0.041533346	10853	1996	7	0
AT1G45207	1	100	0	3	0	100	6	7	1	8	4	4	2.25	2.25	4.5	0.9661051465	0.0338948535	0.0415380358	10853	1997	7	0
AT1G47395	1	80	20	10	0	100	6	7	1	8	4	4	2.25	2.25	4.5	0.9661051465	0.0338948535	0.0415427267	10853	1998	7	0
[truncated: 8,854 more rows]
