# Supplementary material for: Perturbation of Parentally Biased Gene Expression during Interspecific Hybridization
Source: PLoS One. 2015 Feb 26;10(2):e0117293. doi: 10.1371/journal.pone.0117293 (PMC4342222; doi:10.1371/journal.pone.0117293)
Supplement: S9 File — Identification of PEGs in Col-0 x Aa. (DAT) [file pone.0117293.s019.dat]

Gene	SNP/Gene	Mean(%at9-ColxAa)	Mean(%Aa-ColxAa)	Mean(Cov-ColxAa)	Mean(%at9-C24xAa)	Mean(%Aa-C24xAa)	Mean(Cov-C24xAa)	#mom_reads_ColxAa	#dad_reads_ColxAa	Adjusted Read #	Expect Mom	Expect Dad	O-E Mom	O-E Dad	Chi-Sq	Chi-Dist	P-value	Benjamini P (q value)	#Rows	Count	#Mom:#Dad	Bias PEG
ATMG00290	2	50	50	5.5	60	40	13	3.75	3.75	7.5	3.75	3.75	0	0	0	0	1	1	14578	0	1	0
AT1G50560	1	50	50	6				4	4	8	4	4	0	0	0	0	1	1.0000686012	14578	1	1	0
AT2G44190	1	50	50	6	66.66	33.33	3	4	4	8	4	4	0	0	0	0	1	1.0001372119	14578	2	1	0
AT5G18860	4	50	50	6	75	25	1	4	4	8	4	4	0	0	0	0	1	1.0002058319	14578	3	1	0
AT5G53590	2	50	50	6	36.665	63.33	4	4	4	8	4	4	0	0	0	0	1	1.0002744614	14578	4	1	0
AT1G34355	1	50	50	10	71.42	28.57	7	6	6	12	6	6	0	0	0	0	1	1.0003431003	14578	5	1	0
ATMG00990	3	49.976666667	50.016666667	25.333333333	46	53.993333333	15.333333333	13.660755556	13.670888889	27.331644444	13.665822222	13.665822222	1.8784901e-6	1.8784901e-6	3.7569801e-6	0.0015465332	0.9984534668	0.9988645786	14578	6	0.9992587656	0
AT1G66870	3	49.983333333	49.856666667	187.66666667	89.3	10.573333333	580.33333333	94.802055556	94.564344444	189.3664	94.6832	94.6832	0.000149199	0.000149199	0.0002983981	0.0137821345	0.9862178655	0.9866916508	14578	7	1.0025137499	0
AT2G38195	5	48.788	49.668	10.6	2.222	97.776	9	6.171528	6.264808	12.436336	6.218168	6.218168	0.0003498281	0.0003498281	0.0006996561	0.0211023944	0.9788976056	0.9794350923	14578	8	0.9851104774	0
AT4G00590	5	50.664	49.33	6	93.332	6.666	3.4	4.03984	3.9598	7.99964	3.99982	3.99982	0.0004004181	0.0004004181	0.0008008362	0.0225763618	0.9774236382	0.9780274417	14578	9	1.0202131421	0
AT3G11750	3	50.34	49.653333333	25	54.12	45.873333333	53.666666667	13.585	13.413333333	26.998333333	13.499166667	13.499166667	0.0005457641	0.0005457641	0.0010915283	0.0263559428	0.9736440572	0.9743124015	14578	10	1.0127982107	0
AT3G51230	2	49.2	50.79	8	16.66	83.33	12	4.936	5.0632	9.9992	4.9996	4.9996	0.0008090567	0.0008090567	0.0016181134	0.0320868759	0.9679131241	0.9686440257	14578	11	0.9748775478	0
AT5G59750	5	48.5	51.5	5.6	26.666	73.332	2.2	3.716	3.884	7.6	3.8	3.8	0.0018568421	0.0018568421	0.0037136842	0.0485930108	0.9514069892	0.9521907929	14578	12	0.9567456231	0
AT2G34440	5	50.678	49.314	29.2	57.966	42.026	23.2	15.797976	15.399688	31.197664	15.598832	15.598832	0.0025423912	0.0025423912	0.0050847823	0.0568471009	0.9431528991	0.9439947109	14578	13	1.0258633811	0
AT3G17225	4	49.6425	50.3475	107.25	40.2225	59.7725	102.75	54.24158125	54.99769375	109.239275	54.6196375	54.6196375	0.0026167608	0.0026167608	0.0052335217	0.0576711208	0.9423288792	0.9432347158	14578	14	0.9862519235	0
AT2G44560	4	48.2125	51.785	5.75	55.9325	44.0575	32.5	3.77221875	3.9776375	7.74985625	3.874928125	3.874928125	0.0027224287	0.0027224287	0.0054448575	0.058821941	0.941178059	0.9421474795	14578	15	0.9483565936	0
AT1G17665	2	52.08	47.915	7	51.9	48.09	11	4.6456	4.35405	8.99965	4.499825	4.499825	0.0047224838	0.0047224838	0.0094449676	0.0774206972	0.9225793028	0.9235929869	14578	16	1.0669606458	0
AT4G30680	10	48.142	51.854	10.6	27.937	72.057	14.9	6.103052	6.496524	12.599576	6.299788	6.299788	0.0061438661	0.0061438661	0.0122877321	0.0882647391	0.9117352609	0.9127997139	14578	17	0.939433457	0
AT4G30910	18	47.755555556	51.865555556	10.777777778	39.286111111	60.151666667	16.388888889	6.1469876543	6.589954321	12.736941975	6.3684709877	6.3684709877	0.0077027699	0.0077027699	0.0154055399	0.0987789892	0.9012210108	0.9023351577	14578	18	0.932781527	0
AT1G02450	3	46.666666667	53.333333333	5	82.22	17.776666667	7.6666666667	3.3333333333	3.6666666667	7	3.5	3.5	0.0079365079	0.0079365079	0.0158730159	0.1002587013	0.8997412987	0.9009154923	14578	19	0.9090909091	0
AT5G02720	3	53.333333333	46.666666667	5.6666666667	100	0	3	4.0222222222	3.6444444444	7.6666666667	3.8333333333	3.8333333333	0.0093075684	0.0093075684	0.0186151369	0.1085244119	0.8914755881	0.8927003107	14578	20	1.1036585366	0
AT1G28500	7	52.855714286	47.14	7.8571428571	67.704285714	32.288571429	11.142857143	5.1529489796	4.7038571429	9.8568061224	4.9284030612	4.9284030612	0.0102306708	0.0102306708	0.0204613417	0.1137438942	0.8862561058	0.8875346233	14578	21	1.0954731028	0
AT1G56410	3	46.823333333	53.17	7	0	100	13.333333333	4.2776333333	4.7219	8.9995333333	4.4997666667	4.4997666667	0.0109657281	0.0109657281	0.0219314562	0.1177304119	0.8822695881	0.8836030541	14578	22	0.90591358	0
AT5G02570	7	51.415714286	47.481428571	17.571428571	56.292857143	43.127142857	27.428571429	10.03447551	9.3431653061	19.377640816	9.6888204082	9.6888204082	0.0123314753	0.0123314753	0.0246629506	0.1247901616	0.8752098384	0.8765928564	14578	23	1.0739910064	0
AT1G69260	4	46.82	53.17	7.75	63.7775	36.2175	13.75	4.62855	5.120675	9.749225	4.8746125	4.8746125	0.0124208343	0.0124208343	0.0248416685	0.1252377678	0.8747622322	0.8762047425	14578	24	0.9038945061	0
AT1G22275	2	53.57	46.425	6.5	57.14	42.855	12	4.48205	4.017625	8.499675	4.2498375	4.2498375	0.0126881663	0.0126881663	0.0253763327	0.1265670903	0.8734329097	0.8749333442	14578	25	1.1155969012	0
AT4G34020	3	54.166666667	45.833333333	6	62.22	37.776666667	5.3333333333	4.25	3.75	8	4	4	0.015625	0.015625	0.03125	0.1403162048	0.8596837952	0.8612197888	14578	26	1.1333333333	0
AT2G47680	16	46.3325	53.66125	8.1875	34.200625	65.796875	6.375	4.7934734375	5.3935148438	10.186988281	5.0934941406	5.0934941406	0.0176720381	0.0176720381	0.0353440761	0.1491235075	0.8508764925	0.85245533	14578	27	0.888747612	0
AT5G51440	4	47.375	52.615	14.75	69.4425	30.5525	16.5	7.9878125	8.7607125	16.748525	8.3742625	8.3742625	0.0178336424	0.0178336424	0.0356672847	0.1497957644	0.8502042356	0.8518403675	14578	28	0.9117765821	0
AT3G13350	23	51.38173913	48.609130435	55.47826087	56.43173913	43.505652174	68.260869565	29.505695274	27.967500189	57.473195463	28.736597732	28.736597732	0.0205838922	0.0205838922	0.0411677844	0.1607856007	0.8392143993	0.8408871752	14578	29	1.0549993769	0
AT5G46320	4	52.32	47.6725	26	73.8275	26.165	41.25	14.6032	13.39485	27.99805	13.999025	13.999025	0.0260752039	0.0260752039	0.0521504077	0.1806372218	0.8193627782	0.8210524183	14578	30	1.0902100434	0
AT5G60150	3	54.846666667	45.15	8	82.14	17.856666667	6.3333333333	5.3877333333	4.612	9.9997333333	4.9998666667	4.9998666667	0.0300889126	0.0300889126	0.0601778252	0.193784899	0.806215101	0.8079331644	14578	31	1.1681989014	0
AT5G16980	12	44.685833333	55.311666667	7	54.86	45.1375	3.3333333333	4.1280083333	4.8718166667	8.999825	4.4999125	4.4999125	0.0307367553	0.0307367553	0.0614735105	0.1958180257	0.8041819743	0.8059511083	14578	32	0.8473242357	0
AT2G06040	3	44.64	55.353333333	7.3333333333	84.916666667	15.073333333	6.6666666667	4.2736	5.0592444444	9.3328444444	4.6664222222	4.6664222222	0.0330680103	0.0330680103	0.0661360207	0.2029518755	0.7970481245	0.798856484	14578	33	0.8447111119	0
ATMG00070	2	52.435	47.56	33	51.74	46.935	43.5	18.30355	16.6948	34.99835	17.499175	17.499175	0.0369742654	0.0369742654	0.0739485308	0.2143278408	0.7856721592	0.7875088516	14578	34	1.0963623404	0
AT1G57770	18	44.46	55.535555556	8.1111111111	45.092666667	54.902666667	7.1333333333	4.6062	5.5045506173	10.110750617	5.0553753086	5.0553753086	0.0399096893	0.0399096893	0.0798193786	0.2224576674	0.7775423326	0.7794136096	14578	35	0.8367985546	0
AT2G22140	5	57.332	42.666	5.2	49.554	50.442	7.4	3.981264	3.218632	7.199896	3.599948	3.599948	0.0403899978	0.0403899978	0.0807799956	0.2237568453	0.7762431547	0.7781648129	14578	36	1.2369429	0
AT3G49920	9	56.148888889	43.848888889	7	51.717777778	48.278888889	4.3333333333	4.9304222222	4.0694222222	8.9998444444	4.4999222222	4.4999222222	0.0411852118	0.0411852118	0.0823704237	0.2258895789	0.7741104211	0.7760801677	14578	37	1.2115779472	0
AT5G15950	40	55.81925	44.17525	7.7	74.8375	25.158	9.775	5.29808225	4.40149425	9.6995765	4.84978825	4.84978825	0.0414384093	0.0414384093	0.0828768186	0.2265639614	0.7734360386	0.7754573982	14578	38	1.2037008227	0
AT1G02580	27	47.274814815	52.717407407	31.407407407	36.956666667	63.035925926	23.777777778	15.84779369	17.557170919	33.404964609	16.702482305	16.702482305	0.0437355726	0.0437355726	0.0874711452	0.2325829706	0.7674170294	0.7694755798	14578	39	0.9026393696	0
AT5G16340	1	44.44	55.55	9	40	60	10	4.9996	5.9995	10.9991	5.49955	5.49955	0.0454491736	0.0454491736	0.0908983471	0.2369618152	0.7630381848	0.7651376158	14578	40	0.8333361113	0
AT3G01440	2	57.14	42.85	7	60	40	5	4.9998	3.9995	8.9993	4.49965	4.49965	0.0555932178	0.0555932178	0.1111864356	0.2612025822	0.7387974178	0.7408811142	14578	41	1.2501062633	0
AT4G39890	1	57.14	42.85	7	100	0	4	4.9998	3.9995	8.9993	4.49965	4.49965	0.0555932178	0.0555932178	0.1111864356	0.2612025822	0.7387974178	0.7409320829	14578	42	1.2501062633	0
AT1G63990	1	42.85	57.14	7	33.33	66.66	9	3.9995	4.9998	8.9993	4.49965	4.49965	0.0555932178	0.0555932178	0.1111864356	0.2612025822	0.7387974178	0.7409830586	14578	43	0.7999319973	0
AT3G10310	4	57.0125	42.985	7.5	49.9975	49.9975	3.5	5.2759375	4.223875	9.4998125	4.74990625	4.74990625	0.05825565	0.05825565	0.1165113	0.2671504919	0.7328495081	0.735068125	14578	44	1.2490751975	0
AT1G30400	13	58.715384615	41.280769231	5.4615384615	92.836153846	7.1569230769	14.076923077	4.2067633136	3.2545650888	7.4613284024	3.7306642012	3.7306642012	0.0607587155	0.0607587155	0.121517431	0.2726054947	0.7273945053	0.7296468106	14578	45	1.2925731085	0
AT4G39110	2	41.665	58.33	6	16.665	83.33	2.5	3.4999	4.4998	7.9997	3.99985	3.99985	0.062489844	0.062489844	0.124979688	0.2763048582	0.7236951418	0.7259859467	14578	46	0.777790124	0
AT2G37540	11	50.704545455	49.225454545	583.72727273	46.24	53.710909091	503.72727273	296.97626033	288.34240331	585.31866364	292.65933182	292.65933182	0.0636776954	0.0636776954	0.1273553908	0.2788100251	0.7211899749	0.7235226381	14578	47	1.0299430709	0
AT2G02180	5	40.666	59.332	5.4	64.666	35.332	3.6	3.195964	4.203928	7.399892	3.699946	3.699946	0.0686490712	0.0686490712	0.1372981424	0.2890180632	0.7109819368	0.7133306727	14578	48	0.7602328108	0
AT1G04760	1	60	40	5	75	25	4	4	3	7	3.5	3.5	0.0714285714	0.0714285714	0.1428571429	0.2945430139	0.7054569861	0.7078361858	14578	49	1.3333333333	0
AT1G10417	3	60	40	5	100	0	3.3333333333	4	3	7	3.5	3.5	0.0714285714	0.0714285714	0.1428571429	0.2945430139	0.7054569861	0.707884908	14578	50	1.3333333333	0
AT1G52150	1	60	40	5	66.66	33.33	3	4	3	7	3.5	3.5	0.0714285714	0.0714285714	0.1428571429	0.2945430139	0.7054569861	0.7079336369	14578	51	1.3333333333	0
AT1G76170	1	60	40	5	0	100	3	4	3	7	3.5	3.5	0.0714285714	0.0714285714	0.1428571429	0.2945430139	0.7054569861	0.7079823725	14578	52	1.3333333333	0
AT2G03410	1	60	40	5	100	0	1	4	3	7	3.5	3.5	0.0714285714	0.0714285714	0.1428571429	0.2945430139	0.7054569861	0.7080311149	14578	53	1.3333333333	0
AT2G33640	1	60	40	5	100	0	4	4	3	7	3.5	3.5	0.0714285714	0.0714285714	0.1428571429	0.2945430139	0.7054569861	0.7080798639	14578	54	1.3333333333	0
AT2G39110	1	60	40	5	100	0	4	4	3	7	3.5	3.5	0.0714285714	0.0714285714	0.1428571429	0.2945430139	0.7054569861	0.7081286197	14578	55	1.3333333333	0
AT3G03430	2	60	40	5	0	100	1	4	3	7	3.5	3.5	0.0714285714	0.0714285714	0.1428571429	0.2945430139	0.7054569861	0.7081773821	14578	56	1.3333333333	0
AT3G06260	1	60	40	5	100	0	1	4	3	7	3.5	3.5	0.0714285714	0.0714285714	0.1428571429	0.2945430139	0.7054569861	0.7082261513	14578	57	1.3333333333	0
AT3G13020	1	60	40	5	100	0	1	4	3	7	3.5	3.5	0.0714285714	0.0714285714	0.1428571429	0.2945430139	0.7054569861	0.7082749272	14578	58	1.3333333333	0
AT3G16700	1	60	40	5	100	0	11	4	3	7	3.5	3.5	0.0714285714	0.0714285714	0.1428571429	0.2945430139	0.7054569861	0.7083237099	14578	59	1.3333333333	0
AT3G29639	2	60	40	5	46.425	53.57	7.5	4	3	7	3.5	3.5	0.0714285714	0.0714285714	0.1428571429	0.2945430139	0.7054569861	0.7083724992	14578	60	1.3333333333	0
AT3G60961	1	60	40	5	90	10	10	4	3	7	3.5	3.5	0.0714285714	0.0714285714	0.1428571429	0.2945430139	0.7054569861	0.7084212953	14578	61	1.3333333333	0
AT3G61198	1	60	40	5	0	100	1	4	3	7	3.5	3.5	0.0714285714	0.0714285714	0.1428571429	0.2945430139	0.7054569861	0.7084700981	14578	62	1.3333333333	0
AT5G50170	1	60	40	5	80	20	5	4	3	7	3.5	3.5	0.0714285714	0.0714285714	0.1428571429	0.2945430139	0.7054569861	0.7085189076	14578	63	1.3333333333	0
AT1G06645	2	40	60	5	10	90	4	3	4	7	3.5	3.5	0.0714285714	0.0714285714	0.1428571429	0.2945430139	0.7054569861	0.7085677238	14578	64	0.75	0
AT1G71280	1	40	60	5	50	50	8	3	4	7	3.5	3.5	0.0714285714	0.0714285714	0.1428571429	0.2945430139	0.7054569861	0.7086165468	14578	65	0.75	0
AT2G12475	1	40	60	5	86.66	13.33	45	3	4	7	3.5	3.5	0.0714285714	0.0714285714	0.1428571429	0.2945430139	0.7054569861	0.7086653765	14578	66	0.75	0
AT3G28520	1	40	60	5	0	100	1	3	4	7	3.5	3.5	0.0714285714	0.0714285714	0.1428571429	0.2945430139	0.7054569861	0.7087142129	14578	67	0.75	0
AT4G23810	1	40	60	5	87.5	12.5	8	3	4	7	3.5	3.5	0.0714285714	0.0714285714	0.1428571429	0.2945430139	0.7054569861	0.7087630561	14578	68	0.75	0
AT5G59330	1	40	60	5	28.57	71.42	7	3	4	7	3.5	3.5	0.0714285714	0.0714285714	0.1428571429	0.2945430139	0.7054569861	0.708811906	14578	69	0.75	0
AT1G16330	4	42.06	57.93	7.25	60.415	39.5825	11	4.04935	5.199925	9.249275	4.6246375	4.6246375	0.0715635999	0.0715635999	0.1431271998	0.294808266	0.705191734	0.7085942306	14578	70	0.7787323856	0
AT2G40010	19	54.08	45.912631579	23.789473684	0.4210526316	99.577894737	19	13.865347368	11.922373407	25.787720776	12.893860388	12.893860388	0.0731966165	0.0731966165	0.1463932329	0.2979937791	0.7020062209	0.7054419721	14578	71	1.1629687223	0
AT5G05460	4	60	40	5.5	100	0	2.5	4.3	3.2	7.5	3.75	3.75	0.0806666667	0.0806666667	0.1613333333	0.3120680956	0.6879319044	0.6913464293	14578	72	1.34375	0
AT5G36800	6	58.04	41.953333333	8	49.641666667	50.356666667	5.3333333333	5.6432	4.3562666667	9.9994666667	4.9997333333	4.9997333333	0.082814287	0.082814287	0.165628574	0.315973581	0.684026419	0.6874689512	14578	73	1.2954211557	0
AT2G13360	58	57.608103448	42.387931034	9.0172413793	74.192931034	25.803103448	8.1206896552	6.194661742	4.8222220571	11.016883799	5.5084418995	5.5084418995	0.0854865461	0.0854865461	0.1709730921	0.320751566	0.679248434	0.6827139873	14578	74	1.2846073177	0
AT4G05520	19	57.401578947	42.593157895	9.6315789474	68.671052632	26.058947368	15.157894737	6.5286783934	5.1023936288	11.631072022	5.8155360111	5.8155360111	0.0874505904	0.0874505904	0.1749011807	0.324207793	0.675792207	0.6792869609	14578	75	1.2795324838	0
AT1G47500	13	45.664615385	54.328461538	25.153846154	42.151538462	57.841538462	27.846153846	12.486407101	14.665697633	27.152104734	13.576052367	13.576052367	0.0874574415	0.0874574415	0.1749148831	0.3242197692	0.6757802308	0.6793217628	14578	76	0.8514021912	0
AT5G24065	2	45.31	54.685	23.5	50	50	51.5	11.64785	13.850975	25.498825	12.7494125	12.7494125	0.0951761457	0.0951761457	0.1903522914	0.3373764299	0.6626235701	0.6661420871	14578	77	0.8409408002	0
AT4G26660	8	58.13375	41.85875	8.875	38.56875	61.425	7.375	6.1593703125	4.7149640625	10.874334375	5.4371671875	5.4371671875	0.0959281434	0.0959281434	0.1918562868	0.338623884	0.661376116	0.6649338634	14578	78	1.3063451239	0
AT4G13690	8	58.355	41.64125	8.5	58.74625	41.2475	11.5	5.960175	4.53950625	10.49968125	5.249840625	5.249840625	0.0961124271	0.0961124271	0.1922248542	0.3389286941	0.6610713059	0.6646732532	14578	79	1.3129566679	0
AT3G15200	3	58.33	41.663333333	8.6666666667	42.5	57.5	8	6.0552666667	4.6108222222	10.666088889	5.3330444444	5.3330444444	0.0978062238	0.0978062238	0.1956124475	0.3417140928	0.6582859072	0.6619183304	14578	80	1.3132726388	0
AT5G54075	1	55.55	44.44	18	50	50	6	10.999	8.9992	19.9982	9.9991	9.9991	0.099989	0.099989	0.199978	0.3452613956	0.6547386044	0.6583968665	14578	81	1.2222197529	0
AT5G04140	14	60.790714286	39.208571429	6.0714285714	67.03625	32.95875	4.375	4.6908647959	3.3805204082	8.0713852041	4.035692602	4.035692602	0.1063635529	0.1063635529	0.2127271058	0.3553617281	0.6446382719	0.6482848184	14578	82	1.3876161743	0
AT2G33560	5	62	38	5.4	40	60	2	4.348	3.052	7.4	3.7	3.7	0.1134875676	0.1134875676	0.2269751351	0.3662241523	0.6337758477	0.6374049195	14578	83	1.4246395806	0
AT3G04700	2	59.82	40.175	7.5				5.4865	4.013125	9.499625	4.7498125	4.7498125	0.1142589255	0.1142589255	0.228517851	0.3673749961	0.6326250039	0.6362913831	14578	84	1.3671390749	0
AT4G36280	3	37.776666667	62.22	5.3333333333	50	50	1	3.0147555556	4.3184	7.3331555556	3.6665777778	3.6665777778	0.1158770481	0.1158770481	0.2317540961	0.369773768	0.630226232	0.633922446	14578	85	0.6981186448	0
AT1G06660	2	60	40	7.5	48.805	51.185	6.5	5.5	4	9.5	4.75	4.75	0.1184210526	0.1184210526	0.2368421053	0.3735037257	0.6264962743	0.6302140966	14578	86	1.375	0
AT2G07734	2	59.09	40.905	9	58.33	41.665	9.5	6.3181	4.68145	10.99955	5.499775	5.499775	0.1217605821	0.1217605821	0.2435211643	0.3783255684	0.6216744316	0.6254067948	14578	87	1.3496032212	0
AT5G13200	5	61.9	38.094	6.4	77.018	22.978	9.2	4.9616	3.438016	8.399616	4.199808	4.199808	0.1381794242	0.1381794242	0.2763588484	0.4009022512	0.5990977488	0.6027361616	14578	88	1.4431579143	0
AT3G22370	25	57.1024	42.8896	15.68	50.842	49.152	7.44	9.95365632	7.72508928	17.6787456	8.8393728	8.8393728	0.1404655954	0.1404655954	0.2809311907	0.40390847	0.59609153	0.5997530764	14578	89	1.2884843086	0
ATCG00330	2	51.425	48.395	332.5	56.545	42.975	246.5	171.988125	161.913375	333.9015	166.95075	166.95075	0.1519918113	0.1519918113	0.3039836226	0.418604242	0.581395758	0.5850074103	14578	90	1.0622230869	0
AT5G09570	6	44.145	55.845	25	85.665	14.326666667	54.666666667	12.03625	14.96125	26.9975	13.49875	13.49875	0.1584521715	0.1584521715	0.316904343	0.4265260124	0.5734739876	0.5770762609	14578	91	0.8044949453	0
AT3G19930	31	53.431290323	46.452903226	67.806451613	61.773870968	38.183548387	80	37.229862019	32.498065349	69.727927367	34.863963684	34.863963684	0.1605518805	0.1605518805	0.321103761	0.4290549211	0.5709450789	0.574571128	14578	92	1.1456024111	0
AT2G37420	4	41.0225	58.9725	12.25	45.83	54.165	9	6.02525625	8.22413125	14.2493875	7.12469375	7.12469375	0.1696582139	0.1696582139	0.3393164279	0.4397759413	0.5602240587	0.5638209408	14578	93	0.7326313342	0
AT1G27930	9	65.184444444	34.813333333	5.2222222222	76.851111111	23.147777778	4	4.4040765432	2.8180296296	7.2221061728	3.6110530864	3.6110530864	0.1741559008	0.1741559008	0.3483118016	0.4449296626	0.5550703374	0.5586726995	14578	94	1.562821234	0
AT5G21050	3	64.44	35.553333333	5.6666666667	85	15	5	4.6516	3.0146888889	7.6662888889	3.8331444444	3.8331444444	0.1747571755	0.1747571755	0.349514351	0.445611827	0.554388173	0.5580246348	14578	95	1.5429784536	0
AT3G01870	3	35.553333333	64.44	5.6666666667	40.25	59.743333333	28	3.0146888889	4.6516	7.6662888889	3.8331444444	3.8331444444	0.1747571755	0.1747571755	0.349514351	0.445611827	0.554388173	0.5580631671	14578	96	0.64809719	0
AT3G51920	3	35.553333333	64.44	5.6666666667	50	50	1.6666666667	3.0146888889	4.6516	7.6662888889	3.8331444444	3.8331444444	0.1747571755	0.1747571755	0.349514351	0.445611827	0.554388173	0.5581017047	14578	97	0.64809719	0
AT1G67820	3	59.61	40.38	11.333333333	50	50	20	7.7558	5.5764	13.3322	6.6661	6.6661	0.1781320547	0.1781320547	0.3562641094	0.44941159	0.55058841	0.554314768	14578	98	1.3908256223	0
AT1G14150	6	62.325	37.671666667	7.5	100	0	3.1666666667	5.674375	3.825375	9.49975	4.749875	4.749875	0.17994163	0.17994163	0.3598832601	0.451428923	0.548571077	0.5523219256	14578	99	1.4833513054	0
AT3G42150	4	42.11	57.885	16.25	26.6325	71.4375	18	7.842875	10.4063125	18.2491875	9.12459375	9.12459375	0.180041216	0.180041216	0.360082432	0.4515395415	0.5484604585	0.5522486921	14578	100	0.7536651432	0
AT2G43840	2	60.71	39.285	9.5	34.58	65.41	13	6.76745	4.732075	11.499525	5.7497625	5.7497625	0.1801270657	0.1801270657	0.3602541314	0.4516348687	0.5483651313	0.5521908464	14578	101	1.4301231489	0
AT2G19810	5	65.332	34.664	5.4	70.57	29.428	3.6	4.527928	2.871856	7.399784	3.699892	3.699892	0.1853144949	0.1853144949	0.3706289899	0.4573383857	0.5426616143	0.5464852869	14578	102	1.576655654	0
AT5G14960	11	59.357272727	40.636363636	12.454545455	53.639090909	46.354545455	16.363636364	8.3926785124	6.0610743802	14.453752893	7.2268764463	7.2268764463	0.1880611171	0.1880611171	0.3761222341	0.4603141075	0.5396858925	0.5435261444	14578	103	1.3846849562	0
AT3G17630	4	65.8325	34.165	5.25	83.61	16.386666667	6.3333333333	4.45620625	2.7936625	7.24986875	3.624934375	3.624934375	0.1906277076	0.1906277076	0.3812554152	0.4630678759	0.5369321241	0.5407901412	14578	104	1.5951125986	0
AT5G38520	34	62.307941176	37.686764706	7.9705882353	67.756764706	32.238823529	10.117647059	5.9663094291	4.0038568339	9.970166263	4.9850831315	4.9850831315	0.1931372099	0.1931372099	0.3862744198	0.4657357453	0.5342642547	0.5381402823	14578	105	1.4901405511	0
AT1G45145	13	57.529230769	41.836923077	17.461538462	43.863076923	56.132307692	10.846153846	11.045488757	8.3053704142	19.350859172	9.6754295858	9.6754295858	0.194002976	0.194002976	0.388005952	0.4666505754	0.5333494246	0.5372559364	14578	106	1.3299212686	0
AT1G69587	2	62.5	37.5	8	94.59	5.4	55.5	6	4	10	5	5	0.2	0.2	0.4	0.4729107431	0.5270892569	0.5309866068	14578	107	1.5	0
AT4G25120	3	35.553333333	64.443333333	6.3333333333	83.013333333	16.98	6	3.2517111111	5.0814111111	8.3331222222	4.1665611111	4.1665611111	0.2008732142	0.2008732142	0.4017464284	0.4738112959	0.5261887041	0.5301160282	14578	108	0.6399228561	0
AT4G03205	7	60.584285714	39.407142857	11	19.674285714	80.32	6.2857142857	7.6642714286	5.3347857143	12.999057143	6.4995285714	6.4995285714	0.2087268189	0.2087268189	0.4174536379	0.4817896282	0.5182103718	0.5221142305	14578	109	1.4366596596	0
AT2G18280	9	65.462222222	34.536666667	5.8888888889	62.983333333	37.013333333	8	4.8549975309	3.0338259259	7.8888234568	3.9444117284	3.9444117284	0.2102129698	0.2102129698	0.4204259397	0.4832754148	0.5167245852	0.5206532349	14578	110	1.6002887606	0
AT3G21300	7	63.46	36.532857143	7.4285714286	81.07	18.925714286	11.571428571	5.7141714286	3.7138693878	9.4280408163	4.7140204082	4.7140204082	0.2121972281	0.2121972281	0.4243944561	0.4852475989	0.5147524011	0.518701908	14578	111	1.5386032281	0
AT4G16146	3	39.283333333	60.71	11	60.596666667	39.396666667	27.333333333	5.3211666667	7.6781	12.999266667	6.4996333333	6.4996333333	0.2136710816	0.2136710816	0.4273421632	0.4867040016	0.5132959984	0.517270086	14578	112	0.6930316962	0
AT3G56450	2	65	35	6.5	47.22	52.775	7.5	5.225	3.275	8.5	4.25	4.25	0.2236764706	0.2236764706	0.4473529412	0.4964053118	0.5035946882	0.5075287497	14578	113	1.5954198473	0
AT1G35720	15	53.659333333	46.332	85.333333333	54.843333333	40.457333333	80.533333333	46.789297778	40.53664	87.325937778	43.662968889	43.662968889	0.2238494672	0.2238494672	0.4476989344	0.4965702759	0.5034297241	0.5073975745	14578	114	1.1542470658	0
AT2G24110	4	33.33	66.665	5.5	86.525	13.4725	15.25	2.83315	4.666575	7.499725	3.7498625	3.7498625	0.2241046992	0.2241046992	0.4482093984	0.4968134887	0.5031865113	0.5071875103	14578	115	0.6071154969	0
AT3G15340	6	57.256666667	42.74	23.333333333	72.676666667	27.315	20.333333333	14.359888889	10.972666667	25.332555556	12.666277778	12.666277778	0.2264531574	0.2264531574	0.4529063149	0.4990419867	0.5009580133	0.5049762079	14578	116	1.3086963566	0
AT4G14305	2	63.485	36.505	8	88.885	11.11	8.5	6.0788	3.9204	9.9992	4.9996	4.9996	0.2329531643	0.2329531643	0.4659063285	0.5051234982	0.4948765018	0.4988804123	14578	117	1.5505560657	0
AT5G40942	18	36.723333333	63.271666667	8.2777777778	68.321666667	28.134444444	21.222222222	4.0398759259	6.237487963	10.277363889	5.1386819444	5.1386819444	0.2349580455	0.2349580455	0.4699160911	0.5069742269	0.4930257731	0.4970490816	14578	118	0.647676749	0
AT5G25230	5	35.52	64.472	7.2	9.204	90.79	14.2	3.55744	5.641984	9.199424	4.599712	4.599712	0.2361736826	0.2361736826	0.4723473652	0.5080907517	0.4919092483	0.4959577441	14578	119	0.6305299696	0
AT1G30710	6	67.776666667	32.22	5.3333333333	26.666666667	73.333333333	3.3333333333	4.6147555556	2.7184	7.3331555556	3.6665777778	3.6665777778	0.245198971	0.245198971	0.490397942	0.5162501547	0.4837498453	0.4877649222	14578	120	1.6975998954	0
AT5G53588	3	67.776666667	32.22	5.3333333333	26.19	69.046666667	4.6666666667	4.6147555556	2.7184	7.3331555556	3.6665777778	3.6665777778	0.245198971	0.245198971	0.490397942	0.5162501547	0.4837498453	0.4877986612	14578	121	1.6975998954	0
AT5G17360	5	65.616	34.38	6.6	100	0	4.2	5.330656	3.26908	8.599736	4.299868	4.299868	0.2471061672	0.2471061672	0.4942123344	0.5179457285	0.4820542715	0.4861225215	14578	122	1.6306288008	0
AT1G32850	2	66.66	33.33	6	92.855	7.14	5.5	4.9996	2.9998	7.9994	3.9997	3.9997	0.2499687502	0.2499687502	0.4999375003	0.5204724147	0.4795275853	0.4836079653	14578	123	1.666644443	0
AT4G31890	1	66.66	33.33	6	66.66	33.33	3	4.9996	2.9998	7.9994	3.9997	3.9997	0.2499687502	0.2499687502	0.4999375003	0.5204724147	0.4795275853	0.4836414237	14578	124	1.666644443	0
AT5G18362	1	66.66	33.33	6	0	100	2	4.9996	2.9998	7.9994	3.9997	3.9997	0.2499687502	0.2499687502	0.4999375003	0.5204724147	0.4795275853	0.4836748868	14578	125	1.666644443	0
AT1G61410	1	33.33	66.66	6	3.33	96.66	30	2.9998	4.9996	7.9994	3.9997	3.9997	0.2499687502	0.2499687502	0.4999375003	0.5204724147	0.4795275853	0.4837083544	14578	126	0.6000080006	0
AT3G04360	2	33.33	66.66	6	0	100	1	2.9998	4.9996	7.9994	3.9997	3.9997	0.2499687502	0.2499687502	0.4999375003	0.5204724147	0.4795275853	0.4837418268	14578	127	0.6000080006	0
AT3G17290	1	33.33	66.66	6	0	100	5	2.9998	4.9996	7.9994	3.9997	3.9997	0.2499687502	0.2499687502	0.4999375003	0.5204724147	0.4795275853	0.4837753037	14578	128	0.6000080006	0
AT5G61980	2	33.33	66.66	6	77.77	22.22	9	2.9998	4.9996	7.9994	3.9997	3.9997	0.2499687502	0.2499687502	0.4999375003	0.5204724147	0.4795275853	0.4838087853	14578	129	0.6000080006	0
ATMG00210	1	33.33	66.66	6	10	90	10	2.9998	4.9996	7.9994	3.9997	3.9997	0.2499687502	0.2499687502	0.4999375003	0.5204724147	0.4795275853	0.4838422715	14578	130	0.6000080006	0
AT3G01330	17	60.312941176	39.681176471	14.235294118	66.383529412	33.607058824	24.764705882	9.5857245675	6.6487321799	16.234456747	8.1172283737	8.1172283737	0.2656671676	0.2656671676	0.5313343353	0.5339535831	0.4660464169	0.4702723517	14578	131	1.4417372076	0
AT5G66280	11	62.734545455	37.259090909	10.363636364	62.7	31.61	22.272727273	7.5015801653	4.8613966942	12.36297686	6.1814884298	6.1814884298	0.2819130392	0.2819130392	0.5638260785	0.547277248	0.452722752	0.456859496	14578	132	1.5430915511	0
AT4G17610	26	62.990769231	37.004230769	10.076923077	64.781538462	35.212692308	11.307692308	7.3475313609	4.7288878698	12.076419231	6.0382096154	6.0382096154	0.2839125407	0.2839125407	0.5678250815	0.5488755323	0.4511244677	0.4552781232	14578	133	1.553754617	0
AT3G55740	11	68.107272727	31.889090909	5.8181818182	79.051818182	18.671818182	7	4.9626049587	2.8553652893	7.8179702479	3.908985124	3.908985124	0.2839905297	0.2839905297	0.5679810595	0.5489376933	0.4510623067	0.4552469058	14578	134	1.7379930257	0
AT1G51380	5	67.776	32.222	6	88.826	11.166	11	5.06656	2.93332	7.99988	3.99994	3.99994	0.2844238225	0.2844238225	0.5688476449	0.5492828047	0.4507171953	0.4549300888	14578	135	1.7272442147	0
AT1G09600	2	70	30	5	90	10	3.5	4.5	2.5	7	3.5	3.5	0.2857142857	0.2857142857	0.5714285714	0.550308202	0.449691798	0.4539265359	14578	136	1.8	0
AT1G69440	2	70	30	5	87.5	12.5	3.5	4.5	2.5	7	3.5	3.5	0.2857142857	0.2857142857	0.5714285714	0.550308202	0.449691798	0.453957969	14578	137	1.8	0
AT1G78820	4	70	30	5	83.0925	16.9	6	4.5	2.5	7	3.5	3.5	0.2857142857	0.2857142857	0.5714285714	0.550308202	0.449691798	0.4539894066	14578	138	1.8	0
AT3G18970	2	70	30	5	87.5	12.5	8	4.5	2.5	7	3.5	3.5	0.2857142857	0.2857142857	0.5714285714	0.550308202	0.449691798	0.4540208485	14578	139	1.8	0
AT3G63510	2	70	30	5	0	100	5.5	4.5	2.5	7	3.5	3.5	0.2857142857	0.2857142857	0.5714285714	0.550308202	0.449691798	0.4540522947	14578	140	1.8	0
AT4G30090	2	70	30	5	95	5	8	4.5	2.5	7	3.5	3.5	0.2857142857	0.2857142857	0.5714285714	0.550308202	0.449691798	0.4540837453	14578	141	1.8	0
AT5G42700	2	70	30	5	100	0	6	4.5	2.5	7	3.5	3.5	0.2857142857	0.2857142857	0.5714285714	0.550308202	0.449691798	0.4541152002	14578	142	1.8	0
AT1G70560	2	30	70	5	58.33	41.665	5.5	2.5	4.5	7	3.5	3.5	0.2857142857	0.2857142857	0.5714285714	0.550308202	0.449691798	0.4541466596	14578	143	0.5555555556	0
AT5G43530	2	30	70	5	25	75	5	2.5	4.5	7	3.5	3.5	0.2857142857	0.2857142857	0.5714285714	0.550308202	0.449691798	0.4541781232	14578	144	0.5555555556	0
AT5G15948	9	66.816666667	33.176666667	6.6666666667	77.24	22.752222222	10	5.4544444444	3.2117777778	8.6662222222	4.3331111111	4.3331111111	0.2901814452	0.2901814452	0.5803628904	0.5538298854	0.4461701146	0.4506525276	14578	145	1.6982633363	0
AT5G47260	2	67.5	32.5	6.5	100	0	9	5.3875	3.1125	8.5	4.25	4.25	0.3044485294	0.3044485294	0.6088970588	0.5647966106	0.4352033894	0.4396060845	14578	146	1.7309236948	0
AT2G40008	9	58.777777778	41.218888889	21.777777778	0	100	11.777777778	13.800493827	9.9765580247	23.777051852	11.888525926	11.888525926	0.3074915493	0.3074915493	0.6149830985	0.5670822691	0.4329177309	0.4373276059	14578	147	1.3832920926	0
AT1G15760	8	65.00625	34.99125	8.5	61.03875	38.95625	6.875	6.52553125	3.97425625	10.4997875	5.24989375	5.24989375	0.3099588504	0.3099588504	0.6199177008	0.5689221295	0.4310778705	0.435499182	14578	148	1.641950302	0
AT2G23900	34	58.710882353	41.282352941	22.676470588	72.446176471	24.830294118	60.411764706	14.313555969	10.361380623	24.674936592	12.337468296	12.337468296	0.316509222	0.316509222	0.6330184439	0.5737497142	0.4262502858	0.4306519278	14578	149	1.3814332751	0
AT1G67370	2	63.46	36.535	10.5	75.69	24.305	8.5	7.6633	4.836175	12.499475	6.2497375	6.2497375	0.3197188588	0.3197188588	0.6394377176	0.5760855189	0.4239144811	0.4283216874	14578	150	1.5845787218	0
AT1G55550	11	61.741818182	38.251818182	13.545454545	68.507272727	31.483636364	20.181818182	9.3632099174	6.1813826446	15.544592562	7.772296281	7.772296281	0.3256445852	0.3256445852	0.6512891704	0.5803478557	0.4196521443	0.4240444278	14578	151	1.514743619	0
AT3G61990	15	69.085333333	30.911333333	6.0666666667	73.683333333	26.315333333	5.5333333333	5.1911768889	2.8752875556	8.0664644444	4.0332322222	4.0332322222	0.3324469748	0.3324469748	0.6648939497	0.5851625068	0.4148374932	0.4192084414	14578	152	1.8054461645	0
AT4G22830	5	70.666	29.332	5.4	63.332	36.664	2.2	4.815964	2.583928	7.399892	3.699946	3.699946	0.3366255011	0.3366255011	0.6732510022	0.5880795493	0.4119204507	0.4162895203	14578	153	1.8638150908	0
AT2G44920	30	62.826333333	37.167333333	12.033333333	67.070666667	32.924666667	10.033333333	8.5601021111	5.4724691111	14.032571222	7.0162856111	7.0162856111	0.3396910442	0.3396910442	0.6793820884	0.590200419	0.409799581	0.4141748677	14578	154	1.5642120471	0
AT4G31020	4	69.995	29.9975	5.75	75	25	1.5	5.0247125	2.72485625	7.74956875	3.874784375	3.874784375	0.3412666525	0.3412666525	0.6825333049	0.5912842477	0.4087157523	0.4131081077	14578	155	1.8440284694	0
AT2G13680	3	29.523333333	70.473333333	5.6666666667	0	100	1	2.6729888889	4.9934888889	7.6664777778	3.8332388889	3.8332388889	0.35118606	0.35118606	0.70237212	0.5980122263	0.4019877737	0.4063359981	14578	156	0.5352948506	0
AT4G19020	13	66.301538462	33.695384615	8.3076923077	36.967692308	63.028461538	5.1538461538	6.5081278107	3.7993088757	10.307436686	5.1537183432	5.1537183432	0.3559420371	0.3559420371	0.7118840741	0.6011809464	0.3988190536	0.4031609572	14578	157	1.7129767606	0
AT2G01870	2	69.04	30.95	6.5	100	0	3.5	5.4876	3.01175	8.49935	4.249675	4.249675	0.3606060006	0.3606060006	0.7212120012	0.6042533616	0.3957466384	0.4000828359	14578	158	1.8220635843	0
AT4G11690	2	69.04	30.95	6.5	50	50	1	5.4876	3.01175	8.49935	4.249675	4.249675	0.3606060006	0.3606060006	0.7212120012	0.6042533616	0.3957466384	0.4001105828	14578	159	1.8220635843	0
AT2G22560	4	70.3525	29.64	6	78.21	21.7825	13.5	5.22115	2.7784	7.99955	3.999775	3.999775	0.3729602017	0.3729602017	0.7459204033	0.612229063	0.387770937	0.392074124	14578	160	1.8791930608	0
AT2G05310	4	59.15	40.085	22.75	60.295	14.6975	45.5	14.456625	10.1193375	24.5759625	12.28798125	12.28798125	0.3827329826	0.3827329826	0.7654659653	0.6183766427	0.3816233573	0.3858850873	14578	161	1.4286137803	0
AT4G21192	2	63.885	36.105	12	82.9	17.09	11	8.6662	5.3326	13.9988	6.9994	6.9994	0.3969229134	0.3969229134	0.7938458268	0.6270602405	0.3729397595	0.3771306752	14578	162	1.6251359562	0
AT2G31150	11	68.659090909	31.337272727	7.2727272727	52.813636364	44.581818182	10.545454545	5.9933884298	3.2790743802	9.2724628099	4.636231405	4.636231405	0.3972785284	0.3972785284	0.7945570568	0.6272742812	0.3727257188	0.3769403766	14578	163	1.8277683684	0
AT1G47560	10	69.748	30.249	6.7	30.387142857	69.607142857	11.428571429	5.673116	3.026683	8.699799	4.3498995	4.3498995	0.4025154848	0.4025154848	0.8050309695	0.6304065638	0.3695934362	0.3737986064	14578	164	1.8743674181	0
AT1G47490	6	31.941666667	68.05	7.8333333333	17.973333333	82.016666667	9.3333333333	3.5020972222	6.3305833333	9.8326805556	4.9163402778	4.9163402778	0.4068236345	0.4068236345	0.813647269	0.6329558731	0.3670441269	0.3712460475	14578	165	0.5532029258	0
AT3G03350	3	66.66	33.33	9	66.66	33.33	9	6.9994	3.9997	10.9991	5.49955	5.49955	0.4090425621	0.4090425621	0.8180851242	0.634259374	0.365740626	0.3699532921	14578	166	1.7499812486	0
AT5G23910	12	67.685833333	32.31	8.1666666667	83.105833333	16.890833333	9.5	6.5276763889	3.63865	10.166326389	5.0831631944	5.0831631944	0.4104960414	0.4104960414	0.8209920827	0.6351097362	0.3648902638	0.3691187472	14578	167	1.7939830401	0
AT1G34750	2	71.425	28.57	6	78.57	21.425	5.5	5.2855	2.7142	7.9997	3.99985	3.99985	0.4132394771	0.4132394771	0.8264789542	0.6367073439	0.3632926561	0.3675281291	14578	168	1.947350969	0
AT5G23920	12	63.708333333	36.2875	12.75	66.723333333	33.269166667	16.916666667	9.1228125	5.62665625	14.74946875	7.374734375	7.374734375	0.4143575857	0.4143575857	0.8287151715	0.6373556862	0.3626443138	0.3668976894	14578	169	1.6213559341	0
AT1G68290	4	42.43	57.5625	39	36.4175	63.575	42.5	17.5477	23.449375	40.997075	20.4985375	20.4985375	0.4247835706	0.4247835706	0.8495671412	0.6433251797	0.3566748203	0.3608832267	14578	170	0.7483227165	0
AT2G32340	8	64.895	35.09875	11.375	60.0425	39.95375	19.375	8.38180625	4.9924828125	13.374289063	6.6871445313	6.6871445313	0.4294625797	0.4294625797	0.8589251593	0.645960347	0.354039653	0.3582418311	14578	171	1.6788853492	0
AT5G13840	13	71.006153846	28.992307692	6.4615384615	90.759230769	9.2384615385	5.3846153846	5.5880899408	2.8733491124	8.4614390533	4.2307195266	4.2307195266	0.4354943479	0.4354943479	0.8709886958	0.6493182588	0.3506817412	0.3548686952	14578	172	1.9448002043	0
AT1G64500	14	67.175	32.818571429	9.1428571429	56.692857143	43.301428571	8.1428571429	7.1417142857	4.000555102	11.142269388	5.5711346939	5.5711346939	0.4427680158	0.4427680158	0.8855360316	0.6533101253	0.3466898747	0.3508535227	14578	173	1.785180832	0
AT2G16570	1	62.5	37.5	16	52.63	47.36	19	11	7	18	9	9	0.4444444444	0.4444444444	0.8888888889	0.6542214138	0.3457785862	0.3499555838	14578	174	1.5714285714	0
AT1G76520	6	68.648333333	31.346666667	8	41.3	58.695	6.8333333333	6.4918666667	3.5077333333	9.9996	4.9998	4.9998	0.4452703984	0.4452703984	0.8905407967	0.6546692008	0.3453307992	0.3495266535	14578	175	1.850729816	0
AT3G08820	4	75	25	5	75	25	1.75	4.75	2.25	7	3.5	3.5	0.4464285714	0.4464285714	0.8928571429	0.655295778	0.344704222	0.3489166885	14578	176	2.1111111111	0
AT2G36630	17	61.504117647	38.488235294	18.705882353	69.834705882	30.156470588	20.647058824	12.504887889	8.1995640138	20.704451903	10.352225952	10.352225952	0.4476286974	0.4476286974	0.8952573948	0.6559434309	0.3440565691	0.3482853041	14578	177	1.5250674143	0
AT5G50450	2	69.44	30.55	7.5	60.115	39.875	16.5	6.208	3.29125	9.49925	4.749625	4.749625	0.4477948555	0.4477948555	0.895589711	0.6560329692	0.3439670308	0.3482188455	14578	178	1.8862134447	0
AT3G13210	4	27.5	72.5	6	0	100	6.25	2.65	5.35	8	4	4	0.455625	0.455625	0.91125	0.6602170256	0.3397829744	0.3440069588	14578	179	0.4953271028	0
AT3G59890	12	70.0225	29.971666667	7.3333333333	86.469166667	13.525	9.0833333333	6.1349833333	3.1979222222	9.3329055556	4.6664527778	4.6664527778	0.4621458944	0.4621458944	0.9242917888	0.6636493937	0.3363506063	0.3405555729	14578	180	1.9184279376	0
AT1G09880	5	55.476	44.514	80.4	60.616	39.374	237	45.602704	36.789256	82.39196	41.19598	41.19598	0.4713861987	0.4713861987	0.9427723973	0.6684341296	0.3315658704	0.3357343377	14578	181	1.2395658124	0
AT1G06050	2	63.375	36.615	15.5	96.875	3.125	12.5	10.823125	6.675325	17.49845	8.749225	8.749225	0.4915933937	0.4915933937	0.9831867874	0.6785866959	0.3214133041	0.3254767399	14578	182	1.6213630048	0
AT2G28720	6	61.646666667	38.346666667	20	75.135	24.858333333	34.833333333	13.329333333	8.6693333333	21.998666667	10.999333333	10.999333333	0.4935662767	0.4935662767	0.9871325535	0.6795557852	0.3204442148	0.3245179411	14578	183	1.5375269148	0
AT2G36430	4	74.1625	25.83	5.75	92.22	7.7775	6.5	5.26434375	2.485225	7.74956875	3.874784375	3.874784375	0.4983181178	0.4983181178	0.9966362356	0.6818741884	0.3181258116	0.322192447	14578	184	2.1182563953	0
AT1G17970	2	71.42	28.57	7	100	0	4	5.9994	2.9999	8.9993	4.49965	4.49965	0.4998722262	0.4998722262	0.9997444523	0.6826276492	0.3173723508	0.3214516869	14578	185	1.9998666622	0
AT2G41905	1	71.42	28.57	7				5.9994	2.9999	8.9993	4.49965	4.49965	0.4998722262	0.4998722262	0.9997444523	0.6826276492	0.3173723508	0.3214740224	14578	186	1.9998666622	0
AT5G02620	3	75.553333333	24.443333333	5.3333333333	60	40	4.6666666667	5.0295111111	2.3036444444	7.3331555556	3.6665777778	3.6665777778	0.5066269922	0.5066269922	1.0132539843	0.6858754548	0.3141245452	0.3182063525	14578	187	2.1832844575	0
AT2G07675	4	56.2925	43.7025	66.25	55.1825	44.8125	26.75	38.29378125	29.95290625	68.2466875	34.12334375	34.12334375	0.5096965019	0.5096965019	1.0193930037	0.6873369664	0.3126630336	0.3167478599	14578	188	1.2784663007	0
AT1G73480	9	73.327777778	26.663333333	6.3333333333	89.71	10.286666667	8.8888888889	5.6440925926	2.6886777778	8.3327703704	4.1663851852	4.1663851852	0.5241040098	0.5241040098	1.0482080196	0.6940798427	0.3059201573	0.3099384289	14578	189	2.0992075135	0
AT1G50490	18	59.123888889	40.563333333	32.277777778	57.601666667	42.393333333	41.444444444	20.083877469	14.092942593	34.176820062	17.088410031	17.088410031	0.5250825067	0.5250825067	1.0501650133	0.6945309141	0.3054690859	0.3095029423	14578	190	1.4251017725	0
AT3G18090	19	69.208421053	30.786315789	8.8947368421	37.72	62.275789474	6.4210526316	7.1559069252	3.7383617729	10.894268698	5.447134349	5.447134349	0.5360440059	0.5360440059	1.0720880118	0.6995257107	0.3004742893	0.3044633481	14578	191	1.9141825645	0
AT3G22400	4	76.665	23.3325	5.25	79.165	20.8325	2.5	5.0249125	2.22495625	7.24986875	3.624934375	3.624934375	0.540682547	0.540682547	1.0813650939	0.7016076242	0.2983923758	0.3023748126	14578	192	2.2584320478	0
AT2G36895	9	69.615555556	30.378888889	8.6666666667	66.538888889	33.454444444	7.2222222222	7.0333481481	3.632837037	10.666185185	5.3330925926	5.3330925926	0.542062397	0.542062397	1.084124794	0.7022233594	0.2977766406	0.3017718364	14578	193	1.9360483491	0
AT1G72670	9	75.501111111	24.496666667	5.6666666667	97.777777778	0	2.8888888889	5.2783962963	2.3881444444	7.6665407407	3.8332703704	3.8332703704	0.5448060638	0.5448060638	1.0896121275	0.7034428352	0.2965571648	0.300556893	14578	194	2.2102500159	0
AT1G71370	3	75.553333333	24.44	5.6666666667	0	100	9	5.2813555556	2.3849333333	7.6662888889	3.8331444444	3.8331444444	0.5471527235	0.5471527235	1.094305447	0.704480774	0.295519226	0.2995257788	14578	195	2.2144667449	0
AT2G21080	3	75.553333333	24.44	5.6666666667	50	50	2	5.2813555556	2.3849333333	7.6662888889	3.8331444444	3.8331444444	0.5471527235	0.5471527235	1.094305447	0.704480774	0.295519226	0.2995466053	14578	196	2.2144667449	0
AT3G15620	3	75.553333333	24.44	5.6666666667	47.22	52.776666667	3.3333333333	5.2813555556	2.3849333333	7.6662888889	3.8331444444	3.8331444444	0.5471527235	0.5471527235	1.094305447	0.704480774	0.295519226	0.2995674346	14578	197	2.2144667449	0
AT4G21120	5	27.728	72.266	7.2	47.664	52.332	11.4	2.996416	6.203152	9.199568	4.599784	4.599784	0.5588934053	0.5588934053	1.1177868106	0.7096044896	0.2903955104	0.2943940021	14578	198	0.4830473282	0
AT4G30140	5	77.332	22.666	5.2	0	100	1.2	5.021264	2.178632	7.199896	3.599948	3.599948	0.5611578756	0.5611578756	1.1223157511	0.7105796413	0.2894203587	0.2934258286	14578	199	2.3047784114	0
AT3G02160	2	72.915	27.08	7	50	50	2.5	6.10405	2.8956	8.99965	4.499825	4.499825	0.5719195415	0.5719195415	1.1438390829	0.7151574309	0.2848425691	0.2888047693	14578	200	2.108043238	0
AT3G13620	14	62.236428571	37.756428571	21	77.341428571	22.497857143	31.785714286	14.06965	8.92885	22.9985	11.49925	11.49925	0.574555398	0.574555398	1.1491107959	0.7162646315	0.2837353685	0.2877021773	14578	201	1.5757516365	0
AT4G30490	8	68.965	31.03	9.75	67.9275	32.06375	11.125	7.7240875	4.025425	11.7495125	5.87475625	5.87475625	0.5821562507	0.5821562507	1.1643125014	0.7194270422	0.2805729578	0.2845153435	14578	202	1.9188253414	0
AT1G09930	5	65.13	34.866	14.6	62.618	37.372	17.4	10.50898	6.090436	16.599416	8.299708	8.299708	0.5880788541	0.5880788541	1.1761577082	0.7218603998	0.2781396002	0.282067415	14578	203	1.7254889469	0
AT3G60840	5	71.78	28.216	7.8	58.448	41.546	9	6.59884	3.200848	9.799688	4.899844	4.899844	0.5891182266	0.5891182266	1.1782364532	0.7222846888	0.2777153112	0.2816567279	14578	204	2.0615911783	0
AT3G51870	10	66.45	33.543	12.7	82.044	17.95	23.8	9.43915	5.259961	14.699111	7.3495555	7.3495555	0.5941046604	0.5941046604	1.1882093208	0.7243089447	0.2756910553	0.2796231965	14578	205	1.7945285146	0
AT1G03055	2	75.71	24.285	6	68.57	31.425	6	5.5426	2.4571	7.9997	3.99985	3.99985	0.5950417047	0.5950417047	1.1900834094	0.7246872677	0.2753127323	0.279258907	14578	206	2.2557486468	0
AT4G21820	2	70.83	29.165	8.5	81.665	18.33	5.5	7.02055	3.479025	10.499575	5.2497875	5.2497875	0.5972812864	0.5972812864	1.1945625728	0.7255888405	0.2744111595	0.27836378	14578	207	2.0179648034	0
AT5G45700	3	22.22	77.776666667	5.3333333333	44.97	55.02	8.3333333333	2.1850666667	5.1480888889	7.3331555556	3.6665777778	3.6665777778	0.5986168317	0.5986168317	1.1972336633	0.7261247183	0.2738752817	0.2778395168	14578	208	0.4244422957	0
AT3G26520	14	61.372142857	38.62	25	71.112142857	28.880714286	41.928571429	16.343035714	10.655	26.998035714	13.499017857	13.499017857	0.5991871155	0.5991871155	1.198374231	0.7263531406	0.2736468594	0.2776271081	14578	209	1.5338372327	0
AT1G34380	8	73.5	26.495	7	85.53875	14.46	6.75	6.145	2.85465	8.99965	4.499825	4.499825	0.6014902314	0.6014902314	1.2029804629	0.7272732074	0.2727267926	0.2767129163	14578	210	2.1526281681	0
AT3G13970	3	67.67	32.32	11.333333333	74.523333333	25.473333333	12	8.6692666667	4.6629333333	13.3322	6.6661	6.6661	0.6019526701	0.6019526701	1.2039053403	0.7274574785	0.2725425215	0.2765451993	14578	211	1.8591873499	0
AT3G22910	2	67.14	32.855	12	100	0	6.5	9.0568	4.9426	13.9994	6.9997	6.9997	0.6045488249	0.6045488249	1.2090976499	0.7284890963	0.2715109037	0.2755176078	14578	212	1.832395905	0
AT5G62550	7	76.594285714	23.4	5.8571428571	42.854285714	57.138571429	2.7142857143	5.4862367347	2.3705714286	7.8568081633	3.9284040816	3.9284040816	0.6177680617	0.6177680617	1.2355361233	0.7336669108	0.2663330892	0.270282198	14578	213	2.3143098194	0
AT3G16150	12	62.454166667	37.538333333	21.75	49.190833333	50.8025	18.916666667	14.58378125	9.1645875	23.74836875	11.874184375	11.874184375	0.6183090133	0.6183090133	1.2366180267	0.7338761606	0.2661238394	0.2700886474	14578	214	1.5913188946	0
AT3G54710	9	68.133333333	30.751111111	10.555555556	78.38	21.613333333	14.333333333	8.1918518519	4.2459506173	12.437802469	6.2189012346	6.2189012346	0.625919916	0.625919916	1.251839832	0.7367986299	0.2632013701	0.267141236	14578	215	1.9293328138	0
AT1G04640	1	80	20	5	100	0	5	5	2	7	3.5	3.5	0.6428571429	0.6428571429	1.2857142857	0.743160742	0.256839258	0.2607020403	14578	216	2.5	0
AT1G05820	1	80	20	5	100	0	4	5	2	7	3.5	3.5	0.6428571429	0.6428571429	1.2857142857	0.743160742	0.256839258	0.2607201938	14578	217	2.5	0
AT1G08840	1	80	20	5	100	0	1	5	2	7	3.5	3.5	0.6428571429	0.6428571429	1.2857142857	0.743160742	0.256839258	0.2607383498	14578	218	2.5	0
AT1G09195	1	80	20	5	80	20	5	5	2	7	3.5	3.5	0.6428571429	0.6428571429	1.2857142857	0.743160742	0.256839258	0.2607565083	14578	219	2.5	0
AT1G66810	2	80	20	5	33.33	66.66	3	5	2	7	3.5	3.5	0.6428571429	0.6428571429	1.2857142857	0.743160742	0.256839258	0.2607746693	14578	220	2.5	0
AT1G72640	2	80	20	5	50	50	3.5	5	2	7	3.5	3.5	0.6428571429	0.6428571429	1.2857142857	0.743160742	0.256839258	0.2607928329	14578	221	2.5	0
AT2G03110	2	80	20	5	100	0	2.5	5	2	7	3.5	3.5	0.6428571429	0.6428571429	1.2857142857	0.743160742	0.256839258	0.2608109991	14578	222	2.5	0
AT2G16910	1	80	20	5	100	0	1	5	2	7	3.5	3.5	0.6428571429	0.6428571429	1.2857142857	0.743160742	0.256839258	0.2608291677	14578	223	2.5	0
AT2G18720	3	80	20	5	96.966666667	3.0266666667	21	5	2	7	3.5	3.5	0.6428571429	0.6428571429	1.2857142857	0.743160742	0.256839258	0.2608473389	14578	224	2.5	0
AT2G21350	1	80	20	5	100	0	7	5	2	7	3.5	3.5	0.6428571429	0.6428571429	1.2857142857	0.743160742	0.256839258	0.2608655126	14578	225	2.5	0
AT2G22690	1	80	20	5	100	0	4	5	2	7	3.5	3.5	0.6428571429	0.6428571429	1.2857142857	0.743160742	0.256839258	0.2608836889	14578	226	2.5	0
AT2G26030	1	80	20	5	100	0	3	5	2	7	3.5	3.5	0.6428571429	0.6428571429	1.2857142857	0.743160742	0.256839258	0.2609018676	14578	227	2.5	0
AT2G28880	1	80	20	5	100	0	4	5	2	7	3.5	3.5	0.6428571429	0.6428571429	1.2857142857	0.743160742	0.256839258	0.260920049	14578	228	2.5	0
AT2G31220	1	80	20	5	100	0	6	5	2	7	3.5	3.5	0.6428571429	0.6428571429	1.2857142857	0.743160742	0.256839258	0.2609382328	14578	229	2.5	0
AT2G33793	1	80	20	5	66.66	33.33	3	5	2	7	3.5	3.5	0.6428571429	0.6428571429	1.2857142857	0.743160742	0.256839258	0.2609564192	14578	230	2.5	0
AT2G38760	2	80	20	5				5	2	7	3.5	3.5	0.6428571429	0.6428571429	1.2857142857	0.743160742	0.256839258	0.2609746081	14578	231	2.5	0
AT2G42950	1	80	20	5	100	0	12	5	2	7	3.5	3.5	0.6428571429	0.6428571429	1.2857142857	0.743160742	0.256839258	0.2609927996	14578	232	2.5	0
AT3G14450	1	80	20	5	100	0	2	5	2	7	3.5	3.5	0.6428571429	0.6428571429	1.2857142857	0.743160742	0.256839258	0.2610109936	14578	233	2.5	0
AT3G17680	1	80	20	5	50	50	2	5	2	7	3.5	3.5	0.6428571429	0.6428571429	1.2857142857	0.743160742	0.256839258	0.2610291901	14578	234	2.5	0
AT3G57750	2	80	20	5	91.665	8.33	5.5	5	2	7	3.5	3.5	0.6428571429	0.6428571429	1.2857142857	0.743160742	0.256839258	0.2610473891	14578	235	2.5	0
AT3G59190	1	80	20	5	100	0	8	5	2	7	3.5	3.5	0.6428571429	0.6428571429	1.2857142857	0.743160742	0.256839258	0.2610655907	14578	236	2.5	0
AT3G62700	1	80	20	5	100	0	2	5	2	7	3.5	3.5	0.6428571429	0.6428571429	1.2857142857	0.743160742	0.256839258	0.2610837949	14578	237	2.5	0
AT4G00160	1	80	20	5	100	0	14	5	2	7	3.5	3.5	0.6428571429	0.6428571429	1.2857142857	0.743160742	0.256839258	0.2611020016	14578	238	2.5	0
AT4G03010	2	80	20	5				5	2	7	3.5	3.5	0.6428571429	0.6428571429	1.2857142857	0.743160742	0.256839258	0.2611202108	14578	239	2.5	0
AT4G04360	1	80	20	5				5	2	7	3.5	3.5	0.6428571429	0.6428571429	1.2857142857	0.743160742	0.256839258	0.2611384225	14578	240	2.5	0
AT4G13510	1	80	20	5				5	2	7	3.5	3.5	0.6428571429	0.6428571429	1.2857142857	0.743160742	0.256839258	0.2611566368	14578	241	2.5	0
AT4G13650	1	80	20	5	100	0	2	5	2	7	3.5	3.5	0.6428571429	0.6428571429	1.2857142857	0.743160742	0.256839258	0.2611748537	14578	242	2.5	0
AT4G28490	1	80	20	5	100	0	1	5	2	7	3.5	3.5	0.6428571429	0.6428571429	1.2857142857	0.743160742	0.256839258	0.2611930731	14578	243	2.5	0
AT5G02010	1	80	20	5	87.5	12.5	8	5	2	7	3.5	3.5	0.6428571429	0.6428571429	1.2857142857	0.743160742	0.256839258	0.261211295	14578	244	2.5	0
AT5G17050	1	80	20	5	66.66	33.33	3	5	2	7	3.5	3.5	0.6428571429	0.6428571429	1.2857142857	0.743160742	0.256839258	0.2612295195	14578	245	2.5	0
AT5G17420	1	80	20	5	100	0	2	5	2	7	3.5	3.5	0.6428571429	0.6428571429	1.2857142857	0.743160742	0.256839258	0.2612477465	14578	246	2.5	0
AT5G44190	2	80	20	5	100	0	2.5	5	2	7	3.5	3.5	0.6428571429	0.6428571429	1.2857142857	0.743160742	0.256839258	0.261265976	14578	247	2.5	0
AT5G53220	1	80	20	5	100	0	3	5	2	7	3.5	3.5	0.6428571429	0.6428571429	1.2857142857	0.743160742	0.256839258	0.2612842081	14578	248	2.5	0
AT1G79860	1	20	80	5	0	100	7	2	5	7	3.5	3.5	0.6428571429	0.6428571429	1.2857142857	0.743160742	0.256839258	0.2613024428	14578	249	0.4	0
AT3G01700	1	20	80	5	0	100	2	2	5	7	3.5	3.5	0.6428571429	0.6428571429	1.2857142857	0.743160742	0.256839258	0.26132068	14578	250	0.4	0
AT3G52050	1	20	80	5	100	0	2	2	5	7	3.5	3.5	0.6428571429	0.6428571429	1.2857142857	0.743160742	0.256839258	0.2613389197	14578	251	0.4	0
AT3G58440	1	20	80	5	0	100	4	2	5	7	3.5	3.5	0.6428571429	0.6428571429	1.2857142857	0.743160742	0.256839258	0.261357162	14578	252	0.4	0
AT5G37340	1	20	80	5	100	0	12	2	5	7	3.5	3.5	0.6428571429	0.6428571429	1.2857142857	0.743160742	0.256839258	0.2613754068	14578	253	0.4	0
AT3G01660	1	16.66	66.66	6	100	0	5	1.9996	4.9996	6.9992	3.4996	3.4996	0.6429306206	0.6429306206	1.2858612413	0.7431879256	0.2568120744	0.2613659886	14578	254	0.3999519962	0
AT1G78995	7	69.44	30.55	10.285714286	75.03	24.961428571	8.2857142857	8.1424	4.1422857143	12.284685714	6.1423428571	6.1423428571	0.6512545242	0.6512545242	1.3025090483	0.7462445748	0.2537554252	0.2582731682	14578	255	1.9656780246	0
AT1G09750	31	67.577741935	32.236129032	12.129032258	61.969354839	38.023870968	15.35483871	9.1965261186	4.9099304891	14.106456608	7.0532283039	7.0532283039	0.6512940351	0.6512940351	1.3025880703	0.7462589766	0.2537410234	0.2582765424	14578	256	1.8730460928	0
AT2G33680	17	70.313529412	29.681176471	9.6470588235	40.736470588	59.255882353	10.764705882	7.7831875433	3.8633605536	11.646548097	5.8232740484	5.8232740484	0.6596393842	0.6596393842	1.3192787683	0.7492784698	0.2507215302	0.2552208971	14578	257	2.0146158856	0
AT5G66450	4	74.6975	25.295	7	100	0	6.25	6.228825	2.77065	8.999475	4.4997375	4.4997375	0.664426221	0.664426221	1.328852442	0.7509905278	0.2490094722	0.253495816	14578	258	2.248145742	0
AT3G42640	33	73.795454545	26.202121212	7.4848484848	83.616363636	16.380606061	7.5757575758	6.5234779614	2.9611890725	9.484667034	4.742333517	4.742333517	0.6689692997	0.6689692997	1.3379385995	0.7526021723	0.2473978277	0.2518727238	14578	259	2.2029927173	0
AT1G67650	6	70.923333333	29.071666667	9.3333333333	50.893333333	49.096666667	12.833333333	7.6195111111	3.7133555556	11.332866667	5.6664333333	5.6664333333	0.6731770378	0.6731770378	1.3463540755	0.7540834851	0.2459165149	0.2503821033	14578	260	2.0519206947	0
AT3G49320	10	73.757	26.236	7.6	87.636	12.359	7.4	6.605532	2.993936	9.599468	4.799734	4.799734	0.6793931532	0.6793931532	1.3587863064	0.7562520639	0.2437479361	0.2481914795	14578	261	2.2063036752	0
AT2G39470	9	79.627777778	20.368888889	5.3333333333	96.56	3.4377777778	4.1111111111	5.2468148148	2.0863407407	7.3331555556	3.6665777778	3.6665777778	0.6810571723	0.6810571723	1.3621143445	0.7568286169	0.2431713831	0.2476217116	14578	262	2.5148407987	0
AT5G60250	14	69.685	30.307142857	10.571428571	34.328571429	65.668571429	5.7857142857	8.3667	4.2038979592	12.570597959	6.2852989796	6.2852989796	0.6892639828	0.6892639828	1.3785279656	0.7596479525	0.2403520475	0.2447678763	14578	263	1.9902243302	0
AT3G54630	8	72.9525	24.5425	7.375	78.07375	21.92375	6.875	6.380246875	2.810009375	9.19025625	4.595128125	4.595128125	0.6934842435	0.6934842435	1.386968487	0.7610822826	0.2389177174	0.243324192	14578	264	2.2705429141	0
AT2G27120	37	29.346486486	70.646756757	9.8378378378	16.526216216	83.469459459	14.756756757	3.8870597516	7.9501133674	11.837173119	5.9185865595	5.9185865595	0.6973119561	0.6973119561	1.3946239122	0.762374219	0.237625781	0.2420253361	14578	265	0.4889313614	0
ATMG00980	4	56.7975	43.1975	78.25	58.0275	41.9675	36.25	45.44404375	34.80204375	80.2460875	40.12304375	40.12304375	0.7056553629	0.7056553629	1.4113107259	0.7651610729	0.2348389271	0.239203597	14578	266	1.3057866393	0
AT5G06000	7	64.992857143	35.001428571	17.571428571	57.048571429	42.944285714	15.714285714	12.420173469	7.1502510204	19.57042449	9.7852122449	9.7852122449	0.7095421623	0.7095421623	1.4190843246	0.7664458224	0.2335541776	0.2379115925	14578	267	1.7370262154	0
AT4G33260	26	71.914615385	28.079615385	9.0384615385	84.053846154	15.942692308	10.115384615	7.4999748521	3.5379652367	11.037940089	5.5189700444	5.5189700444	0.7110710905	0.7110710905	1.4221421811	0.7669488678	0.2330511322	0.2374157516	14578	268	2.1198554396	0
AT3G08920	6	70.295	29.695	10.333333333	62.603333333	37.393333333	8.6666666667	8.2638166667	4.0684833333	12.3323	6.16615	6.16615	0.7136066175	0.7136066175	1.427213235	0.7677802211	0.2322197789	0.2365853615	14578	269	2.0311786948	0
AT1G02300	17	62.536470588	37.454705882	24.823529412	88.025882353	11.964705882	91.176470588	16.52375917	10.297579931	26.8213391	13.41066955	13.41066955	0.722657951	0.722657951	1.4453159019	0.7707189547	0.2292810453	0.2336077075	14578	270	1.6046254829	0
AT1G75460	4	80.8325	19.165	5.25	82.725	17.2725	7.75	5.24370625	2.0061625	7.24986875	3.624934375	3.624934375	0.722888227	0.722888227	1.445776454	0.7707931329	0.2292068671	0.2335484524	14578	271	2.6137993557	0
ATMG00640	3	38.526666667	61.466666667	29.666666667	37.233333333	62.763333333	36.666666667	12.429577778	19.235111111	31.664688889	15.832344444	15.832344444	0.7313396338	0.7313396338	1.4626792675	0.773495698	0.226504302	0.2308108286	14578	272	0.6461921486	0
AT1G35190	7	78.567142857	21.422857143	6	50.44	49.557142857	5.2857142857	5.7140285714	2.2853714286	7.9994	3.9997	3.9997	0.7347857216	0.7347857216	1.4695714433	0.7745866775	0.2254133225	0.2297151636	14578	273	2.5002625394	0
AT4G30845	3	76.183333333	23.806666667	7	81.743333333	18.25	14.666666667	6.3328333333	2.6664666667	8.9993	4.49965	4.49965	0.7468494513	0.7468494513	1.4936989026	0.7783565601	0.2216434399	0.2258891266	14578	274	2.3749906243	0
AT1G50130	3	23.806666667	76.183333333	7	13.703333333	86.293333333	13	2.6664666667	6.3328333333	8.9993	4.49965	4.49965	0.7468494513	0.7468494513	1.4936989026	0.7783565601	0.2216434399	0.2259049198	14578	275	0.4210542938	0
AT1G48605	6	73.145	24.998333333	8	85.633333333	14.358333333	13.5	6.8516	2.9998666667	9.8514666667	4.9257333333	4.9257333333	0.7529766974	0.7529766974	1.5059533949	0.7802423977	0.2197576023	0.2239984845	14578	276	2.2839681764	0
AT4G09464	6	70.703333333	29.29	10.5	58.615	41.375	14.5	8.42385	4.07545	12.4993	6.24965	6.24965	0.75638566	0.75638566	1.51277132	0.7812833059	0.2187166941	0.2229530778	14578	277	2.0669741992	0
AT2G12905	3	66.666666667	33.333333333	15.666666667	66.666666667	33.333333333	29.666666667	11.444444444	6.2222222222	17.666666667	8.8333333333	8.8333333333	0.7718378756	0.7718378756	1.5436757512	0.7859284948	0.2140715052	0.218233175	14578	278	1.8392857143	0
AT1G12300	3	78.333333333	21.666666667	6.3333333333	75	25	5	5.9611111111	2.3722222222	8.3333333333	4.1666666667	4.1666666667	0.7728074074	0.7728074074	1.5456148148	0.7862160177	0.2137839823	0.2179553042	14578	279	2.5128805621	0
AT1G73570	6	69.34	30.653333333	12.166666667	58.146666667	41.85	20.333333333	9.4363666667	4.7294888889	14.165855556	7.0829277778	7.0829277778	0.7819753042	0.7819753042	1.5639506084	0.7889122885	0.2110877115	0.2152214756	14578	280	1.9952191216	0
AT1G31070	3	73.563333333	26.43	8.6666666667	91.666666667	8.3333333333	4	7.3754888889	3.2906	10.666088889	5.3330444444	5.3330444444	0.7822134903	0.7822134903	1.5644269805	0.7889817993	0.2110182007	0.2151656522	14578	281	2.2413811733	0
AT5G52340	6	77.258333333	22.735	6.8333333333	75.756666667	24.241666667	8.5	6.2793194444	2.5535583333	8.8328777778	4.4164388889	4.4164388889	0.785774252	0.785774252	1.5715485039	0.7900177241	0.2099822759	0.2141243437	14578	282	2.4590467985	0
AT1G34160	1	75	25	8	85.71	14.28	7	7	3	10	5	5	0.8	0.8	1.6	0.7940967893	0.2059032107	0.2099795037	14578	283	2.3333333333	0
AT4G29560	1	75	25	8	75	25	4	7	3	10	5	5	0.8	0.8	1.6	0.7940967893	0.2059032107	0.2099941938	14578	284	2.3333333333	0
AT4G34970	2	75	25	8	76.73	23.26	21.5	7	3	10	5	5	0.8	0.8	1.6	0.7940967893	0.2059032107	0.2100088859	14578	285	2.3333333333	0
AT3G48420	10	68.29	31.703	13.7	86.634	13.358	30	10.35573	5.343311	15.699041	7.8495205	7.8495205	0.800187229	0.800187229	1.600374458	0.7941498473	0.2058501527	0.2099694602	14578	286	1.9380736027	0
AT1G79510	8	74.86	25.13125	8.125	67.5	32.5	3.625	7.082375	3.0419140625	10.124289063	5.0621445313	5.0621445313	0.8062454799	0.8062454799	1.6124909598	0.7958579969	0.2041420031	0.2082416991	14578	287	2.3282626841	0
AT1G58470	8	71.5375	28.46	10.375	93.07875	6.9175	5.125	8.422015625	3.952725	12.374740625	6.1873703125	6.1873703125	0.8070697922	0.8070697922	1.6141395845	0.796089121	0.203910879	0.2080204894	14578	288	2.1306859508	0
AT1G69485	2	81.665	18.33	5.5	42.105	57.89	16.5	5.491575	2.00815	7.499725	3.7498625	3.7498625	0.8089796446	0.8089796446	1.6179592893	0.7966234295	0.2033765705	0.2074899324	14578	289	2.7346438264	0
AT3G22150	2	81.665	18.33	5.5	100	0	2.5	5.491575	2.00815	7.499725	3.7498625	3.7498625	0.8089796446	0.8089796446	1.6179592893	0.7966234295	0.2033765705	0.2075044544	14578	290	2.7346438264	0
AT4G24910	2	81.665	18.33	5.5	50	50	2.5	5.491575	2.00815	7.499725	3.7498625	3.7498625	0.8089796446	0.8089796446	1.6179592893	0.7966234295	0.2033765705	0.2075189784	14578	291	2.7346438264	0
AT1G26800	9	80.738888889	19.255555556	5.7777777778	100	0	6.6666666667	5.6649135802	2.1125432099	7.7774567901	3.8887283951	3.8887283951	0.8112764615	0.8112764615	1.622552923	0.797263814	0.202736186	0.2068800308	14578	292	2.6815610463	0
AT1G78730	3	79.043333333	20.95	6.3333333333	66.666666667	33.333333333	8.3333333333	6.0060777778	2.3268333333	8.3329111111	4.1664555556	4.1664555556	0.812251535	0.812251535	1.62450307	0.7975349598	0.2024650402	0.2066178058	14578	293	2.5812238856	0
AT2G12190	2	56.43	43.56	101	0	100	30	57.9943	44.9956	102.9899	51.49495	51.49495	0.8203047177	0.8203047177	1.6406094354	0.7997581283	0.2002418717	0.204363344	14578	294	1.2888882469	0
AT4G39710	20	77.124	22.872	7.15	57.736	41.5435	5.3	6.514366	2.635348	9.149714	4.574857	4.574857	0.8222541516	0.8222541516	1.6445083031	0.8002919684	0.1997080316	0.2038327861	14578	295	2.4719186992	0
AT1G68540	5	75.774	24.22	7.8	77	23	3.6	6.910372	2.88916	9.799532	4.899766	4.899766	0.8250468466	0.8250468466	1.6500936931	0.8010538206	0.1989461794	0.2030694163	14578	296	2.3918273824	0
AT1G10980	30	70.428666667	29.565666667	11.6	65.323666667	34.670666667	7.9333333333	9.1697253333	4.4296173333	13.599342667	6.7996713333	6.7996713333	0.8260922753	0.8260922753	1.6521845506	0.8013381373	0.1986618627	0.2027934062	14578	297	2.0700942414	0
AT1G72120	7	80.337142857	19.655714286	6	100	0	3.7142857143	5.8202285714	2.1793428571	7.9995714286	3.9997857143	3.9997857143	0.8285474355	0.8285474355	1.657094871	0.8020039745	0.1979960255	0.2021278753	14578	298	2.6706346605	0
AT1G07440	14	77.936428571	22.057142857	6.8571428571	86.682142857	13.315	4.4285714286	6.3442122449	2.5124897959	8.8567020408	4.4283510204	4.4283510204	0.8288693048	0.8288693048	1.6577386095	0.802091071	0.197908929	0.2020531107	14578	299	2.5250698551	0
AT3G61080	3	79.36	20.633333333	6.3333333333	100	0	2.5	6.0261333333	2.3067777778	8.3329111111	4.1664555556	4.1664555556	0.8300584012	0.8300584012	1.6601168024	0.8024124458	0.1975875542	0.2017391347	14578	300	2.6123597129	0
AT5G49480	1	69.23	30.76	13	81.81	18.18	22	9.9999	4.9988	14.9987	7.49935	7.49935	0.8337723006	0.8337723006	1.6675446012	0.8034122621	0.1965877379	0.2007323698	14578	301	2.0004601104	0
AT3G07130	3	79.443333333	20.553333333	6.3333333333	66.66	33.33	3	6.0314111111	2.3017111111	8.3331222222	4.1665611111	4.1665611111	0.8346608701	0.8346608701	1.6693217403	0.8036505936	0.1963494064	0.2005030573	14578	302	2.6204031783	0
AT1G04540	5	77.998	14.666	5.4	100	0	3.6	5.211892	1.791964	7.003856	3.501928	3.501928	0.8349620213	0.8349620213	1.6699240426	0.8037312914	0.1962687086	0.2004346924	14578	303	2.9084803043	0
AT5G57030	12	75.034166667	24.963333333	8.4166666667	78.69	21.304166667	12.416666667	7.3153756944	3.1010805556	10.41645625	5.208228125	5.208228125	0.8525108296	0.8525108296	1.7050216591	0.8083674391	0.1916325609	0.1957138484	14578	304	2.3589763514	0
AT1G60600	8	82.26	17.73625	5.625	89.5825	10.41625	4.875	5.627125	1.9976640625	7.6247890625	3.8123945313	3.8123945313	0.8638263032	0.8638263032	1.7276526064	0.8112890408	0.1887109592	0.1927435272	14578	305	2.8168524957	0
AT3G19480	8	75.50375	24.49125	8.25	83.69875	16.29875	7.25	7.229059375	3.020528125	10.2495875	5.12479375	5.12479375	0.8640218585	0.8640218585	1.7280437171	0.8113390741	0.1886609259	0.1927059261	14578	306	2.3933097378	0
AT2G40890	12	78.811666667	21.183333333	6.75	59.760833333	40.236666667	3.9166666667	6.3197875	2.429875	8.7496625	4.37483125	4.37483125	0.8646858812	0.8646858812	1.7293717624	0.8115088508	0.1884911492	0.1925460005	14578	307	2.6008693863	0
AT5G17000	9	72.021111111	27.973333333	10.666666667	67.726666667	32.265555556	7	8.6822518519	3.9838222222	12.666074074	6.333037037	6.333037037	0.8714318602	0.8714318602	1.7428637205	0.8132236169	0.1867763831	0.1908077164	14578	308	2.1793773335	0
AT4G22970	3	77.506666667	22.483333333	7.3333333333	50	50	3	6.6838222222	2.6487777778	9.3326	4.6663	4.6663	0.8722962341	0.8722962341	1.7445924682	0.8134420189	0.1865579811	0.190597957	14578	309	2.5233608792	0
AT5G14850	4	80.3525	19.6375	6.25	100	0	7.5	6.02203125	2.22734375	8.249375	4.1246875	4.1246875	0.872772375	0.872772375	1.7455447501	0.8135621989	0.1864378011	0.1904885242	14578	310	2.7036829183	0
AT2G03340	4	85	15	5	100	0	2.75	5.25	1.75	7	3.5	3.5	0.875	0.875	1.75	0.8141232676	0.1858767324	0.1899285767	14578	311	3	0
AT2G21640	2	72.915	27.08	10	37.5	18.055	8.5	8.2915	3.708	11.9995	5.99975	5.99975	0.875389485	0.875389485	1.75077897	0.814221165	0.185778835	0.1898418517	14578	312	2.2361111111	0
AT5G60930	63	65.013492063	34.85968254	21.079365079	61.008888889	37.675238095	31.158730159	14.704431343	8.348199748	23.052631091	11.526315545	11.526315545	0.8762921666	0.8762921666	1.7525843331	0.8144478247	0.1855521753	0.1896235269	14578	313	1.7613894955	0
AT3G48950	2	76.185	23.805	8	64.57	35.42	31	7.0948	2.9044	9.9992	4.9996	4.9996	0.8780428514	0.8780428514	1.7560857029	0.8148864998	0.1851135002	0.1891884889	14578	314	2.4427764771	0
AT4G18020	31	79.076129032	20.920645161	6.8064516129	67.722580645	32.273225806	4.7419354839	6.3822784599	2.42395359	8.8062320499	4.403116025	4.403116025	0.8896163357	0.8896163357	1.7792326715	0.8177564218	0.1822435782	0.1862684486	14578	315	2.6330035716	0
AT5G28830	6	72.891666667	27.101666667	10.166666667	85.313333333	14.68	6.3333333333	8.4106527778	3.7553361111	12.165988889	6.0829944444	6.0829944444	0.8906786561	0.8906786561	1.7813573122	0.8180172554	0.1819827446	0.1860148963	14578	316	2.2396537963	0
AT3G53310	2	83.33	16.665	5.5	63.33	36.665	4	5.58315	1.916575	7.499725	3.7498625	3.7498625	0.8962843458	0.8962843458	1.7925686916	0.8193864935	0.1806135065	0.1846282657	14578	317	2.9130871476	0
AT5G15070	15	78.080666667	21.916666667	7.2666666667	82.998666667	16.994666667	15.733333333	6.6738617778	2.5926111111	9.2664728889	4.6332364444	4.6332364444	0.8987565821	0.8987565821	1.7975131643	0.8199865678	0.1800134322	0.184027757	14578	318	2.5741854415	0
AT1G04350	21	76.034761905	23.958571429	8.2380952381	80.030952381	19.965714286	7.8571428571	7.2638160998	2.973729932	10.237546032	5.1187730159	5.1187730159	0.8988892099	0.8988892099	1.7977784198	0.8200186947	0.1799813053	0.1840078174	14578	319	2.4426616626	0
AT5G06770	10	62.42	37.571	31	72.965	27.026	47.2	20.3502	12.64701	32.99721	16.498605	16.498605	0.8991538402	0.8991538402	1.7983076804	0.8200827772	0.1799172228	0.1839552023	14578	320	1.6090917932	0
AT1G50950	1	66.66	33.33	18	59.25	40.74	27	12.9988	6.9994	19.9982	9.9991	9.9991	0.8999010001	0.8999010001	1.7998020002	0.8202635661	0.1797364339	0.1837832457	14578	321	1.8571306112	0
AT1G12250	12	76.5175	23.475833333	8	81.708181818	18.288181818	4.6363636364	7.1214	2.8780666667	9.9994666667	4.9997333333	4.9997333333	0.9003419071	0.9003419071	1.8006838142	0.8203701529	0.1796298471	0.183687143	14578	322	2.4743693683	0
AT2G28620	5	84.666	15.332	5.2	52.666	47.332	3.8	5.402632	1.797264	7.199896	3.599948	3.599948	0.9026990401	0.9026990401	1.8053980801	0.8209387391	0.1790612609	0.1831185592	14578	323	3.0060313899	0
AT1G32540	4	74.8575	25.1375	9	87.7725	12.22	8.5	7.737175	3.262375	10.99955	5.499775	5.499775	0.9102115559	0.9102115559	1.8204231119	0.8227370792	0.1772629208	0.1812921889	14578	324	2.3716387601	0
AT1G35340	2	76.665	23.33	8	0	12.5	8	7.1332	2.8664	9.9996	4.9998	4.9998	0.9103155246	0.9103155246	1.8206310492	0.8227618204	0.1772381796	0.181279603	14578	325	2.4885570751	0
AT4G38070	8	82.365	17.63375	5.875	81.61125	18.3825	8.875	5.83894375	2.0359828125	7.8749265625	3.9374632813	3.9374632813	0.9182632865	0.9182632865	1.836526573	0.8246413996	0.1753586004	0.1793697499	14578	326	2.8678747749	0
AT5G19280	40	64.38775	35.30375	23.55	58.85825	41.07975	25.7	16.163315125	9.314033125	25.47734825	12.738674125	12.738674125	0.9206739935	0.9206739935	1.8413479871	0.8252069629	0.1747930371	0.1788037958	14578	327	1.7353723041	0
AT5G43470	4	85	15	5.25	75	25	2.5	5.4625	1.7875	7.25	3.625	3.625	0.9314224138	0.9314224138	1.8628448276	0.8277031749	0.1722968251	0.1762626749	14578	328	3.0559440559	0
AT5G14740	94	69.010425532	30.982978723	14.79787234	77.225	22.767553191	15.382978723	11.212074672	5.5848216388	16.796896311	8.3984481553	8.3984481553	0.9426139244	0.9426139244	1.8852278488	0.8302588437	0.1697411563	0.1736603675	14578	329	2.0075976275	0
AT2G07751	2	71.425	28.57	12	64.285	35.71	5.5	9.571	4.4284	13.9994	6.9997	6.9997	0.9445524365	0.9445524365	1.8891048731	0.8306970824	0.1693029176	0.1732241671	14578	330	2.1612772107	0
AT2G31560	4	81.605	18.3925	6.25	100	0	1	6.1003125	2.14953125	8.24984375	4.124921875	4.124921875	0.9459980673	0.9459980673	1.8919961345	0.8310230508	0.1689769492	0.1729027841	14578	331	2.8379733954	0
AT4G01780	4	20.4525	79.545	7	17.5	82.5	5.25	2.431675	6.56815	8.999825	4.4999125	4.4999125	0.9505976742	0.9505976742	1.9011953483	0.8320554175	0.1679445825	0.1718584953	14578	332	0.3702222087	0
AT1G49630	9	82.591111111	17.406666667	6	97.777777778	2.2222222222	8.1111111111	5.9554666667	2.0444	7.9998666667	3.9999333333	3.9999333333	0.9560435885	0.9560435885	1.912087177	0.8332684041	0.1667315959	0.1706292176	14578	333	2.9130633275	0
AT1G29140	3	13.333333333	86.666666667	5	55.553333333	44.44	2.6666666667	1.6666666667	5.3333333333	7	3.5	3.5	0.9603174603	0.9603174603	1.9206349206	0.834213316	0.165786684	0.169674128	14578	334	0.3125	0
AT5G36710	10	74.062	25.932	10	48.152	49.345	6.3	8.4062	3.5932	11.9994	5.9997	5.9997	0.9652553044	0.9652553044	1.9305106089	0.8352974075	0.1647025925	0.1685764512	14578	335	2.3394745631	0
AT5G17570	7	76.107142857	23.887142857	8.7142857143	70.19	29.801428571	11.571428571	7.6321938776	3.0815938776	10.713787755	5.3568938776	5.3568938776	0.9664163988	0.9664163988	1.9328327976	0.8355511445	0.1644488555	0.1683285645	14578	336	2.4767033492	0
AT1G27880	2	82.855	17.14	6	100	0	8	5.9713	2.0284	7.9997	3.99985	3.99985	0.971690214	0.971690214	1.943380428	0.8366980379	0.1633019621	0.167166351	14578	337	2.9438473674	0
AT4G38910	2	82.855	17.14	6	100	0	5	5.9713	2.0284	7.9997	3.99985	3.99985	0.971690214	0.971690214	1.943380428	0.8366980379	0.1633019621	0.1671780902	14578	338	2.9438473674	0
AT5G36950	2	82.855	17.14	6	67.945	32.045	12.5	5.9713	2.0284	7.9997	3.99985	3.99985	0.971690214	0.971690214	1.943380428	0.8366980379	0.1633019621	0.167189831	14578	339	2.9438473674	0
AT1G34460	9	25.792222222	74.198888889	10	13.9	86.094444444	9.8888888889	3.5792222222	8.4198888889	11.999111111	5.9995555556	5.9995555556	0.9764079006	0.9764079006	1.9528158012	0.8377162558	0.1622837442	0.1661590408	14578	340	0.4250913842	0
AT3G12820	4	67.29	32.7075	18.25	82.5875	17.4075	19.75	13.280425	6.96911875	20.24954375	10.124771875	10.124771875	0.9835428164	0.9835428164	1.9670856328	0.8392424543	0.1607575457	0.1646079582	14578	341	1.9056103758	0
AT5G51600	18	78.235	21.759444444	7.7777777778	65.343333333	34.654444444	5.4444444444	7.0849444444	2.6924012346	9.777345679	4.8886728395	4.8886728395	0.9866908916	0.9866908916	1.9733817832	0.8399106382	0.1600893618	0.163935285	14578	342	2.6314593655	0
AT5G01610	7	84.214285714	15.781428571	5.7142857143	91.428571429	8.5714285714	5.4285714286	5.812244898	1.9017959184	7.7140408163	3.8570204082	3.8570204082	0.9911544148	0.9911544148	1.9823088296	0.8408526125	0.1591473875	0.1629821297	14578	343	3.056187492	0
AT3G18610	11	72.539090909	27.453636364	11.454545455	72.709090909	27.282727273	24.818181818	9.3090231405	4.1446892562	13.453712397	6.7268561983	6.7268561983	0.991189037	0.991189037	1.982378074	0.8408598944	0.1591401056	0.162986122	14578	344	2.2460123221	0
AT4G35620	6	81.19	18.808333333	6.6666666667	97.618333333	2.38	5.3333333333	6.4126666667	2.2538888889	8.6665555556	4.3332777778	4.3332777778	0.9978262122	0.9978262122	1.9956524243	0.8422488786	0.1577511214	0.1615749208	14578	345	2.8451565196	0
AT1G19490	1	83.33	16.66	6	100	0	6	5.9998	1.9996	7.9994	3.9997	3.9997	1.0001750156	1.0001750156	2.0003500313	0.8427371133	0.1572628867	0.1610861693	14578	346	3.0005001	0
AT1G20720	1	83.33	16.66	6	80	20	5	5.9998	1.9996	7.9994	3.9997	3.9997	1.0001750156	1.0001750156	2.0003500313	0.8427371133	0.1572628867	0.1610974887	14578	347	3.0005001	0
AT1G79360	1	83.33	16.66	6	33.33	66.66	3	5.9998	1.9996	7.9994	3.9997	3.9997	1.0001750156	1.0001750156	2.0003500313	0.8427371133	0.1572628867	0.1611088097	14578	348	3.0005001	0
AT2G07170	1	83.33	16.66	6	100	0	1	5.9998	1.9996	7.9994	3.9997	3.9997	1.0001750156	1.0001750156	2.0003500313	0.8427371133	0.1572628867	0.1611201323	14578	349	3.0005001	0
AT2G29760	1	83.33	16.66	6	60	40	5	5.9998	1.9996	7.9994	3.9997	3.9997	1.0001750156	1.0001750156	2.0003500313	0.8427371133	0.1572628867	0.1611314564	14578	350	3.0005001	0
AT2G34670	1	83.33	16.66	6	100	0	2	5.9998	1.9996	7.9994	3.9997	3.9997	1.0001750156	1.0001750156	2.0003500313	0.8427371133	0.1572628867	0.1611427822	14578	351	3.0005001	0
AT2G46100	1	83.33	16.66	6	83.33	16.66	6	5.9998	1.9996	7.9994	3.9997	3.9997	1.0001750156	1.0001750156	2.0003500313	0.8427371133	0.1572628867	0.1611541095	14578	352	3.0005001	0
AT3G58650	1	83.33	16.66	6	50	50	4	5.9998	1.9996	7.9994	3.9997	3.9997	1.0001750156	1.0001750156	2.0003500313	0.8427371133	0.1572628867	0.1611654384	14578	353	3.0005001	0
AT4G00650	1	83.33	16.66	6	100	0	10	5.9998	1.9996	7.9994	3.9997	3.9997	1.0001750156	1.0001750156	2.0003500313	0.8427371133	0.1572628867	0.161176769	14578	354	3.0005001	0
AT5G03670	1	83.33	16.66	6	100	0	1	5.9998	1.9996	7.9994	3.9997	3.9997	1.0001750156	1.0001750156	2.0003500313	0.8427371133	0.1572628867	0.1611881011	14578	355	3.0005001	0
AT5G47160	2	83.33	16.66	6	100	0	4	5.9998	1.9996	7.9994	3.9997	3.9997	1.0001750156	1.0001750156	2.0003500313	0.8427371133	0.1572628867	0.1611994348	14578	356	3.0005001	0
AT5G55450	1	83.33	16.66	6	75	25	4	5.9998	1.9996	7.9994	3.9997	3.9997	1.0001750156	1.0001750156	2.0003500313	0.8427371133	0.1572628867	0.1612107701	14578	357	3.0005001	0
AT5G64390	1	83.33	16.66	6	100	0	4	5.9998	1.9996	7.9994	3.9997	3.9997	1.0001750156	1.0001750156	2.0003500313	0.8427371133	0.1572628867	0.161222107	14578	358	3.0005001	0
AT1G11520	1	16.66	83.33	6	0	100	13	1.9996	5.9998	7.9994	3.9997	3.9997	1.0001750156	1.0001750156	2.0003500313	0.8427371133	0.1572628867	0.1612334455	14578	359	0.3332777759	0
AT1G31920	1	16.66	83.33	6	0	100	3	1.9996	5.9998	7.9994	3.9997	3.9997	1.0001750156	1.0001750156	2.0003500313	0.8427371133	0.1572628867	0.1612447856	14578	360	0.3332777759	0
AT1G42110	2	16.66	83.33	6	0	100	3	1.9996	5.9998	7.9994	3.9997	3.9997	1.0001750156	1.0001750156	2.0003500313	0.8427371133	0.1572628867	0.1612561273	14578	361	0.3332777759	0
AT2G19330	1	16.66	83.33	6	20	80	5	1.9996	5.9998	7.9994	3.9997	3.9997	1.0001750156	1.0001750156	2.0003500313	0.8427371133	0.1572628867	0.1612674706	14578	362	0.3332777759	0
AT2G36660	10	72.065	27.933	12	68.813	30.465	19.3	9.6478	4.35196	13.99976	6.99988	6.99988	1.0016572179	1.0016572179	2.0033144358	0.8430443277	0.1569556723	0.160963756	14578	363	2.2168861846	0
AT4G35420	9	82.258888889	17.735555556	6.3333333333	77.035555556	22.962222222	4	6.2097296296	2.1232518519	8.3329814815	4.1664907407	4.1664907407	1.0020003444	1.0020003444	2.0040006888	0.8431153498	0.1568846502	0.1609022394	14578	364	2.9246316796	0
AT1G74370	13	78.193076923	21.801538462	7.9230769231	95.441818182	4.5554545455	7.8181818182	7.1952976331	2.7273526627	9.9226502959	4.9613251479	4.9613251479	1.005907276	1.005907276	2.0118145519	0.8439214577	0.1560785423	0.1600867509	14578	365	2.6381984741	0
AT5G45990	28	71.935	27.7025	12	59.922222222	39.874814815	17.148148148	9.6322	4.3243	13.9565	6.97825	6.97825	1.0093434031	1.0093434031	2.0186868061	0.844626539	0.155373461	0.1593747759	14578	366	2.2274587795	0
AT1G47740	7	83.06	16.937142857	6.1428571429	83.162857143	16.835714286	3.8571428571	6.1022571429	2.0404244898	8.1426816327	4.0713408163	4.0713408163	1.0130866738	1.0130866738	2.0261733475	0.8453905333	0.1546094667	0.1586022663	14578	367	2.9906802106	0
AT4G00240	5	83.57	16.428	6	80.158	19.834	14.2	6.0142	1.98568	7.99988	3.99994	3.99994	1.0143260518	1.0143260518	2.0286521036	0.8456425479	0.1543574521	0.1583548864	14578	368	3.0287861085	0
ATMG01320	2	70	30	14.5	67.305	32.69	29	11.15	5.35	16.5	8.25	8.25	1.0193939394	1.0193939394	2.0387878788	0.8466682141	0.1533317859	0.157313729	14578	369	2.0841121495	0
AT3G06030	22	77.066818182	22.928636364	8.5909090909	84.470454545	15.528181818	4.6818181818	7.6207402893	2.9697783058	10.590518595	5.2952592975	5.2952592975	1.021264784	1.021264784	2.0425295681	0.8470448913	0.1529551087	0.1569383146	14578	370	2.5660973664	0
AT5G35630	77	59.701688312	40.265324675	56.324675325	60.977272727	38.996623377	58.623376623	34.626782105	23.679313392	58.306095497	29.153047748	29.153047748	1.0277404978	1.0277404978	2.0554809957	0.8483406447	0.1516593553	0.1556197706	14578	371	1.4623220501	0
AT5G16180	7	78.197142857	21.795714286	8.1428571429	81.157142857	18.837142857	6.7142857143	7.3674816327	2.7747938776	10.14227551	5.0711377551	5.0711377551	1.0398445987	1.0398445987	2.0796891974	0.8507294326	0.1492705674	0.1531793842	14578	372	2.6551455559	0
AT2G21540	6	86.666666667	13.333333333	5.3333333333	97.618333333	2.38	8	5.6222222222	1.7111111111	7.3333333333	3.6666666667	3.6666666667	1.042962963	1.042962963	2.0859259259	0.8513379414	0.1486620586	0.1525656804	14578	373	3.2857142857	0
AT1G03780	38	79.748684211	20.244736842	7.4736842105	78.900540541	21.094054054	10.027027027	6.9601648199	2.5130277008	9.4731925208	4.7365962604	4.7365962604	1.0438417942	1.0438417942	2.0876835885	0.8515089275	0.1484910725	0.1524009332	14578	374	2.7696331472	0
AT5G36700	43	81.76	18.235348837	6.7209302326	82.756744186	17.241162791	8.6279069767	6.4950325581	2.225585073	8.7206176312	4.3603088156	4.3603088156	1.0451198871	1.0451198871	2.0902397742	0.8517571979	0.1482428021	0.1521568379	14578	375	2.9183483646	0
ATMG00040	5	65.5	34.496	23.8	66.668	33.328	31.4	16.589	9.210048	25.799048	12.899524	12.899524	1.0552508104	1.0552508104	2.1105016208	0.8537086429	0.1462913571	0.1501644419	14578	376	1.8011849667	0
AT2G23740	15	69.566	30.426666667	15.6	70.016	29.421333333	16.2	11.852296	5.74656	17.598856	8.799428	8.799428	1.0591600983	1.0591600983	2.1183201966	0.8544538985	0.1455461015	0.1494099759	14578	377	2.0625027843	0
AT5G55520	17	79.030588235	20.964117647	7.8823529412	67.288823529	32.706470588	6.4705882353	7.2294698962	2.6524657439	9.8819356401	4.9409678201	4.9409678201	1.0599627326	1.0599627326	2.1199254653	0.8546063803	0.1453936197	0.1492639569	14578	378	2.725565792	0
AT3G55080	5	88	12	5.2	93.332	6.666	2.4	5.576	1.624	7.2	3.6	3.6	1.0846044444	1.0846044444	2.1692088889	0.8592013502	0.1407986498	0.1445568503	14578	379	3.4334975369	0
AT1G13950	13	64.624615385	35.000769231	26.615384615	43.946153846	56.046923077	20.307692308	18.200089941	10.315589349	28.51567929	14.257839645	14.257839645	1.0900204927	1.0900204927	2.1800409855	0.8601892615	0.1398107385	0.1435526797	14578	380	1.7643286607	0
AT1G17455	2	80.355	19.64	7.5	70	30	5.5	7.026625	2.473	9.499625	4.7498125	4.7498125	1.09138522	1.09138522	2.18277044	0.8604369646	0.1395630354	0.1433084405	14578	381	2.8413364335	0
AT5G64640	9	75.953333333	24.044444444	9.7777777778	90.537777778	9.4555555556	14.444444444	8.4265481481	3.3510123457	11.777560494	5.8887802469	5.8887802469	1.0936502383	1.0936502383	2.1873004767	0.8608469878	0.1391530122	0.142897479	14578	382	2.5146276047	0
AT4G23000	4	79.8075	20.185	7.75	87.115	12.8775	8.5	7.18508125	2.5643375	9.74941875	4.874709375	4.874709375	1.0950023458	1.0950023458	2.1900046916	0.8610911076	0.1389088924	0.1426568393	14578	383	2.8019249611	0
AT3G26115	3	87.776666667	12.22	5.3333333333	100	0	4	5.6814222222	1.6517333333	7.3331555556	3.6665777778	3.6665777778	1.1071899688	1.1071899688	2.2143799376	0.8632700124	0.1367299876	0.1404290376	14578	384	3.4396728016	0
AT2G45490	12	74.610833333	25.380833333	10.833333333	67.791666667	32.2	7.5833333333	9.0828402778	3.7495902778	12.832430556	6.4162152778	6.4162152778	1.1082684391	1.1082684391	2.2165368781	0.8634609695	0.1365390305	0.1402427948	14578	385	2.4223554055	0
AT2G41600	2	76.7	23.295	9.5	87.5	12.5	7.5	8.2865	3.213025	11.499525	5.7497625	5.7497625	1.1191831217	1.1191831217	2.2383662434	0.8653768459	0.1346231541	0.1382846915	14578	386	2.5790337766	0
AT2G14285	4	66.7625	33.2325	21.75	82.5025	17.1225	59.75	15.52084375	8.22806875	23.7489125	11.87445625	11.87445625	1.1197263706	1.1197263706	2.2394527413	0.8654714146	0.1345285854	0.1381972883	14578	387	1.8863288849	0
AT4G26288	1	71.42	28.57	14	92.3	7.69	13	10.9988	4.9998	15.9986	7.9993	7.9993	1.1247234446	1.1247234446	2.2494468891	0.8663378295	0.1336621705	0.1373169219	14578	388	2.1998479939	0
AT2G20635	20	76.288	23.707	9.8	72.6765	27.3195	6.9	8.476224	3.323286	11.79951	5.899755	5.899755	1.1251640971	1.1251640971	2.2503281943	0.8664139321	0.1335860679	0.1372484106	14578	389	2.5505550831	0
AT2G15880	10	84.425	15.57	6.3	72.666	27.333	3.1	6.318775	1.98091	8.299685	4.1498425	4.1498425	1.1336016221	1.1336016221	2.2672032442	0.8678618301	0.1321381699	0.1357703863	14578	390	3.18983447	0
AT1G66130	17	72.257647059	27.734705882	13.176470588	80.524117647	19.470588235	13.176470588	10.521007612	4.6544553633	15.175462976	7.5877314879	7.5877314879	1.1339500926	1.1339500926	2.2679001851	0.8679212504	0.1320787496	0.1357188984	14578	391	2.2604164808	0
AT1G27860	4	17.705	82.29	7	10.5125	89.48	7.75	2.23935	6.7603	8.99965	4.499825	4.499825	1.1355435435	1.1355435435	2.271087087	0.8681925818	0.1318074182	0.1354496364	14578	392	0.3312500925	0
AT1G30020	2	90	10	5	100	0	4.5	5.5	1.5	7	3.5	3.5	1.1428571429	1.1428571429	2.2857142857	0.8694299819	0.1305700181	0.1341875026	14578	393	3.6666666667	0
AT3G57430	4	90	10	5	50	50	1.25	5.5	1.5	7	3.5	3.5	1.1428571429	1.1428571429	2.2857142857	0.8694299819	0.1305700181	0.1341969631	14578	394	3.6666666667	0
AT4G28703	2	90	10	5	40.97	59.025	8.5	5.5	1.5	7	3.5	3.5	1.1428571429	1.1428571429	2.2857142857	0.8694299819	0.1305700181	0.1342064249	14578	395	3.6666666667	0
AT4G37925	2	90	10	5	75	25	5	5.5	1.5	7	3.5	3.5	1.1428571429	1.1428571429	2.2857142857	0.8694299819	0.1305700181	0.134215888	14578	396	3.6666666667	0
AT3G23670	23	79.890869565	20.106086957	8	73.240434783	26.755217391	7.0434782609	7.3912695652	2.6084869565	9.9997565217	4.9998782609	4.9998782609	1.1437783226	1.1437783226	2.2875566452	0.8695849168	0.1304150832	0.1340660801	14578	397	2.8335466837	0
AT2G42370	4	86.665	13.33	5.75	100	0	9.5	5.9832375	1.766475	7.7497125	3.87485625	3.87485625	1.1472093953	1.1472093953	2.2944187906	0.8701601944	0.1298398056	0.1334841104	14578	398	3.3871056766	0
AT4G17098	8	73.11125	26.8825	12.5	79.42875	20.56375	10.25	10.13890625	4.3603125	14.49921875	7.249609375	7.249609375	1.1515153438	1.1515153438	2.3030306876	0.8708781615	0.1291218385	0.1327553539	14578	399	2.3252705511	0
AT1G64680	16	82.03125	17.965	7.1875	95.430625	4.214375	22.3125	6.8959960938	2.291234375	9.1872304688	4.5936152344	4.5936152344	1.1539838126	1.1539838126	2.3079676251	0.8712877546	0.1287122454	0.1323435684	14578	400	3.0097296763	0
AT2G46830	33	84.9	15.096969697	6.2727272727	77.497272727	22.498181818	6.303030303	6.3255454545	1.9469917355	8.2725371901	4.136268595	4.136268595	1.1587577203	1.1587577203	2.3175154405	0.8720757907	0.1279242093	0.1315425777	14578	401	3.2488815125	0
AT5G54090	5	89.332	10.666	5.2	97.142	2.856	5.6	5.645264	1.554632	7.199896	3.599948	3.599948	1.1620494351	1.1620494351	2.3240988702	0.8726160302	0.1273839698	0.1309962974	14578	402	3.6312542132	0
AT1G64150	10	77.664	22.329	9.3	70.195	29.8	7.5	8.222752	3.076597	11.299349	5.6496745	5.6496745	1.1718777464	1.1718777464	2.3437554928	0.8742140188	0.1257859812	0.1293621188	14578	403	2.672677637	0
AT4G28590	7	76.978571429	23.012857143	9.7142857143	90.574285714	9.4214285714	9.2857142857	8.4779183673	3.2355346939	11.713453061	5.8567265306	5.8567265306	1.1731206176	1.1731206176	2.3462412353	0.8744145052	0.1255854948	0.1291650446	14578	404	2.6202526536	0
AT1G23760	3	88.886666667	11.11	5.3333333333	83.333333333	16.666666667	1.3333333333	5.7406222222	1.5925333333	7.3331555556	3.6665777778	3.6665777778	1.1732085389	1.1732085389	2.3464170779	0.8744286743	0.1255713257	0.1291595841	14578	405	3.604710873	0
AT3G07565	22	79.922272727	20.075	8.1818181818	82.385909091	17.610909091	7.5	7.5390950413	2.6425	10.181595041	5.0907975207	5.0907975207	1.1774502375	1.1774502375	2.354900475	0.8751101444	0.1248898556	0.128467705	14578	406	2.8530160989	0
AT2G22840	9	80.078888889	19.915555556	8.1111111111	75.024444444	24.972222222	9.7777777778	7.4952876543	2.6153728395	10.110660494	5.0553302469	5.0553302469	1.1776465353	1.1776465353	2.3552930706	0.8751415819	0.1248584181	0.1284444301	14578	407	2.8658581832	0
AT1G55915	2	84.52	15.47	6.5	75.71	24.285	8.5	6.4938	2.00555	8.49935	4.249675	4.249675	1.1850546255	1.1850546255	2.370109251	0.8763216043	0.1236783957	0.1272394956	14578	408	3.2379147865	0
AT1G67180	2	84.52	15.47	6.5	93.75	6.25	7	6.4938	2.00555	8.49935	4.249675	4.249675	1.1850546255	1.1850546255	2.370109251	0.8763216043	0.1236783957	0.1272484757	14578	409	3.2379147865	0
AT3G28956	2	84.52	15.47	6.5	81.665	18.33	11	6.4938	2.00555	8.49935	4.249675	4.249675	1.1850546255	1.1850546255	2.370109251	0.8763216043	0.1236783957	0.1272574571	14578	410	3.2379147865	0
AT4G33120	4	15.47	84.52	6.5	29.045	70.95	5.75	2.00555	6.4938	8.49935	4.249675	4.249675	1.1850546255	1.1850546255	2.370109251	0.8763216043	0.1236783957	0.1272664398	14578	411	0.3088407404	0
AT2G39800	45	85.356444444	14.640444444	6.2666666667	85.151777778	14.844888889	7.4888888889	6.3490038519	1.9174678519	8.2664717037	4.1332358519	4.1332358519	1.187841199	1.187841199	2.3756823979	0.8767622644	0.1232377356	0.1268219476	14578	412	3.3111396604	0
AT5G17250	20	78.6155	21.3815	8.9	84.3285	15.6675	9.05	7.9967795	2.9029535	10.899733	5.4498665	5.4498665	1.1902614183	1.1902614183	2.3805228365	0.8771435772	0.1228564228	0.1264384703	14578	413	2.7547046482	0
AT3G17365	5	84.282	15.71	6.6	87.776	12.222	4.4	6.562612	2.03686	8.599472	4.299736	4.299736	1.1909121377	1.1909121377	2.3818242754	0.8772458766	0.1227541234	0.1263421075	14578	414	3.2219259056	0
AT4G22990	16	80.13875	19.231875	8	93.95875	6.0375	5.1875	7.4111	2.53855	9.94965	4.974825	4.974825	1.1930944055	1.1930944055	2.3861888109	0.8775882611	0.1224117389	0.1259986111	14578	415	2.919422505	0
AT5G21930	13	83.337692308	16.66	6.9230769231	97.606153846	2.3930769231	4.6923076923	6.7695325444	2.1533846154	8.9229171598	4.4614585799	4.4614585799	1.1940501812	1.1940501812	2.3881003623	0.8777378829	0.1222621171	0.1258534912	14578	416	3.1436708965	0
AT2G32415	15	81.502	18.493333333	7.6	94.084666667	5.912	6.8666666667	7.194152	2.4054933333	9.5996453333	4.7998226667	4.7998226667	1.1943801583	1.1943801583	2.3887603166	0.877789492	0.122210508	0.1258092497	14578	417	2.9907179123	0
AT1G77310	3	87.776666667	12.22	5.6666666667	79.166666667	20.833333333	6.3333333333	5.9740111111	1.6924666667	7.6664777778	3.8332388889	3.8332388889	1.1955700754	1.1955700754	2.3911401508	0.8779753971	0.1220246029	0.1256267416	14578	418	3.5297658907	0
AT5G59050	7	84.947142857	15.048571429	6.4285714286	54.303333333	45.693333333	5.6666666667	6.4608877551	1.9674081633	8.4282959184	4.2141479592	4.2141479592	1.197831628	1.197831628	2.395663256	0.8783278642	0.1216721358	0.1252727167	14578	419	3.2839590054	0
AT3G17350	5	77.796	22.198	9.4	42.38	57.612	12.6	8.312824	3.086612	11.399436	5.699718	5.699718	1.1980106678	1.1980106678	2.3960213355	0.8783557197	0.1216442803	0.1252528831	14578	420	2.6931872228	0
AT1G29120	4	87.4975	12.495	5.75	50	50	3	6.03110625	1.7184625	7.74956875	3.874784375	3.874784375	1.1999955555	1.1999955555	2.399991111	0.8786640602	0.1213359398	0.1249442206	14578	421	3.5095943321	0
AT1G59960	11	83.764545455	16.231818182	6.8181818182	88.058181818	2.8481818182	18.818181818	6.7112190083	2.106714876	8.8179338843	4.4089669421	4.4089669421	1.2021783437	1.2021783437	2.4043566874	0.8790021439	0.1209978561	0.1246048846	14578	422	3.1856323248	0
AT5G09500	4	56.255	43.39	147.25	53.1625	46.7225	210.75	83.8354875	64.891775	148.7272625	74.36363125	74.36363125	1.2064507786	1.2064507786	2.4129015572	0.8796608689	0.1203391311	0.1239352775	14578	423	1.2919277905	0
AT4G28550	4	86.665	13.33	6	100	0	7.25	6.1999	1.7998	7.9997	3.99985	3.99985	1.2101003794	1.2101003794	2.4202007588	0.880220421	0.119779579	0.1233677195	14578	424	3.4447716413	0
AT3G44310	26	67.918461538	32.074615385	20.730769231	63.381538462	36.264230769	9.0769230769	15.080019527	7.649314497	22.729334024	11.364667012	11.364667012	1.214628136	1.214628136	2.4292562721	0.8809106121	0.1190893879	0.1226655194	14578	425	1.9714210381	0
AT3G24670	13	87.095384615	12.901538462	5.9230769231	71.647692308	22.196923077	5.0769230769	6.1587266272	1.7641680473	7.9228946746	3.9614473373	3.9614473373	1.2187556383	1.2187556383	2.4375112765	0.8815359579	0.1184640421	0.1220300174	14578	426	3.4910090547	0
AT2G33420	13	88.460769231	11.537692308	5.6153846154	86.4	13.597692308	3.8461538462	5.967412426	1.6478857988	7.6152982249	3.8076491124	3.8076491124	1.2250544714	1.2250544714	2.4501089429	0.8824832883	0.1175167117	0.1210627251	14578	427	3.6212536271	0
AT3G48185	2	76.36	23.635	10.5	76.185	23.805	6.5	9.0178	3.481675	12.499475	6.2497375	6.2497375	1.2259986926	1.2259986926	2.4519973851	0.8826245739	0.1173754261	0.1209257216	14578	428	2.5900751793	0
AT5G65740	3	85.71	14.283333333	6.3333333333	100	0	3.6666666667	6.4283	1.9046111111	8.3329111111	4.1664555556	4.1664555556	1.2278878828	1.2278878828	2.4557757656	0.882906694	0.117093306	0.1206435942	14578	429	3.3751246974	0
AT4G13370	5	80.554	19.444	8.2	76.592	23.402	6.6	7.605428	2.594408	10.199836	5.099918	5.099918	1.2309179011	1.2309179011	2.4618358021	0.8833576152	0.1166423848	0.1201874954	14578	430	2.9314695299	0
AT1G11180	22	72.114545455	27.312272727	13.954545455	75.676818182	24.317727273	16.954545455	11.063257025	4.8113035124	15.874560537	7.9372802686	7.9372802686	1.2311182609	1.2311182609	2.4622365217	0.8833873647	0.1166126353	0.1201653352	14578	431	2.2994302888	0
AT4G37490	20	76.746	23.2495	10.35	83.546	16.4455	17.45	8.943211	3.40632325	12.34953425	6.174767125	6.174767125	1.2412259983	1.2412259983	2.4824519966	0.8848773468	0.1151226532	0.1186383457	14578	432	2.6254733751	0
AT1G11320	2	75.89	24.105	11	84.385	15.605	15	9.3479	3.65155	12.99945	6.499725	6.499725	1.2480683153	1.2480683153	2.4961366306	0.885874045	0.114125955	0.1176195243	14578	433	2.5599813778	0
AT3G19210	2	81.25	18.75	8	41.665	58.33	7	7.5	2.5	10	5	5	1.25	1.25	2.5	0.886153702	0.113846298	0.1173396021	14578	434	3	0
AT4G39180	26	81.967307692	17.731538462	7.6538461538	33.695217391	66.303913043	2.7391304348	7.2736516272	2.3571446746	9.6307963018	4.8153981509	4.8153981509	1.2549346834	1.2549346834	2.5098693668	0.8868646904	0.1131353096	0.1166150423	14578	435	3.0857892202	0
AT5G07180	8	88.9275	11.07125	5.625	78.9575	21.04125	6.75	6.002171875	1.6227578125	7.6249296875	3.8124648438	3.8124648438	1.2576684846	1.2576684846	2.5153369692	0.8872564688	0.1127435312	0.1162194313	14578	436	3.6987477914	0
AT3G12530	16	81.801875	18.191875	7.8125	87.338125	12.660625	6.1875	7.3907714844	2.4212402344	9.8120117188	4.9060058594	4.9060058594	1.2584697997	1.2584697997	2.5169395994	0.887371021	0.112628979	0.1161095577	14578	437	3.0524734305	0
ATMG00650	2	33.115	66.875	24	18.595	81.395	29.5	8.9476	17.05	25.9976	12.9988	12.9988	1.2625951195	1.2625951195	2.5251902391	0.8879587324	0.1120412676	0.1155118528	14578	438	0.5247859238	0
AT1G14530	20	80.627	19.3685	8.35	69.325263158	30.668421053	7.8421052632	7.7323545	2.61726975	10.34962425	5.174812125	5.174812125	1.2640116862	1.2640116862	2.5280233724	0.8881597632	0.1118402368	0.11531275	14578	439	2.9543590224	0
AT4G10670	2	14.285	85.71	6.5	0	100	8	1.928525	6.57115	8.499675	4.2498375	4.2498375	1.267928885	1.267928885	2.5358577699	0.8887136049	0.1112863951	0.114749828	14578	440	0.2934836368	0
AT1G32550	25	68.4352	31.5584	20.52	67.6064	32.3884	17.8	15.04290304	7.47578368	22.51868672	11.25934336	11.25934336	1.2714172927	1.2714172927	2.5428345854	0.8892042809	0.1107957191	0.1142519624	14578	441	2.0122175392	0
AT4G02405	6	83.171666667	14.443333333	6.8333333333	100	0	4.3333333333	6.6833972222	1.9869611111	8.6703583333	4.3351791667	4.3351791667	1.2719492839	1.2719492839	2.5438985677	0.8892789009	0.1107210991	0.1141830916	14578	442	3.3636275943	0
AT3G47780	2	76.185	23.805	11	28.57	71.425	5.5	9.38035	3.61855	12.9989	6.49945	6.49945	1.2769672526	1.2769672526	2.5539345052	0.8899800349	0.1100199651	0.1134680617	14578	443	2.5922952564	0
AT3G20490	3	78.25	21.743333333	9.6666666667	89.336666667	10.653333333	19	8.5641666667	3.1018555556	11.666022222	5.8330111111	5.8330111111	1.278792467	1.278792467	2.5575849339	0.8902338502	0.1097661498	0.1132143011	14578	444	2.7609817779	0
AT2G45280	18	85.565	14.432777778	6.6111111111	88.187222222	11.811111111	4.9444444444	6.6567972222	1.9541669753	8.6109641975	4.3054820988	4.3054820988	1.2841030767	1.2841030767	2.5682061534	0.890968693	0.109031307	0.1124643312	14578	445	3.4064628593	0
AT3G29100	19	81.840526316	17.102105263	7.6842105263	88.570526316	11.426315789	12.578947368	7.288798338	2.3141617729	9.6029601108	4.8014800554	4.8014800554	1.2885094111	1.2885094111	2.5770188222	0.8915743063	0.1084256937	0.1118475631	14578	446	3.1496494426	0
AT1G54280	2	90	10	5.5	84.52	15.47	13	5.95	1.55	7.5	3.75	3.75	1.2906666667	1.2906666667	2.5813333333	0.8918694547	0.1081305453	0.1115509935	14578	447	3.8387096774	0
AT1G72560	2	90	10	5.5	92.855	7.14	6.5	5.95	1.55	7.5	3.75	3.75	1.2906666667	1.2906666667	2.5813333333	0.8918694547	0.1081305453	0.1115588881	14578	448	3.8387096774	0
AT1G28960	5	86.474	13.522	6.4	86	14	4.2	6.534336	1.865408	8.399744	4.199872	4.199872	1.2975924426	1.2975924426	2.5951848853	0.8928110694	0.1071889306	0.110595246	14578	449	3.5028990977	0
AT3G58150	6	76.895	23.1	10.666666667	80.73	19.266666667	13	9.2021333333	3.464	12.666133333	6.3330666667	6.3330666667	1.2997721279	1.2997721279	2.5995442559	0.8931055502	0.1068944498	0.1102992135	14578	450	2.6565050038	0
AT5G22300	8	25.67625	74.31625	12.75	14.14	85.855	14.625	4.273721875	10.475321875	14.74904375	7.374521875	7.374521875	1.3038080031	1.3038080031	2.6076160063	0.8936484663	0.1063515337	0.1097467727	14578	451	0.4079800054	0
AT2G18193	6	84.123333333	15.871666667	7.1666666667	100	0	3.5	7.0288388889	2.1374694444	9.1663083333	4.5831541667	4.5831541667	1.305078019	1.305078019	2.610156038	0.8938186858	0.1061813142	0.1095788757	14578	452	3.2883926866	0
AT4G37760	16	76.420625	23.573125	11.0625	63.251875	36.7425	10.4375	9.4540316406	3.6077769531	13.061808594	6.5309042969	6.5309042969	1.308344615	1.308344615	2.61668923	0.8942551349	0.1057448651	0.1091361871	14578	453	2.6204590149	0
AT3G15550	14	80.847142857	18.129285714	8.2142857143	85.800714286	14.194285714	10	7.6410153061	2.4891913265	10.130206633	5.0651033163	5.0651033163	1.3100073512	1.3100073512	2.6200147025	0.8944765369	0.1055234631	0.1089153954	14578	454	3.0696777804	0
AT4G18700	23	85.267826087	14.73	6.8260869565	91.035217391	8.9617391304	7.9130434783	6.8204559546	2.0054826087	8.8259385633	4.4129692817	4.4129692817	1.313399598	1.313399598	2.626799196	0.8949266582	0.1050733418	0.1084584845	14578	455	3.4009050615	0
AT1G49600	14	79.88	20.115714286	9	58.429285714	41.565714286	11.928571429	8.1892	2.8104142857	10.999614286	5.4998071429	5.4998071429	1.3151068305	1.3151068305	2.630213661	0.8951523966	0.1048476034	0.1082331371	14578	456	2.9138764493	0
AT3G14590	2	83.33	16.665	7.5	50	50	2.5	7.24975	2.249875	9.499625	4.7498125	4.7498125	1.3157756235	1.3157756235	2.6315512471	0.8952406827	0.1047593173	0.1081496585	14578	457	3.2222901272	0
AT3G06950	12	88.3225	11.675	6	93.939090909	6.06	3.1818181818	6.29935	1.7005	7.99985	3.999925	3.999925	1.3218636176	1.3218636176	2.6437272352	0.8960406127	0.1039593873	0.1073314411	14578	458	3.7044104675	0
AT1G47670	9	91.851111111	8.1466666667	5.2222222222	96.962222222	3.0333333333	19.777777778	5.7966691358	1.425437037	7.2221061728	3.6110530864	3.6110530864	1.3228599528	1.3228599528	2.6457199055	0.8961708876	0.1038291124	0.1072045329	14578	459	4.0665907965	0
AT1G06149	3	85.923333333	14.073333333	6.6666666667	100	0	6	6.7282222222	1.9382222222	8.6664444444	4.3332222222	4.3332222222	1.3237320188	1.3237320188	2.6474640375	0.8962847672	0.1037152328	0.1070945363	14578	460	3.4713368493	0
AT3G51150	16	87.3875	12.610625	6.25	65.92125	34.075625	3.6875	6.46171875	1.7881640625	8.2498828125	4.1249414063	4.1249414063	1.3237832533	1.3237832533	2.6475665065	0.8962914534	0.1037085466	0.1070952179	14578	461	3.6136050855	0
AT5G39550	3	60.443333333	39.546666667	62.666666667	64.65	34.943333333	88.333333333	38.877822222	25.782577778	64.6604	32.3302	32.3302	1.326046754	1.326046754	2.6520935079	0.8965863764	0.1034136236	0.1067982293	14578	462	1.507910596	0
AT1G14270	14	86.05	13.947142857	6.6428571429	65.522857143	34.474285714	4.1428571429	6.7161785714	1.9264887755	8.6426673469	4.3213336735	4.3213336735	1.3272018591	1.3272018591	2.6544037182	0.896736527	0.103263473	0.1066507197	14578	463	3.48622772	0
AT2G31010	4	83.48	16.515	7.5	100	0	2.75	7.261	2.238625	9.499625	4.7498125	4.7498125	1.327644546	1.327644546	2.655289092	0.896794008	0.103205992	0.1065989054	14578	464	3.2435088503	0
AT5G05240	8	82.01375	17.98125	8.125	77.0825	22.91	6.5	7.6636171875	2.4609765625	10.12459375	5.062296875	5.062296875	1.3367187929	1.3367187929	2.6734375859	0.8979645797	0.1020354203	0.1053973185	14578	465	3.1140553325	0
AT2G47940	38	71.166578947	28.349736842	16.394736842	68.091052632	31.242368421	19.552631579	12.667573338	5.6478647507	18.315438089	9.1577190443	9.1577190443	1.3452123944	1.3452123944	2.6904247887	0.8990471024	0.1009528976	0.104286518	14578	466	2.2428960142	0
AT5G05740	41	83.153414634	16.843414634	7.7317073171	88.543658537	11.105365854	5.512195122	7.4291786437	2.3022835217	9.7314621654	4.8657310827	4.8657310827	1.3505192306	1.3505192306	2.7010384611	0.8997170916	0.1002829084	0.103601746	14578	467	3.2268739161	0
AT1G44110	4	85.075	12.1425	6.5	91.665	8.3325	3.75	6.529875	1.7892625	8.3191375	4.15956875	4.15956875	1.3507053391	1.3507053391	2.7014106781	0.8997404995	0.1002595005	0.1035849042	14578	468	3.6494784862	0
AT3G07520	6	83.006666667	16.99	7.8333333333	83.333333333	16.666666667	5.3333333333	7.5021888889	2.3308833333	9.8330722222	4.9165361111	4.9165361111	1.3598192175	1.3598192175	2.7196384349	0.9008795341	0.0991204659	0.1024153485	14578	469	3.218603343	0
AT2G26750	10	74.666	17.333	9.4	63.46	32.536	9	8.018604	2.629302	10.647906	5.323953	5.323953	1.363863282	1.363863282	2.727726564	0.9013804218	0.0986195782	0.1019050333	14578	470	3.0497082496	0
AT3G25440	4	90	10	5.75	100	0	8.3333333333	6.175	1.575	7.75	3.875	3.875	1.3651612903	1.3651612903	2.7303225806	0.9015406038	0.0984593962	0.1017467269	14578	471	3.9206349206	0
AT4G16770	4	85.415	14.58	7	98.5275	1.47	12.5	6.97905	2.0206	8.99965	4.499825	4.499825	1.3659545873	1.3659545873	2.7319091745	0.9016383617	0.0983616383	0.1016529111	14578	472	3.453949322	0
AT4G21070	3	80.553333333	19.443333333	9	85	15	6.3333333333	8.2498	2.7499	10.9997	5.49985	5.49985	1.3749875001	1.3749875001	2.7499750002	0.9027440509	0.0972559491	0.1005173503	14578	473	3.000036365	0
AT4G15510	21	84.688095238	15.304761905	7.2857142857	79.015238095	20.982380952	7.619047619	7.1701326531	2.1150612245	9.2851938776	4.6425969388	4.6425969388	1.3760481195	1.3760481195	2.7520962389	0.9028729862	0.0971270138	0.1003912087	14578	474	3.3900355082	0
AT4G25170	6	78.761666667	21.235	10	53.666666667	46.326666667	10	8.8761666667	3.1235	11.999666667	5.9998333333	5.9998333333	1.3789205441	1.3789205441	2.7578410882	0.9032212408	0.0967787592	0.100038343	14578	475	2.8417373673	0
AT1G15350	12	86.4125	13.5825	6.75	86.5975	13.3975	8.8333333333	6.83284375	1.91681875	8.7496625	4.37483125	4.37483125	1.3810419431	1.3810419431	2.7620838862	0.9034775668	0.0965224332	0.0997804588	14578	476	3.564679107	0
AT1G03990	1	85.71	14.28	7	92.85	7.14	14	6.9997	1.9996	8.9993	4.49965	4.49965	1.3890524824	1.3890524824	2.7781049648	0.9044388219	0.0955611781	0.0987937632	14578	477	3.50055011	0
AT1G65080	1	85.71	14.28	7	100	0	3	6.9997	1.9996	8.9993	4.49965	4.49965	1.3890524824	1.3890524824	2.7781049648	0.9044388219	0.0955611781	0.0988007699	14578	478	3.50055011	0
AT2G27190	1	85.71	14.28	7	100	0	1	6.9997	1.9996	8.9993	4.49965	4.49965	1.3890524824	1.3890524824	2.7781049648	0.9044388219	0.0955611781	0.0988077775	14578	479	3.50055011	0
AT4G20740	1	85.71	14.28	7	85.71	14.28	7	6.9997	1.9996	8.9993	4.49965	4.49965	1.3890524824	1.3890524824	2.7781049648	0.9044388219	0.0955611781	0.0988147861	14578	480	3.50055011	0
AT5G10710	30	82.381666667	17.613666667	8.2333333333	82.088333333	17.908	6.1	7.7827572222	2.4501918889	10.232949111	5.1164745556	5.1164745556	1.3894456391	1.3894456391	2.7788912781	0.904485731	0.095514269	0.0987732861	14578	481	3.17638682	0
AT1G20570	2	91.665	8.33	5.5	83.33	16.665	2.5	6.041575	1.45815	7.499725	3.7498625	3.7498625	1.4005703363	1.4005703363	2.8011406726	0.9058027297	0.0941972703	0.0974182609	14578	482	4.1433151596	0
AT5G14820	2	91.665	8.33	5.5	90	10	6.5	6.041575	1.45815	7.499725	3.7498625	3.7498625	1.4005703363	1.4005703363	2.8011406726	0.9058027297	0.0941972703	0.0974251725	14578	483	4.1433151596	0
AT5G20810	2	8.33	91.665	5.5	30	36.665	4	1.45815	6.041575	7.499725	3.7498625	3.7498625	1.4005703363	1.4005703363	2.8011406726	0.9058027297	0.0941972703	0.097432085	14578	484	0.2413526274	0
AT5G60300	13	88.893076923	11.104615385	6.1538461538	100	0	3.7692307692	6.4703431953	1.6833609467	8.153704142	4.076852071	4.076852071	1.4052017739	1.4052017739	2.8104035477	0.9063451861	0.0936548139	0.0968778739	14578	485	3.8437051826	0
AT2G48020	33	65.558181818	34.433939394	30.909090909	61.618787879	38.372727273	31.757575758	21.263438017	11.643217631	32.906655647	16.453327824	16.453327824	1.4062298105	1.4062298105	2.812459621	0.9064651334	0.0935348666	0.0967606646	14578	486	1.826251015	0
AT1G12370	9	77.998888889	21.996666667	10.666666667	97.777777778	2.2222222222	8.2222222222	9.3198814815	3.3463111111	12.666192593	6.3330962963	6.3330962963	1.4086136267	1.4086136267	2.8172272535	0.9067426253	0.0932573747	0.0964804491	14578	487	2.7851210399	0
AT5G56270	22	76.301363636	23.692272727	11.909090909	71.237272727	28.755	11.409090909	10.08679876	3.8215342975	13.908333058	6.9541665289	6.9541665289	1.4111518119	1.4111518119	2.8223036237	0.9070371033	0.0929628967	0.0961826194	14578	488	2.6394630991	0
AT1G36180	2	79.165	20.83	10	80.125	19.865	12.5	8.9165	3.083	11.9995	5.99975	5.99975	1.4179641756	1.4179641756	2.8359283512	0.9078224828	0.0921775172	0.0953768079	14578	489	2.8921505028	0
AT1G65230	22	82.43	17.565454545	8.3636363636	80.918181818	19.079545455	6.3181818182	7.8941454545	2.4691107438	10.363256198	5.1816280992	5.1816280992	1.4199688326	1.4199688326	2.8399376653	0.9080522192	0.0919477808	0.095145851	14578	490	3.1971613563	0
AT4G33820	5	69.082	30.91	21.4	70.726	29.266	30.8	15.783548	7.61474	23.398288	11.699144	11.699144	1.4259467218	1.4259467218	2.8518934437	0.9087336089	0.0912663911	0.0944474657	14578	491	2.0727625631	0
AT3G43800	17	34.612941176	64.944705882	32.764705882	24.936470588	75.056470588	20.588235294	12.340828374	22.278941869	34.619770242	17.309885121	17.309885121	1.4264407179	1.4264407179	2.8528814358	0.9087896712	0.0912103288	0.0943961503	14578	492	0.5539234514	0
AT1G14580	4	76.66	23.3325	11.75	87.27	12.7225	20	10.00755	3.74156875	13.74911875	6.874559375	6.874559375	1.4278195475	1.4278195475	2.8556390951	0.9089459533	0.0910540467	0.0942410999	14578	493	2.6746936028	0
AT1G11280	6	89.166666667	10.833333333	6.1666666667	90.555	9.4433333333	4.5	6.4986111111	1.6680555556	8.1666666667	4.0833333333	4.0833333333	1.4286285903	1.4286285903	2.8572571807	0.9090375181	0.0909624819	0.0941530148	14578	494	3.8959200666	0
AT5G22480	22	72.962727273	27.031363636	15.318181818	60.302272727	39.69	18.363636364	12.176563223	5.1407134298	17.317276653	8.6586383264	8.6586383264	1.429300441	1.429300441	2.8586008821	0.90911348	0.09088652	0.0940810686	14578	495	2.3686524039	0
AT1G18320	5	78.95	21.044	10.2	68.562	31.432	9.6	9.0529	3.146488	12.199388	6.099694	6.099694	1.4298136396	1.4298136396	2.8596272792	0.9091714577	0.0908285423	0.0940277297	14578	496	2.8771442955	0
AT3G10870	15	76.372	23.621333333	12	69.746	30.248	9.8	10.16464	3.83456	13.9992	6.9996	6.9996	1.4311500945	1.4311500945	2.862300189	0.909322253	0.090677747	0.0938782896	14578	497	2.6507969624	0
AT1G77390	5	84.51	15.484	7.6	100	0	1.8	7.42276	2.176784	9.599544	4.799772	4.799772	1.4334151806	1.4334151806	2.8668303612	0.9095772078	0.0904227922	0.0936209847	14578	498	3.4099662622	0
AT1G54160	5	92.666	7.332	5.4	72.666	27.332	5.2	6.003964	1.395928	7.399892	3.699946	3.699946	1.434750384	1.434750384	2.869500768	0.9097271318	0.0902728682	0.0934723966	14578	499	4.3010556418	0
AT1G49290	1	73.33	26.66	15	92.85	7.14	28	11.9995	4.999	16.9985	8.49925	8.49925	1.4415095523	1.4415095523	2.8830191046	0.9104819617	0.0895180383	0.0926973976	14578	500	2.400380076	0
AT1G30755	4	95	5	5	100	0	2.75	5.75	1.25	7	3.5	3.5	1.4464285714	1.4464285714	2.8928571429	0.9110269883	0.0889730117	0.0921395585	14578	501	4.6	0
AT3G53240	7	84.521428571	13.094285714	7.1428571429	90	10	6.8571428571	7.037244898	1.9353061224	8.9725510204	4.4862755102	4.4862755102	1.4505227783	1.4505227783	2.9010455566	0.9114778827	0.0885221173	0.0916791294	14578	502	3.6362438047	0
AT1G72250	7	89.591428571	10.407142857	6.1428571429	85.712857143	14.284285714	3	6.5034734694	1.6392959184	8.1427693878	4.0713846939	4.0713846939	1.4528363829	1.4528363829	2.9056727658	0.911731584	0.088268416	0.0914228752	14578	503	3.9672358093	0
AT4G13120	10	82.287	17.71	8.6	82.609	17.388	6.8	8.076682	2.52306	10.599742	5.299871	5.299871	1.4548805678	1.4548805678	2.9097611356	0.9119550861	0.0880449139	0.0911978652	14578	504	3.2011454345	0
AT3G12870	3	93.333333333	6.6666666667	5.3333333333	100	0	3.5	5.9777777778	1.3555555556	7.3333333333	3.6666666667	3.6666666667	1.4567003367	1.4567003367	2.9134006734	0.9121535357	0.0878464643	0.0909987747	14578	505	4.4098360656	0
AT4G01995	16	86.858125	13.13875	6.9375	89.463125	10.534375	3.8125	7.0257824219	1.9115007813	8.9372832031	4.4686416016	4.4686416016	1.4633013246	1.4633013246	2.9266026493	0.9128693308	0.0871306692	0.0902637077	14578	506	3.6755320692	0
AT4G11440	2	82.635	17.36	8.5	100	0	8.5	8.023975	2.4756	10.499575	5.2497875	5.2497875	1.465986249	1.465986249	2.931972498	0.9131586683	0.0868413317	0.0899703599	14578	507	3.2412243497	0
AT5G02520	6	82.636666667	17.36	8.5	94.21	5.7866666667	6.1666666667	8.0241166667	2.4756	10.499716667	5.2498583333	5.2498583333	1.4660413313	1.4660413313	2.9320826626	0.9131645933	0.0868354067	0.0899706155	14578	508	3.2412815748	0
AT4G09467	6	77.356666667	22.64	11.5	72.198333333	27.798333333	9.5	9.8960166667	3.6036	13.499616667	6.7498083333	6.7498083333	1.4665048825	1.4665048825	2.933009765	0.9132144382	0.0867855618	0.0899253621	14578	509	2.7461473711	0
AT5G43630	17	88.962941176	11.035882353	6.3529411765	72.548235294	27.450588235	2.8235294118	6.6517633218	1.7011031142	8.352866436	4.176433218	4.176433218	1.4671033399	1.4671033399	2.9342066797	0.9132787436	0.0867212564	0.0898651177	14578	510	3.9102646197	0
AT1G08630	9	75.917777778	24.074444444	12.666666667	70.783333333	29.207777778	8.6666666667	10.616251852	4.0494296296	14.665681481	7.3328407407	7.3328407407	1.4702062824	1.4702062824	2.9404125647	0.9136113346	0.0863886654	0.0895268333	14578	511	2.6216659685	0
AT3G44020	5	77.546	22.448	11.4	73.816	26.18	7	9.840244	3.559072	13.399316	6.699658	6.699658	1.4722065549	1.4722065549	2.9444131099	0.9138250033	0.0861749967	0.0893117519	14578	512	2.764834204	0
AT3G58940	7	81.815714286	18.18	9	98.7	1.2985714286	12	8.3634142857	2.6362	10.999614286	5.4998071429	5.4998071429	1.4910060763	1.4910060763	2.9820121527	0.9158054579	0.0841945421	0.0872654131	14578	513	3.1725264721	0
AT2G40960	8	88.27125	11.7225	6.625	91.83125	8.16	30.125	6.8479703125	1.776615625	8.6245859375	4.3122929688	4.3122929688	1.4910071366	1.4910071366	2.9820142732	0.9158055682	0.0841944318	0.0872715036	14578	514	3.8545030316	0
AT5G36120	13	85.058461538	13.975384615	7.4615384615	86.370833333	5.2883333333	13.583333333	7.3466698225	2.0427786982	9.3894485207	4.6947242604	4.6947242604	1.4980252033	1.4980252033	2.9960504066	0.9165322326	0.0834677674	0.0865244338	14578	515	3.5964100413	0
AT3G27640	1	80	20	10	92.3	7.69	13	9	3	12	6	6	1.5	1.5	3	0.9167354833	0.0832645167	0.086319878	14578	516	3	0
AT5G51380	1	80	20	10	63.63	36.36	11	9	3	12	6	6	1.5	1.5	3	0.9167354833	0.0832645167	0.0863260169	14578	517	3	0
AT2G20590	5	92.666	7.332	5.6	76.832	23.166	5.6	6.189296	1.410592	7.599888	3.799944	3.799944	1.5023913457	1.5023913457	3.0047826915	0.9169808909	0.0830191091	0.0860777078	14578	518	4.3877294072	0
AT1G22750	37	82.888918919	17.105135135	8.5675675676	81.991081081	10.798108108	6.4864864865	8.1015641344	2.4654940102	10.567058145	5.2835290723	5.2835290723	1.503033579	1.503033579	3.0060671579	0.9170466658	0.0829533342	0.0860156274	14578	519	3.2859800514	0
AT2G31170	18	86.407222222	13.591111111	7.2777777778	90.949444444	7.8477777778	7	7.2885256173	1.9891308642	9.2776564815	4.6388282407	4.6388282407	1.5135063906	1.5135063906	3.0270127812	0.9181113467	0.0818886533	0.0849176831	14578	520	3.664176022	0
AT5G17990	14	71.473571429	28.518571429	18.214285714	72.735	27.256428571	25.071428571	14.01840051	6.1944540816	20.212854592	10.106427296	10.106427296	1.5142378193	1.5142378193	3.0284756386	0.9181851517	0.0818148483	0.0848471835	14578	521	2.2630566512	0
AT5G44520	16	81.310625	18.684375	9.375	98.411875	1.586875	8.375	8.6228710938	2.7516601563	11.37453125	5.687265625	5.687265625	1.5152764151	1.5152764151	3.0305528303	0.9182898283	0.0817101717	0.0847446559	14578	522	3.1336976967	0
AT1G29951	3	89.68	10.313333333	6.3333333333	100	0	5.3333333333	6.6797333333	1.6531777778	8.3329111111	4.1664555556	4.1664555556	1.5160524585	1.5160524585	3.032104917	0.9183679488	0.0816320512	0.084669658	14578	523	4.0405414488	0
AT5G15700	13	91.720769231	8.2769230769	5.8461538462	83.085384615	16.909230769	5.3846153846	6.3621372781	1.4838816568	7.8460189349	3.9230094675	3.9230094675	1.5165256485	1.5165256485	3.033051297	0.9184155429	0.0815844571	0.0846263139	14578	524	4.2874964111	0
AT4G24710	3	86.306666667	13.686666667	7.3333333333	33.33	46.663333333	4.6666666667	7.3291555556	2.0036888889	9.3328444444	4.6664222222	4.6664222222	1.5193971884	1.5193971884	3.0387943768	0.9187037254	0.0812962746	0.0843333872	14578	525	3.6578311115	0
AT2G40780	12	80.511666667	19.4825	9.8333333333	85.661666667	14.336666667	8.5833333333	8.9169805556	2.9157791667	11.832759722	5.9163798611	5.9163798611	1.521809745	1.521809745	3.0436194899	0.9189449964	0.0810550036	0.0840890864	14578	526	3.058181037	0
AT1G20600	4	12.5	87.5	7	46.665	53.33	4	1.875	7.125	9	4.5	4.5	1.53125	1.53125	3.0625	0.9198816863	0.0801183137	0.0831232494	14578	527	0.2631578947	0
AT5G52630	3	76.86	23.136666667	12.333333333	100	0	8.3333333333	10.4794	3.8535222222	14.332922222	7.1664611111	7.1664611111	1.5315179851	1.5315179851	3.0630359703	0.9199081056	0.0800918944	0.0831017535	14578	528	2.7194341685	0
AT1G80740	3	5.5533333333	94.443333333	5.3333333333	27.406666667	72.59	9.6666666667	1.2961777778	6.0369777778	7.3331555556	3.6665777778	3.6665777778	1.5324361027	1.5324361027	3.0648722054	0.9199985472	0.0800014528	0.0830138216	14578	529	0.214706402	0
AT1G06540	7	75.192857143	24.804285714	13.857142857	97.458571429	2.5385714286	9.5714285714	11.419581633	4.4371653061	15.856746939	7.9283734694	7.9283734694	1.5373310158	1.5373310158	3.0746620316	0.9204788794	0.0795211206	0.0825212768	14578	530	2.5736209595	0
AT3G08505	4	95	5	5.25	90	10	6	5.9875	1.2625	7.25	3.625	3.625	1.5396982759	1.5396982759	3.0793965517	0.9207100603	0.0792899397	0.0822872315	14578	531	4.7425742574	0
AT3G45050	4	95	5	5.25	100	0	2.6666666667	5.9875	1.2625	7.25	3.625	3.625	1.5396982759	1.5396982759	3.0793965517	0.9207100603	0.0792899397	0.0822930899	14578	532	4.7425742574	0
AT1G08220	2	86.105	13.885	7.5	88.73	11.26	13.5	7.457875	2.041375	9.49925	4.749625	4.749625	1.5442520331	1.5442520331	3.0885040661	0.921152736	0.078847264	0.0818394741	14578	533	3.6533586431	0
AT1G23550	7	81.818571429	18.177142857	9.2857142857	92.997142857	6.9985714286	15.428571429	8.5974387755	2.687877551	11.285316327	5.6426581633	5.6426581633	1.5472722632	1.5472722632	3.0945445263	0.9214448674	0.0785551326	0.0815420624	14578	534	3.1985976341	0
AT5G48900	6	88.888333333	11.11	6.6666666667	83.333333333	16.666666667	3.1666666667	6.9258888889	1.7406666667	8.6665555556	4.3332777778	4.3332777778	1.5511658191	1.5511658191	3.1023316382	0.9218197526	0.0781802474	0.0811587016	14578	535	3.9788714413	0
AT3G20440	2	90	0	5	77.5	22.5	4.5	5.5	1	6.5	3.25	3.25	1.5576923077	1.5576923077	3.1153846154	0.9224438333	0.0775561667	0.0805165787	14578	536	5.5	0
AT5G02430	17	82.288823529	16.727058824	8.8235294118	69.169411765	19.062941176	6.4705882353	8.2607785467	2.475916955	10.736695502	5.3683477509	5.3683477509	1.5584228699	1.5584228699	3.1168457399	0.9225133573	0.0774866427	0.0804501302	14578	537	3.33645219	0
AT3G10080	7	92.244285714	7.7542857143	5.8571428571	100	0	3.4285714286	6.4028795918	1.4541795918	7.8570591837	3.9285295918	3.9285295918	1.558447704	1.558447704	3.116895408	0.9225157194	0.0774842806	0.0804534076	14578	538	4.4030872306	0
AT5G20680	13	92.307692308	7.6923076923	5.8461538462	74.558461538	25.436923077	5.8461538462	6.3964497041	1.449704142	7.8461538462	3.9230769231	3.9230769231	1.559381331	1.559381331	3.1187626621	0.9226044676	0.0773955324	0.0803669828	14578	539	4.412244898	0
AT3G59900	2	91.665	8.33	6	100	0	2.5	6.4999	1.4998	7.9997	3.99985	3.99985	1.5626210989	1.5626210989	3.1252421978	0.9229115843	0.0770884157	0.0800537772	14578	540	4.3338445126	0
AT4G40020	14	90.795	9.2021428571	6.2142857143	92.091428571	7.905	9.2857142857	6.6422607143	1.571847449	8.2141081633	4.1070540816	4.1070540816	1.5649349978	1.5649349978	3.1298699956	0.9231301298	0.0768698702	0.0798325117	14578	541	4.225766768	0
AT3G10660	9	88.692222222	11.303333333	6.7777777778	80.757777778	19.237777778	14.888888889	7.0113617284	1.7661148148	8.7774765432	4.3887382716	4.3887382716	1.5672280666	1.5672280666	3.1344561331	0.9233460507	0.0766539493	0.0796139408	14578	542	3.9699354026	0
AT1G15080	7	92.38	7.6171428571	5.8571428571	79.996	19.998	2.2	6.4108285714	1.4461469388	7.8569755102	3.9284877551	3.9284877551	1.5685465534	1.5685465534	3.1370931068	0.9234699072	0.0765300928	0.079490965	14578	543	4.4330409307	0
AT5G01240	3	93.333333333	6.6666666667	5.6666666667				6.2888888889	1.3777777778	7.6666666667	3.8333333333	3.8333333333	1.572979066	1.572979066	3.145958132	0.9238847149	0.0761152851	0.0790657423	14578	544	4.564516129	0
AT5G46880	3	93.333333333	6.6666666667	5.6666666667	91.666666667	8.3333333333	3.3333333333	6.2888888889	1.3777777778	7.6666666667	3.8333333333	3.8333333333	1.572979066	1.572979066	3.145958132	0.9238847149	0.0761152851	0.0790713765	14578	545	4.564516129	0
AT3G26590	3	90.473333333	9.5233333333	6.3333333333	71.996666667	27.996666667	12	6.7299777778	1.6031444444	8.3331222222	4.1665611111	4.1665611111	1.577105155	1.577105155	3.15421031	0.9242686749	0.0757313251	0.0786781112	14578	546	4.1979859027	0
AT1G07180	4	87.2975	12.6975	7.25	100	0	26	7.32906875	1.92056875	9.2496375	4.62481875	4.62481875	1.5812442515	1.5812442515	3.1624885029	0.9246517547	0.0753482453	0.0782857045	14578	547	3.8160928892	0
AT4G23950	5	92	8	6	100	0	4.6	6.52	1.48	8	4	4	1.5876	1.5876	3.1752	0.9252359418	0.0747640582	0.0776842794	14578	548	4.4054054054	0
AT4G19100	6	74.336666667	25.655	15.166666667	89.303333333	10.691666667	7.8333333333	12.274394444	4.8910083333	17.165402778	8.5827013889	8.5827013889	1.5879146901	1.5879146901	3.1758293803	0.9252647398	0.0747352602	0.0776598919	14578	549	2.5095836294	0
AT5G63160	6	92.061666667	7.9333333333	6	94.443333333	5.555	5.1666666667	6.5237	1.476	7.9997	3.99985	3.99985	1.5925144249	1.5925144249	3.1850288498	0.9256843145	0.0743156855	0.0772294028	14578	550	4.4198509485	0
AT1G67660	16	85.855	14.140625	7.8125	91.094375	8.903125	6.375	7.707421875	2.1047363281	9.8121582031	4.9060791016	4.9060791016	1.5995505111	1.5995505111	3.1991010222	0.9263212405	0.0736787595	0.0765729633	14578	551	3.6619417701	0
AT1G68890	40	84.92975	14.56625	8.05	82.04425	17.95075	7.275	7.836844875	2.172583125	10.009428	5.004714	5.004714	1.60268205	1.60268205	3.2053641	0.9266028296	0.0733971704	0.0762857515	14578	552	3.6071553649	0
AT1G67420	18	83.621666667	16.373888889	8.7222222222	72.944444444	27.049444444	11.111111111	8.2936675926	2.4281669753	10.721834568	5.360917284	5.360917284	1.6043941582	1.6043941582	3.2087883164	0.9267562945	0.0732437055	0.0761316748	14578	553	3.4156084309	0
AT5G49520	5	86.568	13.428	7.6	95.554	4.444	5.2	7.579168	2.020528	9.599696	4.799848	4.799848	1.6093467256	1.6093467256	3.2186934513	0.9271982829	0.0728017171	0.0756776549	14578	554	3.7510828853	0
AT3G03950	7	83.07	16.925714286	9	82.425714286	17.568571429	9.8571428571	8.4763	2.5233142857	10.999614286	5.4998071429	5.4998071429	1.6108764359	1.6108764359	3.2217528719	0.9273342218	0.0726657782	0.0755417325	14578	555	3.3591931247	0
AT4G29020	4	87.725	12.2725	7.25	61.01	38.985	4.25	7.3600625	1.88975625	9.24981875	4.624909375	4.624909375	1.6175587478	1.6175587478	3.2351174955	0.9279248668	0.0720751332	0.0749330546	14578	556	3.8947152576	0
AT4G02260	21	86.201428571	13.795238095	7.7619047619	88.028947368	11.969473684	3.6842105263	7.6908727891	2.0707732426	9.7616460317	4.8808230159	4.8808230159	1.6178377504	1.6178377504	3.2356755008	0.9279494154	0.0720505846	0.0749128751	14578	557	3.7140101247	0
AT3G11520	16	87.53375	12.46125	7.3125	71.876875	28.118125	7.4375	7.4009054688	1.9112289063	9.312134375	4.6560671875	4.6560671875	1.6181332629	1.6181332629	3.2362665257	0.9279754069	0.0720245931	0.0748911924	14578	558	3.8723281364	0
AT2G34870	2	69.56	30.43	23	87.975	12.015	37.5	16.9988	7.9989	24.9977	12.49885	12.49885	1.6201130506	1.6201130506	3.2402261012	0.9281492781	0.0718507219	0.0747157303	14578	559	2.1251422071	0
AT1G18370	7	90.655714286	9.3414285714	6.4285714286	61.428571429	38.571428571	3.2857142857	6.8278673469	1.6005204082	8.4283877551	4.2141938776	4.2141938776	1.6210191565	1.6210191565	3.2420383129	0.928228705	0.071771295	0.0746384604	14578	560	4.266029544	0
AT1G10360	18	87.356111111	12.640555556	7.3888888889	65.985555556	34.010555556	7.2222222222	7.4546459877	1.9339966049	9.3886425926	4.6943212963	4.6943212963	1.6231084156	1.6231084156	3.2462168313	0.9284114857	0.0715885143	0.0744536892	14578	561	3.8545289938	0
AT2G25060	11	88.332727273	11.665454545	7.0909090909	93.143636364	6.8518181818	5.2727272727	7.2635933884	1.8271867769	9.0907801653	4.5453900826	4.5453900826	1.6255214794	1.6255214794	3.2510429588	0.928621974	0.071378026	0.074240073	14578	562	3.9752878471	0
AT2G26550	35	80.526	19.47	10.4	82.583714286	17.412	9.2285714286	9.374704	3.02488	12.399584	6.199792	6.199792	1.6258716757	1.6258716757	3.2517433513	0.928652466	0.071347534	0.0742136533	14578	563	3.0991986459	0
AT1G04620	17	76.954117647	23.041176471	12.941176471	84.840588235	15.154117647	12.294117647	10.958768166	3.981799308	14.940567474	7.470283737	7.470283737	1.6290577494	1.6290577494	3.2581154988	0.9289292407	0.0710707593	0.0739310353	14578	564	2.7522150964	0
AT4G25450	19	83.526315789	16.472105263	8.8947368421	61.731052632	30.678947368	6.5263157895	8.4294459834	2.4651504155	10.894596399	5.4472981994	5.4472981994	1.6325901538	1.6325901538	3.2651803076	0.9292347571	0.0707652429	0.0736184765	14578	565	3.4194448867	0
AT2G02480	4	95	5	5.5	81.0475	18.9475	6.75	6.225	1.275	7.5	3.75	3.75	1.6335	1.6335	3.267	0.9293132213	0.0706867787	0.0735420967	14578	566	4.8823529412	0
AT5G52430	4	95	5	5.5	100	0	11.25	6.225	1.275	7.5	3.75	3.75	1.6335	1.6335	3.267	0.9293132213	0.0706867787	0.0735473456	14578	567	4.8823529412	0
AT2G02740	6	74.388333333	25.605	15.5	76.833333333	22.328333333	19.5	12.530191667	4.968775	17.498966667	8.7494833333	8.7494833333	1.6336685216	1.6336685216	3.2673370432	0.9293277442	0.0706722558	0.0735374836	14578	568	2.5217868925	0
AT2G17695	20	92.66	7.3385	6	87.948333333	12.049444444	4.1666666667	6.5596	1.44031	7.99991	3.999955	3.999955	1.6379640586	1.6379640586	3.2759281172	0.9296968492	0.0703031508	0.073158636	14578	569	4.5542973388	0
AT1G71810	9	88.411111111	11.584444444	7.1111111111	100	0	3.8888888889	7.2870123457	1.823782716	9.1107950617	4.5553975309	4.5553975309	1.6379952454	1.6379952454	3.2759904908	0.9296995214	0.0703004786	0.0731610777	14578	570	3.9955485275	0
AT2G03450	5	86.918	13.078	7.6	95.776	4.222	11	7.605768	1.993928	9.599696	4.799848	4.799848	1.6402992441	1.6402992441	3.2805984883	0.9298966393	0.0701033607	0.0729611475	14578	571	3.8144647149	0
AT4G16110	7	73.564285714	26.43	16.571428571	78.367142857	21.625714286	13.285714286	13.190653061	5.3798285714	18.570481633	9.2852408163	9.2852408163	1.6426331965	1.6426331965	3.285266393	0.9300957165	0.0699042835	0.0727591493	14578	572	2.4518723759	0
AT2G38660	4	91.665	8.3325	6.25	87.915	12.0825	6.25	6.7290625	1.52078125	8.24984375	4.124921875	4.124921875	1.6440428692	1.6440428692	3.2880857385	0.9302156629	0.0697843371	0.0726394906	14578	573	4.4247405733	0
AT3G13700	3	88.886666667	11.106666667	7	100	0	4	7.2220666667	1.7774666667	8.9995333333	4.4997666667	4.4997666667	1.6469559066	1.6469559066	3.2939118132	0.9304628303	0.0695371697	0.0723873793	14578	574	4.0631235466	0
AT3G53402	7	79.544285714	20.451428571	11.142857143	67.225714286	32.771428571	10.857142857	9.8635061224	3.2788734694	13.142379592	6.5711897959	6.5711897959	1.6495257527	1.6495257527	3.2990515053	0.9306801005	0.0693198995	0.0721663568	14578	575	3.0081996803	0
AT5G66631	2	92.855	7.14	6	100	0	2.5	6.5713	1.4284	7.9997	3.99985	3.99985	1.6531507688	1.6531507688	3.3063015376	0.9309853468	0.0690146532	0.0718537077	14578	576	4.6004620554	0
AT5G65685	3	94.443333333	5.5533333333	5.6666666667	100	0	3.6666666667	6.3517888889	1.3146888889	7.6664777778	3.8332388889	3.8332388889	1.6547609701	1.6547609701	3.3095219403	0.931120473	0.068879527	0.0717181448	14578	577	4.8314007539	0
AT1G27720	3	86.903333333	13.093333333	7.6666666667	51.11	48.886666667	4.3333333333	7.6625888889	2.0038222222	9.6664111111	4.8332055556	4.8332055556	1.656335522	1.656335522	3.3126710441	0.9312523338	0.0687476662	0.0715859627	14578	578	3.8239863816	0
AT1G03160	22	85.050909091	14.945	8.3636363636	77.6505	22.3455	6.3	8.1133487603	2.2499454545	10.363294215	5.1816471074	5.1816471074	1.6587147684	1.6587147684	3.3174295367	0.9314510716	0.0685489284	0.0713841187	14578	579	3.606020201	0
AT3G13430	10	83.573	16.42	9	95.277	4.722	6.6	8.52157	2.4778	10.99937	5.499685	5.499685	1.660420361	1.660420361	3.3208407221	0.9315931611	0.0684068389	0.0712412414	14578	580	3.4391678102	0
AT4G17370	5	83.158	16.836	9.2	82.666	17.332	5.2	8.650536	2.548912	11.199448	5.599724	5.599724	1.6621272512	1.6621272512	3.3242545023	0.9317350434	0.0682649566	0.0710985595	14578	581	3.3938150866	0
AT5G04250	3	90.276666667	9.72	6.6666666667	55	45	4.5	7.0184444444	1.648	8.6664444444	4.3332222222	4.3332222222	1.66398537	1.66398537	3.32797074	0.9318891385	0.0681108615	0.0709431365	14578	582	4.2587648328	0
AT4G36270	8	91.4275	8.57125	6.375	100	0	6	6.828503125	1.5464171875	8.3749203125	4.1874601563	4.1874601563	1.6657132731	1.6657132731	3.3314265462	0.9320321011	0.0679678989	0.0707992877	14578	583	4.4156927252	0
AT1G10660	30	92.882333333	7.1156666667	6.0333333333	93.754137931	6.2448275862	5.7586206897	6.6039007778	1.4293118889	8.0332126667	4.0166063333	4.0166063333	1.6666040898	1.6666040898	3.3332081796	0.9321056797	0.0678943203	0.0707276977	14578	584	4.6203357218	0
AT3G25740	5	96	4	5.4	100	0	2.4	6.184	1.216	7.4	3.7	3.7	1.6676367568	1.6676367568	3.3352735135	0.9321908681	0.0678091319	0.0706440023	14578	585	5.0855263158	0
AT3G54625	3	89.166666667	10.833333333	7	100	0	6	7.2416666667	1.7583333333	9	4.5	4.5	1.6703858025	1.6703858025	3.3407716049	0.9324170904	0.0675829096	0.0704133545	14578	586	4.1184834123	0
AT3G61350	11	82.362727273	17.630909091	9.6363636364	90.096363636	9.8972727273	11	8.9367719008	2.6989785124	11.635750413	5.8178752066	5.8178752066	1.6720050265	1.6720050265	3.3440100531	0.9325499605	0.0674500395	0.0702799425	14578	587	3.3111682289	0
AT3G26900	26	88.179615385	11.818076923	7.3461538462	94.021666667	5.9754166667	5.1666666667	7.4778102071	1.8681741124	9.3459843195	4.6729921598	4.6729921598	1.6835047031	1.6835047031	3.3670094063	0.9334856058	0.0665143942	0.0693099956	14578	588	4.0027373024	0
AT1G67550	3	86.293333333	13.703333333	8	53.333333333	46.666666667	3	7.9034666667	2.0962666667	9.9997333333	4.9998666667	4.9998666667	1.686223558	1.686223558	3.3724471159	0.9337047862	0.0662952138	0.0690865414	14578	589	3.7702582369	0
AT5G35410	6	93.888333333	3.3333333333	5.5	93.055	6.9433333333	5.3333333333	6.1638583333	1.1833333333	7.3471916667	3.6735958333	3.6735958333	1.6881027746	1.6881027746	3.3762055491	0.9338558282	0.0661441718	0.0689340675	14578	590	5.2088943662	0
AT3G56140	9	80.838888889	19.154444444	10.555555556	93.671111111	6.3266666667	10	9.5329938272	3.0218580247	12.554851852	6.2774259259	6.2774259259	1.6883866866	1.6883866866	3.3767733732	0.9338786157	0.0661213843	0.0689152456	14578	591	3.1546795876	0
AT1G76310	6	93.333333333	6.6666666667	6	62.775	37.22	4	6.6	1.4	8	4	4	1.69	1.69	3.38	0.9340079449	0.0659920551	0.0687853696	14578	592	4.7142857143	0
AT5G44660	3	93.333333333	6.6666666667	6	100	0	5	6.6	1.4	8	4	4	1.69	1.69	3.38	0.9340079449	0.0659920551	0.0687902881	14578	593	4.7142857143	0
AT1G16930	4	87.855	12.14	7.5	83.9275	16.07	4.75	7.589125	1.9105	9.499625	4.7498125	4.7498125	1.6972660442	1.6972660442	3.3945320884	0.9345870798	0.0654129202	0.0681914724	14578	594	3.972323999	0
AT1G53140	7	88.57	11.427142857	7.2857142857	59.792857143	40.2	8.8571428571	7.4529571429	1.8325489796	9.2855061224	4.6427530612	4.6427530612	1.7009836354	1.7009836354	3.4019672708	0.9348812875	0.0651187125	0.0678896225	14578	595	4.0669893279	0
AT1G22140	5	74.458	25.536	16	86.09	13.904	18.8	12.91328	5.08576	17.99904	8.99952	8.99952	1.7020371462	1.7020371462	3.4040742923	0.9349644046	0.0650355954	0.0678078179	14578	596	2.5391052665	0
AT1G69400	5	84	16	9	100	0	5.6	8.56	2.44	11	5.5	5.5	1.7024727273	1.7024727273	3.4049454545	0.9349987368	0.0650012632	0.0677768697	14578	597	3.5081967213	0
AT4G15890	10	86.221	13.777	8.1	55.756	44.242	7.6	7.983901	2.115937	10.099838	5.049919	5.049919	1.7046313765	1.7046313765	3.4092627531	0.9351685949	0.0648314051	0.0676045939	14578	598	3.7732224542	0
AT1G71710	7	94.285714286	5.7142857143	5.8571428571	100	0	2.6666666667	6.5224489796	1.3346938776	7.8571428571	3.9285714286	3.9285714286	1.7126329181	1.7126329181	3.4252658362	0.9357940946	0.0642059054	0.0669571278	14578	599	4.8868501529	0
AT1G61640	3	95.236666667	4.76	5.6666666667	100	0	5.3333333333	6.3967444444	1.2697333333	7.6664777778	3.8332388889	3.8332388889	1.7143624292	1.7143624292	3.4287248585	0.9359284466	0.0640715534	0.066821799	14578	600	5.0378644685	0
AT2G40850	3	95.236666667	4.76	5.6666666667	50	50	2	6.3967444444	1.2697333333	7.6664777778	3.8332388889	3.8332388889	1.7143624292	1.7143624292	3.4287248585	0.9359284466	0.0640715534	0.0668265798	14578	601	5.0378644685	0
AT3G49750	3	95.236666667	4.76	5.6666666667	100	0	1.6666666667	6.3967444444	1.2697333333	7.6664777778	3.8332388889	3.8332388889	1.7143624292	1.7143624292	3.4287248585	0.9359284466	0.0640715534	0.0668313613	14578	602	5.0378644685	0
AT4G01840	3	95.236666667	4.76	5.6666666667	88.57	11.426666667	7.6666666667	6.3967444444	1.2697333333	7.6664777778	3.8332388889	3.8332388889	1.7143624292	1.7143624292	3.4287248585	0.9359284466	0.0640715534	0.0668361435	14578	603	5.0378644685	0
AT5G51390	3	95.236666667	4.76	5.6666666667	88.886666667	11.11	7.6666666667	6.3967444444	1.2697333333	7.6664777778	3.8332388889	3.8332388889	1.7143624292	1.7143624292	3.4287248585	0.9359284466	0.0640715534	0.0668409264	14578	604	5.0378644685	0
AT1G19715	12	89.969166667	10.028333333	6.9166666667	78.125	21.875	2.5	7.2228673611	1.6936263889	8.91649375	4.458246875	4.458246875	1.7143793618	1.7143793618	3.4287587236	0.9359297604	0.0640702396	0.0668443392	14578	605	4.2647347777	0
AT5G59470	11	78.881818182	21.111818182	12	82.79375	17.2	9	10.465818182	3.5334181818	13.999236364	6.9996181818	6.9996181818	1.7164568306	1.7164568306	3.4329136613	0.9360907427	0.0639092573	0.0666811589	14578	606	2.9619528862	0
AT1G01370	2	78.885	21.11	12	81.665	18.33	8	10.4662	3.5332	13.9994	6.9997	6.9997	1.7167338957	1.7167338957	3.4334677915	0.9361121798	0.0638878202	0.0666635633	14578	607	2.9622438583	0
AT1G13270	33	77.625757576	22.135151515	12.878787879	80.070606061	14.867575758	19.242424242	10.997256657	3.8507392103	14.847995868	7.4239979339	7.4239979339	1.7198520284	1.7198520284	3.4397040569	0.9363529076	0.0636470924	0.0664171305	14578	608	2.8558819637	0
AT4G27610	2	86.665	13.33	8	100	0	7	7.9332	2.0664	9.9996	4.9998	4.9998	1.7210359534	1.7210359534	3.4420719069	0.9364440561	0.0635559439	0.0663267628	14578	609	3.8391405343	0
AT1G74700	14	84.675	15.319285714	8.7857142857	84.33	15.667857143	7.0714285714	8.4393035714	2.3459086735	10.785212245	5.3926061224	5.3926061224	1.7213134308	1.7213134308	3.4426268616	0.9364653985	0.0635346015	0.0663092369	14578	610	3.5974561443	0
AT1G09420	7	95.101428571	4.8971428571	5.7142857143	99.107142857	0.8928571429	19.714285714	6.4343673469	1.2798367347	7.7142040816	3.8571020408	3.8571020408	1.7220950827	1.7220950827	3.4441901655	0.9365254789	0.0634745211	0.0662512758	14578	611	5.0274907514	0
AT5G53080	2	91.665	8.33	6.5	82.855	17.14	8.5	6.958225	1.54145	8.499675	4.2498375	4.2498375	1.7260337249	1.7260337249	3.4520674497	0.9368272959	0.0631727041	0.0659409767	14578	612	4.5140776542	0
AT1G18560	6	85.925	14.065	8.3333333333	88.886666667	11.108333333	5	8.1604166667	2.1720833333	10.3325	5.16625	5.16625	1.7353078205	1.7353078205	3.470615641	0.9375319427	0.0624680573	0.065210121	14578	613	3.7569537694	0
AT5G02830	33	85.556969697	13.833939394	8.3333333333	90.628787879	9.3666666667	9.3333333333	8.1297474747	2.1528282828	10.282575758	5.1412878788	5.1412878788	1.7370921386	1.7370921386	3.4741842773	0.9376665521	0.0623334479	0.0650742626	14578	614	3.7763102332	0
AT5G24240	26	78.841538462	20.768461538	12	87.626923077	8.7034615385	42.769230769	10.460984615	3.4922153846	13.9532	6.9766	6.9766	1.7402368128	1.7402368128	3.4804736255	0.9379030356	0.0620969644	0.0648320237	14578	615	2.9955153	0
AT2G31340	2	90	10	7	95	5	14	7.3	1.7	9	4.5	4.5	1.7422222222	1.7422222222	3.4844444444	0.9380518486	0.0619481514	0.0646812886	14578	616	4.2941176471	0
AT2G04845	6	79.348333333	20.645	11.833333333	89.375	10.625	9.8333333333	10.389552778	3.4429916667	13.832544444	6.9162722222	6.9162722222	1.7442456615	1.7442456615	3.4884913231	0.9382031213	0.0617968787	0.0645279634	14578	617	3.0175945177	0
AT5G47720	5	96	4	5.6	92	8	4	6.376	1.224	7.6	3.8	3.8	1.7462568421	1.7462568421	3.4925136842	0.9383530878	0.0616469122	0.0643759803	14578	618	5.2091503268	0
AT5G18940	69	68.497826087	31.453188406	27.391304348	69.288405797	30.67884058	32.565217391	19.762448015	9.6154385633	29.377886578	14.688943289	14.688943289	1.7523690913	1.7523690913	3.5047381826	0.9388064827	0.0611935173	0.0639070918	14578	619	2.0552830622	0
AT5G16010	10	90.471	9.527	6.9	65.083	34.909	7.7	7.242499	1.657363	8.899862	4.449931	4.449931	1.7524847092	1.7524847092	3.5049694185	0.9388150248	0.0611849752	0.0639027489	14578	620	4.3698930168	0
AT3G59200	7	91.727142857	8.27	6.5714285714	61.9	38.092857143	3.2857142857	7.0277836735	1.5434571429	8.5712408163	4.2856204082	4.2856204082	1.7545789541	1.7545789541	3.5091579083	0.9389695312	0.0610304688	0.0637459464	14578	621	4.5532742558	0
AT3G20150	11	90.86	9.1372727273	6.8181818182	92.098181818	7.9	6.3636363636	7.195	1.6229958678	8.8179958678	4.4089979339	4.4089979339	1.7604470741	1.7604470741	3.5208941482	0.9394002539	0.0605997461	0.0633005947	14578	622	4.4331597775	0
AT4G03110	11	93.473636364	6.5254545455	6.1818181818	99.241818182	0.7572727273	8.6363636364	6.7783702479	1.4033917355	8.1817619835	4.0908809917	4.0908809917	1.7655362052	1.7655362052	3.5310724105	0.9397711795	0.0602288205	0.0629176456	14578	623	4.8299915671	0
AT3G10110	3	75.833333333	24.16	15	97.776666667	2.22	12.666666667	12.375	4.624	16.999	8.4995	8.4995	1.7671039767	1.7671039767	3.5342079534	0.9398849606	0.0601150394	0.0628032854	14578	624	2.6762543253	0
AT2G29640	11	87.423636364	12.574545455	7.9090909091	89.847272727	10.15	4.5454545455	7.914414876	1.9945322314	9.9089471074	4.9544735537	4.9544735537	1.7683518817	1.7683518817	3.5367037634	0.9399753639	0.0600246361	0.0627133336	14578	625	3.968055643	0
AT1G74880	3	94.443333333	5.5533333333	6	93.333333333	6.6666666667	8.6666666667	6.6666	1.3332	7.9998	3.9999	3.9999	1.7778666692	1.7778666692	3.5557333383	0.9406599181	0.0593400819	0.0620025598	14578	626	5.000450045	0
AT3G15750	3	94.443333333	5.5533333333	6	95.553333333	4.4433333333	28.333333333	6.6666	1.3332	7.9998	3.9999	3.9999	1.7778666692	1.7778666692	3.5557333383	0.9406599181	0.0593400819	0.0620070041	14578	627	5.000450045	0
AT4G37670	7	90.458571429	9.54	7	85.714285714	14.285714286	2.4285714286	7.3321	1.6678	8.9999	4.49995	4.49995	1.7824806103	1.7824806103	3.5649612207	0.940988881	0.059011119	0.0616676768	14578	628	4.396270536	0
AT3G29290	3	90.473333333	9.5233333333	7	76.846666667	23.146666667	6.3333333333	7.3331333333	1.6666333333	8.9997666667	4.4998833333	4.4998833333	1.7838919296	1.7838919296	3.5677838592	0.9410891171	0.0589108829	0.0615673418	14578	629	4.3999679994	0
AT5G42370	5	83.106	16.89	9.8	94.442	5.554	11.8	9.144388	2.65522	11.799608	5.899804	5.899804	1.7843517061	1.7843517061	3.5687034122	0.9411217327	0.0588782673	0.0615376671	14578	630	3.4439285634	0
AT1G01590	1	100	0	5	92.3	7.69	13	6	1	7	3.5	3.5	1.7857142857	1.7857142857	3.5714285714	0.9412182786	0.0587817214	0.0614411654	14578	631	6	0
AT1G08340	1	100	0	5	100	0	3	6	1	7	3.5	3.5	1.7857142857	1.7857142857	3.5714285714	0.9412182786	0.0587817214	0.0614455711	14578	632	6	0
AT1G08930	1	100	0	5	100	0	1	6	1	7	3.5	3.5	1.7857142857	1.7857142857	3.5714285714	0.9412182786	0.0587817214	0.0614499773	14578	633	6	0
AT1G10750	3	100	0	5	100	0	2.3333333333	6	1	7	3.5	3.5	1.7857142857	1.7857142857	3.5714285714	0.9412182786	0.0587817214	0.0614543842	14578	634	6	0
AT1G11000	2	100	0	5	100	0	2	6	1	7	3.5	3.5	1.7857142857	1.7857142857	3.5714285714	0.9412182786	0.0587817214	0.0614587918	14578	635	6	0
AT1G13990	1	100	0	5	100	0	3	6	1	7	3.5	3.5	1.7857142857	1.7857142857	3.5714285714	0.9412182786	0.0587817214	0.0614632	14578	636	6	0
AT1G16650	1	100	0	5	100	0	5	6	1	7	3.5	3.5	1.7857142857	1.7857142857	3.5714285714	0.9412182786	0.0587817214	0.0614676088	14578	637	6	0
AT1G18745	1	100	0	5	100	0	3	6	1	7	3.5	3.5	1.7857142857	1.7857142857	3.5714285714	0.9412182786	0.0587817214	0.0614720182	14578	638	6	0
AT1G19300	1	100	0	5				6	1	7	3.5	3.5	1.7857142857	1.7857142857	3.5714285714	0.9412182786	0.0587817214	0.0614764283	14578	639	6	0
AT1G22490	1	100	0	5				6	1	7	3.5	3.5	1.7857142857	1.7857142857	3.5714285714	0.9412182786	0.0587817214	0.061480839	14578	640	6	0
AT1G23080	1	100	0	5	100	0	10	6	1	7	3.5	3.5	1.7857142857	1.7857142857	3.5714285714	0.9412182786	0.0587817214	0.0614852503	14578	641	6	0
AT1G24530	1	100	0	5	100	0	27	6	1	7	3.5	3.5	1.7857142857	1.7857142857	3.5714285714	0.9412182786	0.0587817214	0.0614896623	14578	642	6	0
AT1G25275	2	100	0	5	100	0	2.5	6	1	7	3.5	3.5	1.7857142857	1.7857142857	3.5714285714	0.9412182786	0.0587817214	0.0614940749	14578	643	6	0
AT1G26230	1	100	0	5				6	1	7	3.5	3.5	1.7857142857	1.7857142857	3.5714285714	0.9412182786	0.0587817214	0.0614984882	14578	644	6	0
AT1G26515	1	100	0	5	100	0	11	6	1	7	3.5	3.5	1.7857142857	1.7857142857	3.5714285714	0.9412182786	0.0587817214	0.061502902	14578	645	6	0
AT1G27360	8	100	0	5	100	0	2.5	6	1	7	3.5	3.5	1.7857142857	1.7857142857	3.5714285714	0.9412182786	0.0587817214	0.0615073165	14578	646	6	0
AT1G27920	1	100	0	5				6	1	7	3.5	3.5	1.7857142857	1.7857142857	3.5714285714	0.9412182786	0.0587817214	0.0615117317	14578	647	6	0
AT1G30420	1	100	0	5	66.66	33.33	3	6	1	7	3.5	3.5	1.7857142857	1.7857142857	3.5714285714	0.9412182786	0.0587817214	0.0615161474	14578	648	6	0
AT1G31335	2	100	0	5	100	0	3	6	1	7	3.5	3.5	1.7857142857	1.7857142857	3.5714285714	0.9412182786	0.0587817214	0.0615205639	14578	649	6	0
AT1G31500	1	100	0	5	100	0	1	6	1	7	3.5	3.5	1.7857142857	1.7857142857	3.5714285714	0.9412182786	0.0587817214	0.0615249809	14578	650	6	0
AT1G33800	1	100	0	5	100	0	48	6	1	7	3.5	3.5	1.7857142857	1.7857142857	3.5714285714	0.9412182786	0.0587817214	0.0615293986	14578	651	6	0
AT1G51670	2	100	0	5	50	0	1	6	1	7	3.5	3.5	1.7857142857	1.7857142857	3.5714285714	0.9412182786	0.0587817214	0.0615338169	14578	652	6	0
AT1G52240	1	100	0	5	100	0	3	6	1	7	3.5	3.5	1.7857142857	1.7857142857	3.5714285714	0.9412182786	0.0587817214	0.0615382358	14578	653	6	0
AT1G55205	1	100	0	5	89.47	10.52	19	6	1	7	3.5	3.5	1.7857142857	1.7857142857	3.5714285714	0.9412182786	0.0587817214	0.0615426554	14578	654	6	0
AT1G55280	2	100	0	5	100	0	6	6	1	7	3.5	3.5	1.7857142857	1.7857142857	3.5714285714	0.9412182786	0.0587817214	0.0615470756	14578	655	6	0
AT1G55475	1	100	0	5	100	0	2	6	1	7	3.5	3.5	1.7857142857	1.7857142857	3.5714285714	0.9412182786	0.0587817214	0.0615514965	14578	656	6	0
AT1G58180	1	100	0	5	100	0	2	6	1	7	3.5	3.5	1.7857142857	1.7857142857	3.5714285714	0.9412182786	0.0587817214	0.061555918	14578	657	6	0
AT1G60160	3	100	0	5	100	0	2.5	6	1	7	3.5	3.5	1.7857142857	1.7857142857	3.5714285714	0.9412182786	0.0587817214	0.0615603401	14578	658	6	0
AT1G61860	2	100	0	5	100	0	2.5	6	1	7	3.5	3.5	1.7857142857	1.7857142857	3.5714285714	0.9412182786	0.0587817214	0.0615647628	14578	659	6	0
AT1G62305	2	100	0	5	100	0	8	6	1	7	3.5	3.5	1.7857142857	1.7857142857	3.5714285714	0.9412182786	0.0587817214	0.0615691862	14578	660	6	0
AT1G63310	1	100	0	5	100	0	1	6	1	7	3.5	3.5	1.7857142857	1.7857142857	3.5714285714	0.9412182786	0.0587817214	0.0615736103	14578	661	6	0
AT1G64250	1	100	0	5	100	0	3	6	1	7	3.5	3.5	1.7857142857	1.7857142857	3.5714285714	0.9412182786	0.0587817214	0.0615780349	14578	662	6	0
AT1G64770	3	100	0	5	66.666666667	33.333333333	1.3333333333	6	1	7	3.5	3.5	1.7857142857	1.7857142857	3.5714285714	0.9412182786	0.0587817214	0.0615824602	14578	663	6	0
AT1G64780	3	100	0	5	100	0	6.6666666667	6	1	7	3.5	3.5	1.7857142857	1.7857142857	3.5714285714	0.9412182786	0.0587817214	0.0615868862	14578	664	6	0
AT1G64890	2	100	0	5	100	0	4.5	6	1	7	3.5	3.5	1.7857142857	1.7857142857	3.5714285714	0.9412182786	0.0587817214	0.0615913127	14578	665	6	0
AT1G67792	1	100	0	5	100	0	3	6	1	7	3.5	3.5	1.7857142857	1.7857142857	3.5714285714	0.9412182786	0.0587817214	0.0615957399	14578	666	6	0
AT1G69750	1	100	0	5				6	1	7	3.5	3.5	1.7857142857	1.7857142857	3.5714285714	0.9412182786	0.0587817214	0.0616001678	14578	667	6	0
AT1G70000	1	100	0	5				6	1	7	3.5	3.5	1.7857142857	1.7857142857	3.5714285714	0.9412182786	0.0587817214	0.0616045963	14578	668	6	0
AT1G70760	1	100	0	5	100	0	8	6	1	7	3.5	3.5	1.7857142857	1.7857142857	3.5714285714	0.9412182786	0.0587817214	0.0616090254	14578	669	6	0
AT1G74150	1	100	0	5	100	0	5	6	1	7	3.5	3.5	1.7857142857	1.7857142857	3.5714285714	0.9412182786	0.0587817214	0.0616134551	14578	670	6	0
AT1G75640	1	100	0	5	100	0	4	6	1	7	3.5	3.5	1.7857142857	1.7857142857	3.5714285714	0.9412182786	0.0587817214	0.0616178855	14578	671	6	0
AT1G76062	1	100	0	5				6	1	7	3.5	3.5	1.7857142857	1.7857142857	3.5714285714	0.9412182786	0.0587817214	0.0616223165	14578	672	6	0
AT1G76610	1	100	0	5	100	0	8	6	1	7	3.5	3.5	1.7857142857	1.7857142857	3.5714285714	0.9412182786	0.0587817214	0.0616267482	14578	673	6	0
AT1G78430	3	100	0	5	100	0	1	6	1	7	3.5	3.5	1.7857142857	1.7857142857	3.5714285714	0.9412182786	0.0587817214	0.0616311805	14578	674	6	0
AT1G80370	1	100	0	5	66.66	33.33	3	6	1	7	3.5	3.5	1.7857142857	1.7857142857	3.5714285714	0.9412182786	0.0587817214	0.0616356135	14578	675	6	0
AT2G03330	1	100	0	5	80	20	5	6	1	7	3.5	3.5	1.7857142857	1.7857142857	3.5714285714	0.9412182786	0.0587817214	0.061640047	14578	676	6	0
AT2G18890	4	100	0	5	98.2125	1.785	8	6	1	7	3.5	3.5	1.7857142857	1.7857142857	3.5714285714	0.9412182786	0.0587817214	0.0616444813	14578	677	6	0
AT2G20210	1	100	0	5	100	0	3	6	1	7	3.5	3.5	1.7857142857	1.7857142857	3.5714285714	0.9412182786	0.0587817214	0.0616489161	14578	678	6	0
AT2G20320	1	100	0	5	100	0	2	6	1	7	3.5	3.5	1.7857142857	1.7857142857	3.5714285714	0.9412182786	0.0587817214	0.0616533516	14578	679	6	0
AT2G22155	2	100	0	5	100	0	2.5	6	1	7	3.5	3.5	1.7857142857	1.7857142857	3.5714285714	0.9412182786	0.0587817214	0.0616577877	14578	680	6	0
AT2G24530	1	100	0	5	80	20	5	6	1	7	3.5	3.5	1.7857142857	1.7857142857	3.5714285714	0.9412182786	0.0587817214	0.0616622245	14578	681	6	0
AT2G25050	2	100	0	5	67.5	22.5	4.5	6	1	7	3.5	3.5	1.7857142857	1.7857142857	3.5714285714	0.9412182786	0.0587817214	0.0616666619	14578	682	6	0
AT2G26530	2	100	0	5	100	0	1.5	6	1	7	3.5	3.5	1.7857142857	1.7857142857	3.5714285714	0.9412182786	0.0587817214	0.0616711	14578	683	6	0
AT2G32470	2	100	0	5	33.33	66.665	2	6	1	7	3.5	3.5	1.7857142857	1.7857142857	3.5714285714	0.9412182786	0.0587817214	0.0616755386	14578	684	6	0
AT2G35035	1	100	0	5	100	0	4	6	1	7	3.5	3.5	1.7857142857	1.7857142857	3.5714285714	0.9412182786	0.0587817214	0.061679978	14578	685	6	0
AT2G35140	1	100	0	5	100	0	2	6	1	7	3.5	3.5	1.7857142857	1.7857142857	3.5714285714	0.9412182786	0.0587817214	0.0616844179	14578	686	6	0
AT2G35710	1	100	0	5	100	0	2	6	1	7	3.5	3.5	1.7857142857	1.7857142857	3.5714285714	0.9412182786	0.0587817214	0.0616888585	14578	687	6	0
AT2G37390	1	100	0	5	100	0	3	6	1	7	3.5	3.5	1.7857142857	1.7857142857	3.5714285714	0.9412182786	0.0587817214	0.0616932998	14578	688	6	0
AT2G43120	2	100	0	5	100	0	2	6	1	7	3.5	3.5	1.7857142857	1.7857142857	3.5714285714	0.9412182786	0.0587817214	0.0616977417	14578	689	6	0
AT2G43465	1	100	0	5				6	1	7	3.5	3.5	1.7857142857	1.7857142857	3.5714285714	0.9412182786	0.0587817214	0.0617021842	14578	690	6	0
AT2G43850	2	100	0	5	100	0	1	6	1	7	3.5	3.5	1.7857142857	1.7857142857	3.5714285714	0.9412182786	0.0587817214	0.0617066273	14578	691	6	0
AT2G44600	1	100	0	5	100	0	3	6	1	7	3.5	3.5	1.7857142857	1.7857142857	3.5714285714	0.9412182786	0.0587817214	0.0617110711	14578	692	6	0
AT2G45080	2	100	0	5	100	0	3	6	1	7	3.5	3.5	1.7857142857	1.7857142857	3.5714285714	0.9412182786	0.0587817214	0.0617155156	14578	693	6	0
AT2G45720	1	100	0	5				6	1	7	3.5	3.5	1.7857142857	1.7857142857	3.5714285714	0.9412182786	0.0587817214	0.0617199607	14578	694	6	0
AT3G02610	1	100	0	5				6	1	7	3.5	3.5	1.7857142857	1.7857142857	3.5714285714	0.9412182786	0.0587817214	0.0617244064	14578	695	6	0
AT3G06770	1	100	0	5	100	0	3	6	1	7	3.5	3.5	1.7857142857	1.7857142857	3.5714285714	0.9412182786	0.0587817214	0.0617288528	14578	696	6	0
AT3G07290	1	100	0	5	100	0	5	6	1	7	3.5	3.5	1.7857142857	1.7857142857	3.5714285714	0.9412182786	0.0587817214	0.0617332998	14578	697	6	0
AT3G07870	2	100	0	5	100	0	4	6	1	7	3.5	3.5	1.7857142857	1.7857142857	3.5714285714	0.9412182786	0.0587817214	0.0617377474	14578	698	6	0
AT3G09150	2	100	0	5	100	0	1	6	1	7	3.5	3.5	1.7857142857	1.7857142857	3.5714285714	0.9412182786	0.0587817214	0.0617421957	14578	699	6	0
AT3G14470	2	100	0	5	100	0	5	6	1	7	3.5	3.5	1.7857142857	1.7857142857	3.5714285714	0.9412182786	0.0587817214	0.0617466446	14578	700	6	0
AT3G15770	1	100	0	5	100	0	4	6	1	7	3.5	3.5	1.7857142857	1.7857142857	3.5714285714	0.9412182786	0.0587817214	0.0617510942	14578	701	6	0
AT3G17660	1	100	0	5	100	0	3	6	1	7	3.5	3.5	1.7857142857	1.7857142857	3.5714285714	0.9412182786	0.0587817214	0.0617555444	14578	702	6	0
AT3G19500	1	100	0	5	0	100	1	6	1	7	3.5	3.5	1.7857142857	1.7857142857	3.5714285714	0.9412182786	0.0587817214	0.0617599952	14578	703	6	0
AT3G20270	1	100	0	5	100	0	3	6	1	7	3.5	3.5	1.7857142857	1.7857142857	3.5714285714	0.9412182786	0.0587817214	0.0617644467	14578	704	6	0
AT3G22260	1	100	0	5	100	0	6	6	1	7	3.5	3.5	1.7857142857	1.7857142857	3.5714285714	0.9412182786	0.0587817214	0.0617688989	14578	705	6	0
AT3G25670	1	100	0	5	100	0	7	6	1	7	3.5	3.5	1.7857142857	1.7857142857	3.5714285714	0.9412182786	0.0587817214	0.0617733516	14578	706	6	0
AT3G25690	2	100	0	5				6	1	7	3.5	3.5	1.7857142857	1.7857142857	3.5714285714	0.9412182786	0.0587817214	0.0617778051	14578	707	6	0
AT3G26085	1	100	0	5	100	0	2	6	1	7	3.5	3.5	1.7857142857	1.7857142857	3.5714285714	0.9412182786	0.0587817214	0.0617822591	14578	708	6	0
AT3G26180	1	100	0	5	100	0	2	6	1	7	3.5	3.5	1.7857142857	1.7857142857	3.5714285714	0.9412182786	0.0587817214	0.0617867138	14578	709	6	0
AT3G26680	1	100	0	5				6	1	7	3.5	3.5	1.7857142857	1.7857142857	3.5714285714	0.9412182786	0.0587817214	0.0617911692	14578	710	6	0
AT3G45420	1	100	0	5	100	0	5	6	1	7	3.5	3.5	1.7857142857	1.7857142857	3.5714285714	0.9412182786	0.0587817214	0.0617956251	14578	711	6	0
AT3G48200	1	100	0	5	75	25	4	6	1	7	3.5	3.5	1.7857142857	1.7857142857	3.5714285714	0.9412182786	0.0587817214	0.0618000818	14578	712	6	0
AT3G50410	1	100	0	5				6	1	7	3.5	3.5	1.7857142857	1.7857142857	3.5714285714	0.9412182786	0.0587817214	0.061804539	14578	713	6	0
AT3G51930	1	100	0	5	100	0	1	6	1	7	3.5	3.5	1.7857142857	1.7857142857	3.5714285714	0.9412182786	0.0587817214	0.061808997	14578	714	6	0
AT3G52770	1	100	0	5	100	0	3	6	1	7	3.5	3.5	1.7857142857	1.7857142857	3.5714285714	0.9412182786	0.0587817214	0.0618134555	14578	715	6	0
AT3G53800	2	100	0	5	100	0	3	6	1	7	3.5	3.5	1.7857142857	1.7857142857	3.5714285714	0.9412182786	0.0587817214	0.0618179147	14578	716	6	0
AT3G54260	2	100	0	5	100	0	2	6	1	7	3.5	3.5	1.7857142857	1.7857142857	3.5714285714	0.9412182786	0.0587817214	0.0618223746	14578	717	6	0
AT3G55470	1	100	0	5	100	0	2	6	1	7	3.5	3.5	1.7857142857	1.7857142857	3.5714285714	0.9412182786	0.0587817214	0.0618268351	14578	718	6	0
AT3G57190	2	100	0	5	100	0	8.5	6	1	7	3.5	3.5	1.7857142857	1.7857142857	3.5714285714	0.9412182786	0.0587817214	0.0618312962	14578	719	6	0
AT3G58160	2	100	0	5	89.44	10.555	9.5	6	1	7	3.5	3.5	1.7857142857	1.7857142857	3.5714285714	0.9412182786	0.0587817214	0.061835758	14578	720	6	0
AT3G60590	1	100	0	5	100	0	7	6	1	7	3.5	3.5	1.7857142857	1.7857142857	3.5714285714	0.9412182786	0.0587817214	0.0618402204	14578	721	6	0
AT3G62270	1	100	0	5	100	0	3	6	1	7	3.5	3.5	1.7857142857	1.7857142857	3.5714285714	0.9412182786	0.0587817214	0.0618446835	14578	722	6	0
AT4G00893	1	100	0	5	100	0	8	6	1	7	3.5	3.5	1.7857142857	1.7857142857	3.5714285714	0.9412182786	0.0587817214	0.0618491472	14578	723	6	0
AT4G00950	1	100	0	5	100	0	1	6	1	7	3.5	3.5	1.7857142857	1.7857142857	3.5714285714	0.9412182786	0.0587817214	0.0618536115	14578	724	6	0
AT4G01440	1	100	0	5				6	1	7	3.5	3.5	1.7857142857	1.7857142857	3.5714285714	0.9412182786	0.0587817214	0.0618580765	14578	725	6	0
AT4G10380	1	100	0	5	66.66	33.33	3	6	1	7	3.5	3.5	1.7857142857	1.7857142857	3.5714285714	0.9412182786	0.0587817214	0.0618625422	14578	726	6	0
AT4G12840	1	100	0	5				6	1	7	3.5	3.5	1.7857142857	1.7857142857	3.5714285714	0.9412182786	0.0587817214	0.0618670084	14578	727	6	0
AT4G14380	2	100	0	5	100	0	1	6	1	7	3.5	3.5	1.7857142857	1.7857142857	3.5714285714	0.9412182786	0.0587817214	0.0618714754	14578	728	6	0
AT4G15430	1	100	0	5	100	0	4	6	1	7	3.5	3.5	1.7857142857	1.7857142857	3.5714285714	0.9412182786	0.0587817214	0.061875943	14578	729	6	0
AT4G16515	2	100	0	5	100	0	9.5	6	1	7	3.5	3.5	1.7857142857	1.7857142857	3.5714285714	0.9412182786	0.0587817214	0.0618804112	14578	730	6	0
AT4G19170	1	100	0	5	0	100	3	6	1	7	3.5	3.5	1.7857142857	1.7857142857	3.5714285714	0.9412182786	0.0587817214	0.06188488	14578	731	6	0
AT4G19950	1	100	0	5	100	0	4	6	1	7	3.5	3.5	1.7857142857	1.7857142857	3.5714285714	0.9412182786	0.0587817214	0.0618893496	14578	732	6	0
AT4G22305	2	100	0	5	100	0	2	6	1	7	3.5	3.5	1.7857142857	1.7857142857	3.5714285714	0.9412182786	0.0587817214	0.0618938197	14578	733	6	0
AT4G23750	2	100	0	5	100	0	2	6	1	7	3.5	3.5	1.7857142857	1.7857142857	3.5714285714	0.9412182786	0.0587817214	0.0618982905	14578	734	6	0
AT4G24240	3	100	0	5	94.443333333	5.5533333333	3.6666666667	6	1	7	3.5	3.5	1.7857142857	1.7857142857	3.5714285714	0.9412182786	0.0587817214	0.061902762	14578	735	6	0
AT4G24450	2	100	0	5	100	0	2	6	1	7	3.5	3.5	1.7857142857	1.7857142857	3.5714285714	0.9412182786	0.0587817214	0.0619072341	14578	736	6	0
AT4G29440	1	100	0	5	57.14	42.85	7	6	1	7	3.5	3.5	1.7857142857	1.7857142857	3.5714285714	0.9412182786	0.0587817214	0.0619117068	14578	737	6	0
AT4G30420	3	100	0	5	100	0	1.6666666667	6	1	7	3.5	3.5	1.7857142857	1.7857142857	3.5714285714	0.9412182786	0.0587817214	0.0619161802	14578	738	6	0
AT4G33170	1	100	0	5	33.33	66.66	6	6	1	7	3.5	3.5	1.7857142857	1.7857142857	3.5714285714	0.9412182786	0.0587817214	0.0619206542	14578	739	6	0
AT4G33980	1	100	0	5				6	1	7	3.5	3.5	1.7857142857	1.7857142857	3.5714285714	0.9412182786	0.0587817214	0.0619251289	14578	740	6	0
AT4G35060	1	100	0	5	100	0	1	6	1	7	3.5	3.5	1.7857142857	1.7857142857	3.5714285714	0.9412182786	0.0587817214	0.0619296042	14578	741	6	0
AT4G38080	2	100	0	5	100	0	6	6	1	7	3.5	3.5	1.7857142857	1.7857142857	3.5714285714	0.9412182786	0.0587817214	0.0619340802	14578	742	6	0
AT5G01370	1	100	0	5	50	50	2	6	1	7	3.5	3.5	1.7857142857	1.7857142857	3.5714285714	0.9412182786	0.0587817214	0.0619385568	14578	743	6	0
AT5G03120	1	100	0	5	100	0	4	6	1	7	3.5	3.5	1.7857142857	1.7857142857	3.5714285714	0.9412182786	0.0587817214	0.0619430341	14578	744	6	0
AT5G05180	1	100	0	5	100	0	4	6	1	7	3.5	3.5	1.7857142857	1.7857142857	3.5714285714	0.9412182786	0.0587817214	0.061947512	14578	745	6	0
AT5G05190	2	100	0	5	100	0	2	6	1	7	3.5	3.5	1.7857142857	1.7857142857	3.5714285714	0.9412182786	0.0587817214	0.0619519906	14578	746	6	0
AT5G06720	2	100	0	5	100	0	15	6	1	7	3.5	3.5	1.7857142857	1.7857142857	3.5714285714	0.9412182786	0.0587817214	0.0619564698	14578	747	6	0
AT5G10900	1	100	0	5	100	0	3	6	1	7	3.5	3.5	1.7857142857	1.7857142857	3.5714285714	0.9412182786	0.0587817214	0.0619609497	14578	748	6	0
AT5G15960	1	100	0	5	100	0	3	6	1	7	3.5	3.5	1.7857142857	1.7857142857	3.5714285714	0.9412182786	0.0587817214	0.0619654302	14578	749	6	0
AT5G19490	2	100	0	5	100	0	2	6	1	7	3.5	3.5	1.7857142857	1.7857142857	3.5714285714	0.9412182786	0.0587817214	0.0619699113	14578	750	6	0
AT5G20220	2	100	0	5	100	0	1	6	1	7	3.5	3.5	1.7857142857	1.7857142857	3.5714285714	0.9412182786	0.0587817214	0.0619743931	14578	751	6	0
AT5G24530	1	100	0	5	100	0	14	6	1	7	3.5	3.5	1.7857142857	1.7857142857	3.5714285714	0.9412182786	0.0587817214	0.0619788756	14578	752	6	0
AT5G26660	1	100	0	5				6	1	7	3.5	3.5	1.7857142857	1.7857142857	3.5714285714	0.9412182786	0.0587817214	0.0619833587	14578	753	6	0
AT5G27300	2	100	0	5	100	0	2	6	1	7	3.5	3.5	1.7857142857	1.7857142857	3.5714285714	0.9412182786	0.0587817214	0.0619878424	14578	754	6	0
AT5G38010	1	100	0	5				6	1	7	3.5	3.5	1.7857142857	1.7857142857	3.5714285714	0.9412182786	0.0587817214	0.0619923268	14578	755	6	0
AT5G40390	1	100	0	5				6	1	7	3.5	3.5	1.7857142857	1.7857142857	3.5714285714	0.9412182786	0.0587817214	0.0619968119	14578	756	6	0
AT5G43860	1	100	0	5				6	1	7	3.5	3.5	1.7857142857	1.7857142857	3.5714285714	0.9412182786	0.0587817214	0.0620012976	14578	757	6	0
AT5G43950	1	100	0	5	93.75	6.25	16	6	1	7	3.5	3.5	1.7857142857	1.7857142857	3.5714285714	0.9412182786	0.0587817214	0.0620057839	14578	758	6	0
AT5G44510	1	100	0	5				6	1	7	3.5	3.5	1.7857142857	1.7857142857	3.5714285714	0.9412182786	0.0587817214	0.0620102709	14578	759	6	0
AT5G44630	1	100	0	5	100	0	3	6	1	7	3.5	3.5	1.7857142857	1.7857142857	3.5714285714	0.9412182786	0.0587817214	0.0620147586	14578	760	6	0
AT5G48490	1	100	0	5	100	0	1	6	1	7	3.5	3.5	1.7857142857	1.7857142857	3.5714285714	0.9412182786	0.0587817214	0.0620192469	14578	761	6	0
AT5G49120	1	100	0	5	100	0	2	6	1	7	3.5	3.5	1.7857142857	1.7857142857	3.5714285714	0.9412182786	0.0587817214	0.0620237358	14578	762	6	0
AT5G50915	2	100	0	5	100	0	2	6	1	7	3.5	3.5	1.7857142857	1.7857142857	3.5714285714	0.9412182786	0.0587817214	0.0620282254	14578	763	6	0
AT5G52220	1	100	0	5	85.71	14.28	7	6	1	7	3.5	3.5	1.7857142857	1.7857142857	3.5714285714	0.9412182786	0.0587817214	0.0620327156	14578	764	6	0
AT5G52850	1	100	0	5	50	50	2	6	1	7	3.5	3.5	1.7857142857	1.7857142857	3.5714285714	0.9412182786	0.0587817214	0.0620372065	14578	765	6	0
AT5G54064	1	100	0	5	100	0	4	6	1	7	3.5	3.5	1.7857142857	1.7857142857	3.5714285714	0.9412182786	0.0587817214	0.0620416981	14578	766	6	0
AT5G54300	2	100	0	5	50	50	2.5	6	1	7	3.5	3.5	1.7857142857	1.7857142857	3.5714285714	0.9412182786	0.0587817214	0.0620461903	14578	767	6	0
AT5G56220	3	100	0	5	66.666666667	33.333333333	4.3333333333	6	1	7	3.5	3.5	1.7857142857	1.7857142857	3.5714285714	0.9412182786	0.0587817214	0.0620506831	14578	768	6	0
AT5G56850	5	100	0	5	100	0	6.6	6	1	7	3.5	3.5	1.7857142857	1.7857142857	3.5714285714	0.9412182786	0.0587817214	0.0620551766	14578	769	6	0
AT5G58260	1	100	0	5	100	0	5	6	1	7	3.5	3.5	1.7857142857	1.7857142857	3.5714285714	0.9412182786	0.0587817214	0.0620596708	14578	770	6	0
AT5G65830	2	100	0	5	100	0	3	6	1	7	3.5	3.5	1.7857142857	1.7857142857	3.5714285714	0.9412182786	0.0587817214	0.0620641656	14578	771	6	0
AT5G67440	2	100	0	5	100	0	1	6	1	7	3.5	3.5	1.7857142857	1.7857142857	3.5714285714	0.9412182786	0.0587817214	0.062068661	14578	772	6	0
AT1G02620	1	0	100	5	0	100	3	1	6	7	3.5	3.5	1.7857142857	1.7857142857	3.5714285714	0.9412182786	0.0587817214	0.0620731571	14578	773	0.1666666667	0
AT1G08120	3	0	100	5	0	100	2	1	6	7	3.5	3.5	1.7857142857	1.7857142857	3.5714285714	0.9412182786	0.0587817214	0.0620776539	14578	774	0.1666666667	0
AT1G24370	1	0	100	5	0	100	4	1	6	7	3.5	3.5	1.7857142857	1.7857142857	3.5714285714	0.9412182786	0.0587817214	0.0620821513	14578	775	0.1666666667	0
AT1G54560	1	0	100	5	66.66	33.33	6	1	6	7	3.5	3.5	1.7857142857	1.7857142857	3.5714285714	0.9412182786	0.0587817214	0.0620866493	14578	776	0.1666666667	0
AT2G16130	1	0	100	5	0	100	1	1	6	7	3.5	3.5	1.7857142857	1.7857142857	3.5714285714	0.9412182786	0.0587817214	0.062091148	14578	777	0.1666666667	0
AT3G05610	1	0	100	5	0	100	2	1	6	7	3.5	3.5	1.7857142857	1.7857142857	3.5714285714	0.9412182786	0.0587817214	0.0620956474	14578	778	0.1666666667	0
AT3G48620	1	0	100	5				1	6	7	3.5	3.5	1.7857142857	1.7857142857	3.5714285714	0.9412182786	0.0587817214	0.0621001474	14578	779	0.1666666667	0
ATMG00516	1	0	100	5	21.42	78.57	14	1	6	7	3.5	3.5	1.7857142857	1.7857142857	3.5714285714	0.9412182786	0.0587817214	0.0621046481	14578	780	0.1666666667	0
AT5G58350	27	89.994814815	10.002962963	7.1481481481	87.722222222	12.275925926	7.2592592593	7.4329626886	1.7150266118	9.1479893004	4.5739946502	4.5739946502	1.7869933985	1.7869933985	3.573986797	0.9413087574	0.0586912426	0.0620135489	14578	781	4.3340217799	0
AT2G34090	18	92.856666667	7.1422222222	6.3888888889	83.798333333	16.198888889	5.4444444444	6.9325092593	1.456308642	8.3888179012	4.1944089506	4.1944089506	1.7874254486	1.7874254486	3.5748508972	0.9413392852	0.0586607148	0.0619857857	14578	782	4.7603296852	0
AT1G18485	6	95.368333333	4.6283333333	5.8333333333	70.833333333	29.166666667	3.5	6.5631527778	1.2699861111	7.8331388889	3.9165694444	3.9165694444	1.7884026926	1.7884026926	3.5768053852	0.9414082733	0.0585917267	0.0619173753	14578	783	5.1678933497	0
AT1G72330	11	96.363636364	3.6363636364	5.6363636364	94.696363636	5.3027272727	2.1818181818	6.4314049587	1.2049586777	7.6363636364	3.8181818182	3.8181818182	1.7885306429	1.7885306429	3.5770612858	0.9414172994	0.0585827006	0.0619123248	14578	784	5.3374485597	0
AT1G67480	30	92.148	7.849	6.5666666667	92.351333333	7.6476666667	5.3333333333	7.051052	1.5154176667	8.5664696667	4.2832348333	4.2832348333	1.7885575193	1.7885575193	3.5771150386	0.9414191952	0.0585808048	0.0619148098	14578	785	4.6528769956	0
AT4G19230	3	85.64	14.356666667	8.6666666667	85.063333333	14.93	13	8.4221333333	2.2442444444	10.666377778	5.3331888889	5.3331888889	1.7890942885	1.7890942885	3.5781885771	0.941457044	0.058542956	0.0618792933	14578	786	3.7527700488	0
AT3G25900	12	90.555	9.4433333333	7	87.095	12.9025	11.416666667	7.33885	1.6610333333	8.9998833333	4.4999416667	4.4999416667	1.7910011111	1.7910011111	3.5820022223	0.9415912881	0.0584087119	0.0617418753	14578	787	4.4182436636	0
AT5G37290	11	89.071818182	10.921818182	7.4545454545	71.705454545	28.289090909	7.2727272727	7.6398991736	1.8141719008	9.4540710744	4.7270355372	4.7270355372	1.7949462189	1.7949462189	3.5898924378	0.9418679943	0.0581320057	0.0614538346	14578	788	4.2112322267	0
ATMG00513	8	22.1975	77.795	13.375	13.9225	86.07	21.375	3.968915625	11.40508125	15.373996875	7.6869984375	7.6869984375	1.7983794212	1.7983794212	3.5967588424	0.9421076627	0.0578923373	0.0612049092	14578	789	0.3479953836	0
AT1G24090	1	87.5	12.5	8	80	20	10	8	2	10	5	5	1.8	1.8	3.6	0.9422204289	0.0577795711	0.061090121	14578	790	4	0
AT2G39350	1	87.5	12.5	8	100	0	19	8	2	10	5	5	1.8	1.8	3.6	0.9422204289	0.0577795711	0.061094552	14578	791	4	0
AT3G21790	1	87.5	12.5	8	90.9	9.09	11	8	2	10	5	5	1.8	1.8	3.6	0.9422204289	0.0577795711	0.0610989836	14578	792	4	0
AT1G30820	14	75.948571429	24.043571429	15.142857143	80.999285714	18.826428571	21.214285714	12.500783673	4.6408836735	17.141667347	8.5708336735	8.5708336735	1.8019842166	1.8019842166	3.6039684332	0.9423581807	0.0576418193	0.0609577397	14578	793	2.6936214206	0
AT1G68730	3	77.513333333	22.48	13.666666667	100	0	7	11.593488889	4.0722666667	15.665755556	7.8328777778	7.8328777778	1.8054917146	1.8054917146	3.6109834291	0.9426008321	0.0573991679	0.0607055332	14578	794	2.8469375505	0
AT2G27580	11	75.219090909	24.775454545	16	86.666363636	13.332727273	9.2727272727	13.035054545	4.9640727273	17.999127273	8.9995636364	8.9995636364	1.8095529445	1.8095529445	3.619105889	0.9428804367	0.0571195633	0.0604142054	14578	795	2.6258790436	0
AT3G16175	2	81.19	18.8	11	66.66	33.33	6	9.9309	3.068	12.9989	6.49945	6.49945	1.8116685416	1.8116685416	3.6233370831	0.9430255167	0.0569744833	0.0602651298	14578	796	3.2369295958	0
AT2G38070	7	86.11	13.888571429	8.5714285714	93.451428571	6.5457142857	5	8.3808571429	2.1904489796	10.571306122	5.2856530612	5.2856530612	1.8125079713	1.8125079713	3.6250159426	0.9430829732	0.0569170268	0.0602087233	14578	797	3.8260910073	0
AT1G30570	4	90.8325	9.165	7	95	5	7.75	7.358275	1.64155	8.999825	4.4999125	4.4999125	1.8156433445	1.8156433445	3.631286689	0.9432970374	0.0567029626	0.059986632	14578	798	4.482516524	0
AT3G51280	19	83.393684211	15.848421053	9.5789473684	79.926315789	20.066315789	11.684210526	8.9882371191	2.5181119114	11.50634903	5.7531745152	5.7531745152	1.819105265	1.819105265	3.63821053	0.9435324039	0.0564675961	0.0597419708	14578	799	3.5694351306	0
AT1G35420	5	95	5	6	83.333333333	16.666666667	1.3333333333	6.7	1.3	8	4	4	1.8225	1.8225	3.645	0.9437621961	0.0562378039	0.0595031721	14578	800	5.1538461538	0
AT1G74330	4	92.855	7.1425	6.5	95	5	6.25	7.035575	1.4642625	8.4998375	4.24991875	4.24991875	1.8258891992	1.8258891992	3.6517783984	0.9439906241	0.0560093759	0.0592657822	14578	801	4.8048591014	0
AT5G61910	9	86.567777778	13.43	8.4444444444	93.967777778	6.0311111111	4.6666666667	8.3101679012	2.1340888889	10.44425679	5.2221283951	5.2221283951	1.8260730626	1.8260730626	3.6521461252	0.9440029881	0.0559970119	0.0592570006	14578	802	3.8940120744	0
AT1G16290	30	82.181666667	17.536333333	10.4	81.811666667	18.183666667	11.8	9.5468933333	2.8237786667	12.370672	6.185336	6.185336	1.8269125081	1.8269125081	3.6538250162	0.9440594003	0.0559405997	0.0592016017	14578	803	3.3808929312	0
AT5G36790	31	93.923870968	6.0748387097	6.2580645161	72.82	27.176774194	7.9677419355	6.8778164412	1.3801673257	8.2579837669	4.1289918835	4.1289918835	1.8299954717	1.8299954717	3.6599909433	0.944266064	0.055733936	0.0589871729	14578	804	4.9833207272	0
AT1G24764	37	85.919189189	13.536756757	8.5945945946	82.269459459	17.582162162	17.027027027	8.3844059898	2.1634293645	10.547835354	5.2739176771	5.2739176771	1.8345257047	1.8345257047	3.6690514094	0.9445682762	0.0554317238	0.0586715799	14578	805	3.8755164034	0
AT5G11510	8	92.48375	7.5125	6.625	46.34625	53.65125	4.375	7.1270484375	1.497703125	8.6247515625	4.3123757813	4.3123757813	1.8371270417	1.8371270417	3.6742540835	0.9447410257	0.0552589743	0.0584929805	14578	806	4.7586523114	0
AT1G17140	20	94.542	5.456	6.15	72.222222222	27.777777778	1.2777777778	6.814333	1.335544	8.149877	4.0749385	4.0749385	1.8415694437	1.8415694437	3.6831388874	0.9450347182	0.0549652818	0.0581863248	14578	807	5.1022901529	0
AT3G62000	3	95.236666667	4.76	6	83.333333333	16.666666667	2.6666666667	6.7142	1.2856	7.9998	3.9999	3.9999	1.8419021701	1.8419021701	3.6838043401	0.9450566484	0.0549433516	0.0581673333	14578	808	5.2226197884	0
AT1G33110	4	88.6875	11.305	7.75	33.18	66.8175	4.5	7.87328125	1.8761375	9.74941875	4.874709375	4.874709375	1.8445065332	1.8445065332	3.6890130664	0.9452279836	0.0547720164	0.0579901558	14578	809	4.196537434	0
AT2G30695	18	93.579444444	6.4188888889	6.3888888889	95.409444444	4.5866666667	8	6.9786867284	1.410095679	8.3887824074	4.1943912037	4.1943912037	1.8482542978	1.8482542978	3.6965085956	0.9454735474	0.0545264526	0.0577343569	14578	810	4.9490873792	0
AT3G14120	40	84.00475	15.9905	9.65	86.47625	13.51875	10.375	9.106458375	2.54308325	11.649541625	5.8247708125	5.8247708125	1.848909357	1.848909357	3.6978187141	0.9455163487	0.0544836513	0.0576932279	14578	811	3.5808730898	0
AT1G48100	7	100	0	5.1428571429	50	50	1	6.1428571429	1	7.1428571429	3.5714285714	3.5714285714	1.8514285714	1.8514285714	3.7028571429	0.9456806219	0.0543193781	0.0575234559	14578	812	6.1428571429	0
AT3G04770	20	69.6105	30.382	25.95	62.587	37.4065	39.5	19.06392475	8.884129	27.94805375	13.974026875	13.974026875	1.8539437923	1.8539437923	3.7078875845	0.9458441111	0.0541558889	0.0573544896	14578	813	2.1458406052	0
AT1G08550	29	84.328275862	15.666206897	9.5172413793	86.331071429	13.663214286	9.6071428571	9.0257255648	2.4909907253	11.51671629	5.7583581451	5.7583581451	1.8539468346	1.8539468346	3.7078936692	0.9458443085	0.0541556915	0.0573584474	14578	814	3.6233477199	0
AT3G60660	11	73.287272727	26.706363636	18.909090909	80.511818182	19.482727273	18	14.857957025	6.0499305785	20.907887603	10.453943802	10.453943802	1.8553124866	1.8553124866	3.7106249732	0.945932857	0.054067143	0.057268823	14578	815	2.4558888457	0
AT2G45315	17	89.881176471	10.114705882	7.4117647059	91.698823529	8.3005882353	4.8235294118	7.6617813149	1.7496782007	9.4114595156	4.7057297578	4.7057297578	1.8569363856	1.8569363856	3.7138727713	0.9460379505	0.0539620495	0.0571616594	14578	816	4.3789659789	0
AT5G11010	5	83.414	16.578	10	95.776	4.222	9.8	9.3414	2.6578	11.9992	5.9996	5.9996	1.8613952997	1.8613952997	3.7227905994	0.9463254058	0.0536745942	0.0568612916	14578	817	3.5147114155	0
AT1G80710	5	83.838	16.156	9.8	78.076	21.92	13.4	9.216124	2.583288	11.799412	5.899706	5.899706	1.8642671941	1.8642671941	3.7285343882	0.9465096907	0.0534903093	0.0566701838	14578	818	3.5675944765	0
AT1G04650	9	82.052222222	17.943333333	10.777777778	87.052222222	12.944444444	8.1111111111	9.8434061728	2.9338925926	12.777298765	6.3886493827	6.3886493827	1.8682109103	1.8682109103	3.7364218206	0.9467616615	0.0532383385	0.0564073333	14578	819	3.3550669843	0
AT1G11690	5	86.092	13.9	8.8	64.634	35.36	7.6	8.576096	2.2232	10.799296	5.399648	5.399648	1.8686073419	1.8686073419	3.7372146839	0.9467869206	0.0532130794	0.0563846687	14578	820	3.8575458798	0
AT1G20610	19	81.012631579	18.979473684	11.421052632	85.101052632	14.601052632	13.789473684	10.252495291	3.1676556787	13.42015097	6.7100754848	6.7100754848	1.8701336686	1.8701336686	3.7402673371	0.9468840538	0.0531159462	0.0562858373	14578	821	3.2366192323	0
AT5G60760	19	78.844736842	20.564736842	12.684210526	71.121578947	28.287894737	12.473684211	11.00083241	3.6084745152	14.609306925	7.3046534626	7.3046534626	1.8702788409	1.8702788409	3.7405576817	0.9468932825	0.0531067175	0.0562801488	14578	822	3.0486102544	0
AT3G14420	113	84.420884956	15.004778761	9.3805309735	83.390265487	13.854867257	10.292035398	8.9191272613	2.4075279192	11.326655181	5.6633275903	5.6633275903	1.8717320037	1.8717320037	3.7434640074	0.9469855683	0.0530144317	0.056186433	14578	823	3.7046827953	0
AT5G24260	10	83.744	16.253	9.9	90.485	9.506	16.3	9.290656	2.609047	11.899703	5.9498515	5.9498515	1.8758408856	1.8758408856	3.7516817713	0.9472455927	0.0527544073	0.0559149157	14578	824	3.5609385343	0
AT1G21390	5	100	0	5.2	100	0	2.6	6.2	1	7.2	3.6	3.6	1.8777777778	1.8777777778	3.7555555556	0.9473676974	0.0526323026	0.0557895519	14578	825	6.2	0
AT2G46530	5	100	0	5.2	100	0	1.75	6.2	1	7.2	3.6	3.6	1.8777777778	1.8777777778	3.7555555556	0.9473676974	0.0526323026	0.0557936087	14578	826	6.2	0
AT3G15540	5	100	0	5.2	100	0	5.8	6.2	1	7.2	3.6	3.6	1.8777777778	1.8777777778	3.7555555556	0.9473676974	0.0526323026	0.0557976661	14578	827	6.2	0
AT3G59570	5	100	0	5.2	40	60	1	6.2	1	7.2	3.6	3.6	1.8777777778	1.8777777778	3.7555555556	0.9473676974	0.0526323026	0.0558017241	14578	828	6.2	0
AT1G23149	5	96.666	3.332	5.8	100	0	5.2	6.606628	1.193256	7.799884	3.899942	3.899942	1.878527707	1.878527707	3.757055414	0.9474148938	0.0525851062	0.0557557407	14578	829	5.5366392459	0
AT3G27470	5	96.666	3.332	5.8	95	5	2.25	6.606628	1.193256	7.799884	3.899942	3.899942	1.878527707	1.878527707	3.757055414	0.9474148938	0.0525851062	0.0557597962	14578	830	5.5366392459	0
AT3G49540	6	97.618333333	0	5.3333333333	45.8325	54.165	3.75	6.2063111111	1	7.2063111111	3.6031555556	3.6031555556	1.8806900623	1.8806900623	3.7613801247	0.9475507298	0.0524492702	0.0556198052	14578	831	6.2063111111	0
AT1G76120	7	97.142857143	2.8571428571	5.7142857143	96.042857143	3.9557142857	10	6.5510204082	1.1632653061	7.7142857143	3.8571428571	3.8571428571	1.8814382896	1.8814382896	3.7628765792	0.9475976458	0.0524023542	0.0555740957	14578	832	5.6315789474	0
AT3G18880	6	75.141666667	24.851666667	16.666666667	12.31	87.688333333	4.8333333333	13.523611111	5.1419444444	18.665555556	9.3327777778	9.3327777778	1.8818710191	1.8818710191	3.7637420382	0.9476247589	0.0523752411	0.0555493827	14578	833	2.6300578035	0
AT5G19580	62	71.211290323	28.697741935	22.661290323	80.013548387	19.980322581	23.548387097	17.137397242	7.503278616	24.640675858	12.320337929	12.320337929	1.883394803	1.883394803	3.766789606	0.947720115	0.052279885	0.055452282	14578	834	2.2839878564	0
AT2G05590	2	73.075	26.915	19.5	93.75	6.25	18.5	15.249625	6.248425	21.49805	10.749025	10.749025	1.8843941995	1.8843941995	3.7687883989	0.947782556	0.052217444	0.0553900822	14578	835	2.4405550199	0
AT1G03740	1	81.81	18.18	11	84.61	15.38	13	9.9991	2.9998	12.9989	6.49945	6.49945	1.8843979294	1.8843979294	3.7687958589	0.9477827889	0.0522172111	0.0553938658	14578	836	3.3332555504	0
AT1G62670	1	81.81	18.18	11	0	100	1	9.9991	2.9998	12.9989	6.49945	6.49945	1.8843979294	1.8843979294	3.7687958589	0.9477827889	0.0522172111	0.0553978971	14578	837	3.3332555504	0
AT5G28320	1	81.81	18.18	11	80	20	10	9.9991	2.9998	12.9989	6.49945	6.49945	1.8843979294	1.8843979294	3.7687958589	0.9477827889	0.0522172111	0.055401929	14578	838	3.3332555504	0
AT5G26040	10	98.333	1.666	5.5	100	0	2.7777777778	6.408315	1.09163	7.499945	3.7499725	3.7499725	1.8844897789	1.8844897789	3.7689795577	0.9477885235	0.0522114765	0.0553998766	14578	839	5.8704093878	0
AT4G21445	4	95.8325	4.165	6	100	0	4.5	6.74995	1.2499	7.99985	3.999925	3.999925	1.8906948257	1.8906948257	3.7813896514	0.9481743982	0.0518256018	0.0549944404	14578	840	5.4003920314	0
AT1G76110	8	79.4725	20.51875	12.625	69.53125	30.46375	16.375	11.033403125	3.5904921875	14.623895313	7.3119476563	7.3119476563	1.894054971	1.894054971	3.788109942	0.948382096	0.051617904	0.0547780304	14578	841	3.0729500438	0
AT1G20370	29	79.716551724	20.27862069	12.448275862	83.365517241	16.626206897	40.24137931	10.923336266	3.5243386445	14.447674911	7.2238374554	7.2238374554	1.8946012471	1.8946012471	3.7892024943	0.9484157792	0.0515842208	0.0547462704	14578	842	3.0994003041	0
AT1G17270	6	88.033333333	11.961666667	8.1666666667	63.516666667	24.713333333	13	8.1893888889	1.9768694444	10.166258333	5.0831291667	5.0831291667	1.89821056	1.89821056	3.79642112	0.9486377449	0.0513622551	0.0545146673	14578	843	4.1426048199	0
AT2G15730	4	100	0	5.25	100	0	3.5	6.25	1	7.25	3.625	3.625	1.900862069	1.900862069	3.8017241379	0.9488001637	0.0511998363	0.0543462366	14578	844	6.25	0
AT4G20040	4	100	0	5.25	100	0	1	6.25	1	7.25	3.625	3.625	1.900862069	1.900862069	3.8017241379	0.9488001637	0.0511998363	0.0543501939	14578	845	6.25	0
AT3G23330	2	93.75	6.25	6.5	83.885	16.11	9.5	7.09375	1.40625	8.5	4.25	4.25	1.9028033088	1.9028033088	3.8056066176	0.9489187304	0.0510812696	0.0542282805	14578	846	5.0444444444	0
AT5G45500	2	93.75	6.25	6.5	100	0	10	7.09375	1.40625	8.5	4.25	4.25	1.9028033088	1.9028033088	3.8056066176	0.9489187304	0.0510812696	0.0542322298	14578	847	5.0444444444	0
AT1G10050	8	86.25	13.75	8.875	81.5625	18.4375	7.875	8.6546875	2.2203125	10.875	5.4375	5.4375	1.9035026042	1.9035026042	3.8070052083	0.9489613707	0.0510386293	0.0541909059	14578	848	3.8979591837	0
AT5G09230	24	96.4875	3.5108333333	5.9166666667	98.958125	0	2.5625	6.70884375	1.2077243056	7.9165680556	3.9582840278	3.9582840278	1.911327922	1.911327922	3.822655844	0.9494359693	0.0505640307	0.0536909054	14578	849	5.5549463724	0
AT3G58820	4	92.855	7.14	6.75	93.75	6.25	2.25	7.2677125	1.48195	8.7496625	4.37483125	4.37483125	1.9129336535	1.9129336535	3.825867307	0.9495327773	0.0504672227	0.0535920143	14578	850	4.9041549985	0
AT1G04240	7	100	0	5.2857142857	100	0	5.1428571429	6.2857142857	1	7.2857142857	3.6428571429	3.6428571429	1.9173669468	1.9173669468	3.8347338936	0.9497990407	0.0502009593	0.0533131481	14578	851	6.2857142857	0
AT5G58310	7	100	0	5.2857142857	100	0	4.1428571429	6.2857142857	1	7.2857142857	3.6428571429	3.6428571429	1.9173669468	1.9173669468	3.8347338936	0.9497990407	0.0502009593	0.0533170322	14578	852	6.2857142857	0
AT4G30410	10	100	0	5.3	100	0	7.3	6.3	1	7.3	3.65	3.65	1.9239726027	1.9239726027	3.8479452055	0.9501930258	0.0498069742	0.0529024459	14578	853	6.3	0
AT5G65420	16	86.9325	13.064375	8.6875	90.51	9.484375	7.6875	8.5522609375	2.1349675781	10.687228516	5.3436142578	5.3436142578	1.9266760321	1.9266760321	3.8533520641	0.9503533247	0.0496466753	0.0527360268	14578	854	4.0058036596	0
AT4G10000	19	86.586842105	13.408421053	8.8421052632	86.746315789	8.4647368421	9.9473684211	8.656099723	2.1855867036	10.841686427	5.4208432133	5.4208432133	1.9308591434	1.9308591434	3.8617182869	0.9506002878	0.0493997122	0.0524775199	14578	855	3.960538243	0
AT1G01060	21	96.091428571	3.9071428571	6.0476190476	92.414761905	7.5847619048	3.9047619048	6.8112435374	1.2362891156	8.0475326531	4.0237663265	4.0237663265	1.9310339047	1.9310339047	3.8620678094	0.9506105771	0.0493894229	0.052470413	14578	856	5.5094261134	0
AT5G62130	12	92.7775	7.2216666667	6.8333333333	100	0	2.4166666667	7.3397958333	1.4934805556	8.8332763889	4.4166381944	4.4166381944	1.9346956227	1.9346956227	3.8693912454	0.9508256457	0.0491743543	0.0522457355	14578	857	4.9145573446	0
AT3G21250	23	84.523478261	15.470869565	9.7826086957	58.111304348	41.886086957	3.6956521739	9.2686011342	2.5134546314	11.782055766	5.8910278828	5.8910278828	1.9365043411	1.9365043411	3.8730086822	0.9509315145	0.0490684855	0.052137054	14578	858	3.6875943645	0
AT1G34180	5	84.918	15.078	9.6	94.354	5.64	17.2	9.152128	2.447488	11.599616	5.799808	5.799808	1.9376588643	1.9376588643	3.8753177286	0.9509989658	0.0490010342	0.0520691798	14578	859	3.7393964751	0
AT1G14390	3	100	0	5.3333333333	64.443333333	35.553333333	5	6.3333333333	1	7.3333333333	3.6666666667	3.6666666667	1.9393939394	1.9393939394	3.8787878788	0.9511001508	0.0488998492	0.051965447	14578	860	6.3333333333	0
AT1G59540	3	100	0	5.3333333333	77.14	22.856666667	4.6666666667	6.3333333333	1	7.3333333333	3.6666666667	3.6666666667	1.9393939394	1.9393939394	3.8787878788	0.9511001508	0.0488998492	0.0519692354	14578	861	6.3333333333	0
AT1G70505	3	100	0	5.3333333333	94.443333333	5.5533333333	6	6.3333333333	1	7.3333333333	3.6666666667	3.6666666667	1.9393939394	1.9393939394	3.8787878788	0.9511001508	0.0488998492	0.0519730243	14578	862	6.3333333333	0
AT1G72500	3	100	0	5.3333333333	88.886666667	11.11	5	6.3333333333	1	7.3333333333	3.6666666667	3.6666666667	1.9393939394	1.9393939394	3.8787878788	0.9511001508	0.0488998492	0.0519768139	14578	863	6.3333333333	0
AT2G38010	3	100	0	5.3333333333	100	0	7	6.3333333333	1	7.3333333333	3.6666666667	3.6666666667	1.9393939394	1.9393939394	3.8787878788	0.9511001508	0.0488998492	0.0519806039	14578	864	6.3333333333	0
AT3G01620	3	100	0	5.3333333333				6.3333333333	1	7.3333333333	3.6666666667	3.6666666667	1.9393939394	1.9393939394	3.8787878788	0.9511001508	0.0488998492	0.0519843945	14578	865	6.3333333333	0
AT3G46530	3	100	0	5.3333333333				6.3333333333	1	7.3333333333	3.6666666667	3.6666666667	1.9393939394	1.9393939394	3.8787878788	0.9511001508	0.0488998492	0.0519881857	14578	866	6.3333333333	0
AT4G05110	3	100	0	5.3333333333	100	0	1.6666666667	6.3333333333	1	7.3333333333	3.6666666667	3.6666666667	1.9393939394	1.9393939394	3.8787878788	0.9511001508	0.0488998492	0.0519919774	14578	867	6.3333333333	0
AT4G24000	3	100	0	5.3333333333	100	0	2.6666666667	6.3333333333	1	7.3333333333	3.6666666667	3.6666666667	1.9393939394	1.9393939394	3.8787878788	0.9511001508	0.0488998492	0.0519957697	14578	868	6.3333333333	0
AT5G39980	3	100	0	5.3333333333	78.333333333	21.666666667	5.3333333333	6.3333333333	1	7.3333333333	3.6666666667	3.6666666667	1.9393939394	1.9393939394	3.8787878788	0.9511001508	0.0488998492	0.0519995625	14578	869	6.3333333333	0
AT5G51460	3	100	0	5.3333333333	100	0	1	6.3333333333	1	7.3333333333	3.6666666667	3.6666666667	1.9393939394	1.9393939394	3.8787878788	0.9511001508	0.0488998492	0.0520033558	14578	870	6.3333333333	0
AT1G27480	3	0	100	5.3333333333	22.22	77.773333333	2.3333333333	1	6.3333333333	7.3333333333	3.6666666667	3.6666666667	1.9393939394	1.9393939394	3.8787878788	0.9511001508	0.0488998492	0.0520071498	14578	871	0.1578947368	0
AT4G12010	3	91.07	8.9266666667	7.3333333333	83.333333333	16.666666667	1.6666666667	7.6784666667	1.6546222222	9.3330888889	4.6665444444	4.6665444444	1.9439813722	1.9439813722	3.8879627445	0.9513666166	0.0486333834	0.0517275254	14578	872	4.6406161863	0
AT5G45490	10	83.666	0	6.4	50	0	10.75	6.354624	1	7.354624	3.677312	3.677312	1.9492497632	1.9492497632	3.8984995265	0.9516707467	0.0483292533	0.0514077967	14578	873	6.354624	0
AT2G39130	7	85.092857143	14.901428571	9.5714285714	88.837142857	11.155714286	27.428571429	9.1446020408	2.4262795918	11.570881633	5.7854408163	5.7854408163	1.9504069768	1.9504069768	3.9008139536	0.9517372803	0.0482627197	0.0513407712	14578	874	3.7689811478	0
AT3G02060	33	92.574848485	7.4242424242	6.9393939394	89.634848485	10.362424242	7.5454545455	7.4241334252	1.5151974288	8.939330854	4.469665427	4.469665427	1.9529160056	1.9529160056	3.9058320113	0.9518812041	0.0481187959	0.0511914038	14578	875	4.8997795824	0
AT2G21710	4	85.305	14.69	9.5	93.7875	6.2075	12.75	9.103975	2.39555	11.499525	5.7497625	5.7497625	1.9567315163	1.9567315163	3.9134630327	0.9520992035	0.0479007965	0.0509632033	14578	876	3.800369435	0
AT3G19050	10	91.68	8.316	7.2	94.166	5.833	2.1	7.60096	1.598752	9.199712	4.599856	4.599856	1.9580232987	1.9580232987	3.9160465975	0.9521727732	0.0478272268	0.0508886441	14578	877	4.7543083605	0
AT5G03170	8	100	0	5.375	90.714285714	9.2857142857	3.8571428571	6.375	1	7.375	3.6875	3.6875	1.9586864407	1.9586864407	3.9173728814	0.9522104942	0.0477895058	0.0508522201	14578	878	6.375	0
AT3G04850	5	84.278	15.716	10	100	0	1.6	9.4278	2.5716	11.9994	5.9997	5.9997	1.9587428721	1.9587428721	3.9174857443	0.9522137027	0.0477862973	0.0508525178	14578	879	3.6661222585	0
AT5G02080	9	97.777777778	2.2222222222	5.7777777778	96.725555556	3.2688888889	20.333333333	6.649382716	1.1283950617	7.7777777778	3.8888888889	3.8888888889	1.9595124437	1.9595124437	3.9190248873	0.9522574352	0.0477425648	0.0508096882	14578	880	5.8927789934	0
AT2G22740	6	96.666666667	3.3333333333	6	98.333333333	1.6666666667	5.3333333333	6.8	1.2	8	4	4	1.96	1.96	3.92	0.9522851198	0.0477148802	0.0507839325	14578	881	5.6666666667	0
AT2G42290	7	93.535714286	6.46	6.7142857143	100	0	4.2857142857	7.280255102	1.4337428571	8.7139979592	4.3569989796	4.3569989796	1.9613101581	1.9613101581	3.9226203162	0.9523594296	0.0476405704	0.0507085452	14578	882	5.0777969465	0
AT1G13970	13	100	0	5.3846153846	100	0	3	6.3846153846	1	7.3846153846	3.6923076923	3.6923076923	1.9631410256	1.9631410256	3.9262820513	0.9524630688	0.0475369312	0.0506019265	14578	883	6.3846153846	0
AT3G48390	4	94.4425	5.555	6.5	86.5625	13.4325	13.5	7.1387625	1.361075	8.4998375	4.24991875	4.24991875	1.9636653552	1.9636653552	3.9273307105	0.9524927055	0.0475072945	0.0505740718	14578	884	5.2449442536	0
AT5G27440	5	92.5	7.5	7	95.696	4.298	14.2	7.475	1.525	9	4.5	4.5	1.9668055556	1.9668055556	3.9336111111	0.9526697916	0.0473302084	0.0503892338	14578	885	4.9016393443	0
AT3G61220	3	95.236666667	4.76	6.3333333333				7.0316555556	1.3014666667	8.3331222222	4.1665611111	4.1665611111	1.9701537927	1.9701537927	3.9403075854	0.9528578429	0.0471421571	0.050192694	14578	886	5.402870266	0
AT4G38960	3	95.236666667	4.76	6.3333333333	100	0	1.3333333333	7.0316555556	1.3014666667	8.3331222222	4.1665611111	4.1665611111	1.9701537927	1.9701537927	3.9403075854	0.9528578429	0.0471421571	0.0501963601	14578	887	5.402870266	0
AT5G48620	3	95.236666667	4.76	6.3333333333	66.666666667	33.333333333	3.3333333333	7.0316555556	1.3014666667	8.3331222222	4.1665611111	4.1665611111	1.9701537927	1.9701537927	3.9403075854	0.9528578429	0.0471421571	0.0502000268	14578	888	5.402870266	0
AT1G78780	5	100	0	5.4	80	0	127.4	6.4	1	7.4	3.7	3.7	1.9702702703	1.9702702703	3.9405405405	0.9528643705	0.0471356295	0.0501967424	14578	889	6.4	0
AT4G09350	5	100	0	5.4	80	20	2.2	6.4	1	7.4	3.7	3.7	1.9702702703	1.9702702703	3.9405405405	0.9528643705	0.0471356295	0.0502004096	14578	890	6.4	0
AT4G34220	5	100	0	5.4	100	0	1.6	6.4	1	7.4	3.7	3.7	1.9702702703	1.9702702703	3.9405405405	0.9528643705	0.0471356295	0.0502040773	14578	891	6.4	0
AT3G18100	2	87.855	12.14	8.5	100	0	4.5	8.467675	2.0319	10.499575	5.2497875	5.2497875	1.9724226862	1.9724226862	3.9448453724	0.9529848256	0.0470151744	0.0500794397	14578	892	4.1673679807	0
AT1G49975	9	89.627777778	10.37	7.8888888889	78.91	21.083333333	11.777777778	8.0706358025	1.8180777778	9.8887135802	4.9443567901	4.9443567901	1.9767223277	1.9767223277	3.9534446554	0.9532244745	0.0467755255	0.0498278123	14578	893	4.4391037067	0
AT2G32640	9	92.612222222	7.3833333333	7	68.734444444	23.85	6.3333333333	7.4828555556	1.5168333333	8.9996888889	4.4998444444	4.4998444444	1.9774806438	1.9774806438	3.9549612876	0.9532666069	0.0467333931	0.0497865686	14578	894	4.9332088049	0
AT3G59640	7	85.032857143	14.961428571	9.7142857143	83.811428571	16.182857143	7.4285714286	9.2603346939	2.4533959184	11.713730612	5.8568653061	5.8568653061	1.9777821869	1.9777821869	3.9555643738	0.9532833497	0.0467166503	0.0497723692	14578	895	3.7744966577	0
AT3G53100	7	97.618571429	2.38	5.8571428571	100	0	3.7142857143	6.7176591837	1.1394	7.8570591837	3.9285295918	3.9285295918	1.9801922572	1.9801922572	3.9603845145	0.9534169385	0.0465830615	0.0496336698	14578	896	5.89578654	0
AT2G30600	21	94.551428571	5.4466666667	6.5238095238	78.412380952	9.6823809524	5.4761904762	7.168355102	1.3553301587	8.5236852608	4.2618426304	4.2618426304	1.9821977207	1.9821977207	3.9643954414	0.9535277933	0.0464722067	0.0495191747	14578	897	5.2890102503	0
AT2G20770	16	92.89375	6.32375	6.8125	95.98125	4.016875	6.0625	7.3283867188	1.4308054688	8.7591921875	4.3795960938	4.3795960938	1.9854265014	1.9854265014	3.9708530029	0.9537056847	0.0462943153	0.0493332258	14578	898	5.1218609929	0
AT5G43080	9	81.406666667	18.586666667	11.777777778	96.333333333	3.6622222222	13.666666667	10.587896296	3.1890962963	13.776992593	6.8884962963	6.8884962963	1.9867268227	1.9867268227	3.9734536454	0.9537771238	0.0462228762	0.0492606981	14578	899	3.3200302884	0
AT1G53200	4	90.1775	9.82	7.75	100	0	4.25	7.98875625	1.76105	9.74980625	4.874903125	4.874903125	1.9889792752	1.9889792752	3.9779585503	0.9539005976	0.0460994024	0.0491327012	14578	900	4.5363597002	0
AT5G47500	12	95.2775	3.3333333333	6.1666666667	80	20	1.8	6.8754458333	1.2055555556	8.0810013889	4.0405006944	4.0405006944	1.9890886175	1.9890886175	3.9781772351	0.9539065827	0.0460934173	0.0491299143	14578	901	5.7031347926	0
AT4G38480	22	81.936818182	17.229545455	11.136363636	70.867727273	27.991363636	9	10.124782025	2.9187448347	13.04352686	6.5217634298	6.5217634298	1.9905265096	1.9905265096	3.9810530192	0.9539852118	0.0460147882	0.0490496916	14578	902	3.4688822073	0
AT3G23080	20	86.93	13.066	8.95	58.041052632	41.956315789	5.7368421053	8.780235	2.169407	10.949642	5.474821	5.474821	1.9956381608	1.9956381608	3.9912763217	0.9542635929	0.0457364071	0.048756515	14578	903	4.0472972568	0
AT4G02360	8	81.1475	18.845	12	59.69375	40.2975	10.875	10.7377	3.2614	13.9991	6.99955	6.99955	1.996380542	1.996380542	3.9927610839	0.9543038753	0.0456961247	0.0487171352	14578	904	3.2923591096	0
AT3G10405	9	84.385555556	15.61	10.111111111	98.147777778	1.8511111111	12.555555556	9.532317284	2.5783444444	12.110661728	6.0553308642	6.0553308642	1.9964944665	1.9964944665	3.992988933	0.9543100536	0.0456899464	0.0487141109	14578	905	3.6970689872	0
AT3G56330	2	85.71	14.285	9.5	94.44	5.555	8.5	9.14245	2.357075	11.499525	5.7497625	5.7497625	2.0018789424	2.0018789424	4.0037578848	0.954601063	0.045398937	0.0484073803	14578	906	3.8787268118	0
AT1G29950	13	95.054615385	4.9446153846	6.4615384615	100	0	5.4615384615	7.1419905325	1.3194982249	8.4614887574	4.2307443787	4.2307443787	2.0032772982	2.0032772982	4.0065545964	0.9546763187	0.0453236813	0.0483306727	14578	907	5.4126564159	0
AT5G59250	19	82.925263158	17.068947368	10.947368421	91.676315789	8.3184210526	6.9473684211	10.078134072	2.868600554	12.946734626	6.473367313	6.473367313	2.0073545588	2.0073545588	4.0147091177	0.9548949967	0.0451050033	0.048101005	14578	908	3.5132580791	0
AT1G63250	2	88.19	11.805	8.5	89.665	10.33	18.5	8.49615	2.003425	10.499575	5.2497875	5.2497875	2.0074849661	2.0074849661	4.0149699322	0.9549019725	0.0450980275	0.0480970843	14578	909	4.2408126084	0
AT1G78910	2	88.19	11.805	8.5	88.88	11.11	9	8.49615	2.003425	10.499575	5.2497875	5.2497875	2.0074849661	2.0074849661	4.0149699322	0.9549019725	0.0450980275	0.0481006032	14578	910	4.2408126084	0
AT5G41320	2	88.19	11.805	8.5	86.66	13.33	15	8.49615	2.003425	10.499575	5.2497875	5.2497875	2.0074849661	2.0074849661	4.0149699322	0.9549019725	0.0450980275	0.0481041227	14578	911	4.2408126084	0
AT2G26760	13	83.103846154	16.89	10.846153846	77.043076923	22.953846154	6.2307692308	10.013571006	2.8319153846	12.845486391	6.4227431953	6.4227431953	2.0075603171	2.0075603171	4.0151206342	0.9549060027	0.0450939973	0.0481033435	14578	912	3.535971117	0
AT5G05730	8	74.28875	24.56625	17.875	73.86	26.13625	18.875	14.279114063	5.3912171875	19.67033125	9.835165625	9.835165625	2.0079659528	2.0079659528	4.0159319056	0.954927692	0.045072308	0.0480837253	14578	913	2.6485881696	0
AT3G07580	10	83.958	16.041	10.4	56.664	43.332	3.4	9.731632	2.668264	12.399896	6.199948	6.199948	2.0117574979	2.0117574979	4.0235149959	0.9551298946	0.0448701054	0.0478715162	14578	914	3.6471773408	0
AT3G60130	8	97.91625	2.0825	5.875	100	0	3.875	6.7525796875	1.122346875	7.8749265625	3.9374632813	3.9374632813	2.0126868023	2.0126868023	4.0253736046	0.9551793084	0.0448206916	0.0478222969	14578	915	6.0164819254	0
AT4G02430	33	86.26969697	13.725757576	9.303030303	68.13	31.868787879	5.303030303	9.0256960514	2.2769113866	11.302607438	5.651303719	5.651303719	2.014848994	2.014848994	4.029697988	0.9552940567	0.0447059433	0.0477033554	14578	916	3.964008483	0
AT3G13710	2	91.665	0	6	100	0	3	6.4999	1	7.4999	3.74995	3.74995	2.0166202223	2.0166202223	4.0332404445	0.955387826	0.044612174	0.0476067837	14578	917	6.4999	0
AT1G01880	6	100	0	5.5	94.84	5.1566666667	5.1666666667	6.5	1	7.5	3.75	3.75	2.0166666667	2.0166666667	4.0333333333	0.955390282	0.044609718	0.0476076478	14578	918	6.5	0
AT1G18730	2	100	0	5.5				6.5	1	7.5	3.75	3.75	2.0166666667	2.0166666667	4.0333333333	0.955390282	0.044609718	0.0476111333	14578	919	6.5	0
AT1G19630	2	100	0	5.5	50	50	3	6.5	1	7.5	3.75	3.75	2.0166666667	2.0166666667	4.0333333333	0.955390282	0.044609718	0.0476146192	14578	920	6.5	0
AT1G22740	2	100	0	5.5	100	0	5.5	6.5	1	7.5	3.75	3.75	2.0166666667	2.0166666667	4.0333333333	0.955390282	0.044609718	0.0476181057	14578	921	6.5	0
AT1G22910	2	100	0	5.5	100	0	4	6.5	1	7.5	3.75	3.75	2.0166666667	2.0166666667	4.0333333333	0.955390282	0.044609718	0.0476215927	14578	922	6.5	0
AT1G28600	2	100	0	5.5	100	0	5	6.5	1	7.5	3.75	3.75	2.0166666667	2.0166666667	4.0333333333	0.955390282	0.044609718	0.0476250801	14578	923	6.5	0
AT1G58520	2	100	0	5.5				6.5	1	7.5	3.75	3.75	2.0166666667	2.0166666667	4.0333333333	0.955390282	0.044609718	0.0476285681	14578	924	6.5	0
AT2G14090	2	100	0	5.5	100	0	10	6.5	1	7.5	3.75	3.75	2.0166666667	2.0166666667	4.0333333333	0.955390282	0.044609718	0.0476320566	14578	925	6.5	0
AT2G16790	2	100	0	5.5	100	0	4.5	6.5	1	7.5	3.75	3.75	2.0166666667	2.0166666667	4.0333333333	0.955390282	0.044609718	0.0476355457	14578	926	6.5	0
AT2G41120	2	100	0	5.5	100	0	3	6.5	1	7.5	3.75	3.75	2.0166666667	2.0166666667	4.0333333333	0.955390282	0.044609718	0.0476390352	14578	927	6.5	0
AT2G46790	6	100	0	5.5	100	0	3	6.5	1	7.5	3.75	3.75	2.0166666667	2.0166666667	4.0333333333	0.955390282	0.044609718	0.0476425252	14578	928	6.5	0
AT3G17130	2	100	0	5.5	100	0	2	6.5	1	7.5	3.75	3.75	2.0166666667	2.0166666667	4.0333333333	0.955390282	0.044609718	0.0476460158	14578	929	6.5	0
AT3G17920	2	100	0	5.5	100	0	3	6.5	1	7.5	3.75	3.75	2.0166666667	2.0166666667	4.0333333333	0.955390282	0.044609718	0.0476495068	14578	930	6.5	0
AT3G21010	2	100	0	5.5	75	25	1.5	6.5	1	7.5	3.75	3.75	2.0166666667	2.0166666667	4.0333333333	0.955390282	0.044609718	0.0476529984	14578	931	6.5	0
AT3G28455	4	100	0	5.5	100	0	3	6.5	1	7.5	3.75	3.75	2.0166666667	2.0166666667	4.0333333333	0.955390282	0.044609718	0.0476564905	14578	932	6.5	0
AT3G44220	2	100	0	5.5				6.5	1	7.5	3.75	3.75	2.0166666667	2.0166666667	4.0333333333	0.955390282	0.044609718	0.0476599831	14578	933	6.5	0
AT3G48520	2	100	0	5.5	100	0	1	6.5	1	7.5	3.75	3.75	2.0166666667	2.0166666667	4.0333333333	0.955390282	0.044609718	0.0476634762	14578	934	6.5	0
AT3G48810	2	100	0	5.5	77.77	22.22	6	6.5	1	7.5	3.75	3.75	2.0166666667	2.0166666667	4.0333333333	0.955390282	0.044609718	0.0476669698	14578	935	6.5	0
AT3G53270	4	100	0	5.5	100	0	6.25	6.5	1	7.5	3.75	3.75	2.0166666667	2.0166666667	4.0333333333	0.955390282	0.044609718	0.047670464	14578	936	6.5	0
AT3G55310	2	100	0	5.5	100	0	10.5	6.5	1	7.5	3.75	3.75	2.0166666667	2.0166666667	4.0333333333	0.955390282	0.044609718	0.0476739586	14578	937	6.5	0
AT3G57810	2	100	0	5.5	100	0	4.5	6.5	1	7.5	3.75	3.75	2.0166666667	2.0166666667	4.0333333333	0.955390282	0.044609718	0.0476774538	14578	938	6.5	0
AT4G08480	2	100	0	5.5	90.905	9.09	8	6.5	1	7.5	3.75	3.75	2.0166666667	2.0166666667	4.0333333333	0.955390282	0.044609718	0.0476809494	14578	939	6.5	0
AT4G14770	2	100	0	5.5	94.44	5.555	6	6.5	1	7.5	3.75	3.75	2.0166666667	2.0166666667	4.0333333333	0.955390282	0.044609718	0.0476844456	14578	940	6.5	0
AT4G16700	2	100	0	5.5	100	0	7	6.5	1	7.5	3.75	3.75	2.0166666667	2.0166666667	4.0333333333	0.955390282	0.044609718	0.0476879423	14578	941	6.5	0
AT4G23880	2	100	0	5.5	100	0	2	6.5	1	7.5	3.75	3.75	2.0166666667	2.0166666667	4.0333333333	0.955390282	0.044609718	0.0476914395	14578	942	6.5	0
AT4G36050	2	100	0	5.5	100	0	4.5	6.5	1	7.5	3.75	3.75	2.0166666667	2.0166666667	4.0333333333	0.955390282	0.044609718	0.0476949372	14578	943	6.5	0
AT5G21482	6	100	0	5.5	83.333333333	16.666666667	2.3333333333	6.5	1	7.5	3.75	3.75	2.0166666667	2.0166666667	4.0333333333	0.955390282	0.044609718	0.0476984355	14578	944	6.5	0
AT5G23230	2	100	0	5.5				6.5	1	7.5	3.75	3.75	2.0166666667	2.0166666667	4.0333333333	0.955390282	0.044609718	0.0477019342	14578	945	6.5	0
AT5G24870	2	100	0	5.5	100	0	6	6.5	1	7.5	3.75	3.75	2.0166666667	2.0166666667	4.0333333333	0.955390282	0.044609718	0.0477054335	14578	946	6.5	0
AT5G40240	2	100	0	5.5	100	0	3	6.5	1	7.5	3.75	3.75	2.0166666667	2.0166666667	4.0333333333	0.955390282	0.044609718	0.0477089333	14578	947	6.5	0
AT5G46720	2	100	0	5.5	0	100	1	6.5	1	7.5	3.75	3.75	2.0166666667	2.0166666667	4.0333333333	0.955390282	0.044609718	0.0477124336	14578	948	6.5	0
AT5G49390	2	100	0	5.5	100	0	4	6.5	1	7.5	3.75	3.75	2.0166666667	2.0166666667	4.0333333333	0.955390282	0.044609718	0.0477159344	14578	949	6.5	0
AT5G50570	2	100	0	5.5	100	0	2.5	6.5	1	7.5	3.75	3.75	2.0166666667	2.0166666667	4.0333333333	0.955390282	0.044609718	0.0477194357	14578	950	6.5	0
AT5G63930	2	100	0	5.5	90	10	6.5	6.5	1	7.5	3.75	3.75	2.0166666667	2.0166666667	4.0333333333	0.955390282	0.044609718	0.0477229375	14578	951	6.5	0
AT5G64620	2	100	0	5.5	100	0	9	6.5	1	7.5	3.75	3.75	2.0166666667	2.0166666667	4.0333333333	0.955390282	0.044609718	0.0477264398	14578	952	6.5	0
AT5G65820	2	100	0	5.5	75	25	8	6.5	1	7.5	3.75	3.75	2.0166666667	2.0166666667	4.0333333333	0.955390282	0.044609718	0.0477299427	14578	953	6.5	0
AT2G19380	3	90.736666667	9.2566666667	7.6666666667	81.41	18.586666667	8.6666666667	7.9564777778	1.7096777778	9.6661555556	4.8330777778	4.8330777778	2.018512428	2.018512428	4.037024856	0.9554877711	0.0445122289	0.0476291304	14578	954	4.6537879133	0
AT2G20960	3	95.833333333	4.1666666667	6.3333333333	100	0	10.666666667	7.0694444444	1.2638888889	8.3333333333	4.1666666667	4.1666666667	2.0222685185	2.0222685185	4.044537037	0.9556854678	0.0443145322	0.047421071	14578	955	5.5934065934	0
AT2G23320	3	95.833333333	4.1666666667	6.3333333333	95.833333333	4.1666666667	6.3333333333	7.0694444444	1.2638888889	8.3333333333	4.1666666667	4.1666666667	2.0222685185	2.0222685185	4.044537037	0.9556854678	0.0443145322	0.0474245522	14578	956	5.5934065934	0
AT3G10140	9	80.418888889	19.572222222	12.666666667	79.434444444	20.031111111	16	11.186392593	3.4791481481	14.665540741	7.3327703704	7.3327703704	2.0252105932	2.0252105932	4.0504211864	0.9558396744	0.0441603256	0.0472629929	14578	957	3.2152676794	0
AT1G28290	38	83.983421053	16.011842105	10.447368421	77.622894737	22.372894737	9.4473684211	9.77405741	2.6728161357	12.446873546	6.2234367729	6.2234367729	2.0257146282	2.0257146282	4.0514292565	0.9558660363	0.0441339637	0.0472382469	14578	958	3.6568386726	0
AT2G45310	3	94.443333333	5.5533333333	6.6666666667	100	0	3.6666666667	7.2962222222	1.3702222222	8.6664444444	4.3332222222	4.3332222222	2.026060181	2.026060181	4.0521203621	0.9558840997	0.0441159003	0.0472223801	14578	959	5.3248459293	0
AT4G01730	6	96.666666667	3.3333333333	6.1666666667	84.026666667	15.971666667	3.6666666667	6.9611111111	1.2055555556	8.1666666667	4.0833333333	4.0833333333	2.0281481481	2.0281481481	4.0562962963	0.9559930807	0.0440069193	0.0471091842	14578	960	5.7741935484	0
AT4G14150	16	88.22125	11.77375	8.5625	90.288125	9.70875	7.5	8.5539445313	2.0081273438	10.562071875	5.2810359375	5.2810359375	2.0283767787	2.0283767787	4.0567535574	0.9560049968	0.0439950032	0.0470998867	14578	961	4.2596623954	0
AT1G08600	35	78.938285714	21.056571429	13.885714286	69.898	30.096	13.514285714	11.961144816	3.9238553469	15.885000163	7.9425000816	7.9425000816	2.0333025291	2.0333025291	4.0666050583	0.9562609013	0.0437390987	0.0468293612	14578	962	3.048314415	0
AT1G30550	7	96.19	3.8085714286	6.2857142857	95.59	4.4042857143	17.714285714	7.0462285714	1.2393959184	8.2856244898	4.1428122449	4.1428122449	2.0348077265	2.0348077265	4.0696154529	0.9563387871	0.0436612129	0.046749406	14578	963	5.685212019	0
AT3G46210	17	91.956470588	8.04	7.3529411765	79.3575	20.636875	7.8125	7.7615051903	1.5911764706	9.3526816609	4.6763408304	4.6763408304	2.0354032079	2.0354032079	4.0708064157	0.9563695597	0.0436304403	0.0467198883	14578	964	4.8778406002	0
AT3G16460	18	96.242777778	3.7555555556	6.2777777778	100	0	22.277777778	7.041907716	1.2357654321	8.2776731481	4.1388365741	4.1388365741	2.0362780469	2.0362780469	4.0725560937	0.9564147273	0.0435852727	0.0466749508	14578	965	5.6984177847	0
AT4G21326	39	93.674358974	5.8961538462	6.8205128205	99.145128205	0.8543589744	3.4358974359	7.3890716634	1.402147929	8.7912195924	4.3956097962	4.3956097962	2.038582669	2.038582669	4.0771653381	0.9565334787	0.0434665213	0.0465512009	14578	966	5.2698231838	0
AT1G26761	6	87.615	12.376666667	8.8333333333	96.076666667	3.92	8.5	8.739325	2.0932722222	10.832597222	5.4162986111	5.4162986111	2.0387547242	2.0387547242	4.0775094485	0.9565423306	0.0434576694	0.0465451403	14578	967	4.1749586639	0
AT3G07540	7	97.618571429	2.38	6	100	0	3.4	6.8571142857	1.1428	7.9999142857	3.9999571429	3.9999571429	2.0408586011	2.0408586011	4.0817172022	0.9566504178	0.0433495822	0.0464327854	14578	968	6.0002750138	0
AT5G06420	4	96.4275	3.57	6.25	88.075	11.9225	7	7.02671875	1.223125	8.24984375	4.124921875	4.124921875	2.0413538387	2.0413538387	4.0827076773	0.9566758196	0.0433241804	0.0464089868	14578	969	5.744890138	0
AT5G50330	3	93.333333333	6.6666666667	7	88.886666667	11.11	3.3333333333	7.5333333333	1.4666666667	9	4.5	4.5	2.044691358	2.044691358	4.089382716	0.9568466005	0.0431533995	0.0462294428	14578	970	5.1363636364	0
AT5G23870	22	73.117272727	26.873636364	20.954545455	71.056818182	28.934545455	30.863636364	16.321392149	6.6312483471	22.952640496	11.476320248	11.476320248	2.0454920407	2.0454920407	4.0909840815	0.956887466	0.043112534	0.0461890586	14578	971	2.4612850092	0
AT3G59410	27	86.657777778	13.336666667	9.2592592593	82.054814815	17.94037037	7.8148148148	9.0238683128	2.2348765432	11.258744856	5.629372428	5.629372428	2.0468715579	2.0468715579	4.0937431158	0.9569577788	0.0430422212	0.0461171174	14578	972	4.037748009	0
AT4G29770	15	95.276666667	4.7206666667	6.5333333333	69.554666667	23.777333333	1.9333333333	7.2247422222	1.3084168889	8.5331591111	4.2665795556	4.2665795556	2.0509933656	2.0509933656	4.1019867313	0.9571671464	0.0428328536	0.0458961661	14578	973	5.5217433248	0
AT2G32250	10	97.321	2.678	6.1	100	0	2.8	6.936581	1.163358	8.099939	4.0499695	4.0499695	2.0574293095	2.0574293095	4.114858619	0.957491922	0.042508078	0.0455515114	14578	974	5.9625506508	0
AT5G18630	7	97.142857143	2.8571428571	6.1428571429	93.451666667	6.5466666667	4.1666666667	6.9673469388	1.1755102041	8.1428571429	4.0714285714	4.0714285714	2.0598035906	2.0598035906	4.1196071812	0.9576110802	0.0423889198	0.0454271612	14578	975	5.9270833333	0
AT1G49490	7	95.237142857	4.7614285714	6.5714285714	100	0	8.2857142857	7.2584408163	1.3128938776	8.5713346939	4.2856673469	4.2856673469	2.0620784081	2.0620784081	4.1241568161	0.9577249172	0.0422750828	0.0453084955	14578	976	5.5285815102	0
AT5G37980	5	100	0	5.6	100	0	8.4	6.6	1	7.6	3.8	3.8	2.0631578947	2.0631578947	4.1263157895	0.9577788248	0.0422211752	0.045254047	14578	977	6.6	0
AT2G35420	5	96	4	6.4	95	5	4.2	7.144	1.256	8.4	4.2	4.2	2.0636038095	2.0636038095	4.127207619	0.9578010718	0.0421989282	0.0452335276	14578	978	5.6878980892	0
AT1G75620	2	69.865	30.125	28	84.3	15.695	60.5	20.5622	9.435	29.9972	14.9986	14.9986	2.0637689491	2.0637689491	4.1275378982	0.9578093076	0.0421906924	0.0452280251	14578	979	2.1793534711	0
AT3G54970	11	89.355454545	10.640909091	8.2727272727	95.214545455	4.7818181818	8.7272727273	8.3921330579	1.8802933884	10.272426446	5.1362132231	5.1362132231	2.0639746657	2.0639746657	4.1279493313	0.9578195647	0.0421804353	0.0452203549	14578	980	4.4632040454	0
AT5G21222	50	87.542	12.0736	8.86	87.1926	12.8024	10.78	8.7562212	2.06972096	10.82594216	5.41297108	5.41297108	2.0649142956	2.0649142956	4.1298285912	0.9578663817	0.0421336183	0.0451734859	14578	981	4.2306288477	0
AT2G25840	19	89.592105263	9.7484210526	8.0526315789	98.36	1.6389473684	13.842105263	8.2145221607	1.7850044321	9.9995265928	4.9997632964	4.9997632964	2.0670327659	2.0670327659	4.1340655318	0.9579717341	0.0420282659	0.0450638468	14578	982	4.6019617726	0
AT1G02730	11	97.954545455	2.0454545455	6	86.109	13.887	4.5	6.8772727273	1.1227272727	8	4	4	2.0696745868	2.0696745868	4.1393491736	0.9581027251	0.0418972749	0.044926699	14578	983	6.1255060729	0
AT1G49910	13	86.224615385	13.768461538	9.5384615385	85.792307692	14.203076923	9.8461538462	9.2245017751	2.3132994083	11.537801183	5.7689005917	5.7689005917	2.0699229167	2.0699229167	4.1398458334	0.9581150162	0.0418849838	0.0449168232	14578	984	3.9875952685	0
AT1G29980	8	93.63	6.3675	7	100	0	1.1666666667	7.5541	1.445725	8.999825	4.4999125	4.4999125	2.072942815	2.072942815	4.1458856301	0.9582641823	0.0417358177	0.0447601523	14578	985	5.2251292604	0
AT5G16030	8	100	0	5.625	100	0	3.625	6.625	1	7.625	3.8125	3.8125	2.074795082	2.074795082	4.1495901639	0.9583553978	0.0416446022	0.044665613	14578	986	6.625	0
AT5G18130	16	100	0	5.625	100	0	2.5	6.625	1	7.625	3.8125	3.8125	2.074795082	2.074795082	4.1495901639	0.9583553978	0.0416446022	0.0446688994	14578	987	6.625	0
AT1G01860	8	94.64125	5.35625	6.75	93.21375	6.785	4.375	7.388284375	1.361546875	8.74983125	4.374915625	4.374915625	2.0755580226	2.0755580226	4.1511160451	0.9583929081	0.0416070919	0.044631949	14578	988	5.4263900205	0
AT2G36890	9	94.536666667	5.4622222222	6.7777777778	96.293333333	3.7033333333	9	7.4074851852	1.370217284	8.7777024691	4.3888512346	4.3888512346	2.0762041001	2.0762041001	4.1524082001	0.958424645	0.041575355	0.0446011867	14578	989	5.4060660831	0
AT1G05900	8	90.0275	8.40875	7.75	94.872857143	5.1242857143	4.8571428571	7.97713125	1.651678125	9.628809375	4.8144046875	4.8144046875	2.0776897578	2.0776897578	4.1553795156	0.9584975277	0.0415024723	0.0445262762	14578	990	4.8297129624	0
AT1G15510	3	88.42	11.573333333	8.6666666667	96.666666667	3.3333333333	7.3333333333	8.6630666667	2.0030222222	10.666088889	5.3330444444	5.3330444444	2.0793091293	2.0793091293	4.1586182587	0.9585768172	0.0414231828	0.0444444806	14578	991	4.3249977811	0
AT1G32080	7	87.23	12.765714286	9.1428571429	84.521428571	15.474285714	5.5714285714	8.9753142857	2.1671510204	11.142465306	5.5712326531	5.5712326531	2.0799296104	2.0799296104	4.1598592209	0.9586071558	0.0413928442	0.0444151982	14578	992	4.1415269177	0
AT1G45474	20	91.1185	8.88	7.75	86.989	13.01	7.9	8.06168375	1.6882	9.74988375	4.874941875	4.874941875	2.0831681768	2.0831681768	4.1663363537	0.9587651276	0.0412348724	0.0442489488	14578	993	4.7753132034	0
AT5G64470	5	97.142	2.856	6.2	100	0	4.8	7.022804	1.177072	8.199876	4.099938	4.099938	2.0837255719	2.0837255719	4.1674511439	0.9587922525	0.0412077475	0.0442230966	14578	994	5.9663334104	0
AT5G45610	2	79.165	16.66	12	100	0	2	10.4998	2.9992	13.499	6.7495	6.7495	2.0838210371	2.0838210371	4.1676420742	0.9587968963	0.0412031037	0.0442213684	14578	995	3.5008668978	0
AT4G35985	5	79.164	20.832	14	87.538	12.454	30.8	12.08296	3.91648	15.99944	7.99972	7.99972	2.0841790585	2.0841790585	4.1683581169	0.9588143069	0.0411856931	0.0442059368	14578	996	3.0851581012	0
AT1G49540	2	93.75	6.25	7	92.855	7.14	11.5	7.5625	1.4375	9	4.5	4.5	2.0842013889	2.0842013889	4.1684027778	0.9588153926	0.0411846074	0.0442080264	14578	997	5.2608695652	0
AT2G02955	9	93.333333333	6.6666666667	7.1111111111	97.5	2.5	6.8888888889	7.637037037	1.4740740741	9.1111111111	4.5555555556	4.5555555556	2.0843842216	2.0843842216	4.1687684432	0.9588242806	0.0411757194	0.0442017406	14578	998	5.1809045226	0
AT5G61290	9	95.555555556	4.4444444444	6.5555555556	50.924444444	49.073333333	4.6666666667	7.2641975309	1.2913580247	8.5555555556	4.2777777778	4.2777777778	2.0848915967	2.0848915967	4.1697831935	0.9588489348	0.0411510652	0.0441785277	14578	999	5.6252390057	0
AT5G22110	8	90.22625	8.38125	7.75	86.42125	13.57	10.75	7.992534375	1.649546875	9.64208125	4.821040625	4.821040625	2.0863488588	2.0863488588	4.1726977176	0.9589196597	0.0410803403	0.0441058478	14578	1000	4.8452908469	0
AT1G16960	3	100	0	5.6666666667	100	0	4.6666666667	6.6666666667	1	7.6666666667	3.8333333333	3.8333333333	2.0942028986	2.0942028986	4.1884057971	0.9592986454	0.0407013546	0.0437021689	14578	1001	6.6666666667	0
AT1G57750	3	100	0	5.6666666667	100	0	4.6666666667	6.6666666667	1	7.6666666667	3.8333333333	3.8333333333	2.0942028986	2.0942028986	4.1884057971	0.9592986454	0.0407013546	0.0437053879	14578	1002	6.6666666667	0
AT1G60610	3	100	0	5.6666666667	33.333333333	0	1.3333333333	6.6666666667	1	7.6666666667	3.8333333333	3.8333333333	2.0942028986	2.0942028986	4.1884057971	0.9592986454	0.0407013546	0.0437086075	14578	1003	6.6666666667	0
AT1G62200	3	100	0	5.6666666667	66.666666667	33.333333333	5.3333333333	6.6666666667	1	7.6666666667	3.8333333333	3.8333333333	2.0942028986	2.0942028986	4.1884057971	0.9592986454	0.0407013546	0.0437118275	14578	1004	6.6666666667	0
AT1G68870	3	100	0	5.6666666667	100	0	5.3333333333	6.6666666667	1	7.6666666667	3.8333333333	3.8333333333	2.0942028986	2.0942028986	4.1884057971	0.9592986454	0.0407013546	0.043715048	14578	1005	6.6666666667	0
AT1G80820	3	100	0	5.6666666667	66.666666667	33.333333333	8.3333333333	6.6666666667	1	7.6666666667	3.8333333333	3.8333333333	2.0942028986	2.0942028986	4.1884057971	0.9592986454	0.0407013546	0.043718269	14578	1006	6.6666666667	0
AT2G20515	3	100	0	5.6666666667	100	0	1	6.6666666667	1	7.6666666667	3.8333333333	3.8333333333	2.0942028986	2.0942028986	4.1884057971	0.9592986454	0.0407013546	0.0437214904	14578	1007	6.6666666667	0
AT2G45150	6	100	0	5.6666666667	100	0	3.2	6.6666666667	1	7.6666666667	3.8333333333	3.8333333333	2.0942028986	2.0942028986	4.1884057971	0.9592986454	0.0407013546	0.0437247124	14578	1008	6.6666666667	0
AT3G26490	3	100	0	5.6666666667	100	0	2.6666666667	6.6666666667	1	7.6666666667	3.8333333333	3.8333333333	2.0942028986	2.0942028986	4.1884057971	0.9592986454	0.0407013546	0.0437279348	14578	1009	6.6666666667	0
AT3G52210	3	100	0	5.6666666667	100	0	7	6.6666666667	1	7.6666666667	3.8333333333	3.8333333333	2.0942028986	2.0942028986	4.1884057971	0.9592986454	0.0407013546	0.0437311576	14578	1010	6.6666666667	0
AT5G60590	3	100	0	5.6666666667	100	0	8.6666666667	6.6666666667	1	7.6666666667	3.8333333333	3.8333333333	2.0942028986	2.0942028986	4.1884057971	0.9592986454	0.0407013546	0.043734381	14578	1011	6.6666666667	0
AT5G64330	6	100	0	5.6666666667	100	0	3.8333333333	6.6666666667	1	7.6666666667	3.8333333333	3.8333333333	2.0942028986	2.0942028986	4.1884057971	0.9592986454	0.0407013546	0.0437376048	14578	1012	6.6666666667	0
AT2G26450	3	0	100	5.6666666667	0	100	4.3333333333	1	6.6666666667	7.6666666667	3.8333333333	3.8333333333	2.0942028986	2.0942028986	4.1884057971	0.9592986454	0.0407013546	0.0437408291	14578	1013	0.15	1
AT5G47000	3	0	100	5.6666666667	0	100	3	1	6.6666666667	7.6666666667	3.8333333333	3.8333333333	2.0942028986	2.0942028986	4.1884057971	0.9592986454	0.0407013546	0.0437440539	14578	1014	0.15	1
AT1G29952	6	96.666666667	3.3333333333	6.3333333333	100	0	5.1666666667	7.1222222222	1.2111111111	8.3333333333	4.1666666667	4.1666666667	2.0964740741	2.0964740741	4.1929481481	0.9594075522	0.0405924478	0.0436302222	14578	1015	5.880733945	0
AT5G66960	6	93.888333333	6.11	7	80.536666667	19.456666667	8.1666666667	7.5721833333	1.4277	8.9998833333	4.4999416667	4.4999416667	2.0975091585	2.0975091585	4.1950183169	0.9594570848	0.0405429152	0.043580196	14578	1016	5.3037636291	0
AT5G61865	3	84.82	15.176666667	10.333333333	92.356666667	7.6366666667	17.333333333	9.7647333333	2.5682555556	12.332988889	6.1664944444	6.1664944444	2.0996245465	2.0996245465	4.199249093	0.9595581165	0.0404418835	0.0434748011	14578	1017	3.802087885	0
AT1G07700	5	89.918	10.078	8.2	100	0	9.6	8.373276	1.826396	10.199672	5.099836	5.099836	2.1011282389	2.1011282389	4.2022564779	0.9596297727	0.0403702273	0.0434009715	14578	1018	4.5845895414	0
AT1G28090	6	94.583333333	5.4166666667	6.8333333333	82.221666667	15	6.6666666667	7.4631944444	1.3701388889	8.8333333333	4.4166666667	4.4166666667	2.1014335473	2.1014335473	4.2028670947	0.9596443054	0.0403556946	0.0433885475	14578	1019	5.4470349721	0
AT2G32120	13	98.717692308	1.2815384615	5.9230769231	96.923076923	3.0769230769	3.6153846154	6.8471248521	1.0759065089	7.9230313609	3.9615156805	3.9615156805	2.1019076946	2.1019076946	4.2038153893	0.959666864	0.040333136	0.043367492	14578	1020	6.3640518907	0
AT5G08400	32	85.72	14.27625	9.90625	83.3728125	16.6240625	8.0625	9.4916375	2.4142410156	11.905878516	5.9529392578	5.9529392578	2.1035634175	2.1035634175	4.207126835	0.9597455349	0.0402544651	0.0432860952	14578	1021	3.9315202743	0
AT2G39700	16	96.849375	3.149375	6.3125	93.22875	6.770625	3.25	7.1136167969	1.1988042969	8.3124210938	4.1562105469	4.1562105469	2.1043812937	2.1043812937	4.2087625874	0.9597843364	0.0402156636	0.0432475615	14578	1022	5.9339266763	0
AT3G56960	4	95	5	6.75	100	0	1.6666666667	7.4125	1.3375	8.75	4.375	4.375	2.1088928571	2.1088928571	4.2177857143	0.9599976689	0.0400023311	0.0430213192	14578	1023	5.5420560748	0
AT5G64630	6	97.618333333	2.38	6.1666666667	95.416666667	4.5833333333	9.1666666667	7.0197972222	1.1467666667	8.1665638889	4.0832819444	4.0832819444	2.1118115511	2.1118115511	4.2236231022	0.9601350485	0.0398649515	0.0428767348	14578	1024	6.1213823407	0
AT4G03410	21	89.665714286	10.330952381	8.3333333333	92.213333333	7.7847619048	5.9523809524	8.4721428571	1.8609126984	10.333055556	5.1665277778	5.1665277778	2.1149777032	2.1149777032	4.2299554064	0.9602835159	0.0397164841	0.0427202025	14578	1025	4.5526815226	0
AT5G20630	7	100	0	5.7142857143	100	0	4.5714285714	6.7142857143	1	7.7142857143	3.8571428571	3.8571428571	2.1164021164	2.1164021164	4.2328042328	0.9603501203	0.0396498797	0.042651708	14578	1026	6.7142857143	0
AT5G27690	7	100	0	5.7142857143	100	0	2.3333333333	6.7142857143	1	7.7142857143	3.8571428571	3.8571428571	2.1164021164	2.1164021164	4.2328042328	0.9603501203	0.0396498797	0.0426548555	14578	1027	6.7142857143	0
AT4G21530	14	92.057142857	7.9414285714	7.5714285714	92.106428571	7.89	5.6428571429	7.9700408163	1.6012795918	9.5713204082	4.7856602041	4.7856602041	2.1188883981	2.1188883981	4.2377767962	0.9604660961	0.0395339039	0.0425332289	14578	1028	4.977294944	0
AT1G59970	11	100	0	5.7272727273	90.615454545	0.2927272727	15	6.7272727273	1	7.7272727273	3.8636363636	3.8636363636	2.122459893	2.122459893	4.2449197861	0.9606320706	0.0393679294	0.0423577884	14578	1029	6.7272727273	0
AT4G16780	11	100	0	5.7272727273	96.740909091	3.2563636364	10.545454545	6.7272727273	1	7.7272727273	3.8636363636	3.8636363636	2.122459893	2.122459893	4.2449197861	0.9606320706	0.0393679294	0.0423609149	14578	1030	6.7272727273	0
AT4G14790	14	93.622142857	6.3771428571	7.1428571429	87.101428571	12.894285714	9.2142857143	7.6872959184	1.4555102041	9.1428061224	4.5714030612	4.5714030612	2.1238092916	2.1238092916	4.2476185833	0.9606945894	0.0393054106	0.042296765	14578	1031	5.2815128996	0
AT5G53490	45	85.665333333	14.331111111	10.022222222	84.843555556	15.152	8.6	9.5855700741	2.4362958025	12.021865877	6.0109329383	6.0109329383	2.1257982386	2.1257982386	4.2515964772	0.9607865493	0.0392134507	0.0422009216	14578	1032	3.9344853217	0
AT5G08510	6	88.013333333	11.983333333	9	94.285	5.7133333333	6	8.9212	2.0785	10.9997	5.49985	5.49985	2.1283554683	2.1283554683	4.2567109367	0.9609044525	0.0390955475	0.0420771422	14578	1033	4.2921337503	0
AT1G72030	14	85.743571429	14.251428571	10	84.025714286	15.971428571	7.1428571429	9.5743571429	2.4251428571	11.9995	5.99975	5.99975	2.1297247762	2.1297247762	4.2594495523	0.9609674327	0.0390325673	0.0420124606	14578	1034	3.9479559378	0
AT1G57790	4	100	0	5.75	100	0	14.75	6.75	1	7.75	3.875	3.875	2.1330645161	2.1330645161	4.2661290323	0.9611205955	0.0388794045	0.0418506948	14578	1035	6.75	0
AT1G65450	8	100	0	5.75	100	0	3.125	6.75	1	7.75	3.875	3.875	2.1330645161	2.1330645161	4.2661290323	0.9611205955	0.0388794045	0.0418537852	14578	1036	6.75	0
AT1G68600	4	100	0	5.75	100	0	1	6.75	1	7.75	3.875	3.875	2.1330645161	2.1330645161	4.2661290323	0.9611205955	0.0388794045	0.0418568761	14578	1037	6.75	0
AT2G44280	4	100	0	5.75	86.665	13.3325	3.25	6.75	1	7.75	3.875	3.875	2.1330645161	2.1330645161	4.2661290323	0.9611205955	0.0388794045	0.0418599674	14578	1038	6.75	0
AT3G12750	8	100	0	5.75	100	0	2.5	6.75	1	7.75	3.875	3.875	2.1330645161	2.1330645161	4.2661290323	0.9611205955	0.0388794045	0.0418630592	14578	1039	6.75	0
AT3G14360	4	100	0	5.75	100	0	5.25	6.75	1	7.75	3.875	3.875	2.1330645161	2.1330645161	4.2661290323	0.9611205955	0.0388794045	0.0418661515	14578	1040	6.75	0
AT3G17609	4	100	0	5.75	100	0	2	6.75	1	7.75	3.875	3.875	2.1330645161	2.1330645161	4.2661290323	0.9611205955	0.0388794045	0.0418692442	14578	1041	6.75	0
AT5G17370	4	100	0	5.75	100	0	7	6.75	1	7.75	3.875	3.875	2.1330645161	2.1330645161	4.2661290323	0.9611205955	0.0388794045	0.0418723374	14578	1042	6.75	0
AT5G52750	4	100	0	5.75	100	0	3.75	6.75	1	7.75	3.875	3.875	2.1330645161	2.1330645161	4.2661290323	0.9611205955	0.0388794045	0.041875431	14578	1043	6.75	0
AT4G35010	4	0	100	5.75	0	100	3.5	1	6.75	7.75	3.875	3.875	2.1330645161	2.1330645161	4.2661290323	0.9611205955	0.0388794045	0.0418785251	14578	1044	0.1481481481	1
AT3G18730	9	89.553333333	10.444444444	8.4444444444	84.344444444	15.651111111	6.1111111111	8.5622814815	1.8819753086	10.44425679	5.2221283951	5.2221283951	2.1364129329	2.1364129329	4.2728258659	0.9612735236	0.0387264764	0.0417168827	14578	1045	4.5496247704	0
AT2G38290	8	97.5	2.5	6.25	93.575	6.4225	4.625	7.09375	1.15625	8.25	4.125	4.125	2.1366003788	2.1366003788	4.2732007576	0.9612820659	0.0387179341	0.0417107629	14578	1046	6.1351351351	0
AT1G55850	16	92.484375	7.514375	7.5	92.857142857	7.1428571429	2.7857142857	7.936328125	1.563578125	9.49990625	4.749953125	4.749953125	2.1374917549	2.1374917549	4.2749835097	0.9613226608	0.0386773392	0.0416701094	14578	1047	5.0757477341	0
AT2G07180	58	74.483103448	25.508965517	19.637931034	75.935172414	23.791896552	20.086206897	15.626940488	6.0094330559	21.636373543	10.818186772	10.818186772	2.1375220069	2.1375220069	4.2750440138	0.9613240378	0.0386759622	0.0416717056	14578	1048	2.600401792	0
AT3G52900	4	96.4275	3.57	6.5	100	0	2.25	7.2677875	1.23205	8.4998375	4.24991875	4.24991875	2.1429896259	2.1429896259	4.2859792518	0.9615720597	0.0384279403	0.041407533	14578	1049	5.8989387606	0
AT3G08840	13	96.263076923	3.7353846154	6.5384615385	89.531538462	10.465384615	5.0769230769	7.2941242604	1.2442366864	8.5383609467	4.2691804734	4.2691804734	2.1433352306	2.1433352306	4.2866704612	0.9615876809	0.0384123191	0.0413937602	14578	1050	5.8623285587	0
AT5G35995	5	92.218	7.776	7.6	100	0	4.2	8.008568	1.590976	9.599544	4.799772	4.799772	2.145179348	2.145179348	4.290358696	0.9616709217	0.0383290783	0.041307112	14578	1051	5.0337453236	0
AT2G30790	15	15.13	84.35	10.6	72.53	27.464	12.466666667	2.60378	9.9411	12.54488	6.27244	6.27244	2.1457465031	2.1457465031	4.2914930061	0.9616964842	0.0383035158	0.0412826152	14578	1052	0.261920713	1
AT5G60840	19	81.588421053	18.405789474	12.473684211	68.000526316	31.994736842	10.631578947	11.177081994	3.2958800554	14.47296205	7.2364810249	7.2364810249	2.1458407681	2.1458407681	4.2916815362	0.9617007311	0.0382992689	0.04128109	14578	1053	3.3912283841	0
AT5G22130	6	97.221666667	2.7766666667	6.3333333333	25	75	1.8333333333	7.1573722222	1.1758555556	8.3332277778	4.1666138889	4.1666138889	2.1467396901	2.1467396901	4.2934793801	0.9617412055	0.0382587945	0.0412405136	14578	1054	6.0869485103	0
AT5G57890	6	82.046666667	17.945	12.166666667	77.543333333	22.451666667	10.666666667	10.982344444	3.1833083333	14.165652778	7.0828263889	7.0828263889	2.1469170965	2.1469170965	4.2938341929	0.9617491881	0.0382508119	0.0412349579	14578	1055	3.4499782285	0
AT3G14740	8	92.58875	7.41	7.5	93.475	6.52125	6.5	7.94415625	1.55575	9.49990625	4.749953125	4.749953125	2.1480072193	2.1480072193	4.2960144386	0.9617982006	0.0382017994	0.0411851673	14578	1056	5.1063192994	0
AT1G31360	2	94.44	5.555	7	50	14.285	7.5	7.6108	1.38885	8.99965	4.499825	4.499825	2.1507870752	2.1507870752	4.3015741504	0.9619228866	0.0380771134	0.04105378	14578	1057	5.479929438	0
AT3G02380	26	84.567692308	15.426923077	10.692307692	72.660769231	27.333846154	9.0384615385	10.04223787	2.6494940828	12.691731953	6.3458659763	6.3458659763	2.1530812699	2.1530812699	4.3061625398	0.9620254678	0.0379745322	0.0409462078	14578	1058	3.7902473287	0
AT5G11540	3	95.833333333	4.1666666667	6.6666666667	100	0	10.666666667	7.3888888889	1.2777777778	8.6666666667	4.3333333333	4.3333333333	2.1545584046	2.1545584046	4.3091168091	0.9620913622	0.0379086378	0.0408781804	14578	1059	5.7826086957	0
AT1G81001	3	4.1666666667	95.833333333	6.6666666667	3.3333333333	96.666666667	8.6666666667	1.2777777778	7.3888888889	8.6666666667	4.3333333333	4.3333333333	2.1545584046	2.1545584046	4.3091168091	0.9620913622	0.0379086378	0.0408812044	14578	1060	0.1729323308	1
AT4G22350	7	81.52	18.472857143	12.571428571	94.685714286	5.3057142857	37.142857143	11.248228571	3.3223020408	14.570530612	7.2852653061	7.2852653061	2.1557317657	2.1557317657	4.3114635315	0.96214362	0.03785638	0.0408278692	14578	1061	3.3856730765	0
AT1G63100	5	100	0	5.8	100	0	3.2	6.8	1	7.8	3.9	3.9	2.1564102564	2.1564102564	4.3128205128	0.9621738034	0.0378261966	0.0407983349	14578	1062	6.8	0
AT1G78940	5	100	0	5.8	97.5	2.5	5.4	6.8	1	7.8	3.9	3.9	2.1564102564	2.1564102564	4.3128205128	0.9621738034	0.0378261966	0.0408013536	14578	1063	6.8	0
AT3G21510	5	100	0	5.8	100	0	2.6	6.8	1	7.8	3.9	3.9	2.1564102564	2.1564102564	4.3128205128	0.9621738034	0.0378261966	0.0408043728	14578	1064	6.8	0
AT5G50890	5	100	0	5.8	100	0	2.8	6.8	1	7.8	3.9	3.9	2.1564102564	2.1564102564	4.3128205128	0.9621738034	0.0378261966	0.0408073925	14578	1065	6.8	0
AT5G65205	5	100	0	5.8	100	0	4	6.8	1	7.8	3.9	3.9	2.1564102564	2.1564102564	4.3128205128	0.9621738034	0.0378261966	0.0408104125	14578	1066	6.8	0
AT1G54310	17	85.532352941	14.462352941	10.235294118	89.632352941	9.5235294118	7.3529411765	9.7544878893	2.4802643599	12.234752249	6.1173761246	6.1173761246	2.1624601332	2.1624601332	4.3249202663	0.9624418262	0.0375581738	0.0405242438	14578	1067	3.9328420176	0
AT5G57480	4	85.505	14.4875	10.25	95.4525	4.545	13	9.7642625	2.48496875	12.24923125	6.124615625	6.124615625	2.1629160401	2.1629160401	4.3258320802	0.9624619431	0.0375380569	0.0405055361	14578	1068	3.9293300972	0
AT4G08590	15	82.764	17.228	11.8	75.405333333	24.590666667	9.6	10.766152	3.032904	13.799056	6.899528	6.899528	2.1669281083	2.1669281083	4.3338562167	0.9626384896	0.0373615104	0.0403180176	14578	1069	3.54978331	0
AT4G32700	5	93.142	6.856	7.4	96.362	3.636	11	7.892508	1.507344	9.399852	4.699926	4.699926	2.1686681507	2.1686681507	4.3373363013	0.9627147875	0.0372852125	0.0402386606	14578	1070	5.236036366	0
ATMG00510	5	27.57	72.424	23.4	17.46	82.532	36.4	7.45138	17.947216	25.398596	12.699298	12.699298	2.168674468	2.168674468	4.3373489361	0.9627150642	0.0372849358	0.0402413411	14578	1071	0.4151830568	1
AT5G45600	22	83.015909091	12.403181818	10.045454545	78.043636364	12.863636364	9.6363636364	9.3393254132	2.2459559917	11.585281405	5.7926407025	5.7926407025	2.1715437023	2.1715437023	4.3430874047	0.9628405181	0.0371594819	0.0401089092	14578	1072	4.1582851345	0
AT3G24630	6	100	0	5.8333333333	100	0	3.5	6.8333333333	1	7.8333333333	3.9166666667	3.9166666667	2.1719858156	2.1719858156	4.3439716312	0.9628598096	0.0371401904	0.0400910548	14578	1073	6.8333333333	0
AT4G34920	6	100	0	5.8333333333	100	0	5.1666666667	6.8333333333	1	7.8333333333	3.9166666667	3.9166666667	2.1719858156	2.1719858156	4.3439716312	0.9628598096	0.0371401904	0.0400940236	14578	1074	6.8333333333	0
AT5G19220	6	100	0	5.8333333333	95.833333333	4.1666666667	2.3333333333	6.8333333333	1	7.8333333333	3.9166666667	3.9166666667	2.1719858156	2.1719858156	4.3439716312	0.9628598096	0.0371401904	0.0400969929	14578	1075	6.8333333333	0
AT1G52630	16	88.909375	11.086875	8.8125	95.0975	4.90125	7.6875	8.8351386719	1.9770308594	10.812169531	5.4060847656	5.4060847656	2.1750326163	2.1750326163	4.3500652327	0.9629924713	0.0370075287	0.0399567288	14578	1076	4.4688926478	0
AT3G53690	2	92.855	7.14	7.5	100	0	5.5	7.964125	1.5355	9.499625	4.7498125	4.7498125	2.1752026733	2.1752026733	4.3504053466	0.9629998612	0.0370001388	0.039951709	14578	1077	5.1866655812	0
AT2G28940	7	93.648571429	6.3485714286	7.2857142857	94.285714286	5.7142857143	3.4285714286	7.8229673469	1.4625387755	9.2855061224	4.6427530612	4.6427530612	2.1783977674	2.1783977674	4.3567955348	0.9631384179	0.0368615821	0.0398050477	14578	1078	5.348895686	0
AT2G04235	8	91.65125	8.3475	7.875	88.85375	11.14125	7.375	8.2175359375	1.657365625	9.8749015625	4.9374507813	4.9374507813	2.179051318	2.179051318	4.3581026359	0.9631666924	0.0368333076	0.0397774619	14578	1079	4.9581913692	0
AT3G04160	10	99.23	0.769	6	98.18	1.818	5.8	6.9538	1.04614	7.99994	3.99997	3.99997	2.1812942769	2.1812942769	4.3625885539	0.9632635567	0.0367364433	0.0396757942	14578	1080	6.6471026822	0
AT5G06870	19	95.174736842	4.8242105263	6.8947368421	75.98	24.018823529	3.4705882353	7.5620476454	1.3326166205	8.8946642659	4.447332133	4.447332133	2.1814095358	2.1814095358	4.3628190715	0.9632685271	0.0367314729	0.0396733653	14578	1081	5.6745860205	0
AT3G56870	7	94.761428571	5.2371428571	7	91.964285714	8.0357142857	6.4285714286	7.6333	1.3666	8.9999	4.49995	4.49995	2.181775847	2.181775847	4.3635516939	0.963284319	0.036715681	0.039659247	14578	1082	5.5856139324	0
AT5G53900	7	100	0	5.8571428571	95.917142857	4.08	5	6.8571428571	1	7.8571428571	3.9285714286	3.9285714286	2.1831168831	2.1831168831	4.3662337662	0.9633420713	0.0366579287	0.0395997988	14578	1083	6.8571428571	0
AT3G13682	5	80.636	19.36	13.4	85.38	14.612	17	11.805224	3.59424	15.399464	7.699732	7.699732	2.1890456138	2.1890456138	4.3780912276	0.9635962573	0.0364037427	0.0393281281	14578	1084	3.2844840634	0
AT3G53140	8	97.5	2.5	6.375	89.5825	10.41625	6.625	7.215625	1.159375	8.375	4.1875	4.1875	2.1897411381	2.1897411381	4.3794822761	0.9636259558	0.0363740442	0.0392989562	14578	1085	6.2237196765	0
AT3G54380	8	100	0	5.875	100	0	5	6.875	1	7.875	3.9375	3.9375	2.191468254	2.191468254	4.3829365079	0.963699593	0.036300407	0.0392223046	14578	1086	6.875	0
AT3G46610	15	83.064	16.93	11.733333333	83.353333333	16.642666667	12.8	10.746176	2.9864533333	13.732629333	6.8663146667	6.8663146667	2.1923440298	2.1923440298	4.3846880595	0.9637368728	0.0362631272	0.0391849283	14578	1087	3.5983070219	0
AT1G06460	18	88.302777778	11.694444444	9.1111111111	90.223333333	9.7733333333	4.8	9.0453641975	2.0654938272	11.110858025	5.5554290123	5.5554290123	2.1923865051	2.1923865051	4.3847730102	0.9637386799	0.0362613201	0.0391858802	14578	1088	4.3792743791	0
ATCG00860	9	100	0	5.8888888889	100	0	8.25	6.8888888889	1	7.8888888889	3.9444444444	3.9444444444	2.1979655712	2.1979655712	4.3959311424	0.9639752174	0.0360247826	0.0389331515	14578	1089	6.8888888889	0
AT3G23760	18	81.228333333	18.765	13	70.071666667	29.921666667	12.944444444	11.559683333	3.43945	14.999133333	7.4995666667	7.4995666667	2.1980666457	2.1980666457	4.3961332913	0.9639794877	0.0360205123	0.0389314226	14578	1090	3.3609104169	0
AT5G22620	11	98.989090909	1.01	6.0909090909	91.817272727	8.1809090909	4.6363636364	7.0293355372	1.0615181818	8.090853719	4.0454268595	4.0454268595	2.2009323876	2.2009323876	4.4018647752	0.9641003442	0.0358996558	0.0388036763	14578	1091	6.6219643315	0
AT4G17310	8	80.93625	18.02	12.75	88.41875	11.575	14	11.319371875	3.29755	14.616921875	7.3084609375	7.3084609375	2.2012030558	2.2012030558	4.4024061115	0.9641117371	0.0358882629	0.0387942382	14578	1092	3.4326611803	0
AT2G34620	27	83.301481481	16.693333333	11.62962963	76.93	23.065185185	16.444444444	10.687653772	2.9413728395	13.629026612	6.8145133059	6.8145133059	2.2013629439	2.2013629439	4.4027258878	0.9641184653	0.0358815347	0.0387898415	14578	1093	3.6335596864	0
AT1G75820	11	100	0	5.9090909091	96.716363636	3.2827272727	4.5454545455	6.9090909091	1	7.9090909091	3.9545454545	3.9545454545	2.2074190178	2.2074190178	4.4148380355	0.9643723393	0.0356276607	0.0385182467	14578	1094	6.9090909091	0
AT2G36730	2	88.75	11.25	9	93.75	6.25	14.5	8.9875	2.0125	11	5.5	5.5	2.2113920455	2.2113920455	4.4227840909	0.9645378693	0.0354621307	0.0383421302	14578	1095	4.4658385093	0
AT4G34090	14	96.904285714	3.095	6.5714285714	99.45	0.5492307692	4.6923076923	7.3679959184	1.2033857143	8.5713816327	4.2856908163	4.2856908163	2.2168199129	2.2168199129	4.4336398258	0.9647627136	0.0352372864	0.0381018514	14578	1096	6.1227217765	0
AT3G23530	31	70.535483871	29.347096774	28.032258065	68.857586207	31.135862069	25.379310345	20.772688866	9.2266539022	29.999342768	14.999671384	14.999671384	2.2218973997	2.2218973997	4.4437947995	0.964971694	0.035028306	0.0378786918	14578	1097	2.251378353	0
AT1G01448	1	88.88	11.11	9	88.88	11.11	9	8.9992	1.9999	10.9991	5.49955	5.49955	2.2270095049	2.2270095049	4.4540190097	0.9651807902	0.0348192098	0.0376553739	14578	1098	4.4998249912	0
AT1G34570	1	88.88	11.11	9	88.88	11.11	27	8.9992	1.9999	10.9991	5.49955	5.49955	2.2270095049	2.2270095049	4.4540190097	0.9651807902	0.0348192098	0.0376581675	14578	1099	4.4998249912	0
AT1G79890	1	88.88	11.11	9	16.66	83.33	6	8.9992	1.9999	10.9991	5.49955	5.49955	2.2270095049	2.2270095049	4.4540190097	0.9651807902	0.0348192098	0.0376609616	14578	1100	4.4998249912	0
AT3G03702	2	88.88	11.11	9	100	0	2	8.9992	1.9999	10.9991	5.49955	5.49955	2.2270095049	2.2270095049	4.4540190097	0.9651807902	0.0348192098	0.037663756	14578	1101	4.4998249912	0
AT3G15390	3	88.88	11.11	9	86.306666667	13.686666667	7.3333333333	8.9992	1.9999	10.9991	5.49955	5.49955	2.2270095049	2.2270095049	4.4540190097	0.9651807902	0.0348192098	0.0376665509	14578	1102	4.4998249912	0
AT5G40520	1	88.88	11.11	9	100	0	10	8.9992	1.9999	10.9991	5.49955	5.49955	2.2270095049	2.2270095049	4.4540190097	0.9651807902	0.0348192098	0.0376693462	14578	1103	4.4998249912	0
AT5G63970	1	88.88	11.11	9	100	0	1	8.9992	1.9999	10.9991	5.49955	5.49955	2.2270095049	2.2270095049	4.4540190097	0.9651807902	0.0348192098	0.0376721419	14578	1104	4.4998249912	0
AT5G64380	11	88.23	11.766363636	9.2727272727	88.540909091	11.451818182	12.272727273	9.1813272727	2.0910628099	11.272390083	5.6361950413	5.6361950413	2.229866505	2.229866505	4.4597330099	0.9652970788	0.0347029212	0.037549112	14578	1105	4.3907467672	0
AT3G52680	9	98.147777778	1.8511111111	6.3333333333	81.25	18.75	2.125	7.2160259259	1.117237037	8.333262963	4.1666314815	4.1666314815	2.2317324004	2.2317324004	4.4634648008	0.9653728071	0.0346271929	0.0374699539	14578	1106	6.4588137402	0
AT3G17040	24	85.40625	14.58875	10.583333333	88.716666667	11.279583333	8.625	10.038828125	2.5439760417	12.582804167	6.2914020833	6.2914020833	2.2321259636	2.2321259636	4.4642519272	0.965388758	0.034611242	0.0374554737	14578	1107	3.9461174007	0
AT3G12040	10	91.776	8.222	8	85.998	13.999	3.4	8.34208	1.65776	9.99984	4.99992	4.99992	2.2340424378	2.2340424378	4.4680848756	0.9654663218	0.0345336782	0.0373743103	14578	1108	5.0321397548	0
AT3G01060	15	92.638666667	7.358	7.7333333333	90.906666667	9.0893333333	7.6	8.1640568889	1.5690186667	9.7330755556	4.8665377778	4.8665377778	2.2343671794	2.2343671794	4.4687343589	0.9654794468	0.0345205532	0.0373628795	14578	1109	5.2032885665	0
AT2G01880	7	8.2142857143	91.785714286	8	9.52	90.475714286	12.428571429	1.6571428571	8.3428571429	10	5	5	2.2349387755	2.2349387755	4.469877551	0.9655025362	0.0344974638	0.0373406614	14578	1110	0.198630137	1
AT2G03620	17	96.275294118	3.7223529412	6.7647058824	93.309333333	6.686	7.1333333333	7.5127404844	1.2518062284	8.7645467128	4.3822733564	4.3822733564	2.2362421608	2.2362421608	4.4724843216	0.9655551255	0.0344448745	0.0372865064	14578	1111	6.0015202946	0
AT3G54490	10	86.215	13.778	10.2	87.638	12.358	11.1	9.79393	2.405356	12.199286	6.099643	6.099643	2.2374680679	2.2374680679	4.4749361359	0.9656045121	0.0343954879	0.0372358103	14578	1112	4.0717174506	0
AT4G35730	16	86.514375	13.48125	10.0625	93.19	6.4553333333	19.666666667	9.7055089844	2.3565507813	12.062059766	6.0310298828	6.0310298828	2.2387215667	2.2387215667	4.4774431333	0.9656549338	0.0343450662	0.0371839862	14578	1113	4.118523166	0
AT5G57410	21	90.541904762	9.4552380952	8.4285714286	78.807142857	21.188571429	6.1904761905	8.6313891156	1.7969414966	10.428330612	5.2141653061	5.2141653061	2.2395566459	2.2395566459	4.4791132919	0.9656884818	0.0343115182	0.0371504242	14578	1114	4.8033779241	0
AT3G10060	21	88.57047619	11.084761905	9.0952380952	91.84047619	8.1552380952	8.0952380952	9.0556956916	2.0081854875	11.063881179	5.5319405896	5.5319405896	2.2445740004	2.2445740004	4.4891480008	0.9658893263	0.0341106737	0.0369357054	14578	1115	4.5093920596	0
AT1G01250	1	100	0	6	100	0	5	7	1	8	4	4	2.25	2.25	4.5	0.9661051465	0.0338948535	0.0367047374	14578	1116	7	0
AT1G02060	3	100	0	6	96.96	3.0333333333	22	7	1	8	4	4	2.25	2.25	4.5	0.9661051465	0.0338948535	0.0367074641	14578	1117	7	0
AT1G02880	2	100	0	6	76.185	23.805	5	7	1	8	4	4	2.25	2.25	4.5	0.9661051465	0.0338948535	0.0367101913	14578	1118	7	0
AT1G03010	6	100	0	6	100	0	4.6666666667	7	1	8	4	4	2.25	2.25	4.5	0.9661051465	0.0338948535	0.0367129188	14578	1119	7	0
AT1G03180	1	100	0	6	100	0	1	7	1	8	4	4	2.25	2.25	4.5	0.9661051465	0.0338948535	0.0367156468	14578	1120	7	0
AT1G05690	2	100	0	6	100	0	6.5	7	1	8	4	4	2.25	2.25	4.5	0.9661051465	0.0338948535	0.0367183752	14578	1121	7	0
AT1G09415	1	100	0	6	100	0	9	7	1	8	4	4	2.25	2.25	4.5	0.9661051465	0.0338948535	0.0367211039	14578	1122	7	0
AT1G13860	2	100	0	6	100	0	2	7	1	8	4	4	2.25	2.25	4.5	0.9661051465	0.0338948535	0.0367238331	14578	1123	7	0
AT1G15180	1	100	0	6	20	80	5	7	1	8	4	4	2.25	2.25	4.5	0.9661051465	0.0338948535	0.0367265627	14578	1124	7	0
AT1G27070	4	100	0	6	95.8325	4.165	4.75	7	1	8	4	4	2.25	2.25	4.5	0.9661051465	0.0338948535	0.0367292927	14578	1125	7	0
AT1G28100	1	100	0	6	50	50	2	7	1	8	4	4	2.25	2.25	4.5	0.9661051465	0.0338948535	0.0367320231	14578	1126	7	0
AT1G28310	8	100	0	6	95	5	3.75	7	1	8	4	4	2.25	2.25	4.5	0.9661051465	0.0338948535	0.0367347539	14578	1127	7	0
AT1G30010	2	100	0	6	100	0	2.5	7	1	8	4	4	2.25	2.25	4.5	0.9661051465	0.0338948535	0.0367374851	14578	1128	7	0
AT1G30110	3	100	0	6	100	0	1.6666666667	7	1	8	4	4	2.25	2.25	4.5	0.9661051465	0.0338948535	0.0367402167	14578	1129	7	0
AT1G31320	3	100	0	6	100	0	1	7	1	8	4	4	2.25	2.25	4.5	0.9661051465	0.0338948535	0.0367429487	14578	1130	7	0
AT1G31350	1	100	0	6	100	0	20	7	1	8	4	4	2.25	2.25	4.5	0.9661051465	0.0338948535	0.0367456812	14578	1131	7	0
AT1G31470	2	100	0	6	100	0	1.5	7	1	8	4	4	2.25	2.25	4.5	0.9661051465	0.0338948535	0.036748414	14578	1132	7	0
AT1G31600	2	100	0	6	50	50	2	7	1	8	4	4	2.25	2.25	4.5	0.9661051465	0.0338948535	0.0367511472	14578	1133	7	0
AT1G45110	1	100	0	6	87.5	12.5	8	7	1	8	4	4	2.25	2.25	4.5	0.9661051465	0.0338948535	0.0367538809	14578	1134	7	0
AT1G48880	1	100	0	6	100	0	7	7	1	8	4	4	2.25	2.25	4.5	0.9661051465	0.0338948535	0.0367566149	14578	1135	7	0
AT1G61380	3	100	0	6	98.146666667	1.85	16.333333333	7	1	8	4	4	2.25	2.25	4.5	0.9661051465	0.0338948535	0.0367593494	14578	1136	7	0
AT1G65070	1	100	0	6	100	0	13	7	1	8	4	4	2.25	2.25	4.5	0.9661051465	0.0338948535	0.0367620843	14578	1137	7	0
AT1G70470	1	100	0	6	100	0	1	7	1	8	4	4	2.25	2.25	4.5	0.9661051465	0.0338948535	0.0367648195	14578	1138	7	0
AT1G75240	7	100	0	6	100	0	3.7142857143	7	1	8	4	4	2.25	2.25	4.5	0.9661051465	0.0338948535	0.0367675552	14578	1139	7	0
AT1G78955	1	100	0	6	100	0	3	7	1	8	4	4	2.25	2.25	4.5	0.9661051465	0.0338948535	0.0367702913	14578	1140	7	0
AT2G01460	4	100	0	6	95	5	4.5	7	1	8	4	4	2.25	2.25	4.5	0.9661051465	0.0338948535	0.0367730278	14578	1141	7	0
AT2G01755	1	100	0	6	100	0	6	7	1	8	4	4	2.25	2.25	4.5	0.9661051465	0.0338948535	0.0367757647	14578	1142	7	0
AT2G02010	1	100	0	6	100	0	2	7	1	8	4	4	2.25	2.25	4.5	0.9661051465	0.0338948535	0.036778502	14578	1143	7	0
AT2G07680	7	100	0	6	100	0	9	7	1	8	4	4	2.25	2.25	4.5	0.9661051465	0.0338948535	0.0367812397	14578	1144	7	0
AT2G07739	2	100	0	6				7	1	8	4	4	2.25	2.25	4.5	0.9661051465	0.0338948535	0.0367839779	14578	1145	7	0
AT2G16650	2	100	0	6	93.75	6.25	5.5	7	1	8	4	4	2.25	2.25	4.5	0.9661051465	0.0338948535	0.0367867164	14578	1146	7	0
AT2G17033	1	100	0	6	100	0	8	7	1	8	4	4	2.25	2.25	4.5	0.9661051465	0.0338948535	0.0367894553	14578	1147	7	0
AT2G24800	1	100	0	6	100	0	2	7	1	8	4	4	2.25	2.25	4.5	0.9661051465	0.0338948535	0.0367921947	14578	1148	7	0
AT2G26810	2	100	0	6	70.83	29.165	3.5	7	1	8	4	4	2.25	2.25	4.5	0.9661051465	0.0338948535	0.0367949344	14578	1149	7	0
AT2G27990	1	100	0	6	100	0	16	7	1	8	4	4	2.25	2.25	4.5	0.9661051465	0.0338948535	0.0367976746	14578	1150	7	0
AT2G30170	7	100	0	6	100	0	2.1428571429	7	1	8	4	4	2.25	2.25	4.5	0.9661051465	0.0338948535	0.0368004152	14578	1151	7	0
AT2G33110	1	100	0	6	66.66	33.33	3	7	1	8	4	4	2.25	2.25	4.5	0.9661051465	0.0338948535	0.0368031562	14578	1152	7	0
AT2G33240	2	100	0	6	100	0	3.5	7	1	8	4	4	2.25	2.25	4.5	0.9661051465	0.0338948535	0.0368058976	14578	1153	7	0
AT2G38460	3	100	0	6	100	0	2.3333333333	7	1	8	4	4	2.25	2.25	4.5	0.9661051465	0.0338948535	0.0368086394	14578	1154	7	0
AT2G42110	3	100	0	6	66.666666667	33.333333333	4.3333333333	7	1	8	4	4	2.25	2.25	4.5	0.9661051465	0.0338948535	0.0368113816	14578	1155	7	0
AT2G43050	2	100	0	6	100	0	2	7	1	8	4	4	2.25	2.25	4.5	0.9661051465	0.0338948535	0.0368141242	14578	1156	7	0
AT2G47015	1	100	0	6				7	1	8	4	4	2.25	2.25	4.5	0.9661051465	0.0338948535	0.0368168672	14578	1157	7	0
AT3G04630	15	100	0	6	91.666666667	8.3333333333	3.8	7	1	8	4	4	2.25	2.25	4.5	0.9661051465	0.0338948535	0.0368196106	14578	1158	7	0
AT3G04640	3	100	0	6	100	0	3.3333333333	7	1	8	4	4	2.25	2.25	4.5	0.9661051465	0.0338948535	0.0368223545	14578	1159	7	0
AT3G04690	1	100	0	6	100	0	5	7	1	8	4	4	2.25	2.25	4.5	0.9661051465	0.0338948535	0.0368250987	14578	1160	7	0
AT3G16250	2	100	0	6	100	0	3.5	7	1	8	4	4	2.25	2.25	4.5	0.9661051465	0.0338948535	0.0368278434	14578	1161	7	0
AT3G17280	1	100	0	6	100	0	2	7	1	8	4	4	2.25	2.25	4.5	0.9661051465	0.0338948535	0.0368305885	14578	1162	7	0
AT3G17860	6	100	0	6	100	0	1.8	7	1	8	4	4	2.25	2.25	4.5	0.9661051465	0.0338948535	0.0368333339	14578	1163	7	0
AT3G19580	1	100	0	6	100	0	11	7	1	8	4	4	2.25	2.25	4.5	0.9661051465	0.0338948535	0.0368360798	14578	1164	7	0
AT3G21750	4	100	0	6	100	0	7	7	1	8	4	4	2.25	2.25	4.5	0.9661051465	0.0338948535	0.0368388261	14578	1165	7	0
AT3G24715	1	100	0	6	100	0	2	7	1	8	4	4	2.25	2.25	4.5	0.9661051465	0.0338948535	0.0368415728	14578	1166	7	0
AT3G26820	2	100	0	6	100	0	4	7	1	8	4	4	2.25	2.25	4.5	0.9661051465	0.0338948535	0.0368443199	14578	1167	7	0
AT3G27110	1	100	0	6	100	0	5	7	1	8	4	4	2.25	2.25	4.5	0.9661051465	0.0338948535	0.0368470675	14578	1168	7	0
AT3G28540	3	100	0	6	100	0	1	7	1	8	4	4	2.25	2.25	4.5	0.9661051465	0.0338948535	0.0368498154	14578	1169	7	0
AT3G50845	3	100	0	6	100	0	1	7	1	8	4	4	2.25	2.25	4.5	0.9661051465	0.0338948535	0.0368525637	14578	1170	7	0
AT3G52490	1	100	0	6				7	1	8	4	4	2.25	2.25	4.5	0.9661051465	0.0338948535	0.0368553125	14578	1171	7	0
AT3G53190	4	100	0	6	100	0	5.25	7	1	8	4	4	2.25	2.25	4.5	0.9661051465	0.0338948535	0.0368580617	14578	1172	7	0
AT3G59430	1	100	0	6	66.66	33.33	3	7	1	8	4	4	2.25	2.25	4.5	0.9661051465	0.0338948535	0.0368608112	14578	1173	7	0
AT3G62170	1	100	0	6				7	1	8	4	4	2.25	2.25	4.5	0.9661051465	0.0338948535	0.0368635612	14578	1174	7	0
AT4G03230	3	100	0	6	100	0	1	7	1	8	4	4	2.25	2.25	4.5	0.9661051465	0.0338948535	0.0368663116	14578	1175	7	0
AT4G03600	3	100	0	6	79.36	20.63	6.6666666667	7	1	8	4	4	2.25	2.25	4.5	0.9661051465	0.0338948535	0.0368690624	14578	1176	7	0
AT4G14050	1	100	0	6	100	0	2	7	1	8	4	4	2.25	2.25	4.5	0.9661051465	0.0338948535	0.0368718136	14578	1177	7	0
AT4G15140	1	100	0	6				7	1	8	4	4	2.25	2.25	4.5	0.9661051465	0.0338948535	0.0368745653	14578	1178	7	0
AT4G15563	1	100	0	6	100	0	2	7	1	8	4	4	2.25	2.25	4.5	0.9661051465	0.0338948535	0.0368773173	14578	1179	7	0
AT4G16750	1	100	0	6	50	50	2	7	1	8	4	4	2.25	2.25	4.5	0.9661051465	0.0338948535	0.0368800698	14578	1180	7	0
AT4G18290	1	100	0	6				7	1	8	4	4	2.25	2.25	4.5	0.9661051465	0.0338948535	0.0368828226	14578	1181	7	0
AT4G21700	2	100	0	6	91.665	8.33	7	7	1	8	4	4	2.25	2.25	4.5	0.9661051465	0.0338948535	0.0368855759	14578	1182	7	0
AT4G23050	1	100	0	6	85.71	14.28	7	7	1	8	4	4	2.25	2.25	4.5	0.9661051465	0.0338948535	0.0368883296	14578	1183	7	0
AT4G23790	1	100	0	6	100	0	3	7	1	8	4	4	2.25	2.25	4.5	0.9661051465	0.0338948535	0.0368910837	14578	1184	7	0
AT4G26520	4	100	0	6	93.75	6.25	2.75	7	1	8	4	4	2.25	2.25	4.5	0.9661051465	0.0338948535	0.0368938382	14578	1185	7	0
AT4G33280	3	100	0	6				7	1	8	4	4	2.25	2.25	4.5	0.9661051465	0.0338948535	0.0368965931	14578	1186	7	0
AT4G34440	1	100	0	6	100	0	1	7	1	8	4	4	2.25	2.25	4.5	0.9661051465	0.0338948535	0.0368993484	14578	1187	7	0
AT4G35270	1	100	0	6	0	100	2	7	1	8	4	4	2.25	2.25	4.5	0.9661051465	0.0338948535	0.0369021042	14578	1188	7	0
AT4G35690	6	100	0	6	100	0	2	7	1	8	4	4	2.25	2.25	4.5	0.9661051465	0.0338948535	0.0369048603	14578	1189	7	0
AT4G38850	1	100	0	6	100	0	2	7	1	8	4	4	2.25	2.25	4.5	0.9661051465	0.0338948535	0.0369076169	14578	1190	7	0
AT4G39366	1	100	0	6	75	25	4	7	1	8	4	4	2.25	2.25	4.5	0.9661051465	0.0338948535	0.0369103738	14578	1191	7	0
AT4G39480	2	100	0	6	100	0	3.5	7	1	8	4	4	2.25	2.25	4.5	0.9661051465	0.0338948535	0.0369131312	14578	1192	7	0
AT5G06540	1	100	0	6	75	25	8	7	1	8	4	4	2.25	2.25	4.5	0.9661051465	0.0338948535	0.036915889	14578	1193	7	0
AT5G07150	1	100	0	6	100	0	2	7	1	8	4	4	2.25	2.25	4.5	0.9661051465	0.0338948535	0.0369186472	14578	1194	7	0
AT5G07370	1	100	0	6	100	0	5	7	1	8	4	4	2.25	2.25	4.5	0.9661051465	0.0338948535	0.0369214059	14578	1195	7	0
AT5G07710	4	100	0	6	100	0	1.5	7	1	8	4	4	2.25	2.25	4.5	0.9661051465	0.0338948535	0.0369241649	14578	1196	7	0
AT5G11160	1	100	0	6	100	0	1	7	1	8	4	4	2.25	2.25	4.5	0.9661051465	0.0338948535	0.0369269243	14578	1197	7	0
AT5G17580	1	100	0	6	100	0	4	7	1	8	4	4	2.25	2.25	4.5	0.9661051465	0.0338948535	0.0369296842	14578	1198	7	0
AT5G17800	1	100	0	6	100	0	2	7	1	8	4	4	2.25	2.25	4.5	0.9661051465	0.0338948535	0.0369324445	14578	1199	7	0
AT5G23810	2	100	0	6	100	0	3.5	7	1	8	4	4	2.25	2.25	4.5	0.9661051465	0.0338948535	0.0369352052	14578	1200	7	0
AT5G39890	1	100	0	6	100	0	3	7	1	8	4	4	2.25	2.25	4.5	0.9661051465	0.0338948535	0.0369379663	14578	1201	7	0
AT5G41850	1	100	0	6	100	0	3	7	1	8	4	4	2.25	2.25	4.5	0.9661051465	0.0338948535	0.0369407278	14578	1202	7	0
AT5G43180	1	100	0	6	100	0	6	7	1	8	4	4	2.25	2.25	4.5	0.9661051465	0.0338948535	0.0369434897	14578	1203	7	0
AT5G45370	6	100	0	6	97.221666667	2.7766666667	6.3333333333	7	1	8	4	4	2.25	2.25	4.5	0.9661051465	0.0338948535	0.036946252	14578	1204	7	0
AT5G45630	1	100	0	6	100	0	1	7	1	8	4	4	2.25	2.25	4.5	0.9661051465	0.0338948535	0.0369490148	14578	1205	7	0
AT5G50780	1	100	0	6	87.5	0	8	7	1	8	4	4	2.25	2.25	4.5	0.9661051465	0.0338948535	0.0369517779	14578	1206	7	0
AT5G58790	2	100	0	6	85.71	14.285	6	7	1	8	4	4	2.25	2.25	4.5	0.9661051465	0.0338948535	0.0369545415	14578	1207	7	0
AT5G58940	4	100	0	6	100	0	1	7	1	8	4	4	2.25	2.25	4.5	0.9661051465	0.0338948535	0.0369573055	14578	1208	7	0
AT5G60142	5	100	0	6	100	0	5.2	7	1	8	4	4	2.25	2.25	4.5	0.9661051465	0.0338948535	0.0369600699	14578	1209	7	0
AT5G60450	1	100	0	6	100	0	2	7	1	8	4	4	2.25	2.25	4.5	0.9661051465	0.0338948535	0.0369628347	14578	1210	7	0
AT5G63100	2	100	0	6	100	0	2.5	7	1	8	4	4	2.25	2.25	4.5	0.9661051465	0.0338948535	0.0369656	14578	1211	7	0
AT5G67180	6	100	0	6	100	0	3	7	1	8	4	4	2.25	2.25	4.5	0.9661051465	0.0338948535	0.0369683656	14578	1212	7	0
AT1G78330	1	0	100	6	50	50	2	1	7	8	4	4	2.25	2.25	4.5	0.9661051465	0.0338948535	0.0369711317	14578	1213	0.1428571429	1
AT3G01010	3	0	100	6	0	100	2	1	7	8	4	4	2.25	2.25	4.5	0.9661051465	0.0338948535	0.0369738981	14578	1214	0.1428571429	1
AT4G31520	1	0	100	6	28.57	71.42	14	1	7	8	4	4	2.25	2.25	4.5	0.9661051465	0.0338948535	0.036976665	14578	1215	0.1428571429	1
AT5G14670	3	0	100	6	0	100	2.3333333333	1	7	8	4	4	2.25	2.25	4.5	0.9661051465	0.0338948535	0.0369794323	14578	1216	0.1428571429	1
AT3G19020	46	89.749347826	9.812173913	8.652173913	84.904666667	12.870222222	6.4444444444	8.7652696597	1.8489663516	10.614236011	5.3071180057	5.3071180057	2.2533534867	2.2533534867	4.5067069734	0.9662378181	0.0337621819	0.0368374438	14578	1217	4.740632328	0
AT2G22650	3	85.416666667	14.583333333	10.666666667	100	0	2.3333333333	10.111111111	2.5555555556	12.666666667	6.3333333333	6.3333333333	2.253411306	2.253411306	4.5068226121	0.9662401008	0.0337598992	0.0368377103	14578	1218	3.9565217391	0
AT1G79520	28	91.192142857	8.8046428571	8.25	97.074642857	2.9221428571	29.464285714	8.5233517857	1.7263830357	10.249734821	5.1248674107	5.1248674107	2.2536575333	2.2536575333	4.5073150665	0.9662498201	0.0337501799	0.0368298618	14578	1219	4.9371151184	0
AT4G27630	5	95.5	4.5	7	91.4275	8.57	5.25	7.685	1.315	9	4.5	4.5	2.2542722222	2.2542722222	4.5085444444	0.9662740707	0.0337259293	0.0368061535	14578	1220	5.8441064639	0
AT1G67300	35	94.193714286	5.804	7.3428571429	91.916857143	8.0808571429	7.8571428571	7.9165098776	1.4261794286	9.3426893061	4.6713446531	4.6713446531	2.2544038422	2.2544038422	4.5088076845	0.9662792609	0.0337207391	0.0368032443	14578	1221	5.5508512596	0
AT3G21465	18	91.680555556	8.3155555556	8.1111111111	93.395555556	6.6016666667	6.9444444444	8.4363117284	1.6744839506	10.110795679	5.0553978395	5.0553978395	2.2610641312	2.2610641312	4.5221282625	0.9665408151	0.0334591849	0.0365205149	14578	1222	5.0381562184	0
AT4G31115	13	93.631538462	6.3669230769	7.5384615385	81.089230769	3.5246153846	5.1538461538	8.0583775148	1.4799680473	9.5383455621	4.7691727811	4.7691727811	2.2684998588	2.2684998588	4.5369997176	0.9668303191	0.0331696809	0.0362072338	14578	1223	5.444967227	0
AT2G40690	8	94.695	5.3025	7.25	98.4375	1.5625	5.5	7.8653875	1.38443125	9.24981875	4.624909375	4.624909375	2.2704657815	2.2704657815	4.5409315631	0.9669064225	0.0330935775	0.0361268663	14578	1224	5.6813131746	0
AT5G61560	11	98.863636364	1.1363636364	6.2727272727	100	0	6	7.201446281	1.0712809917	8.2727272727	4.1363636364	4.1363636364	2.2712537979	2.2712537979	4.5425075957	0.9669368765	0.0330631235	0.036096324	14578	1225	6.7222757956	0
AT5G43810	18	90.67	9.3277777778	8.5	88.953888889	11.043888889	6.2222222222	8.70695	1.7928611111	10.499811111	5.2499055556	5.2499055556	2.2764516741	2.2764516741	4.5529033482	0.9671370234	0.0328629766	0.0358805028	14578	1226	4.8564553863	0
AT1G30845	7	94.131428571	5.8657142857	7.4285714286	91.19	8.8085714286	4.8571428571	7.9926204082	1.4357387755	9.4283591837	4.7141795918	4.7141795918	2.2799670604	2.2799670604	4.5599341208	0.9672716677	0.0327283323	0.0357361717	14578	1227	5.5669043314	0
AT4G31920	23	84.067826087	15.671304348	11.434782609	87.387826087	12.603478261	22.217391304	10.612973157	2.7919795841	13.404952741	6.7024763705	6.7024763705	2.2815425629	2.2815425629	4.5630851259	0.9673318246	0.0326681754	0.0356731581	14578	1228	3.8012359464	0
AT2G34780	58	89.682931034	10.314137931	8.8793103448	54.925	39.732777778	8.0925925926	8.9632257729	1.9158243163	10.879050089	5.4395250446	5.4395250446	2.2826380467	2.2826380467	4.5652760933	0.9673735851	0.0326264149	0.0356302252	14578	1229	4.6785217709	0
AT1G22700	66	79.931666667	20.061666667	14.5	78.526363636	21.466666667	12.060606061	12.590091667	3.9089416667	16.499033333	8.2495166667	8.2495166667	2.2838418409	2.2838418409	4.5676836818	0.9674194101	0.0325805899	0.0355828468	14578	1230	3.2208440904	0
AT1G72270	1	83.33	16.66	12	100	0	10	10.9996	2.9992	13.9988	6.9994	6.9994	2.2861388176	2.2861388176	4.5722776352	0.9675066633	0.0324933367	0.0354902123	14578	1231	3.6675113364	0
AT5G47360	1	83.33	16.66	12	80	20	15	10.9996	2.9992	13.9988	6.9994	6.9994	2.2861388176	2.2861388176	4.5722776352	0.9675066633	0.0324933367	0.0354928715	14578	1232	3.6675113364	0
AT4G13500	2	16.66	83.33	12	0	100	3	2.9992	10.9996	13.9988	6.9994	6.9994	2.2861388176	2.2861388176	4.5722776352	0.9675066633	0.0324933367	0.0354955311	14578	1233	0.2726644605	1
AT4G25315	12	85.354166667	14.639166667	10.833333333	74.8775	25.1175	10.916666667	10.246701389	2.5859097222	12.832611111	6.4163055556	6.4163055556	2.2866635812	2.2866635812	4.5733271625	0.9675265627	0.0324734373	0.0354764515	14578	1234	3.9625131925	0
AT2G27060	6	97.221666667	2.7766666667	6.6666666667	97.221666667	2.7766666667	3.8333333333	7.4814444444	1.1851111111	8.6665555556	4.3332777778	4.3332777778	2.2871724061	2.2871724061	4.5743448121	0.9675458456	0.0324541544	0.0354580426	14578	1235	6.312863304	0
AT1G01660	9	96.281111111	3.7155555556	6.8888888889	98.611111111	1.3888888889	4.1111111111	7.6326987654	1.2559604938	8.8886592593	4.4443296296	4.4443296296	2.2873410825	2.2873410825	4.5746821651	0.9675522353	0.0324477647	0.0354537186	14578	1236	6.0771806143	0
AT1G19150	16	86.914375	13.080625	10.0625	89.95375	10.043125	9.375	9.7457589844	2.3162378906	12.061996875	6.0309984375	6.0309984375	2.2880864692	2.2880864692	4.5761729384	0.9675804558	0.0324195442	0.035425539	14578	1237	4.2075811918	0
AT4G33110	39	85.861025641	13.950769231	10.538461538	84.715128205	15.28	14.538461538	10.048431164	2.4701964497	12.518627613	6.2593138067	6.2593138067	2.2937674621	2.2937674621	4.5875349243	0.9677946993	0.0322053007	0.0351940685	14578	1238	4.0678672196	0
AT2G25420	4	89.48	10.5125	9	100	0	6.75	9.0532	1.946125	10.999325	5.4996625	5.4996625	2.2960733979	2.2960733979	4.5921467959	0.9678812394	0.0321187606	0.0351021285	14578	1239	4.6519108485	0
AT5G41100	8	94.4875	5.51125	7.375	75.24125	24.75625	7.75	7.968453125	1.4064546875	9.3749078125	4.6874539063	4.6874539063	2.2965465024	2.2965465024	4.5930930047	0.9678989646	0.0321010354	0.0350853872	14578	1240	5.6656308915	0
AT2G30520	10	100	0	6.1	100	0	3.6	7.1	1	8.1	4.05	4.05	2.2969135802	2.2969135802	4.5938271605	0.9679127104	0.0320872896	0.035072993	14578	1241	7.1	0
AT4G19985	7	97.142857143	2.8571428571	6.7142857143	97.618571429	2.38	5.7142857143	7.5224489796	1.1918367347	8.7142857143	4.3571428571	4.3571428571	2.2994799981	2.2994799981	4.5989599962	0.9680086427	0.0319913573	0.0349707563	14578	1242	6.3116438356	0
AT1G69380	23	81.412173913	18.582173913	13.391304348	92.319130435	7.502173913	17.826086957	11.902151985	3.4883954631	15.390547448	7.695273724	7.695273724	2.2998304331	2.2998304331	4.5996608663	0.9680217187	0.0319782813	0.034959084	14578	1243	3.4119273777	0
AT3G60540	18	86.105	13.889444444	10.5	70.532777778	29.461666667	10.944444444	10.041025	2.4583916667	12.499416667	6.2497083333	6.2497083333	2.2999604622	2.2999604622	4.5999209244	0.9680265691	0.0319734309	0.0349564028	14578	1244	4.0843878281	0
AT1G19650	19	95.958421053	4.0410526316	7	96.798333333	3.2	7.0555555556	7.7170894737	1.2828736842	8.9999631579	4.4999815789	4.4999815789	2.2999612387	2.2999612387	4.5999224774	0.9680265981	0.0319734019	0.034958993	14578	1245	6.0154710231	0
AT2G29650	19	94.372631579	5.6252631579	7.4210526316	82.764210526	17.233684211	5.5263157895	8.0034426593	1.4174537396	9.4208963989	4.7104481994	4.7104481994	2.3020765866	2.3020765866	4.6041531733	0.9681053982	0.0318946018	0.0348754504	14578	1246	5.6463519307	0
AT5G19940	49	73.236122449	26.757142857	23.163265306	68.805306122	31.19	16.204081633	17.963877343	7.1978279883	25.161705331	12.580852666	12.580852666	2.3032584075	2.3032584075	4.606516815	0.9681493347	0.0318506653	0.0348300201	14578	1247	2.4957358486	0
AT4G39160	17	87.059411765	12.937058824	10.058823529	85.804117647	14.192352941	11.411764706	9.7571525952	2.301315917	12.058468512	6.0292342561	6.0292342561	2.3049983717	2.3049983717	4.6099967435	0.9682139064	0.0317860936	0.034762016	14578	1248	4.2398145006	0
AT1G19670	16	100	0	6.125	93.75	0	3.875	7.125	1	8.125	4.0625	4.0625	2.3086538462	2.3086538462	4.6173076923	0.9683491198	0.0316508802	0.0346167403	14578	1249	7.125	0
AT1G63010	8	100	0	6.125	100	0	5.375	7.125	1	8.125	4.0625	4.0625	2.3086538462	2.3086538462	4.6173076923	0.9683491198	0.0316508802	0.0346193376	14578	1250	7.125	0
AT5G56920	8	0	100	6.125	76.38875	22.945	24	1	7.125	8.125	4.0625	4.0625	2.3086538462	2.3086538462	4.6173076923	0.9683491198	0.0316508802	0.0346219353	14578	1251	0.1403508772	1
AT3G13800	13	90.854615385	9.14	8.5384615385	84.732307692	15.263846154	7.1538461538	8.7575863905	1.7804153846	10.538001775	5.2690008876	5.2690008876	2.3097792297	2.3097792297	4.6195584594	0.9683906261	0.0316093739	0.0345791275	14578	1252	4.9188444821	0
AT5G53360	11	86.665454545	13.332727273	10.272727273	99.209090909	0.7890909091	15	9.9029057851	2.3696347107	12.272540496	6.1362702479	6.1362702479	2.3120792756	2.3120792756	4.6241585513	0.9684752795	0.0315247205	0.0344891089	14578	1253	4.179085384	0
AT5G27290	12	96.110833333	3.8883333333	7	91.666666667	8.3333333333	2.1666666667	7.7277583333	1.2721833333	8.9999416667	4.4999708333	4.4999708333	2.3152621497	2.3152621497	4.6305242994	0.9685920356	0.0314079644	0.0343639526	14578	1254	6.0744062046	0
AT3G11930	7	100	0	6.1428571429	66.666666667	33.333333333	2.3333333333	7.1428571429	1	8.1428571429	4.0714285714	4.0714285714	2.3170426065	2.3170426065	4.634085213	0.9686571506	0.0313428494	0.0342952833	14578	1255	7.1428571429	0
AT5G41910	7	100	0	6.1428571429	97.142857143	2.8571428571	6.5714285714	7.1428571429	1	8.1428571429	4.0714285714	4.0714285714	2.3170426065	2.3170426065	4.634085213	0.9686571506	0.0313428494	0.0342978576	14578	1256	7.1428571429	0
AT5G61900	19	92.561052632	7.4373684211	8	82.415263158	17.579473684	4.7894736842	8.4048842105	1.5949894737	9.9998736842	4.9999368421	4.9999368421	2.318762606	2.318762606	4.637525212	0.9687199208	0.0312800792	0.034231739	14578	1257	5.269554658	0
AT5G12940	4	89.095	10.9025	9.25	100	0	2.75	9.2412875	2.00848125	11.24976875	5.624884375	5.624884375	2.3250916269	2.3250916269	4.6501832538	0.9689497675	0.0310502325	0.0339827545	14578	1258	4.6011320743	0
AT4G01860	11	90.838181818	8.1481818182	8.3636363636	89.305454545	10.69	7.2727272727	8.5973752066	1.6814842975	10.278859504	5.1394297521	5.1394297521	2.326597958	2.326597958	4.6531959161	0.969004212	0.030995788	0.033925715	14578	1259	5.1129678816	0
AT2G44230	6	100	0	6.1666666667	83.333333333	16.666666667	8	7.1666666667	1	8.1666666667	4.0833333333	4.0833333333	2.3282312925	2.3282312925	4.656462585	0.9690631343	0.0309368657	0.0338637654	14578	1260	7.1666666667	0
AT1G80030	57	88.974210526	10.886491228	9.2807017544	85.786140351	14.210701754	8.4210526316	9.2574311173	2.0103427824	11.2677739	5.6338869498	5.6338869498	2.3305530356	2.3305530356	4.6611060713	0.96914669	0.03085331	0.0337748407	14578	1261	4.6049018099	0
AT3G03630	2	86.36	13.635	10.5	78.57	21.425	12	10.0678	2.431675	12.499475	6.2497375	6.2497375	2.3325141662	2.3325141662	4.6650283324	0.9692170845	0.0307829155	0.0337003111	14578	1262	4.1402736797	0
AT5G46570	5	98	2	6.6	100	0	5	7.468	1.132	8.6	4.3	4.3	2.3340055814	2.3340055814	4.6680111628	0.9692705065	0.0307294935	0.0336443527	14578	1263	6.5971731449	0
AT5G24330	5	97.142	2.856	6.8	87.956	12.04	10	7.605656	1.194208	8.799864	4.399932	4.399932	2.3356420881	2.3356420881	4.6712841763	0.9693290144	0.0306709856	0.0335828172	14578	1264	6.368786677	0
AT5G55620	6	97.618333333	0	6.3333333333	100	0	5	7.1824944444	1	8.1824944444	4.0912472222	4.0912472222	2.3356714639	2.3356714639	4.6713429279	0.9693300636	0.0306699364	0.0335841909	14578	1265	7.1824944444	0
AT5G20850	9	79.584444444	20.411111111	15.111111111	86.093333333	13.901111111	10.777777778	13.026093827	4.084345679	17.110439506	8.5552197531	8.5552197531	2.3364350143	2.3364350143	4.6728700286	0.9693573211	0.0306426789	0.033556864	14578	1266	3.1892731054	0
AT3G46980	6	91.696666667	8.3	8.3333333333	97.618333333	2.38	7.6666666667	8.6413888889	1.6916666667	10.333055556	5.1665277778	5.1665277778	2.3370937428	2.3370937428	4.6741874856	0.9693808164	0.0306191836	0.0335336533	14578	1267	5.1082101806	0
AT1G70550	16	100	0	6.1875	86.458125	12.5	5.0625	7.1875	1	8.1875	4.09375	4.09375	2.3380248092	2.3380248092	4.6760496183	0.9694139932	0.0305860068	0.0334998352	14578	1268	7.1875	0
AT5G43680	12	85.758333333	14.238333333	10.833333333	96.145833333	3.8525	10.583333333	10.290486111	2.5424861111	12.832972222	6.4164861111	6.4164861111	2.338955581	2.338955581	4.677911162	0.9694471221	0.0305528779	0.0334660646	14578	1269	4.047410944	0
AT3G58270	2	94.44	5.555	7.5	95.45	4.545	6	8.083	1.416625	9.499625	4.7498125	4.7498125	2.3390689443	2.3390689443	4.6781378887	0.9694511545	0.0305488455	0.0334641621	14578	1270	5.7058148769	0
AT3G06980	22	75.092272727	24.901363636	20.409090909	70.566818182	29.208636364	23.136363636	16.325650207	6.0821419421	22.407792149	11.203896074	11.203896074	2.3413610066	2.3413610066	4.6827220133	0.9695325652	0.0304674348	0.0333774904	14578	1271	2.6841942135	0
AT2G22610	17	78.812941176	21.18	15.882352941	85.702352941	14.289411765	25.764705882	13.517349481	4.3638823529	17.881231834	8.940615917	8.940615917	2.3428464337	2.3428464337	4.6856928674	0.9695852045	0.0304147955	0.0333223274	14578	1272	3.0975513059	0
AT4G13550	11	92.786363636	7.21	8	91.772727273	8.2245454545	7.0909090909	8.4229090909	1.5768	9.9997090909	4.9998545455	4.9998545455	2.3435286596	2.3435286596	4.6870573192	0.9696093489	0.0303906511	0.0332983774	14578	1273	5.3417739034	0
AT1G53390	10	100	0	6.2	99.166	0.833	19.5	7.2	1	8.2	4.1	4.1	2.343902439	2.343902439	4.687804878	0.9696225688	0.0303774312	0.0332863945	14578	1274	7.2	0
AT2G41380	5	100	0	6.2	100	0	3.2	7.2	1	8.2	4.1	4.1	2.343902439	2.343902439	4.687804878	0.9696225688	0.0303774312	0.0332888967	14578	1275	7.2	0
AT5G55060	21	91.092857143	8.9038095238	8.5714285714	79.320952381	20.675238095	10.380952381	8.8079591837	1.7631836735	10.571142857	5.2855714286	5.2855714286	2.3473744826	2.3473744826	4.6947489652	0.9697450818	0.0302549182	0.0331571341	14578	1276	4.9954859021	0
AT3G56650	13	84.156153846	15.836923077	11.769230769	83.378461538	15.846923077	14.769230769	10.904531953	2.8638840237	13.768415976	6.8842079882	6.8842079882	2.3478379513	2.3478379513	4.6956759027	0.9697613965	0.0302386035	0.0331417459	14578	1277	3.8076024946	0
AT3G25890	8	97.5	2.5	6.75	100	0	6	7.58125	1.16875	8.75	4.375	4.375	2.3497232143	2.3497232143	4.6994464286	0.969827666	0.030172334	0.0330716004	14578	1278	6.486631016	0
AT1G12140	28	88.352857143	11.643214286	9.6428571429	96.191071429	3.8057142857	13.428571429	9.5197397959	2.1227385204	11.642478316	5.8212391582	5.8212391582	2.349827347	2.349827347	4.6996546941	0.969831322	0.030168678	0.0330700796	14578	1279	4.484650231	0
AT5G39530	6	89.098333333	10.895	9.3333333333	77.178333333	22.815	4.8333333333	9.3158444444	2.0168666667	11.332711111	5.6663555556	5.6663555556	2.3505000736	2.3505000736	4.7010001471	0.9698549295	0.0301450705	0.0330466865	14578	1280	4.6189689177	0
AT5G44030	5	89.44	10.554	9.2	93.776	6.222	7	9.22848	1.970968	11.199448	5.599724	5.599724	2.3515212728	2.3515212728	4.7030425455	0.9698907291	0.0301092709	0.0330099234	14578	1281	4.6822069156	0
AT1G70300	4	92.0825	7.915	8.25	91.785	8.21	12.5	8.59680625	1.6529875	10.24979375	5.124896875	5.124896875	2.3520775154	2.3520775154	4.7041550307	0.9699102103	0.0300897897	0.0329910465	14578	1282	5.2007690621	0
AT5G52860	9	100	0	6.2222222222	33.333333333	66.666666667	1	7.2222222222	1	8.2222222222	4.1111111111	4.1111111111	2.3543543544	2.3543543544	4.7087087087	0.9699898148	0.0300101852	0.0329062414	14578	1283	7.2222222222	0
AT3G25100	9	84.773333333	15.221111111	11.444444444	86.601111111	13.393333333	9.2222222222	10.701837037	2.7419716049	13.443808642	6.721904321	6.721904321	2.3564549074	2.3564549074	4.7129098148	0.9700630613	0.0299369387	0.0328283957	14578	1284	3.9029715033	0
AT2G29680	9	91.544444444	8.4522222222	8.4444444444	68.508888889	31.486666667	12.888888889	8.7304197531	1.7137432099	10.444162963	5.2220814815	5.2220814815	2.3569983486	2.3569983486	4.7139966972	0.9700819808	0.0299180192	0.0328101169	14578	1285	5.0943570208	0
AT1G25472	5	95	5	7.4	84.504	15.492	8.4	8.03	1.37	9.4	4.7	4.7	2.3593404255	2.3593404255	4.7186808511	0.970163376	0.029836624	0.0327233151	14578	1286	5.8613138686	0
AT1G53170	3	92.96	7.0366666667	8	100	0	5	8.4368	1.5629333333	9.9997333333	4.9998666667	4.9998666667	2.3625651493	2.3625651493	4.7251302986	0.9702750689	0.0297249311	0.0326032688	14578	1287	5.3980549394	0
AT5G13770	28	82.914285714	17.081071429	12.642857143	87.416428571	12.579285714	9.3571428571	11.482734694	3.1595354592	14.642270153	7.3211350765	7.3211350765	2.3656046766	2.3656046766	4.7312093532	0.9703799485	0.0296200515	0.0324906781	14578	1288	3.6343110695	0
AT1G10380	4	100	0	6.25	100	0	2	7.25	1	8.25	4.125	4.125	2.3674242424	2.3674242424	4.7348484848	0.9704425484	0.0295574516	0.032424451	14578	1289	7.25	0
AT1G17060	8	100	0	6.25	100	0	1.75	7.25	1	8.25	4.125	4.125	2.3674242424	2.3674242424	4.7348484848	0.9704425484	0.0295574516	0.0324268911	14578	1290	7.25	0
AT1G69490	4	100	0	6.25	100	0	2.5	7.25	1	8.25	4.125	4.125	2.3674242424	2.3674242424	4.7348484848	0.9704425484	0.0295574516	0.0324293316	14578	1291	7.25	0
AT2G21800	4	100	0	6.25	85	15	5.25	7.25	1	8.25	4.125	4.125	2.3674242424	2.3674242424	4.7348484848	0.9704425484	0.0295574516	0.0324317725	14578	1292	7.25	0
AT5G08440	12	100	0	6.25	83.055	16.944166667	4.1666666667	7.25	1	8.25	4.125	4.125	2.3674242424	2.3674242424	4.7348484848	0.9704425484	0.0295574516	0.0324342137	14578	1293	7.25	0
AT5G51560	4	100	0	6.25	100	0	1	7.25	1	8.25	4.125	4.125	2.3674242424	2.3674242424	4.7348484848	0.9704425484	0.0295574516	0.0324366553	14578	1294	7.25	0
AT5G60610	4	100	0	6.25	100	0	7	7.25	1	8.25	4.125	4.125	2.3674242424	2.3674242424	4.7348484848	0.9704425484	0.0295574516	0.0324390973	14578	1295	7.25	0
AT5G62710	4	100	0	6.25	75	25	4.25	7.25	1	8.25	4.125	4.125	2.3674242424	2.3674242424	4.7348484848	0.9704425484	0.0295574516	0.0324415396	14578	1296	7.25	0
AT5G67170	4	100	0	6.25	100	0	3.25	7.25	1	8.25	4.125	4.125	2.3674242424	2.3674242424	4.7348484848	0.9704425484	0.0295574516	0.0324439823	14578	1297	7.25	0
AT5G54880	3	89.253333333	10.74	9.3333333333	100	0	10.333333333	9.3303111111	2.0024	11.332711111	5.6663555556	5.6663555556	2.3691718921	2.3691718921	4.7383437843	0.9705025445	0.0294974555	0.0323805653	14578	1298	4.6595640787	0
AT2G32590	14	88.691428571	11.306428571	9.5714285714	85.736428571	14.257142857	14.642857143	9.4890367347	2.0821867347	11.571223469	5.7856117347	5.7856117347	2.3705975028	2.3705975028	4.7411950057	0.9705513911	0.0294486089	0.0323293787	14578	1299	4.5572457919	0
AT1G51100	6	91.506666667	8.49	8.5	88.688333333	11.308333333	5.8333333333	8.7780666667	1.72165	10.499716667	5.2498583333	5.2498583333	2.3711599919	2.3711599919	4.7423199839	0.9705706409	0.0294293591	0.0323106791	14578	1300	5.0986359984	0
AT5G49730	6	85.705	14.291666667	11	65.693333333	34.305	7.3333333333	10.42755	2.5720833333	12.999633333	6.4998166667	6.4998166667	2.3734652728	2.3734652728	4.7469305456	0.9706493963	0.0293506037	0.0322266401	14578	1301	4.0541260327	0
AT1G20590	8	90.17625	9.81875	9	88.69375	11.3025	8.125	9.1158625	1.8836875	10.99955	5.499775	5.499775	2.3775679564	2.3775679564	4.7551359129	0.9707890141	0.0292109859	0.0320757572	14578	1302	4.8393709148	0
AT5G09350	9	98.147777778	1.8511111111	6.6666666667	97.528888889	2.4688888889	5.7777777778	7.5431851852	1.1234074074	8.6665925926	4.3332962963	4.3332962963	2.3777249407	2.3777249407	4.7554498813	0.9707943427	0.0292056573	0.0320723218	14578	1303	6.7145588817	0
AT3G13190	11	100	0	6.2727272727	100	0	3.2727272727	7.2727272727	1	8.2727272727	4.1363636364	4.1363636364	2.3781218781	2.3781218781	4.7562437562	0.9708078115	0.0291921885	0.0320599461	14578	1304	7.2727272727	0
AT4G15093	7	96.172857143	3.8257142857	7.1428571429	84.522857143	15.475714286	2.1428571429	7.8694897959	1.2732653061	9.142755102	4.571377551	4.571377551	2.3794893899	2.3794893899	4.7589787798	0.9708541641	0.0291458359	0.0320114515	14578	1305	6.1805577817	0
AT5G03770	5	92.5	7.5	8.2	100	0	9	8.585	1.615	10.2	5.1	5.1	2.3814166667	2.3814166667	4.7628333333	0.9709193603	0.0290806397	0.0319422518	14578	1306	5.3157894737	0
AT3G11570	4	95.8325	4.165	7.25	75	25	1.75	7.94785625	1.3019625	9.24981875	4.624909375	4.624909375	2.3875010381	2.3875010381	4.7750020763	0.9711241884	0.0288758116	0.031719658	14578	1307	6.1045200995	0
AT3G24070	13	82.126153846	17.868461538	13.307692308	75.780769231	24.211538462	16.230769231	11.929095858	3.3778798817	15.30697574	7.6534878698	7.6534878698	2.3885611344	2.3885611344	4.7771222688	0.9711597222	0.0288402778	0.031683012	14578	1308	3.5315334695	0
AT4G33520	34	84.101176471	15.711764706	11.911764706	83.412058824	16.581764706	11.323529412	11.017934256	2.8715484429	13.889482699	6.9447413495	6.9447413495	2.3889875259	2.3889875259	4.7779750517	0.9711740017	0.0288259983	0.0316697116	14578	1309	3.8369313543	0
AT3G59040	42	77.79547619	21.801190476	17	78.403571429	21.589047619	16.666666667	14.225230952	4.706202381	18.931433333	9.4657166667	9.4657166667	2.3931601836	2.3931601836	4.7863203672	0.9713133532	0.0286866468	0.0315189883	14578	1310	3.0226560188	0
AT1G60890	20	95.904	4.094	7.25	90.7635	9.2315	9.95	7.95304	1.296815	9.249855	4.6249275	4.6249275	2.3949203123	2.3949203123	4.7898406246	0.9713719246	0.0286280754	0.0314570048	14578	1311	6.1327483103	0
AT2G25710	19	91.812105263	8.1868421053	8.4736842105	94.966842105	5.03	9.1578947368	8.779867867	1.6937271468	10.473595014	5.2367975069	5.2367975069	2.3971420625	2.3971420625	4.794284125	0.9714456795	0.0285543205	0.0313783268	14578	1312	5.1837557682	0
AT4G28650	4	85	15	11.5	100	0	8.75	10.775	2.725	13.5	6.75	6.75	2.4000925926	2.4000925926	4.8001851852	0.971543322	0.028456678	0.031273385	14578	1313	3.9541284404	0
AT2G30550	3	96.966666667	3.03	7	100	0	16.333333333	7.7876666667	1.2121	8.9997666667	4.4998833333	4.4998833333	2.4021776669	2.4021776669	4.8043553338	0.9716121141	0.0283878859	0.0312001358	14578	1314	6.4249374364	0
AT2G47030	3	6.6666666667	93.333333333	8	11.11	88.886666667	4.6666666667	1.5333333333	8.4666666667	10	5	5	2.4035555556	2.4035555556	4.8071111111	0.9716574793	0.0283425207	0.0311526251	14578	1315	0.1811023622	1
AT3G44050	38	82.815263158	17.180526316	12.894736842	78.658421053	21.333684211	17.684210526	11.678810249	3.2153836565	14.894193906	7.4470969529	7.4470969529	2.4046145144	2.4046145144	4.8092290287	0.9716922928	0.0283077072	0.031116706	14578	1316	3.6321669502	0
AT1G55535	6	96.335	3.6616666667	7.1666666667	92.611666667	7.3833333333	13.666666667	7.9040083333	1.2624194444	9.1664277778	4.5832138889	4.5832138889	2.4061010482	2.4061010482	4.8122020964	0.971741088	0.028258912	0.0310654113	14578	1317	6.2610001518	0
AT1G19290	3	100	0	6.3333333333	94.996666667	4.9966666667	12.333333333	7.3333333333	1	8.3333333333	4.1666666667	4.1666666667	2.4066666667	2.4066666667	4.8133333333	0.9717596313	0.0282403687	0.0310473677	14578	1318	7.3333333333	0
AT1G79620	3	100	0	6.3333333333	100	0	1.3333333333	7.3333333333	1	8.3333333333	4.1666666667	4.1666666667	2.4066666667	2.4066666667	4.8133333333	0.9717596313	0.0282403687	0.0310497093	14578	1319	7.3333333333	0
AT2G26970	3	100	0	6.3333333333	98.036666667	1.96	13.666666667	7.3333333333	1	8.3333333333	4.1666666667	4.1666666667	2.4066666667	2.4066666667	4.8133333333	0.9717596313	0.0282403687	0.0310520512	14578	1320	7.3333333333	0
AT3G13100	3	100	0	6.3333333333	100	0	2.3333333333	7.3333333333	1	8.3333333333	4.1666666667	4.1666666667	2.4066666667	2.4066666667	4.8133333333	0.9717596313	0.0282403687	0.0310543936	14578	1321	7.3333333333	0
AT3G48740	3	100	0	6.3333333333	100	0	7	7.3333333333	1	8.3333333333	4.1666666667	4.1666666667	2.4066666667	2.4066666667	4.8133333333	0.9717596313	0.0282403687	0.0310567362	14578	1322	7.3333333333	0
AT4G24760	3	100	0	6.3333333333	100	0	6.6666666667	7.3333333333	1	8.3333333333	4.1666666667	4.1666666667	2.4066666667	2.4066666667	4.8133333333	0.9717596313	0.0282403687	0.0310590792	14578	1323	7.3333333333	0
AT5G19473	6	0	100	6.3333333333	0	100	1.8	1	7.3333333333	8.3333333333	4.1666666667	4.1666666667	2.4066666667	2.4066666667	4.8133333333	0.9717596313	0.0282403687	0.0310614226	14578	1324	0.1363636364	1
AT1G51340	30	92.942333333	7.0543333333	8.1333333333	95.889	4.1096666667	10	8.5593097778	1.5737524444	10.133062222	5.0665311111	5.0665311111	2.4078610289	2.4078610289	4.8157220579	0.9717987458	0.0282012542	0.0310207413	14578	1325	5.4387904578	0
AT4G03090	21	81.09	18.653333333	14.095238095	80.58952381	19.403333333	13.523809524	12.429828571	3.629231746	16.059060317	8.0295301587	8.0295301587	2.4114270372	2.4114270372	4.8228540744	0.9719151949	0.0280848051	0.030894981	14578	1326	3.4249200495	0
AT1G73320	16	90.89375	9.103125	8.875	94.719375	5.279375	7.375	9.0668203125	1.8079023438	10.874722656	5.4373613281	5.4373613281	2.422677421	2.422677421	4.8453548419	0.9722793115	0.0277206885	0.0304967321	14578	1327	5.0151051266	0
AT5G55740	5	91.11	8.888	8.8	89.51	10.484	10.4	9.01768	1.782144	10.799824	5.399912	5.399912	2.4237886287	2.4237886287	4.8475772575	0.972315008	0.027684992	0.0304597595	14578	1328	5.0600175968	0
AT4G20380	14	95.13	4.3185714286	7.4285714286	94.938571429	5.0592857143	5.7142857143	8.0668	1.3208081633	9.3876081633	4.6938040816	4.6938040816	2.4238552073	2.4238552073	4.8477104146	0.9723171453	0.0276828547	0.0304597069	14578	1329	6.1074728521	0
AT2G17530	11	97.185454545	2.8127272727	7	65.052727273	7.6718181818	6.3636363636	7.8029818182	1.1968909091	8.9998727273	4.4999363636	4.4999363636	2.4245030136	2.4245030136	4.8490060273	0.9723379317	0.0276620683	0.0304391328	14578	1330	6.5193759589	0
AT1G68410	21	94.009047619	5.9895238095	7.8571428571	98.194285714	1.8042857143	8.8571428571	8.3864251701	1.4706054422	9.8570306122	4.9285153061	4.9285153061	2.4261141306	2.4261141306	4.8522282612	0.972389558	0.027610442	0.0303846172	14578	1331	5.7027023901	0
AT1G62570	8	100	0	6.375	95	5	8.25	7.375	1	8.375	4.1875	4.1875	2.4263059701	2.4263059701	4.8526119403	0.9723956986	0.0276043014	0.030380153	14578	1332	7.375	0
AT4G39630	8	100	0	6.375	54.6275	45.365	8.875	7.375	1	8.375	4.1875	4.1875	2.4263059701	2.4263059701	4.8526119403	0.9723956986	0.0276043014	0.0303824467	14578	1333	7.375	0
AT1G17340	5	89.56	10.436	9.4	90.474	9.522	6.4	9.41864	1.980984	11.399624	5.699812	5.699812	2.4263399729	2.4263399729	4.8526799458	0.9723967868	0.0276032132	0.0303835429	14578	1334	4.7545260335	0
AT2G22870	11	85.775454545	14.22	11.181818182	88.932727273	10.554545455	11.909090909	10.591255372	2.5900545455	13.181309917	6.5906549587	6.5906549587	2.4284086736	2.4284086736	4.8568173472	0.9724629108	0.0275370892	0.0303130474	14578	1335	4.0892016697	0
AT3G16560	16	92.765625	7.231875	8.25	86.2625	13.109375	7.625	8.6531640625	1.5966296875	10.24979375	5.124896875	5.124896875	2.4290575303	2.4290575303	4.8581150607	0.9724836169	0.0275163831	0.0302925413	14578	1336	5.4196437222	0
AT4G27440	38	66.789210526	33.202105263	45	70.647631579	29.343947368	52.578947368	31.055144737	15.940947368	46.996092105	23.498046053	23.498046053	2.4304038044	2.4304038044	4.8608076089	0.9725265272	0.0274734728	0.0302475861	14578	1337	1.9481367085	0
AT5G15510	16	91.1375	8.858125	8.8125	87.5925	6.15375	10.9375	9.0314921875	1.7806222656	10.812114453	5.4060572266	5.4060572266	2.4313058677	2.4313058677	4.8626117354	0.97255524	0.02744476	0.0302182562	14578	1338	5.0720988734	0
AT3G52260	6	94.145	5.8516666667	7.8333333333	100	0	3.6666666667	8.3746916667	1.4583805556	9.8330722222	4.9165361111	4.9165361111	2.4323709978	2.4323709978	4.8647419956	0.9725891031	0.0274108969	0.0301832507	14578	1339	5.742459768	0
AT1G30600	9	96.388888889	3.6111111111	7.2222222222	77.591111111	22.406666667	4.2222222222	7.9614197531	1.2608024691	9.2222222222	4.6111111111	4.6111111111	2.4342436619	2.4342436619	4.8684873238	0.9726485343	0.0273514657	0.0301200837	14578	1340	6.3145654835	0
AT1G03630	70	73.639	26.195428571	23.442857143	73.559571429	26.432857143	21.642857143	18.263085571	7.140956898	25.404042469	12.702021235	12.702021235	2.4346862587	2.4346862587	4.8693725173	0.972662561	0.027337439	0.0301069114	14578	1341	2.557512366	0
AT1G34200	5	94.284	5.712	7.8	60	40	1.6	8.354152	1.445536	9.799688	4.899844	4.899844	2.4352293173	2.4352293173	4.8704586345	0.9726797614	0.0273202386	0.0300902417	14578	1342	5.7792763376	0
AT1G02990	55	98.706909091	1.2929090909	6.6727272727	94.590909091	5.4076363636	5.5090909091	7.586442843	1.0862722975	8.6727151405	4.3363575702	4.3363575702	2.4359278747	2.4359278747	4.8718557494	0.9727018703	0.0272981297	0.0300681628	14578	1343	6.9839236997	0
AT5G09270	15	81.114666667	18.878	14.333333333	74.496	25.081333333	16.133333333	12.626435556	3.7058466667	16.332282222	8.1661411111	8.1661411111	2.4361845161	2.4361845161	4.8723690322	0.9727099882	0.0272900118	0.0300614926	14578	1344	3.4071662136	0
AT1G23090	5	100	0	6.4				7.4	1	8.4	4.2	4.2	2.4380952381	2.4380952381	4.8761904762	0.9727703477	0.0272296523	0.0299972698	14578	1345	7.4	0
AT2G22310	5	100	0	6.4	100	0	17	7.4	1	8.4	4.2	4.2	2.4380952381	2.4380952381	4.8761904762	0.9727703477	0.0272296523	0.0299995368	14578	1346	7.4	0
AT5G67385	15	100	0	6.4	100	0	4.9333333333	7.4	1	8.4	4.2	4.2	2.4380952381	2.4380952381	4.8761904762	0.9727703477	0.0272296523	0.0300018042	14578	1347	7.4	0
AT1G18170	2	86.185	13.805	11	95	5	6.5	10.48035	2.51855	12.9989	6.49945	6.49945	2.438293211	2.438293211	4.8765864219	0.9727765937	0.0272234063	0.0299971895	14578	1348	4.1612634254	0
AT4G28706	24	96.18625	3.8125	7.2916666667	86.576666667	13.4225	4.9166666667	8.0135807292	1.2779947917	9.2915755208	4.6457877604	4.6457877604	2.4413576481	2.4413576481	4.8827152962	0.9728730863	0.0271269137	0.0298931248	14578	1349	6.2704330107	0
AT5G13720	12	93.435	6.5625	8.0833333333	88.958333333	3.1983333333	7.75	8.5526625	1.53046875	10.08313125	5.041565625	5.041565625	2.4452327278	2.4452327278	4.8904654556	0.9729945953	0.0270054047	0.0297614748	14578	1350	5.5882633997	0
AT5G37010	16	95.46875	4.53125	7.5	95.833125	4.16625	4.1875	8.16015625	1.33984375	9.5	4.75	4.75	2.4482453999	2.4482453999	4.8964907998	0.9730886712	0.0269113288	0.0296600402	14578	1351	6.0903790087	0
AT1G17580	37	82.670810811	17.181621622	13.162162162	72.513783784	27.48027027	11.405405405	11.88126618	3.2614728999	15.14273908	7.5713695398	7.5713695398	2.4533486246	2.4533486246	4.9066972491	0.9732472515	0.0267527485	0.0294874919	14578	1352	3.6429142735	0
AT2G38570	7	89.362857143	10.634285714	9.5714285714	100	0	5.8571428571	9.5533020408	2.0178530612	11.571155102	5.785577551	5.785577551	2.4536440322	2.4536440322	4.9072880644	0.9732564013	0.0267435987	0.0294796357	14578	1353	4.734389349	0
AT4G19960	25	89.0256	10.9708	9.72	78.4324	21.566	4.88	9.65328832	2.06636176	11.71965008	5.85982504	5.85982504	2.4557667778	2.4557667778	4.9115335555	0.9733220549	0.0266779451	0.0294094891	14578	1354	4.6716351932	0
AT5G27610	2	83.76	16.23	12.5	93.54	6.455	15.5	11.47	3.02875	14.49875	7.249375	7.249375	2.4572705082	2.4572705082	4.9145410165	0.9733684618	0.0266315382	0.0293605508	14578	1355	3.7870408584	0
AT5G09790	17	94.21	5.7864705882	7.8823529412	90.003529412	9.9947058824	6.0588235294	8.4259647059	1.4561100346	9.8820747405	4.9410373702	4.9410373702	2.4579288972	2.4579288972	4.9158577945	0.973388754	0.026611246	0.0293403981	14578	1356	5.7866263577	0
AT1G62810	9	100	0	6.4444444444	85.714285714	14.285714286	1.1428571429	7.4444444444	1	8.4444444444	4.2222222222	4.2222222222	2.4590643275	2.4590643275	4.918128655	0.9734237115	0.0265762885	0.0293040719	14578	1357	7.4444444444	0
AT2G42005	20	98.1665	1.833	6.85	86.844	13.154	6.7	7.72440525	1.1255605	8.84996575	4.424982875	4.424982875	2.4601650032	2.4601650032	4.9203300063	0.9734575533	0.0265424467	0.0292689704	14578	1358	6.862718841	0
AT4G34680	11	100	0	6.4545454545	100	0	3.4545454545	7.4545454545	1	8.4545454545	4.2272727273	4.2272727273	2.4638318671	2.4638318671	4.9276637341	0.9735699734	0.0264300266	0.0291472069	14578	1359	7.4545454545	0
AT5G58700	11	100	0	6.4545454545	99.090909091	0.9090909091	6.4545454545	7.4545454545	1	8.4545454545	4.2272727273	4.2272727273	2.4638318671	2.4638318671	4.9276637341	0.9735699734	0.0264300266	0.029149412	14578	1360	7.4545454545	0
AT1G24735	14	98.809285714	1.19	6.7142857143	100	0	2	7.6343377551	1.0799	8.7142377551	4.3571188776	4.3571188776	2.4649691397	2.4649691397	4.9299382795	0.9736047397	0.0263952603	0.0291132711	14578	1361	7.0694858367	0
AT5G03690	21	92.53952381	7.46	8.4285714286	95.80952381	4.189047619	7.2380952381	8.7997598639	1.6287714286	10.428531293	5.2142656463	5.2142656463	2.4654993929	2.4654993929	4.9309987857	0.9736209332	0.0263790668	0.0290976116	14578	1362	5.4026978308	0
AT5G60230	10	98.888	1.111	6.7	98.147777778	1.8511111111	5.3333333333	7.625496	1.074437	8.699933	4.3499665	4.3499665	2.4664772718	2.4664772718	4.9329545436	0.9736507698	0.0263492302	0.0290668995	14578	1363	7.0972016042	0
AT5G54130	17	100	0	6.4705882353	98.4375	0	5.5625	7.4705882353	1	8.4705882353	4.2352941176	4.2352941176	2.4714052288	2.4714052288	4.9428104575	0.9738005967	0.0261994033	0.0289038067	14578	1364	7.4705882353	0
AT4G23570	38	84.408157895	15.585789474	12.157894737	85.482631579	14.511842105	14.263157895	11.262254986	2.8949038781	14.157158864	7.0785794321	7.0785794321	2.47269121	2.47269121	4.94538242	0.9738395491	0.0261604509	0.0288630177	14578	1365	3.8903726895	0
AT5G36170	24	91.560833333	7.915	8.6666666667	81.555833333	17.845833333	6.1666666667	8.9352722222	1.6859666667	10.621238889	5.3106194444	5.3106194444	2.4739313176	2.4739313176	4.9478626352	0.973877055	0.026122945	0.0288238186	14578	1366	5.2997917449	0
AT3G62910	20	81.1545	18.8385	14.5	68.3895	31.6035	12.8	12.7674025	3.7315825	16.498985	8.2494925	8.2494925	2.4742747227	2.4742747227	4.9485494455	0.9738874311	0.0261125689	0.0288145507	14578	1367	3.4214445212	0
AT1G60230	8	84.07875	15.9125	12.375	95.3875	4.6075	11.625	11.404745313	2.969171875	14.373917188	7.1869585938	7.1869585938	2.4752785998	2.4752785998	4.9505571996	0.973917739	0.026082261	0.0287832854	14578	1368	3.8410525873	0
AT1G62660	40	97.41625	2.166	7	83.71	13.78975	8.3	7.8191375	1.15162	8.9707575	4.48537875	4.48537875	2.4778169298	2.4778169298	4.9556338595	0.9739942104	0.0260057896	0.0287010675	14578	1369	6.7896853997	0
AT2G33050	6	91.068333333	8.925	9	100	0	6.8333333333	9.19615	1.80325	10.9994	5.4997	5.4997	2.4844523524	2.4844523524	4.9689047048	0.9741930151	0.0258069849	0.0284838148	14578	1370	5.0997643144	0
AT1G01670	2	100	0	6.5	100	0	5	7.5	1	8.5	4.25	4.25	2.4852941176	2.4852941176	4.9705882353	0.9742181222	0.0257818778	0.0284582581	14578	1371	7.5	0
AT1G12320	6	100	0	6.5	100	0	2	7.5	1	8.5	4.25	4.25	2.4852941176	2.4852941176	4.9705882353	0.9742181222	0.0257818778	0.028460413	14578	1372	7.5	0
AT1G18880	4	100	0	6.5	100	0	3	7.5	1	8.5	4.25	4.25	2.4852941176	2.4852941176	4.9705882353	0.9742181222	0.0257818778	0.0284625683	14578	1373	7.5	0
AT1G35910	8	100	0	6.5	100	0	2.3333333333	7.5	1	8.5	4.25	4.25	2.4852941176	2.4852941176	4.9705882353	0.9742181222	0.0257818778	0.0284647239	14578	1374	7.5	0
AT1G48180	2	100	0	6.5	100	0	46	7.5	1	8.5	4.25	4.25	2.4852941176	2.4852941176	4.9705882353	0.9742181222	0.0257818778	0.0284668798	14578	1375	7.5	0
AT1G64610	2	100	0	6.5	100	0	3.5	7.5	1	8.5	4.25	4.25	2.4852941176	2.4852941176	4.9705882353	0.9742181222	0.0257818778	0.0284690361	14578	1376	7.5	0
AT1G67050	8	100	0	6.5	100	0	2.1428571429	7.5	1	8.5	4.25	4.25	2.4852941176	2.4852941176	4.9705882353	0.9742181222	0.0257818778	0.0284711927	14578	1377	7.5	0
AT1G77320	2	100	0	6.5	100	0	7	7.5	1	8.5	4.25	4.25	2.4852941176	2.4852941176	4.9705882353	0.9742181222	0.0257818778	0.0284733496	14578	1378	7.5	0
AT2G17970	4	100	0	6.5	91.666666667	8.3333333333	2.3333333333	7.5	1	8.5	4.25	4.25	2.4852941176	2.4852941176	4.9705882353	0.9742181222	0.0257818778	0.0284755068	14578	1379	7.5	0
AT2G40640	2	100	0	6.5	100	0	2.5	7.5	1	8.5	4.25	4.25	2.4852941176	2.4852941176	4.9705882353	0.9742181222	0.0257818778	0.0284776644	14578	1380	7.5	0
AT3G02210	4	100	0	6.5	100	0	2.5	7.5	1	8.5	4.25	4.25	2.4852941176	2.4852941176	4.9705882353	0.9742181222	0.0257818778	0.0284798223	14578	1381	7.5	0
AT3G13030	2	100	0	6.5	100	0	4.5	7.5	1	8.5	4.25	4.25	2.4852941176	2.4852941176	4.9705882353	0.9742181222	0.0257818778	0.0284819805	14578	1382	7.5	0
AT3G22670	4	100	0	6.5	100	0	5.75	7.5	1	8.5	4.25	4.25	2.4852941176	2.4852941176	4.9705882353	0.9742181222	0.0257818778	0.028484139	14578	1383	7.5	0
AT3G27120	2	100	0	6.5	100	0	4	7.5	1	8.5	4.25	4.25	2.4852941176	2.4852941176	4.9705882353	0.9742181222	0.0257818778	0.0284862979	14578	1384	7.5	0
AT3G29020	2	100	0	6.5	100	0	6	7.5	1	8.5	4.25	4.25	2.4852941176	2.4852941176	4.9705882353	0.9742181222	0.0257818778	0.0284884571	14578	1385	7.5	0
AT3G58975	2	100	0	6.5	100	0	5	7.5	1	8.5	4.25	4.25	2.4852941176	2.4852941176	4.9705882353	0.9742181222	0.0257818778	0.0284906166	14578	1386	7.5	0
AT3G60310	2	100	0	6.5	100	0	5	7.5	1	8.5	4.25	4.25	2.4852941176	2.4852941176	4.9705882353	0.9742181222	0.0257818778	0.0284927765	14578	1387	7.5	0
AT3G61880	6	100	0	6.5	100	0	1.5	7.5	1	8.5	4.25	4.25	2.4852941176	2.4852941176	4.9705882353	0.9742181222	0.0257818778	0.0284949366	14578	1388	7.5	0
AT4G19010	2	100	0	6.5	80	20	5	7.5	1	8.5	4.25	4.25	2.4852941176	2.4852941176	4.9705882353	0.9742181222	0.0257818778	0.0284970971	14578	1389	7.5	0
AT4G19590	2	100	0	6.5	82.84	17.15	17.5	7.5	1	8.5	4.25	4.25	2.4852941176	2.4852941176	4.9705882353	0.9742181222	0.0257818778	0.028499258	14578	1390	7.5	0
AT4G30060	2	100	0	6.5	100	0	1	7.5	1	8.5	4.25	4.25	2.4852941176	2.4852941176	4.9705882353	0.9742181222	0.0257818778	0.0285014191	14578	1391	7.5	0
AT4G32880	4	100	0	6.5	100	0	2	7.5	1	8.5	4.25	4.25	2.4852941176	2.4852941176	4.9705882353	0.9742181222	0.0257818778	0.0285035806	14578	1392	7.5	0
AT4G33470	2	100	0	6.5				7.5	1	8.5	4.25	4.25	2.4852941176	2.4852941176	4.9705882353	0.9742181222	0.0257818778	0.0285057425	14578	1393	7.5	0
AT5G35450	2	100	0	6.5	100	0	1	7.5	1	8.5	4.25	4.25	2.4852941176	2.4852941176	4.9705882353	0.9742181222	0.0257818778	0.0285079046	14578	1394	7.5	0
AT1G20290	2	0	100	6.5	0	100	9	1	7.5	8.5	4.25	4.25	2.4852941176	2.4852941176	4.9705882353	0.9742181222	0.0257818778	0.0285100671	14578	1395	0.1333333333	1
AT4G15010	5	91.636	8.358	8.8	95.5	4.5	8.8	9.063968	1.735504	10.799472	5.399736	5.399736	2.486528258	2.486528258	4.973056516	0.9742548868	0.0257451132	0.0284715719	14578	1396	5.2226719155	0
AT2G19450	13	91.088461538	8.9092307692	9	78.660769231	21.334615385	12.923076923	9.1979615385	1.8018307692	10.999792308	5.4998961538	5.4998961538	2.4865356011	2.4865356011	4.9730712022	0.9742551054	0.0257448946	0.0284734902	14578	1397	5.1047865846	0
AT1G07400	4	87.0575	12.935	10.75	83.57	15.8	30.75	10.35868125	2.3905125	12.74919375	6.374596875	6.374596875	2.4900285647	2.4900285647	4.9800571294	0.9743588636	0.0256411364	0.0283608867	14578	1398	4.3332470548	0
AT1G15380	9	94.875555556	5.1233333333	7.7777777778	92.057777778	7.9366666667	9.3333333333	8.3792098765	1.3984814815	9.777691358	4.888845679	4.888845679	2.4919261174	2.4919261174	4.9838522348	0.9744150481	0.0255849519	0.02830089	14578	1399	5.9916487901	0
AT5G13060	22	71.487272727	28.504090909	28.863636364	74.903636364	25.088636364	32.363636364	21.633826446	9.2273171488	30.861143595	15.430571798	15.430571798	2.4937746146	2.4937746146	4.9875492292	0.9744696571	0.0255303429	0.028242627	14578	1400	2.3445413328	0
AT1G60430	3	89.466666667	10.53	9.6666666667	100	0	6.6666666667	9.6484444444	2.0179	11.666344444	5.8331722222	5.8331722222	2.4954350009	2.4954350009	4.9908700018	0.9745186057	0.0254813943	0.0281906174	14578	1401	4.7814284377	0
AT5G40570	14	93.491428571	6.5078571429	8.2142857143	77.972857143	22.021428571	7.7857142857	8.6796530612	1.5345739796	10.214227041	5.1071135204	5.1071135204	2.4990708978	2.4990708978	4.9981417956	0.9746254528	0.0253745472	0.0280745408	14578	1402	5.6560668802	0
AT4G34830	18	84.579444444	15.413888889	12.166666667	82.76	17.233888889	11.444444444	11.290499074	2.8753564815	14.165855556	7.0829277778	7.0829277778	2.4994828084	2.4994828084	4.9989656167	0.9746375281	0.0253624719	0.0280633105	14578	1403	3.9266432343	0
AT3G49400	9	98.412222222	1.5866666667	6.8888888889	65	31.428571429	2.7142857143	7.779508642	1.1093037037	8.8888123457	4.4444061728	4.4444061728	2.5026759587	2.5026759587	5.0053519175	0.9747309344	0.0252690656	0.0279620798	14578	1404	7.012965535	0
AT2G36570	25	95.1908	4.4076	7.64	82.455789474	17.543684211	2.9473684211	8.27257712	1.33674064	9.60931776	4.80465888	4.80465888	2.5030823664	2.5030823664	5.0061647329	0.974742797	0.025257203	0.0279510746	14578	1405	6.1886179506	0
AT2G41000	6	95.368333333	4.6283333333	7.6666666667	100	0	11.666666667	8.3115722222	1.3548388889	9.6664111111	4.8332055556	4.8332055556	2.5033147315	2.5033147315	5.0066294631	0.9747495769	0.0252504231	0.027945693	14578	1406	6.1347310668	0
AT4G23070	5	97.142	2.856	7.2	100	0	6.2	7.994224	1.205632	9.199856	4.599928	4.599928	2.5046577546	2.5046577546	5.0093155091	0.9747887263	0.0252112737	0.0279044832	14578	1407	6.6307330927	0
AT1G20910	16	69.668125	30.323125	34.25	65.698125	34.294375	22.5	24.861332813	11.385670313	36.247003125	18.123501563	18.123501563	2.5049447424	2.5049447424	5.0098894849	0.9747970839	0.0252029161	0.0278973509	14578	1408	2.1835633854	0
AT2G32320	8	97.5	2.5	7.125	94.12625	5.8675	14.375	7.946875	1.178125	9.125	4.5625	4.5625	2.5104644692	2.5104644692	5.0209289384	0.9749572693	0.0250427307	0.0277221451	14578	1409	6.7453580902	0
AT5G07842	8	90	10	9.5	88.28375	11.7125	9.5	9.55	1.95	11.5	5.75	5.75	2.5113043478	2.5113043478	5.0226086957	0.9749815502	0.0250184498	0.0276973695	14578	1410	4.8974358974	0
AT2G37150	27	100	0	6.5555555556	100	0	6.2962962963	7.5555555556	1	8.5555555556	4.2777777778	4.2777777778	2.5115440115	2.5115440115	5.0230880231	0.9749884744	0.0250115256	0.0276918068	14578	1411	7.5555555556	0
AT5G65450	23	94.177391304	5.8208695652	8.0434782609	95.25	4.7482608696	5.6956521739	8.5751379962	1.4682003781	10.043338374	5.0216691871	5.0216691871	2.5145305488	2.5145305488	5.0290610976	0.9750745927	0.0249254073	0.0275985559	14578	1412	5.8405774336	0
AT4G21650	16	100	0	6.5625	100	0	4.4375	7.5625	1	8.5625	4.28125	4.28125	2.5148266423	2.5148266423	5.0296532847	0.9750831139	0.0249168861	0.0275912165	14578	1413	7.5625	0
AT1G60990	10	94.666	5.333	7.9	83	17	7.4	8.478614	1.421307	9.899921	4.9499605	4.9499605	2.5154535118	2.5154535118	5.0309070236	0.9751011445	0.0248988555	0.0275733451	14578	1414	5.9653642739	0
AT4G09012	4	83.7825	16.21	12.75	100	0	6.5	11.68226875	3.066775	14.74904375	7.374521875	7.374521875	2.5163235602	2.5163235602	5.0326471203	0.9751261472	0.0248738528	0.0275477495	14578	1415	3.8093008943	0
AT1G53165	24	90.891666667	9.1041666667	9.1666666667	84.795416667	15.202083333	7.2916666667	9.3317361111	1.8345486111	11.166284722	5.5831423611	5.5831423611	2.5168541645	2.5168541645	5.033708329	0.9751413824	0.0248586176	0.0275329682	14578	1416	5.0866660358	0
AT3G47950	26	94.615769231	5.3819230769	7.9230769231	97.632307692	1.9384615385	8.4230769231	8.4964801775	1.4264139053	9.9228940828	4.9614470414	4.9614470414	2.5187126193	2.5187126193	5.0374252386	0.9751946679	0.0248053321	0.0274760377	14578	1417	5.9565320738	0
AT5G45760	7	100	0	6.5714285714	100	0	4.1428571429	7.5714285714	1	8.5714285714	4.2857142857	4.2857142857	2.519047619	2.519047619	5.0380952381	0.9752042603	0.0247957397	0.0274674995	14578	1418	7.5714285714	0
AT4G35110	8	93.97625	6.0225	8.125	92.6125	7.38625	6.75	8.6355703125	1.489328125	10.124898438	5.0624492188	5.0624492188	2.5219402307	2.5219402307	5.0438804614	0.975286928	0.024713072	0.0273780046	14578	1419	5.798299359	0
AT5G44600	9	89.681111111	10.316666667	9.6666666667	96.968888889	3.03	7.5555555556	9.6691740741	1.9972777778	11.666451852	5.8332259259	5.8332259259	2.5225318515	2.5225318515	5.045063703	0.9753038007	0.0246961993	0.0273613918	14578	1420	4.841176416	0
AT5G08230	3	89.68	10.313333333	9.6666666667	79.356666667	20.633333333	8.3333333333	9.6690666667	1.9969555556	11.666022222	5.8330111111	5.8330111111	2.52276602	2.52276602	5.04553204	0.9753104757	0.0246895243	0.0273560755	14578	1421	4.8419037869	0
AT2G01170	10	80.276	19.131	15.2	89.028	10.962	24.9	13.201952	3.907912	17.109864	8.554932	8.554932	2.5242509093	2.5242509093	5.0485018187	0.9753527592	0.0246472408	0.027311301	14578	1422	3.378262356	0
AT4G02070	9	88.986666667	10.316666667	9.7777777778	93.825555556	6.1711111111	8.5555555556	9.7009185185	2.0087407407	11.709659259	5.8548296296	5.8548296296	2.5265294939	2.5265294939	5.0530589879	0.9754174978	0.0245825022	0.0272416357	14578	1423	4.8293531971	0
AT1G04390	2	94.44	5.555	8	84.44	15.555	7	8.5552	1.4444	9.9996	4.9998	4.9998	2.528274963	2.528274963	5.056549926	0.9754669702	0.0245330298	0.0271888786	14578	1424	5.9230130158	0
AT1G06580	3	94.443333333	5.5533333333	8	93.333333333	6.6666666667	6.3333333333	8.5554666667	1.4442666667	9.9997333333	4.9998666667	4.9998666667	2.5285256994	2.5285256994	5.0570513987	0.9754740684	0.0245259316	0.0271830784	14578	1425	5.9237444609	0
AT1G08400	7	94.941428571	5.0557142857	7.8571428571	95.632857143	4.3642857143	8.2857142857	8.4596836735	1.3972346939	9.8569183673	4.9284591837	4.9284591837	2.5301105138	2.5301105138	5.0602210276	0.9755188844	0.0244811156	0.0271354701	14578	1426	6.0545903351	0
AT1G53250	14	87.730714286	12.263571429	10.571428571	74.751428571	25.242142857	9.5714285714	10.274389796	2.2964346939	12.57082449	6.2854122449	6.2854122449	2.5315669494	2.5315669494	5.0631338988	0.9755599951	0.0244400049	0.0270919619	14578	1427	4.4740613889	0
AT3G44150	13	75.741538462	24.250769231	20.923076923	89.986923077	10.006923077	21.846153846	16.847460355	6.0740071006	22.921467456	11.460733728	11.460733728	2.531846952	2.531846952	5.063693904	0.9755678905	0.0244321095	0.0270852694	14578	1428	2.7736978367	0
AT2G33847	5	100	0	6.6	86	14	6	7.6	1	8.6	4.3	4.3	2.5325581395	2.5325581395	5.0651162791	0.9755879324	0.0244120676	0.0270651093	14578	1429	7.6	0
AT5G04080	5	100	0	6.6	100	0	8	7.6	1	8.6	4.3	4.3	2.5325581395	2.5325581395	5.0651162791	0.9755879324	0.0244120676	0.0270671678	14578	1430	7.6	0
AT1G66520	12	86.123333333	13.870833333	11.416666667	87.929166667	12.065833333	9.1666666667	10.832413889	2.5835868056	13.416000694	6.7080003472	6.7080003472	2.535895376	2.535895376	5.071790752	0.975681751	0.024318249	0.0269651962	14578	1431	4.1927810847	0
AT1G30610	10	94.86	5.137	7.9	97.036666667	2.9622222222	4.6666666667	8.49394	1.405823	9.899763	4.9498815	4.9498815	2.5375053224	2.5375053224	5.0750106448	0.975726877	0.024273123	0.0269172058	14578	1432	6.0419697217	0
AT4G11810	3	77.17	22.82	19	71.563333333	28.426666667	15.666666667	15.6623	5.3358	20.9981	10.49905	10.49905	2.5391964571	2.5391964571	5.0783929141	0.9757741851	0.0242258149	0.0268667881	14578	1433	2.9353236628	0
AT1G08560	14	98.015	1.9835714286	7.0714285714	79.571	20.428	4.5	7.9310607143	1.1402668367	9.071327551	4.5356637755	4.5356637755	2.541793427	2.541793427	5.0835868541	0.9758466471	0.0241533529	0.0267884646	14578	1434	6.9554427602	0
AT1G22070	5	97.5	2.5	7.2	100	0	7.2	8.02	1.18	9.2	4.6	4.6	2.5426956522	2.5426956522	5.0853913043	0.9758717687	0.0241282313	0.0267626383	14578	1435	6.7966101695	0
AT2G02710	3	92.5	7.5	8.6666666667	87.5	12.5	8	9.0166666667	1.65	10.666666667	5.3333333333	5.3333333333	2.5438020833	2.5438020833	5.0876041667	0.9759025393	0.0240974607	0.0267305419	14578	1436	5.4646464646	0
AT4G35190	8	100	0	6.625	100	0	12	7.625	1	8.625	4.3125	4.3125	2.544384058	2.544384058	5.0887681159	0.9759187081	0.0240812919	0.0267146391	14578	1437	7.625	0
AT5G58660	6	94.586666667	5.41	8	100	0	46.333333333	8.5669333333	1.4328	9.9997333333	4.9998666667	4.9998666667	2.5448607838	2.5448607838	5.0897215677	0.9759319444	0.0240680556	0.0267019874	14578	1438	5.9791550344	0
AT3G04950	2	81.615	18.38	14.5	77.77	22.22	18	12.834175	3.6651	16.499275	8.2496375	8.2496375	2.5477463815	2.5477463815	5.0954927629	0.9760119021	0.0239880979	0.0266153049	14578	1439	3.5017257374	0
AT4G18596	12	8.1691666667	91.825	8.9166666667	0	100	5.7777777778	1.7284173611	9.1877291667	10.916146528	5.4580732639	5.4580732639	2.5485794127	2.5485794127	5.0971588253	0.9760349335	0.0239650665	0.026591775	14578	1440	0.1881223673	1
AT2G47800	5	81.264	18.73	14.8	56.65	43.342	11.4	13.027072	3.77204	16.799112	8.399556	8.399556	2.5494090795	2.5494090795	5.098818159	0.976057849	0.023942151	0.02656837	14578	1441	3.4535879789	0
AT5G13590	8	90.6225	9.37375	9.375	91.9875	8.01125	8.25	9.495859375	1.8787890625	11.374648438	5.6873242188	5.6873242188	2.5503979514	2.5503979514	5.1007959028	0.9760851322	0.0239148678	0.0265401144	14578	1442	5.0542445475	0
AT1G24040	3	95.833333333	4.1666666667	7.6666666667	96.293333333	3.7033333333	6.3333333333	8.3472222222	1.3194444444	9.6666666667	4.8333333333	4.8333333333	2.5546376117	2.5546376117	5.1092752235	0.97620174	0.02379826	0.0264127167	14578	1443	6.3263157895	0
AT5G07660	18	86.623888889	13.370555556	11.222222222	82.590555556	17.405	10	10.721125309	2.5004734568	13.221598765	6.6107993827	6.6107993827	2.5556333265	2.5556333265	5.111266653	0.9762290406	0.0237709594	0.0263844256	14578	1444	4.2876381189	0
AT4G15830	15	85.723333333	14.272	11.733333333	76.709333333	23.285333333	12.066666667	11.058204444	2.6745813333	13.732785778	6.8663928889	6.8663928889	2.5590269013	2.5590269013	5.1180538025	0.9763218421	0.0236781579	0.0262834223	14578	1445	4.1345553065	0
AT3G16320	3	89.18	10.813333333	10	84.82	15.176666667	12.666666667	9.918	2.0813333333	11.999333333	5.9996666667	5.9996666667	2.5590315203	2.5590315203	5.1180630405	0.9763219682	0.0236780318	0.0262852839	14578	1446	4.765214606	0
AT1G64200	3	71.716666667	28.273333333	29	70.363333333	29.626666667	33	21.797833333	9.1992666667	30.9971	15.49855	15.49855	2.5603021259	2.5603021259	5.1206042518	0.9763566175	0.0236433825	0.026248818	14578	1447	2.3695185848	0
AT2G42690	14	98.491428571	1.5078571429	7	99.205714286	0.7935714286	7.5714285714	7.8944	1.10555	8.99995	4.499975	4.499975	2.5604855762	2.5604855762	5.1209711523	0.9763616159	0.0236383841	0.0262452676	14578	1448	7.1406991995	0
AT1G08680	21	100	0	6.6666666667	93.999	5.9995	4.8	7.6666666667	1	8.6666666667	4.3333333333	4.3333333333	2.5641025641	2.5641025641	5.1282051282	0.9764599417	0.0235400583	0.0261380889	14578	1449	7.6666666667	0
AT1G44180	3	100	0	6.6666666667	94.44	5.5533333333	11.666666667	7.6666666667	1	8.6666666667	4.3333333333	4.3333333333	2.5641025641	2.5641025641	5.1282051282	0.9764599417	0.0235400583	0.0261400799	14578	1450	7.6666666667	0
AT1G49730	3	100	0	6.6666666667	100	0	8	7.6666666667	1	8.6666666667	4.3333333333	4.3333333333	2.5641025641	2.5641025641	5.1282051282	0.9764599417	0.0235400583	0.0261420713	14578	1451	7.6666666667	0
AT2G42640	6	100	0	6.6666666667	77.776666667	22.221666667	3.6666666667	7.6666666667	1	8.6666666667	4.3333333333	4.3333333333	2.5641025641	2.5641025641	5.1282051282	0.9764599417	0.0235400583	0.0261440629	14578	1452	7.6666666667	0
AT3G02500	3	100	0	6.6666666667	100	0	5.3333333333	7.6666666667	1	8.6666666667	4.3333333333	4.3333333333	2.5641025641	2.5641025641	5.1282051282	0.9764599417	0.0235400583	0.0261460548	14578	1453	7.6666666667	0
AT3G28140	3	100	0	6.6666666667	100	0	1.6666666667	7.6666666667	1	8.6666666667	4.3333333333	4.3333333333	2.5641025641	2.5641025641	5.1282051282	0.9764599417	0.0235400583	0.026148047	14578	1454	7.6666666667	0
AT4G09560	3	100	0	6.6666666667	100	0	2	7.6666666667	1	8.6666666667	4.3333333333	4.3333333333	2.5641025641	2.5641025641	5.1282051282	0.9764599417	0.0235400583	0.0261500396	14578	1455	7.6666666667	0
AT4G38290	3	100	0	6.6666666667	91.666666667	8.3333333333	2.6666666667	7.6666666667	1	8.6666666667	4.3333333333	4.3333333333	2.5641025641	2.5641025641	5.1282051282	0.9764599417	0.0235400583	0.0261520324	14578	1456	7.6666666667	0
AT5G50160	6	100	0	6.6666666667	100	0	1.6666666667	7.6666666667	1	8.6666666667	4.3333333333	4.3333333333	2.5641025641	2.5641025641	5.1282051282	0.9764599417	0.0235400583	0.0261540256	14578	1457	7.6666666667	0
AT5G50640	3	100	0	6.6666666667	50	50	1	7.6666666667	1	8.6666666667	4.3333333333	4.3333333333	2.5641025641	2.5641025641	5.1282051282	0.9764599417	0.0235400583	0.026156019	14578	1458	7.6666666667	0
AT5G50650	3	100	0	6.6666666667	100	0	2.6666666667	7.6666666667	1	8.6666666667	4.3333333333	4.3333333333	2.5641025641	2.5641025641	5.1282051282	0.9764599417	0.0235400583	0.0261580128	14578	1459	7.6666666667	0
AT5G61580	3	100	0	6.6666666667	96.666666667	3.3333333333	8	7.6666666667	1	8.6666666667	4.3333333333	4.3333333333	2.5641025641	2.5641025641	5.1282051282	0.9764599417	0.0235400583	0.0261600068	14578	1460	7.6666666667	0
AT4G00114	3	0	100	6.6666666667	0	100	3.6666666667	1	7.6666666667	8.6666666667	4.3333333333	4.3333333333	2.5641025641	2.5641025641	5.1282051282	0.9764599417	0.0235400583	0.0261620012	14578	1461	0.1304347826	1
AT2G14680	31	95.178709677	4.4619354839	7.8064516129	96.468571429	3.5289285714	7.4642857143	8.4300799168	1.3483188345	9.7783987513	4.8891993757	4.8891993757	2.5643942992	2.5643942992	5.1287885983	0.9764678539	0.0235321461	0.0261552017	14578	1462	6.2522896668	0
AT1G08450	28	96.28	3.7178571429	7.5714285714	82.7475	16.925	5.2142857143	8.2897714286	1.281494898	9.5712663265	4.7856331633	4.7856331633	2.5658015488	2.5658015488	5.1316030976	0.9765059812	0.0234940188	0.0261148155	14578	1463	6.4688290541	0
AT4G27070	17	78.758823529	21.235294118	17.352941176	72.374117647	27.620588235	16.705882353	14.666972318	4.6849480969	19.351920415	9.6759602076	9.6759602076	2.5744423659	2.5744423659	5.1488847318	0.9767386913	0.0232613087	0.0258581179	14578	1464	3.1306584438	0
AT5G52030	16	99.106875	0	6.75	100	0	3.5625	7.6897140625	1	8.6897140625	4.3448570313	4.3448570313	2.5750142016	2.5750142016	5.1500284033	0.9767540072	0.0232459928	0.0258430629	14578	1465	7.6897140625	0
AT1G55500	13	89.157692308	10.837692308	10.076923077	83.539230769	16.457692308	6.1538461538	9.984352071	2.0921059172	12.076457988	6.0382289941	6.0382289941	2.5788832046	2.5788832046	5.1577664092	0.9768573587	0.0231426413	0.0257301269	14578	1466	4.7723932087	0
AT3G24320	6	96.666666667	3.3333333333	7.5	100	0	8.1666666667	8.25	1.25	9.5	4.75	4.75	2.5789473684	2.5789473684	5.1578947368	0.9768590687	0.0231409313	0.0257301881	14578	1467	6.6	0
AT5G10100	10	100	0	6.7	100	0	3.8	7.7	1	8.7	4.35	4.35	2.5798850575	2.5798850575	5.1597701149	0.9768840432	0.0231159568	0.0257043797	14578	1468	7.7	0
AT1G02970	20	91.066	8.929	9.3	90.569	9.4245	16.2	9.469138	1.830397	11.299535	5.6497675	5.6497675	2.5819807658	2.5819807658	5.1639615316	0.9769397596	0.0230602404	0.0256443806	14578	1469	5.1732700611	0
AT2G41720	9	97.777777778	2.2222222222	7.2222222222	82.502222222	17.492222222	12.555555556	8.0617283951	1.1604938272	9.2222222222	4.6111111111	4.6111111111	2.5821888377	2.5821888377	5.1643776753	0.9769452837	0.0230547163	0.0256401933	14578	1470	6.9468085106	0
AT4G25080	62	87.130967742	12.863225806	11.064516129	85.541290323	14.353709677	11	10.640619979	2.4232536941	13.063873673	6.5319368366	6.5319368366	2.5844213727	2.5844213727	5.1688427455	0.9770044699	0.0229955301	0.0255763208	14578	1471	4.391046635	0
AT3G04970	15	89.859333333	10.136666667	9.8	83.416666667	16.161333333	7.7333333333	9.8062146667	1.9933933333	11.799608	5.899804	5.899804	2.5865341114	2.5865341114	5.1730682228	0.9770603352	0.0229396648	0.0255161326	14578	1472	4.9193576113	0
AT3G07500	7	100	0	6.7142857143	100	0	3.2857142857	7.7142857143	1	8.7142857143	4.3571428571	4.3571428571	2.5866510539	2.5866510539	5.1733021077	0.9770634233	0.0229365767	0.0255146444	14578	1473	7.7142857143	0
AT5G05365	7	100	0	6.7142857143	100	0	5.8571428571	7.7142857143	1	8.7142857143	4.3571428571	4.3571428571	2.5866510539	2.5866510539	5.1733021077	0.9770634233	0.0229365767	0.0255165915	14578	1474	7.7142857143	0
AT5G24060	23	92.155217391	7.8417391304	8.9130434783	92.902173913	7.0930434783	8.9565217391	9.2138345936	1.6989376181	10.912772212	5.4563861059	5.4563861059	2.5875036817	2.5875036817	5.1750073634	0.9770859256	0.0229140744	0.0254935035	14578	1475	5.4232918826	0
AT4G04880	22	85.934545455	14.061818182	11.727272727	92.469090909	7.5272727273	7.7727272727	11.077778512	2.6490677686	13.726846281	6.8634231405	6.8634231405	2.5877453331	2.5877453331	5.1754906661	0.977092299	0.022907701	0.0254883579	14578	1476	4.1817648622	0
AT4G02710	29	69.311724138	30.679310345	36.586206897	71.266551724	28.724482759	50.24137931	26.358530797	12.224395957	38.582926754	19.291463377	19.291463377	2.5888882009	2.5888882009	5.1777764019	0.9771224166	0.0228775834	0.0254567904	14578	1477	2.1562235786	0
AT4G27010	6	93.888333333	6.11	8.3333333333	91.666666667	8.3333333333	8.3333333333	8.8240277778	1.5091666667	10.333194444	5.1665972222	5.1665972222	2.5890925291	2.5890925291	5.1781850581	0.9771277969	0.0228722031	0.0254527463	14578	1478	5.8469538008	0
AT3G23710	16	79.23375	20.758125	16.9375	63.526875	36.464375	16	14.420216406	4.5159074219	18.936123828	9.4680619141	9.4680619141	2.5901641051	2.5901641051	5.1803282102	0.9771559916	0.0228440084	0.0254233112	14578	1479	3.1932046119	0
AT2G43330	4	85.495	14.5025	12	87.5	12.5	3.75	11.2594	2.7403	13.9997	6.99985	6.99985	2.5920221437	2.5920221437	5.1840442874	0.977204794	0.022795206	0.0253709355	14578	1480	4.1088202022	0
AT4G30720	7	88.217142857	11.78	10.571428571	94.575714286	4.9242857143	22.714285714	10.325812245	2.2453142857	12.571126531	6.2855632653	6.2855632653	2.5970006391	2.5970006391	5.1940012782	0.9773350249	0.0226649751	0.0252279153	14578	1481	4.5988271266	0
AT5G10690	31	85.926129032	14.066129032	11.774193548	79.102580645	20.890967742	11.258064516	11.117108741	2.656173257	13.773281998	6.886640999	6.886640999	2.5987788994	2.5987788994	5.1975577987	0.9773813548	0.0226186452	0.025178269	14578	1482	4.1853853891	0
AT5G01510	9	94.337777778	5.66	8.2222222222	95	5	5	8.7566617284	1.4653777778	10.222039506	5.1110197531	5.1110197531	2.6004018873	2.6004018873	5.2008037747	0.9774235536	0.0225764464	0.0251332139	14578	1483	5.9757025534	0
AT4G35440	19	93.894736842	6.1026315789	8.3684210526	84.922631579	15.074736842	6.1052631579	8.8575069252	1.5106939058	10.368200831	5.1841004155	5.1841004155	2.6029425173	2.6029425173	5.2058850346	0.977489448	0.022510552	0.0250617708	14578	1484	5.8632042475	0
AT1G54730	4	100	0	6.75	100	0	4	7.75	1	8.75	4.375	4.375	2.6035714286	2.6035714286	5.2071428571	0.9775057288	0.0224942712	0.0250455576	14578	1485	7.75	0
AT1G71696	20	100	0	6.75	94.444	5.5555	4.4	7.75	1	8.75	4.375	4.375	2.6035714286	2.6035714286	5.2071428571	0.9775057288	0.0224942712	0.0250474707	14578	1486	7.75	0
AT2G33400	12	100	0	6.75	97.221666667	2.7766666667	6.6666666667	7.75	1	8.75	4.375	4.375	2.6035714286	2.6035714286	5.2071428571	0.9775057288	0.0224942712	0.025049384	14578	1487	7.75	0
AT2G36370	4	100	0	6.75	100	0	4.75	7.75	1	8.75	4.375	4.375	2.6035714286	2.6035714286	5.2071428571	0.9775057288	0.0224942712	0.0250512976	14578	1488	7.75	0
AT2G42890	8	100	0	6.75	100	0	1.625	7.75	1	8.75	4.375	4.375	2.6035714286	2.6035714286	5.2071428571	0.9775057288	0.0224942712	0.0250532115	14578	1489	7.75	0
AT3G01860	4	100	0	6.75	100	0	7.25	7.75	1	8.75	4.375	4.375	2.6035714286	2.6035714286	5.2071428571	0.9775057288	0.0224942712	0.0250551258	14578	1490	7.75	0
AT3G27540	4	100	0	6.75	75	0	25.5	7.75	1	8.75	4.375	4.375	2.6035714286	2.6035714286	5.2071428571	0.9775057288	0.0224942712	0.0250570403	14578	1491	7.75	0
AT3G59000	4	100	0	6.75	100	0	5.75	7.75	1	8.75	4.375	4.375	2.6035714286	2.6035714286	5.2071428571	0.9775057288	0.0224942712	0.0250589551	14578	1492	7.75	0
AT3G63160	4	100	0	6.75	83.3325	16.665	4.5	7.75	1	8.75	4.375	4.375	2.6035714286	2.6035714286	5.2071428571	0.9775057288	0.0224942712	0.0250608701	14578	1493	7.75	0
AT5G02260	4	100	0	6.75	100	0	3.5	7.75	1	8.75	4.375	4.375	2.6035714286	2.6035714286	5.2071428571	0.9775057288	0.0224942712	0.0250627855	14578	1494	7.75	0
AT5G53500	4	100	0	6.75	83.33	16.665	2.75	7.75	1	8.75	4.375	4.375	2.6035714286	2.6035714286	5.2071428571	0.9775057288	0.0224942712	0.0250647012	14578	1495	7.75	0
AT3G06150	27	97.392222222	2.607037037	7.3703703704	95.8664	4.1332	3.08	8.1781674897	1.1921482853	9.370315775	4.6851578875	4.6851578875	2.6042059572	2.6042059572	5.2084119144	0.9775221426	0.0224778574	0.0250483263	14578	1496	6.8600253764	0
AT5G16520	6	89.955	10.038333333	9.8333333333	85.538333333	13.066666667	10.666666667	9.845575	1.9871027778	11.832677778	5.9163388889	5.9163388889	2.6095355095	2.6095355095	5.219071019	0.9776595175	0.0223404825	0.024897145	14578	1497	4.9547386829	0
AT5G48360	19	97.879473684	2.1194736842	7.2631578947	91.731578947	8.2657894737	7.2105263158	8.1091407202	1.1539407202	9.2630814404	4.6315407202	4.6315407202	2.6111617042	2.6111617042	5.2223234084	0.9777012609	0.0222987391	0.0248525243	14578	1498	7.0273460136	0
AT1G64355	7	87.452857143	12.542857143	11	92.992857143	7.0028571429	11.857142857	10.619814286	2.3797142857	12.999528571	6.4997642857	6.4997642857	2.6116042454	2.6116042454	5.2232084907	0.9777126067	0.0222873933	0.0248417784	14578	1499	4.4626425741	0
AT4G09060	5	96	2	7.4	83.14	16.854	7.6	8.104	1.148	9.252	4.626	4.626	2.6148906182	2.6148906182	5.2297812365	0.9777966752	0.0222033248	0.0247499671	14578	1500	7.0592334495	0
AT5G20040	12	96.384166667	3.6141666667	7.6666666667	83.894166667	16.104166667	6.25	8.3894527778	1.2770861111	9.6665388889	4.8332694444	4.8332694444	2.6165393934	2.6165393934	5.2330787868	0.9778387285	0.0221612715	0.0247049794	14578	1501	6.5692146401	0
AT1G61667	9	100	0	6.7777777778	88.888888889	11.111111111	2.6666666667	7.7777777778	1	8.7777777778	4.3888888889	4.3888888889	2.6167369902	2.6167369902	5.2334739803	0.9778437629	0.0221562371	0.0247012561	14578	1502	7.7777777778	0
AT4G26965	6	98.333333333	1.6666666667	7.1666666667	85.321666667	14.675	6	8.0472222222	1.1194444444	9.1666666667	4.5833333333	4.5833333333	2.6178602694	2.6178602694	5.2357205387	0.977872359	0.022127641	0.024671262	14578	1503	7.1885856079	0
AT2G40570	10	96.666	3.333	7.6	99.09	0.909	7.8	8.346616	1.253308	9.599924	4.799962	4.799962	2.6205946205	2.6205946205	5.241189241	0.9779418098	0.0220581902	0.0245957088	14578	1504	6.6596686529	0
AT3G43920	12	91.504166667	8.4916666667	9.25	83.581666667	16.414166667	6.1666666667	9.4641354167	1.7854791667	11.249614583	5.6248072917	5.6248072917	2.6206125272	2.6206125272	5.2412250543	0.9779422638	0.0220577362	0.0245970839	14578	1505	5.3006137475	0
AT1G11310	24	100	0	6.7916666667	100	0	4.4090909091	7.7916666667	1	8.7916666667	4.3958333333	4.3958333333	2.623321485	2.623321485	5.24664297	0.9780108455	0.0219891545	0.0245224827	14578	1506	7.7916666667	0
AT1G07380	5	100	0	6.8	82.216	17.774	6.6	7.8	1	8.8	4.4	4.4	2.6272727273	2.6272727273	5.2545454545	0.9781104819	0.0218895181	0.024413235	14578	1507	7.8	0
AT1G13195	10	100	0	6.8	100	0	2.8	7.8	1	8.8	4.4	4.4	2.6272727273	2.6272727273	5.2545454545	0.9781104819	0.0218895181	0.0244151029	14578	1508	7.8	0
AT1G21150	5	100	0	6.8	80.89	19.102	10.4	7.8	1	8.8	4.4	4.4	2.6272727273	2.6272727273	5.2545454545	0.9781104819	0.0218895181	0.0244169711	14578	1509	7.8	0
AT2G25940	5	100	0	6.8	100	0	6	7.8	1	8.8	4.4	4.4	2.6272727273	2.6272727273	5.2545454545	0.9781104819	0.0218895181	0.0244188395	14578	1510	7.8	0
AT2G30040	5	100	0	6.8	100	0	8.8	7.8	1	8.8	4.4	4.4	2.6272727273	2.6272727273	5.2545454545	0.9781104819	0.0218895181	0.0244207083	14578	1511	7.8	0
AT4G20430	5	100	0	6.8	25	25	7.25	7.8	1	8.8	4.4	4.4	2.6272727273	2.6272727273	5.2545454545	0.9781104819	0.0218895181	0.0244225773	14578	1512	7.8	0
AT1G17020	5	0	100	6.8	0	100	2	1	7.8	8.8	4.4	4.4	2.6272727273	2.6272727273	5.2545454545	0.9781104819	0.0218895181	0.0244244466	14578	1513	0.1282051282	1
AT4G29530	9	91.372222222	8.6233333333	9.3333333333	84.693333333	15.301111111	10.777777778	9.5280740741	1.8048444444	11.332918519	5.6664592593	5.6664592593	2.6316379057	2.6316379057	5.2632758115	0.9782200128	0.0217799872	0.0243040917	14578	1514	5.2791663589	0
AT1G80770	28	86.9725	12.799642857	11.25	72.087142857	27.907857143	7.4285714286	10.78440625	2.4399598214	13.224366071	6.6121830357	6.6121830357	2.6326322874	2.6326322874	5.2652645747	0.9782448843	0.0217551157	0.0242781962	14578	1515	4.4199114081	0
AT5G37530	12	92.299166667	7.6941666667	9	89.970833333	10.025833333	12.833333333	9.306925	1.692475	10.9994	5.4997	5.4997	2.6355914324	2.6355914324	5.2711828647	0.9783187248	0.0216812752	0.0241976444	14578	1516	5.4990029395	0
AT4G18890	14	99.205714286	0.7935714286	7	100	0	8.8571428571	7.9444	1.05555	8.99995	4.499975	4.499975	2.6364732205	2.6364732205	5.2729464411	0.978340678	0.021659322	0.0241749939	14578	1517	7.5263132964	0
AT5G06980	25	96.5232	3.4752	7.68	97.727272727	2.2727272727	2.7272727273	8.41298176	1.26689536	9.67987712	4.83993856	4.83993856	2.6377685483	2.6377685483	5.2755370965	0.9783728852	0.0216271148	0.0241408943	14578	1518	6.6406287572	0
AT5G48830	15	97.333333333	2.6666666667	7.4666666667	90.609333333	9.3846666667	9.2	8.2675555556	1.1991111111	9.4666666667	4.7333333333	4.7333333333	2.6388859259	2.6388859259	5.2777718519	0.978400628	0.021599372	0.0241117731	14578	1519	6.8947368421	0
AT5G03970	2	84.235	15.755	13	100	0	7.5	11.95055	3.04815	14.9987	7.49935	7.49935	2.6419864975	2.6419864975	5.283972995	0.9784774176	0.0215225824	0.0240278914	14578	1520	3.9205911783	0
AT1G51140	6	100	0	6.8333333333	93.505	6.4916666667	9.3333333333	7.8333333333	1	8.8333333333	4.4166666667	4.4166666667	2.643081761	2.643081761	5.286163522	0.9785044756	0.0214955244	0.0239995217	14578	1521	7.8333333333	0
AT3G19830	12	100	0	6.8333333333	91.818181818	8.1818181818	3.5454545455	7.8333333333	1	8.8333333333	4.4166666667	4.4166666667	2.643081761	2.643081761	5.286163522	0.9785044756	0.0214955244	0.0240013599	14578	1522	7.8333333333	0
AT4G36870	6	100	0	6.8333333333	100	0	6.3333333333	7.8333333333	1	8.8333333333	4.4166666667	4.4166666667	2.643081761	2.643081761	5.286163522	0.9785044756	0.0214955244	0.0240031984	14578	1523	7.8333333333	0
AT5G16140	6	100	0	6.8333333333	95.833333333	4.1666666667	4.8333333333	7.8333333333	1	8.8333333333	4.4166666667	4.4166666667	2.643081761	2.643081761	5.286163522	0.9785044756	0.0214955244	0.0240050372	14578	1524	7.8333333333	0
AT2G15820	11	88.340909091	10.956363636	10.454545455	98.346363636	1.6527272727	8.7272727273	10.235640496	2.1454380165	12.381078512	6.1905392562	6.1905392562	2.6432017248	2.6432017248	5.2864034495	0.9785074371	0.0214925629	0.0240035687	14578	1525	4.7708861393	0
AT2G40710	3	93.333333333	6.6666666667	8.6666666667	83.333333333	0	1.3333333333	9.0888888889	1.5777777778	10.666666667	5.3333333333	5.3333333333	2.644537037	2.644537037	5.2890740741	0.978540373	0.021459627	0.0239686211	14578	1526	5.7605633803	0
AT5G64190	10	96.513	3.484	7.7	92.558	7.44	8.4	8.431501	1.268268	9.699769	4.8498845	4.8498845	2.6450066498	2.6450066498	5.2900132995	0.9785519438	0.0214480562	0.0239575331	14578	1527	6.6480436312	0
AT5G42770	5	84.568	15.428	12.8	85.534	14.46	11.4	11.824704	2.974784	14.799488	7.399744	7.399744	2.6460741076	2.6460741076	5.2921482153	0.9785782207	0.0214217793	0.0239300152	14578	1528	3.9749790237	0
AT5G04320	27	84.214444444	15.781111111	13.037037037	82.368148148	17.626666667	11	11.979068313	3.0573893004	15.036457613	7.5182288066	7.5182288066	2.646778864	2.646778864	5.293557728	0.978595551	0.021404449	0.0239124881	14578	1529	3.9180709866	0
AT2G33540	4	83.9225	16.07	13.25	82.29	17.705	15.5	12.11973125	3.129275	15.24900625	7.624503125	7.624503125	2.6502810169	2.6502810169	5.3005620339	0.9786814555	0.0213185445	0.0238183431	14578	1530	3.8730157145	0
AT1G73700	2	89.89	10.1	10	95.83	4.165	11	9.989	2.01	11.999	5.9995	5.9995	2.6529061172	2.6529061172	5.3058122344	0.9787456127	0.0212543873	0.023748483	14578	1531	4.9696517413	0
AT3G27270	2	89.89	10.1	10	87.955	12.035	24.5	9.989	2.01	11.999	5.9995	5.9995	2.6529061172	2.6529061172	5.3058122344	0.9787456127	0.0212543873	0.0237503034	14578	1532	4.9696517413	0
AT5G56580	10	92.166	6.583	8.8	78.531	21.465	6.7	9.110608	1.579304	10.689912	5.344956	5.344956	2.652993773	2.652993773	5.3059875461	0.9787477516	0.0212522484	0.0237497338	14578	1533	5.7687487653	0
AT3G05380	13	98.717692308	1.2815384615	7.1538461538	92.307692308	7.6923076923	5	8.0621118343	1.0916792899	9.1537911243	4.5768955621	4.5768955621	2.6539238877	2.6539238877	5.3078477754	0.9787704331	0.0212295669	0.0237262056	14578	1534	7.3850552159	0
AT2G46910	12	98.333333333	1.6666666667	7.25	98.4775	1.5208333333	6.5833333333	8.1291666667	1.1208333333	9.25	4.625	4.625	2.6549587087	2.6549587087	5.3099174174	0.9787956386	0.0212043614	0.0236998529	14578	1535	7.2527881041	0
AT5G64990	15	94.296	5.7033333333	8.4	90.207333333	9.7886666667	12.466666667	8.920864	1.47908	10.399944	5.199972	5.199972	2.6625215051	2.6625215051	5.3250430101	0.9789789101	0.0210210899	0.0234968141	14578	1536	6.0313600346	0
AT4G32920	8	100	0	6.875	98.75	1.25	6.75	7.875	1	8.875	4.4375	4.4375	2.6628521127	2.6628521127	5.3257042254	0.9789868843	0.0210131157	0.0234897018	14578	1537	7.875	0
AT4G34360	8	94.78375	5.2125	8.25	88.515	11.48	9.125	8.819659375	1.43003125	10.249690625	5.1248453125	5.1248453125	2.6638171738	2.6638171738	5.3276343476	0.9790101435	0.0209898565	0.0234655006	14578	1538	6.1674591901	0
AT1G35537	1	90	10	10	100	0	10	10	2	12	6	6	2.6666666667	2.6666666667	5.3333333333	0.9790786647	0.0209213353	0.0233906915	14578	1539	5	0
AT1G67800	1	90	10	10	91.66	8.33	12	10	2	12	6	6	2.6666666667	2.6666666667	5.3333333333	0.9790786647	0.0209213353	0.0233924855	14578	1540	5	0
AT4G28020	1	90	10	10	75	25	4	10	2	12	6	6	2.6666666667	2.6666666667	5.3333333333	0.9790786647	0.0209213353	0.0233942799	14578	1541	5	0
ATMG01280	1	10	90	10	32	68	25	2	10	12	6	6	2.6666666667	2.6666666667	5.3333333333	0.9790786647	0.0209213353	0.0233960745	14578	1542	0.2	1
AT1G21651	5	94.332	5.666	8.4	89.332	10.666	4.4	8.923888	1.475944	10.399832	5.199916	5.199916	2.6669599003	2.6669599003	5.3339198005	0.9790857028	0.0209142972	0.023389998	14578	1543	6.046223976	0
AT1G13910	9	92.56	7.4366666667	9	97.406666667	2.5922222222	9.8888888889	9.3304	1.6693	10.9997	5.49985	5.49985	2.6679115435	2.6679115435	5.335823087	0.9791085273	0.0208914727	0.0233662644	14578	1544	5.5894087342	0
AT4G13750	10	92.014	7.982	9.2	83.736	16.257	14.2	9.465288	1.734344	11.199632	5.599816	5.599816	2.668279419	2.668279419	5.3365588379	0.9791173435	0.0208826565	0.0233581958	14578	1545	5.4575608991	0
AT3G01270	18	0	100	6.8888888889	0	100	5.7777777778	1	7.8888888889	8.8888888889	4.4444444444	4.4444444444	2.6694444444	2.6694444444	5.3388888889	0.9791452385	0.0208547615	0.023328784	14578	1546	0.1267605634	1
AT4G30660	9	93.888888889	6.1111111111	8.5555555556	83.352222222	16.641111111	11.444444444	9.0327160494	1.5228395062	10.555555556	5.2777777778	5.2777777778	2.6714958487	2.6714958487	5.3429916974	0.9791942629	0.0208057371	0.0232757299	14578	1547	5.9314957438	0
AT5G58140	32	96.91375	3.0846875	7.65625	95.776666667	4.2216666667	5.5	8.4199589844	1.2361713867	9.6561303711	4.8280651855	4.8280651855	2.6722300893	2.6722300893	5.3444601787	0.9792117807	0.0207882193	0.0232579172	14578	1548	6.8113200765	0
AT2G02170	20	93.026	6.972	8.85	94.8335	5.164	6.55	9.232801	1.617022	10.849823	5.4249115	5.4249115	2.6728588004	2.6728588004	5.3457176008	0.9792267687	0.0207732313	0.0232429324	14578	1549	5.7097559588	0
AT2G38820	13	90.414615385	9.5807692308	9.8461538462	89.848461538	9.7438461538	11.461538462	9.9023621302	1.9433372781	11.845699408	5.9228497041	5.9228497041	2.6738006095	2.6738006095	5.347601219	0.9792491997	0.0207508003	0.0232196167	14578	1550	5.0955447836	0
AT2G19690	10	100	0	6.9	98.888	1.111	6.7	7.9	1	8.9	4.45	4.45	2.6747191011	2.6747191011	5.3494382022	0.9792710513	0.0207289487	0.0231969459	14578	1551	7.9	0
AT5G06440	10	100	0	6.9	98.571	1.428	8	7.9	1	8.9	4.45	4.45	2.6747191011	2.6747191011	5.3494382022	0.9792710513	0.0207289487	0.0231987267	14578	1552	7.9	0
AT5G15270	9	90.261111111	8.8088888889	9.6666666667	86.691111111	13.304444444	12.111111111	9.7252407407	1.8515259259	11.576766667	5.7883833333	5.7883833333	2.6775777197	2.6775777197	5.3551554393	0.9793389075	0.0206610925	0.0231245609	14578	1553	5.2525544496	0
AT4G13100	13	97.413846154	2.5853846154	7.5384615385	83.331538462	16.664615385	3.3846153846	8.3435053254	1.1948982249	9.5384035503	4.7692017751	4.7692017751	2.6787807419	2.6787807419	5.3575614839	0.9793673954	0.0206326046	0.0230944494	14578	1554	6.9826075158	0
AT1G23360	3	93.633333333	6.3633333333	8.6666666667	87.776666667	12.22	5.6666666667	9.1148888889	1.5514888889	10.666377778	5.3331888889	5.3331888889	2.6815579174	2.6815579174	5.3631158348	0.9794330046	0.0205669954	0.0230227796	14578	1555	5.8749301746	0
AT3G25805	10	95.125	4.873	8.2	93.571	6.428	4.9	8.80025	1.399586	10.199836	5.099918	5.099918	2.6848386406	2.6848386406	5.3696772812	0.9795102318	0.0204897682	0.0229380925	14578	1556	6.2877522353	0
AT1G05630	19	91.991578947	8.0042105263	9.2631578947	80.054736842	14.675789474	6.7894736842	9.5213252078	1.7414426593	11.262767867	5.6313839335	5.6313839335	2.6870203303	2.6870203303	5.3740406606	0.979561422	0.020438578	0.0228825428	14578	1557	5.4674928038	0
AT1G64530	6	96.426666667	3.57	7.8333333333	94.586666667	5.41	13.333333333	8.5534222222	1.27965	9.8330722222	4.9165361111	4.9165361111	2.690296641	2.690296641	5.380593282	0.9796380475	0.0203619525	0.0227985057	14578	1558	6.684188819	0
AT4G26370	20	83.691	16.302	13.6	81.781	18.2135	14	12.381976	3.217072	15.599048	7.799524	7.799524	2.6923266513	2.6923266513	5.3846533025	0.9796853756	0.0203146244	0.0227472613	14578	1559	3.8488339708	0
AT1G01240	22	98.592727273	1.4063636364	7.2727272727	98.752727273	1.2463636364	6.4545454545	8.1703801653	1.1022809917	9.272661157	4.6363305785	4.6363305785	2.6938343309	2.6938343309	5.3876686618	0.9797204524	0.0202795476	0.0227097285	14578	1560	7.4122480806	0
AT5G45710	6	92.776666667	7.2216666667	9	100	0	4.8	9.3499	1.64995	10.99985	5.499925	5.499925	2.6950017501	2.6950017501	5.3900035003	0.9797475698	0.0202524302	0.0226811037	14578	1561	5.6667777811	0
AT3G11620	10	92.78	7.218	9	100	0	6.3	9.3502	1.64962	10.99982	5.49991	5.49991	2.6954501227	2.6954501227	5.3909002453	0.9797579749	0.0202420251	0.0226711925	14578	1562	5.6680932578	0
AT3G01750	15	96.126	3.872	7.9333333333	100	0	3.4	8.625996	1.3071786667	9.9331746667	4.9665873333	4.9665873333	2.6962722874	2.6962722874	5.3925445747	0.9797770399	0.0202229601	0.0226515799	14578	1563	6.5989418432	0
AT2G24120	14	90.573571429	9.42	9.8571428571	79.612857143	20.380714286	10.5	9.9279663265	1.9285428571	11.856509184	5.9282545918	5.9282545918	2.6985504271	2.6985504271	5.3971008542	0.9798297703	0.0201702297	0.022594253	14578	1564	5.1479106569	0
AT1G59560	1	84.61	15.38	13	86.66	13.33	15	11.9993	2.9994	14.9987	7.49935	7.49935	2.7001740154	2.7001740154	5.4003480308	0.9798672635	0.0201327365	0.022553987	14578	1565	4.00056678	0
AT3G29760	1	84.61	15.38	13	100	0	6	11.9993	2.9994	14.9987	7.49935	7.49935	2.7001740154	2.7001740154	5.4003480308	0.9798672635	0.0201327365	0.0225557203	14578	1566	4.00056678	0
AT5G01470	33	85.657575758	14.133939394	12.272727273	77.194848485	22.581212121	8.6060606061	11.512520661	2.7346198347	14.247140496	7.1235702479	7.1235702479	2.7041055341	2.7041055341	5.4082110681	0.9799577549	0.0200422451	0.022456064	14578	1567	4.2099163163	0
AT1G55810	8	95.97	4.0275	8	92.51	7.48375	11.25	8.6776	1.3222	9.9998	4.9999	4.9999	2.705149561	2.705149561	5.410299122	0.9799817145	0.0200182855	0.0224309428	14578	1568	6.5630010588	0
AT5G01670	5	96	4	8	100	0	4.4	8.68	1.32	10	5	5	2.70848	2.70848	5.41696	0.9800579474	0.0199420526	0.0223472398	14578	1569	6.5757575758	0
AT2G38780	17	89.375882353	10.618235294	10.411764706	96.455294118	3.5417647059	9.5294117647	10.305606574	2.1055456747	12.411152249	6.2055761246	6.2055761246	2.7088942835	2.7088942835	5.4177885669	0.9800674093	0.0199325907	0.0223383539	14578	1570	4.8945063021	0
AT4G04350	35	86.548857143	13.445714286	11.857142857	89.468	10.529714286	7.0857142857	11.262221633	2.594277551	13.856499184	6.9282495918	6.9282495918	2.7111196561	2.7111196561	5.4222393121	0.9801181553	0.0198818447	0.0222831962	14578	1571	4.3411783863	0
AT5G49215	6	96.03	3.9666666667	8	81.345	18.646666667	7.1666666667	8.6824	1.3173333333	9.9997333333	4.9998666667	4.9998666667	2.7122826778	2.7122826778	5.4245653555	0.9801446229	0.0198553771	0.0222552428	14578	1572	6.5908906883	0
AT4G27370	12	95.475833333	4.5233333333	8.1666666667	97.221666667	2.7775	3.75	8.7971930556	1.3694055556	10.166598611	5.0832993056	5.0832993056	2.7133965476	2.7133965476	5.4267930953	0.9801699378	0.0198300622	0.0222285772	14578	1573	6.4240962218	0
AT5G45780	2	94.44	5.555	8.5	100	0	2.5	9.0274	1.472175	10.499575	5.2497875	5.2497875	2.7182731111	2.7182731111	5.4365462222	0.9802803751	0.0197196249	0.022106482	14578	1574	6.1320155552	0
AT3G53400	10	95.099	4.899	8.3	90.723	9.276	8.6	8.893217	1.406617	10.299834	5.149917	5.149917	2.7208778103	2.7208778103	5.4417556205	0.9803391018	0.0196608982	0.0220423421	14578	1575	6.3224154123	0
AT1G03210	3	100	0	7	100	0	1	8	1	9	4.5	4.5	2.7222222222	2.7222222222	5.4444444444	0.9803693427	0.0196306573	0.0220101309	14578	1576	8	0
AT1G03687	2	100	0	7	79.165	20.83	7	8	1	9	4.5	4.5	2.7222222222	2.7222222222	5.4444444444	0.9803693427	0.0196306573	0.0220118238	14578	1577	8	0
AT1G05470	7	100	0	7	100	0	4.4285714286	8	1	9	4.5	4.5	2.7222222222	2.7222222222	5.4444444444	0.9803693427	0.0196306573	0.022013517	14578	1578	8	0
AT1G06740	1	100	0	7	100	0	2	8	1	9	4.5	4.5	2.7222222222	2.7222222222	5.4444444444	0.9803693427	0.0196306573	0.0220152105	14578	1579	8	0
AT1G14280	2	100	0	7				8	1	9	4.5	4.5	2.7222222222	2.7222222222	5.4444444444	0.9803693427	0.0196306573	0.0220169043	14578	1580	8	0
AT1G15670	1	100	0	7	100	0	5	8	1	9	4.5	4.5	2.7222222222	2.7222222222	5.4444444444	0.9803693427	0.0196306573	0.0220185983	14578	1581	8	0
AT1G17410	5	100	0	7	90.554	9.444	5.8	8	1	9	4.5	4.5	2.7222222222	2.7222222222	5.4444444444	0.9803693427	0.0196306573	0.0220202925	14578	1582	8	0
AT1G21000	3	100	0	7	66.666666667	0	2.3333333333	8	1	9	4.5	4.5	2.7222222222	2.7222222222	5.4444444444	0.9803693427	0.0196306573	0.022021987	14578	1583	8	0
AT1G30410	4	100	0	7	96.875	3.125	7	8	1	9	4.5	4.5	2.7222222222	2.7222222222	5.4444444444	0.9803693427	0.0196306573	0.0220236818	14578	1584	8	0
AT1G32520	5	100	0	7	100	0	2.8	8	1	9	4.5	4.5	2.7222222222	2.7222222222	5.4444444444	0.9803693427	0.0196306573	0.0220253769	14578	1585	8	0
AT1G52342	1	100	0	7	100	0	2	8	1	9	4.5	4.5	2.7222222222	2.7222222222	5.4444444444	0.9803693427	0.0196306573	0.0220270722	14578	1586	8	0
AT1G60590	1	100	0	7	100	0	4	8	1	9	4.5	4.5	2.7222222222	2.7222222222	5.4444444444	0.9803693427	0.0196306573	0.0220287677	14578	1587	8	0
AT1G65490	1	100	0	7				8	1	9	4.5	4.5	2.7222222222	2.7222222222	5.4444444444	0.9803693427	0.0196306573	0.0220304635	14578	1588	8	0
AT1G68230	1	100	0	7				8	1	9	4.5	4.5	2.7222222222	2.7222222222	5.4444444444	0.9803693427	0.0196306573	0.0220321596	14578	1589	8	0
AT1G69280	2	100	0	7	75	25	1.5	8	1	9	4.5	4.5	2.7222222222	2.7222222222	5.4444444444	0.9803693427	0.0196306573	0.022033856	14578	1590	8	0
AT1G72645	1	100	0	7	100	0	1	8	1	9	4.5	4.5	2.7222222222	2.7222222222	5.4444444444	0.9803693427	0.0196306573	0.0220355526	14578	1591	8	0
AT1G76380	10	100	0	7	100	0	4.5	8	1	9	4.5	4.5	2.7222222222	2.7222222222	5.4444444444	0.9803693427	0.0196306573	0.0220372495	14578	1592	8	0
AT1G76560	1	100	0	7	90	10	10	8	1	9	4.5	4.5	2.7222222222	2.7222222222	5.4444444444	0.9803693427	0.0196306573	0.0220389466	14578	1593	8	0
AT1G76980	2	100	0	7	100	0	1	8	1	9	4.5	4.5	2.7222222222	2.7222222222	5.4444444444	0.9803693427	0.0196306573	0.022040644	14578	1594	8	0
AT1G77200	1	100	0	7	100	0	4	8	1	9	4.5	4.5	2.7222222222	2.7222222222	5.4444444444	0.9803693427	0.0196306573	0.0220423416	14578	1595	8	0
AT1G77400	1	100	0	7	100	0	4	8	1	9	4.5	4.5	2.7222222222	2.7222222222	5.4444444444	0.9803693427	0.0196306573	0.0220440396	14578	1596	8	0
AT1G77992	1	100	0	7	100	0	37	8	1	9	4.5	4.5	2.7222222222	2.7222222222	5.4444444444	0.9803693427	0.0196306573	0.0220457377	14578	1597	8	0
AT1G78510	4	100	0	7	100	0	4.5	8	1	9	4.5	4.5	2.7222222222	2.7222222222	5.4444444444	0.9803693427	0.0196306573	0.0220474362	14578	1598	8	0
AT2G03480	3	100	0	7	100	0	5.3333333333	8	1	9	4.5	4.5	2.7222222222	2.7222222222	5.4444444444	0.9803693427	0.0196306573	0.0220491349	14578	1599	8	0
AT2G11880	1	100	0	7				8	1	9	4.5	4.5	2.7222222222	2.7222222222	5.4444444444	0.9803693427	0.0196306573	0.0220508338	14578	1600	8	0
AT2G32510	3	100	0	7	100	0	2	8	1	9	4.5	4.5	2.7222222222	2.7222222222	5.4444444444	0.9803693427	0.0196306573	0.0220525331	14578	1601	8	0
AT2G33060	2	100	0	7	100	0	11	8	1	9	4.5	4.5	2.7222222222	2.7222222222	5.4444444444	0.9803693427	0.0196306573	0.0220542325	14578	1602	8	0
AT2G35585	1	100	0	7	100	0	7	8	1	9	4.5	4.5	2.7222222222	2.7222222222	5.4444444444	0.9803693427	0.0196306573	0.0220559323	14578	1603	8	0
AT2G36360	1	100	0	7	100	0	2	8	1	9	4.5	4.5	2.7222222222	2.7222222222	5.4444444444	0.9803693427	0.0196306573	0.0220576323	14578	1604	8	0
AT2G39830	1	100	0	7	100	0	6	8	1	9	4.5	4.5	2.7222222222	2.7222222222	5.4444444444	0.9803693427	0.0196306573	0.0220593326	14578	1605	8	0
AT2G46400	4	100	0	7	100	0	11.5	8	1	9	4.5	4.5	2.7222222222	2.7222222222	5.4444444444	0.9803693427	0.0196306573	0.0220610331	14578	1606	8	0
AT2G47820	8	100	0	7	96.52625	3.47125	5.875	8	1	9	4.5	4.5	2.7222222222	2.7222222222	5.4444444444	0.9803693427	0.0196306573	0.0220627339	14578	1607	8	0
AT3G01670	2	100	0	7	50	50	1	8	1	9	4.5	4.5	2.7222222222	2.7222222222	5.4444444444	0.9803693427	0.0196306573	0.022064435	14578	1608	8	0
AT3G04290	11	100	0	7	100	0	2.1818181818	8	1	9	4.5	4.5	2.7222222222	2.7222222222	5.4444444444	0.9803693427	0.0196306573	0.0220661363	14578	1609	8	0
AT3G08000	2	100	0	7	84.52	15.47	6.5	8	1	9	4.5	4.5	2.7222222222	2.7222222222	5.4444444444	0.9803693427	0.0196306573	0.0220678379	14578	1610	8	0
AT3G12410	1	100	0	7	100	0	1	8	1	9	4.5	4.5	2.7222222222	2.7222222222	5.4444444444	0.9803693427	0.0196306573	0.0220695397	14578	1611	8	0
AT3G13175	7	100	0	7	85.714285714	14.285714286	6.2857142857	8	1	9	4.5	4.5	2.7222222222	2.7222222222	5.4444444444	0.9803693427	0.0196306573	0.0220712418	14578	1612	8	0
AT3G13810	3	100	0	7	100	0	2.3333333333	8	1	9	4.5	4.5	2.7222222222	2.7222222222	5.4444444444	0.9803693427	0.0196306573	0.0220729442	14578	1613	8	0
AT3G14770	3	100	0	7	100	0	2	8	1	9	4.5	4.5	2.7222222222	2.7222222222	5.4444444444	0.9803693427	0.0196306573	0.0220746468	14578	1614	8	0
AT3G16340	1	100	0	7	100	0	2	8	1	9	4.5	4.5	2.7222222222	2.7222222222	5.4444444444	0.9803693427	0.0196306573	0.0220763497	14578	1615	8	0
AT3G22410	16	100	0	7	93.75	6.25	4.5	8	1	9	4.5	4.5	2.7222222222	2.7222222222	5.4444444444	0.9803693427	0.0196306573	0.0220780529	14578	1616	8	0
AT3G23020	1	100	0	7	100	0	3	8	1	9	4.5	4.5	2.7222222222	2.7222222222	5.4444444444	0.9803693427	0.0196306573	0.0220797563	14578	1617	8	0
AT3G25030	2	100	0	7	100	0	11	8	1	9	4.5	4.5	2.7222222222	2.7222222222	5.4444444444	0.9803693427	0.0196306573	0.02208146	14578	1618	8	0
AT3G26460	3	100	0	7	100	0	1	8	1	9	4.5	4.5	2.7222222222	2.7222222222	5.4444444444	0.9803693427	0.0196306573	0.0220831639	14578	1619	8	0
AT3G59140	12	100	0	7	81.817272727	18.180909091	3.8181818182	8	1	9	4.5	4.5	2.7222222222	2.7222222222	5.4444444444	0.9803693427	0.0196306573	0.0220848682	14578	1620	8	0
AT3G62540	2	100	0	7	87.5	12.5	3	8	1	9	4.5	4.5	2.7222222222	2.7222222222	5.4444444444	0.9803693427	0.0196306573	0.0220865726	14578	1621	8	0
AT3G63052	1	100	0	7	100	0	1	8	1	9	4.5	4.5	2.7222222222	2.7222222222	5.4444444444	0.9803693427	0.0196306573	0.0220882774	14578	1622	8	0
AT4G01030	1	100	0	7	83.33	16.66	6	8	1	9	4.5	4.5	2.7222222222	2.7222222222	5.4444444444	0.9803693427	0.0196306573	0.0220899824	14578	1623	8	0
AT4G01230	1	100	0	7	100	0	4	8	1	9	4.5	4.5	2.7222222222	2.7222222222	5.4444444444	0.9803693427	0.0196306573	0.0220916876	14578	1624	8	0
AT4G02485	1	100	0	7	100	0	7	8	1	9	4.5	4.5	2.7222222222	2.7222222222	5.4444444444	0.9803693427	0.0196306573	0.0220933932	14578	1625	8	0
AT4G11840	3	100	0	7	100	0	6	8	1	9	4.5	4.5	2.7222222222	2.7222222222	5.4444444444	0.9803693427	0.0196306573	0.0220950989	14578	1626	8	0
AT4G11970	3	100	0	7	100	0	1.6666666667	8	1	9	4.5	4.5	2.7222222222	2.7222222222	5.4444444444	0.9803693427	0.0196306573	0.022096805	14578	1627	8	0
AT4G18140	4	100	0	7	100	0	1.75	8	1	9	4.5	4.5	2.7222222222	2.7222222222	5.4444444444	0.9803693427	0.0196306573	0.0220985113	14578	1628	8	0
AT4G21060	5	100	0	7	100	0	8.4	8	1	9	4.5	4.5	2.7222222222	2.7222222222	5.4444444444	0.9803693427	0.0196306573	0.0221002179	14578	1629	8	0
AT4G23430	5	100	0	7	100	0	3	8	1	9	4.5	4.5	2.7222222222	2.7222222222	5.4444444444	0.9803693427	0.0196306573	0.0221019247	14578	1630	8	0
AT4G23980	1	100	0	7	100	0	2	8	1	9	4.5	4.5	2.7222222222	2.7222222222	5.4444444444	0.9803693427	0.0196306573	0.0221036318	14578	1631	8	0
AT4G25980	1	100	0	7	100	0	4	8	1	9	4.5	4.5	2.7222222222	2.7222222222	5.4444444444	0.9803693427	0.0196306573	0.0221053392	14578	1632	8	0
AT4G26488	1	100	0	7	100	0	3	8	1	9	4.5	4.5	2.7222222222	2.7222222222	5.4444444444	0.9803693427	0.0196306573	0.0221070469	14578	1633	8	0
AT4G29760	6	100	0	7	97.618333333	2.38	10.666666667	8	1	9	4.5	4.5	2.7222222222	2.7222222222	5.4444444444	0.9803693427	0.0196306573	0.0221087548	14578	1634	8	0
AT4G36400	4	100	0	7	100	0	8.25	8	1	9	4.5	4.5	2.7222222222	2.7222222222	5.4444444444	0.9803693427	0.0196306573	0.0221104629	14578	1635	8	0
AT5G01030	1	100	0	7	100	0	3	8	1	9	4.5	4.5	2.7222222222	2.7222222222	5.4444444444	0.9803693427	0.0196306573	0.0221121713	14578	1636	8	0
AT5G01930	3	100	0	7	96.293333333	3.7033333333	4.3333333333	8	1	9	4.5	4.5	2.7222222222	2.7222222222	5.4444444444	0.9803693427	0.0196306573	0.02211388	14578	1637	8	0
AT5G05350	1	100	0	7	42.85	57.14	7	8	1	9	4.5	4.5	2.7222222222	2.7222222222	5.4444444444	0.9803693427	0.0196306573	0.022115589	14578	1638	8	0
AT5G06265	5	100	0	7	100	0	3.2	8	1	9	4.5	4.5	2.7222222222	2.7222222222	5.4444444444	0.9803693427	0.0196306573	0.0221172982	14578	1639	8	0
AT5G06620	5	100	0	7	89.56	10.434	7.8	8	1	9	4.5	4.5	2.7222222222	2.7222222222	5.4444444444	0.9803693427	0.0196306573	0.0221190077	14578	1640	8	0
AT5G08340	3	100	0	7	100	0	9	8	1	9	4.5	4.5	2.7222222222	2.7222222222	5.4444444444	0.9803693427	0.0196306573	0.0221207174	14578	1641	8	0
AT5G18060	1	100	0	7				8	1	9	4.5	4.5	2.7222222222	2.7222222222	5.4444444444	0.9803693427	0.0196306573	0.0221224275	14578	1642	8	0
AT5G18270	7	100	0	7	100	0	3.6666666667	8	1	9	4.5	4.5	2.7222222222	2.7222222222	5.4444444444	0.9803693427	0.0196306573	0.0221241377	14578	1643	8	0
AT5G18390	1	100	0	7	100	0	10	8	1	9	4.5	4.5	2.7222222222	2.7222222222	5.4444444444	0.9803693427	0.0196306573	0.0221258483	14578	1644	8	0
AT5G40690	5	100	0	7	100	0	1.3333333333	8	1	9	4.5	4.5	2.7222222222	2.7222222222	5.4444444444	0.9803693427	0.0196306573	0.0221275591	14578	1645	8	0
AT5G61370	1	100	0	7	80	20	5	8	1	9	4.5	4.5	2.7222222222	2.7222222222	5.4444444444	0.9803693427	0.0196306573	0.0221292701	14578	1646	8	0
ATCG00890	1	100	0	7	100	0	13	8	1	9	4.5	4.5	2.7222222222	2.7222222222	5.4444444444	0.9803693427	0.0196306573	0.0221309815	14578	1647	8	0
AT1G28270	2	0	100	7	0	100	2.5	1	8	9	4.5	4.5	2.7222222222	2.7222222222	5.4444444444	0.9803693427	0.0196306573	0.0221326931	14578	1648	0.125	1
AT3G22460	3	0	100	7	0	100	4.6666666667	1	8	9	4.5	4.5	2.7222222222	2.7222222222	5.4444444444	0.9803693427	0.0196306573	0.0221344049	14578	1649	0.125	1
AT5G53450	39	89.966153846	10.028717949	10.205128205	97.575641026	2.4228205128	6.9743589744	10.181161341	2.023443524	12.204604865	6.1023024326	6.1023024326	2.7263627426	2.7263627426	5.4527254852	0.980462177	0.019537823	0.0220314344	14578	1650	5.0316014361	0
AT5G19850	21	88.881904762	10.67952381	10.571428571	89.021904762	10.605238095	9	10.396087075	2.1289782313	12.525065306	6.2625326531	6.2625326531	2.7283326258	2.7283326258	5.4566652517	0.9805061842	0.0194938158	0.021983511	14578	1651	4.8831345112	0
AT3G19900	19	87.273684211	12.72	11.526315789	89.831052632	10.165263158	7.3157894737	11.059440443	2.4661473684	13.525587812	6.7627939058	6.7627939058	2.7298142934	2.7298142934	5.4596285868	0.9805392171	0.0194607829	0.0219479571	14578	1652	4.4845010419	0
AT1G70610	21	92.405238095	7.590952381	9.2380952381	90.411904762	9.5852380952	5.2380952381	9.5364839002	1.7012594104	11.237743311	5.6188716553	5.6188716553	2.7314533313	2.7314533313	5.4629066627	0.9805756911	0.0194243089	0.0219085165	14578	1653	5.6055436589	0
AT2G03280	9	99.144444444	0.8544444444	7.2222222222	66.666666667	33.333333333	3.3333333333	8.1604320988	1.0617098765	9.2221419753	4.6110709877	4.6110709877	2.7321124161	2.7321124161	5.4642248323	0.980590338	0.019409662	0.0218936903	14578	1654	7.6861224324	0
AT4G25240	8	74.29	25.7025	25	67.81875	32.17625	22.125	19.5725	7.425625	26.998125	13.4990625	13.4990625	2.7325336901	2.7325336901	5.4650673803	0.980599694	0.019400306	0.0218848303	14578	1655	2.6358050669	0
AT1G59980	16	96.65125	3.348125	7.875	98.2375	1.76125	7.9375	8.6112859375	1.2636648438	9.8749507813	4.9374753906	4.9374753906	2.7335597378	2.7335597378	5.4671194757	0.9806224618	0.0193775382	0.0218608382	14578	1656	6.8145331257	0
AT4G34730	5	93.684	6.314	8.8	80.622	19.37	12.6	9.244192	1.555632	10.799824	5.399912	5.399912	2.7368017698	2.7368017698	5.4736035396	0.9806942207	0.0193057793	0.0217815688	14578	1657	5.9424028305	0
AT5G15280	11	92.046363636	7.1236363636	9.1818181818	88.63	11.367272727	6.9090909091	9.4515297521	1.6540793388	11.105609091	5.5528045455	5.5528045455	2.7373659765	2.7373659765	5.4747319529	0.9807066807	0.0192933193	0.0217691957	14578	1658	5.7140727957	0
AT4G17740	36	96.069722222	3.9291666667	8.0555555556	90.876944444	9.1202777778	6.5833333333	8.7389498457	1.3165162037	10.055466049	5.0277330247	5.0277330247	2.7394315141	2.7394315141	5.4788630282	0.9807522255	0.0192477745	0.0217194873	14578	1659	6.6379356525	0
AT1G73177	4	79.53	20.4625	17.5	66.6825	33.3125	15.5	14.91775	4.5809375	19.4986875	9.74934375	9.74934375	2.7399201269	2.7399201269	5.4798402539	0.9807629831	0.0192370169	0.0217090287	14578	1660	3.2564840712	0
AT4G23890	17	86.930588235	13.062352941	11.764705882	94.562352941	5.4341176471	9.6470588235	11.227128028	2.5367474048	13.763875433	6.8819377163	6.8819377163	2.7435120196	2.7435120196	5.4870240391	0.9808418737	0.0191581263	0.0216216742	14578	1661	4.4257965954	0
AT5G48220	10	95.308	4.69	8.3	91.282222222	8.7155555556	5.5555555556	8.910564	1.38927	10.299834	5.149917	5.149917	2.7461541339	2.7461541339	5.4923082677	0.9808996903	0.0191003097	0.0215580918	14578	1662	6.4138461206	0
AT1G63020	10	94.68	5.316	8.5	100	0	3.5555555556	9.0478	1.45186	10.49966	5.24983	5.24983	2.7476272795	2.7476272795	5.4952545591	0.9809318485	0.0190681515	0.0215234621	14578	1663	6.2318680865	0
AT3G50950	17	97.851176471	2.1470588235	7.5882352941	91.764705882	8.2352941176	7.7058823529	8.4251775087	1.1629238754	9.5881013841	4.794050692	4.794050692	2.7503009053	2.7503009053	5.5006018106	0.9809900697	0.0190099303	0.0214594056	14578	1664	7.2448228871	0
AT1G03905	9	81.585555556	18.407777778	15.555555556	89.224444444	10.767777778	21.888888889	13.69108642	3.8634320988	17.554518519	8.7772592593	8.7772592593	2.7509381516	2.7509381516	5.5018763033	0.9810039193	0.0189960807	0.021445432	14578	1665	3.5437626623	0
AT4G12790	61	92.353606557	7.2921311475	9.2295081967	93.819508197	6.1773770492	11.459016393	9.5237836872	1.673027842	11.196811529	5.5984057646	5.5984057646	2.7523177996	2.7523177996	5.5046355992	0.9810338683	0.0189661317	0.0214132797	14578	1666	5.6925434522	0
AT3G17120	15	100	0	7.0666666667	100	0	8.8666666667	8.0666666667	1	9.0666666667	4.5333333333	4.5333333333	2.7539215686	2.7539215686	5.5078431373	0.9810686211	0.0189313789	0.0213756984	14578	1667	8.0666666667	0
AT3G19895	19	84.181052632	15.813157895	13.526315789	77.511578947	22.483157895	10.947368421	12.386595014	3.1389376731	15.525532687	7.7627663435	7.7627663435	2.7541459612	2.7541459612	5.5082919224	0.9810734783	0.0189265217	0.0213718694	14578	1668	3.9461105328	0
AT2G04540	20	85.044	14.9525	12.95	77.285294118	22.708235294	12.235294118	12.013198	2.93634875	14.94954675	7.474773375	7.474773375	2.7555749243	2.7555749243	5.5111498486	0.9811043795	0.0188956205	0.0213386285	14578	1669	4.0912027224	0
AT3G23700	11	80.094545455	19.899090909	17	75.883636364	24.11	14.909090909	14.616072727	4.3828454545	18.998918182	9.4994590909	9.4994590909	2.7559185058	2.7559185058	5.5118370116	0.9811118017	0.0188881983	0.0213318992	14578	1670	3.3348364388	0
AT5G24750	12	91.423333333	7.5333333333	9.4166666667	91.384166667	7.4241666667	9.4166666667	9.6090305556	1.7093888889	11.318419444	5.6592097222	5.6592097222	2.7567602865	2.7567602865	5.5135205731	0.9811299733	0.0188700267	0.0213130277	14578	1671	5.6213250349	0
AT3G01930	13	98.717692308	1.2815384615	7.3846153846	99.038461538	0.9615384615	5.1538461538	8.2899218935	1.0946366864	9.3845585799	4.6922792899	4.6922792899	2.7583678428	2.7583678428	5.5167356856	0.9811646258	0.0188353742	0.0212755374	14578	1672	7.5732176681	0
AT2G38695	10	91.162	8.832	9.8	87.063	2.935	11.4	9.933876	1.865536	11.799412	5.899706	5.899706	2.7585319656	2.7585319656	5.5170639313	0.9811681599	0.0188318401	0.0212731937	14578	1673	5.3249446808	0
AT3G06730	8	69.05625	30.935	39.875	77.34	22.65	60.25	28.536179688	13.33533125	41.871510938	20.935755469	20.935755469	2.759224447	2.759224447	5.5184488939	0.9811830638	0.0188169362	0.0212580049	14578	1674	2.139892827	0
AT1G16060	6	94.285	5.7133333333	8.6666666667	96.293333333	3.7033333333	8.5	9.1713666667	1.4951555556	10.666522222	5.3332611111	5.3332611111	2.7621100765	2.7621100765	5.524220153	0.9812450388	0.0187549612	0.0211896322	14578	1675	6.1340551708	0
AT4G18470	6	96.666666667	0	7.3333333333	93.388333333	6.6066666667	7.5	8.0888888889	1	9.0888888889	4.5444444444	4.5444444444	2.7644933442	2.7644933442	5.5289866884	0.9812960655	0.0187039345	0.0211336194	14578	1676	8.0888888889	0
AT4G36080	57	85.133859649	14.859473684	12.929824561	86.880701754	13.115263158	9.6140350877	12.007658695	2.9213038781	14.928962573	7.4644812865	7.4644812865	2.7651567701	2.7651567701	5.5303135401	0.9813102441	0.0186897559	0.0211192358	14578	1677	4.1103764606	0
AT5G26980	5	93.332	6.666	9	97.142	2.856	7	9.39988	1.59994	10.99982	5.49991	5.49991	2.7654572531	2.7654572531	5.5309145062	0.9813166624	0.0186833376	0.0211136199	14578	1678	5.8751453179	0
AT1G69020	8	92.3225	7.6725	9.375	90.94	9.0575	7.375	9.655234375	1.719296875	11.37453125	5.687265625	5.687265625	2.7684263474	2.7684263474	5.5368526948	0.9813799592	0.0186200408	0.0210437209	14578	1679	5.6158040623	0
AT1G56500	30	85.577666667	14.417666667	12.666666667	83.669333333	13.828333333	8.9666666667	11.839837778	2.8262377778	14.666075556	7.3330377778	7.3330377778	2.7698270288	2.7698270288	5.5396540576	0.9814097427	0.0185902573	0.0210116895	14578	1680	4.1892574895	0
AT3G06020	9	100	0	7.1111111111	100	0	2.3333333333	8.1111111111	1	9.1111111111	4.5555555556	4.5555555556	2.7750677507	2.7750677507	5.5501355014	0.9815207437	0.0184792563	0.0208878498	14578	1681	8.1111111111	0
AT3G04710	30	87.579	12.412333333	11.533333333	83.071	16.782	15.9	11.100778	2.4315557778	13.532333778	6.7661668889	6.7661668889	2.7768829521	2.7768829521	5.5537659041	0.9815590307	0.0184409693	0.0208461888	14578	1682	4.5652985226	0
AT1G11950	1	81.25	18.75	16	65.21	34.78	23	14	4	18	9	9	2.7777777778	2.7777777778	5.5555555556	0.9815778745	0.0184221255	0.0208265021	14578	1683	3.5	0
AT5G67030	76	86.949342105	13.045394737	11.894736842	88.138815789	11.856710526	10.368421053	11.342395429	2.551715374	13.894110803	6.9470554017	6.9470554017	2.7808924562	2.7808924562	5.5617849123	0.9816433108	0.0183566892	0.0207541349	14578	1684	4.4450080699	0
AT2G25330	6	92.985	7.0083333333	9.1666666667	84.263333333	15.733333333	14.166666667	9.523625	1.6424305556	11.166055556	5.5830277778	5.5830277778	2.7813414308	2.7813414308	5.5626828617	0.9816527234	0.0183472766	0.0207451018	14578	1685	5.7984947782	0
AT5G37300	23	100	0	7.1304347826	91.304347826	8.6956521739	12.52173913	8.1304347826	1	9.1304347826	4.5652173913	4.5652173913	2.7842650104	2.7842650104	5.5685300207	0.9817138941	0.0182861059	0.0206775405	14578	1686	8.1304347826	0
AT1G07010	29	95.034827586	4.9624137931	8.4827586207	96.477586207	3.5220689655	6.8620689655	9.0615750297	1.4209495838	10.482524614	5.2412623068	5.2412623068	2.7845943299	2.7845943299	5.5691886599	0.9817207713	0.0182792287	0.0206713673	14578	1687	6.3771263477	0
AT1G76050	9	91.976666667	8.0188888889	9.5555555556	92.592222222	7.4066666667	7	9.7888814815	1.7662493827	11.555130864	5.7775654321	5.7775654321	2.7850236639	2.7850236639	5.5700473278	0.9817297331	0.0182702669	0.0206628356	14578	1688	5.5421853659	0
AT5G20490	47	95.054893617	4.78	8.4468085106	88.771956522	11.225869565	5.7173913043	9.0291048438	1.4037574468	10.432862291	5.2164311453	5.2164311453	2.7866716394	2.7866716394	5.5733432787	0.9817640904	0.0182359096	0.0206255792	14578	1689	6.4320975567	0
AT1G09800	5	83.998	15.996	13.8	90.802	9.19	11.2	12.591724	3.207448	15.799172	7.899586	7.899586	2.787001624	2.787001624	5.574003248	0.9817709619	0.0182290381	0.020619407	14578	1690	3.9257765052	0
AT5G26000	5	96.666	3.332	8	96.666	3.332	8.4	8.73328	1.26656	9.99984	4.99992	4.99992	2.7876399802	2.7876399802	5.5752799603	0.9817842474	0.0182157526	0.0206059782	14578	1691	6.8952753916	0
AT1G20470	3	88.036666667	11.956666667	11.333333333	100	0	15	10.977488889	2.3550888889	13.332577778	6.6662888889	6.6662888889	2.7881248097	2.7881248097	5.5762496195	0.981794331	0.018205669	0.0205961697	14578	1692	4.6611781579	0
AT2G07711	7	72.324285714	27.672857143	29.857142857	61.457142857	38.54	37.857142857	22.593965306	9.2623244898	31.856289796	15.928144898	15.928144898	2.7896005466	2.7896005466	5.5792010932	0.9818249882	0.0181750118	0.0205630828	14578	1693	2.4393407218	0
AT1G30160	7	100	0	7.1428571429	100	0	1	8.1428571429	1	9.1428571429	4.5714285714	4.5714285714	2.7901785714	2.7901785714	5.5803571429	0.9818369817	0.0181630183	0.0205511085	14578	1694	8.1428571429	0
AT1G73630	7	100	0	7.1428571429	80	20	1.8	8.1428571429	1	9.1428571429	4.5714285714	4.5714285714	2.7901785714	2.7901785714	5.5803571429	0.9818369817	0.0181630183	0.0205527037	14578	1695	8.1428571429	0
AT5G14450	7	100	0	7.1428571429	91.785714286	8.2142857143	4.4285714286	8.1428571429	1	9.1428571429	4.5714285714	4.5714285714	2.7901785714	2.7901785714	5.5803571429	0.9818369817	0.0181630183	0.0205542991	14578	1696	8.1428571429	0
AT2G35940	31	100	0	7.1612903226	100	0	4.0322580645	8.1612903226	1	9.1612903226	4.5806451613	4.5806451613	2.7989550204	2.7989550204	5.5979100409	0.9820180839	0.0179819161	0.0203509334	14578	1697	8.1612903226	0
AT1G06800	6	100	0	7.1666666667	100	0	7.3333333333	8.1666666667	1	9.1666666667	4.5833333333	4.5833333333	2.8015151515	2.8015151515	5.603030303	0.9820705602	0.0179294398	0.0202931191	14578	1698	8.1666666667	0
AT1G80420	6	100	0	7.1666666667	95.765	4.2316666667	5.5	8.1666666667	1	9.1666666667	4.5833333333	4.5833333333	2.8015151515	2.8015151515	5.603030303	0.9820705602	0.0179294398	0.0202946947	14578	1699	8.1666666667	0
AT2G24350	6	100	0	7.1666666667	100	0	5.6666666667	8.1666666667	1	9.1666666667	4.5833333333	4.5833333333	2.8015151515	2.8015151515	5.603030303	0.9820705602	0.0179294398	0.0202962707	14578	1700	8.1666666667	0
AT2G38530	6	100	0	7.1666666667	100	0	6.6666666667	8.1666666667	1	9.1666666667	4.5833333333	4.5833333333	2.8015151515	2.8015151515	5.603030303	0.9820705602	0.0179294398	0.0202978468	14578	1701	8.1666666667	0
AT3G54180	17	76.482352941	23.51	21.823529412	67.493529412	32.500588235	20.235294118	17.691148789	6.1307117647	23.821860554	11.910930277	11.910930277	2.8050643628	2.8050643628	5.6101287257	0.9821430488	0.0178569512	0.0202173527	14578	1702	2.8856598496	0
AT2G35060	5	98.332	1.666	7.6	100	0	1.2	8.473232	1.126616	9.599848	4.799924	4.799924	2.8111261059	2.8111261059	5.6222522119	0.9822661543	0.0177338457	0.0200795342	14578	1703	7.520958339	0
AT3G46600	10	77.738	22.256	20.1	69.766	30.227	15.4	16.625338	5.473456	22.098794	11.049397	11.049397	2.8138293914	2.8138293914	5.6276587827	0.9823207715	0.0176792285	0.0200192476	14578	1704	3.0374480036	0
AT5G48140	5	4.444	95.552	8.4	0	100	4.75	1.373296	9.026368	10.399664	5.199832	5.199832	2.8159328531	2.8159328531	5.6318657062	0.9823631497	0.0176368503	0.0199728116	14578	1705	0.1521427001	1
AT1G26840	21	81.994285714	17.99952381	15.523809524	78.68	21.311428571	25.904761905	13.728636735	3.7942117914	17.522848526	8.761424263	8.761424263	2.8161174482	2.8161174482	5.6322348965	0.9823668637	0.0176331363	0.019970157	14578	1706	3.6183105977	0
AT3G49670	5	100	0	7.2	100	0	46	8.2	1	9.2	4.6	4.6	2.8173913043	2.8173913043	5.6347826087	0.9823924713	0.0176075287	0.0199427047	14578	1707	8.2	0
AT5G04520	8	92.7	7.295	9.375	90.55375	9.44125	11.75	9.690625	1.68390625	11.37453125	5.687265625	5.687265625	2.8180301998	2.8180301998	5.6360603996	0.9824053003	0.0175946997	0.0199297228	14578	1708	5.754848288	0
AT2G17900	7	92.957142857	7.04	9.2857142857	94.131428571	5.8657142857	8	9.6317346939	1.6537142857	11.28544898	5.6427244898	5.6427244898	2.8199502629	2.8199502629	5.6399005257	0.9824437968	0.0175562032	0.0198876626	14578	1709	5.8243039787	0
AT1G64430	34	88.925	11.072647059	11	79.888823529	20.108235294	4.7058823529	10.78175	2.2179911765	12.999741176	6.4998705882	6.4998705882	2.8207471284	2.8207471284	5.6414942568	0.9824597482	0.0175402518	0.019871137	14578	1710	4.8610427825	0
AT1G03190	19	94.777894737	4.8426315789	8.5789473684	90.146666667	9.8516666667	5.2222222222	9.1309457064	1.4154468144	10.546392521	5.2731962604	5.2731962604	2.8222410191	2.8222410191	5.6444820383	0.982489612	0.017510388	0.0198388464	14578	1711	6.4509281546	0
AT2G43910	19	100	0	7.2105263158	99.835263158	0.1642105263	32.894736842	8.2105263158	1	9.2105263158	4.6052631579	4.6052631579	2.822406015	2.822406015	5.6448120301	0.9824929071	0.0175070929	0.0198366548	14578	1712	8.2105263158	0
AT4G37170	3	95.833333333	4.1666666667	8.3333333333	74.883333333	25.106666667	8.3333333333	8.9861111111	1.3472222222	10.333333333	5.1666666667	5.1666666667	2.8235140382	2.8235140382	5.6470280765	0.982515019	0.017484981	0.0198131405	14578	1713	6.6701030928	0
AT5G06120	36	96.339166667	3.2638888889	8.1111111111	89.962777778	10.034166667	8.4722222222	8.8141768519	1.2647376543	10.078914506	5.0394572531	5.0394572531	2.827389406	2.827389406	5.654778812	0.98259213	0.01740787	0.0197272955	14578	1714	6.9691740589	0
AT4G24810	27	96.752222222	3.2455555556	8.0740740741	90.52037037	9.4766666667	8.0740740741	8.8118460905	1.2620485597	10.07389465	5.0369473251	5.0369473251	2.8290668473	2.8290668473	5.6581336947	0.9826253984	0.0173746016	0.0196911251	14578	1715	6.982176734	0
AT5G27560	27	82.164444444	17.831111111	15.444444444	76.885555556	23.10962963	10.814814815	13.689841975	3.7539160494	17.443758025	8.7218790123	8.7218790123	2.8297406977	2.8297406977	5.6594813953	0.9826387442	0.0173612558	0.0196775297	14578	1716	3.6468162301	0
AT1G27370	53	99.842641509	0.1571698113	7.2641509434	95.219811321	4.7794339623	5.1698113208	8.2527201851	1.0114170523	9.2641372375	4.6320686187	4.6320686187	2.8300784907	2.8300784907	5.6601569814	0.9826454304	0.0173545696	0.0196714809	14578	1717	8.1595620383	0
AT5G40440	12	97.638333333	2.3608333333	7.8333333333	100	0	7.4166666667	8.6483361111	1.1849319444	9.8332680556	4.9166340278	4.9166340278	2.8323443153	2.8323443153	5.6646886305	0.9826902105	0.0173097895	0.0196222481	14578	1718	7.2985930978	0
AT1G48840	13	90.161538462	9.8307692308	10.461538462	96.153846154	3.8461538462	7.6923076923	10.432284024	2.0284497041	12.460733728	6.2303668639	6.2303668639	2.8338793209	2.8338793209	5.6677586419	0.9827204796	0.0172795204	0.0195894587	14578	1719	5.1429838277	0
AT5G13870	17	100	0	7.2352941176	100	0	2.7857142857	8.2352941176	1	9.2352941176	4.6176470588	4.6176470588	2.8342075684	2.8342075684	5.6684151368	0.9827269452	0.0172730548	0.0195836516	14578	1720	8.2352941176	0
AT4G16680	13	87.756923077	11.689230769	11.461538462	80.481818182	16.788181818	8.9090909091	11.058293491	2.3397656805	13.398059172	6.6990295858	6.6990295858	2.8367066532	2.8367066532	5.6734133065	0.9827760893	0.0172239107	0.0195294524	14578	1721	4.7262397185	0
AT5G55730	41	100	0	7.243902439	100	0	3.225	8.243902439	1	9.243902439	4.6219512195	4.6219512195	2.8383100586	2.8383100586	5.6766201171	0.982807544	0.017192456	0.0194953036	14578	1722	8.243902439	0
AT2G32000	18	93.064444444	6.3766666667	9.1666666667	83.558888889	16.435555556	8.1111111111	9.5309074074	1.5845277778	11.115435185	5.5577175926	5.5577175926	2.8404173191	2.8404173191	5.6808346382	0.982848793	0.017151207	0.0194500425	14578	1723	6.0149828492	0
AT2G02380	4	100	0	7.25	100	0	2.25	8.25	1	9.25	4.625	4.625	2.8412162162	2.8412162162	5.6824324324	0.9828644044	0.0171355956	0.0194338503	14578	1724	8.25	0
AT3G12685	8	100	0	7.25	84.825	15.17	11.875	8.25	1	9.25	4.625	4.625	2.8412162162	2.8412162162	5.6824324324	0.9828644044	0.0171355956	0.0194353623	14578	1725	8.25	0
AT4G05380	8	100	0	7.25	100	0	24.375	8.25	1	9.25	4.625	4.625	2.8412162162	2.8412162162	5.6824324324	0.9828644044	0.0171355956	0.0194368746	14578	1726	8.25	0
AT5G65310	15	100	0	7.2666666667	80	13.333333333	5.3333333333	8.2666666667	1	9.2666666667	4.6333333333	4.6333333333	2.8491606715	2.8491606715	5.6983213429	0.9830188536	0.0169811464	0.019263182	14578	1727	8.2666666667	0
AT4G24090	11	93.985454545	6.0127272727	9	89.139090909	10.856363636	6.8181818182	9.4586909091	1.5411454545	10.999836364	5.4999181818	5.4999181818	2.84947539	2.84947539	5.69895078	0.9830249425	0.0169750575	0.0192577734	14578	1728	6.1374420443	0
AT5G55580	5	87.606	12.386	11.8	79.932	20.058	9.6	11.337508	2.461548	13.799056	6.899528	6.899528	2.8546396914	2.8546396914	5.7092793827	0.9831245347	0.0168754653	0.0191462786	14578	1729	4.6058447774	0
AT5G16540	42	99.206190476	0.7933333333	7.4761904762	95.629756098	4.3697560976	4.9024390244	8.4168437642	1.0593111111	9.4761548753	4.7380774376	4.7380774376	2.8562896794	2.8562896794	5.7125793587	0.9831562271	0.0168437729	0.019111809	14578	1730	7.9455824412	0
AT3G19780	10	92.422	7.575	9.6	92.593	7.404	9.3	9.872512	1.7272	11.599712	5.799856	5.799856	2.8598170186	2.8598170186	5.7196340372	0.9832237732	0.0167762268	0.0190366493	14578	1731	5.7159055118	0
AT5G09660	69	99.242898551	0.7568115942	7.4782608696	99.758405797	0.2414492754	6.5652173913	8.4216428481	1.0565963453	9.4782391934	4.7391195967	4.7391195967	2.8614972086	2.8614972086	5.7229944172	0.9832558494	0.0167441506	0.0190017303	14578	1732	7.9705394454	0
AT4G01700	2	90.27	9.72	10.5	73.33	26.665	4	10.47835	2.0206	12.49895	6.249475	6.249475	2.8615817754	2.8615817754	5.7231635507	0.9832574622	0.0167425378	0.0190013792	14578	1733	5.185761655	0
AT5G40160	18	89.113333333	10.881111111	11.055555556	86.351111111	13.645555556	9.2222222222	10.851974074	2.202967284	13.054941358	6.527470679	6.527470679	2.8650193212	2.8650193212	5.7300386424	0.9833228844	0.0166771156	0.0189286042	14578	1734	4.9260713734	0
AT1G61210	10	100	0	7.3	100	0	8.1	8.3	1	9.3	4.65	4.65	2.8650537634	2.8650537634	5.7301075269	0.9833235385	0.0166764615	0.0189293355	14578	1735	8.3	0
AT1G75500	20	100	0	7.3	100	0	5.45	8.3	1	9.3	4.65	4.65	2.8650537634	2.8650537634	5.7301075269	0.9833235385	0.0166764615	0.0189308095	14578	1736	8.3	0
AT1G51130	12	89.754166667	10.24	10.75	97.569166667	2.43	9.75	10.648572917	2.1008	12.749372917	6.3746864583	6.3746864583	2.8654123741	2.8654123741	5.7308247482	0.983330348	0.016669652	0.0189245532	14578	1737	5.0688180296	0
AT3G47630	41	86.141219512	13.854146341	12.707317073	90.428292683	9.5690243902	8.5853658537	11.946237894	2.7604903034	14.706728198	7.3533640988	7.3533640988	2.8686855998	2.8686855998	5.7373711996	0.9833923692	0.0166076308	0.0188556108	14578	1738	4.3275782854	0
AT1G55560	14	2.38	97.618571429	7.9285714286	3.5064285714	96.492857143	5.2142857143	1.1887	8.7397581633	9.9284581633	4.9642290816	4.9642290816	2.8714669714	2.8714669714	5.7429339428	0.9834448837	0.0165551163	0.018797452	14578	1739	0.1360106284	1
AT2G27210	36	90.977222222	9.0191666667	10.222222222	74.991944444	25.001666667	11.666666667	10.299893827	1.9219592593	12.221853086	6.1109265432	6.1109265432	2.8714871275	2.8714871275	5.742974255	0.9834452636	0.0165547364	0.0187984847	14578	1740	5.3590593961	0
AT5G58210	11	93.667272727	6.33	9.1818181818	90.328181818	9.6672727273	7.2727272727	9.6003586777	1.5812090909	11.181567769	5.5907838843	5.5907838843	2.8755699302	2.8755699302	5.7511398603	0.9835220384	0.0164779616	0.0187127619	14578	1741	6.0715301556	0
AT1G47580	15	97.406666667	2.592	8	98.152666667	1.8446666667	11.133333333	8.7925333333	1.20736	9.9998933333	4.9999466667	4.9999466667	2.8767734104	2.8767734104	5.7535468208	0.983544599	0.016455401	0.0186885973	14578	1742	7.2824454457	0
AT3G45242	14	92.263571429	7.7314285714	9.7142857143	88.535714286	11.462142857	5.1428571429	9.9627469388	1.7510530612	11.7138	5.8569	5.8569	2.8783108956	2.8783108956	5.7566217913	0.9835733746	0.0164266254	0.01865737	14578	1743	5.6895745534	0
AT1G16270	22	99.494545455	0.505	7.4545454545	100	0	2	8.4168661157	1.0376454545	9.4545115702	4.7272557851	4.7272557851	2.8797308651	2.8797308651	5.7594617301	0.9835999047	0.0164000953	0.0186286885	14578	1744	8.1115048294	0
AT3G06840	3	96.293333333	3.7033333333	8.3333333333	96.293333333	3.7033333333	9.3333333333	9.0244444444	1.3086111111	10.333055556	5.1665277778	5.1665277778	2.880758925	2.880758925	5.7615178499	0.983619085	0.016380915	0.0186083518	14578	1745	6.8962003821	0
AT1G63710	9	100	0	7.3333333333	100	0	5.8888888889	8.3333333333	1	9.3333333333	4.6666666667	4.6666666667	2.880952381	2.880952381	5.7619047619	0.9836226917	0.0163773083	0.0186057046	14578	1746	8.3333333333	0
AT2G21210	6	100	0	7.3333333333	100	0	6.1666666667	8.3333333333	1	9.3333333333	4.6666666667	4.6666666667	2.880952381	2.880952381	5.7619047619	0.9836226917	0.0163773083	0.0186071546	14578	1747	8.3333333333	0
AT2G31650	3	100	0	7.3333333333	100	0	11.333333333	8.3333333333	1	9.3333333333	4.6666666667	4.6666666667	2.880952381	2.880952381	5.7619047619	0.9836226917	0.0163773083	0.0186086049	14578	1748	8.3333333333	0
AT3G20015	3	100	0	7.3333333333	100	0	9.6666666667	8.3333333333	1	9.3333333333	4.6666666667	4.6666666667	2.880952381	2.880952381	5.7619047619	0.9836226917	0.0163773083	0.0186100554	14578	1749	8.3333333333	0
AT4G02725	3	100	0	7.3333333333	100	0	3.3333333333	8.3333333333	1	9.3333333333	4.6666666667	4.6666666667	2.880952381	2.880952381	5.7619047619	0.9836226917	0.0163773083	0.0186115062	14578	1750	8.3333333333	0
AT4G24015	3	100	0	7.3333333333	100	0	6	8.3333333333	1	9.3333333333	4.6666666667	4.6666666667	2.880952381	2.880952381	5.7619047619	0.9836226917	0.0163773083	0.0186129571	14578	1751	8.3333333333	0
AT4G32430	3	100	0	7.3333333333	100	0	2	8.3333333333	1	9.3333333333	4.6666666667	4.6666666667	2.880952381	2.880952381	5.7619047619	0.9836226917	0.0163773083	0.0186144083	14578	1752	8.3333333333	0
AT5G06710	3	100	0	7.3333333333	100	0	2.5	8.3333333333	1	9.3333333333	4.6666666667	4.6666666667	2.880952381	2.880952381	5.7619047619	0.9836226917	0.0163773083	0.0186158597	14578	1753	8.3333333333	0
AT5G09630	6	100	0	7.3333333333	77.396666667	22.6	9.1666666667	8.3333333333	1	9.3333333333	4.6666666667	4.6666666667	2.880952381	2.880952381	5.7619047619	0.9836226917	0.0163773083	0.0186173114	14578	1754	8.3333333333	0
AT5G40820	3	100	0	7.3333333333	93.633333333	6.3633333333	9	8.3333333333	1	9.3333333333	4.6666666667	4.6666666667	2.880952381	2.880952381	5.7619047619	0.9836226917	0.0163773083	0.0186187632	14578	1755	8.3333333333	0
AT5G45460	3	100	0	7.3333333333	100	0	3	8.3333333333	1	9.3333333333	4.6666666667	4.6666666667	2.880952381	2.880952381	5.7619047619	0.9836226917	0.0163773083	0.0186202153	14578	1756	8.3333333333	0
AT3G04580	11	98.484545455	1.5145454545	7.7272727273	92.801818182	7.1954545455	5.8181818182	8.6101694215	1.1170330579	9.7272024793	4.8636012397	4.8636012397	2.8860863482	2.8860863482	5.7721726964	0.9837181076	0.0162818924	0.0185131759	14578	1757	7.7080703753	0
AT3G06910	9	95.277777778	4.7222222222	8.6666666667	94.917777778	5.0777777778	8.6666666667	9.2574074074	1.4092592593	10.666666667	5.3333333333	5.3333333333	2.887192001	2.887192001	5.7743840021	0.9837385813	0.0162614187	0.0184913387	14578	1758	6.5689881735	0
AT1G05170	4	97.5	2.5	8	100	0	7.25	8.8	1.2	10	5	5	2.888	2.888	5.776	0.9837535264	0.0162464736	0.0184757853	14578	1759	7.3333333333	0
AT1G18335	5	97.5	2.5	8	96.664	3.332	12.8	8.8	1.2	10	5	5	2.888	2.888	5.776	0.9837535264	0.0162464736	0.0184772267	14578	1760	7.3333333333	0
AT1G24520	7	3.9557142857	96.042857143	8.4285714286	14.284285714	85.711428571	3.5714285714	1.3334102041	9.0950408163	10.42845102	5.2142255102	5.2142255102	2.8883920365	2.8883920365	5.776784073	0.9837607726	0.0162392274	0.0184704265	14578	1761	0.1466084904	1
AT4G32560	8	98.4375	1.5625	7.75	91.335	8.66125	8.375	8.62890625	1.12109375	9.75	4.875	4.875	2.89062813	2.89062813	5.78125626	0.9838020398	0.0161979602	0.0184249269	14578	1762	7.6968641115	0
AT1G20230	4	95.8325	4.165	8.5	77.5	22.5	4.5	9.1457625	1.354025	10.4997875	5.24989375	5.24989375	2.8910667606	2.8910667606	5.7821335212	0.9838101221	0.0161898779	0.0184171705	14578	1763	6.7545004708	0
AT1G13460	16	95.44125	4.55625	8.625	97.426875	2.570625	10.3125	9.2318078125	1.3929765625	10.624784375	5.3123921875	5.3123921875	2.8916951722	2.8916951722	5.7833903444	0.983821694	0.016178306	0.0184054429	14578	1764	6.6273963691	0
AT1G18460	16	86.12	13.87625	12.8125	80.095625	19.896875	13.1875	12.034125	2.7778945313	14.812019531	7.4060097656	7.4060097656	2.8921715337	2.8921715337	5.7843430675	0.9838304603	0.0161695397	0.0183969055	14578	1765	4.3321029163	0
AT5G06810	8	96.25	3.75	8.375	78.5175	10.115	10.375	9.0609375	1.3140625	10.375	5.1875	5.1875	2.8922444465	2.8922444465	5.7844888931	0.9838318017	0.0161681983	0.0183968151	14578	1766	6.8953626635	0
AT4G34140	14	100	0	7.3571428571	100	0	5.8571428571	8.3571428571	1	9.3571428571	4.6785714286	4.6785714286	2.8923118866	2.8923118866	5.7846237732	0.9838330422	0.0161669578	0.0183968395	14578	1767	8.3571428571	0
AT1G74490	11	100	0	7.3636363636	72.666	27.333	3.6	8.3636363636	1	9.3636363636	4.6818181818	4.6818181818	2.8954104148	2.8954104148	5.7908208297	0.9838899346	0.0161100654	0.0183335311	14578	1768	8.3636363636	0
AT1G51110	34	92.286176471	7.7108823529	9.7647058824	92.797058824	6.7091176471	8.9411764706	10.011473702	1.7529449827	11.764418685	5.8822093426	5.8822093426	2.8987108688	2.8987108688	5.7974217375	0.9839503076	0.0160496924	0.0182662515	14578	1769	5.7112309863	0
AT1G62130	11	91.492727273	8.5063636364	10.090909091	83	17	3.5	10.232447934	1.8583694215	12.090817355	6.0454086777	6.0454086777	2.899935913	2.899935913	5.7998718259	0.9839726571	0.0160273429	0.0182422396	14578	1770	5.506143082	0
AT5G62760	15	98.333333333	1.6666666667	7.8	97.333333333	2.6666666667	4.3333333333	8.67	1.13	9.8	4.9	4.9	2.9005918367	2.9005918367	5.8011836735	0.9839846105	0.0160153895	0.0182300576	14578	1771	7.6725663717	0
AT1G28260	8	100	0	7.375	100	0	5.25	8.375	1	9.375	4.6875	4.6875	2.9008333333	2.9008333333	5.8016666667	0.9839890092	0.0160109908	0.0182264738	14578	1772	8.375	0
AT1G75960	8	100	0	7.375	72.36	27.63875	4.625	8.375	1	9.375	4.6875	4.6875	2.9008333333	2.9008333333	5.8016666667	0.9839890092	0.0160109908	0.0182278972	14578	1773	8.375	0
AT3G07740	17	98.691764706	1.3070588235	7.7058823529	92.45	7.5482352941	5.3529411765	8.6050712803	1.1007204152	9.7057916955	4.8528958478	4.8528958478	2.9011173778	2.9011173778	5.8022347556	0.9839941812	0.0160058188	0.0182234322	14578	1774	7.8176721002	0
AT1G09180	7	97.618571429	2.38	8	69.285714286	30.714285714	4	8.8094857143	1.1904	9.9998857143	4.9999428571	4.9999428571	2.9025565282	2.9025565282	5.8051130563	0.9840203596	0.0159796404	0.0181950478	14578	1775	7.4004416283	0
AT3G21100	16	93.168125	6.8275	9.4375	94.645625	5.353125	6	9.7927417969	1.6443453125	11.437087109	5.7185435547	5.7185435547	2.9026781309	2.9026781309	5.8053562617	0.9840225696	0.0159774304	0.0181939526	14578	1776	5.9554046966	0
AT2G01860	3	92.586666667	7.4066666667	9.6666666667	88.886666667	11.106666667	6.3333333333	9.9500444444	1.7159777778	11.666022222	5.8330111111	5.8330111111	2.9058685377	2.9058685377	5.8117370754	0.9840804381	0.0159195619	0.0181294721	14578	1777	5.7984692886	0
AT1G56145	5	100	0	7.4	90	10	3.6	8.4	1	9.4	4.7	4.7	2.9127659574	2.9127659574	5.8255319149	0.9842048085	0.0157951915	0.0179892423	14578	1778	8.4	0
AT1G67190	10	100	0	7.4	96.209	3.789	6.6	8.4	1	9.4	4.7	4.7	2.9127659574	2.9127659574	5.8255319149	0.9842048085	0.0157951915	0.0179906478	14578	1779	8.4	0
AT1G75100	15	100	0	7.4	90.808666667	9.1893333333	4.6	8.4	1	9.4	4.7	4.7	2.9127659574	2.9127659574	5.8255319149	0.9842048085	0.0157951915	0.0179920535	14578	1780	8.4	0
AT4G27710	5	100	0	7.4	100	0	6.6	8.4	1	9.4	4.7	4.7	2.9127659574	2.9127659574	5.8255319149	0.9842048085	0.0157951915	0.0179934595	14578	1781	8.4	0
AT5G61990	5	100	0	7.4	76.838	23.158	7.8	8.4	1	9.4	4.7	4.7	2.9127659574	2.9127659574	5.8255319149	0.9842048085	0.0157951915	0.0179948657	14578	1782	8.4	0
AT4G01880	6	94.998333333	4.9983333333	8.8333333333	96.076666667	3.92	9.8333333333	9.3915194444	1.4415194444	10.833038889	5.4165194444	5.4165194444	2.9171177473	2.9171177473	5.8342354946	0.984282762	0.015717238	0.0179074557	14578	1783	6.5150140573	0
AT1G54440	20	86.479	13.516	12.7	76.155	23.8375	15.95	11.982833	2.716532	14.699365	7.3496825	7.3496825	2.9206817513	2.9206817513	5.8413635026	0.9843463085	0.0156536915	0.0178364479	14578	1784	4.4110774326	0
AT1G16630	15	85.813333333	14.182666667	13.133333333	84.202666667	15.794	12.733333333	12.270151111	2.8626568889	15.132808	7.566404	7.566404	2.9241416246	2.9241416246	5.8482832493	0.9844077452	0.0155922548	0.0177678332	14578	1785	4.286280748	0
AT4G25360	15	97.333333333	2.6666666667	8.1333333333	100	0	3.6666666667	8.9164444444	1.2168888889	10.133333333	5.0666666667	5.0666666667	2.9251557115	2.9251557115	5.850311423	0.9844257051	0.0155742949	0.0177487547	14578	1786	7.3272461651	0
AT3G09050	16	85.643125	14.350625	13.25	83.534375	16.46	13.25	12.347714063	2.9014578125	15.249171875	7.6245859375	7.6245859375	2.9257902617	2.9257902617	5.8515805233	0.9844369324	0.0155630676	0.0177373465	14578	1787	4.2556931241	0
AT5G06100	2	92.855	0	8	100	0	5.5	8.4284	1	9.4284	4.7142	4.7142	2.9263250689	2.9263250689	5.8526501379	0.9844463885	0.0155536115	0.0177279553	14578	1788	8.4284	0
AT1G78540	7	100	0	7.4285714286	100	0	2.7142857143	8.4285714286	1	9.4285714286	4.7142857143	4.7142857143	2.9264069264	2.9264069264	5.8528138528	0.9844478353	0.0155521647	0.0177276923	14578	1789	8.4285714286	0
AT1G76440	31	79.874516129	20.117096774	18.193548387	80.981935484	19.012580645	15.322580645	15.532008741	4.6600137357	20.192022477	10.096011238	10.096011238	2.9269053046	2.9269053046	5.8538106091	0.9844566411	0.0155433589	0.0177190402	14578	1790	3.3330392617	0
AT4G32790	8	90.755	9.24	10.5	95.41625	4.5825	8.875	10.529275	1.9702	12.499475	6.2497375	6.2497375	2.9304336724	2.9304336724	5.8608673449	0.9845188366	0.0154811634	0.017649519	14578	1791	5.3442670795	0
AT2G30910	11	98.181818182	1.8181818182	7.9090909091	81.782727273	18.214545455	8.8181818182	8.7652892562	1.1438016529	9.9090909091	4.9545454545	4.9545454545	2.9309991108	2.9309991108	5.8619982217	0.9845287799	0.0154712201	0.0176395625	14578	1792	7.6632947977	0
AT3G12200	38	90.591578947	9.405	10.578947368	88.983157895	11.011578947	9.2368421053	10.583635457	1.99495	12.578585457	6.2892927285	6.2892927285	2.9321865377	2.9321865377	5.8643730753	0.9845496395	0.0154503605	0.0176171573	14578	1793	5.3052133923	0
AT5G37380	10	93.77	6.225	9.3	93.833	6.166	7.7	9.72061	1.578925	11.299535	5.6497675	5.6497675	2.9331753315	2.9331753315	5.866350663	0.9845669875	0.0154330125	0.0175987528	14578	1794	6.15647355	0
AT5G65240	18	100	0	7.4444444444	98.28	0.9255555556	5.8888888889	8.4444444444	1	9.4444444444	4.7222222222	4.7222222222	2.9339869281	2.9339869281	5.8679738562	0.9845812118	0.0154187882	0.0175839079	14578	1795	8.4444444444	0
AT3G47490	5	89.976	7.798	10.2	85.956	14.04	9	10.177552	1.795396	11.972948	5.986474	5.986474	2.9341369898	2.9341369898	5.8682739797	0.9845838403	0.0154161597	0.0175822857	14578	1796	5.6686948172	0
AT5G16630	18	94.167222222	5.1355555556	9	95.090555556	4.9055555556	9.7222222222	9.47505	1.4622	10.93725	5.468625	5.468625	2.9351877813	2.9351877813	5.8703755626	0.9846022334	0.0153977666	0.0175626822	14578	1797	6.4799958966	0
AT4G37370	11	94.659090909	5.3381818182	9	97.329090909	2.6654545455	22.545454545	9.5193181818	1.4804363636	10.999754545	5.4998772727	5.4998772727	2.9375028606	2.9375028606	5.8750057212	0.9846426769	0.0153573231	0.017517923	14578	1798	6.430075899	0
AT2G43900	25	91.894	8.1012	10.04	88.6804	11.314	10.92	10.2261576	1.81336048	12.03951808	6.01975904	6.01975904	2.9392852319	2.9392852319	5.8785704637	0.9846737397	0.0153262603	0.0174838581	14578	1799	5.6393407228	0
AT3G60040	7	97.42	2.5785714286	8.1428571429	94.552857143	5.4457142857	10	8.9327714286	1.2099693878	10.142740816	5.0713704082	5.0713704082	2.9401161107	2.9401161107	5.8802322214	0.9846881979	0.0153118021	0.0174687315	14578	1800	7.3826425023	0
AT1G55350	77	99.38961039	0.6098701299	7.6233766234	98.201038961	1.7984415584	6.9480519481	8.5768443245	1.0464926969	9.6233370214	4.8116685107	4.8116685107	2.946285447	2.946285447	5.892570894	0.9847951129	0.0152048871	0.0173481133	14578	1801	8.1957995023	0
AT1G02020	10	95.638	4.361	8.7	70	20	3.5	9.320506	1.379407	10.699913	5.3499565	5.3499565	2.9468021529	2.9468021529	5.8936043057	0.9848040325	0.0151959675	0.0173392935	14578	1802	6.7568933607	0
AT3G53850	8	98.4375	1.5625	7.875	96.145	2.8125	10.625	8.751953125	1.123046875	9.875	4.9375	4.9375	2.9468461049	2.9468461049	5.8936922098	0.984804791	0.015195209	0.0173397853	14578	1803	7.7930434783	0
AT5G23720	6	94.251666667	5.745	9.1666666667	78.451666667	21.546666667	6.6666666667	9.6397361111	1.526625	11.166361111	5.5831805556	5.5831805556	2.947359988	2.947359988	5.894719976	0.984813656	0.015186344	0.0173310257	14578	1804	6.3144099639	0
AT3G07630	15	85.256666667	14.736	13.6	74.865333333	25.128666667	13.4	12.594906667	3.004096	15.599002667	7.7995013333	7.7995013333	2.9483823809	2.9483823809	5.8967647618	0.9848312776	0.0151687224	0.0173122708	14578	1805	4.1925779558	0
AT4G16570	32	88.2859375	11.186875	11.59375	88.090967742	11.904193548	9.4193548387	11.235650879	2.2969783203	13.532629199	6.7663145996	6.7663145996	2.9521191312	2.9521191312	5.9042382625	0.9848955038	0.0151044962	0.0172403183	14578	1806	4.8914919133	0
AT1G49870	29	92.005517241	7.9913793103	10.034482759	91.571034483	8.4251724138	9.5172413793	10.232277765	1.8018935791	12.034171344	6.0170856718	6.0170856718	2.9528986868	2.9528986868	5.9057973736	0.9849088672	0.0150911328	0.017226414	14578	1807	5.6786249107	0
AT1G10095	21	92.458095238	7.5385714286	9.8571428571	89.94	10.058095238	7.380952381	10.113726531	1.7430877551	11.856814286	5.9284071429	5.9284071429	2.954739436	2.954739436	5.909478872	0.9849403738	0.0150596262	0.0171917957	14578	1808	5.8021901083	0
AT1G25500	11	94.266363636	5.73	9.1818181818	96.969090909	3.03	5.9090909091	9.6553661157	1.5261181818	11.181484298	5.5907421488	5.5907421488	2.9550938951	2.9550938951	5.9101877901	0.984946433	0.015053567	0.0171862245	14578	1809	6.3267486298	0
AT3G08620	6	82.041666667	17.948333333	16.166666667	87.365	12.63	25.5	14.263402778	3.9016472222	18.16505	9.082525	9.082525	2.9552899164	2.9552899164	5.9105798329	0.9849497827	0.0150502173	0.0171837459	14578	1810	3.6557387087	0
AT5G43990	19	99.042105263	0.9568421053	7.7368421053	93.603157895	6.3936842105	6.6842105263	8.6627313019	1.0740293629	9.7367606648	4.8683803324	4.8683803324	2.9572667493	2.9572667493	5.9145334986	0.9849835213	0.0150164787	0.0171465674	14578	1811	8.0656373106	0
AT5G37850	36	92.334444444	7.6608333333	9.9166666667	89.156388889	10.841666667	7.0555555556	10.156499074	1.7596993056	11.91619838	5.9580991898	5.9580991898	2.9584202993	2.9584202993	5.9168405985	0.9850031729	0.0149968271	0.0171254696	14578	1812	5.7717242042	0
AT1G61740	21	97.748095238	2.250952381	8.0952380952	94.117647059	5.8823529412	3.5294117647	8.9129410431	1.1822199546	10.095160998	5.0475804989	5.0475804989	2.9600344443	2.9600344443	5.9200688885	0.9850306267	0.0149693733	0.0170954582	14578	1813	7.5391563203	0
AT1G62930	2	100	0	7.5	85.71	14.28	7	8.5	1	9.5	4.75	4.75	2.9605263158	2.9605263158	5.9210526316	0.9850389823	0.0149610177	0.0170872544	14578	1814	8.5	0
AT1G76780	2	100	0	7.5	100	0	8.5	8.5	1	9.5	4.75	4.75	2.9605263158	2.9605263158	5.9210526316	0.9850389823	0.0149610177	0.0170885933	14578	1815	8.5	0
AT2G05210	4	100	0	7.5	100	0	1.5	8.5	1	9.5	4.75	4.75	2.9605263158	2.9605263158	5.9210526316	0.9850389823	0.0149610177	0.0170899323	14578	1816	8.5	0
AT2G17670	2	100	0	7.5	83.33	16.66	9	8.5	1	9.5	4.75	4.75	2.9605263158	2.9605263158	5.9210526316	0.9850389823	0.0149610177	0.0170912715	14578	1817	8.5	0
AT2G21780	2	100	0	7.5	100	0	2	8.5	1	9.5	4.75	4.75	2.9605263158	2.9605263158	5.9210526316	0.9850389823	0.0149610177	0.0170926109	14578	1818	8.5	0
AT2G27050	2	100	0	7.5	100	0	1.5	8.5	1	9.5	4.75	4.75	2.9605263158	2.9605263158	5.9210526316	0.9850389823	0.0149610177	0.0170939506	14578	1819	8.5	0
AT2G29370	12	100	0	7.5	100	0	59.083333333	8.5	1	9.5	4.75	4.75	2.9605263158	2.9605263158	5.9210526316	0.9850389823	0.0149610177	0.0170952905	14578	1820	8.5	0
AT2G33855	4	100	0	7.5	82.5	17.5	8	8.5	1	9.5	4.75	4.75	2.9605263158	2.9605263158	5.9210526316	0.9850389823	0.0149610177	0.0170966305	14578	1821	8.5	0
AT2G41300	6	100	0	7.5	83.333333333	16.666666667	3.1666666667	8.5	1	9.5	4.75	4.75	2.9605263158	2.9605263158	5.9210526316	0.9850389823	0.0149610177	0.0170979708	14578	1822	8.5	0
AT3G03690	2	100	0	7.5	100	0	10.5	8.5	1	9.5	4.75	4.75	2.9605263158	2.9605263158	5.9210526316	0.9850389823	0.0149610177	0.0170993113	14578	1823	8.5	0
AT3G47830	2	100	0	7.5	91.665	8.33	5	8.5	1	9.5	4.75	4.75	2.9605263158	2.9605263158	5.9210526316	0.9850389823	0.0149610177	0.017100652	14578	1824	8.5	0
AT4G16250	4	100	0	7.5	100	0	5.5	8.5	1	9.5	4.75	4.75	2.9605263158	2.9605263158	5.9210526316	0.9850389823	0.0149610177	0.0171019929	14578	1825	8.5	0
AT4G16765	10	100	0	7.5	55.555555556	44.444444444	2.4444444444	8.5	1	9.5	4.75	4.75	2.9605263158	2.9605263158	5.9210526316	0.9850389823	0.0149610177	0.017103334	14578	1826	8.5	0
AT4G21310	2	100	0	7.5	100	0	4	8.5	1	9.5	4.75	4.75	2.9605263158	2.9605263158	5.9210526316	0.9850389823	0.0149610177	0.0171046754	14578	1827	8.5	0
AT4G23250	2	100	0	7.5				8.5	1	9.5	4.75	4.75	2.9605263158	2.9605263158	5.9210526316	0.9850389823	0.0149610177	0.0171060169	14578	1828	8.5	0
AT4G31910	4	100	0	7.5	100	0	2	8.5	1	9.5	4.75	4.75	2.9605263158	2.9605263158	5.9210526316	0.9850389823	0.0149610177	0.0171073587	14578	1829	8.5	0
AT5G14100	2	100	0	7.5	86.605	13.39	7.5	8.5	1	9.5	4.75	4.75	2.9605263158	2.9605263158	5.9210526316	0.9850389823	0.0149610177	0.0171087006	14578	1830	8.5	0
AT5G23350	2	100	0	7.5	100	0	4	8.5	1	9.5	4.75	4.75	2.9605263158	2.9605263158	5.9210526316	0.9850389823	0.0149610177	0.0171100428	14578	1831	8.5	0
AT5G39670	6	100	0	7.5	100	0	5.8333333333	8.5	1	9.5	4.75	4.75	2.9605263158	2.9605263158	5.9210526316	0.9850389823	0.0149610177	0.0171113852	14578	1832	8.5	0
AT5G39940	2	100	0	7.5	94.44	5.555	7.5	8.5	1	9.5	4.75	4.75	2.9605263158	2.9605263158	5.9210526316	0.9850389823	0.0149610177	0.0171127278	14578	1833	8.5	0
AT5G61420	8	100	0	7.5	96.875	3.125	3	8.5	1	9.5	4.75	4.75	2.9605263158	2.9605263158	5.9210526316	0.9850389823	0.0149610177	0.0171140706	14578	1834	8.5	0
AT5G63710	2	100	0	7.5	100	0	3.5	8.5	1	9.5	4.75	4.75	2.9605263158	2.9605263158	5.9210526316	0.9850389823	0.0149610177	0.0171154136	14578	1835	8.5	0
AT3G62710	12	0	100	7.5	0	100	2.9	1	8.5	9.5	4.75	4.75	2.9605263158	2.9605263158	5.9210526316	0.9850389823	0.0149610177	0.0171167568	14578	1836	0.1176470588	1
AT5G05580	16	94.14	5.856875	9.25	95.07375	4.925	8.0625	9.70795	1.5417609375	11.249710938	5.6248554688	5.6248554688	2.9639269922	2.9639269922	5.9278539844	0.9850966195	0.0149033805	0.0170521529	14578	1837	6.2966636162	0
AT3G13730	4	89.39	10.6025	11.25	96.965	3.0325	13.5	11.056375	2.19278125	13.24915625	6.624578125	6.624578125	2.9648414089	2.9648414089	5.9296828177	0.9851120787	0.0148879213	0.0170358019	14578	1838	5.0421696191	0
AT1G76680	4	96.4275	3.57	8.5	90.625	9.375	5	9.1963375	1.30345	10.4997875	5.24989375	5.24989375	2.9666159	2.9666159	5.9332317999	0.9851420312	0.0148579688	0.0170028628	14578	1839	7.0553818712	0
AT1G59870	9	93.624444444	6.3711111111	9.4444444444	80.184444444	19.814444444	3.8888888889	9.842308642	1.6017160494	11.444024691	5.7220123457	5.7220123457	2.9669355016	2.9669355016	5.9338710033	0.9851474194	0.0148525806	0.0169980311	14578	1840	6.1448523574	0
AT3G47340	24	98.610833333	1.3883333333	7.875	97.777333333	2.222	1.8666666667	8.765603125	1.10933125	9.874934375	4.9374671875	4.9374671875	2.9680449914	2.9680449914	5.9360899828	0.9851661085	0.0148338915	0.0169779752	14578	1841	7.9017003487	0
AT1G13770	9	97.777777778	2.2222222222	8.1111111111	94.273333333	5.7233333333	7.4444444444	8.9308641975	1.1802469136	10.111111111	5.0555555556	5.0555555556	2.9705967832	2.9705967832	5.9411935664	0.9852090011	0.0147909989	0.0169302122	14578	1842	7.5669456067	0
AT5G25470	5	93.776	6.222	9.4	100	0	3.4	9.814944	1.584868	11.399812	5.699906	5.699906	2.9708450879	2.9708450879	5.9416901757	0.985213168	0.014786832	0.0169267717	14578	1843	6.192909441	0
AT4G38730	18	95.588333333	4.4088888889	8.7777777778	96.851666667	3.1477777778	4.6111111111	9.3905314815	1.3870024691	10.777533951	5.3887669753	5.3887669753	2.9717594463	2.9717594463	5.9435188926	0.9852285017	0.0147714983	0.0169105468	14578	1844	6.770378345	0
AT5G13470	3	79.686666667	20.306666667	18.666666667	94.01	3.6033333333	20.666666667	15.874844444	4.7905777778	20.665422222	10.332711111	10.332711111	2.9726217596	2.9726217596	5.9452435192	0.9852429476	0.0147570524	0.0168953357	14578	1845	3.3137640554	0
AT1G25220	5	80.482	19.51	17.8	67.21	32.784	19.2	15.325796	4.47278	19.798576	9.899288	9.899288	2.9746572758	2.9746572758	5.9493145515	0.98527699	0.01472301	0.0168576845	14578	1846	3.4264587125	0
AT5G37055	10	89.998	9.999	11	96.276	3.719	18.2	10.89978	2.09989	12.99967	6.499835	6.499835	2.9784626845	2.9784626845	5.956925369	0.9853404158	0.0146595842	0.0167863811	14578	1847	5.1906433194	0
AT1G69530	37	100	0	7.5405405405	93.783783784	6.2162162162	6.7567567568	8.5405405405	1	9.5405405405	4.7702702703	4.7702702703	2.9799019983	2.9799019983	5.9598039966	0.9853643319	0.0146356681	0.0167603118	14578	1848	8.5405405405	0
AT5G13290	11	100	0	7.5454545455	100	0	4	8.5454545455	1	9.5454545455	4.7727272727	4.7727272727	2.9822510823	2.9822510823	5.9645021645	0.9854032787	0.0145967213	0.0167170243	14578	1849	8.5454545455	0
AT1G20020	43	79.472325581	20.289302326	18.813953488	79.550232558	20.443255814	21.348837209	15.951886371	4.8172199027	20.769106274	10.384553137	10.384553137	2.9847407907	2.9847407907	5.9694815813	0.9854444406	0.0145555594	0.016671193	14578	1850	3.3114299728	0
AT1G74750	4	85.2575	14.7375	13.75	89.4425	10.555	6.25	12.72290625	3.02640625	15.7493125	7.87465625	7.87465625	2.9849592562	2.9849592562	5.9699185123	0.9854480467	0.0145519533	0.0166683723	14578	1851	4.2039650989	0
AT1G71060	7	95.02	4.9771428571	9	81.822857143	18.171428571	10.428571429	9.5518	1.4479428571	10.999742857	5.4998714286	5.4998714286	2.9851834468	2.9851834468	5.9703668935	0.9854517464	0.0145482536	0.016665444	14578	1852	6.5968072931	0
AT1G66510	9	100	0	7.5555555556	81.743333333	18.252222222	3	8.5555555556	1	9.5555555556	4.7777777778	4.7777777778	2.9870801034	2.9870801034	5.9741602067	0.9854830071	0.0145169929	0.0166309408	14578	1853	8.5555555556	0
AT2G01930	9	100	0	7.5555555556	88.888888889	0	5.7777777778	8.5555555556	1	9.5555555556	4.7777777778	4.7777777778	2.9870801034	2.9870801034	5.9741602067	0.9854830071	0.0145169929	0.0166322479	14578	1854	8.5555555556	0
AT5G18820	4	93.6475	6.3475	9.5	95	5	6.75	9.8965125	1.6030125	11.499525	5.7497625	5.7497625	2.9906514508	2.9906514508	5.9813029016	0.9855416826	0.0144583174	0.0165663249	14578	1855	6.1736963997	0
AT4G00060	37	91.341081081	8.3878378378	10.351351351	94.208378378	5.79	6.9459459459	10.455036231	1.8682545654	12.323290796	6.1616453981	6.1616453981	2.9916042959	2.9916042959	5.9832085917	0.985557296	0.014442704	0.0165497357	14578	1856	5.5961518439	0
AT2G41670	7	88.937142857	11.06	11.571428571	78.548571429	21.447142857	10.428571429	11.291297959	2.2798	13.571097959	6.7855489796	6.7855489796	2.9919132451	2.9919132451	5.9838264901	0.9855623548	0.0144376452	0.0165452395	14578	1857	4.9527581188	0
AT1G07910	7	91.494285714	7.2	10	96.824285714	3.1742857143	8.8571428571	10.149428571	1.72	11.869428571	5.9347142857	5.9347142857	2.9932050062	2.9932050062	5.9864100123	0.9855834865	0.0144165135	0.0165223218	14578	1858	5.9008305648	0
AT1G10900	7	100	0	7.5714285714	95.842857143	4.1557142857	4.5714285714	8.5714285714	1	9.5714285714	4.7857142857	4.7857142857	2.9946695096	2.9946695096	5.9893390192	0.9856074055	0.0143925945	0.0164962058	14578	1859	8.5714285714	0
AT1G32928	7	100	0	7.5714285714	100	0	7	8.5714285714	1	9.5714285714	4.7857142857	4.7857142857	2.9946695096	2.9946695096	5.9893390192	0.9856074055	0.0143925945	0.0164975029	14578	1860	8.5714285714	0
AT2G40610	7	100	0	7.5714285714	100	0	10.428571429	8.5714285714	1	9.5714285714	4.7857142857	4.7857142857	2.9946695096	2.9946695096	5.9893390192	0.9856074055	0.0143925945	0.0164988002	14578	1861	8.5714285714	0
AT5G15600	6	97.221666667	2.7766666667	8.3333333333	100	0	4.6666666667	9.1018055556	1.2313888889	10.333194444	5.1665972222	5.1665972222	2.9973044077	2.9973044077	5.9946088153	0.9856503373	0.0143496627	0.0164508795	14578	1862	7.3914956012	0
AT4G17020	11	97.127272727	2.8718181818	8.3636363636	98.484545455	1.5145454545	8.0909090909	9.1233719008	1.2401884298	10.363560331	5.1817801653	5.1817801653	2.9982254967	2.9982254967	5.9964509933	0.9856653139	0.0143346861	0.0164350022	14578	1863	7.3564401037	0
AT5G18980	30	97.869666667	1.7126666667	8.0666666667	95.375333333	4.6223333333	7.7666666667	8.8948197778	1.1381551111	10.032974889	5.0164874444	5.0164874444	2.99840513	2.99840513	5.9968102599	0.9856682329	0.0143317671	0.016432948	14578	1864	7.8151208837	0
AT5G04220	3	84.09	15.903333333	14.666666667	79.253333333	20.74	17	13.3332	3.3324888889	16.665688889	8.3328444444	8.3328444444	3.0006027172	3.0006027172	6.0012054344	0.9857038926	0.0142961074	0.0163933496	14578	1865	4.00097358	0
AT4G24080	8	77.97	22.02125	21	72.56625	26.73	19.375	17.3737	5.6244625	22.9981625	11.49908125	11.49908125	3.0012089407	3.0012089407	6.0024178815	0.9857137136	0.0142862864	0.0163833766	14578	1866	3.0889529444	0
AT5G16370	8	83.995	16.00375	14.75	73.21	26.785	14.625	13.3892625	3.360553125	16.749815625	8.3749078125	8.3749078125	3.0022722035	3.0022722035	6.0045444069	0.985730922	0.014269078	0.0163649295	14578	1867	3.9842436652	0
AT1G70070	8	82.3525	17.64	16.125	81.82	18.175	16.25	14.279340625	3.84445	18.123790625	9.0618953125	9.0618953125	3.003978158	3.003978158	6.007956316	0.9857584874	0.0142415126	0.0163346003	14578	1868	3.7142739859	0
AT3G54350	30	92.620666667	7.3766666667	9.9333333333	95.314333333	4.6836666667	7	10.200319556	1.7327488889	11.933068444	5.9665342222	5.9665342222	3.0042462812	3.0042462812	6.0084925624	0.9857628149	0.0142371851	0.0163309218	14578	1869	5.8867846466	0
AT5G67370	20	87.2585	12.733	12.55	92.958	7.041	6.6	11.95094175	2.5979915	14.54893325	7.274466625	7.274466625	3.0063261985	3.0063261985	6.012652397	0.9857963384	0.0142036616	0.0162937503	14578	1870	4.6000696115	0
AT1G31120	11	91.604545455	8.3927272727	10.363636364	89.957272727	10.036363636	11.454545455	10.493561983	1.8697917355	12.363353719	6.1816768595	6.1816768595	3.0076553247	3.0076553247	6.0153106495	0.9858177183	0.0141822817	0.0162705047	14578	1871	5.6121555059	0
AT5G51680	3	93.333333333	6.6666666667	9.6666666667	100	0	11	10.022222222	1.6444444444	11.666666667	5.8333333333	5.8333333333	3.008021164	3.008021164	6.016042328	0.9858235972	0.0141764028	0.0162650401	14578	1872	6.0945945946	0
AT3G22942	5	100	0	7.6	94.362	5.628	24	8.6	1	9.6	4.8	4.8	3.0083333333	3.0083333333	6.0166666667	0.9858286117	0.0141713883	0.0162605665	14578	1873	8.6	0
AT3G11950	9	98.094444444	1.9044444444	8.1111111111	78.083333333	21.911111111	8.8888888889	8.9565493827	1.1544716049	10.111020988	5.0555104938	5.0555104938	3.0102013301	3.0102013301	6.0204026601	0.9858585801	0.0141414199	0.0162274575	14578	1874	7.7581374409	0
AT3G01920	11	93.922727273	6.0745454545	9.4545454545	88.015454545	11.982727273	10.181818182	9.8799669421	1.5743206612	11.454287603	5.7271438017	5.7271438017	3.0112636654	3.0112636654	6.0225273307	0.9858755941	0.0141244059	0.0162092096	14578	1875	6.2757017588	0
AT1G17040	16	95.789375	4.208125	8.8125	96.770625	3.22875	6.375	9.4414386719	1.3708410156	10.812279688	5.4061398438	5.4061398438	3.0120635246	3.0120635246	6.0241270492	0.9858883904	0.0141116096	0.0161957994	14578	1876	6.8873330782	0
AT2G15580	8	98.21375	0	7.75	100	0	3.1428571429	8.611565625	1	9.611565625	4.8057828125	4.8057828125	3.0138654577	3.0138654577	6.0277309154	0.9859171746	0.0140828254	0.0161640366	14578	1877	8.611565625	0
AT3G16010	10	89.648	10.349	11.3	87.887	12.109	11.3	11.130224	2.169437	13.299661	6.6498305	6.6498305	3.018712419	3.018712419	6.0374248381	0.9859943006	0.0140056994	0.0160767784	14578	1878	5.1304665681	0
AT5G55220	30	72.731333333	27.261	31.1	58.602	41.303	35.933333333	23.619444667	9.478171	33.097615667	16.548807833	16.548807833	3.0209973874	3.0209973874	6.0419947748	0.9860305087	0.0139694913	0.0160364788	14578	1879	2.4919833865	0
AT3G05750	12	94.84	5.1583333333	9.1666666667	99.444166667	0.555	6.3333333333	9.6936666667	1.4728472222	11.166513889	5.5832569444	5.5832569444	3.0260953871	3.0260953871	6.0521907742	0.9861109461	0.0138890539	0.0159453952	14578	1880	6.5815832901	0
AT1G62780	18	69.220555556	30.478333333	42.166666667	77.600555556	22.39	52.888888889	30.188000926	13.851697222	44.039698148	22.019849074	22.019849074	3.0299346944	3.0299346944	6.0598693888	0.9861712088	0.0138287912	0.0158774606	14578	1881	2.179371989	0
AT2G01818	10	91.945	8.05	10.3	97.888	2.111	7.3	10.470335	1.82915	12.299485	6.1497425	6.1497425	3.0354961287	3.0354961287	6.0709922573	0.9862580259	0.0137419741	0.0157790247	14578	1882	5.7241532952	0
AT1G06650	6	100	0	7.6666666667	97.093333333	2.9033333333	17.333333333	8.6666666667	1	9.6666666667	4.8333333333	4.8333333333	3.0402298851	3.0402298851	6.0804597701	0.9863314808	0.0136685192	0.0156959176	14578	1883	8.6666666667	0
AT1G51645	3	100	0	7.6666666667	100	0	6	8.6666666667	1	9.6666666667	4.8333333333	4.8333333333	3.0402298851	3.0402298851	6.0804597701	0.9863314808	0.0136685192	0.015697154	14578	1884	8.6666666667	0
AT1G62950	12	100	0	7.6666666667	100	0	4.3333333333	8.6666666667	1	9.6666666667	4.8333333333	4.8333333333	3.0402298851	3.0402298851	6.0804597701	0.9863314808	0.0136685192	0.0156983907	14578	1885	8.6666666667	0
AT1G74390	3	100	0	7.6666666667	100	0	7.6666666667	8.6666666667	1	9.6666666667	4.8333333333	4.8333333333	3.0402298851	3.0402298851	6.0804597701	0.9863314808	0.0136685192	0.0156996276	14578	1886	8.6666666667	0
AT2G31955	9	100	0	7.6666666667	100	0	5	8.6666666667	1	9.6666666667	4.8333333333	4.8333333333	3.0402298851	3.0402298851	6.0804597701	0.9863314808	0.0136685192	0.0157008647	14578	1887	8.6666666667	0
AT3G09310	6	100	0	7.6666666667	95.24	4.755	8.1666666667	8.6666666667	1	9.6666666667	4.8333333333	4.8333333333	3.0402298851	3.0402298851	6.0804597701	0.9863314808	0.0136685192	0.0157021019	14578	1888	8.6666666667	0
AT3G23870	6	100	0	7.6666666667	100	0	6.1666666667	8.6666666667	1	9.6666666667	4.8333333333	4.8333333333	3.0402298851	3.0402298851	6.0804597701	0.9863314808	0.0136685192	0.0157033394	14578	1889	8.6666666667	0
AT4G30510	3	100	0	7.6666666667	95.236666667	4.76	7	8.6666666667	1	9.6666666667	4.8333333333	4.8333333333	3.0402298851	3.0402298851	6.0804597701	0.9863314808	0.0136685192	0.015704577	14578	1890	8.6666666667	0
AT3G57040	5	94.284	5.712	9.4	97.894	2.104	15.2	9.862696	1.536928	11.399624	5.699812	5.699812	3.040381542	3.040381542	6.0807630839	0.9863338274	0.0136661726	0.0157031185	14578	1891	6.4171490141	0
AT5G27210	10	93.23	6.765	9.8	94.518	5.477	9.3	10.13654	1.66297	11.79951	5.899755	5.899755	3.0425580615	3.0425580615	6.085116123	0.9863674594	0.0136325406	0.0156657085	14578	1892	6.0954436941	0
AT1G80960	2	95.45	4.545	9	0	100	1.5	9.5905	1.40905	10.99955	5.499775	5.499775	3.0426755687	3.0426755687	6.0853511373	0.9863692727	0.0136307273	0.0156648595	14578	1893	6.8063588943	0
AT3G10915	28	95.471785714	4.5264285714	9	93.295	6.7032142857	8.3928571429	9.5924607143	1.4073785714	10.999839286	5.4999196429	5.4999196429	3.0452976605	3.0452976605	6.090595321	0.9864096712	0.0135903288	0.0156196637	14578	1894	6.8158354184	0
AT4G14830	5	90.474	9.52	11	96.18	3.818	8.8	10.95214	2.0472	12.99934	6.49967	6.49967	3.0500762502	3.0500762502	6.1001525003	0.9864829784	0.0135170216	0.015536635	14578	1895	5.3498143806	0
AT4G37920	18	91.579444444	8.4144444444	10.5	85.500555556	9.0394444444	31.222222222	10.615841667	1.8835166667	12.499358333	6.2496791667	6.2496791667	3.0502965781	3.0502965781	6.1005931562	0.9864863485	0.0135136515	0.0155339861	14578	1896	5.6361814337	0
AT1G44446	40	91.6395	8.35725	10.475	89.5805	10.4175	8.7	10.599237625	1.8754219375	12.474659563	6.2373297813	6.2373297813	3.0503822476	3.0503822476	6.1007644953	0.9864876587	0.0135123413	0.0155337049	14578	1897	5.6516549226	0
AT3G04910	49	99.659795918	0.34	7.7755102041	99.131875	0.8679166667	3.1041666667	8.749057601	1.0264367347	9.7754943357	4.8877471678	4.8877471678	3.0504274769	3.0504274769	6.1008549539	0.9864883504	0.0135116496	0.0155341347	14578	1898	8.5237183211	0
AT3G51420	7	4.0471428571	95.951428571	8.8571428571	10.792857143	89.204285714	9.2857142857	1.3584612245	9.498555102	10.857016327	5.4285081633	5.4285081633	3.0515348942	3.0515348942	6.1030697885	0.986505274	0.013494726	0.0155159016	14578	1899	0.1430176706	1
AT5G45480	11	97.564545455	2.4345454545	8.3636363636	97.905454545	2.0927272727	10.636363636	9.1599438017	1.2036165289	10.363560331	5.1817801653	5.1817801653	3.0541214434	3.0541214434	6.1082428868	0.9865447168	0.0134552832	0.0154717714	14578	1900	7.6103506237	0
AT4G30870	19	88.925263158	11.068947368	11.789473684	84.86	11	15	11.483820499	2.3049706371	13.788791136	6.8943955679	6.8943955679	3.0550642167	3.0550642167	6.1101284333	0.9865590639	0.0134409361	0.0154564934	14578	1901	4.9821981737	0
AT5G05560	11	94.754545455	5.2445454545	9.2727272727	89.047272727	10.948181818	9.6363636364	9.7863305785	1.4863123967	11.272642975	5.6363214876	5.6363214876	3.0556410759	3.0556410759	6.1112821518	0.9865678347	0.0134321653	0.0154476259	14578	1902	6.5843026004	0
AT4G18370	12	95.104166667	3.5041666667	8.8333333333	92.835	7.1625	10.166666667	9.4008680556	1.3095347222	10.710402778	5.3552013889	5.3552013889	3.0563591524	3.0563591524	6.1127183048	0.9865787445	0.0134212555	0.0154362969	14578	1903	7.1787848738	0
AT5G56780	10	91.852	8.141	10.4	97.228	2.77	6.7	10.552608	1.846664	12.399272	6.199636	6.199636	3.0563673791	3.0563673791	6.1127347582	0.9865788694	0.0134211306	0.0154373711	14578	1904	5.7144169161	0
AT3G60510	22	94.517727273	5.4786363636	9.3636363636	95.529545455	4.4681818182	9.2272727273	9.850296281	1.5129995868	11.363295868	5.6816479339	5.6816479339	3.0585543568	3.0585543568	6.1171087135	0.9866120398	0.0133879602	0.0154004327	14578	1905	6.5104421489	0
AT1G15110	26	89.448076923	10.546153846	11.538461538	86.278076923	13.718846154	8.3846153846	11.320931953	2.2168639053	13.537795858	6.768897929	6.768897929	3.0612093682	3.0612093682	6.1224187364	0.9866521957	0.0133478043	0.0153554522	14578	1906	5.1067329508	0
AT3G62410	7	100	0	7.7142857143	85.714285714	14.285714286	4.4285714286	8.7142857143	1	9.7142857143	4.8571428571	4.8571428571	3.0630252101	3.0630252101	6.1260504202	0.9866795882	0.0133204118	0.015325149	14578	1907	8.7142857143	0
AT1G74000	14	90.716428571	9.2785714286	10.928571429	73.215	26.777857143	22.285714286	10.914009694	2.0140153061	12.928025	6.4640125	6.4640125	3.0634957815	3.0634957815	6.1269915631	0.9866866775	0.0133133225	0.0153182017	14578	1908	5.4190301636	0
AT5G18065	12	96.648333333	3.35	8.6666666667	97.221666667	2.7766666667	6.25	9.3761888889	1.2903333333	10.666522222	5.3332611111	5.3332611111	3.0647786928	3.0647786928	6.1295573855	0.9867059852	0.0132940148	0.0152971938	14578	1909	7.2664858348	0
AT4G24175	5	89.76	10.234	11.4	91.33	8.664	10	11.23264	2.166676	13.399316	6.699658	6.699658	3.0670111538	3.0670111538	6.1340223075	0.9867395148	0.0132604852	0.0152598163	14578	1910	5.1842730524	0
AT5G16690	3	96.666666667	3.3333333333	8.6666666667	100	0	12.333333333	9.3777777778	1.2888888889	10.666666667	5.3333333333	5.3333333333	3.067037037	3.067037037	6.1340740741	0.986739903	0.013260097	0.0152605742	14578	1911	7.275862069	0
AT5G45275	25	77.5812	19.958	19.88	77.082	16.7652	21.44	16.42314256	4.9676504	21.39079296	10.69539648	10.69539648	3.0674014954	3.0674014954	6.1348029909	0.9867453685	0.0132546315	0.0152554886	14578	1912	3.3060181852	0
AT3G56470	15	100	0	7.7333333333	88.333333333	11.666666667	5.7333333333	8.7333333333	1	9.7333333333	4.8666666667	4.8666666667	3.0721461187	3.0721461187	6.1442922374	0.986816308	0.013183692	0.0151750384	14578	1913	8.7333333333	0
AT4G16280	9	95.341111111	4.6544444444	9.1111111111	94.195555556	5.8022222222	7.4444444444	9.6866345679	1.4240716049	11.110706173	5.5553530864	5.5553530864	3.0722595691	3.0722595691	6.1445191381	0.9868179995	0.0131820005	0.0151742896	14578	1914	6.8020698779	0
AT5G16480	14	92.580714286	7.415	10.142857143	93.649285714	6.3485714286	7.1428571429	10.390329592	1.7520928571	12.142422449	6.0712112245	6.0712112245	3.0726625679	3.0726625679	6.1453251358	0.9868240061	0.0131759939	0.0151685729	14578	1915	5.9302391135	0
AT4G27030	12	94.243333333	5.7516666667	9.5	98.610833333	1.3883333333	4.4166666667	9.9531166667	1.5464083333	11.499525	5.7497625	5.7497625	3.0728549658	3.0728549658	6.1457099316	0.9868268728	0.0131731272	0.0151664704	14578	1916	6.4362797666	0
AT3G02920	18	89.534444444	10.461111111	11.555555556	85.986666667	14.008888889	11.888888889	11.346202469	2.2088395062	13.555041975	6.7775209877	6.7775209877	3.0797175718	3.0797175718	6.1594351437	0.9869287057	0.0130712943	0.015050417	14578	1917	5.1367256143	0
AT2G46670	4	100	0	7.75	100	0	4.5	8.75	1	9.75	4.875	4.875	3.0801282051	3.0801282051	6.1602564103	0.9869347732	0.0130652268	0.0150446189	14578	1918	8.75	0
AT3G16350	4	100	0	7.75	98.4375	1.5625	9	8.75	1	9.75	4.875	4.875	3.0801282051	3.0801282051	6.1602564103	0.9869347732	0.0130652268	0.0150458074	14578	1919	8.75	0
AT4G19645	4	100	0	7.75	100	0	10.75	8.75	1	9.75	4.875	4.875	3.0801282051	3.0801282051	6.1602564103	0.9869347732	0.0130652268	0.015046996	14578	1920	8.75	0
AT5G25790	4	100	0	7.75	100	0	11.75	8.75	1	9.75	4.875	4.875	3.0801282051	3.0801282051	6.1602564103	0.9869347732	0.0130652268	0.0150481849	14578	1921	8.75	0
AT5G52320	4	100	0	7.75	100	0	1.75	8.75	1	9.75	4.875	4.875	3.0801282051	3.0801282051	6.1602564103	0.9869347732	0.0130652268	0.0150493739	14578	1922	8.75	0
AT4G04145	4	0	100	7.75	0	100	6.75	1	8.75	9.75	4.875	4.875	3.0801282051	3.0801282051	6.1602564103	0.9869347732	0.0130652268	0.0150505631	14578	1923	0.1142857143	1
AT5G12900	20	96.515	3.4835	8.75	85.9435	14.0545	6.3	9.4450625	1.30480625	10.74986875	5.374934375	5.374934375	3.0820735284	3.0820735284	6.1641470567	0.9869634783	0.0130365217	0.0150186829	14578	1924	7.2386704923	0
AT3G12980	19	92.877368421	7.1194736842	10.052631579	86.657368421	13.336315789	9.1052631579	10.336619668	1.7156944598	12.052314127	6.0261570637	6.0261570637	3.0832398929	3.0832398929	6.1664797857	0.986980658	0.013019342	0.0150000764	14578	1925	6.024743863	0
AT2G32760	5	93.026	6.968	10	100	0	8.4	10.3026	1.6968	11.9994	5.9997	5.9997	3.085979034	3.085979034	6.1719580679	0.9870209122	0.0129790878	0.01495488	14578	1926	6.0717821782	0
AT3G21230	19	95.471052632	4.5263157895	9.1052631579	98.227368421	1.7694736842	12.684210526	9.6928905817	1.412132964	11.105023546	5.5525117729	5.5525117729	3.0873841213	3.0873841213	6.1747682426	0.9870415116	0.0129584884	0.0149323251	14578	1927	6.8640070226	0
AT1G68010	33	87.070909091	12.924848485	12.96969697	91.760606061	8.2360606061	10.939393939	12.292833058	2.6763136823	14.96914674	7.4845733701	7.4845733701	3.0889350778	3.0889350778	6.1778701556	0.9870642104	0.0129357896	0.0149073471	14578	1928	4.5931959095	0
AT2G39000	24	96.96625	3.0316666667	8.625	94.181666667	5.815	8.375	9.3633390625	1.26148125	10.624820313	5.3124101563	5.3124101563	3.0889981234	3.0889981234	6.1779962468	0.9870651323	0.0129348677	0.0149074632	14578	1929	7.4224956277	0
AT4G18810	67	89.656567164	10.338507463	11.537313433	78.440597015	21.342835821	6.1791044776	11.343959167	2.1927860102	13.536745177	6.7683725885	6.7683725885	3.0932092259	3.0932092259	6.1864184519	0.987126553	0.012873447	0.0148378487	14578	1930	5.1733088016	0
AT3G09370	8	94.39125	5.605	9.5	93.54875	6.44625	8.375	9.96716875	1.532475	11.49964375	5.749821875	5.749821875	3.0933157671	3.0933157671	6.1866315342	0.9871281031	0.0128718969	0.0148372352	14578	1931	6.503968254	0
AT5G25170	2	95.83	4.165	9	100	0	3.5	9.6247	1.37485	10.99955	5.499775	5.499775	3.0937640641	3.0937640641	6.1875281282	0.9871346232	0.0128653768	0.0148308922	14578	1932	7.0005455141	0
AT1G16550	2	94.44	5.555	9.5	94.44	5.555	11	9.9718	1.527725	11.499525	5.7497625	5.7497625	3.1002325142	3.1002325142	6.2004650284	0.9872283247	0.0127716753	0.0147240397	14578	1933	6.5272218495	0
AT1G30290	8	97.71625	1.38875	8.25	100	0	4.875	9.061590625	1.114571875	10.1761625	5.08808125	5.08808125	3.1030905321	3.1030905321	6.2061810641	0.9872695021	0.0127304979	0.0146777285	14578	1934	8.1301088142	0
AT3G14660	5	100	0	7.8	90.694	9.3	8.2	8.8	1	9.8	4.9	4.9	3.1040816327	3.1040816327	6.2081632653	0.9872837496	0.0127162504	0.0146624613	14578	1935	8.8	0
AT4G15248	5	100	0	7.8	100	0	2.2	8.8	1	9.8	4.9	4.9	3.1040816327	3.1040816327	6.2081632653	0.9872837496	0.0127162504	0.0146636211	14578	1936	8.8	0
AT5G41810	10	100	0	7.8	100	0	5.8	8.8	1	9.8	4.9	4.9	3.1040816327	3.1040816327	6.2081632653	0.9872837496	0.0127162504	0.0146647811	14578	1937	8.8	0
AT4G13400	3	90.833333333	9.16	11	81.815	18.18	13.5	10.991666667	2.0076	12.999266667	6.4996333333	6.4996333333	3.1045387383	3.1045387383	6.2090774765	0.9872903152	0.0127096848	0.014658369	14578	1938	5.4750282261	0
AT5G41150	12	87.594166667	11.643333333	12.416666667	89.073333333	10.920833333	11.25	11.876275694	2.4457138889	14.321989583	7.1609947917	7.1609947917	3.1048582828	3.1048582828	6.2097165656	0.9872949029	0.0127050971	0.0146542373	14578	1939	4.8559546349	0
AT2G04690	13	93.166923077	6.8284615385	10	97.692307692	2.3076923077	7.8461538462	10.316692308	1.6828461538	11.999538462	5.9997692308	5.9997692308	3.1060902737	3.1060902737	6.2121805474	0.9873125746	0.0126874254	0.0146350124	14578	1940	6.1305023541	0
AT5G40880	3	90.853333333	9.14	11	91.786666667	8.21	13.666666667	10.993866667	2.0054	12.999266667	6.4996333333	6.4996333333	3.1075804155	3.1075804155	6.215160831	0.9873339155	0.0126660845	0.0146115518	14578	1941	5.4821315781	0
AT1G04160	6	92.371666667	7.625	10.333333333	82.856666667	17.141666667	16.666666667	10.545072222	1.7879166667	12.332988889	6.1664944444	6.1664944444	3.1090506168	3.1090506168	6.2181012336	0.9873549346	0.0126450654	0.0145884586	14578	1942	5.897966286	0
AT3G29185	20	96.1065	3.8925	8.95	94.777	5.222	4.85	9.60153175	1.34837875	10.9499105	5.47495525	5.47495525	3.1102781361	3.1102781361	6.2205562723	0.9873724568	0.0126275432	0.0145693965	14578	1943	7.1207972908	0
AT5G17270	30	84.669666667	15.325	14.7	87.438333333	12.555666667	16.966666667	13.446441	3.252775	16.699216	8.349608	8.349608	3.1112486514	3.1112486514	6.2224973028	0.9873862926	0.0126137074	0.0145545849	14578	1944	4.1338368009	0
AT5G04895	8	92.90125	7.0975	10.125	96.82375	3.17375	10.375	10.406251563	1.718621875	12.124873438	6.0624367188	6.0624367188	3.1123998933	3.1123998933	6.2247997867	0.9874026848	0.0125973152	0.0145368211	14578	1945	6.0549977362	0
AT3G45610	11	100	0	7.8181818182	100	0	2.9090909091	8.8181818182	1	9.8181818182	4.9090909091	4.9090909091	3.1127946128	3.1127946128	6.2255892256	0.9874083	0.0125917	0.0145314916	14578	1946	8.8181818182	0
AT4G14147	13	94.230769231	5.7692307692	9.6153846154	91.851111111	8.1466666667	6.8888888889	10.060650888	1.5547337278	11.615384615	5.8076923077	5.8076923077	3.1144309519	3.1144309519	6.2288619038	0.987431551	0.012568449	0.0145058071	14578	1947	6.470980019	0
AT1G02610	1	90.9	9.09	11	100	0	11	10.999	1.9999	12.9989	6.49945	6.49945	3.1150251487	3.1150251487	6.2300502973	0.9874399831	0.0125600169	0.014497223	14578	1948	5.4997749887	0
AT1G24470	1	90.9	9.09	11	0	100	3	10.999	1.9999	12.9989	6.49945	6.49945	3.1150251487	3.1150251487	6.2300502973	0.9874399831	0.0125600169	0.0144983709	14578	1949	5.4997749887	0
AT1G30240	1	90.9	9.09	11	100	0	11	10.999	1.9999	12.9989	6.49945	6.49945	3.1150251487	3.1150251487	6.2300502973	0.9874399831	0.0125600169	0.014499519	14578	1950	5.4997749887	0
AT1G71110	1	90.9	9.09	11	80	20	10	10.999	1.9999	12.9989	6.49945	6.49945	3.1150251487	3.1150251487	6.2300502973	0.9874399831	0.0125600169	0.0145006673	14578	1951	5.4997749887	0
AT3G54870	1	90.9	9.09	11	66.66	33.33	3	10.999	1.9999	12.9989	6.49945	6.49945	3.1150251487	3.1150251487	6.2300502973	0.9874399831	0.0125600169	0.0145018158	14578	1952	5.4997749887	0
AT1G75020	4	87.5925	12.3975	12.75	97.725	2.2725	12.75	12.16804375	2.58068125	14.748725	7.3743625	7.3743625	3.1161174849	3.1161174849	6.2322349699	0.987455469	0.012544531	0.014485083	14578	1953	4.7150510161	0
AT2G31280	23	99.456521739	0	7.8695652174	100	0	5.2380952381	8.8267958412	1	9.8267958412	4.9133979206	4.9133979206	3.1169230607	3.1169230607	6.2338461213	0.987466877	0.012533123	0.0144730566	14578	1954	8.8267958412	0
AT3G05470	23	98.260869565	1.7391304348	8.3043478261	96.009565217	3.9860869565	13.391304348	9.1599243856	1.1444234405	10.304347826	5.152173913	5.152173913	3.1175313803	3.1175313803	6.2350627605	0.9874754845	0.0125245155	0.0144642626	14578	1955	8.0039643211	0
AT3G09070	6	100	0	7.8333333333	95.535	4.4633333333	7.3333333333	8.8333333333	1	9.8333333333	4.9166666667	4.9166666667	3.1200564972	3.1200564972	6.2401129944	0.9875111492	0.0124888508	0.014424217	14578	1956	8.8333333333	0
AT5G13370	12	100	0	7.8333333333	90.971666667	8.3333333333	8.9166666667	8.8333333333	1	9.8333333333	4.9166666667	4.9166666667	3.1200564972	3.1200564972	6.2401129944	0.9875111492	0.0124888508	0.0144253598	14578	1957	8.8333333333	0
AT3G16230	19	88.003684211	11.992105263	12.526315789	87.750526316	12.244210526	10.736842105	12.023619391	2.5021689751	14.525788366	7.2628941828	7.2628941828	3.1205885606	3.1205885606	6.2411771212	0.9875186508	0.0124813492	0.0144178375	14578	1958	4.8052787443	0
AT2G35020	13	85.796153846	14.196923077	13.923076923	86.391538462	13.601538462	14.076923077	12.945464497	2.9766485207	15.922113018	7.9610565089	7.9610565089	3.1207318984	3.1207318984	6.2414637969	0.9875206709	0.0124793291	0.0144166463	14578	1959	4.349006746	0
AT2G47160	21	99.566666667	0.4328571429	7.9523809524	93.292380952	6.7052380952	6.619047619	8.9179206349	1.034422449	9.9523430839	4.976171542	4.976171542	3.1223573747	3.1223573747	6.2447147495	0.9875435559	0.0124564441	0.014391349	14578	1960	8.6211592215	0
AT2G25290	13	100	0	7.8461538462	99.3	0.6992307692	5.2307692308	8.8461538462	1	9.8461538462	4.9230769231	4.9230769231	3.1262019231	3.1262019231	6.2524038462	0.9875975117	0.0124024883	0.0143301477	14578	1961	8.8461538462	0
AT2G31190	42	91.665	8.3307142857	10.69047619	85.855714286	14.14	8.380952381	10.799425	1.8905930272	12.690018027	6.3450090136	6.3450090136	3.1271542306	3.1271542306	6.2543084611	0.9876108396	0.0123891604	0.014315883	14578	1962	5.7121891621	0
AT2G16990	20	100	0	7.85	78.947368421	15.789473684	3.5789473684	8.85	1	9.85	4.925	4.925	3.1280456853	3.1280456853	6.2560913706	0.9876233025	0.0123766975	0.0143026156	14578	1963	8.85	0
AT5G63700	32	78.2940625	21.5325	21.21875	65.7834375	34.0721875	21.40625	17.613021387	5.5689273438	23.18194873	11.590974365	11.590974365	3.1287318207	3.1287318207	6.2574636413	0.9876328862	0.0123671138	0.0142926736	14578	1964	3.1627314022	0
AT4G29940	30	89.75	9.8286666667	11.466666667	77.714333333	21.864333333	8.9666666667	11.291333333	2.1270204444	13.418353778	6.7091768889	6.7091768889	3.129468492	3.129468492	6.2589369841	0.9876431673	0.0123568327	0.014281924	14578	1965	5.3085212993	0
AT1G19220	4	96.875	3.125	8.75	100	0	8.25	9.4765625	1.2734375	10.75	5.375	5.375	3.1298260356	3.1298260356	6.2596520712	0.9876481541	0.0123518459	0.0142772923	14578	1966	7.4417177914	0
AT2G42570	17	99.018823529	0.98	8.1176470588	100	0	5.7647058824	9.0379986159	1.0795529412	10.117551557	5.0587757785	5.0587757785	3.1300486684	3.1300486684	6.2600973368	0.9876512581	0.0123487419	0.0142748362	14578	1967	8.3719827636	0
AT5G08750	20	96.106	3.8905	9	89.067	10.9295	8.2	9.64954	1.350145	10.999685	5.4998425	5.4998425	3.1309968134	3.1309968134	6.2619936267	0.9876644687	0.0123355313	0.0142606959	14578	1968	7.1470397624	0
AT4G32980	7	100	0	7.8571428571	100	0	23.428571429	8.8571428571	1	9.8571428571	4.9285714286	4.9285714286	3.1314699793	3.1314699793	6.2629399586	0.987671056	0.012328944	0.014254211	14578	1969	8.8571428571	0
AT3G19380	2	90	10	11.5	92.855	7.14	4.5	11.35	2.15	13.5	6.75	6.75	3.1348148148	3.1348148148	6.2696296296	0.9877175186	0.0122824814	0.0142016191	14578	1970	5.2790697674	0
AT2G39940	23	94.166956522	5.8313043478	9.6956521739	91.028695652	8.6065217391	7.5217391304	10.130100567	1.5653829868	11.695483554	5.8477417769	5.8477417769	3.1360134403	3.1360134403	6.2720268806	0.9877341247	0.0122658753	0.0141835433	14578	1971	6.4713240483	0
AT5G38200	4	81.5975	18.3975	17.5	91.8625	8.1325	17.25	15.2795625	4.2195625	19.499125	9.7495625	9.7495625	3.1366433109	3.1366433109	6.2732866218	0.9877428419	0.0122571581	0.0141745876	14578	1972	3.6211248204	0
AT4G37740	2	96.15	3.845	9	95.45	4.545	9	9.6535	1.34605	10.99955	5.499775	5.499775	3.1371158594	3.1371158594	6.2742317188	0.9877493776	0.0122506224	0.0141681534	14578	1973	7.1717246759	0
AT3G20200	8	100	0	7.875	89.5825	10.41625	3.875	8.875	1	9.875	4.9375	4.9375	3.1400316456	3.1400316456	6.2800632911	0.9877896261	0.0122103739	0.0141227254	14578	1974	8.875	0
AT1G12620	3	91.07	8.9266666667	11	97.616666667	2.38	13	11.0177	1.9819333333	12.999633333	6.4998166667	6.4998166667	3.1402839281	3.1402839281	6.2805678561	0.9877931021	0.0122068979	0.0141198253	14578	1975	5.5590669044	0
AT3G44530	4	95.4525	4.545	9.25	89.32	10.675	9.5	9.82935625	1.4204125	11.24976875	5.624884375	5.624884375	3.142746156	3.142746156	6.2854923121	0.9878269741	0.0121730259	0.0140817625	14578	1976	6.9200716341	0
AT5G63920	5	95.602	4.394	9.2	100	0	12.2	9.795384	1.404248	11.199632	5.599816	5.599816	3.1434587927	3.1434587927	6.2869175854	0.9878367596	0.0121632404	0.0140715593	14578	1977	6.9755370846	0
AT5G66250	16	95.8325	4.165	9.125	100	0	8.4375	9.744715625	1.38005625	11.124771875	5.5623859375	5.5623859375	3.1446724142	3.1446724142	6.2893448285	0.9878534057	0.0121465943	0.0140534168	14578	1978	7.0611003175	0
AT5G07620	9	96.56	3.4377777778	8.8888888889	98.76	0.6533333333	15.888888889	9.5831111111	1.3055802469	10.888691358	5.444345679	5.444345679	3.1462696	3.1462696	6.2925392001	0.9878752771	0.0121247229	0.0140292254	14578	1979	7.340116499	0
AT1G78550	9	100	0	7.8888888889	100	0	5.4444444444	8.8888888889	1	9.8888888889	4.9444444444	4.9444444444	3.1466916355	3.1466916355	6.2933832709	0.9878810496	0.0121189504	0.0140236592	14578	1980	8.8888888889	0
AT4G15820	3	87.37	12.626666667	13	86.803333333	13.193333333	16.333333333	12.3581	2.6414666667	14.999566667	7.4997833333	7.4997833333	3.1471896966	3.1471896966	6.2943793933	0.9878878583	0.0121121417	0.0140168931	14578	1981	4.6784993186	0
AT2G44580	9	87.374444444	12.621111111	13	85.693333333	14.304444444	11.888888889	12.358677778	2.6407444444	14.999422222	7.4997111111	7.4997111111	3.1480622011	3.1480622011	6.2961244021	0.9878997763	0.0121002237	0.0140042125	14578	1982	4.6799976438	0
AT5G16000	10	100	0	7.9	100	0	3.3	8.9	1	9.9	4.95	4.95	3.152020202	3.152020202	6.304040404	0.9879536898	0.0120463102	0.0139429225	14578	1983	8.9	0
AT1G14630	11	100	0	7.9090909091	100	0	5.0909090909	8.9090909091	1	9.9090909091	4.9545454545	4.9545454545	3.1563803169	3.1563803169	6.3127606339	0.9880127952	0.0119872048	0.0138756131	14578	1984	8.9090909091	0
AT5G24850	11	100	0	7.9090909091	96.806363636	3.1918181818	9.5454545455	8.9090909091	1	9.9090909091	4.9545454545	4.9545454545	3.1563803169	3.1563803169	6.3127606339	0.9880127952	0.0119872048	0.0138767149	14578	1985	8.9090909091	0
AT4G21705	20	87.925	12.0685	12.7	78.641	21.352	11.7	12.166475	2.5326995	14.6991745	7.34958725	7.34958725	3.1569674333	3.1569674333	6.3139348665	0.9880207314	0.0119792686	0.0138686292	14578	1986	4.8037578086	0
AT4G02460	3	87.44	12.55	13	96.666666667	3.3333333333	7.3333333333	12.3672	2.6315	14.9987	7.49935	7.49935	3.1597356601	3.1597356601	6.3194713202	0.9880580772	0.0119419228	0.0138264912	14578	1987	4.6996769903	0
AT3G50920	13	92.965384615	7.0307692308	10.230769231	97.618461538	2.38	7.3846153846	10.511073964	1.7193017751	12.23037574	6.1151878698	6.1151878698	3.1599707104	3.1599707104	6.3199414208	0.9880612427	0.0119387573	0.0138239241	14578	1988	6.113571286	0
AT5G06220	36	85.021666667	14.971388889	14.638888889	81.037777778	18.956666667	12.055555556	13.446227315	3.1916449846	16.637872299	8.3189361497	8.3189361497	3.1601534402	3.1601534402	6.3203068803	0.988063703	0.011936297	0.0138221731	14578	1989	4.2129457944	0
AT1G78915	38	94.436052632	5.2321052632	9.5789473684	95.070789474	4.7736842105	9.1052631579	10.045979778	1.5011806094	11.547160388	5.7735801939	5.7735801939	3.1615388713	3.1615388713	6.3230777426	0.9880823398	0.0119176602	0.0138016882	14578	1990	6.6920527186	0
AT1G25230	14	100	0	7.9285714286	100	0	9.3571428571	8.9285714286	1	9.9285714286	4.9642857143	4.9642857143	3.1657245632	3.1657245632	6.3314491264	0.9881384642	0.0118615358	0.0137377825	14578	1991	8.9285714286	0
AT2G32295	23	98.63826087	1.3608695652	8.3043478261	92.600869565	7.3947826087	9	9.1912642722	1.1130113422	10.304275614	5.1521378072	5.1521378072	3.1665578855	3.1665578855	6.333115771	0.9881496055	0.0118503945	0.0137259694	14578	1992	8.2580149223	0
AT1G18030	4	92.365	7.6275	10.5	88.75	11.25	6.5	10.698325	1.8008875	12.4992125	6.24960625	6.24960625	3.1667752695	3.1667752695	6.333550539	0.9881525101	0.0118474899	0.0137236955	14578	1993	5.9405848505	0
AT5G49610	7	96.372857143	3.6257142857	9	96.171428571	3.8257142857	8.5714285714	9.6735571429	1.3263142857	10.999871429	5.4999357143	5.4999357143	3.1671489875	3.1671489875	6.3342979751	0.9881575018	0.0118424982	0.0137190033	14578	1994	7.293563258	0
AT1G14420	33	100	0	7.9393939394	98.448275862	1.5517241379	3.7586206897	8.9393939394	1	9.9393939394	4.9696969697	4.9696969697	3.1709164819	3.1709164819	6.3418329638	0.9882077039	0.0117922961	0.0136619322	14578	1995	8.9393939394	0
AT2G01320	66	90.823484848	9.0703030303	11.181818182	90.794393939	9.2007575758	11.893939394	11.155716942	2.0142247934	13.169941736	6.5849708678	6.5849708678	3.1726366139	3.1726366139	6.3452732278	0.988230552	0.011769448	0.0136365453	14578	1996	5.5384666988	0
AT3G11945	37	89.950540541	10.045945946	11.648648649	78.16	21.252702703	7.8648648649	11.478022425	2.1702169467	13.648239372	6.8241196859	6.8241196859	3.1738614947	3.1738614947	6.3477229894	0.9882467941	0.0117532059	0.013618809	14578	1997	5.2888824975	0
AT1G80380	47	97.375744681	2.6223404255	8.7021276596	95.837021277	4.1619148936	6.4255319149	9.4737616116	1.2281994115	10.701961023	5.3509805115	5.3509805115	3.1764877413	3.1764877413	6.3529754826	0.988281541	0.011718459	0.013579626	14578	1998	7.7135370062	0
[truncated: 12,579 more rows]
