# Supplementary material for: Perturbation of Parentally Biased Gene Expression during Interspecific Hybridization
Source: PLoS One. 2015 Feb 26;10(2):e0117293. doi: 10.1371/journal.pone.0117293 (PMC4342222; doi:10.1371/journal.pone.0117293)
Supplement: S10 File — Identification of PEGs in C24 x Aa. (DAT) [file pone.0117293.s020.dat]

Gene	SNP/Gene	Mean(%at9-ColxAa)	Mean(%Aa-ColxAa)	Mean(Cov-ColxAa)	Mean(%at9-C24xAa)	Mean(%Aa-C24xAa)	Mean(Cov-C24xAa)	#mom_reads_C24xAa	#dad_reads_C24xAa	Adjusted Read #	Expected Mom	Expected Dad	O-E Mom	O-E Dad	Chi Square	Chi Dist	P Value	Benjamini P (q value)	#Rows	Count	#Mom:#Dad	Bias PEG
AT5G24065	2	45.31	54.685	23.5	50	50	51.5	26.75	26.75	53.5	26.75	26.75	0	0	0	0	1	1	14417	0	1	0
AT1G67820	3	59.61	40.38	11.333333333	50	50	20	11	11	22	11	11	0	0	0	0	1	1.0000693674	14417	1	1	0
AT1G66970	4	100	0	2.5	50	50	10.5	6.25	6.25	12.5	6.25	6.25	0	0	0	0	1	1.0001387444	14417	2	1	0
AT4G20820	6	99.811666667	0.1866666667	69.833333333	50	50	10.166666667	6.0833333333	6.0833333333	12.166666667	6.0833333333	6.0833333333	0	0	0	0	1	1.000208131	14417	3	1	0
AT2G43330	1	93.75	6.25	16	50	50	8	5	5	10	5	5	0	0	0	0	1	1.0002775272	14417	4	1	0
AT1G70560	1	40	60	5	50	50	8	5	5	10	5	5	0	0	0	0	1	1.0003469331	14417	5	1	0
AT5G54075	1	55.55	44.44	18	50	50	6	4	4	8	4	4	0	0	0	0	1	1.0004163486	14417	6	1	0
AT3G53220	1	100	0	11	50	50	6	4	4	8	4	4	0	0	0	0	1	1.0004857738	14417	7	1	0
AT3G04700	2	33.33	66.66	3	50	50	6	4	4	8	4	4	0	0	0	0	1	1.0005552086	14417	8	1	0
AT2G37980	1	0	100	1	50	50	6	4	4	8	4	4	0	0	0	0	1	1.000624653	14417	9	1	0
AT2G03280	2	100	0	6	50	50	5.5	3.75	3.75	7.5	3.75	3.75	0	0	0	0	1	1.000694107	14417	10	1	0
AT5G27930	2	100	0	8	50	50	5	3.5	3.5	7	3.5	3.5	0	0	0	0	1	1.0007635707	14417	11	1	0
AT4G14560	2				50	50	5	3.5	3.5	7	3.5	3.5	0	0	0	0	1	1.0008330441	14417	12	1	0
AT3G44450	2	100	0	1	50	50	5	3.5	3.5	7	3.5	3.5	0	0	0	0	1	1.0009025271	14417	13	1	0
AT1G67550	2	94.44	5.555	6.5	50	50	5	3.5	3.5	7	3.5	3.5	0	0	0	0	1	1.0009720197	14417	14	1	0
AT1G27930	2	71.665	28.33	5.5	50	50	5	3.5	3.5	7	3.5	3.5	0	0	0	0	1	1.001041522	14417	15	1	0
AT1G15670	2	100	0	5	50	50	5	3.5	3.5	7	3.5	3.5	0	0	0	0	1	1.001111034	14417	16	1	0
AT5G06000	6	59.158333333	40.835	19.333333333	49.89	50.101666667	17.833333333	9.89705	9.9347972222	19.831847222	9.9159236111	9.9159236111	0.0000359234	0.0000359234	0.0000718467	0.0067629827	0.9932370173	0.9944095888	14417	17	0.996200504	0
AT1G15180	4	50	50	4	49.165	50.8325	5.5	3.704075	3.7957875	7.4998625	3.74993125	3.74993125	0.0005607558	0.0005607558	0.0011215116	0.026715344	0.973284656	0.9745013463	14417	18	0.9758383471	0
AT1G06660	2	60	40	7.5	48.805	51.185	6.5	4.172325	4.327025	8.49935	4.249675	4.249675	0.0014078777	0.0014078777	0.0028157553	0.0423188391	0.9576811609	0.9589449435	14417	19	0.9642479533	0
AT3G54870	2	75	25	4	48.75	51.25	6.5	4.16875	4.33125	8.5	4.25	4.25	0.0015533088	0.0015533088	0.0031066176	0.0444487084	0.9555512916	0.9568787227	14417	20	0.9624819625	0
AT3G16150	12	62.454166667	37.538333333	21.75	49.190833333	50.8025	18.916666667	10.305265972	10.610139583	20.915405556	10.457702778	10.457702778	0.0022219966	0.0022219966	0.0044439931	0.0531502338	0.9468497662	0.9482309724	14417	21	0.9712658247	0
AT4G39710	13	74.624615385	25.372307692	6.6153846154	48.056923077	50.837692308	7.3846153846	4.5488189349	4.7541680473	9.3029869822	4.6514934911	4.6514934911	0.0022663827	0.0022663827	0.0045327654	0.0536776744	0.9463223256	0.947768598	14417	22	0.9568065095	0
AT4G19020	7	59.511428571	40.485714286	9.4285714286	48.417142857	51.578571429	7	4.3892	4.6105	8.9997	4.49985	4.49985	0.0027208513	0.0027208513	0.0054417025	0.0588049274	0.9411950726	0.9426989969	14417	23	0.9520008676	0
AT2G44560	26	56.38	43.6184	2.84	50.579230769	49.363461538	40.115384615	21.290052959	20.802342456	42.092395414	21.046197707	21.046197707	0.0028254692	0.0028254692	0.0056509384	0.0599227139	0.9400772861	0.9416448436	14417	24	1.02344498	0
AT1G74490	5	100	0	9.4	52	48	5.4	3.808	3.592	7.4	3.7	3.7	0.0031524324	0.0031524324	0.0063048649	0.06328806	0.93671194	0.93833908	14417	25	1.0601336303	0
AT3G01870	25	46.266	53.7324	2.16	51.0164	48.9756	28.36	15.46825104	14.88948016	30.3577312	15.1788656	15.1788656	0.0055171404	0.0055171404	0.0110342808	0.083659252	0.916340748	0.9179962868	14417	26	1.0388711274	0
AT2G19330	3	58.33	41.665	3.5	52.693333333	47.3	6	4.1616	3.838	7.9996	3.9998	3.9998	0.0065451373	0.0065451373	0.0130902745	0.0910893828	0.9089106172	0.9106160089	14417	27	1.0843147473	0
AT3G48700	2	16.775	83.22	17.5	47.32	52.675	7.5	4.549	4.950625	9.499625	4.7498125	4.7498125	0.0084899478	0.0084899478	0.0169798956	0.1036764013	0.8963235987	0.8980677825	14417	28	0.9188738796	0
AT3G56450	2	65	35	6.5	47.22	52.775	7.5	4.5415	4.958125	9.499625	4.7498125	4.7498125	0.0091359601	0.0091359601	0.0182719203	0.1075254334	0.8924745666	0.8942734103	14417	29	0.9159712593	0
AT5G62430	3	100	0	14.333333333	53.333333333	46.666666667	6	4.2	3.8	8	4	4	0.01	0.01	0.02	0.112462916	0.887537084	0.8893877903	14417	30	1.1052631579	0
AT4G28703	3	93.333333333	6.6666666667	4.6666666667	47.313333333	52.683333333	9	5.2582	5.7415	10.9997	5.49985	5.49985	0.0106175118	0.0106175118	0.0212350237	0.1158594783	0.8841405217	0.8860457321	14417	31	0.9158233911	0
AT3G17350	7	84.14	15.855714286	7.5714285714	47.005714286	52.987142857	10.714285714	6.0363265306	6.6771938776	12.713520408	6.3567602041	6.3567602041	0.0161525267	0.0161525267	0.0323050535	0.1426402221	0.8573597779	0.8592670085	14417	32	0.9040214559	0
AT1G65050	2	100	0	1	52.17	47.825	22.5	12.73825	11.760625	24.498875	12.2494375	12.2494375	0.0195060108	0.0195060108	0.0390120216	0.1565751514	0.8434248486	0.8453598473	14417	33	1.0831269597	0
AT4G21120	8	47.5375	52.4575	5.625	46.72125	53.275	11	6.1393375	6.86025	12.9995875	6.49979375	6.49979375	0.0199896663	0.0199896663	0.0399793326	0.1584790043	0.8415209957	0.8435102687	14417	34	0.8949145439	0
AT1G67650	7	71.505714286	28.49	8.5714285714	53.145714286	46.844285714	11.857142857	7.3015632653	6.5543938776	13.855957143	6.9279785714	6.9279785714	0.0201452014	0.0201452014	0.0402904028	0.1590861503	0.8409138497	0.8429602956	14417	35	1.1139951919	0
AT1G64500	15	62.458666667	37.536	8	54.024	45.97	8.7333333333	5.718096	5.0147133333	10.732809333	5.3664046667	5.3664046667	0.0230483539	0.0230483539	0.0460967078	0.1699998992	0.8300001008	0.8320778425	14417	36	1.1402637838	0
AT5G37630	8	85.705	14.2875	15.875	53.37375	46.61875	12.125	7.4715671875	6.6525234375	14.124090625	7.0620453125	7.0620453125	0.0237478179	0.0237478179	0.0474956358	0.1725201927	0.8274798073	0.8296089278	14417	37	1.1231177549	0
AT5G27270	7	97.878571429	2.1185714286	8	53.91	46.087142857	9.4285714286	6.0829428571	5.3453591837	11.428302041	5.7141510204	5.7141510204	0.0238018593	0.0238018593	0.0476037187	0.1727132864	0.8272867136	0.8294730197	14417	38	1.1379858019	0
AT2G16570	1	62.5	37.5	16	52.63	47.36	19	10.9997	9.9984	20.9981	10.49905	10.49905	0.0238736288	0.0238736288	0.0477472576	0.1729693688	0.8270306312	0.8292739331	14417	39	1.1001460234	0
AT2G40890	4	57.7875	42.2025	8	54.2825	45.71	8.5	5.6140125	4.88535	10.4993625	5.24968125	5.24968125	0.0252848227	0.0252848227	0.0505696454	0.1779250035	0.8220749965	0.8243621913	14417	40	1.1491525684	0
AT2G07734	3	39.393333333	60.603333333	6.6666666667	45.553333333	54.443333333	8	4.6442666667	5.3554666667	9.9997333333	4.9998666667	4.9998666667	0.0252909464	0.0252909464	0.0505818929	0.1779461872	0.8220538128	0.8243982902	14417	41	0.8672011154	0
AT4G07940	3	100	0	1	54.76	45.233333333	7.3333333333	5.0157333333	4.3171111111	9.3328444444	4.6664222222	4.6664222222	0.026148138	0.026148138	0.052296276	0.1808853057	0.8191146943	0.8215079337	14417	42	1.1618263242	0
AT5G36800	7	52.982	47.012	8.4	55.445714286	44.551428571	6.4285714286	4.5643673469	3.8640204082	8.4283877551	4.2141938776	4.2141938776	0.0290972514	0.0290972514	0.0581945028	0.1906272995	0.8093727005	0.811793949	14417	43	1.1812482505	0
AT2G31150	11	68.659090909	31.337272727	7.2727272727	52.813636364	44.581818182	10.545454545	6.5694380165	5.7013553719	12.270793388	6.1353966942	6.1353966942	0.0307057357	0.0307057357	0.0614114715	0.1957211982	0.8042788018	0.8067409369	14417	44	1.152258996	0
AT4G39630	8	100	0	6.375	54.6275	45.365	8.875	5.848190625	5.02614375	10.874334375	5.4371671875	5.4371671875	0.031071376	0.031071376	0.062142752	0.1968592645	0.8031407355	0.80565544	14417	45	1.163554191	0
AT3G44320	2	91.845	8.15	78.5	45.71	54.285	11	6.0281	6.97135	12.99945	6.499725	6.499725	0.0342214695	0.0342214695	0.0684429389	0.2063825037	0.7936174963	0.7961577792	14417	46	0.864696221	0
ATMG00290	8	37.5	62.5	3.125	44.9975	54.99875	8.5	4.8247875	5.67489375	10.49968125	5.249840625	5.249840625	0.0344144084	0.0344144084	0.0688288167	0.2069502844	0.7930497156	0.7956435456	14417	47	0.8501987372	0
ATMG00990	3	49.976666667	50.016666667	25.333333333	46	53.993333333	15.333333333	8.0533333333	9.2789777778	17.332311111	8.6661555556	8.6661555556	0.0433353721	0.0433353721	0.0866707443	0.2315469341	0.7684530659	0.7710201024	14417	48	0.8679116953	0
AT5G36710	7	68.72	31.274285714	10.428571429	43.788571429	56.207142857	7.2857142857	4.1903102041	5.0950918367	9.2854020408	4.6427010204	4.6427010204	0.0440815486	0.0440815486	0.0881630972	0.2334744844	0.7665255156	0.7691396408	14417	49	0.8224209373	0
AT1G27130	3	96.506666667	3.1533333333	96	38.703333333	31.666666667	15.666666667	7.0635222222	5.9611111111	13.024633333	6.5123166667	6.5123166667	0.0466542983	0.0466542983	0.0933085966	0.2399876411	0.7600123589	0.7626573521	14417	50	1.1849338304	0
AT1G78710	13	86.886153846	13.105384615	92.076923077	51.654615385	47.954615385	71.230769231	37.793979882	35.15844142	72.952421302	36.476210651	36.476210651	0.0476068022	0.0476068022	0.0952136044	0.2423490867	0.7576509133	0.760340611	14417	51	1.0749617547	0
ATMG00070	2	52.435	47.56	33	51.74	46.935	43.5	23.5069	21.416725	44.923625	22.4618125	22.4618125	0.0486251002	0.0486251002	0.0972502003	0.2448452063	0.7551547937	0.7578883857	14417	52	1.097595454	0
AT1G45145	11	55.592727273	43.659090909	19.181818182	45.02	54.974545455	12.090909091	6.4433272727	7.646922314	14.090249587	7.0451247934	7.0451247934	0.0514057971	0.0514057971	0.1028115943	0.2515186517	0.7484813483	0.7512430799	14417	53	0.8426039926	0
AT1G63930	3	33.33	66.66	3	43.45	56.546666667	7.6666666667	4.3311666667	5.3352444444	9.6664111111	4.8332055556	4.8332055556	0.0521482157	0.0521482157	0.1042964315	0.2532665733	0.7467334267	0.7495408907	14417	54	0.811802854	0
AT5G20810	6	16.666666667	83.333333333	2.1666666667	58.331666667	41.665	5.3333333333	4.1110222222	3.2221333333	7.3331555556	3.6665777778	3.6665777778	0.0538733599	0.0538733599	0.1077467198	0.257275808	0.742724192	0.7455684916	14417	55	1.2758696792	0
AT1G57770	16	41.17875	58.816875	7.6875	43.42	56.575625	7.875	4.419325	5.4553304688	9.8746554688	4.9373277344	4.9373277344	0.0543465711	0.0543465711	0.1086931422	0.2583630918	0.7416369082	0.7445288841	14417	56	0.8100929953	0
AT5G05350	1	100	0	7	42.85	57.14	7	3.9995	4.9998	8.9993	4.49965	4.49965	0.0555932178	0.0555932178	0.1111864356	0.2612025822	0.7387974178	0.7417299702	14417	57	0.7999319973	0
AT5G02320	1	100	0	4	42.85	57.14	7	3.9995	4.9998	8.9993	4.49965	4.49965	0.0555932178	0.0555932178	0.1111864356	0.2612025822	0.7387974178	0.7417816263	14417	58	0.7999319973	0
AT4G29440	1	100	0	5	57.14	42.85	7	4.9998	3.9995	8.9993	4.49965	4.49965	0.0555932178	0.0555932178	0.1111864356	0.2612025822	0.7387974178	0.7418332896	14417	59	1.2501062633	0
AT1G47720	2	100	0	1	56.25	43.75	9	6.0625	4.9375	11	5.5	5.5	0.0575284091	0.0575284091	0.1150568182	0.2655411286	0.7344588714	0.7375282823	14417	60	1.2278481013	0
AT2G44920	22	60.467727273	39.525	13.954545455	55.096363636	44.897272727	12.818181818	8.0623520661	6.7550140496	14.817366116	7.4086830579	7.4086830579	0.0576732962	0.0576732962	0.1153465924	0.2658626609	0.7341373391	0.737256758	14417	61	1.1935359434	0
AT5G04140	18	48.295625	51.703125	3.8125	58.47	41.526111111	5.9444444444	4.4757166667	3.4684966049	7.9442132716	3.9721066358	3.9721066358	0.0638510207	0.0638510207	0.1277020415	0.2791733588	0.7208266412	0.7239399293	14417	62	1.2903909608	0
AT5G16980	3	20.37	79.626666667	8.3333333333	41.663333333	58.33	6.6666666667	3.7775555556	4.8886666667	8.6662222222	4.3331111111	4.3331111111	0.071228724	0.071228724	0.142457448	0.2941499038	0.7058500962	0.7089480867	14417	63	0.7727169417	0
AT5G62020	1	100	0	13	40	60	5	3	4	7	3.5	3.5	0.0714285714	0.0714285714	0.1428571429	0.2945430139	0.7054569861	0.7086026175	14417	64	0.75	0
AT5G53590	2	62.5	37.5	5	40	60	5	3	4	7	3.5	3.5	0.0714285714	0.0714285714	0.1428571429	0.2945430139	0.7054569861	0.7086519906	14417	65	0.75	0
AT4G32510	1	100	0	1	40	60	5	3	4	7	3.5	3.5	0.0714285714	0.0714285714	0.1428571429	0.2945430139	0.7054569861	0.7087013706	14417	66	0.75	0
AT3G61113	1	100	0	1	40	60	5	3	4	7	3.5	3.5	0.0714285714	0.0714285714	0.1428571429	0.2945430139	0.7054569861	0.7087507574	14417	67	0.75	0
AT3G59200	2	73.33	26.665	4	40	60	5	3	4	7	3.5	3.5	0.0714285714	0.0714285714	0.1428571429	0.2945430139	0.7054569861	0.7088001511	14417	68	0.75	0
AT3G55700	1	100	0	4	40	60	5	3	4	7	3.5	3.5	0.0714285714	0.0714285714	0.1428571429	0.2945430139	0.7054569861	0.7088495518	14417	69	0.75	0
AT3G23840	2	100	0	22	40	60	5	3	4	7	3.5	3.5	0.0714285714	0.0714285714	0.1428571429	0.2945430139	0.7054569861	0.7088989593	14417	70	0.75	0
AT3G13020	1	0	100	1	40	60	5	3	4	7	3.5	3.5	0.0714285714	0.0714285714	0.1428571429	0.2945430139	0.7054569861	0.7089483737	14417	71	0.75	0
AT2G33880	2	50	50	4	40	60	5	3	4	7	3.5	3.5	0.0714285714	0.0714285714	0.1428571429	0.2945430139	0.7054569861	0.708997795	14417	72	0.75	0
AT1G73066	1				40	60	5	3	4	7	3.5	3.5	0.0714285714	0.0714285714	0.1428571429	0.2945430139	0.7054569861	0.7090472231	14417	73	0.75	0
AT1G67780	2	37.5	62.5	2.5	40	60	5	3	4	7	3.5	3.5	0.0714285714	0.0714285714	0.1428571429	0.2945430139	0.7054569861	0.7090966582	14417	74	0.75	0
AT1G61563	1	0	100	1	40	60	5	3	4	7	3.5	3.5	0.0714285714	0.0714285714	0.1428571429	0.2945430139	0.7054569861	0.7091461002	14417	75	0.75	0
AT1G30660	1	75	25	4	40	60	5	3	4	7	3.5	3.5	0.0714285714	0.0714285714	0.1428571429	0.2945430139	0.7054569861	0.709195549	14417	76	0.75	0
AT1G29140	1	0	100	2	40	60	5	3	4	7	3.5	3.5	0.0714285714	0.0714285714	0.1428571429	0.2945430139	0.7054569861	0.7092450048	14417	77	0.75	0
AT5G04250	3	86.11	13.886666667	4.3333333333	60	40	5	4	3	7	3.5	3.5	0.0714285714	0.0714285714	0.1428571429	0.2945430139	0.7054569861	0.7092944675	14417	78	1.3333333333	0
AT4G13500	1	66.66	33.33	3	60	40	5	4	3	7	3.5	3.5	0.0714285714	0.0714285714	0.1428571429	0.2945430139	0.7054569861	0.709343937	14417	79	1.3333333333	0
AT3G63480	1	100	0	2	60	40	5	4	3	7	3.5	3.5	0.0714285714	0.0714285714	0.1428571429	0.2945430139	0.7054569861	0.7093934135	14417	80	1.3333333333	0
AT3G56100	1				60	40	5	4	3	7	3.5	3.5	0.0714285714	0.0714285714	0.1428571429	0.2945430139	0.7054569861	0.7094428968	14417	81	1.3333333333	0
AT3G55660	1	100	0	4	60	40	5	4	3	7	3.5	3.5	0.0714285714	0.0714285714	0.1428571429	0.2945430139	0.7054569861	0.7094923871	14417	82	1.3333333333	0
AT3G52720	2	50	50	2	60	40	5	4	3	7	3.5	3.5	0.0714285714	0.0714285714	0.1428571429	0.2945430139	0.7054569861	0.7095418842	14417	83	1.3333333333	0
AT3G09150	1	75	25	4	60	40	5	4	3	7	3.5	3.5	0.0714285714	0.0714285714	0.1428571429	0.2945430139	0.7054569861	0.7095913883	14417	84	1.3333333333	0
AT2G44850	1	100	0	9	60	40	5	4	3	7	3.5	3.5	0.0714285714	0.0714285714	0.1428571429	0.2945430139	0.7054569861	0.7096408993	14417	85	1.3333333333	0
AT2G29760	1	83.33	16.66	6	60	40	5	4	3	7	3.5	3.5	0.0714285714	0.0714285714	0.1428571429	0.2945430139	0.7054569861	0.7096904172	14417	86	1.3333333333	0
AT1G68540	1	80	20	10	60	40	5	4	3	7	3.5	3.5	0.0714285714	0.0714285714	0.1428571429	0.2945430139	0.7054569861	0.709739942	14417	87	1.3333333333	0
AT1G60690	1	100	0	11	60	40	5	4	3	7	3.5	3.5	0.0714285714	0.0714285714	0.1428571429	0.2945430139	0.7054569861	0.7097894737	14417	88	1.3333333333	0
AT1G20600	2	0	100	6	60	40	5	4	3	7	3.5	3.5	0.0714285714	0.0714285714	0.1428571429	0.2945430139	0.7054569861	0.7098390123	14417	89	1.3333333333	0
AT1G19750	1	0	100	1	60	40	5	4	3	7	3.5	3.5	0.0714285714	0.0714285714	0.1428571429	0.2945430139	0.7054569861	0.7098885579	14417	90	1.3333333333	0
AT1G02050	2	100	0	9.5	60	40	5	4	3	7	3.5	3.5	0.0714285714	0.0714285714	0.1428571429	0.2945430139	0.7054569861	0.7099381103	14417	91	1.3333333333	0
AT3G15200	3	58.33	41.663333333	8.6666666667	42.5	57.5	8	4.4	5.6	10	5	5	0.072	0.072	0.144	0.2956635865	0.7043364135	0.7088599004	14417	92	0.7857142857	0
AT3G44020	3	62.576666667	37.413333333	15.333333333	56.36	43.633333333	10.666666667	7.0117333333	5.6542222222	12.665955556	6.3329777778	6.3329777778	0.0727476268	0.0727476268	0.1454952537	0.2971220289	0.7028779711	0.7074414765	14417	93	1.2400880365	0
AT4G33170	2	100	0	4.5	41.665	58.33	7	3.91655	5.0831	8.99965	4.499825	4.499825	0.0756051014	0.0756051014	0.1512102029	0.3026184825	0.6973815175	0.7019583424	14417	94	0.7705042199	0
AT3G19210	2	81.25	18.75	8	41.665	58.33	7	3.91655	5.0831	8.99965	4.499825	4.499825	0.0756051014	0.0756051014	0.1512102029	0.3026184825	0.6973815175	0.7020073549	14417	95	0.7705042199	0
AT2G16990	5	100	0	7.8	60	40	5.4	4.24	3.16	7.4	3.7	3.7	0.0788108108	0.0788108108	0.1576216216	0.3086442614	0.6913557386	0.6959902021	14417	96	1.3417721519	0
AT2G07400	2	50	50	2.5	40	60	5.5	3.2	4.3	7.5	3.75	3.75	0.0806666667	0.0806666667	0.1613333333	0.3120680956	0.6879319044	0.6925917784	14417	97	0.7441860465	0
AT4G13690	9	57.426666667	42.57	8	56.663333333	43.331111111	10.777777778	7.1070481481	5.6701308642	12.777179012	6.3885895062	6.3885895062	0.0807976189	0.0807976189	0.1615952378	0.312307953	0.687692047	0.692398648	14417	98	1.2534187161	0
AT5G16010	9	89.412222222	10.585555556	6.7777777778	57.498888889	42.491111111	9.1111111111	6.2387876543	4.8714123457	11.1102	5.5551	5.5551	0.0841440854	0.0841440854	0.1682881708	0.318362333	0.681637667	0.6863507644	14417	99	1.2806938135	0
AT2G47800	5	81.264	18.73	14.8	56.65	43.342	11.4	7.4581	5.940988	13.399088	6.699544	6.699544	0.0858875179	0.0858875179	0.1717750358	0.3214609286	0.6785390714	0.6832784657	14417	100	1.255363586	0
AT5G54290	10	95.857	3.638	18.9	60	40	5.8	4.48	3.32	7.8	3.9	3.9	0.0862564103	0.0862564103	0.1725128205	0.3221118275	0.6778881725	0.6826707029	14417	101	1.3493975904	0
AT1G47560	8	74.06	25.93625	6.625	43.25375	56.73875	11.25	5.866046875	7.383109375	13.24915625	6.624578125	6.624578125	0.0868537809	0.0868537809	0.1737075619	0.3231624168	0.6768375832	0.6816603169	14417	102	0.7945225483	0
AT1G15760	7	61.792857143	38.204285714	8.5714285714	59.044285714	40.95	7.2857142857	5.3017979592	3.9835	9.2852979592	4.6426489796	4.6426489796	0.0935839387	0.0935839387	0.1871678773	0.3347157037	0.6652842963	0.6700715174	14417	103	1.3309396157	0
AT2G05100	8	69.68125	30.1825	373.75	51.29625	48.6425	271.5	140.26931875	133.0643875	273.33370625	136.66685313	136.66685313	0.0949590796	0.0949590796	0.1899181591	0.3370152583	0.6629847417	0.6678020695	14417	104	1.0541462023	0
AT3G21010	5	79.996	19.998	3.2	60.57	39.428	5.8	4.51306	3.286824	7.799884	3.899942	3.899942	0.0963895571	0.0963895571	0.1927791141	0.3393864193	0.6606135807	0.6654601728	14417	105	1.3730762584	0
AT2G37420	14	68.862142857	31.134285714	6.0714285714	57.816428571	42.178571429	9.5714285714	6.5338581633	5.0370918367	11.57095	5.785475	5.785475	0.0968074979	0.0968074979	0.1936149959	0.3400752345	0.6599247655	0.6648127555	14417	106	1.2971489056	0
AT5G45990	31	74.489677419	25.182903226	10.774193548	55.719354839	44.103225806	16.419354839	10.148758585	8.2414651405	18.390223725	9.1951118626	9.1951118626	0.0989049491	0.0989049491	0.1978098982	0.343505529	0.656494471	0.6614032696	14417	107	1.2314265015	0
AT2G19810	4	75	25	3.5	60.2325	39.76	6.25	4.76453125	3.485	8.24953125	4.124765625	4.124765625	0.0992298938	0.0992298938	0.1984597876	0.3440330562	0.6559669438	0.6609179837	14417	108	1.3671538737	0
AT1G22275	2	53.57	46.425	6.5	57.14	42.855	12	7.8568	6.1426	13.9994	6.9997	6.9997	0.1049502707	0.1049502707	0.2099005415	0.3531546302	0.6468453698	0.6517731126	14417	109	1.2790674958	0
AT4G15890	10	87.221	12.777	7.9	59.09	40.909	8.3	5.90447	4.395447	10.299917	5.1499585	5.1499585	0.110542173	0.110542173	0.2210843461	0.3617850597	0.6382149403	0.643121884	14417	110	1.3433150258	0
AT3G07580	3	65	35	6	61.106666667	38.886666667	6	4.6664	3.3332	7.9996	3.9998	3.9998	0.1110944447	0.1110944447	0.2221888894	0.3626228681	0.6373771319	0.6423225298	14417	111	1.399975999	0
AT2G47680	22	65.303181818	34.691818182	6.1363636364	40.658181818	59.337272727	8.2272727273	4.3450595041	5.8818392562	10.22689876	5.1134493802	5.1134493802	0.1154647201	0.1154647201	0.2309294403	0.3691644827	0.6308355173	0.6357746	14417	112	0.7387246259	0
AT4G25170	5	74.514	25.482	10.8	57.734	42.26	11.4	7.581676	5.81764	13.399316	6.699658	6.699658	0.1161187261	0.1161187261	0.2322374522	0.3701302685	0.6298697315	0.634845632	14417	113	1.303221925	0
AT2G33680	16	69.674375	30.32125	9.375	42.24125	57.751875	11.8125	5.9897476563	7.8219402344	13.811687891	6.9058439453	6.9058439453	0.1215249602	0.1215249602	0.2430499205	0.3779880723	0.6220119277	0.6269695841	14417	114	0.765762391	0
AT5G40155	6	16.666	83.332	2.8	41.761666667	58.228333333	10.666666667	5.4545777778	7.2110222222	12.6656	6.3328	6.3328	0.1217904042	0.1217904042	0.2435808084	0.3783682555	0.6216317445	0.6266301818	14417	115	0.7564222671	0
AT2G16430	1	100	0	3	42.85	57.14	14	6.999	8.9996	15.9986	7.9993	7.9993	0.1250859563	0.1250859563	0.2501719125	0.3830459454	0.6169540546	0.6219583669	14417	116	0.7777012312	0
AT5G56220	3	100	0	4	61.903333333	38.093333333	6	4.7142	3.2856	7.9998	3.9999	3.9999	0.1275593115	0.1275593115	0.255118623	0.3865062628	0.6134937372	0.6185132314	14417	117	1.434806428	0
AT5G11510	3	83.333333333	16.666666667	5.3333333333	60.256666667	39.736666667	7.6666666667	5.6196777778	4.0464777778	9.6661555556	4.8330777778	4.8330777778	0.1280218504	0.1280218504	0.2560437007	0.3871486921	0.6128513079	0.6179087562	14417	118	1.3887825626	0
AT4G09464	7	64.174285714	35.82	9.5714285714	57.384285714	42.607142857	13.571428571	8.7878673469	6.7823979592	15.570265306	7.7851326531	7.7851326531	0.1291534661	0.1291534661	0.2583069322	0.3887142919	0.6112857081	0.6163733427	14417	119	1.295687366	0
AT3G21250	4	80.7775	19.215	10.5	61.2275	38.765	6.75	5.13285625	3.6166375	8.74949375	4.374746875	4.374746875	0.131374418	0.131374418	0.2627488359	0.391762074	0.608237926	0.6133430915	14417	120	1.4192343717	0
AT1G76520	9	58.265555556	41.731111111	5.4444444444	60.556666667	39.437777778	7.5555555556	5.5753925926	3.9797432099	9.5551358025	4.7775679012	4.7775679012	0.1332318559	0.1332318559	0.2664637118	0.39428613	0.60571387	0.6108405753	14417	121	1.4009427992	0
AT2G07675	4	56.2925	43.7025	66.25	55.1825	44.8125	26.75	15.76131875	12.98734375	28.7486625	14.37433125	14.37433125	0.1338312226	0.1338312226	0.2676624452	0.3950958485	0.6049041515	0.6100666773	14417	122	1.2135906351	0
AT1G13950	13	64.624615385	35.000769231	26.615384615	43.946153846	56.046923077	20.307692308	9.9244497041	12.381836686	22.306286391	11.153143195	11.153143195	0.1353598415	0.1353598415	0.270719683	0.397150589	0.602849411	0.6080369357	14417	123	0.8015329192	0
AT3G48185	3	75.906666667	24.09	8.3333333333	61.9	38.09	6.3333333333	4.9203333333	3.4123666667	8.3327	4.16635	4.16635	0.1364481781	0.1364481781	0.2728963563	0.3986045436	0.6013954564	0.606612908	14417	124	1.4419122603	0
AT4G11080	26	76.346923077	23.537692308	32.730769231	55.498461538	43.588846154	20.923076923	12.611985799	10.120127811	22.732113609	11.366056805	11.366056805	0.1365767464	0.1365767464	0.2731534929	0.3987758156	0.6012241844	0.6064825823	14417	125	1.2462279168	0
AT4G01410	13	89.828461538	10.168461538	21.384615385	60.035384615	39.961538462	8.4615384615	6.0799171598	4.3813609467	10.461278107	5.2306390533	5.2306390533	0.137893916	0.137893916	0.275787832	0.4005245938	0.5994754062	0.6047608236	14417	126	1.3876777635	0
AT3G22370	16	55.041875	44.95	18.5	59.12875	40.863125	9.9375	6.8759195313	5.0607730469	11.936692578	5.9683462891	5.9683462891	0.1380096177	0.1380096177	0.2760192355	0.400677699	0.599322301	0.6046486784	14417	127	1.3586698055	0
AT1G36180	3	86.11	13.886666667	7	58.97	41.02	10.333333333	7.0935666667	5.2387333333	12.3323	6.16615	6.16615	0.1394876339	0.1394876339	0.2789752677	0.4026263496	0.5973736504	0.6027248875	14417	128	1.3540614143	0
AT3G29639	5	67.332	32.666	4	62.57	37.428	6	4.7542	3.24568	7.99988	3.99994	3.99994	0.1422291703	0.1422291703	0.2844583407	0.4062061592	0.5937938408	0.5991549414	14417	129	1.4647777969	0
AT4G29770	2	100	0	5	63.33	36.665	5.5	4.48315	3.016575	7.499725	3.7498625	3.7498625	0.1433947398	0.1433947398	0.2867894797	0.4077147089	0.5922852911	0.5976746022	14417	130	1.4861722318	0
AT3G57010	2				63.33	36.665	5.5	4.48315	3.016575	7.499725	3.7498625	3.7498625	0.1433947398	0.1433947398	0.2867894797	0.4077147089	0.5922852911	0.5977164386	14417	131	1.4861722318	0
AT3G53310	2	70.83	29.165	5	63.33	36.665	5.5	4.48315	3.016575	7.499725	3.7498625	3.7498625	0.1433947398	0.1433947398	0.2867894797	0.4077147089	0.5922852911	0.5977582808	14417	132	1.4861722318	0
AT2G03760	2	50	50	2	63.33	36.665	5.5	4.48315	3.016575	7.499725	3.7498625	3.7498625	0.1433947398	0.1433947398	0.2867894797	0.4077147089	0.5922852911	0.5978001289	14417	133	1.4861722318	0
AT3G61030	4	0	100	1	36.665	63.3325	5.5	3.016575	4.4832875	7.4998625	3.74993125	3.74993125	0.1434189999	0.1434189999	0.2868379997	0.4077460238	0.5922539762	0.5978103743	14417	134	0.672848886	0
AT1G49600	14	79.88	20.115714286	9	58.429285714	41.565714286	11.928571429	7.9697790816	5.9581959184	13.927975	6.9639875	6.9639875	0.1452640037	0.1452640037	0.2905280073	0.4101176307	0.5898823693	0.5954582074	14417	135	1.3376161494	0
AT4G22285	12	95.145833333	4.5183333333	47.333333333	55.565833333	44.428333333	26.083333333	15.493421528	12.588390278	28.081811806	14.040905903	14.040905903	0.1502610768	0.1502610768	0.3005221537	0.4164447376	0.5835552624	0.5891125424	14417	136	1.2307706693	0
AT4G20430	5	100	0	5.6	40	20	6.8	3.72	2.36	6.08	3.04	3.04	0.1521052632	0.1521052632	0.3042105263	0.4187452396	0.5812547604	0.5868312241	14417	137	1.5762711864	0
AT4G26660	11	57.935454545	42.059090909	6.9090909091	38.763636364	61.23	7.7272727273	3.9953719008	5.7314090909	9.7267809917	4.8633904959	4.8633904959	0.1549240765	0.1549240765	0.309848153	0.4222266204	0.5777733796	0.5833572949	14417	138	0.6971011557	0
AT4G39180	4	87.6775	12.32	7	35	65	5	2.75	4.25	7	3.5	3.5	0.1607142857	0.1607142857	0.3214285714	0.4292496119	0.5707503881	0.5763067898	14417	139	0.6470588235	0
AT1G47740	4	71.25	28.75	4.25	63.035	36.9625	6.25	4.9396875	3.31015625	8.24984375	4.124921875	4.124921875	0.1609346901	0.1609346901	0.3218693802	0.4295136242	0.5704863758	0.5760805547	14417	140	1.4922822752	0
AT2G02180	9	63.702222222	36.295555556	3.1111111111	62.484444444	37.511111111	6.7777777778	5.2350567901	3.5424197531	8.7774765432	4.3887382716	4.3887382716	0.1632029505	0.1632029505	0.3264059009	0.4322168726	0.5677831274	0.5733909601	14417	141	1.4778194441	0
AT1G06560	1	100	0	15	0	7.14	14	1	1.9996	2.9996	1.4998	1.4998	0.1665555674	0.1665555674	0.3331111348	0.4361671436	0.5638328564	0.5694415616	14417	142	0.50010002	0
AT1G64185	1	100	0	16	0	7.69	13	1	1.9997	2.9997	1.49985	1.49985	0.16658334	0.16658334	0.33316668	0.4361996451	0.5638003549	0.5694486281	14417	143	0.5000750113	0
AT5G16340	1	44.44	55.55	9	40	60	10	5	7	12	6	6	0.1666666667	0.1666666667	0.3333333333	0.4362971383	0.5637028617	0.5693900481	14417	144	0.7142857143	0
AT4G02360	8	81.1475	18.845	12	59.69375	40.2975	10.875	7.4916953125	5.382353125	12.874048438	6.4370242188	6.4370242188	0.172802071	0.172802071	0.345604142	0.4433878706	0.5566121294	0.5622671714	14417	145	1.391899628	0
AT2G22140	8	51.24875	48.74875	4.125	61.0825	38.91125	8.75	6.34471875	4.404734375	10.749453125	5.3747265625	5.3747265625	0.1750572486	0.1750572486	0.3501144971	0.4459516768	0.5540483232	0.5597165353	14417	146	1.4404316378	0
AT3G11750	3	50.34	49.653333333	25	54.12	45.873333333	53.666666667	30.0444	25.618688889	55.663088889	27.831544444	27.831544444	0.1759417168	0.1759417168	0.3518834335	0.4469511044	0.5530488956	0.5587460355	14417	147	1.1727532244	0
AT1G10980	30	71.646333333	28.349	10.733333333	61.434666667	38.559333333	8.5	6.2219466667	4.2775433333	10.49949	5.249745	5.249745	0.1800422841	0.1800422841	0.3600845682	0.4515407277	0.5484592723	0.5541479661	14417	148	1.4545607564	0
AT1G02730	14	85	15	4.4285714286	64.304285714	35.692857143	5.9285714286	4.8123255102	3.1160765306	7.9284020408	3.9642010204	3.9642010204	0.1814527433	0.1814527433	0.3629054866	0.4531029861	0.5468970139	0.5526082317	14417	149	1.5443540821	0
AT2G33640	2	100	0	1	65	35	5.5	4.575	2.925	7.5	3.75	3.75	0.1815	0.1815	0.363	0.4531551853	0.5468448147	0.552594217	14417	150	1.5641025641	0
AT1G69485	2	81.665	18.33	5.5	42.105	57.89	16.5	7.947325	10.55185	18.499175	9.2495875	9.2495875	0.1833473783	0.1833473783	0.3666947567	0.4551885556	0.5448114444	0.5505780593	14417	151	0.7531688756	0
AT1G44780	15	92.170666667	7.8233333333	25.6	63.098666667	36.9	6.9333333333	5.3748408889	3.5584	8.9332408889	4.4666204444	4.4666204444	0.1846730399	0.1846730399	0.3693460799	0.4566390735	0.5433609265	0.5491506819	14417	152	1.5104656275	0
AT5G62550	4	88.886666667	11.11	2.6666666667	65.8325	34.165	5.25	4.45620625	2.7936625	7.24986875	3.624934375	3.624934375	0.1906277076	0.1906277076	0.3812554152	0.4630678759	0.5369321241	0.5426914212	14417	153	1.5951125986	0
AT1G27720	3	91.666666667	8.3333333333	6.3333333333	66.666666667	33.333333333	5	4.3333333333	2.6666666667	7	3.5	3.5	0.1984126984	0.1984126984	0.3968253968	0.4712666749	0.5287333251	0.5344421474	14417	154	1.625	0
AT1G27480	1	0	100	1	37.5	62.5	8	4	6	10	5	5	0.2	0.2	0.4	0.4729107431	0.5270892569	0.5328176845	14417	155	0.6666666667	0
AT1G16330	4	42.06	57.93	7.25	60.415	39.5825	11	7.64565	5.354075	12.999725	6.4998625	6.4998625	0.2019779642	0.2019779642	0.4039559283	0.4749467099	0.5250532901	0.5307968083	14417	156	1.4280057713	0
AT5G14960	14	50.209285714	49.785714286	10.071428571	58.81	41.182857143	14.785714286	9.6954785714	7.0891795918	16.784658163	8.3923290816	8.3923290816	0.2023512873	0.2023512873	0.4047025745	0.4753294099	0.5246705901	0.5304471177	14417	157	1.3676446542	0
AT1G71280	5	36.332	63.664	3.4	62.398	37.596	8.2	6.116636	4.082872	10.199508	5.099754	5.099754	0.2027644867	0.2027644867	0.4055289733	0.47575241	0.52424759	0.5300566313	14417	158	1.4981209306	0
AT2G21640	2	72.915	27.08	10	37.5	18.055	8.5	4.1875	2.534675	6.722175	3.3610875	3.3610875	0.2031954301	0.2031954301	0.4063908602	0.4761929301	0.5238070699	0.5296483747	14417	159	1.6520855731	0
AT1G60986	2	85.345	14.645	20	53.125	46.27	88	47.75	41.7176	89.4676	44.7338	44.7338	0.2033688719	0.2033688719	0.4067377437	0.4763700408	0.5236299592	0.5295064264	14417	160	1.1446008399	0
AT3G44310	23	67.854782609	32.13826087	21.043478261	61.14173913	38.45826087	9.7826086957	6.9812570888	4.762221172	11.743478261	5.8717391304	5.8717391304	0.2096534047	0.2096534047	0.4193068093	0.4827168643	0.5172831357	0.5231250679	14417	161	1.4659665809	0
AT3G14450	4	49.9975	49.995	3	66.665	33.3325	5.25	4.4999125	2.74995625	7.24986875	3.624934375	3.624934375	0.2112001598	0.2112001598	0.4224003196	0.484258245	0.515741755	0.5216028679	14417	162	1.6363578511	0
AT5G50520	3	93.43	6.56	15.333333333	62.96	37.036666667	8	6.0368	3.9629333333	9.9997333333	4.9998666667	4.9998666667	0.2150518823	0.2150518823	0.4301037645	0.488061963	0.511938037	0.5177922463	14417	163	1.5233160622	0
AT1G02020	3	100	0	5	66.666666667	33.333333333	5.3333333333	4.5555555556	2.7777777778	7.3333333333	3.6666666667	3.6666666667	0.2154882155	0.2154882155	0.430976431	0.488489783	0.511510217	0.5173958324	14417	164	1.64	0
AT4G02430	20	80.6055	19.389	8.95	63.6645	36.3335	7.35	5.67934075	3.67051225	9.349853	4.6749265	4.6749265	0.2157997533	0.2157997533	0.4315995067	0.4887948633	0.5112051367	0.5171235234	14417	165	1.5472883247	0
AT5G02570	7	51.415714286	47.481428571	17.571428571	56.292857143	43.127142857	27.428571429	16.440326531	12.829159184	29.269485714	14.634742857	14.634742857	0.2227666337	0.2227666337	0.4455332675	0.4955361974	0.5044638026	0.510339951	14417	166	1.2814812175	0
AT3G08920	6	70.295	29.695	10.333333333	62.603333333	37.393333333	8.6666666667	6.4256222222	4.2407555556	10.666377778	5.3331888889	5.3331888889	0.2237705457	0.2237705457	0.4475410913	0.4964950303	0.5035049697	0.5094056946	14417	167	1.5152069338	0
AT2G33793	6	75	25	2.6666666667	66.666666667	33.333333333	5.6666666667	4.7777777778	2.8888888889	7.6666666667	3.8333333333	3.8333333333	0.232689211	0.232689211	0.4653784219	0.5048789706	0.4951210294	0.5009586554	14417	168	1.6538461538	0
AT1G69710	3	50	50	2	66.666666667	33.333333333	5.6666666667	4.7777777778	2.8888888889	7.6666666667	3.8333333333	3.8333333333	0.232689211	0.232689211	0.4653784219	0.5048789706	0.4951210294	0.5009938154	14417	169	1.6538461538	0
AT1G76310	11	93.332727273	6.6663636364	3.9090909091	65.091818182	34.904545455	6.7272727273	5.3789041322	3.3481239669	8.7270280992	4.3635140496	4.3635140496	0.2362813568	0.2362813568	0.4725627135	0.508189443	0.491810557	0.4976790061	14417	170	1.6065427043	0
AT3G62000	6	86.11	13.888333333	3.3333333333	66.003333333	33.991666667	6.1666666667	5.0702055556	3.0961527778	8.1663583333	4.0831791667	4.0831791667	0.2385937654	0.2385937654	0.4771875309	0.5103009811	0.4896990189	0.4955770571	14417	171	1.6375824836	0
AT1G73570	6	69.34	30.653333333	12.166666667	58.146666667	41.85	20.333333333	12.823155556	9.5095	22.332655556	11.166327778	11.166327778	0.2458353668	0.2458353668	0.4916707336	0.5168170264	0.4831829736	0.4890171239	14417	172	1.3484573906	0
AT4G30910	21	43.710952381	55.963809524	9.7142857143	40.167142857	59.35047619	15.285714286	7.1398346939	10.072144218	17.211978912	8.6059894558	8.6059894558	0.2497806669	0.2497806669	0.4995613339	0.5203070683	0.4796929317	0.4855190253	14417	173	0.7088693867	0
AT5G19840	1	100	0	2	66.66	33.33	6	4.9996	2.9998	7.9994	3.9997	3.9997	0.2499687502	0.2499687502	0.4999375003	0.5204724147	0.4795275853	0.4853857472	14417	174	1.666644443	0
AT4G39890	1	100	0	4	66.66	33.33	6	4.9996	2.9998	7.9994	3.9997	3.9997	0.2499687502	0.2499687502	0.4999375003	0.5204724147	0.4795275853	0.4854198285	14417	175	1.666644443	0
AT3G16175	2	81.19	18.8	11	66.66	33.33	6	4.9996	2.9998	7.9994	3.9997	3.9997	0.2499687502	0.2499687502	0.4999375003	0.5204724147	0.4795275853	0.4854539146	14417	176	1.666644443	0
AT1G72530	1	100	0	16	66.66	33.33	6	4.9996	2.9998	7.9994	3.9997	3.9997	0.2499687502	0.2499687502	0.4999375003	0.5204724147	0.4795275853	0.4854880054	14417	177	1.666644443	0
AT1G29410	1	33.33	66.66	3	66.66	33.33	6	4.9996	2.9998	7.9994	3.9997	3.9997	0.2499687502	0.2499687502	0.4999375003	0.5204724147	0.4795275853	0.4855221011	14417	178	1.666644443	0
AT5G53588	1	83.33	16.66	6	28.57	57.14	7	2.9999	4.9998	7.9997	3.99985	3.99985	0.249984375	0.249984375	0.4999687501	0.5204861465	0.4795138535	0.485542297	14417	179	0.6000040002	0
AT1G53430	3	100	0	2	33.333333333	66.666666667	6	3	5	8	4	4	0.25	0.25	0.5	0.5204998778	0.4795001222	0.4855624964	14417	180	0.6	0
AT1G79270	2	100	0	2	66.665	33.33	6	4.9999	2.9998	7.9997	3.99985	3.99985	0.2500343769	0.2500343769	0.5000687538	0.5205300861	0.4794699139	0.4855660121	14417	181	1.6667444496	0
AT1G11690	5	86.092	13.9	8.8	64.634	35.36	7.6	5.912184	3.68736	9.599544	4.799772	4.799772	0.2578165083	0.2578165083	0.5156330166	0.5272895189	0.4727104811	0.4787542681	14417	182	1.6033650091	0
AT1G29120	6	100	0	3.5	66.666666667	33.333333333	6.1666666667	5.1111111111	3.0555555556	8.1666666667	4.0833333333	4.0833333333	0.2586923658	0.2586923658	0.5173847317	0.5280405819	0.4719594181	0.4780271835	14417	183	1.6727272727	0
AT4G01780	2	40.905	59.09	9	35	65	7.5	3.625	5.875	9.5	4.75	4.75	0.2664473684	0.2664473684	0.5328947368	0.5346076119	0.4653923881	0.4714088428	14417	184	0.6170212766	0
AT2G34440	5	50.678	49.314	29.2	57.966	42.026	23.2	14.448112	10.750032	25.198144	12.599072	12.599072	0.2713651388	0.2713651388	0.5427302775	0.5386965916	0.4613034084	0.4672998341	14417	185	1.3440064178	0
AT3G11740	13	65.275	34.720833333	2.1666666667	66.739230769	33.256923077	6.4615384615	5.3123810651	3.1489088757	8.4612899408	4.2306449704	4.2306449704	0.2765897367	0.2765897367	0.5531794734	0.5429785346	0.4570214654	0.4629947626	14417	186	1.687054556	0
AT2G38500	3	100	0	1	68.886666667	31.11	5.3333333333	4.6739555556	2.6592	7.3331555556	3.6665777778	3.6665777778	0.2767730698	0.2767730698	0.5535461396	0.5431276473	0.4568723527	0.4628762269	14417	187	1.7576547667	0
AT4G30845	7	54.078571429	45.917142857	5.2857142857	62.24	37.751428571	11.142857143	7.9353142857	5.2065877551	13.141902041	6.5709510204	6.5709510204	0.283290366	0.283290366	0.5665807321	0.5483791495	0.4516208505	0.45758787	14417	188	1.5240911436	0
AT1G06645	2	20	80	3.5	30	70	5	2.5	4.5	7	3.5	3.5	0.2857142857	0.2857142857	0.5714285714	0.550308202	0.449691798	0.4556653536	14417	189	0.5555555556	0
AT3G60950	2	0	100	2	70	30	5	4.5	2.5	7	3.5	3.5	0.2857142857	0.2857142857	0.5714285714	0.550308202	0.449691798	0.4556973818	14417	190	1.8	0
AT1G62130	4	100	0	10	70	30	5	4.5	2.5	7	3.5	3.5	0.2857142857	0.2857142857	0.5714285714	0.550308202	0.449691798	0.4557294145	14417	191	1.8	0
AT1G03430	2	100	0	16	70	30	5	4.5	2.5	7	3.5	3.5	0.2857142857	0.2857142857	0.5714285714	0.550308202	0.449691798	0.4557614518	14417	192	1.8	0
AT4G18020	23	79.39826087	20.599130435	5.5652173913	67.428695652	32.567391304	6.2608695652	5.2216226843	3.0390018904	8.2606245747	4.1303122873	4.1303122873	0.288345844	0.288345844	0.576691688	0.5523879969	0.4476120031	0.4536854787	14417	193	1.7182031709	0
AT3G24460	4	89.505	10.4875	12.75	66.66	33.33	6.75	5.49955	3.249775	8.749325	4.3746625	4.3746625	0.2892501736	0.2892501736	0.5785003472	0.553099262	0.446900738	0.45299641	14417	194	1.6922863891	0
AT3G49920	3	65.553333333	34.443333333	6	67.933333333	32.06	6	5.076	2.9236	7.9996	3.9998	3.9998	0.2895660883	0.2895660883	0.5791321766	0.5533473188	0.4466526812	0.4527768038	14417	195	1.7362156246	0
AT3G60840	8	69.8625	30.135	5.375	63.275	36.71875	10	7.3275	4.671875	11.999375	5.9996875	5.9996875	0.2938629779	0.2938629779	0.5877259558	0.5567001728	0.4432998272	0.449409578	14417	196	1.5684280936	0
AT5G51600	22	76.093636364	23.901818182	5.5454545455	67.422727273	32.573636364	6.4090909091	5.3211838843	3.0876739669	8.4088578512	4.2044289256	4.2044289256	0.2966256916	0.2966256916	0.5932513831	0.5588354239	0.4411645761	0.4472763497	14417	197	1.7233632635	0
AT1G34750	4	85.7125	14.285	4	69.285	30.7125	5.5	4.810675	2.6891875	7.4998625	3.74993125	3.74993125	0.3000527818	0.3000527818	0.6001055636	0.5614622484	0.4385377516	0.4446444029	14417	198	1.7888953448	0
AT5G50450	2	69.44	30.55	7.5	60.115	39.875	16.5	10.918975	7.579375	18.49835	9.249175	9.249175	0.3014573775	0.3014573775	0.6029147551	0.5625319289	0.4374680711	0.4435910241	14417	199	1.4406168055	0
AT3G22880	19	90.627894737	9.3652631579	19.315789474	65.195789474	34.800526316	8.2631578947	6.3872310249	3.8756224377	10.262853463	5.1314267313	5.1314267313	0.3073305937	0.3073305937	0.6146611874	0.5669618309	0.4330381691	0.4391300052	14417	200	1.6480529586	0
AT4G01995	9	86.666666667	13.333333333	4.3333333333	68.49	31.505555556	6	5.1094	2.8903333333	7.9997333333	3.9998666667	3.9998666667	0.3077763137	0.3077763137	0.6155526273	0.5672952252	0.4327047748	0.4388227869	14417	201	1.7677545842	0
AT1G03055	2	75.71	24.285	6	68.57	31.425	6	5.1142	2.8855	7.9997	3.99985	3.99985	0.3104556227	0.3104556227	0.6209112454	0.569291137	0.430708863	0.4368293828	14417	202	1.7723791371	0
AT2G28605	6	48.608333333	51.386666667	2.5	31.505	68.486666667	6.1666666667	2.9428083333	5.2233444444	8.1661527778	4.0830763889	4.0830763889	0.3184391167	0.3184391167	0.6368782333	0.5751565	0.4248435	0.4309109849	14417	203	0.5633954193	0
AT1G47500	13	45.664615385	54.328461538	25.153846154	42.151538462	57.841538462	27.846153846	12.737582249	17.106643787	29.844226036	14.922113018	14.922113018	0.3198055581	0.3198055581	0.6396111162	0.5761483473	0.4238516527	0.4299352197	14417	204	0.7445985552	0
AT1G17455	2	80.355	19.64	7.5	70	30	5.5	4.85	2.65	7.5	3.75	3.75	0.3226666667	0.3226666667	0.6453333333	0.5782139074	0.4217860926	0.4278701166	14417	205	1.8301886792	0
AT2G26750	11	76.969090909	15.757272727	8.7272727273	63.145454545	33.214545455	8.6363636364	6.4534710744	3.8685289256	10.322	5.161	5.161	0.323673993	0.323673993	0.6473479861	0.5789375575	0.4210624425	0.4271660849	14417	206	1.6681977047	0
AT1G63440	3	27.776666667	72.22	2.3333333333	35.976666667	64.013333333	10	4.5976666667	7.4013333333	11.999	5.9995	5.9995	0.3275500782	0.3275500782	0.6551001565	0.5817048794	0.4182951206	0.4243885119	14417	207	0.6211943794	0
AT1G14270	9	85.6925	14.305	5.875	67.731111111	32.264444444	6.7777777778	5.5906641975	3.1868123457	8.7774765432	4.3887382716	4.3887382716	0.3291665718	0.3291665718	0.6583331436	0.5828509763	0.4171490237	0.4232555053	14417	208	1.7543123319	0
AT4G23810	3	80	20	4.3333333333	69.166666667	30.833333333	6	5.15	2.85	8	4	4	0.330625	0.330625	0.66125	0.5838810071	0.4161189929	0.4222401126	14417	209	1.8070175439	0
AT2G25050	1	100	0	5	60	20	5	4	2	6	3	3	0.3333333333	0.3333333333	0.6666666667	0.5857838218	0.4142161782	0.4203388922	14417	210	2	0
AT1G64150	11	82.346363636	17.648181818	7.8181818182	61.540909091	31.383636364	8.5454545455	6.2589504132	3.6818743802	9.9408247934	4.9704123967	4.9704123967	0.3340427489	0.3340427489	0.6680854978	0.5862801131	0.4137198869	0.4198648184	14417	211	1.6999358932	0
AT3G12040	5	91.052	8.944	8	70.664	29.332	5.4	4.815856	2.583928	7.399784	3.699892	3.699892	0.3365978383	0.3365978383	0.6731956767	0.5880603375	0.4119396625	0.4180875828	14417	212	1.863773294	0
AT1G33110	2	91.665	8.33	8.5	66.36	33.635	8	6.3088	3.6908	9.9996	4.9998	4.9998	0.3427099084	0.3427099084	0.6854198168	0.5922733462	0.4077266538	0.4138408313	14417	213	1.7093313103	0
AT5G06150	27	74.60037037	25.323703704	42.407407407	56.866296296	43.125925926	38.481481481	22.882993278	17.595495199	40.478488477	20.239244239	20.239244239	0.3453394259	0.3453394259	0.6906788517	0.594066426	0.405933574	0.4120498723	14417	214	1.3005029424	0
AT5G51380	1	80	20	10	63.63	36.36	11	7.9993	4.9996	12.9989	6.49945	6.49945	0.3461139054	0.3461139054	0.6922278108	0.5945923482	0.4054076518	0.4115450019	14417	215	1.599987999	0
AT4G37760	19	80.143684211	19.851052632	9.7894736842	64.667368421	35.326315789	9.7368421053	7.2965595568	4.43966759	11.736227147	5.8681135734	5.8681135734	0.3477195698	0.3477195698	0.6954391397	0.5956795337	0.4043204663	0.41047026	14417	216	1.6434923131	0
AT1G09750	30	63.548	36.260666667	11.966666667	61.018666667	38.973666667	16.1	10.824005333	7.2747603333	18.098765667	9.0493828333	9.0493828333	0.3480110274	0.3480110274	0.6960220549	0.5958764216	0.4041235784	0.4102992697	14417	217	1.4878848013	0
AT2G45190	4	74.995	24.9975	2.5	66.875	33.125	7.75	6.1828125	3.5671875	9.75	4.875	4.875	0.3508458534	0.3508458534	0.7016917067	0.5977841605	0.4022158395	0.4083911372	14417	218	1.7332457293	0
AT5G22480	22	72.962727273	27.031363636	15.318181818	60.302272727	39.69	18.363636364	12.073690083	8.2885272727	20.362217355	10.181108678	10.181108678	0.3518147667	0.3518147667	0.7036295334	0.5984332006	0.4015667994	0.4077608499	14417	219	1.4566749539	0
AT2G32340	8	64.895	35.09875	11.375	60.0425	39.95375	19.375	12.633234375	8.7410390625	21.374273438	10.687136719	10.687136719	0.3543789312	0.3543789312	0.7087578623	0.6001435199	0.3998564801	0.4060527488	14417	220	1.4452783342	0
AT4G13040	3	100	0	2	66.666666667	33.333333333	8	6.3333333333	3.6666666667	10	5	5	0.3555555556	0.3555555556	0.7111111111	0.6009248035	0.3990751965	0.4052879057	14417	221	1.7272727273	0
AT2G45490	10	77.153	22.839	11.4	66.35	33.64	8.3	6.50705	3.79212	10.29917	5.149585	5.149585	0.3578368405	0.3578368405	0.715673681	0.6024333026	0.3975666974	0.403784366	14417	222	1.7159398964	0
AT2G18280	28	65.02962963	34.968518519	3.4074074074	63.740714286	30.273571429	7.7142857143	5.9171408163	3.3353897959	9.2525306122	4.6262653061	4.6262653061	0.3601954217	0.3601954217	0.7203908434	0.6039842646	0.3960157354	0.4022374846	14417	223	1.774047766	0
AT2G01740	2	100	0	9	69.04	30.95	6.5	5.4876	3.01175	8.49935	4.249675	4.249675	0.3606060006	0.3606060006	0.7212120012	0.6042533616	0.3957466384	0.4019924812	14417	224	1.8220635843	0
AT3G10950	2	0	100	1	60.71	39.28	17.5	11.62425	7.874	19.49825	9.749125	9.749125	0.3606573683	0.3606573683	0.7213147366	0.6042870099	0.3957129901	0.4019866247	14417	225	1.4762827026	0
AT3G17630	12	88.484545455	11.514545455	3.2727272727	67.745833333	32.25	7.4166666667	6.0244826389	3.391875	9.4163576389	4.7081788194	4.7081788194	0.3680097574	0.3680097574	0.7360195148	0.6090610393	0.3909389607	0.397164893	14417	226	1.7761511373	0
AT1G17665	9	52.311111111	47.683333333	3.6666666667	64.878888889	35.114444444	10	7.4878888889	4.5114444444	11.999333333	5.9996666667	5.9996666667	0.369154739	0.369154739	0.7383094781	0.6097970487	0.3902029513	0.3964450985	14417	227	1.6597542054	0
AT1G80820	3	100	0	5.6666666667	66.666666667	33.333333333	8.3333333333	6.5555555556	3.7777777778	10.333333333	5.1666666667	5.1666666667	0.3733572282	0.3733572282	0.7467144564	0.6124815489	0.3875184511	0.3937454021	14417	228	1.7352941176	0
AT5G44480	3	100	0	1	36.06	63.93	11.333333333	5.0868	8.2454	13.3322	6.6661	6.6661	0.3741600771	0.3741600771	0.7483201542	0.6129913984	0.3870086016	0.3932550753	14417	229	0.6169258011	0
AT4G30490	7	70.245714286	29.748571429	10.428571429	63.345714286	36.644285714	12.285714286	8.7824734694	5.5020122449	14.284485714	7.1422428571	7.1422428571	0.3766822993	0.3766822993	0.7533645985	0.6145869347	0.3854130653	0.3916613916	14417	230	1.5962293573	0
AT5G19280	40	64.38775	35.30375	23.55	58.85825	41.07975	25.7	16.12657025	11.55749575	27.684066	13.842033	13.842033	0.3770479702	0.3770479702	0.7540959405	0.6148174778	0.3851825222	0.3914547034	14417	231	1.3953343007	0
AT1G53140	9	88.332222222	11.665555556	6.3333333333	65.421111111	34.572222222	9.6666666667	7.3240407407	4.3419814815	11.666022222	5.8330111111	5.8330111111	0.3811358	0.3811358	0.7622716001	0.6173814351	0.3826185649	0.3888764081	14417	232	1.6867968627	0
AT4G17610	27	61.583703704	38.411481481	9.8518518519	64.234074074	35.76037037	11.111111111	8.1371193416	4.9733744856	13.110493827	6.5552469136	6.5552469136	0.3817278604	0.3817278604	0.7634557207	0.6177507773	0.3822492227	0.3885284154	14417	233	1.6361364633	0
AT1G55500	6	86.551666667	13.445	11	64.335	35.658333333	11	8.07685	4.9224166667	12.999266667	6.4996333333	6.4996333333	0.3827311921	0.3827311921	0.7654623841	0.618375529	0.381624471	0.3879207501	14417	234	1.6408302155	0
AT3G63510	3	76.666666667	23.333333333	3	30	70	6.3333333333	2.9	5.4333333333	8.3333333333	4.1666666667	4.1666666667	0.3850666667	0.3850666667	0.7701333333	0.6198241922	0.3801758078	0.3864754351	14417	235	0.5337423313	0
AT4G01200	8	90.41875	9.575	15	68.8175	31.18	7	5.817225	3.1826	8.999825	4.4999125	4.4999125	0.3856324368	0.3856324368	0.7712648736	0.6201739622	0.3798260378	0.3861470973	14417	236	1.8278215924	0
AT5G26700	11	90.120909091	9.8745454545	11.454545455	70.237272727	29.759090909	6.3636363636	5.4696446281	2.8937603306	8.3634049587	4.1817024793	4.1817024793	0.3966793398	0.3966793398	0.7933586795	0.6269135371	0.3730864629	0.3793221111	14417	237	1.8901512231	0
AT1G50130	4	42.855	57.1375	5.5	35.2775	64.72	11	4.880525	8.1192	12.999725	6.4998625	6.4998625	0.4034322171	0.4034322171	0.8068644341	0.6309510915	0.3690489085	0.3752435372	14417	238	0.6011090994	0
AT5G59330	4	30.8325	69.165	4	28.8075	71.185	6	2.72845	5.2711	7.99955	3.999775	3.999775	0.4040895439	0.4040895439	0.8081790879	0.6313408479	0.3686591521	0.3748736772	14417	239	0.5176244048	0
AT1G63990	1	42.85	57.14	7	33.33	66.66	9	3.9997	6.9994	10.9991	5.49955	5.49955	0.4090425621	0.4090425621	0.8180851242	0.634259374	0.365740626	0.3719321863	14417	240	0.5714346944	0
AT3G03350	3	66.66	33.33	9	66.66	33.33	9	6.9994	3.9997	10.9991	5.49955	5.49955	0.4090425621	0.4090425621	0.8180851242	0.634259374	0.365740626	0.371958423	14417	241	1.7499812486	0
AT5G02750	3	96.666666667	0	5.6666666667	33.333333333	66.666666667	9.3333333333	4.1111111111	7.2222222222	11.333333333	5.6666666667	5.6666666667	0.4270152505	0.4270152505	0.8540305011	0.6445853765	0.3554146235	0.3614823723	14417	242	0.5692307692	0
AT1G50950	1	66.66	33.33	18	59.25	40.74	27	16.9975	11.9998	28.9973	14.49865	14.49865	0.4306781199	0.4306781199	0.8613562397	0.6466405643	0.3533594357	0.3594174534	14417	243	1.4164819414	0
AT5G09500	4	56.255	43.39	147.25	53.1625	46.7225	210.75	113.03996875	99.46766875	212.5076375	106.25381875	106.25381875	0.433413428	0.433413428	0.866826856	0.6481647305	0.3518352695	0.3578924067	14417	244	1.1364493626	0
AT5G61290	7	85.714285714	14.285714286	4.8571428571	29.872857143	70.121428571	7	3.0911	5.9085	8.9996	4.4998	4.4998	0.4410053091	0.4410053091	0.8820106182	0.6523484219	0.3476515781	0.3536616428	14417	245	0.5231615469	0
ATMG00980	4	56.7975	43.1975	78.25	58.0275	41.9675	36.25	22.03496875	16.21321875	38.2481875	19.12409375	19.12409375	0.44306378	0.44306378	0.88612756	0.6534711357	0.3465288643	0.3525443961	14417	246	1.3590742893	0
AT1G10010	2	68.51	31.48	62	55.275	44.72	81.5	46.049125	37.4468	83.495925	41.7479625	41.7479625	0.443135371	0.443135371	0.886270742	0.6535100938	0.3464899062	0.3525296385	14417	247	1.2297212312	0
AT1G77310	2	81.665	18.33	5.5	68.75	31.25	8	6.5	3.5	10	5	5	0.45	0.45	0.9	0.6572182889	0.3427817111	0.3487814193	14417	248	1.8571428571	0
AT5G19600	5	77.134	22.858	33	39.612	60.382	22.8	10.031536	14.767096	24.798632	12.399316	12.399316	0.4521525323	0.4521525323	0.9043050646	0.6583700181	0.3416299819	0.3476340661	14417	249	0.6793167729	0
AT5G43530	5	44.666	55.332	3.4	30.604	69.392	7.6	3.325904	6.273792	9.599696	4.799848	4.799848	0.4526207736	0.4526207736	0.9052415473	0.6586198633	0.3413801367	0.3474043503	14417	250	0.5301265965	0
AT1G10360	23	86.625652174	13.370434783	6.4782608696	69.963478261	30.033043478	7.2608695652	6.0799568998	3.1806601134	9.2606170132	4.6303085066	4.6303085066	0.4538532283	0.4538532283	0.9077064567	0.6592763035	0.3407236965	0.3467608028	14417	251	1.9115393293	0
AT5G38520	39	62.653076923	37.342307692	7.4102564103	66.357948718	33.637179487	10.153846154	7.7378840237	4.4154674556	12.153351479	6.0766757396	6.0766757396	0.4541320092	0.4541320092	0.9082640184	0.6594245544	0.3405754456	0.3466343946	14417	252	1.7524495654	0
AT5G59050	6	80.653333333	19.343333333	5.5	69.58	30.415	7.5	6.2185	3.281125	9.499625	4.7498125	4.7498125	0.4541322363	0.4541322363	0.9082644726	0.6594246751	0.3405753249	0.3466587447	14417	253	1.8952341042	0
AT3G47780	2	83.33	16.665	8.5	28.57	71.425	6.5	2.85705	5.642625	8.499675	4.2498375	4.2498375	0.4564543986	0.4564543986	0.9129087972	0.6606561946	0.3393438054	0.3454296154	14417	254	0.5063334884	0
AT1G50490	18	59.123888889	40.563333333	32.277777778	57.601666667	42.393333333	41.444444444	24.872690741	18.569681481	43.442372222	21.721186111	21.721186111	0.4572485766	0.4572485766	0.9144971531	0.6610759993	0.3389240007	0.345026643	14417	255	1.3394247373	0
AT1G71240	10	100	0	7.5	69.696	30.301	7.5	6.2272	3.272575	9.499775	4.7498875	4.7498875	0.4594745081	0.4594745081	0.9189490162	0.6622489223	0.3377510777	0.3438568806	14417	256	1.9028440907	0
AT3G01320	10	96	3.995	22.3	72.164	27.832	6.2	5.474168	2.725584	8.199752	4.099876	4.099876	0.4606672254	0.4606672254	0.9213344507	0.6628751671	0.3371248329	0.3432435534	14417	257	2.0084385585	0
AT2G32640	9	92.612222222	7.3833333333	6.5555555556	70.586666667	29.405555556	7	5.9410666667	3.0583888889	8.9994555556	4.4997277778	4.4997277778	0.4616852164	0.4616852164	0.9233704327	0.6634084399	0.3365915601	0.3427248056	14417	258	1.9425478193	0
AT5G47660	3	80.796666667	19.196666667	27.333333333	58.7	41.296666667	32.666666667	20.175333333	14.490244444	34.665577778	17.332788889	17.332788889	0.4661718879	0.4661718879	0.9323437758	0.6657453639	0.3342546361	0.3403693381	14417	259	1.3923390603	0
AT4G09467	4	66.035	33.96	12.5	64.5475	35.4475	12.75	9.22980625	5.51955625	14.7493625	7.37468125	7.37468125	0.4666627138	0.4666627138	0.9333254276	0.665999697	0.334000303	0.3401343766	14417	260	1.672200777	0
AT2G26760	8	76.7425	23.25125	11.125	68.945	31.05	8.125	6.60178125	3.5228125	10.12459375	5.062296875	5.062296875	0.4681693309	0.4681693309	0.9363386618	0.6667787737	0.3332212263	0.3393649632	14417	261	1.8740086933	0
AT5G02430	14	87.122857143	12.874285714	8.4285714286	61.074285714	24.635714286	7.8571428571	5.7986938776	2.9356632653	8.7343571429	4.3671785714	4.3671785714	0.4692356949	0.4692356949	0.9384713898	0.6673287286	0.3326712714	0.3388288039	14417	262	1.9752585203	0
AT5G16790	4	98.21	1.785	21.25	73.75	26.25	5.75	5.240625	2.509375	7.75	3.875	3.875	0.4812726815	0.4812726815	0.9625453629	0.6734535924	0.3265464076	0.3326140708	14417	263	2.0884184309	0
AT5G57860	8	100	0	3.875	73.3325	26.665	6	5.39995	2.5999	7.99985	3.999925	3.999925	0.4900266882	0.4900266882	0.9800533763	0.6778143712	0.3221856288	0.3281954504	14417	264	2.0769837301	0
AT1G09930	5	65.13	34.866	14.6	62.618	37.372	17.4	11.895532	7.502728	19.39826	9.69913	9.69913	0.4973829349	0.4973829349	0.9947658698	0.6814196626	0.3185803374	0.3245458397	14417	265	1.5854942362	0
AT5G39980	3	100	0	4.6666666667	72.776666667	27.22	6.3333333333	5.6091888889	2.7239333333	8.3331222222	4.1665611111	4.1665611111	0.4994946311	0.4994946311	0.9989892622	0.6824447995	0.3175552005	0.3235243676	14417	266	2.059223998	0
AT2G07751	1	42.85	57.14	14	28.57	71.42	7	2.9999	5.9994	8.9993	4.49965	4.49965	0.4998722262	0.4998722262	0.9997444523	0.6826276492	0.3173723508	0.3233609316	14417	267	0.5000333367	0
AT2G42200	1	100	0	4	71.42	28.57	7	5.9994	2.9999	8.9993	4.49965	4.49965	0.4998722262	0.4998722262	0.9997444523	0.6826276492	0.3173723508	0.3233837855	14417	268	1.9998666622	0
AT1G34355	1	50	50	10	71.42	28.57	7	5.9994	2.9999	8.9993	4.49965	4.49965	0.4998722262	0.4998722262	0.9997444523	0.6826276492	0.3173723508	0.3234066428	14417	269	1.9998666622	0
AT3G52680	1	75	25	4	40	0	5	3	1	4	2	2	0.5	0.5	1	0.6826894921	0.3173105079	0.32336648	14417	270	3	0
AT4G29020	2	95.45	4.545	7.5	71.425	28.565	7	5.99975	2.99955	8.9993	4.49965	4.49965	0.500105566	0.500105566	1.000211132	0.6827405745	0.3172594255	0.3233372782	14417	271	2.0002166992	0
AT1G11130	19	92.249473684	7.7442105263	12.526315789	68.064736842	31.93	9.3157894737	7.34076759	3.9745315789	11.315299169	5.6576495845	5.6576495845	0.5007178649	0.5007178649	1.0014357299	0.6830366475	0.3169633525	0.3230583706	14417	272	1.846951633	0
AT5G55220	30	72.731333333	27.261	31.1	58.602	41.303	35.933333333	22.057652	15.841544667	37.899196667	18.949598333	18.949598333	0.5097732113	0.5097732113	1.0195464226	0.6873733769	0.3126266231	0.3186607767	14417	273	1.3923927536	0
AT3G23710	16	79.23375	20.758125	16.9375	63.526875	36.464375	16	11.1643	6.8343	17.9986	8.9993	8.9993	0.5208432878	0.5208432878	1.0416865756	0.6925704568	0.3074295432	0.3133855423	14417	274	1.6335689098	0
AT2G43840	2	60.71	39.285	9.5	34.58	65.41	13	5.4954	9.5033	14.9987	7.49935	7.49935	0.5354884893	0.5354884893	1.0709769787	0.6992751263	0.3007248737	0.3065726562	14417	275	0.5782622878	0
AT1G76820	9	79.15	20.846666667	18.222222222	63.997777778	35.997777778	15.444444444	10.884101235	6.5596567901	17.443758025	8.7218790123	8.7218790123	0.5360318495	0.5360318495	1.072063699	0.6995202301	0.3004797699	0.3063444483	14417	276	1.6592485831	0
AT5G20410	26	96.511538462	3.4876923077	13.807692308	70.834615385	29.162692308	7.7692307692	6.5033047337	3.2657168639	9.7690215976	4.8845107988	4.8845107988	0.5364905334	0.5364905334	1.0729810667	0.699726937	0.300273063	0.3061553571	14417	277	1.991386579	0
AT2G33420	13	81.153076923	18.845384615	3.7692307692	75.630769231	24.366923077	5.6153846154	5.2469585799	2.3682964497	7.6152550296	3.8076275148	3.8076275148	0.544085236	0.544085236	1.088170472	0.7031230711	0.2968769289	0.3027141017	14417	278	2.2154990692	0
AT1G18320	5	78.95	21.044	10.2	68.562	31.432	9.6	7.581952	4.017472	11.599424	5.799712	5.799712	0.5476788188	0.5476788188	1.0953576376	0.7047128291	0.2952871709	0.3011143827	14417	279	1.887244516	0
AT2G20590	3	94.443333333	5.5533333333	6	72.5	27.5	7	6.075	2.925	9	4.5	4.5	0.55125	0.55125	1.1025	0.7062818872	0.2937181128	0.2995355473	14417	280	2.0769230769	0
AT1G59540	6	83.33	16.665	3.8333333333	70.791666667	29.205	8	6.6633333333	3.3364	9.9997333333	4.9998666667	4.9998666667	0.5534390286	0.5534390286	1.1068780572	0.7072384022	0.2927615978	0.298581208	14417	281	1.9971626104	0
AT3G13350	23	51.38173913	48.609130435	55.47826087	56.43173913	43.505652174	68.260869565	39.520795841	30.697336484	70.218132325	35.109066163	35.109066163	0.5543684548	0.5543684548	1.1087369096	0.7076433188	0.2923566812	0.2981893366	14417	282	1.2874340372	0
AT5G02620	5	82	18	3.6	76	24	5.6	5.256	2.344	7.6	3.8	3.8	0.5578778947	0.5578778947	1.1157557895	0.7091658188	0.2908341812	0.2966574494	14417	283	2.2423208191	0
AT2G34780	44	90.859318182	9.1377272727	8.7272727273	64.810454545	28.632954545	9.7954545455	7.3484786157	3.8047280475	11.153206663	5.5766033316	5.5766033316	0.5629846406	0.5629846406	1.1259692812	0.7113632656	0.2886367344	0.2944368358	14417	284	1.9314070609	0
AT5G03390	8	95.03875	4.9575	32.125	30.18875	69.8075	8.875	3.6792515625	7.195415625	10.874667188	5.4373335938	5.4373335938	0.5684500271	0.5684500271	1.1369000542	0.7136916841	0.2863083159	0.2920822948	14417	285	0.5113327366	0
AT1G35190	15	90.554	9.442	3.6	75.872	24.126666667	5.7333333333	5.3499946667	2.3832622222	7.7332568889	3.8666284444	3.8666284444	0.5690682156	0.5690682156	1.1381364312	0.7139535464	0.2860464536	0.2918358023	14417	286	2.2448199853	0
AT4G16146	3	39.283333333	60.71	11	60.596666667	39.396666667	27.333333333	17.563088889	11.768422222	29.331511111	14.665755556	14.665755556	0.5723905879	0.5723905879	1.1447811758	0.7153556968	0.2846443032	0.2904258258	14417	287	1.4923911258	0
AT5G13200	13	66.113846154	31.317692308	4.2307692308	71.654615385	28.343076923	7.6923076923	6.5118934911	3.1802366864	9.6921301775	4.8460650888	4.8460650888	0.5726262886	0.5726262886	1.1452525772	0.7154548389	0.2845451611	0.2903452182	14417	288	2.0476128456	0
AT4G30140	14	59.090909091	40.909090909	2	27.579285714	72.417857143	7.2857142857	3.0093479592	6.2761581633	9.2855061224	4.6427530612	4.6427530612	0.57466167	0.57466167	1.1493233399	0.7163091569	0.2836908431	0.2894939754	14417	289	0.4794888658	0
AT4G38480	20	82.828	17.165	10.95	69.2045	30.7905	9.5	7.5744275	3.9250975	11.499525	5.7497625	5.7497625	0.5790504151	0.5790504151	1.1581008302	0.71814024	0.28185976	0.287645796	14417	290	1.9297425096	0
AT4G33120	8	10.86	89.135	5	28.48	71.515	7.875	3.2428	6.63180625	9.87460625	4.937303125	4.937303125	0.5815605743	0.5815605743	1.1631211485	0.719180819	0.280819181	0.2866041436	14417	291	0.4889768907	0
AT1G80770	24	88.120833333	11.614583333	10.833333333	70.907083333	29.086666667	8.2916666667	6.8793789931	3.4117694444	10.291148438	5.1455742188	5.1455742188	0.5842067119	0.5842067119	1.1684134239	0.7202725209	0.2797274791	0.285510164	14417	292	2.0163669044	0
AT1G79510	10	82.378	17.617	4.4	78	22	5.2	5.056	2.144	7.2	3.6	3.6	0.5888711111	0.5888711111	1.1777422222	0.722183886	0.277816114	0.2835793624	14417	293	2.3582089552	0
AT3G18090	13	69.135384615	30.859230769	8.3076923077	29.837692308	70.156153846	8.9230769231	3.6624402367	7.260087574	10.922527811	5.4612639053	5.4612639053	0.5924940906	0.5924940906	1.1849881811	0.7236571644	0.2763428356	0.282095494	14417	294	0.5044622671	0
AT4G19960	13	93.713076923	6.2815384615	12.692307692	73.908461538	26.088461538	6.7692307692	6.0030343195	2.7659881657	8.7690224852	4.3845112426	4.3845112426	0.5974706884	0.5974706884	1.1949413769	0.7256649167	0.2743350833	0.2800657765	14417	295	2.1703036889	0
AT5G17000	8	68.52375	31.47	10	72.0275	27.96625	7.75	6.58213125	3.167384375	9.749515625	4.8747578125	4.8747578125	0.5980038737	0.5980038737	1.1960077473	0.7258789365	0.2741210635	0.2798671037	14417	296	2.0780967735	0
AT2G20635	18	74.513888889	25.482222222	9.7777777778	71.757222222	28.238888889	8	6.7405777778	3.2591111111	9.9996888889	4.9998444444	4.9998444444	0.6060493624	0.6060493624	1.2120987248	0.7290831272	0.2709168728	0.2766153367	14417	297	2.0682258284	0
AT1G08630	9	75.917777778	24.074444444	12.666666667	70.783333333	29.207777778	8.6666666667	7.1345555556	3.5313407407	10.665896296	5.3329481481	5.3329481481	0.608629441	0.608629441	1.2172588821	0.7301007309	0.2698992691	0.2755958469	14417	298	2.0203531971	0
AT4G34070	4	100	0	32	73.66	26.3375	7	6.1562	2.843625	8.999825	4.4999125	4.4999125	0.6096314723	0.6096314723	1.2192629446	0.7304946521	0.2695053479	0.2752131039	14417	299	2.1649127434	0
AT4G25225	3	100	0	85	59.613333333	40.38	35	21.864666667	15.133	36.997666667	18.498833333	18.498833333	0.6124080272	0.6124080272	1.2248160545	0.731582434	0.268417566	0.2741217007	14417	300	1.4448335866	0
AT1G78050	17	85.265882353	14.727647059	15.941176471	63.714117647	36.278235294	18.117647059	12.543498962	7.5727626298	20.116261592	10.058130796	10.058130796	0.6141354737	0.6141354737	1.2282709474	0.7322564387	0.2677435613	0.2734527432	14417	301	1.656396691	0
AT3G54625	5	93.5	6.5	4	71.296	28.7	8.4	6.988864	3.4108	10.399664	5.199832	5.199832	0.6155267126	0.6155267126	1.2310534252	0.7327977303	0.2672022697	0.2729192436	14417	302	2.0490395215	0
AT5G49730	11	83.923	16.075	7.5	73.408181818	26.59	7.1818181818	6.2720421488	2.9096454545	9.1816876033	4.5908438017	4.5908438017	0.6156663142	0.6156663142	1.2313326283	0.7328519699	0.2671480301	0.2728831762	14417	303	2.1556035767	0
AT4G25450	14	83.97	16.028571429	9.6428571429	64.611428571	25.087857143	9	6.8150285714	3.2579071429	10.072935714	5.0364678571	5.0364678571	0.6280747349	0.6280747349	1.2561494699	0.7376187962	0.2623812038	0.2680330061	14417	304	2.0918424843	0
AT1G78730	4	71.7825	28.2125	5.75	71.875	28.125	8.25	6.9296875	3.3203125	10.25	5.125	5.125	0.6354920922	0.6354920922	1.2709841845	0.7404178712	0.2595821288	0.2651924284	14417	305	2.0870588235	0
AT5G58050	2	41.665	58.33	2.5	20	80	5	2	5	7	3.5	3.5	0.6428571429	0.6428571429	1.2857142857	0.743160742	0.256839258	0.2624088712	14417	306	0.4	0
AT5G08505	2	0	100	2	20	80	5	2	5	7	3.5	3.5	0.6428571429	0.6428571429	1.2857142857	0.743160742	0.256839258	0.2624274686	14417	307	0.4	0
AT4G36280	1	66.66	33.33	3	20	80	5	2	5	7	3.5	3.5	0.6428571429	0.6428571429	1.2857142857	0.743160742	0.256839258	0.2624460686	14417	308	0.4	0
AT3G32400	1				20	80	5	2	5	7	3.5	3.5	0.6428571429	0.6428571429	1.2857142857	0.743160742	0.256839258	0.2624646712	14417	309	0.4	0
AT2G40710	1	0	100	1	20	80	5	2	5	7	3.5	3.5	0.6428571429	0.6428571429	1.2857142857	0.743160742	0.256839258	0.2624832765	14417	310	0.4	0
AT1G61700	2	0	100	3	20	80	5	2	5	7	3.5	3.5	0.6428571429	0.6428571429	1.2857142857	0.743160742	0.256839258	0.2625018844	14417	311	0.4	0
AT5G50170	1	60	40	5	80	20	5	5	2	7	3.5	3.5	0.6428571429	0.6428571429	1.2857142857	0.743160742	0.256839258	0.262520495	14417	312	2.5	0
AT5G46880	1	75	25	4	80	20	5	5	2	7	3.5	3.5	0.6428571429	0.6428571429	1.2857142857	0.743160742	0.256839258	0.2625391082	14417	313	2.5	0
AT5G43050	1	95	0	20	80	20	5	5	2	7	3.5	3.5	0.6428571429	0.6428571429	1.2857142857	0.743160742	0.256839258	0.262557724	14417	314	2.5	0
AT5G40405	1	100	0	2	80	20	5	5	2	7	3.5	3.5	0.6428571429	0.6428571429	1.2857142857	0.743160742	0.256839258	0.2625763425	14417	315	2.5	0
AT5G20480	2	100	0	3.5	80	20	5	5	2	7	3.5	3.5	0.6428571429	0.6428571429	1.2857142857	0.743160742	0.256839258	0.2625949636	14417	316	2.5	0
AT5G06690	1	100	0	1	80	20	5	5	2	7	3.5	3.5	0.6428571429	0.6428571429	1.2857142857	0.743160742	0.256839258	0.2626135874	14417	317	2.5	0
AT4G33980	2	75	25	2.5	80	20	5	5	2	7	3.5	3.5	0.6428571429	0.6428571429	1.2857142857	0.743160742	0.256839258	0.2626322138	14417	318	2.5	0
AT4G22860	2	100	0	1	80	20	5	5	2	7	3.5	3.5	0.6428571429	0.6428571429	1.2857142857	0.743160742	0.256839258	0.2626508428	14417	319	2.5	0
AT4G19010	2	100	0	6.5	80	20	5	5	2	7	3.5	3.5	0.6428571429	0.6428571429	1.2857142857	0.743160742	0.256839258	0.2626694745	14417	320	2.5	0
AT3G59080	2	91.665	8.33	12.5	80	20	5	5	2	7	3.5	3.5	0.6428571429	0.6428571429	1.2857142857	0.743160742	0.256839258	0.2626881088	14417	321	2.5	0
AT3G56300	1	100	0	4	80	20	5	5	2	7	3.5	3.5	0.6428571429	0.6428571429	1.2857142857	0.743160742	0.256839258	0.2627067458	14417	322	2.5	0
AT3G52130	1	100	0	9	80	20	5	5	2	7	3.5	3.5	0.6428571429	0.6428571429	1.2857142857	0.743160742	0.256839258	0.2627253854	14417	323	2.5	0
AT3G49400	1	100	0	6	80	20	5	5	2	7	3.5	3.5	0.6428571429	0.6428571429	1.2857142857	0.743160742	0.256839258	0.2627440277	14417	324	2.5	0
AT3G45750	1	100	0	9	80	20	5	5	2	7	3.5	3.5	0.6428571429	0.6428571429	1.2857142857	0.743160742	0.256839258	0.2627626726	14417	325	2.5	0
AT3G44790	1	100	0	1	80	20	5	5	2	7	3.5	3.5	0.6428571429	0.6428571429	1.2857142857	0.743160742	0.256839258	0.2627813201	14417	326	2.5	0
AT3G44660	1	100	0	1	80	20	5	5	2	7	3.5	3.5	0.6428571429	0.6428571429	1.2857142857	0.743160742	0.256839258	0.2627999703	14417	327	2.5	0
AT3G22150	1	100	0	4	80	20	5	5	2	7	3.5	3.5	0.6428571429	0.6428571429	1.2857142857	0.743160742	0.256839258	0.2628186232	14417	328	2.5	0
AT3G19050	1	100	0	2	80	20	5	5	2	7	3.5	3.5	0.6428571429	0.6428571429	1.2857142857	0.743160742	0.256839258	0.2628372787	14417	329	2.5	0
AT3G01015	2	58.33	41.665	2.5	80	20	5	5	2	7	3.5	3.5	0.6428571429	0.6428571429	1.2857142857	0.743160742	0.256839258	0.2628559368	14417	330	2.5	0
AT2G40850	1	100	0	1	80	20	5	5	2	7	3.5	3.5	0.6428571429	0.6428571429	1.2857142857	0.743160742	0.256839258	0.2628745976	14417	331	2.5	0
AT2G39300	1	25	75	4	80	20	5	5	2	7	3.5	3.5	0.6428571429	0.6428571429	1.2857142857	0.743160742	0.256839258	0.2628932611	14417	332	2.5	0
AT2G32470	1	100	0	4	80	20	5	5	2	7	3.5	3.5	0.6428571429	0.6428571429	1.2857142857	0.743160742	0.256839258	0.2629119271	14417	333	2.5	0
AT2G30170	2	100	0	3	80	20	5	5	2	7	3.5	3.5	0.6428571429	0.6428571429	1.2857142857	0.743160742	0.256839258	0.2629305959	14417	334	2.5	0
AT2G28940	2	77.77	22.22	9	80	20	5	5	2	7	3.5	3.5	0.6428571429	0.6428571429	1.2857142857	0.743160742	0.256839258	0.2629492673	14417	335	2.5	0
AT2G25590	1	100	0	14	80	20	5	5	2	7	3.5	3.5	0.6428571429	0.6428571429	1.2857142857	0.743160742	0.256839258	0.2629679413	14417	336	2.5	0
AT2G24530	1	100	0	5	80	20	5	5	2	7	3.5	3.5	0.6428571429	0.6428571429	1.2857142857	0.743160742	0.256839258	0.262986618	14417	337	2.5	0
AT2G16575	1				80	20	5	5	2	7	3.5	3.5	0.6428571429	0.6428571429	1.2857142857	0.743160742	0.256839258	0.2630052974	14417	338	2.5	0
AT2G03340	1	66.66	33.33	3	80	20	5	5	2	7	3.5	3.5	0.6428571429	0.6428571429	1.2857142857	0.743160742	0.256839258	0.2630239794	14417	339	2.5	0
AT2G03110	2	83.33	16.665	3	80	20	5	5	2	7	3.5	3.5	0.6428571429	0.6428571429	1.2857142857	0.743160742	0.256839258	0.2630426641	14417	340	2.5	0
AT1G73090	1	66.66	33.33	3	80	20	5	5	2	7	3.5	3.5	0.6428571429	0.6428571429	1.2857142857	0.743160742	0.256839258	0.2630613514	14417	341	2.5	0
AT1G61550	1				80	20	5	5	2	7	3.5	3.5	0.6428571429	0.6428571429	1.2857142857	0.743160742	0.256839258	0.2630800413	14417	342	2.5	0
AT1G52150	1	66.66	33.33	3	80	20	5	5	2	7	3.5	3.5	0.6428571429	0.6428571429	1.2857142857	0.743160742	0.256839258	0.263098734	14417	343	2.5	0
AT1G20720	1	83.33	16.66	6	80	20	5	5	2	7	3.5	3.5	0.6428571429	0.6428571429	1.2857142857	0.743160742	0.256839258	0.2631174293	14417	344	2.5	0
AT1G10417	2	100	0	2	80	20	5	5	2	7	3.5	3.5	0.6428571429	0.6428571429	1.2857142857	0.743160742	0.256839258	0.2631361272	14417	345	2.5	0
AT1G09600	1	60	40	5	80	20	5	5	2	7	3.5	3.5	0.6428571429	0.6428571429	1.2857142857	0.743160742	0.256839258	0.2631548278	14417	346	2.5	0
AT1G09195	2	77.5	22.5	4.5	80	20	5	5	2	7	3.5	3.5	0.6428571429	0.6428571429	1.2857142857	0.743160742	0.256839258	0.2631735311	14417	347	2.5	0
AT1G09180	2	100	0	8	80	20	5	5	2	7	3.5	3.5	0.6428571429	0.6428571429	1.2857142857	0.743160742	0.256839258	0.263192237	14417	348	2.5	0
AT1G08840	1	100	0	2	80	20	5	5	2	7	3.5	3.5	0.6428571429	0.6428571429	1.2857142857	0.743160742	0.256839258	0.2632109455	14417	349	2.5	0
AT3G02380	25	84.4	15.594782609	10.826086957	70.3672	29.6272	9.4	7.6145168	3.7849568	11.3994736	5.6997368	5.6997368	0.6432546935	0.6432546935	1.286509387	0.743307776	0.256692224	0.2630789645	14417	350	2.0117843353	0
AT5G45700	12	67.36	32.6375	3.3333333333	74.805833333	25.189166667	6.8333333333	6.1117319444	2.7212597222	8.8329916667	4.4164958333	4.4164958333	0.6507026341	0.6507026341	1.3014052683	0.7460433053	0.2539566947	0.2602938765	14417	351	2.2459201136	0
AT1G14030	15	89.436666667	10.558	11	74.35	25.646666667	7.0666666667	6.2540666667	2.8123644444	9.0664311111	4.5332155556	4.5332155556	0.6532512099	0.6532512099	1.3065024199	0.746971111	0.253028889	0.2593613574	14417	352	2.2237753286	0
AT1G12340	4	95.83	4.16	24	68.525	31.4725	11.25	8.7090625	4.54065625	13.24971875	6.624859375	6.624859375	0.6556973394	0.6556973394	1.3113946789	0.7478577036	0.2521422964	0.2584709533	14417	353	1.9180184582	0
AT3G23670	22	79.545	20.451818182	8	74.296818182	25.698636364	7.1818181818	6.3358623967	2.8456293388	9.1814917355	4.5907458678	4.5907458678	0.663384946	0.663384946	1.326769892	0.7506193287	0.2493806713	0.2556581908	14417	354	2.2265241331	0
AT2G44600	1	50	50	2	70	30	10	8	4	12	6	6	0.6666666667	0.6666666667	1.3333333333	0.751786921	0.248213079	0.2544793031	14417	355	2	0
AT1G74880	5	86.666	13.332	3.6	69.384	30.614	10.6	8.354704	4.245084	12.599788	6.299894	6.299894	0.6702087584	0.6702087584	1.3404175169	0.7530396483	0.2469603517	0.2532129571	14417	356	1.9680892062	0
AT3G25900	23	86.287272727	13.711363636	4.7272727273	71.560869565	28.435652174	8.9130434783	7.3782514178	3.5344820416	10.912733459	5.4563667297	5.4563667297	0.6769414406	0.6769414406	1.3538828812	0.7553995483	0.2446004517	0.2508111459	14417	357	2.0875057027	0
AT2G28830	2	97.22	2.775	17	43.75	10.795	9.5	5.15625	2.025525	7.181775	3.5908875	3.5908875	0.6823827693	0.6823827693	1.3647655386	0.7572867234	0.2427132766	0.2488937555	14417	358	2.5456363165	0
AT1G52260	10	86.879	13.117	16.1	35.389	57.417	28.2	10.979698	17.191594	28.171292	14.085646	14.085646	0.6848754384	0.6848754384	1.3697508767	0.7581453089	0.2418546911	0.2480309491	14417	359	0.6386666647	0
AT3G60540	16	85.26125	14.733125	11	68.411875	31.581875	11.8125	9.0811527344	4.7306089844	13.811761719	6.9058808594	6.9058808594	0.6851852539	0.6851852539	1.3703705078	0.7582517645	0.2417482355	0.2479394118	14417	360	1.9196582859	0
AT3G23080	15	89.000666667	10.996	6.6	73.407333333	26.588666667	7.8666666667	6.7747102222	3.0916417778	9.866352	4.933176	4.933176	0.6874371179	0.6874371179	1.3748742358	0.7590238153	0.2409761847	0.2471651718	14417	361	2.1912985751	0
AT2G28620	8	75.712857143	24.284285714	3.1428571429	77.29125	22.7075	6.125	5.7340890625	2.390834375	8.1249234375	4.0624617188	4.0624617188	0.6878435219	0.6878435219	1.3756870439	0.759162831	0.240837169	0.2470401611	14417	362	2.3983631499	0
AT2G36895	11	74.381818182	25.612727273	6.4545454545	74.051818182	25.942727273	7.5454545455	6.587546281	2.9574966942	9.5450429752	4.7725214876	4.7725214876	0.6902671909	0.6902671909	1.3805343817	0.7599898563	0.2400101437	0.2462093526	14417	363	2.227406135	0
AT5G36950	2	82.855	17.14	6	67.945	32.045	12.5	9.493125	5.005625	14.49875	7.249375	7.249375	0.6944618071	0.6944618071	1.3889236141	0.7614130405	0.2385869595	0.2447668253	14417	364	1.8964914471	0
AT1G14390	3	100	0	4.6666666667	77.14	22.856666667	6.3333333333	5.8855333333	2.4475888889	8.3331222222	4.1665611111	4.1665611111	0.7091856862	0.7091856862	1.4183713724	0.7663283467	0.2336716533	0.2397412628	14417	365	2.4046249597	0
AT5G55520	22	77.473333333	22.522857143	5.380952381	73.093181818	26.901818182	8.3181818182	7.0800237603	3.2377421488	10.317765909	5.1588829545	5.1588829545	0.7154227045	0.7154227045	1.430845409	0.7683734832	0.2316265168	0.237659917	14417	366	2.1867163706	0
AT4G13370	5	80.554	19.444	8.2	76.592	23.402	6.6	6.055072	2.544532	8.599604	4.299802	4.299802	0.7165382901	0.7165382901	1.4330765802	0.7687370055	0.2312629945	0.2373038144	14417	367	2.3796407355	0
AT1G06690	22	97.371818182	2.6259090909	16	77.574545455	22.423636364	6.2272727273	5.8307785124	2.3963809917	8.2271595041	4.1135797521	4.1135797521	0.7168383161	0.7168383161	1.4336766321	0.7688346538	0.2311653462	0.2372204994	14417	368	2.4331600578	0
AT1G07440	12	65.39	34.603333333	5.5	78.53	21.465833333	5.9166666667	5.6463583333	2.2700618056	7.9164201389	3.9582100694	3.9582100694	0.7199831517	0.7199831517	1.4399663034	0.7698552066	0.2301447934	0.236190026	14417	369	2.4873148033	0
AT4G34020	11	84.469090909	15.53	3.8181818182	76.643636364	23.354545455	6.6363636364	6.0863504132	2.549892562	8.6362429752	4.3181214876	4.3181214876	0.7240726187	0.7240726187	1.4481452374	0.7711742018	0.2288257982	0.2348531026	14417	370	2.38690465	0
AT3G61990	9	66.557777778	33.436666667	5.5555555556	75.583333333	24.414444444	7.1111111111	6.3748148148	2.7361382716	9.1109530864	4.5554765432	4.5554765432	0.7265961563	0.7265961563	1.4531923127	0.7719835911	0.2280164089	0.2340390551	14417	371	2.3298584289	0
AT5G15700	13	94.102307692	5.8969230769	4.0769230769	77.039230769	22.952307692	6.5384615385	6.0371804734	2.5007278107	8.537908284	4.268954142	4.268954142	0.7324099194	0.7324099194	1.4648198387	0.7738352117	0.2261647883	0.2321550554	14417	372	2.4141693661	0
AT3G04520	41	89.94	10.054146341	13.170731707	72.88902439	27.107073171	8.6341463415	7.2933450327	3.3404643664	10.633809399	5.3169046996	5.3169046996	0.7346974624	0.7346974624	1.4693949247	0.7745588148	0.2254411852	0.2314287644	14417	373	2.1833326845	0
AT1G06770	2	94.44	5.555	10.5	68.5	31.49	12.5	9.5625	4.93625	14.49875	7.249375	7.249375	0.7380701461	0.7380701461	1.4761402923	0.7756206128	0.2243793872	0.230355168	14417	374	1.937199291	0
AT2G03440	4	100	0	31.75	75	25	7.5	6.625	2.875	9.5	4.75	4.75	0.7401315789	0.7401315789	1.4802631579	0.7762666467	0.2237333533	0.2297082862	14417	375	2.3043478261	0
AT1G02580	27	47.274814815	52.717407407	31.407407407	36.956666667	63.035925926	23.777777778	9.7874740741	15.988542387	25.776016461	12.88800823	12.88800823	0.7459113839	0.7459113839	1.4918227678	0.7780661376	0.2219338624	0.227876967	14417	376	0.6121554947	0
AT2G21820	3	50	50	2	81.11	18.886666667	5.3333333333	5.3258666667	2.0072888889	7.3331555556	3.6665777778	3.6665777778	0.7509017355	0.7509017355	1.5018034711	0.7796059232	0.2203940768	0.2263120659	14417	377	2.6532636613	0
AT2G15880	9	96.295555556	3.7033333333	3.2222222222	71.481111111	17.406666667	6.2222222222	5.4477135802	2.0830814815	7.5307950617	3.7653975309	3.7653975309	0.75163041	0.75163041	1.50326082	0.7798296876	0.2201703124	0.2260983969	14417	378	2.6152186694	0
AT2G21530	11	94.667272727	5.33	12.181818182	66.27	25.462727273	10.090909091	7.6872454545	3.5694206612	11.256666116	5.6283330579	5.6283330579	0.75317509	0.75317509	1.50635018	0.7803031377	0.2196968623	0.2256282707	14417	379	2.1536395355	0
AT3G62910	21	75.702380952	24.29	13.714285714	68.412857143	31.58	12.904761905	9.8285163265	5.0753238095	14.903840136	7.451920068	7.451920068	0.7579536179	0.7579536179	1.5159072358	0.7817600974	0.2182399026	0.224147943	14417	380	1.9365299034	0
AT1G73177	4	79.53	20.4625	17.5	66.6825	33.3125	15.5	11.3357875	6.1634375	17.499225	8.7496125	8.7496125	0.7644111246	0.7644111246	1.5288222491	0.7837107098	0.2162892902	0.2221603518	14417	381	1.8391989048	0
AT5G40040	5	60.572	39.418	194.8	53.744	46.158	268.2	145.141408	124.795756	269.937164	134.968582	134.968582	0.7667442844	0.7667442844	1.5334885689	0.7844103731	0.2155896269	0.2214574743	14417	382	1.1630316018	0
AT1G54160	12	96.666363636	3.3327272727	4.0909090909	82.221666667	17.776666667	5.1666666667	5.2481194444	1.9184611111	7.1665805556	3.5832902778	3.5832902778	0.7734947323	0.7734947323	1.5469894646	0.7864195717	0.2135804283	0.2194092229	14417	383	2.7355881305	0
AT4G04670	14	83.995	16.003333333	8.75	75.854285714	24.140714286	7.3571428571	6.5807081633	2.7760668367	9.356775	4.6783875	4.6783875	0.7735194885	0.7735194885	1.5470389769	0.7864268991	0.2135731009	0.2194173303	14417	384	2.3705150309	0
AT5G08000	9	99.672222222	0	29.777777778	77.777777778	22.222222222	6.5555555556	6.0987654321	2.4567901235	8.5555555556	4.2777777778	4.2777777778	0.7751679048	0.7751679048	1.5503358096	0.7869141269	0.2130858731	0.2189323712	14417	385	2.4824120603	0
AT5G59730	12	99.548333333	0.45	23	79.364166667	20.633333333	6	5.76185	2.238	7.99985	3.999925	3.999925	0.7761094785	0.7761094785	1.5522189569	0.7871918385	0.2128081615	0.2186626231	14417	386	2.5745531725	0
AT5G60210	54	81.52	18.473148148	20.833333333	70.082222222	29.43537037	11.148148148	8.8128699588	4.2814986968	13.094368656	6.5471843278	6.5471843278	0.7840517574	0.7840517574	1.5681035149	0.7895173568	0.2104826432	0.2162885436	14417	387	2.0583610046	0
AT1G60600	17	90.334705882	9.6629411765	3.8235294118	79.354705882	20.643529412	6.0588235294	5.8079615917	2.2507550173	8.058716609	4.0293583045	4.0293583045	0.7850951477	0.7850951477	1.5701902954	0.7898206196	0.2101793804	0.2159923107	14417	388	2.5804503587	0
AT1G15720	7	91.742857143	8.2514285714	16.714285714	67.234285714	32.76	15	11.085142857	5.914	16.999142857	8.4995714286	8.4995714286	0.7865313761	0.7865313761	1.5730627523	0.7902372152	0.2097627848	0.21557956	14417	389	1.8743900672	0
AT3G10870	13	76.967692308	23.024615385	12.153846154	70.860769231	29.132307692	10.769230769	8.6311597633	4.1373254438	12.768485207	6.3842426036	6.3842426036	0.7907965026	0.7907965026	1.5815930053	0.7914686169	0.2085313831	0.21432929	14417	390	2.0861689226	0
AT3G11520	14	90.821428571	9.1742857143	7.2857142857	72.363571429	27.63	9.5714285714	7.926227551	3.6445857143	11.570813265	5.7854066327	5.7854066327	0.79218532	0.79218532	1.58437064	0.7918677403	0.2081322597	0.2139343211	14417	391	2.1747952092	0
AT5G23720	10	94.051	5.947	5.9	78.355	21.642	6.5	6.093075	2.40673	8.499805	4.2499025	4.2499025	0.7993794834	0.7993794834	1.5987589667	0.7939208281	0.2060791719	0.2118391032	14417	392	2.5316819917	0
AT5G65820	2	100	0	5.5	75	25	8	7	3	10	5	5	0.8	0.8	1.6	0.7940967893	0.2059032107	0.2116733164	14417	393	2.3333333333	0
AT5G06540	1	100	0	6	75	25	8	7	3	10	5	5	0.8	0.8	1.6	0.7940967893	0.2059032107	0.2116884111	14417	394	2.3333333333	0
AT1G30475	1	100	0	11	75	25	8	7	3	10	5	5	0.8	0.8	1.6	0.7940967893	0.2059032107	0.211703508	14417	395	2.3333333333	0
AT1G32760	3	100	0	11.666666667	72.383333333	27.606666667	9.6666666667	7.9970555556	3.6686444444	11.6657	5.83285	5.83285	0.8030012235	0.8030012235	1.6060024471	0.7949453535	0.2050546465	0.2108460765	14417	396	2.1798393594	0
AT2G24640	4	100	0	18.25	73.745	26.2475	8.75	7.4526875	3.29665625	10.74934375	5.374671875	5.374671875	0.8034255929	0.8034255929	1.6068511858	0.7950650062	0.2049349938	0.2107380746	14417	397	2.2606808035	0
AT5G17570	7	76.107142857	23.887142857	8.7142857143	70.19	29.801428571	11.571428571	9.1219857143	4.4484510204	13.570436735	6.7852183673	6.7852183673	0.8047613707	0.8047613707	1.6095227414	0.7954410971	0.2045589029	0.2103663388	14417	398	2.0505982133	0
AT5G47720	5	76	24	3.4	80.568	19.428	5.8	5.672944	2.126824	7.799768	3.899884	3.899884	0.8061116083	0.8061116083	1.6122232167	0.7958204322	0.2041795678	0.2099912133	14417	399	2.6673311943	0
AT5G60930	63	65.013492063	34.85968254	21.079365079	61.008888889	37.675238095	31.158730159	20.009595062	12.739125775	32.748720836	16.374360418	16.374360418	0.8070502038	0.8070502038	1.6141004077	0.7960836323	0.2039163677	0.2097354836	14417	400	1.5707196409	0
AT2G48020	33	65.558181818	34.433939394	30.909090909	61.618787879	38.372727273	31.757575758	20.568633242	13.186247934	33.754881175	16.877440588	16.877440588	0.807284916	0.807284916	1.614569832	0.7961493876	0.2038506124	0.209682811	14417	401	1.559854884	0
AT5G38510	2	100	0	1.5	81.665	18.33	5.5	5.491575	2.00815	7.499725	3.7498625	3.7498625	0.8089796446	0.8089796446	1.6179592893	0.7966234295	0.2033765705	0.2092101332	14417	402	2.7346438264	0
AT5G38040	2	100	0	5	81.665	18.33	5.5	5.491575	2.00815	7.499725	3.7498625	3.7498625	0.8089796446	0.8089796446	1.6179592893	0.7966234295	0.2033765705	0.2092250618	14417	403	2.7346438264	0
AT4G21820	2	70.83	29.165	8.5	81.665	18.33	5.5	5.491575	2.00815	7.499725	3.7498625	3.7498625	0.8089796446	0.8089796446	1.6179592893	0.7966234295	0.2033765705	0.2092399926	14417	404	2.7346438264	0
AT3G04130	2	100	0	4	81.665	18.33	5.5	5.491575	2.00815	7.499725	3.7498625	3.7498625	0.8089796446	0.8089796446	1.6179592893	0.7966234295	0.2033765705	0.2092549255	14417	405	2.7346438264	0
AT2G25450	2	100	0	32	81.665	18.33	5.5	5.491575	2.00815	7.499725	3.7498625	3.7498625	0.8089796446	0.8089796446	1.6179592893	0.7966234295	0.2033765705	0.2092698606	14417	406	2.7346438264	0
AT2G19340	2	66.66	33.33	3	81.665	18.33	5.5	5.491575	2.00815	7.499725	3.7498625	3.7498625	0.8089796446	0.8089796446	1.6179592893	0.7966234295	0.2033765705	0.2092847978	14417	407	2.7346438264	0
AT2G03750	6	69.443333333	30.555	2.1666666667	81.665	18.33	5.5	5.491575	2.00815	7.499725	3.7498625	3.7498625	0.8089796446	0.8089796446	1.6179592893	0.7966234295	0.2033765705	0.2092997371	14417	408	2.7346438264	0
AT2G03330	2	100	0	3.5	81.665	18.33	5.5	5.491575	2.00815	7.499725	3.7498625	3.7498625	0.8089796446	0.8089796446	1.6179592893	0.7966234295	0.2033765705	0.2093146785	14417	409	2.7346438264	0
AT1G72330	4	100	0	2	81.665	18.33	5.5	5.491575	2.00815	7.499725	3.7498625	3.7498625	0.8089796446	0.8089796446	1.6179592893	0.7966234295	0.2033765705	0.2093296221	14417	410	2.7346438264	0
AT1G08845	19	91.291052632	8.1163157895	12.578947368	77.149473684	22.847368421	7.0526315789	6.441068144	2.6113407202	9.0524088643	4.5262044321	4.5262044321	0.8101054847	0.8101054847	1.6202109693	0.7969376266	0.2030623734	0.2090211508	14417	411	2.4665751559	0
AT2G46830	46	86.852444444	13.145333333	4.9777777778	77.594565217	22.400217391	6.8695652174	6.3304092628	2.5387975425	8.8692068053	4.4346034026	4.4346034026	0.8104625223	0.8104625223	1.6209250447	0.7970371485	0.2029628515	0.2089336259	14417	412	2.4934675399	0
AT1G32080	11	72.479090909	27.517272727	6.4545454545	78.374545455	21.620909091	6.6363636364	6.2012198347	2.4348421488	8.6360619835	4.3180309917	4.3180309917	0.8213003161	0.8213003161	1.6426006321	0.8000309758	0.1999690242	0.2058664254	14417	413	2.546867294	0
AT1G54560	4	25	75	3.25	79.52	20.475	6.25	5.97	2.2796875	8.2496875	4.12484375	4.12484375	0.8253892252	0.8253892252	1.6507784504	0.8011469871	0.1988530129	0.2047321208	14417	414	2.6187799863	0
AT3G01440	5	52.854	47.138	4.8	84	16	5	5.2	1.8	7	3.5	3.5	0.8257142857	0.8257142857	1.6514285714	0.8012353936	0.1987646064	0.2046557156	14417	415	2.8888888889	0
AT1G71380	3	100	0	3.6666666667	76.78	23.213333333	7.3333333333	6.6305333333	2.7023111111	9.3328444444	4.6664222222	4.6664222222	0.8267002584	0.8267002584	1.6534005167	0.8015032662	0.1984967338	0.2043945012	14417	416	2.4536528404	0
AT1G28310	8	100	0	4.125	82.5	17.5	5.375	5.434375	1.940625	7.375	3.6875	3.6875	0.8275450212	0.8275450212	1.6550900424	0.8017324374	0.1982675626	0.2041731035	14417	417	2.8003220612	0
AT3G06030	11	86.741818182	13.256363636	8.7272727273	78.031818182	21.965454545	6.8181818182	6.3203512397	2.4976446281	8.8179958678	4.4089979339	4.4089979339	0.8285945048	0.8285945048	1.6571890095	0.8020167141	0.1979832859	0.2038949234	14417	418	2.5305246265	0
AT1G80740	7	11.11	88.888333333	4.3333333333	23.988571429	76.007142857	7.7142857143	2.8505469388	6.8634081633	9.713955102	4.856977551	4.856977551	0.8288619331	0.8288619331	1.6577238661	0.8020890767	0.1979109233	0.2038349608	14417	419	0.4153252831	0
AT3G53402	6	82.385	17.61	11.666666667	70.096666667	29.9	12	9.4116	4.588	13.9996	6.9998	6.9998	0.8309922055	0.8309922055	1.661984411	0.8026643945	0.1973356055	0.2032569426	14417	420	2.0513513514	0
AT4G09680	6	96.178333333	3.8183333333	12.333333333	79.401666667	20.591666667	6.3333333333	6.0287722222	2.3041388889	8.3329111111	4.1664555556	4.1664555556	0.8324157838	0.8324157838	1.6648315676	0.8030477641	0.1969522359	0.2028765637	14417	421	2.6164968836	0
AT4G37170	3	95.833333333	4.1666666667	8.3333333333	74.883333333	25.106666667	8.3333333333	7.2402777778	3.0922222222	10.3325	5.16625	5.16625	0.832633191	0.832633191	1.665266382	0.803106235	0.196893765	0.2028308261	14417	422	2.3414480776	0
AT1G64430	18	93.753888889	6.245	11.666666667	78.216666667	21.778888889	6.7777777778	6.3013518519	2.4761246914	8.7774765432	4.3887382716	4.3887382716	0.8335176265	0.8335176265	1.6670352529	0.8033438911	0.1966561089	0.2026004803	14417	423	2.5448443182	0
AT1G78995	7	69.44	30.55	10.285714286	75.03	24.961428571	8.2857142857	7.2167714286	3.0682326531	10.285004082	5.1425020408	5.1425020408	0.8366731717	0.8366731717	1.6733463434	0.8041890818	0.1958109182	0.2017441584	14417	424	2.3520939396	0
AT5G41100	10	95.59	4.409	6.2	76.859	23.137	7.4	6.687566	2.712138	9.399704	4.699852	4.699852	0.8406662477	0.8406662477	1.6813324955	0.8052525107	0.1947474893	0.2006628468	14417	425	2.465791195	0
AT2G01540	8	92.2925	7.705	11.5	71.55625	28.43625	10.75	8.692296875	4.056896875	12.74919375	6.374596875	6.374596875	0.8426781168	0.8426781168	1.6853562336	0.8057857473	0.1942142527	0.2001277165	14417	426	2.142597444	0
AT5G66550	8	79.58125	20.4125	23.25	67.6575	32.3375	15.375	11.402340625	5.971890625	17.37423125	8.687115625	8.687115625	0.8486645187	0.8486645187	1.6973290374	0.8073623485	0.1926376515	0.1985172997	14417	427	1.9093351404	0
AT1G35720	15	53.659333333	46.332	85.333333333	54.843333333	40.457333333	80.533333333	45.167164444	33.581639111	78.748803556	39.374401778	39.374401778	0.8522313431	0.8522313431	1.7044626863	0.8082946123	0.1917053877	0.1975707037	14417	428	1.3449958263	0
AT3G53230	19	77.492105263	22.501052632	35.842105263	64.16	35.832105263	23.105263158	15.824336842	9.2791022161	25.103439058	12.551719529	12.551719529	0.8532714623	0.8532714623	1.7065429247	0.8085654766	0.1914345234	0.1973056565	14417	429	1.705373696	0
AT1G15300	5	100	0	9.6	80.362	19.636	6.2	5.982444	2.217432	8.199876	4.099938	4.099938	0.8643615684	0.8643615684	1.7287231368	0.8114259531	0.1885740469	0.1943713473	14417	430	2.6979154265	0
AT4G20840	4	97.0325	2.9625	24	65.44	34.5525	20	14.088	7.9105	21.9985	10.99925	10.99925	0.8673660988	0.8673660988	1.7347321976	0.8121923213	0.1878076787	0.1935952598	14417	431	1.7809240882	0
AT4G03100	4	100	0	3.25	77.0825	22.915	7.5	6.7811875	2.718625	9.4998125	4.74990625	4.74990625	0.8686705167	0.8686705167	1.7373410335	0.8125239117	0.1874760883	0.1932672696	14417	432	2.4943445676	0
AT5G06870	3	100	0	4.6666666667	82.22	17.773333333	5.6666666667	5.6591333333	2.0071555556	7.6662888889	3.8331444444	3.8331444444	0.8698434068	0.8698434068	1.7396868136	0.8128214856	0.1871785144	0.1929743022	14417	433	2.8194791967	0
AT3G06770	3	100	0	2.6666666667	82.22	17.773333333	5.6666666667	5.6591333333	2.0071555556	7.6662888889	3.8331444444	3.8331444444	0.8698434068	0.8698434068	1.7396868136	0.8128214856	0.1871785144	0.1929881029	14417	434	2.8194791967	0
AT5G10710	35	80.698571429	19.298285714	6.0857142857	78.949428571	21.046571429	6.7428571429	6.3234471837	2.4191402449	8.7425874286	4.3712937143	4.3712937143	0.8718021293	0.8718021293	1.7436042587	0.8133172094	0.1866827906	0.192490759	14417	435	2.6139233544	0
AT5G03170	4	100	0	5.25	85	15	5	5.25	1.75	7	3.5	3.5	0.875	0.875	1.75	0.8141232676	0.1858767324	0.1916733317	14417	436	3	0
AT1G28290	30	80.730333333	19.264666667	10.133333333	71.655666667	28.339	11.066666667	8.9298937778	4.1361826667	13.066076444	6.5330382222	6.5330382222	0.8793636833	0.8793636833	1.7587273666	0.8152166682	0.1847833318	0.1905594631	14417	437	2.1589698757	0
AT4G03600	3	100	0	6	79.36	20.63	6.6666666667	6.2906666667	2.3753333333	8.666	4.333	4.333	0.8844816011	0.8844816011	1.7689632023	0.816489557	0.183510443	0.1892603231	14417	438	2.6483300589	0
AT5G61900	10	95.616	4.381	7.3	78.757	21.235	6.9	6.434233	2.465215	8.899448	4.449724	4.449724	0.8850607299	0.8850607299	1.7701214597	0.8166329518	0.1833670482	0.1891259646	14417	439	2.6100088633	0
AT2G17500	4	100	0	3	82.26	17.735	5.75	5.72995	2.0197625	7.7497125	3.87485625	3.87485625	0.8881291587	0.8881291587	1.7762583173	0.8173905444	0.1826094556	0.188358054	14417	440	2.8369424623	0
AT5G20680	22	100	0	4.7222222222	78.042727273	21.953181818	7.2272727273	6.6403607438	2.5866163223	9.2269770661	4.6134885331	4.6134885331	0.8904781987	0.8904781987	1.7809563974	0.8179680698	0.1820319302	0.1877757826	14417	441	2.5671997376	0
AT1G72640	8	97.5	2.5	2	81.485	18.51	6	5.8891	2.1106	7.9997	3.99985	3.99985	0.8923498537	0.8923498537	1.7846997075	0.8184267132	0.1815732868	0.1873160698	14417	442	2.7902492182	0
AT3G04770	19	69.515263158	30.477368421	26.947368421	60.617894737	39.375263158	41.473684211	26.140474238	17.330372299	43.470846537	21.735423269	21.735423269	0.8927580477	0.8927580477	1.7855160955	0.8185265621	0.1814734379	0.1872264602	14417	443	1.5083619548	0
AT5G61990	5	100	0	7.4	76.838	23.158	7.8	6.993364	2.806324	9.799688	4.899844	4.899844	0.8944827612	0.8944827612	1.7889655223	0.8189477455	0.1810522545	0.1868052926	14417	444	2.4920016363	0
AT3G45420	2	100	0	4.5	83.33	16.665	5.5	5.58315	1.916575	7.499725	3.7498625	3.7498625	0.8962843458	0.8962843458	1.7925686916	0.8193864935	0.1806135065	0.1863659407	14417	445	2.9130871476	0
AT1G61740	6	95.451666667	4.545	8	83.333333333	16.666666667	5.5	5.5833333333	1.9166666667	7.5	3.75	3.75	0.8962962963	0.8962962963	1.7925925926	0.8193893998	0.1806106002	0.1863762811	14417	446	2.9130434783	0
AT2G13360	59	56.081186441	43.91559322	8.1355932203	75.153220339	24.843389831	8.7118644068	7.5472466533	3.1643224361	10.711569089	5.3557845447	5.3557845447	0.8966951776	0.8966951776	1.7933903552	0.8194863729	0.1805136271	0.1862895463	14417	447	2.3851067032	0
AT1G01140	60	94.5415	5.4501666667	35.766666667	72.327	27.6665	10.683333333	8.7269345	3.9557044167	12.682638917	6.3413194583	6.3413194583	0.8974723895	0.8974723895	1.7949447791	0.8196751501	0.1803248499	0.1861080507	14417	448	2.2061644604	0
AT3G23760	18	81.228333333	18.765	13	70.071666667	29.921666667	12.944444444	10.070387963	4.8731935185	14.943581481	7.4717907407	7.4717907407	0.9037602574	0.9037602574	1.8075205149	0.8211940461	0.1788059539	0.1845536539	14417	449	2.0664863656	0
AT1G67370	2	63.46	36.535	10.5	75.69	24.305	8.5	7.43365	3.065925	10.499575	5.2497875	5.2497875	0.9084663749	0.9084663749	1.8169327497	0.8223211859	0.1776788141	0.1834034126	14417	450	2.4246026892	0
AT1G55915	2	84.52	15.47	6.5	75.71	24.285	8.5	7.43535	3.064225	10.499575	5.2497875	5.2497875	0.9098812936	0.9098812936	1.8197625871	0.8226584607	0.1773415393	0.1830683783	14417	451	2.426502623	0
AT1G23950	6	99.241666667	0.7566666667	42	78.928333333	21.07	7	6.5249833333	2.4749	8.9998833333	4.4999416667	4.4999416667	0.9112993135	0.9112993135	1.8225986271	0.8229957338	0.1770042662	0.1827332979	14417	452	2.6364634261	0
AT5G52340	6	77.258333333	22.735	6.8333333333	75.756666667	24.241666667	8.5	7.4393166667	3.0605416667	10.499858333	5.2499291667	5.2499291667	0.9130442475	0.9130442475	1.8260884949	0.8234097475	0.1765902525	0.1823189394	14417	453	2.4307189631	0
AT1G65230	17	84.125294118	15.869411765	9.2941176471	78.247058824	21.75	7.2941176471	6.707432526	2.5864705882	9.2939031142	4.6469515571	4.6469515571	0.913627304	0.913627304	1.827254608	0.823547838	0.176452162	0.1821894162	14417	454	2.5932761642	0
AT3G29290	2	85.71	14.285	7	77.77	22.22	7.5	6.83275	2.6665	9.49925	4.749625	4.749625	0.9136320795	0.9136320795	1.827264159	0.8235489686	0.1764510314	0.1822012978	14417	455	2.5624414026	0
AT2G35650	12	96.254166667	3.7425	12.833333333	78.2125	21.783333333	7.3333333333	6.7355833333	2.5974444444	9.3330277778	4.6665138889	4.6665138889	0.9173975408	0.9173975408	1.8347950817	0.8244377773	0.1755622227	0.1812965092	14417	456	2.5931578047	0
AT1G12250	13	89.009230769	10.986923077	5.0769230769	83.882307692	16.116153846	5.4615384615	5.581264497	1.8801899408	7.4614544379	3.7307272189	3.7307272189	0.9179143949	0.9179143949	1.8358287898	0.8245593735	0.1754406265	0.1811839192	14417	457	2.9684578009	0
AT4G24710	5	94.642	5.356	4	73.332	14.666	6.4	5.693248	1.938624	7.631872	3.815936	3.815936	0.9235742804	0.9235742804	1.8471485608	0.8258846019	0.1741153981	0.1798281893	14417	458	2.9367468885	0
AT1G75460	9	79.443333333	20.554444444	4.4444444444	78.868888889	21.127777778	7.1111111111	6.608454321	2.5024197531	9.1108740741	4.555437037	4.555437037	0.9252416253	0.9252416253	1.8504832506	0.8262728001	0.1737271999	0.179440109	14417	459	2.64082567	0
AT1G75540	2	87.5	12.5	3.5	79.165	20.83	7	6.54155	2.4581	8.99965	4.499825	4.499825	0.9264006879	0.9264006879	1.8528013759	0.826542071	0.173457929	0.17917482	14417	460	2.6612220821	0
AT1G03687	2	100	0	7	79.165	20.83	7	6.54155	2.4581	8.99965	4.499825	4.499825	0.9264006879	0.9264006879	1.8528013759	0.826542071	0.173457929	0.1791876585	14417	461	2.6612220821	0
AT4G03510	9	94.582222222	5.4144444444	9.2222222222	71.563333333	16.943333333	7.2222222222	6.168462963	2.2236851852	8.3921481481	4.1960740741	4.1960740741	0.9271328057	0.9271328057	1.8542656113	0.8267119075	0.1732880925	0.1790250397	14417	462	2.7739821284	0
AT1G08600	35	79.795428571	20.199428571	13.714285714	69.659714286	30.334	13.742857143	10.57323502	5.1687582857	15.741993306	7.8709966531	7.8709966531	0.9277214203	0.9277214203	1.8554428406	0.8268483155	0.1731516845	0.1788969353	14417	463	2.0456044636	0
AT1G01250	6	100	0	3.1666666667	83.333333333	16.666666667	5.6666666667	5.7222222222	1.9444444444	7.6666666667	3.8333333333	3.8333333333	0.9307568438	0.9307568438	1.8615136876	0.8275497994	0.1724502006	0.1781849454	14417	464	2.9428571429	0
AT2G21800	4	100	0	6.25	85	15	5.25	5.4625	1.7875	7.25	3.625	3.625	0.9314224138	0.9314224138	1.8628448276	0.8277031749	0.1722968251	0.1780392294	14417	465	3.0559440559	0
AT1G14150	4	86.666666667	13.333333333	2.3333333333	85	15	5.25	5.4625	1.7875	7.25	3.625	3.625	0.9314224138	0.9314224138	1.8628448276	0.8277031749	0.1722968251	0.1780519911	14417	466	3.0559440559	0
AT5G60150	4	51.1325	48.86	6.25	76.0475	23.9475	8.5	7.4640375	3.0355375	10.499575	5.2497875	5.2497875	0.9339240993	0.9339240993	1.8678481986	0.8282782684	0.1717217316	0.1774704089	14417	467	2.4588849586	0
AT3G54180	16	76.79875	23.19375	22.75	65.461875	34.531875	21.375	14.992475781	8.3811882812	23.373664063	11.686832031	11.686832031	0.935007928	0.935007928	1.8700158559	0.8285267365	0.1714732635	0.1772263274	14417	468	1.7888246008	0
AT1G17580	36	82.189444444	17.658888889	13.388888889	71.750277778	28.243611111	11.611111111	9.3310044753	4.2793970679	13.610401543	6.8052007716	6.8052007716	0.9374718783	0.9374718783	1.8749437566	0.8290900627	0.1709099373	0.1766567656	14417	469	2.1804483966	0
AT3G20440	3	43.333333333	50	3.3333333333	80.236666667	19.76	6.6666666667	6.3491111111	2.3173333333	8.6664444444	4.3332222222	4.3332222222	0.9378258958	0.9378258958	1.8756517916	0.8291708259	0.1708291741	0.176585947	14417	470	2.7398350595	0
AT3G20820	26	99.578076923	0.3011538462	230.42307692	69.271923077	27.198076923	12	9.3126307692	4.2637692308	13.5764	6.7882	6.7882	0.938798313	0.938798313	1.8775966261	0.8293924415	0.1706075585	0.1763695088	14417	471	2.1841310505	0
AT2G43240	3	96.293333333	3.7	16	71.06	28.933333333	12.333333333	9.7640666667	4.5684444444	14.332511111	7.1662555556	7.1662555556	0.9417222867	0.9417222867	1.8834445734	0.8300568346	0.1699431654	0.1756952754	14417	472	2.1372847553	0
AT2G07711	7	72.324285714	27.672857143	29.857142857	61.457142857	38.54	37.857142857	24.265918367	15.590142857	39.856061224	19.928030612	19.928030612	0.9442614046	0.9442614046	1.8885228091	0.8306313717	0.1693686283	0.1751138492	14417	473	1.5564910848	0
AT1G17270	6	88.033333333	11.961666667	8.1666666667	63.516666667	24.713333333	13	9.2571666667	4.2127333333	13.4699	6.73495	6.73495	0.9445618622	0.9445618622	1.8891237243	0.83069921	0.16930079	0.175056264	14417	474	2.1974252663	0
AT5G17330	45	95.492888889	4.4997777778	68.266666667	62.430888889	37.560444444	32.444444444	21.255355062	13.186277531	34.441632593	17.220816296	17.220816296	0.9452225011	0.9452225011	1.8904450021	0.8308482616	0.1691517384	0.1749146903	14417	475	1.611929903	0
AT4G15510	19	87.126842105	12.866842105	6.6842105263	76.455263158	23.541578947	8.3684210526	7.398098338	2.9700584488	10.368156787	5.1840783934	5.1840783934	0.9455652371	0.9455652371	1.8911304742	0.8309255295	0.1690744705	0.174847331	14417	476	2.4908931813	0
AT3G08800	4	97.22	0	8.25	80.87	19.125	6.5	6.25655	2.243125	8.499675	4.2498375	4.2498375	0.947540949	0.947540949	1.8950818979	0.8313701542	0.1686298458	0.1744000349	14417	477	2.7892114795	0
AT2G39470	10	79.33	20.665	3.8	83.903	16.093	5.6	5.698568	1.901208	7.599776	3.799888	3.799888	0.9487084205	0.9487084205	1.8974168409	0.8316322581	0.1683677419	0.1741414546	14417	478	2.9973406382	0
AT5G15950	41	52.860731707	47.133658537	7.4146341463	73.565609756	26.429268293	10.219512195	8.5180464604	3.7009422963	12.218988757	6.1094943783	6.1094943783	0.9495258974	0.9495258974	1.8990517948	0.8318155082	0.1681844918	0.1739644008	14417	479	2.3015885627	0
AT4G35420	6	81.583333333	18.41	5.6666666667	84.998333333	14.998333333	5.3333333333	5.5332444444	1.7999111111	7.3331555556	3.6665777778	3.6665777778	0.9503260685	0.9503260685	1.900652137	0.8319946577	0.1680053423	0.1737915635	14417	480	3.0741765025	0
AT5G60760	20	78.6525	20.7865	12.25	70.8985	28.54	12.3	9.7205155	4.51042	14.2309355	7.11546775	7.11546775	0.953735442	0.953735442	1.9074708841	0.8327555322	0.1672444678	0.1730168981	14417	481	2.1551242456	0
AT2G44280	5	100	0	2.4	84	16	5.6	5.704	1.896	7.6	3.8	3.8	0.9540042105	0.9540042105	1.9080084211	0.8328153456	0.1671846544	0.1729674318	14417	482	3.0084388186	0
AT1G32850	5	39.996	59.994	3.6	76.534	23.458	8.4	7.428856	2.970472	10.399328	5.199664	5.199664	0.9556957859	0.9556957859	1.9113915718	0.8331912375	0.1668087625	0.1725909236	14417	483	2.5009008669	0
AT3G27470	3	94.443333333	5.5533333333	4.3333333333	86.666666667	13.333333333	5	5.3333333333	1.6666666667	7	3.5	3.5	0.9603174603	0.9603174603	1.9206349206	0.834213316	0.165786684	0.1715457276	14417	484	3.2	0
AT3G04690	3	100	0	3.6666666667	86.666666667	13.333333333	5	5.3333333333	1.6666666667	7	3.5	3.5	0.9603174603	0.9603174603	1.9206349206	0.834213316	0.165786684	0.1715580407	14417	485	3.2	0
AT3G11850	1	85	15	20	72.72	27.27	11	8.9992	3.9997	12.9989	6.49945	6.49945	0.961427515	0.961427515	1.92285503	0.834457735	0.165542265	0.1713174097	14417	486	2.2499687477	0
AT5G61370	2	100	0	5.5	82.855	17.14	6	5.9713	2.0284	7.9997	3.99985	3.99985	0.971690214	0.971690214	1.943380428	0.8366980379	0.1633019621	0.1690110831	14417	487	2.9438473674	0
AT3G15770	2	100	0	2	82.855	17.14	6	5.9713	2.0284	7.9997	3.99985	3.99985	0.971690214	0.971690214	1.943380428	0.8366980379	0.1633019621	0.1690232169	14417	488	2.9438473674	0
AT1G04600	2	100	0	1	82.855	17.14	6	5.9713	2.0284	7.9997	3.99985	3.99985	0.971690214	0.971690214	1.943380428	0.8366980379	0.1633019621	0.1690353524	14417	489	2.9438473674	0
AT1G25290	5	100	0	6.2	85.142	14.856	5.4	5.597668	1.802224	7.399892	3.699946	3.699946	0.9733517163	0.9733517163	1.9467034326	0.8370574694	0.1629425306	0.168675412	14417	490	3.1059779472	0
AT5G19940	45	73.820222222	26.172666667	24.622222222	67.699111111	32.295777778	17.355555556	12.74955684	6.6051116543	19.354668494	9.6773342469	9.6773342469	0.9753255822	0.9753255822	1.9506511644	0.8374833012	0.1625166988	0.1682466787	14417	491	1.9302560663	0
AT3G57060	11	89.28	10.716363636	12	72.002727273	27.989090909	11.818181818	9.5094132231	4.3078016529	13.817214876	6.908607438	6.908607438	0.9790961192	0.9790961192	1.9581922385	0.8382932127	0.1617067873	0.1674202336	14417	492	2.2074863212	0
AT1G11950	1	81.25	18.75	16	65.21	34.78	23	15.9983	8.9994	24.9977	12.49885	12.49885	0.9797821642	0.9797821642	1.9595643283	0.8384400796	0.1615599204	0.1672801905	14417	493	1.7777074027	0
AT4G25120	3	35.553333333	64.443333333	6.3333333333	83.013333333	16.98	6	5.9808	2.0188	7.9996	3.9998	3.9998	0.981139307	0.981139307	1.9622786139	0.8387301657	0.1612698343	0.1669918266	14417	494	2.9625520111	0
AT5G63700	32	78.2940625	21.5325	21.21875	65.7834375	34.0721875	21.40625	15.08176709	8.2935776367	23.375344727	11.687672363	11.687672363	0.9856435614	0.9856435614	1.9712871228	0.8396886926	0.1603113074	0.1660112138	14417	495	1.8184874792	0
AT5G27680	4	98.75	1.25	16.75	68.51	31.485	16.25	12.132875	6.1163125	18.2491875	9.12459375	9.12459375	0.9917982463	0.9917982463	1.9835964925	0.8409879641	0.1590120359	0.164677575	14417	496	1.9836911538	0
AT5G56270	21	78.189047619	21.804761905	11.714285714	72.09047619	27.902380952	11.904761905	9.5821995465	4.3217120181	13.903911565	6.9519557823	6.9519557823	0.9951418674	0.9951418674	1.9902837347	0.8416887844	0.1583112156	0.1639635628	14417	497	2.2172230603	0
AT1G73110	14	95.016428571	4.9792857143	11.785714286	81.05	18.947142857	6.7142857143	6.4419285714	2.2721653061	8.7140938776	4.3570469388	4.3570469388	0.9976324523	0.9976324523	1.9952649045	0.8422085257	0.1577914743	0.1634370059	14417	498	2.8351496056	0
AT5G05240	6	80.345	19.651666667	8.5	77.58	22.411666667	8.1666666667	7.3357	2.8302861111	10.165986111	5.0829930556	5.0829930556	0.9983662228	0.9983662228	1.9967324457	0.8423612805	0.1576387195	0.1632905173	14417	499	2.5918581062	0
AT5G24780	6	100	0	15.666666667	83.333333333	16.666666667	6	6	2	8	4	4	1	1	2	0.8427007929	0.1572992071	0.1629505402	14417	500	3	0
AT4G35010	2	0	100	2.5	16.66	83.33	6	1.9996	5.9998	7.9994	3.9997	3.9997	1.0001750156	1.0001750156	2.0003500313	0.8427371133	0.1572628867	0.1629246218	14417	501	0.3332777759	0
AT1G79890	1	88.88	11.11	9	16.66	83.33	6	1.9996	5.9998	7.9994	3.9997	3.9997	1.0001750156	1.0001750156	2.0003500313	0.8427371133	0.1572628867	0.1629363304	14417	502	0.3332777759	0
AT1G53815	2	0	100	2	16.66	83.33	6	1.9996	5.9998	7.9994	3.9997	3.9997	1.0001750156	1.0001750156	2.0003500313	0.8427371133	0.1572628867	0.1629480406	14417	503	0.3332777759	0
AT1G42110	1	0	100	2	16.66	83.33	6	1.9996	5.9998	7.9994	3.9997	3.9997	1.0001750156	1.0001750156	2.0003500313	0.8427371133	0.1572628867	0.1629597525	14417	504	0.3332777759	0
AT5G50210	2	100	0	3	83.33	16.66	6	5.9998	1.9996	7.9994	3.9997	3.9997	1.0001750156	1.0001750156	2.0003500313	0.8427371133	0.1572628867	0.1629714662	14417	505	3.0005001	0
AT5G46470	1	100	0	2	83.33	16.66	6	5.9998	1.9996	7.9994	3.9997	3.9997	1.0001750156	1.0001750156	2.0003500313	0.8427371133	0.1572628867	0.1629831814	14417	506	3.0005001	0
AT5G18040	1	100	0	80	83.33	16.66	6	5.9998	1.9996	7.9994	3.9997	3.9997	1.0001750156	1.0001750156	2.0003500313	0.8427371133	0.1572628867	0.1629948984	14417	507	3.0005001	0
AT4G38545	1	100	0	11	83.33	16.66	6	5.9998	1.9996	7.9994	3.9997	3.9997	1.0001750156	1.0001750156	2.0003500313	0.8427371133	0.1572628867	0.1630066171	14417	508	3.0005001	0
AT4G01030	1	100	0	7	83.33	16.66	6	5.9998	1.9996	7.9994	3.9997	3.9997	1.0001750156	1.0001750156	2.0003500313	0.8427371133	0.1572628867	0.1630183374	14417	509	3.0005001	0
AT3G55080	1	100	0	4	83.33	16.66	6	5.9998	1.9996	7.9994	3.9997	3.9997	1.0001750156	1.0001750156	2.0003500313	0.8427371133	0.1572628867	0.1630300595	14417	510	3.0005001	0
AT3G47830	1	100	0	6	83.33	16.66	6	5.9998	1.9996	7.9994	3.9997	3.9997	1.0001750156	1.0001750156	2.0003500313	0.8427371133	0.1572628867	0.1630417832	14417	511	3.0005001	0
AT2G46100	1	83.33	16.66	6	83.33	16.66	6	5.9998	1.9996	7.9994	3.9997	3.9997	1.0001750156	1.0001750156	2.0003500313	0.8427371133	0.1572628867	0.1630535086	14417	512	3.0005001	0
AT2G27060	1	83.33	16.66	6	83.33	16.66	6	5.9998	1.9996	7.9994	3.9997	3.9997	1.0001750156	1.0001750156	2.0003500313	0.8427371133	0.1572628867	0.1630652357	14417	513	3.0005001	0
AT2G18760	1	100	0	8	83.33	16.66	6	5.9998	1.9996	7.9994	3.9997	3.9997	1.0001750156	1.0001750156	2.0003500313	0.8427371133	0.1572628867	0.1630769645	14417	514	3.0005001	0
AT2G17570	1	100	0	13	83.33	16.66	6	5.9998	1.9996	7.9994	3.9997	3.9997	1.0001750156	1.0001750156	2.0003500313	0.8427371133	0.1572628867	0.1630886949	14417	515	3.0005001	0
AT1G77860	1	100	0	1	83.33	16.66	6	5.9998	1.9996	7.9994	3.9997	3.9997	1.0001750156	1.0001750156	2.0003500313	0.8427371133	0.1572628867	0.1631004271	14417	516	3.0005001	0
AT1G76930	1	100	0	1	83.33	16.66	6	5.9998	1.9996	7.9994	3.9997	3.9997	1.0001750156	1.0001750156	2.0003500313	0.8427371133	0.1572628867	0.1631121609	14417	517	3.0005001	0
AT1G70150	1	100	0	3	83.33	16.66	6	5.9998	1.9996	7.9994	3.9997	3.9997	1.0001750156	1.0001750156	2.0003500313	0.8427371133	0.1572628867	0.1631238965	14417	518	3.0005001	0
AT1G15790	2	93.72	6.27	16	83.33	16.66	6	5.9998	1.9996	7.9994	3.9997	3.9997	1.0001750156	1.0001750156	2.0003500313	0.8427371133	0.1572628867	0.1631356337	14417	519	3.0005001	0
AT1G02380	2	100	0	12	83.33	16.66	6	5.9998	1.9996	7.9994	3.9997	3.9997	1.0001750156	1.0001750156	2.0003500313	0.8427371133	0.1572628867	0.1631473726	14417	520	3.0005001	0
AT5G66280	16	65.005	34.990625	8.125	64.894375	31.191875	18.8125	13.208254297	6.8679714844	20.076225781	10.038112891	10.038112891	1.0011639284	1.0011639284	2.0023278569	0.8429421599	0.1570578401	0.1629463788	14417	521	1.9231667352	0
AT2G25940	8	93.75	6.25	5.25	75.27625	24.72	9.5	8.15124375	3.3484	11.49964375	5.749821875	5.749821875	1.0029575084	1.0029575084	2.0059150169	0.8433132758	0.1566867242	0.1625730481	14417	522	2.4343697736	0
AT1G31360	4	97.22	2.7775	5.5	50	7.1425	8.75	5.375	1.62496875	6.99996875	3.499984375	3.499984375	1.0044855112	1.0044855112	2.0089710223	0.8436286542	0.1563713458	0.1622574991	14417	523	3.3077559184	0
AT5G49215	5	95.236	4.76	8.4	77.614	22.376	8.2	7.364348	2.834832	10.19918	5.09959	5.09959	1.0057923869	1.0057923869	2.0115847739	0.8438978202	0.1561021798	0.1619898601	14417	524	2.5978075597	0
AT2G38330	18	93.821111111	5.9438888889	17.666666667	74.497777778	25.496111111	10.111111111	8.5325530864	3.5779401235	12.11049321	6.0552466049	6.0552466049	1.0135090779	1.0135090779	2.0270181559	0.8454764772	0.1545235228	0.1603632039	14417	525	2.3847668748	0
AT1G32550	26	68.687692308	31.306153846	19.884615385	68.083076923	31.911923077	17.307692308	12.783609467	6.5232174556	19.306826923	9.6534134615	9.6534134615	1.0149909226	1.0149909226	2.0299818452	0.8457775504	0.1542224496	0.1600622745	14417	526	1.9597092316	0
AT2G22840	9	80.078888889	19.915555556	8.1111111111	75.024444444	24.972222222	9.7777777778	8.3357234568	3.4417283951	11.777451852	5.8887259259	5.8887259259	1.0168238412	1.0168238412	2.0336476825	0.846149033	0.153850967	0.1596882212	14417	527	2.4219585336	0
AT3G28750	5	23.332	76.666	14	21.358	78.634	7.8	2.665924	7.133452	9.799376	4.899688	4.899688	1.0183712938	1.0183712938	2.0367425876	0.8464618695	0.1535381305	0.1593749894	14417	528	0.3737214465	0
AT5G43810	17	89.000588235	10.997058824	7.7647058824	80.901764706	19.095294118	6.8823529412	6.5679449827	2.3142055363	8.882150519	4.4410752595	4.4410752595	1.0185764832	1.0185764832	2.0371529664	0.8465032969	0.1534967031	0.1593434597	14417	529	2.8380992438	0
AT1G20910	16	69.668125	30.323125	34.25	65.698125	34.294375	22.5	15.782078125	8.716234375	24.4983125	12.24915625	12.24915625	1.0189711618	1.0189711618	2.0379423236	0.8465829462	0.1534170538	0.1592722449	14417	530	1.810653253	0
AT1G70550	14	100	0	5.7857142857	84.523571429	14.285714286	5.5714285714	5.7091704082	1.7959183673	7.5050887755	3.7525443878	3.7525443878	1.0202105527	1.0202105527	2.0404211053	0.8468327607	0.1531672393	0.1590243474	14417	531	3.1789698864	0
AT1G44110	6	93.333333333	6.6666666667	2.6666666667	83.726666667	16.265	6	6.0236	1.9759	7.9995	3.99975	3.99975	1.0240562091	1.0240562091	2.0481124183	0.8476049711	0.1523950289	0.158234003	14417	532	3.0485348449	0
AT4G08590	15	82.764	17.228	11.8	75.405333333	24.590666667	9.6	8.238912	3.360704	11.599616	5.799808	5.799808	1.0257629775	1.0257629775	2.0515259549	0.8479462775	0.1520537225	0.1578909909	14417	533	2.4515434861	0
AT3G18880	2	56.21	43.78	18.5	24.43	75.565	9.5	3.32085	8.178675	11.499525	5.7497625	5.7497625	1.026062543	1.026062543	2.0521250861	0.8480060929	0.1519939071	0.1578402477	14417	534	0.4060376528	0
AT5G22620	10	91.388	8.611	5.1	84.904	15.094	5.7	5.839528	1.860358	7.699886	3.849943	3.849943	1.0281836568	1.0281836568	2.0563673136	0.8484288629	0.1515711371	0.1574125547	14417	535	3.1389270237	0
AT1G25220	5	80.482	19.51	17.8	67.21	32.784	19.2	13.90432	7.294528	21.198848	10.599424	10.599424	1.0304651999	1.0304651999	2.0609303998	0.8488821234	0.1511178766	0.1569531321	14417	536	1.9061301842	0
AT5G01470	31	85.27	14.508387097	12.258064516	76.53	23.231612903	8.9032258065	7.8136387097	3.0683629553	10.882001665	5.4410008325	5.4410008325	1.0346277587	1.0346277587	2.0692555174	0.849705128	0.150294872	0.1561095944	14417	537	2.5465170919	0
AT4G27410	6	100	0	5.3333333333	83.333333333	16.666666667	6.1666666667	6.1388888889	2.0277777778	8.1666666667	4.0833333333	4.0833333333	1.0347694633	1.0347694633	2.0695389267	0.8497330559	0.1502669441	0.1560918318	14417	538	3.0273972603	0
AT3G24670	12	90.138333333	9.86	5.0833333333	77.618333333	15.713333333	6.6666666667	6.1745555556	2.0475555556	8.2221111111	4.1110555556	4.1110555556	1.035751571	1.035751571	2.0715031419	0.8499264536	0.1500735464	0.1559021702	14417	539	3.0155741263	0
AT3G48510	5	95.366	4.624	31	84.666	15.332	5.8	5.910628	1.889256	7.799884	3.899942	3.899942	1.0366457221	1.0366457221	2.0732914441	0.8501022861	0.1498977139	0.15573073	14417	540	3.1285479575	0
AT4G21070	2	80.83	19.165	11	77.5	22.5	8.5	7.5875	2.9125	10.5	5.25	5.25	1.0407440476	1.0407440476	2.0814880952	0.8509052368	0.1490947632	0.1549076968	14417	541	2.6051502146	0
AT1G20230	3	100	0	9.3333333333	86.666666667	13.333333333	5.3333333333	5.6222222222	1.7111111111	7.3333333333	3.6666666667	3.6666666667	1.042962963	1.042962963	2.0859259259	0.8513379414	0.1486620586	0.154469254	14417	542	3.2857142857	0
AT5G05590	3	97.616666667	2.38	15	84.123333333	15.87	6	6.0474	1.9522	7.9996	3.9998	3.9998	1.0482188509	1.0482188509	2.0964377019	0.8523572301	0.1476427699	0.1534212061	14417	543	3.0977358877	0
AT4G35530	10	94.208	5.789	9.7	85.665	14.33	5.6	5.79724	1.80248	7.59972	3.79986	3.79986	1.0499141717	1.0499141717	2.0998283434	0.8526843235	0.1473156765	0.1530923454	14417	544	3.2162576006	0
AT1G72300	4	100	0	4	83.3025	16.695	6.25	6.20640625	2.0434375	8.24984375	4.124921875	4.124921875	1.0503416391	1.0503416391	2.1006832782	0.8527666695	0.1472333305	0.1530178003	14417	545	3.0372381098	0
AT1G14530	17	78.842941176	21.152941176	8.5294117647	77.481176471	22.511764706	8.5882352941	7.6542657439	2.9333633218	10.587629066	5.2938145329	5.2938145329	1.0524981344	1.0524981344	2.1049962689	0.8531812986	0.1468187014	0.1525978817	14417	546	2.6093820997	0
AT3G46600	10	77.738	22.256	20.1	69.766	30.227	15.4	11.743964	5.654958	17.398922	8.699461	8.699461	1.0654681384	1.0654681384	2.1309362769	0.8556474406	0.1443525594	0.150045483	14417	547	2.0767553004	0
AT2G45730	10	82.973	17.022	17.7	68.712	31.28	17	12.68104	6.3176	18.99864	9.49932	9.49932	1.0656912451	1.0656912451	2.1313824902	0.8556894522	0.1443105478	0.1500126301	14417	548	2.00725592	0
AT5G47970	9	100	0	7.7777777778	81.285555556	18.71	7	6.6899888889	2.3097	8.9996888889	4.4998444444	4.4998444444	1.0659774458	1.0659774458	2.1319548917	0.8557433244	0.1442566756	0.1499674424	14417	549	2.8964752517	0
AT4G22010	8	100	0	9	87.5	12.5	5.25	5.59375	1.65625	7.25	3.625	3.625	1.0692349138	1.0692349138	2.1384698276	0.8563548924	0.1436451076	0.1493424329	14417	550	3.3773584906	0
AT3G10200	7	95.297142857	4.7014285714	8.1428571429	74.998571429	10.712857143	6.1428571429	5.607055102	1.6580755102	7.2651306122	3.6325653061	3.6325653061	1.0732387791	1.0732387791	2.1464775582	0.8571025974	0.1428974026	0.1485757864	14417	551	3.3816645066	0
AT5G66960	5	96	4	7.2	76.644	23.348	9.2	8.051248	3.148016	11.199264	5.599632	5.599632	1.0733600014	1.0733600014	2.1467200028	0.8571251667	0.1428748333	0.1485630344	14417	552	2.5575626045	0
AT4G04190	11	98.137272727	1.86	12.363636364	83.353636364	16.643636364	6.3636363636	6.304322314	2.0591404959	8.3634628099	4.181731405	4.181731405	1.0773987449	1.0773987449	2.1547974899	0.8578748191	0.1421251809	0.147794196	14417	553	3.0616280563	0
AT1G70060	2	100	0	1	78.025	21.965	8.5	7.632125	2.867025	10.49915	5.249575	5.249575	1.0813341085	1.0813341085	2.162668217	0.8586010309	0.1413989691	0.147049624	14417	554	2.6620364315	0
AT1G53250	15	88.548666667	11.446	10.066666667	76.434666667	23.559333333	9.4	8.1848586667	3.2145773333	11.399436	5.699718	5.699718	1.0835490691	1.0835490691	2.1670981382	0.8590079337	0.1409920663	0.146637038	14417	555	2.5461694705	0
AT2G16650	3	100	0	2.6666666667	79.166666667	20.833333333	8	7.3333333333	2.6666666667	10	5	5	1.0888888889	1.0888888889	2.1777777778	0.8599834968	0.1400165032	0.1456329216	14417	556	2.75	0
AT2G39700	7	100	0	2.2857142857	78.295714286	21.697142857	8.4285714286	7.5992102041	2.8287591837	10.427969388	5.2139846939	5.2139846939	1.0911617637	1.0911617637	2.1823235274	0.8603964402	0.1396035598	0.1452138904	14417	557	2.6864111473	0
AT5G22140	5	96.108	1.666	7.2	73.806	19.996	8.8	7.494928	2.759648	10.254576	5.127288	5.127288	1.0933107658	1.0933107658	2.1866215315	0.8607856212	0.1392143788	0.1448195179	14417	558	2.7158999988	0
AT5G57890	5	80.276	19.716	12.4	73.052	26.942	12	9.76624	4.23304	13.99928	6.99964	6.99964	1.0934956026	1.0934956026	2.1869912053	0.860819038	0.139180962	0.1447952034	14417	559	2.307145692	0
AT5G35410	7	94.761428571	2.8571428571	3.1428571429	79.901428571	20.094285714	7.7142857143	7.1638244898	2.5501306122	9.713955102	4.856977551	4.856977551	1.0956490416	1.0956490416	2.1912980832	0.8612076971	0.1387923029	0.1444012867	14417	560	2.8091990486	0
AT4G22990	13	78.669230769	20.557692308	7.3076923077	83.59	16.404615385	6.3846153846	6.3369	2.0473715976	8.3842715976	4.1921357988	4.1921357988	1.097295913	1.097295913	2.194591826	0.861504108	0.138495892	0.1441032964	14417	561	3.0951391566	0
AT4G35620	10	90.214	9.785	4.8	86.904	13.094	5.5	5.77972	1.72017	7.49989	3.749945	3.749945	1.0986791941	1.0986791941	2.1973583883	0.8617525282	0.1382474718	0.1438552004	14417	562	3.3599702355	0
AT1G62200	14	100	0	2.3846153846	82.857142857	17.142857143	6.6428571429	6.5040816327	2.1387755102	8.6428571429	4.3214285714	4.3214285714	1.1024072959	1.1024072959	2.2048145917	0.8624195654	0.1375804346	0.1431714397	14417	563	3.0410305344	0
AT1G30710	8	20	80	3.75	15	85	6	1.9	6.1	8	4	4	1.1025	1.1025	2.205	0.8624361061	0.1375638939	0.1431645606	14417	564	0.3114754098	0
AT1G26530	6	16.666666667	83.333333333	3.3333333333	79.005	20.993333333	8.1666666667	7.452075	2.7144555556	10.166530556	5.0832652778	5.0832652778	1.1038691065	1.1038691065	2.2077382129	0.8626801294	0.1373198706	0.1429209193	14417	565	2.745329532	0
AT5G56580	8	90.2075	8.22875	9.25	79.41375	20.58125	8	7.3531	2.6465	9.9996	4.9998	4.9998	1.1076484839	1.1076484839	2.2152969679	0.863351235	0.136648765	0.1422327085	14417	566	2.778424334	0
AT5G51440	4	47.375	52.615	14.75	69.4425	30.5525	16.5	12.4580125	6.0411625	18.499175	9.2495875	9.2495875	1.1129135197	1.1129135197	2.2258270394	0.8642800351	0.1357199649	0.141276154	14417	567	2.0621879481	0
AT3G12530	11	78.606363636	21.386363636	8.0909090909	81.582727273	18.415454545	7.1818181818	6.8591231405	2.3225644628	9.1816876033	4.5908438017	4.5908438017	1.1207288641	1.1207288641	2.2414577282	0.8656457336	0.1343542664	0.1398646442	14417	568	2.9532541509	0
AT1G23360	7	97.271428571	2.7271428571	5.1428571429	87.005714286	12.991428571	5.5714285714	5.8474612245	1.7238081633	7.5712693878	3.7856346939	3.7856346939	1.1229632508	1.1229632508	2.2459265017	0.866033353	0.133966647	0.139471198	14417	569	3.3921763158	0
AT2G38420	6	100	0	16	78.646666667	21.35	8.5	7.6849666667	2.81475	10.499716667	5.2498583333	5.2498583333	1.1295071635	1.1295071635	2.2590143271	0.867161413	0.132838587	0.1383067747	14417	570	2.7302483939	0
AT1G01860	4	89.2825	10.7125	6.5	86.4275	13.57	5.75	5.96958125	1.780275	7.74985625	3.874928125	3.874928125	1.1322975737	1.1322975737	2.2645951473	0.8676392021	0.1323607979	0.1378192708	14417	571	3.3531792841	0
AT5G24470	2	100	0	2.5	83.75	16.25	6.5	6.44375	2.05625	8.5	4.25	4.25	1.1323621324	1.1323621324	2.2647242647	0.8676502334	0.1323497666	0.1378177381	14417	572	3.1337386018	0
ATMG00640	3	38.526666667	61.466666667	29.666666667	37.233333333	62.763333333	36.666666667	14.652222222	24.013222222	38.665444444	19.332722222	19.332722222	1.1331606588	1.1331606588	2.2663213176	0.8677865954	0.1322134046	0.1376856873	14417	573	0.6101730991	0
AT4G03205	6	64.271666667	35.721666667	9.1666666667	20.176666667	79.82	8	2.6141333333	7.3856	9.9997333333	4.9998666667	4.9998666667	1.1383750642	1.1383750642	2.2767501284	0.8686731971	0.1313268029	0.1367722688	14417	574	0.3539500289	0
AT1G56350	10	90.529	9.468	11.8	77.125	22.867	9.4	8.24975	3.149498	11.399248	5.699624	5.699624	1.1409774778	1.1409774778	2.2819549556	0.8691132003	0.1308867997	0.1363238688	14417	575	2.6193856926	0
AT4G25315	12	85.354166667	14.639166667	10.833333333	74.8775	25.1175	10.916666667	9.1741270833	3.74199375	12.916120833	6.4580604167	6.4580604167	1.1422962409	1.1422962409	2.2845924819	0.8693355422	0.1306644578	0.1361021233	14417	576	2.4516682005	0
AT5G07410	2	0	100	1.5	10	90	5	1.5	5.5	7	3.5	3.5	1.1428571429	1.1428571429	2.2857142857	0.8694299819	0.1305700181	0.1360135803	14417	577	0.2727272727	0
AT4G00114	2	0	100	5.5	10	90	5	1.5	5.5	7	3.5	3.5	1.1428571429	1.1428571429	2.2857142857	0.8694299819	0.1305700181	0.1360234086	14417	578	0.2727272727	0
AT5G43470	2	100	0	3	90	10	5	5.5	1.5	7	3.5	3.5	1.1428571429	1.1428571429	2.2857142857	0.8694299819	0.1305700181	0.1360332383	14417	579	3.6666666667	0
AT2G42110	4	100	0	5.25	90	10	5	5.5	1.5	7	3.5	3.5	1.1428571429	1.1428571429	2.2857142857	0.8694299819	0.1305700181	0.1360430694	14417	580	3.6666666667	0
AT2G20250	2	0	100	3	90	10	5	5.5	1.5	7	3.5	3.5	1.1428571429	1.1428571429	2.2857142857	0.8694299819	0.1305700181	0.1360529019	14417	581	3.6666666667	0
AT1G35420	2	83.33	16.665	2.5	90	10	5	5.5	1.5	7	3.5	3.5	1.1428571429	1.1428571429	2.2857142857	0.8694299819	0.1305700181	0.1360627359	14417	582	3.6666666667	0
AT3G11950	9	98.094444444	1.9044444444	8.1111111111	78.083333333	21.911111111	8.8888888889	7.9407407407	2.947654321	10.888395062	5.4441975309	5.4441975309	1.1448386954	1.1448386954	2.2896773908	0.8697630092	0.1302369908	0.1357255094	14417	583	2.6939185793	0
AT5G58790	2	100	0	6	85.71	14.285	6	6.1426	1.8571	7.9997	3.99985	3.99985	1.1478874364	1.1478874364	2.2957748728	0.8702735445	0.1297264555	0.1352032321	14417	584	3.3076301761	0
AT1G76110	7	78.128571429	21.862857143	13.142857143	68.75	31.244285714	18.142857143	13.473214286	6.6686061224	20.141820408	10.070910204	10.070910204	1.1494167686	1.1494167686	2.2988335373	0.8705288025	0.1294711975	0.134946953	14417	585	2.020394373	0
AT4G09060	6	96.666666667	1.6666666667	6.5	81.186666667	18.806666667	7.5	7.089	2.4105	9.4995	4.74975	4.74975	1.1520797016	1.1520797016	2.3041594031	0.8709719332	0.1290280668	0.1344948043	14417	586	2.9408836341	0
AT4G24240	11	81.818181818	18.181818182	3.3636363636	81.076363636	18.919090909	7.5454545455	7.1175801653	2.427531405	9.5451115702	4.7725557851	4.7725557851	1.1522420253	1.1522420253	2.3044840505	0.8709988904	0.1290011096	0.1344764279	14417	587	2.932023928	0
AT4G24080	10	82.376	17.617	17.4	68.437	30.999	18.2	13.455534	6.641818	20.097352	10.048676	10.048676	1.1550458421	1.1550458421	2.3100916842	0.8714635318	0.1285364682	0.1340017544	14417	588	2.0258811669	0
AT1G68890	35	85.450571429	14.545428571	8.0857142857	79.479142857	20.515142857	8.2571428571	7.5627063673	2.6939646531	10.25667102	5.1283355102	5.1283355102	1.1555721068	1.1555721068	2.3111442137	0.8715505352	0.1284494648	0.1339207358	14417	589	2.8072775041	0
AT5G10240	37	74.921621622	24.842162162	27.27027027	64.494054054	35.380540541	29.162162162	19.807860628	11.317730606	31.125591234	15.562795617	15.562795617	1.1579267241	1.1579267241	2.3158534482	0.8719390039	0.1280609961	0.1335253765	14417	590	1.7501618758	0
AT5G08230	3	89.68	10.313333333	9.6666666667	79.356666667	20.633333333	8.3333333333	7.6130555556	2.7194444444	10.3325	5.16625	5.16625	1.1588400536	1.1588400536	2.3176801071	0.8720893343	0.1279106657	0.1333782776	14417	591	2.7994892748	0
AT2G46290	6	66.245	33.585	88.833333333	58.756666667	41.065	76.166666667	45.752994444	32.277841667	78.030836111	39.015418056	39.015418056	1.1635127306	1.1635127306	2.3270254611	0.8728553721	0.1271446279	0.132589085	14417	592	1.4174737864	0
AT1G67420	20	80.426	19.5695	7.95	74.1145	25.8785	11.75	9.70845375	4.04072375	13.7491775	6.87458875	6.87458875	1.1681849097	1.1681849097	2.3363698194	0.8736162285	0.1263837715	0.1318051819	14417	593	2.4026521858	0
AT5G39530	3	83.326666667	16.663333333	11	84.916666667	15.076666667	6.3333333333	6.3780555556	1.9548555556	8.3329111111	4.1664555556	4.1664555556	1.1739413741	1.1739413741	2.3478827482	0.874546706	0.125453294	0.1308442552	14417	594	3.2626735707	0
AT3G19830	12	100	0	3.3333333333	84.471666667	15.523333333	6.5	6.4906583333	2.0090166667	8.499675	4.2498375	4.2498375	1.181522354	1.181522354	2.363044708	0.8757605063	0.1242394937	0.1295876704	14417	595	3.2307638065	0
AT1G35340	2	85	15	7	0	56.25	6.5	1	4.65625	5.65625	2.828125	2.828125	1.1817161602	1.1817161602	2.3634323204	0.8757913654	0.1242086346	0.1295648567	14417	596	0.2147651007	0
AT3G62410	7	100	0	7	85.714285714	14.285714286	6.1428571429	6.2653061224	1.8775510204	8.1428571429	4.0714285714	4.0714285714	1.1821645952	1.1821645952	2.3643291903	0.8758627356	0.1241372644	0.1294997787	14417	597	3.3369565217	0
AT5G02010	12	75.416666667	24.583333333	2.75	82.481666667	17.513333333	7.1666666667	6.9111861111	2.2551222222	9.1663083333	4.5831541667	4.5831541667	1.1825333683	1.1825333683	2.3650667367	0.8759213931	0.1240786069	0.1294479539	14417	598	3.0646614374	0
AT4G29940	27	89.434444444	10.097777778	11.814814815	76.472962963	23.058888889	9.9259259259	8.5906496571	3.2888082305	11.879457888	5.9397289438	5.9397289438	1.1831147001	1.1831147001	2.3662294003	0.876013798	0.123986202	0.1293609114	14417	599	2.6120859154	0
AT1G18370	8	93.75	6.25	4.75	85.355	14.64	6.25	6.3346875	1.915	8.2496875	4.12484375	4.12484375	1.1839016689	1.1839016689	2.3678033377	0.8761387681	0.1238612319	0.129239877	14417	600	3.3079308094	0
AT5G56930	2	100	0	4	84.52	15.47	6.5	6.4938	2.00555	8.49935	4.249675	4.249675	1.1850546255	1.1850546255	2.370109251	0.8763216043	0.1236783957	0.1290584417	14417	601	3.2379147865	0
AT3G08000	2	100	0	7	84.52	15.47	6.5	6.4938	2.00555	8.49935	4.249675	4.249675	1.1850546255	1.1850546255	2.370109251	0.8763216043	0.1236783957	0.1290677836	14417	602	3.2379147865	0
AT2G15630	2	75	25	4	84.52	15.47	6.5	6.4938	2.00555	8.49935	4.249675	4.249675	1.1850546255	1.1850546255	2.370109251	0.8763216043	0.1236783957	0.1290771269	14417	603	3.2379147865	0
AT1G16930	2	90	10	3	84.52	15.47	6.5	6.4938	2.00555	8.49935	4.249675	4.249675	1.1850546255	1.1850546255	2.370109251	0.8763216043	0.1236783957	0.1290864715	14417	604	3.2379147865	0
AT3G59640	5	79.046	20.946	10.4	77.336	22.656	9.6	8.424256	3.174976	11.599232	5.799616	5.799616	1.1877915934	1.1877915934	2.3755831867	0.8767544352	0.1232455648	0.1286440275	14417	605	2.653329033	0
AT2G45280	18	88.982777778	11.016111111	5.0555555556	82.420555556	17.576111111	7.2222222222	6.952595679	2.2693858025	9.2219814815	4.6109907407	4.6109907407	1.1891400342	1.1891400342	2.3782800683	0.8769670628	0.1230329372	0.1284313849	14417	606	3.0636464155	0
AT4G33970	5	60	40	1.8	82	18	7.4	7.068	2.332	9.4	4.7	4.7	1.1930689362	1.1930689362	2.3861378723	0.8775842712	0.1224157288	0.1277963477	14417	607	3.0308747856	0
AT4G00520	4	100	0	13	75	25	11.25	9.4375	3.8125	13.25	6.625	6.625	1.1939858491	1.1939858491	2.3879716981	0.8777278184	0.1222721816	0.1276557348	14417	608	2.4754098361	0
AT2G23740	15	69.566	30.426666667	15.6	70.016	29.421333333	16.2	12.342592	5.766256	18.108848	9.054424	9.054424	1.1941177922	1.1941177922	2.3882355843	0.8777484594	0.1222515406	0.1276434285	14417	609	2.1404863052	0
AT3G47450	20	97.268	2.728	10.3	81.93	18.065	7.45	7.103785	2.3458425	9.4496275	4.72481375	4.72481375	1.1978258843	1.1978258843	2.3956517686	0.8783269705	0.1216730295	0.1270486033	14417	610	3.0282446498	0
AT5G28830	6	72.891666667	27.101666667	10.166666667	85.313333333	14.68	6.3333333333	6.4031777778	1.9297333333	8.3329111111	4.1664555556	4.1664555556	1.2007631505	1.2007631505	2.401526301	0.8787830692	0.1212169308	0.1265815219	14417	611	3.3181671618	0
AT2G02710	14	86.487142857	13.511428571	3.8571428571	81.885	18.110714286	7.5	7.141375	2.3583035714	9.4996785714	4.7498392857	4.7498392857	1.2041340198	1.2041340198	2.4082680397	0.8793041648	0.1206958352	0.1260464944	14417	612	3.0281830917	0
AT1G03160	16	80.398125	19.598125	8.1875	80.534375	19.459375	8.0625	7.4930839844	2.5689121094	10.061996094	5.0309980469	5.0309980469	1.2049035017	1.2049035017	2.4098070034	0.8794227692	0.1205772308	0.1259317543	14417	613	2.9168315868	0
AT1G10050	7	84.285714286	15.714285714	9	78.928571429	21.071428571	8.8571428571	7.9908163265	2.8663265306	10.857142857	5.4285714286	5.4285714286	1.2093603268	1.2093603268	2.4187206537	0.8801071904	0.1198928096	0.1252260115	14417	614	2.7878248487	0
AT5G61980	6	33.331666667	66.663333333	3.8333333333	79.995	19.996666667	8.3333333333	7.66625	2.6663888889	10.332638889	5.1663194444	5.1663194444	1.2096915125	1.2096915125	2.4193830249	0.8801578776	0.1198421224	0.1251821387	14417	615	2.8751432441	0
AT1G67500	4	98.4375	1.5625	10.25	82.635	17.3575	7.25	6.9910375	2.25841875	9.24945625	4.624728125	4.624728125	1.2107565908	1.2107565908	2.4215131817	0.8803207247	0.1196792753	0.1250210935	14417	616	3.0955452792	0
AT5G27560	25	80.9732	19.0224	15.4	75.0364	24.9584	11.36	9.52413504	3.83527424	13.35940928	6.67970464	6.67970464	1.2112488106	1.2112488106	2.4224976212	0.8803959008	0.1196040992	0.1249516158	14417	617	2.4832996141	0
AT2G47940	38	71.166578947	28.349736842	16.394736842	68.091052632	31.242368421	19.552631579	14.313592659	7.1087051939	21.422297853	10.711148927	10.711148927	1.2115974613	1.2115974613	2.4231949226	0.8804491182	0.1195508818	0.1249050702	14417	618	2.0135302096	0
AT4G30940	3	94.4	5.5933333333	11.333333333	84.403333333	15.593333333	6.6666666667	6.6268888889	2.0395555556	8.6664444444	4.3332222222	4.3332222222	1.2140865407	1.2140865407	2.4281730814	0.8808282859	0.1191717141	0.1245179448	14417	619	3.2491828285	0
AT5G37290	11	90.370909091	9.6236363636	6.9090909091	80.796363636	19.198181818	8	7.4637090909	2.5358545455	9.9995636364	4.9997818182	4.9997818182	1.2142405061	1.2142405061	2.4284810122	0.8808516961	0.1191483039	0.1245025076	14417	620	2.9432717678	0
AT3G15358	4	100	0	5.75	90	10	5.25	5.725	1.525	7.25	3.625	3.625	1.2165517241	1.2165517241	2.4331034483	0.8812025025	0.1187974975	0.1241449349	14417	621	3.7540983607	0
AT1G74330	5	80.95	19.046	5.6	85.332	14.666	6.4	6.461248	1.938624	8.399872	4.199936	4.199936	1.2175261626	1.2175261626	2.4350523252	0.8813500643	0.1186499357	0.123999719	14417	622	3.332904163	0
AT5G36170	20	92.485	6.887	8.75	83.284	15.9985	6.9	6.746596	2.1038965	8.8504925	4.42524625	4.42524625	1.2177095595	1.2177095595	2.435419119	0.8813778139	0.1186221861	0.1239797055	14417	623	3.206714779	0
AT2G02480	10	98	2	3.2	84.703	15.293	6.6	6.590398	2.009338	8.599736	4.299868	4.299868	1.2201601726	1.2201601726	2.4403203451	0.8817479259	0.1182520741	0.1236018381	14417	624	3.2798852159	0
AT4G18810	45	87.691777778	12.302444444	12	81.974666667	17.703111111	7.5111111111	7.1572082963	2.3297003457	9.486908642	4.743454321	4.743454321	1.228262751	1.228262751	2.4565255019	0.8829625854	0.1170374146	0.1223410968	14417	625	3.0721583184	0
AT2G25880	15	93.279333333	6.718	11.733333333	77.582666667	22.410666667	9.7333333333	8.5513795556	3.1813048889	11.732684444	5.8663422222	5.8663422222	1.2289473079	1.2289473079	2.4578946159	0.8830645741	0.1169354259	0.1222433497	14417	626	2.6880100632	0
AT3G46610	17	82.115294118	17.879411765	10.823529412	73.547058824	26.449411765	12.823529412	10.43132872	4.3917480969	14.823076817	7.4115384083	7.4115384083	1.2303968518	1.2303968518	2.4607937037	0.8832802105	0.1167197895	0.1220267734	14417	627	2.3752110753	0
AT3G01330	17	60.312941176	39.681176471	14.235294118	66.383529412	33.607058824	24.764705882	17.439685813	9.3226892734	26.762375087	13.381187543	13.381187543	1.2309376992	1.2309376992	2.4618753984	0.8833605552	0.1166394448	0.1219516191	14417	628	1.8706711445	0
AT3G55740	12	70.116666667	29.88	4.5	77.736666667	22.2575	9.6666666667	8.5145444444	3.1515583333	11.666102778	5.8330513889	5.8330513889	1.2327004389	1.2327004389	2.4654008777	0.8836219926	0.1163780074	0.1216870998	14417	629	2.7016934303	0
AT2G21960	15	85.893333333	14.102	16.133333333	73.058	26.936	13.333333333	10.741066667	4.5914666667	15.332533333	7.6662666667	7.6662666667	1.233246305	1.233246305	2.46649261	0.8837028204	0.1162971796	0.1216114048	14417	630	2.3393541642	0
AT2G34660	14	93.592857143	6.4057142857	10.857142857	79.851428571	19.495714286	8.3571428571	7.6732979592	2.6292846939	10.302582653	5.1512913265	5.1512913265	1.23474233	1.23474233	2.46948466	0.8839240232	0.1160759768	0.1213888987	14417	631	2.9183975311	0
AT5G60840	16	80.428125	19.565625	13.75	74.500625	25.49375	12	9.940075	4.05925	13.999325	6.9996625	6.9996625	1.2352060789	1.2352060789	2.4704121578	0.8839924989	0.1160075011	0.1213260895	14417	632	2.4487466897	0
AT1G03190	9	94.045555556	5.9511111111	8.5555555556	83.071111111	16.925555556	7.2222222222	6.9995802469	2.2224012346	9.2219814815	4.6109907407	4.6109907407	1.2373392509	1.2373392509	2.4746785018	0.8843069025	0.1156930975	0.1210060495	14417	633	3.1495573968	0
AT3G13970	3	67.67	32.32	11.333333333	74.523333333	25.473333333	12	9.9428	4.0568	13.9996	6.9998	6.9998	1.2373566388	1.2373566388	2.4747132775	0.8843094614	0.1156905386	0.1210121523	14417	634	2.4508972589	0
AT3G48950	2	76.185	23.805	8	64.57	35.42	31	21.0167	11.9802	32.9969	16.49845	16.49845	1.2373636955	1.2373636955	2.4747273911	0.8843104999	0.1156895001	0.1210198464	14417	635	1.754286239	0
AT3G43920	9	85.363333333	14.633333333	7.6666666667	81.68	18.313333333	7.7777777778	7.3528888889	2.4243703704	9.7772592593	4.8886296296	4.8886296296	1.2421832204	1.2421832204	2.4843664409	0.8850173582	0.1149826418	0.1202891479	14417	636	3.0329065966	0
AT4G13120	9	83.35	16.647777778	8.3333333333	83.454444444	16.542222222	7.1111111111	6.9345382716	2.1763358025	9.1108740741	4.555437037	4.555437037	1.2424982803	1.2424982803	2.4849965605	0.8850634004	0.1149365996	0.1202497066	14417	637	3.1863365312	0
AT1G74700	8	82.26	17.7325	10.375	76.745	23.2525	10.375	8.96229375	3.412446875	12.374740625	6.1873703125	6.1873703125	1.2445028655	1.2445028655	2.4890057311	0.8853558704	0.1146441296	0.1199524216	14417	638	2.6263540733	0
AT3G49170	6	93.223333333	5.66	18.333333333	83.33	16.665	7.1666666667	6.9719833333	2.194325	9.1663083333	4.5831541667	4.5831541667	1.2451042623	1.2451042623	2.4902085245	0.8854434543	0.1145565457	0.1198694818	14417	639	3.1772792696	0
AT1G29640	6	98.808333333	1.19	8.5	76.815	23.181666667	10.333333333	8.93755	3.3954388889	12.332988889	6.1664944444	6.1664944444	1.2452372999	1.2452372999	2.4904745998	0.8854628191	0.1145371809	0.119857918	14417	640	2.6322223113	0
AT4G37925	5	100	0	2.8	88	12	5.8	6.104	1.696	7.8	3.9	3.9	1.2455425641	1.2455425641	2.4910851282	0.8855072395	0.1144927605	0.1198201312	14417	641	3.5990566038	0
AT4G27630	3	96.666666667	3.3333333333	7	88.57	11.426666667	5.6666666667	6.0189666667	1.6475111111	7.6664777778	3.8332388889	3.8332388889	1.246310511	1.246310511	2.4926210221	0.885618903	0.114381097	0.1197119619	14417	642	3.6533693922	0
AT3G51150	6	82.776666667	17.221666667	4	88.57	11.426666667	5.6666666667	6.0189666667	1.6475111111	7.6664777778	3.8332388889	3.8332388889	1.246310511	1.246310511	2.4926210221	0.885618903	0.114381097	0.1197206531	14417	643	3.6533693922	0
AT5G08440	8	100	0	4.375	85	15	6.625	6.63125	1.99375	8.625	4.3125	4.3125	1.2467481884	1.2467481884	2.4934963768	0.8856824898	0.1143175102	0.1196627855	14417	644	3.3260188088	0
AT4G02260	9	83.455555556	16.542222222	7	87.692222222	12.306666667	5.8888888889	6.1640975309	1.7247259259	7.8888234568	3.9444117284	3.9444117284	1.2491102352	1.2491102352	2.4982204704	0.8860249815	0.1139750185	0.1193129423	14417	645	3.573957716	0
AT3G06920	2	96.875	3.125	13	81.25	18.75	8	7.5	2.5	10	5	5	1.25	1.25	2.5	0.886153702	0.113846298	0.1191868476	14417	646	3	0
AT2G06040	3	44.64	55.353333333	7.3333333333	84.916666667	15.073333333	6.6666666667	6.6611111111	2.0048888889	8.666	4.333	4.333	1.2508888405	1.2508888405	2.5017776809	0.8862821288	0.1137178712	0.1190610421	14417	647	3.3224340501	0
AT1G45233	5	96.16	3.836	16	83.332	16.664	7.2	6.999904	2.199808	9.199712	4.599856	4.599856	1.2522632018	1.2522632018	2.5045264036	0.8864803932	0.1135196068	0.1188620939	14417	648	3.1820522518	0
AT1G34380	10	71.3	28.696	6.4	83.073	16.925	7.3	7.064329	2.235525	9.299854	4.649927	4.649927	1.2536405448	1.2536405448	2.5072810896	0.8866787057	0.1133212943	0.1186630665	14417	649	3.1600313126	0
AT4G01700	4	47.22	52.7775	5	84.73	15.265	6.75	6.719275	2.0303875	8.7496625	4.37483125	4.37483125	1.2563722308	1.2563722308	2.5127444616	0.8870708906	0.1129291094	0.1182609843	14417	650	3.3093559727	0
AT1G49975	14	79.046428571	20.952142857	5.7142857143	74.077857143	25.916428571	12.571428571	10.312644898	4.2580653061	14.570710204	7.285355102	7.285355102	1.2579323012	1.2579323012	2.5158646024	0.8872941969	0.1127058031	0.1180357085	14417	651	2.4219085797	0
AT1G55550	11	61.741818182	38.251818182	13.545454545	68.507272727	31.483636364	20.181818182	14.826013223	7.3539702479	22.179983471	11.089991736	11.089991736	1.258599365	1.258599365	2.5171987299	0.887389531	0.112610469	0.1179444338	14417	652	2.0160556439	0
AT4G05520	20	57.0315	42.9635	9.35	68.9875	26.006	14.8	11.21015	4.848888	16.059038	8.029519	8.029519	1.2599028109	1.2599028109	2.5198056218	0.8875755581	0.1124244419	0.1177581501	14417	653	2.3119012029	0
AT1G11770	5	8.25	91.75	9.6	8	92	5	1.4	5.6	7	3.5	3.5	1.26	1.26	2.52	0.8875894153	0.1124105847	0.1177521906	14417	654	0.25	0
AT1G09470	25	96.4392	3.2356	24.72	77.712	22.0328	9.8	8.615776	3.1592144	11.7749904	5.8874952	5.8874952	1.2642925167	1.2642925167	2.5285850335	0.8881995698	0.1118004302	0.1171215522	14417	655	2.7271893924	0
AT4G30860	18	87.989444444	12.006666667	9.6666666667	81.313333333	18.681666667	8.0555555556	7.5502407407	2.504912037	10.055152778	5.0275763889	5.0275763889	1.2657859254	1.2657859254	2.5315718509	0.8884109929	0.1115890071	0.1169085616	14417	656	3.0141740026	0
AT2G17695	14	85.942857143	14.055	5.5	88.672142857	11.325714286	5.7142857143	6.0669795918	1.6471836735	7.7141632653	3.8570816327	3.8570816327	1.2661513173	1.2661513173	2.5323026345	0.8884626546	0.1115373454	0.1168629294	14417	657	3.6832441273	0
AT2G43190	8	95.8325	4.16625	3.75	88.54	11.45625	5.75	6.09105	1.658734375	7.749784375	3.8748921875	3.8748921875	1.2674818323	1.2674818323	2.5349636647	0.8886505502	0.1113494498	0.1166745416	14417	658	3.6721069339	0
AT1G21651	4	80.415	19.5825	7.25	90.8325	9.165	5.25	5.76870625	1.4811625	7.24986875	3.624934375	3.624934375	1.2678182214	1.2678182214	2.5356364428	0.888698	0.111302	0.1166332995	14417	659	3.8947152996	0
AT1G72030	14	83.680714286	16.315	8.5714285714	81.644285714	18.352142857	7.9285714286	7.4732255102	2.4550627551	9.9282882653	4.9641441327	4.9641441327	1.2681922988	1.2681922988	2.5363845976	0.8887507398	0.1112492602	0.1165865076	14417	660	3.0440058995	0
AT2G27210	36	91.903333333	8.0933333333	10.027777778	74.991944444	25.001666667	11.861111111	9.8948778549	3.965475463	13.860353318	6.930176659	6.930176659	1.2682870313	1.2682870313	2.5365740627	0.8887640914	0.1112359086	0.1165809897	14417	661	2.4952563564	0
AT5G37590	13	92.042307692	7.9538461538	10.923076923	79.669230769	20.328461538	8.8461538462	8.0476627219	2.7982869822	10.845949704	5.4229748521	5.4229748521	1.2703334612	1.2703334612	2.5406669225	0.8890520856	0.1109479144	0.1162876105	14417	662	2.8759247257	0
AT1G27860	5	24.164	75.832	6.4	16.41	83.584	7.2	2.18152	7.018048	9.199568	4.599784	4.599784	1.2713642149	1.2713642149	2.5427284297	0.8891968329	0.1108031671	0.1161443406	14417	663	0.3108442689	0
AT5G15140	53	78.799622642	21.19490566	21.094339623	69.302264151	29.614528302	17.79245283	13.330572659	6.269150979	19.599723638	9.7998618192	9.7998618192	1.2720504908	1.2720504908	2.5441009816	0.8892930904	0.1107069096	0.1160518807	14417	664	2.1263760761	0
AT1G04350	17	77.797058824	22.195882353	8.2352941176	79.744117647	20.251764706	8.8235294118	8.0362456747	2.7869204152	10.82316609	5.411583045	5.411583045	1.2729831295	1.2729831295	2.545966259	0.8894237556	0.1105762444	0.115923336	14417	665	2.8835576469	0
AT2G36724	14	35.540714286	64.432857143	697.71428571	46.397142857	53.594285714	494.64285714	230.50015306	266.10030612	496.60045918	248.30022959	248.30022959	1.2760468446	1.2760468446	2.5520936893	0.8898517977	0.1101482023	0.1154829927	14417	666	0.8662152871	0
AT3G46210	19	94.513684211	5.4831578947	6.5263157895	81.827368421	18.167894737	7.8947368421	7.4600554017	2.4343074792	9.8943628809	4.9471814404	4.9471814404	1.2763905308	1.2763905308	2.5527810617	0.8898997015	0.1101002985	0.1154411639	14417	667	3.0645493494	0
AT1G53520	14	86.022142857	13.969285714	16.928571429	79.827857143	19.149285714	8.5	7.7853678571	2.6276892857	10.413057143	5.2065285714	5.2065285714	1.277321726	1.277321726	2.5546434521	0.8900293786	0.1099706214	0.1153135827	14417	668	2.9628190439	0
AT4G30680	10	48.142	51.854	10.6	27.937	72.057	14.9	5.162613	11.736493	16.899106	8.449553	8.449553	1.278644511	1.278644511	2.5572890219	0.8902132994	0.1097867006	0.1151290997	14417	669	0.4398769718	0
AT5G25570	7	99.404285714	0.5942857143	21.428571429	71.428571429	0	5.4285714286	4.8775510204	1	5.8775510204	2.9387755102	2.9387755102	1.279053288	1.279053288	2.558106576	0.8902700675	0.1097299325	0.1150779396	14417	670	4.8775510204	0
AT1G75960	6	100	0	5.1666666667	79.813333333	20.185	8.8333333333	8.0501777778	2.7830083333	10.833186111	5.4165930556	5.4165930556	1.2804669684	1.2804669684	2.5609339369	0.8904661412	0.1095338588	0.1148806665	14417	671	2.8926172018	0
AT3G51440	6	98.808333333	1.19	10.833333333	74.77	25.221666667	12.166666667	10.097016667	4.0686361111	14.165652778	7.0828263889	7.0828263889	1.2827284663	1.2827284663	2.5654569325	0.8907790046	0.1092209954	0.114560865	14417	672	2.4816711033	0
AT1G01370	2	78.885	21.11	12	81.665	18.33	8	7.5332	2.4664	9.9996	4.9998	4.9998	1.283674459	1.283674459	2.567348918	0.8909095851	0.1090904149	0.1144322258	14417	673	3.0543301979	0
AT4G17370	3	84.153333333	15.84	11.666666667	87.776666667	12.22	6	6.2666	1.7332	7.9998	3.9999	3.9999	1.2845143354	1.2845143354	2.5690286707	0.891025374	0.108974626	0.1143190849	14417	674	3.6156242788	0
AT5G35400	1	87.5	12.5	16	75	25	12	10	4	14	7	7	1.2857142857	1.2857142857	2.5714285714	0.89119057	0.10880943	0.1141540935	14417	675	2.5	0
AT1G06460	6	93.798333333	6.1966666667	12.333333333	83.891666667	16.1	7.1666666667	7.0122361111	2.1538333333	9.1660694444	4.5830347222	4.5830347222	1.2875790269	1.2875790269	2.5751580538	0.8914467413	0.1085532587	0.1138936271	14417	676	3.2557004308	0
AT4G25240	8	74.29	25.7025	25	67.81875	32.17625	22.125	16.004898437	8.1189953125	24.12389375	12.061946875	12.061946875	1.2889185457	1.2889185457	2.5778370914	0.8916303506	0.1083696494	0.1137092602	14417	677	1.9712905134	0
AT4G11810	3	77.17	22.82	19	71.563333333	28.426666667	15.666666667	12.211588889	5.4535111111	17.6651	8.83255	8.83255	1.2927075208	1.2927075208	2.5854150416	0.8921478654	0.1078521346	0.1131744832	14417	678	2.239215918	0
AT2G20320	5	100	0	2.4	86.426	13.57	6.4	6.531264	1.86848	8.399744	4.199872	4.199872	1.2941795983	1.2941795983	2.5883591965	0.8923481957	0.1076518043	0.1129724896	14417	679	3.4954958041	0
AT2G29680	14	85.634285714	14.361428571	6.2857142857	73.721428571	26.273571429	13.285714286	10.794418367	4.4906316327	15.28505	7.642525	7.642525	1.2998886885	1.2998886885	2.599777377	0.8931212728	0.1068787272	0.1121693681	14417	680	2.4037639358	0
AT5G26040	5	100	0	3.8	89.808	10.188	5.6	6.029248	1.570528	7.599776	3.799888	3.799888	1.3079453946	1.3079453946	2.6158907892	0.8942019008	0.1057980992	0.1110433311	14417	681	3.8389942745	0
AT3G13800	12	90.0925	9.9016666667	8.8333333333	83.46	16.535833333	7.4166666667	7.18995	2.2264076389	9.4163576389	4.7081788194	4.7081788194	1.3081890958	1.3081890958	2.6163781916	0.8942344007	0.1057655993	0.1110173022	14417	682	3.2293951361	0
AT1G74750	2	93.015	6.975	21	78.885	21.11	9.5	8.494075	3.00545	11.499525	5.7497625	5.7497625	1.3098369016	1.3098369016	2.6196738031	0.8944538641	0.1055461359	0.1107950081	14417	683	2.8262240264	0
AT5G60370	11	96.818181818	3.1818181818	10	83.663636364	16.333636364	7.3636363636	7.1606859504	2.2027495868	9.3634355372	4.6817177686	4.6817177686	1.3126129233	1.3126129233	2.6252258467	0.8948224612	0.1051775388	0.1104161201	14417	684	3.2507943678	0
AT3G56330	6	95.236666667	4.7616666667	5.6666666667	82.866666667	17.128333333	7.6666666667	7.3531111111	2.3131722222	9.6662833333	4.8331416667	4.8331416667	1.313896103	1.313896103	2.6277922059	0.8949923633	0.1050076367	0.1102457834	14417	685	3.1787996763	0
AT3G63160	6	100	0	5.5	88.888333333	11.11	5.8333333333	6.1851527778	1.6480833333	7.8332361111	3.9166180556	3.9166180556	1.3139524235	1.3139524235	2.627904847	0.8949998137	0.1050001863	0.1102459898	14417	686	3.7529369132	0
AT5G17250	26	83.550384615	16.447307692	7.5769230769	79.125769231	17.985384615	8.5	7.7256903846	2.5287576923	10.254448077	5.1272240385	5.1272240385	1.3168972726	1.3168972726	2.6337945451	0.8953885666	0.1046114334	0.1098458147	14417	687	3.0551327271	0
AT5G65310	17	100	0	5.8823529412	82.352941176	11.764705882	6.5882352941	6.4256055363	1.7750865052	8.2006920415	4.1003460208	4.1003460208	1.318628181	1.318628181	2.637256362	0.8956163298	0.1043836702	0.1096146386	14417	688	3.6198830409	0
AT4G35440	14	92.005714286	7.9928571429	7.5714285714	83.227857143	16.767142857	7.5714285714	7.3015377551	2.2695122449	9.57105	4.785525	4.785525	1.3228057912	1.3228057912	2.6456115824	0.8961638104	0.1038361896	0.1090476651	14417	689	3.217227742	0
AT2G38660	3	88.886666667	11.11	6.6666666667	83.886666667	16.11	7.3333333333	7.1516888889	2.1814	9.3330888889	4.6665444444	4.6665444444	1.3234509996	1.3234509996	2.6469019992	0.896248085	0.103751915	0.1089670983	14417	690	3.2784857838	0
AT5G19830	3	100	0	7.3333333333	84.863333333	15.13	7	6.9404333333	2.0591	8.9995333333	4.4997666667	4.4997666667	1.3238139262	1.3238139262	2.6476278523	0.8962954561	0.1037045439	0.1089252812	14417	691	3.3706149936	0
AT5G52220	3	100	0	3	83.013333333	16.98	7.6666666667	7.3643555556	2.3018	9.6661555556	4.8330777778	4.8330777778	1.3257322731	1.3257322731	2.6514645461	0.8965454561	0.1034545439	0.1086706127	14417	692	3.1993898495	0
AT3G45242	7	90.954285714	9.04	7.7142857143	85.405714286	14.591428571	6.8571428571	6.8563918367	2.000555102	8.8569469388	4.4284734694	4.4284734694	1.3311105145	1.3311105145	2.6622210291	0.8972428409	0.1027571591	0.1079459314	14417	693	3.4272446831	0
AT1G72670	1	60	40	5	80	0	5	5	1	6	3	3	1.3333333333	1.3333333333	2.6666666667	0.8975295651	0.1024704349	0.107652573	14417	694	5	0
AT1G54790	1	100	0	2	80	0	5	5	1	6	3	3	1.3333333333	1.3333333333	2.6666666667	0.8975295651	0.1024704349	0.1076604183	14417	695	5	0
AT5G40570	9	89.875555556	10.123333333	9.3333333333	77.773333333	22.218888889	10.333333333	9.0365777778	3.2959518519	12.33252963	6.1662648148	6.1662648148	1.3360919054	1.3360919054	2.6721838107	0.8978841804	0.1021158196	0.1072956614	14417	696	2.7417202022	0
AT2G29890	11	92.423636364	7.5754545455	2.8181818182	90.075454545	9.9236363636	5.6363636364	6.0769801653	1.5593322314	7.6363123967	3.8181561983	3.8181561983	1.3363218917	1.3363218917	2.6726437833	0.8979136846	0.1020863154	0.1072724788	14417	697	3.8971683153	0
AT3G52390	6	89.096666667	10.895	13	77.825	22.17	10.333333333	9.0419166667	3.2909	12.332816667	6.1664083333	6.1664083333	1.3409018229	1.3409018229	2.6818036459	0.8984992909	0.1015007091	0.1066648971	14417	698	2.7475513284	0
AT2G01460	3	100	0	5	93.333333333	6.6666666667	5	5.6666666667	1.3333333333	7	3.5	3.5	1.3412698413	1.3412698413	2.6825396825	0.8985461874	0.1014538126	0.1066233865	14417	699	4.25	0
AT1G28960	3	84.123333333	15.87	7.3333333333	93.333333333	6.6666666667	5	5.6666666667	1.3333333333	7	3.5	3.5	1.3412698413	1.3412698413	2.6825396825	0.8985461874	0.1014538126	0.1066311596	14417	700	4.25	0
AT4G38070	16	91.59875	8.4	4.75	80.20125	19.791875	9	8.2181125	2.78126875	10.99938125	5.499690625	5.499690625	1.343678762	1.343678762	2.687357524	0.8988525711	0.1011474289	0.1063168914	14417	701	2.9548070462	0
AT5G20490	41	95.306829268	4.503902439	7.6341463415	85.776585366	14.220731707	6.8048780488	6.8369920286	1.9677034503	8.8046954789	4.4023477394	4.4023477394	1.3464390288	1.3464390288	2.6928780575	0.8992023987	0.1007976013	0.1059569098	14417	702	3.474604889	0
AT4G14330	25	83.3004	16.692	15.88	73.7188	24.942	12.92	10.52446896	4.2225064	14.74697536	7.37348768	7.37348768	1.3465382269	1.3465382269	2.6930764539	0.8992149461	0.1007850539	0.1059514454	14417	703	2.4924696289	0
AT3G11945	31	91.217096774	8.7793548387	11.387096774	78.722903226	20.576451613	9.5806451613	8.5421620187	2.9713568158	11.513518835	5.7567594173	5.7567594173	1.3477144153	1.3477144153	2.6954288306	0.8993635904	0.1006364096	0.1058028963	14417	704	2.874835487	0
AT3G55850	22	96.547272727	3.4509090909	9	71.773636364	27.954545455	15.818181818	12.353284298	5.4219008264	17.775185124	8.887592562	8.887592562	1.3514367498	1.3514367498	2.7028734997	0.8998324353	0.1001675647	0.1053176619	14417	705	2.2784046948	0
AT3G19895	18	83.302222222	16.691666667	13.777777778	76.262222222	23.732222222	11.5	9.7701555556	3.7292055556	13.499361111	6.7496805556	6.7496805556	1.3516594083	1.3516594083	2.7033188165	0.8998604044	0.1001395956	0.1052959339	14417	706	2.6199026602	0
AT2G33855	4	100	0	7.5	82.5	17.5	8	7.6	2.4	10	5	5	1.352	1.352	2.704	0.8999031711	0.1000968289	0.105258642	14417	707	3.1666666667	0
AT3G42640	56	75.318679245	24.678867925	5.5471698113	83.502857143	16.493928571	7.625	7.3670928571	2.2576620536	9.6247549107	4.8123774554	4.8123774554	1.3562050867	1.3562050867	2.7124101734	0.9004295466	0.0995704534	0.1047127599	14417	708	3.2631512965	0
AT5G20040	9	98.888888889	1.1111111111	6.7777777778	84.636666667	15.361111111	7.2222222222	7.1126481481	2.1094135802	9.2220617284	4.6110308642	4.6110308642	1.3571995546	1.3571995546	2.7143991093	0.9005535877	0.0994464123	0.1045899421	14417	709	3.3718604141	0
AT4G00590	3	63.486666667	36.503333333	4.3333333333	88.886666667	11.11	6	6.3332	1.6666	7.9998	3.9999	3.9999	1.3611062502	1.3611062502	2.7222125003	0.9010392433	0.0989607567	0.1040867607	14417	710	3.8000720029	0
AT5G35630	77	59.701688312	40.265324675	56.324675325	60.977272727	38.996623377	58.623376623	36.746936246	23.861137392	60.608073638	30.304036819	30.304036819	1.3698159512	1.3698159512	2.7396319024	0.9021126872	0.0978873128	0.1029652261	14417	711	1.5400328845	0
AT1G10095	20	91.663	8.335	8.85	83.27	16.727	7.8	7.49506	2.304706	9.799766	4.899883	4.899883	1.3745111182	1.3745111182	2.7490222364	0.9026860783	0.0973139217	0.1023695592	14417	712	3.2520677258	0
AT3G03630	3	90.906666667	9.09	8.3333333333	75.456666667	24.536666667	12.333333333	10.306322222	4.0261888889	14.332511111	7.1662555556	7.1662555556	1.3758954861	1.3758954861	2.7517909722	0.9028544426	0.0971455574	0.1021999052	14417	713	2.5598208397	0
AT2G29640	7	93.571428571	6.4285714286	9.1428571429	92.38	7.6171428571	5.2857142857	5.8829428571	1.4026204082	7.2855632653	3.6427816327	3.6427816327	1.3776072292	1.3776072292	2.7552144585	0.9030621828	0.0969378172	0.1019887988	14417	714	4.1942515758	0
AT4G21270	33	81.282424242	18.711818182	19.878787879	70.699393939	29.293333333	17.909090909	13.661618733	6.246169697	19.90778843	9.9538942149	9.9538942149	1.3810897327	1.3810897327	2.7621794654	0.9034833327	0.0965166673	0.1015531158	14417	715	2.1871994191	0
AT1G49840	8	100	0	10.375	80.62375	19.37375	9	8.2561375	2.7436375	10.999775	5.4998875	5.4998875	1.3812853558	1.3812853558	2.7625707117	0.9035069308	0.0964930692	0.1015356966	14417	716	3.0091939988	0
AT2G30910	11	93.636363636	6.3636363636	7.5454545455	80.483636364	19.512727273	9.0909090909	8.3166942149	2.7738842975	11.090578512	5.5452892562	5.5452892562	1.3850829218	1.3850829218	2.7701658435	0.9039637892	0.0960362108	0.1010623394	14417	717	2.9982123704	0
AT4G31520	4	12.5	87.5	3	18.8075	81.1875	8.75	2.64565625	8.10390625	10.7495625	5.37478125	5.37478125	1.3857537487	1.3857537487	2.7715074974	0.9040442466	0.0959557534	0.1009850425	14417	718	0.3264667888	0
AT5G16370	8	83.995	16.00375	14.75	73.21	26.785	14.625	11.7069625	4.91730625	16.62426875	8.312134375	8.312134375	1.3865100681	1.3865100681	2.7730201362	0.9041348696	0.0958651304	0.100897035	14417	719	2.3807674171	0
AT2G04045	2	0	100	29	14.28	85.71	7	1.9996	6.9997	8.9993	4.49965	4.49965	1.3890524824	1.3890524824	2.7781049648	0.9044388219	0.0955611781	0.1005844714	14417	720	0.2856693858	0
AT4G32270	1	100	0	11	85.71	14.28	7	6.9997	1.9996	8.9993	4.49965	4.49965	1.3890524824	1.3890524824	2.7781049648	0.9044388219	0.0955611781	0.1005918155	14417	721	3.50055011	0
AT4G23050	1	100	0	6	85.71	14.28	7	6.9997	1.9996	8.9993	4.49965	4.49965	1.3890524824	1.3890524824	2.7781049648	0.9044388219	0.0955611781	0.1005991607	14417	722	3.50055011	0
AT4G21220	2	100	0	1	85.71	14.28	7	6.9997	1.9996	8.9993	4.49965	4.49965	1.3890524824	1.3890524824	2.7781049648	0.9044388219	0.0955611781	0.1006065069	14417	723	3.50055011	0
AT4G20740	1	85.71	14.28	7	85.71	14.28	7	6.9997	1.9996	8.9993	4.49965	4.49965	1.3890524824	1.3890524824	2.7781049648	0.9044388219	0.0955611781	0.1006138542	14417	724	3.50055011	0
AT3G57860	1	66.66	33.33	3	85.71	14.28	7	6.9997	1.9996	8.9993	4.49965	4.49965	1.3890524824	1.3890524824	2.7781049648	0.9044388219	0.0955611781	0.1006212025	14417	725	3.50055011	0
AT3G55677	1	100	0	9	85.71	14.28	7	6.9997	1.9996	8.9993	4.49965	4.49965	1.3890524824	1.3890524824	2.7781049648	0.9044388219	0.0955611781	0.100628552	14417	726	3.50055011	0
AT3G19380	1	100	0	13	85.71	14.28	7	6.9997	1.9996	8.9993	4.49965	4.49965	1.3890524824	1.3890524824	2.7781049648	0.9044388219	0.0955611781	0.1006359025	14417	727	3.50055011	0
AT3G18500	1				85.71	14.28	7	6.9997	1.9996	8.9993	4.49965	4.49965	1.3890524824	1.3890524824	2.7781049648	0.9044388219	0.0955611781	0.1006432541	14417	728	3.50055011	0
AT3G05790	1	83.33	16.66	18	85.71	14.28	7	6.9997	1.9996	8.9993	4.49965	4.49965	1.3890524824	1.3890524824	2.7781049648	0.9044388219	0.0955611781	0.1006506068	14417	729	3.50055011	0
AT2G33835	1	100	0	15	85.71	14.28	7	6.9997	1.9996	8.9993	4.49965	4.49965	1.3890524824	1.3890524824	2.7781049648	0.9044388219	0.0955611781	0.1006579605	14417	730	3.50055011	0
AT1G66510	1	100	0	6	85.71	14.28	7	6.9997	1.9996	8.9993	4.49965	4.49965	1.3890524824	1.3890524824	2.7781049648	0.9044388219	0.0955611781	0.1006653153	14417	731	3.50055011	0
AT1G62930	2	100	0	7.5	85.71	14.28	7	6.9997	1.9996	8.9993	4.49965	4.49965	1.3890524824	1.3890524824	2.7781049648	0.9044388219	0.0955611781	0.1006726712	14417	732	3.50055011	0
AT1G60500	1	100	0	2	85.71	14.28	7	6.9997	1.9996	8.9993	4.49965	4.49965	1.3890524824	1.3890524824	2.7781049648	0.9044388219	0.0955611781	0.1006800282	14417	733	3.50055011	0
AT1G34160	1	75	25	8	85.71	14.28	7	6.9997	1.9996	8.9993	4.49965	4.49965	1.3890524824	1.3890524824	2.7781049648	0.9044388219	0.0955611781	0.1006873862	14417	734	3.50055011	0
AT1G19720	1	50	50	4	85.71	14.28	7	6.9997	1.9996	8.9993	4.49965	4.49965	1.3890524824	1.3890524824	2.7781049648	0.9044388219	0.0955611781	0.1006947453	14417	735	3.50055011	0
AT2G18420	7	73.801428571	25.985714286	173.42857143	62.941428571	36.368571429	41	26.805985714	15.911114286	42.7171	21.35855	21.35855	1.3893525479	1.3893525479	2.7787050957	0.9044746262	0.0955253738	0.100664375	14417	736	1.6847334029	0
AT3G04970	15	89.859333333	10.136666667	9.8	83.416666667	16.161333333	7.7333333333	7.4508888889	2.2498097778	9.7006986667	4.8503493333	4.8503493333	1.3942925582	1.3942925582	2.7885851163	0.9050619817	0.0949380183	0.1000527346	14417	737	3.3117861619	0
AT2G19380	4	93.0525	6.9425	6.75	79.8075	20.19	9.5	8.5817125	2.91805	11.4997625	5.74988125	5.74988125	1.3946841473	1.3946841473	2.7893682947	0.9051083723	0.0948916277	0.1000111556	14417	738	2.9409065986	0
AT2G40540	10	98.571	1.428	9.4	88.618	11.38	6.2	6.494316	1.70556	8.199876	4.099938	4.099938	1.3983250495	1.3983250495	2.796650099	0.9055385215	0.0944614785	0.0995650779	14417	739	3.8077323577	0
AT2G17530	7	97.618571429	2.38	7	64.131428571	7.2942857143	8.2857142857	6.3137469388	1.6043836735	7.9181306122	3.9590653061	3.9590653061	1.4004632817	1.4004632817	2.8009265634	0.9057901506	0.0942098494	0.099307114	14417	740	3.9353098908	0
AT3G57750	2	80	20	5	91.665	8.33	5.5	6.041575	1.45815	7.499725	3.7498625	3.7498625	1.4005703363	1.4005703363	2.8011406726	0.9058027297	0.0941972703	0.0993011148	14417	741	4.1433151596	0
AT3G48200	2	100	0	2.5	91.665	8.33	5.5	6.041575	1.45815	7.499725	3.7498625	3.7498625	1.4005703363	1.4005703363	2.8011406726	0.9058027297	0.0941972703	0.0993083763	14417	742	4.1433151596	0
AT3G44620	2	100	0	9.5	91.665	8.33	5.5	6.041575	1.45815	7.499725	3.7498625	3.7498625	1.4005703363	1.4005703363	2.8011406726	0.9058027297	0.0941972703	0.0993156389	14417	743	4.1433151596	0
AT1G50790	2	100	0	13.5	91.665	8.33	5.5	6.041575	1.45815	7.499725	3.7498625	3.7498625	1.4005703363	1.4005703363	2.8011406726	0.9058027297	0.0941972703	0.0993229025	14417	744	4.1433151596	0
AT2G37540	11	50.704545455	49.225454545	583.72727273	46.24	53.710909091	503.72727273	233.92349091	271.55649752	505.47998843	252.73999421	252.73999421	1.4008894704	1.4008894704	2.8017789409	0.9058402177	0.0941597823	0.0992906365	14417	745	0.8614173958	0
AT5G61910	6	86.216666667	13.781666667	9.1666666667	90.951666667	9.0466666667	5.6666666667	6.1539277778	1.5126444444	7.6665722222	3.8332861111	3.8332861111	1.4048984576	1.4048984576	2.8097969152	0.9063097644	0.0936902356	0.0988027304	14417	746	4.0683240535	0
AT2G42960	5	95	5	2.6	87.974	12.02	6.4	6.630336	1.76928	8.399616	4.199808	4.199808	1.4066039111	1.4066039111	2.8132078223	0.9065087405	0.0934912595	0.0986001089	14417	747	3.7474769398	0
AT2G38070	4	94.4425	5.555	9	88.54	11.455	6.25	6.53375	1.7159375	8.2496875	4.12484375	4.12484375	1.40679979	1.40679979	2.81359958	0.9065315643	0.0934684357	0.0985832495	14417	748	3.8076853032	0
AT5G13840	17	58.906470588	41.091764706	4.4705882353	88.833529412	11.163529412	6.1764705882	6.4867768166	1.6895121107	8.1762889273	4.0881444637	4.0881444637	1.4073468332	1.4073468332	2.8146936664	0.9065952738	0.0934047262	0.0985232614	14417	749	3.8394378918	0
AT2G04540	15	81.998666667	17.997333333	13.866666667	74.256666667	25.736	13.733333333	11.197915556	4.5344106667	15.732326222	7.8661631111	7.8661631111	1.4111802914	1.4111802914	2.8223605827	0.9070404017	0.0929595983	0.0980609152	14417	750	2.4695415521	0
AT4G18520	8	98.75	1.25	8	83.54	16.45625	7.875	7.578775	2.2959296875	9.8747046875	4.9373523438	4.9373523438	1.4131285683	1.4131285683	2.8262571367	0.9072657447	0.0927342553	0.0978303643	14417	751	3.30096128	0
AT1G05630	19	93.088421053	6.9078947368	8.0526315789	84.523157895	15.468947368	7.5263157895	7.3614797784	2.1642418283	9.5257216066	4.7628608033	4.7628608033	1.4178076699	1.4178076699	2.8356153398	0.9078045208	0.0921954792	0.097269098	14417	752	3.4014127637	0
AT4G01730	11	98.181818182	1.8181818182	2.0909090909	81.428181818	9.48	6.6363636364	6.4038702479	1.6291272727	8.0329975207	4.0164987603	4.0164987603	1.4190325853	1.4190325853	2.8380651706	0.9079450015	0.0920549985	0.0971279943	14417	753	3.9308593964	0
AT3G26590	25	96.258095238	3.7414285714	3.0952380952	79.5996	20.3944	9.76	8.76892096	2.99049344	11.7594144	5.8797072	5.8797072	1.419723103	1.419723103	2.8394462061	0.9080240917	0.0919759083	0.0970516482	14417	754	2.9322655729	0
AT5G56730	10	85.919	14.072	15.1	72.993	27.002	15.2	12.094936	5.104304	17.19924	8.59962	8.59962	1.4206713715	1.4206713715	2.841342743	0.9081325839	0.0918674161	0.0969442643	14417	755	2.3695563587	0
AT1G30845	4	93.3025	6.695	7.5	90.8325	9.165	5.75	6.22286875	1.5269875	7.74985625	3.874928125	3.874928125	1.4226909508	1.4226909508	2.8453819016	0.9083631825	0.0916368175	0.0967080007	14417	756	4.0752584746	0
AT5G55580	5	87.606	12.386	11.8	79.932	20.058	9.6	8.673472	2.925568	11.59904	5.79952	5.79952	1.4241868462	1.4241868462	2.8483736924	0.9085335808	0.0914664192	0.096535239	14417	757	2.9647138607	0
AT1G75450	9	100	0	15.555555556	88.888888889	11.111111111	6.2222222222	6.5308641975	1.6913580247	8.2222222222	4.1111111111	4.1111111111	1.4242390539	1.4242390539	2.8484781077	0.9085395216	0.0914604784	0.0965360361	14417	758	3.8613138686	0
AT1G31070	4	84.72	15.2775	4.5	87.855	12.1425	6.5	6.710575	1.7892625	8.4998375	4.24991875	4.24991875	1.4246929263	1.4246929263	2.8493858527	0.9085911508	0.0914088492	0.0964886059	14417	759	3.7504698165	0
AT1G07380	11	100	0	4.4545454545	81.160909091	18.83	9	8.3044818182	2.6947	10.999181818	5.4995909091	5.4995909091	1.4305451336	1.4305451336	2.8610902672	0.9092540276	0.0907459724	0.0957959057	14417	760	3.0817834335	0
AT5G08400	32	86.553125	13.4428125	9.4375	82.05125	17.945	8.59375	8.0512792969	2.5421484375	10.593427734	5.2967138672	5.2967138672	1.4325166314	1.4325166314	2.8650332628	0.9094761617	0.0905238383	0.0955684078	14417	761	3.1671161204	0
AT1G22750	34	81.512647059	18.482941176	6.2647058824	82.429411765	14.625588235	7.6764705882	7.3276695502	2.1227289792	9.4503985294	4.7251992647	4.7251992647	1.4333472955	1.4333472955	2.866694591	0.9095695781	0.0904304219	0.0954767772	14417	762	3.4520042935	0
AT5G36790	44	89.607727273	10.390909091	4.7727272727	80.629545455	19.365681818	9.3181818182	8.5132076446	2.8045294421	11.317737087	5.6588685434	5.6588685434	1.4397315722	1.4397315722	2.8794631444	0.9102840717	0.0897159283	0.0947293495	14417	763	3.0355208673	0
AT1G53200	2	92.855	7.14	5	90	10	6	6.4	1.6	8	4	4	1.44	1.44	2.88	0.9103139782	0.0896860218	0.0947047078	14417	764	4	0
AT1G21650	8	100	0	7.5	90	10	6	6.4	1.6	8	4	4	1.44	1.44	2.88	0.9103139782	0.0896860218	0.0947116449	14417	765	4	0
AT3G59140	5	100	0	6.6	89.998	9.998	6	6.39988	1.59988	7.99976	3.99988	3.99988	1.4400432013	1.4400432013	2.8800864026	0.9103187904	0.0896812096	0.0947135007	14417	766	4.0002250169	0
AT3G07630	15	85.256666667	14.736	13.6	74.865333333	25.128666667	13.4	11.031954667	4.3672413333	15.399196	7.699598	7.699598	1.4422312637	1.4422312637	2.8844625275	0.9105621533	0.0894378467	0.0944634019	14417	767	2.5260693936	0
AT1G11280	8	91.875	8.125	4.125	92.91625	7.0825	5.375	5.9942484375	1.380684375	7.3749328125	3.6874664063	3.6874664063	1.4430621878	1.4430621878	2.8861243756	0.9106543835	0.0893456165	0.094372903	14417	768	4.3415052318	0
AT1G28090	5	96	4	6.6	83.666	13	7.2	7.023952	1.936	8.959952	4.479976	4.479976	1.4446090534	1.4446090534	2.8892181068	0.9108258064	0.0891741936	0.094198736	14417	769	3.6280743802	0
ATMG00060	2	24.075	75.915	30.5	34.375	65.615	31.5	11.828125	21.668725	33.49685	16.748425	16.748425	1.4454703705	1.4454703705	2.890940741	0.9109211026	0.0890788974	0.0941049655	14417	770	0.5458616047	0
AT2G39800	90	88.44752809	11.550786517	4.1797752809	84.286777778	15.585444444	7.7444444444	7.527542679	2.2070060864	9.7345487654	4.8672743827	4.8672743827	1.4540021482	1.4540021482	2.9080042964	0.9118591188	0.0881408812	0.0931208474	14417	771	3.4107484911	0
AT5G40942	21	36.239047619	63.756666667	7.6666666667	68.139047619	28.227619048	19.476190476	14.270890703	6.4976648526	20.768555556	10.384277778	10.384277778	1.4546760356	1.4546760356	2.9093520712	0.9119327511	0.0880672489	0.0930498738	14417	772	2.1963106788	0
AT5G02860	3	89.876666667	10.116666667	16.333333333	82.14	17.856666667	8.6666666667	8.1188	2.5475777778	10.666377778	5.3331888889	5.3331888889	1.4549698921	1.4549698921	2.9099397842	0.9119648384	0.0880351616	0.0930227884	14417	773	3.1868703169	0
AT5G23910	12	44.075	55.921666667	7.3333333333	77.734166667	22.260833333	11.166666667	9.6803152778	3.4857930556	13.166108333	6.5830541667	6.5830541667	1.4572303596	1.4572303596	2.9144607192	0.9122112446	0.0877887554	0.0927692213	14417	774	2.7770768728	0
AT1G78820	11	86.666666667	13.333333333	4	90.820909091	9.1754545455	5.9090909091	6.3666900826	1.5421859504	7.9088760331	3.9544380165	3.9544380165	1.4715011352	1.4715011352	2.9430022704	0.9137497159	0.0862502841	0.09115015	14417	775	4.1283543537	0
AT2G36660	12	71.859166667	28.138333333	10.583333333	70.805	28.591666667	18.25	13.9219125	6.2179791667	20.139891667	10.069945833	10.069945833	1.4734584919	1.4734584919	2.9469169838	0.9139584438	0.0860415562	0.0909362301	14417	776	2.2389770256	0
AT1G01060	20	96.491052632	3.5084210526	3.7894736842	92.523	7.475	5.55	6.1350265	1.4148625	7.549889	3.7749445	3.7749445	1.4755149504	1.4755149504	2.9510299008	0.9141771511	0.0858228489	0.0907117311	14417	777	4.3361291292	0
AT5G66450	6	83.131666667	16.863333333	5.1666666667	90.555	9.4433333333	6	6.4333	1.5666	7.9999	3.99995	3.99995	1.4803165596	1.4803165596	2.9606331192	0.9146854712	0.0853145288	0.0901810662	14417	778	4.1065364484	0
AT2G36630	17	61.504117647	38.488235294	18.705882353	69.834705882	30.156470588	20.647058824	15.418812803	7.2264242215	22.645237024	11.322618512	11.322618512	1.4818840402	1.4818840402	2.9637680805	0.9148507059	0.0851492941	0.0900130058	14417	779	2.1336711395	0
AT4G17098	8	73.11125	26.8825	12.5	79.42875	20.56375	10.25	9.141446875	3.107784375	12.24923125	6.124615625	6.124615625	1.4860150168	1.4860150168	2.9720300336	0.9152845141	0.0847154859	0.0895609855	14417	780	2.9414675447	0
AT1G75100	7	100	0	5.4285714286	87.447142857	12.548571429	6.8571428571	6.9963755102	1.8604734694	8.8568489796	4.4284244898	4.4284244898	1.48910125	1.48910125	2.9782025	0.9156070506	0.0843929494	0.0892265438	14417	781	3.7605349527	0
AT5G63160	6	94.84	5.1566666667	3.8333333333	90	10	6.1666666667	6.55	1.6166666667	8.1666666667	4.0833333333	4.0833333333	1.4900680272	1.4900680272	2.9801360544	0.9157078135	0.0842921865	0.0891265458	14417	782	4.0515463918	0
AT2G33847	4	100	0	6.5	88.75	11.25	6.5	6.76875	1.73125	8.5	4.25	4.25	1.4927297794	1.4927297794	2.9854595588	0.9159845648	0.0840154352	0.0888404378	14417	783	3.9097472924	0
AT1G18030	4	92.365	7.6275	10.5	88.75	11.25	6.5	6.76875	1.73125	8.5	4.25	4.25	1.4927297794	1.4927297794	2.9854595588	0.9159845648	0.0840154352	0.0888469543	14417	784	3.9097472924	0
AT4G27070	17	78.758823529	21.235294118	17.352941176	72.374117647	27.620588235	16.705882353	13.090734948	5.6142629758	18.704997924	9.3524989619	9.3524989619	1.4941897716	1.4941897716	2.9883795433	0.916135948	0.083864052	0.0886933713	14417	785	2.3316925133	0
AT5G19340	6	100	0	1.8333333333	93.888333333	6.11	5.3333333333	6.0073777778	1.3258666667	7.3332444444	3.6666222222	3.6666222222	1.4943280869	1.4943280869	2.9886561739	0.9161502743	0.0838497257	0.0886847256	14417	786	4.5309064092	0
AT1G68290	4	42.43	57.5625	39	36.4175	63.575	42.5	16.4774375	28.019375	44.4968125	22.24840625	22.24840625	1.4969198215	1.4969198215	2.9938396431	0.9164182303	0.0835817697	0.0884078044	14417	787	0.5880729852	0
AT1G22050	6	100	0	9.5	86.041666667	13.953333333	7.3333333333	7.3097222222	2.0232444444	9.3329666667	4.6664833333	4.6664833333	1.4972113527	1.4972113527	2.9944227053	0.9164483133	0.0835516867	0.0883824688	14417	788	3.6128715155	0
AT4G37110	8	98.52875	1.47	13.125	82.98625	17.01	8.5	8.05383125	2.44585	10.49968125	5.249840625	5.249840625	1.4976384974	1.4976384974	2.9952769948	0.9164923692	0.0835076308	0.0883423476	14417	789	3.2928557557	0
ATMG01280	1	10	90	10	32	68	25	9	18	27	13.5	13.5	1.5	1.5	3	0.9167354833	0.0832645167	0.0880916223	14417	790	0.5	0
AT5G63930	1	100	0	5	80	20	10	9	3	12	6	6	1.5	1.5	3	0.9167354833	0.0832645167	0.0880980872	14417	791	3	0
AT5G28320	1	81.81	18.18	11	80	20	10	9	3	12	6	6	1.5	1.5	3	0.9167354833	0.0832645167	0.0881045532	14417	792	3	0
AT5G27400	2	95	5	20	80	20	10	9	3	12	6	6	1.5	1.5	3	0.9167354833	0.0832645167	0.08811102	14417	793	3	0
AT5G14820	1	83.33	16.66	6	80	20	10	9	3	12	6	6	1.5	1.5	3	0.9167354833	0.0832645167	0.0881174878	14417	794	3	0
AT1G71110	1	90.9	9.09	11	80	20	10	9	3	12	6	6	1.5	1.5	3	0.9167354833	0.0832645167	0.0881239566	14417	795	3	0
AT1G24090	1	87.5	12.5	8	80	20	10	9	3	12	6	6	1.5	1.5	3	0.9167354833	0.0832645167	0.0881304263	14417	796	3	0
AT4G28706	17	98.103529412	1.8952941176	7.1764705882	87.911764706	12.086470588	6.7647058824	6.9469723183	1.8176141869	8.7645865052	4.3822932526	4.3822932526	1.5009444442	1.5009444442	3.0018888884	0.9168324987	0.0831675013	0.0880342045	14417	797	3.8220280016	0
AT2G36570	8	100	0	4.75	91.9625	8.03375	5.75	6.28784375	1.461940625	7.749784375	3.8748921875	3.8748921875	1.5025799329	1.5025799329	3.0051598657	0.9170002111	0.0829997889	0.0878631292	14417	798	4.3010253922	0
AT3G08840	9	96.19	3.8088888889	6.3333333333	89.508888889	10.486666667	6.3333333333	6.6688962963	1.6641555556	8.3330518519	4.1665259259	4.1665259259	1.5028965574	1.5028965574	3.0057931149	0.9170326374	0.0829673626	0.0878352524	14417	799	4.007375557	0
AT1G27385	25	94.556	5.438	21.96	77.9656	22.0308	11.32	9.82570592	3.49388656	13.31959248	6.65979624	6.65979624	1.5049986127	1.5049986127	3.0099972254	0.9172475673	0.0827524327	0.0876141457	14417	800	2.8122567093	0
AT1G77450	8	95.65	4.3425	29.75	82.78625	17.2075	8.625	8.1403140625	2.484146875	10.624460938	5.3122304688	5.3122304688	1.5055929633	1.5055929633	3.0111859266	0.9173082291	0.0826917709	0.08755635	14417	801	3.2769053007	0
AT5G60490	10	100	0	25.9	86.571	13.428	7.2	7.233112	1.966816	9.199928	4.599964	4.599964	1.5072875331	1.5072875331	3.0145750662	0.9174809202	0.0825190798	0.0873799173	14417	802	3.677574313	0
AT1G06150	5	100	0	9	96	4	5	5.8	1.2	7	3.5	3.5	1.5114285714	1.5114285714	3.0228571429	0.9179012913	0.0820987087	0.0869411696	14417	803	4.8333333333	0
AT4G15830	16	86.615625	13.38	11.1875	77.38375	22.61125	11.8125	10.140955469	3.6709539063	13.811909375	6.9059546875	6.9059546875	1.5153922272	1.5153922272	3.0307844544	0.9183014917	0.0816985083	0.0865237196	14417	804	2.7624851	0
AT3G15390	3	88.88	11.11	9	86.306666667	13.686666667	7.3333333333	7.3291555556	2.0036888889	9.3328444444	4.6664222222	4.6664222222	1.5193971884	1.5193971884	3.0387943768	0.9187037254	0.0812962746	0.0861040546	14417	805	3.6578311115	0
AT5G16140	5	100	0	5.6	92	8	5.8	6.336	1.464	7.8	3.9	3.9	1.5215630769	1.5215630769	3.0431261538	0.9189203635	0.0810796365	0.0858809139	14417	806	4.3278688525	0
AT5G05370	5	75.208	24.782	138	58.77	41.22	100.8	60.24016	42.54976	102.78992	51.39496	51.39496	1.5222808431	1.5222808431	3.0445616862	0.918992019	0.081007981	0.0858113198	14417	807	1.4157579267	0
AT1G01880	4	100	0	5.75	92.26	7.735	5.75	6.30495	1.4447625	7.7497125	3.87485625	3.87485625	1.5240192804	1.5240192804	3.0480385608	0.9191652865	0.0808347135	0.0856340704	14417	808	4.3640044644	0
AT1G28500	10	71.999	27.998	5.7	76.726	23.268	12.4	10.514024	3.885232	14.399256	7.199628	7.199628	1.5258039505	1.5258039505	3.0516079011	0.9193427464	0.0806572536	0.0854523534	14417	809	2.7061508811	0
AT4G18880	3	100	0	2	94.443333333	5.5533333333	5.3333333333	6.0369777778	1.2961777778	7.3331555556	3.6665777778	3.6665777778	1.5324361027	1.5324361027	3.0648722054	0.9199985472	0.0800014528	0.084763794	14417	810	4.6575229735	0
AT1G13930	3	100	0	10.333333333	94.443333333	5.5533333333	5.3333333333	6.0369777778	1.2961777778	7.3331555556	3.6665777778	3.6665777778	1.5324361027	1.5324361027	3.0648722054	0.9199985472	0.0800014528	0.0847700239	14417	811	4.6575229735	0
AT4G31115	10	91.721	8.277	6	81.749	8.248	6.8	6.558932	1.560864	8.119796	4.059898	4.059898	1.5382580876	1.5382580876	3.0765161751	0.9205695014	0.0794304986	0.0841712237	14417	812	4.2021162638	0
AT3G22810	4	98.5275	1.47	13	73.06	26.935	16.25	12.87225	5.3769375	18.2491875	9.12459375	9.12459375	1.5392386503	1.5392386503	3.0784773006	0.9206652311	0.0793347689	0.0840759602	14417	813	2.3939742651	0
AT5G52030	12	100	0	5.0833333333	95	5	5.25	5.9875	1.2625	7.25	3.625	3.625	1.5396982759	1.5396982759	3.0793965517	0.9207100603	0.0792899397	0.0840346291	14417	814	4.7425742574	0
AT1G59870	4	95.83	4.165	8.25	95	5	5.25	5.9875	1.2625	7.25	3.625	3.625	1.5396982759	1.5396982759	3.0793965517	0.9207100603	0.0792899397	0.0840408072	14417	815	4.7425742574	0
AT2G42270	36	96.773333333	3.2247222222	9.6666666667	87.81	12.1875	6.9444444444	7.0979166667	1.8463541667	8.9442708333	4.4721354167	4.4721354167	1.5417080501	1.5417080501	3.0834161001	0.9209057618	0.0790942382	0.0838395436	14417	816	3.8442877292	0
AT5G15948	24	76.096666667	23.89875	4.5	81.027916667	18.966666667	9.6666666667	8.8326986111	2.8334444444	11.666143056	5.8330715278	5.8330715278	1.5425428261	1.5425428261	3.0850856521	0.920986895	0.079013105	0.0837597011	14417	817	3.1173007921	0
AT2G12905	3	66.666666667	33.333333333	15.666666667	66.666666667	33.333333333	29.666666667	20.777777778	10.888888889	31.666666667	15.833333333	15.833333333	1.5440545809	1.5440545809	3.0881091618	0.9211335968	0.0788664032	0.0836103342	14417	818	1.9081632653	0
AT3G02065	7	92.401428571	7.5971428571	10.714285714	82.084285714	17.912857143	9.1428571429	8.5048489796	2.6377469388	11.142595918	5.5712979592	5.5712979592	1.5446529072	1.5446529072	3.0893058143	0.9211915778	0.0788084222	0.0835550098	14417	819	3.2242854136	0
AT2G34090	12	98.809166667	1.19	5.1666666667	86.114166667	13.881666667	7.5	7.4585625	2.041125	9.4996875	4.74984375	4.74984375	1.5447155007	1.5447155007	3.0894310014	0.9211976408	0.0788023592	0.0835547263	14417	820	3.6541429359	0
AT4G02130	60	97.702333333	2.296	11.316666667	83.853166667	16.005666667	8.3166666667	7.9737883611	2.3311379444	10.304926306	5.1524631528	5.1524631528	1.5448680942	1.5448680942	3.0897361884	0.9212124193	0.0787875807	0.0835452009	14417	821	3.4205562052	0
AT2G24120	14	90.573571429	9.42	9.8571428571	79.612857143	20.380714286	10.5	9.35935	3.139975	12.499325	6.2496625	6.2496625	1.5473085703	1.5473085703	3.0946171406	0.9214483721	0.0785516279	0.0833011269	14417	822	2.9807084451	0
AT5G05740	33	81.830909091	18.165757576	6.0606060606	85.371212121	14.191515152	7.696969697	7.5709963269	2.0923166208	9.6633129477	4.8316564738	4.8316564738	1.5530869943	1.5530869943	3.1061739887	0.9220040201	0.0779959799	0.082717967	14417	823	3.6184754505	0
AT5G43500	7	94.872857143	5.1257142857	10.857142857	86.884285714	13.112857143	7.2857142857	7.3301408163	1.9553653061	9.2855061224	4.6427530612	4.6427530612	1.5555539679	1.5555539679	3.1111079358	0.922239952	0.077760048	0.0824738183	14417	824	3.7487321645	0
AT2G25060	8	83.9575	16.04	7.5	90.5725	9.42125	6.25	6.66078125	1.588828125	8.249609375	4.1248046875	4.1248046875	1.5591470658	1.5591470658	3.1182941316	0.9225822092	0.0774177908	0.0821168547	14417	825	4.1922604121	0
AT3G23330	3	87.5	12.5	5.6666666667	81.846666667	18.146666667	9.3333333333	8.6390222222	2.6936888889	11.332711111	5.6663555556	5.6663555556	1.559511581	1.559511581	3.1190231621	0.9226168401	0.0773831599	0.0820861611	14417	826	3.2071343717	0
AT1G62500	9	100	0	1.8	82.537777778	6.3488888889	6.4444444444	6.3191012346	1.4091506173	7.7282518519	3.8641259259	3.8641259259	1.5597068733	1.5597068733	3.1194137466	0.9226353871	0.0773646129	0.0820725257	14417	827	4.4843334396	0
AT5G59470	7	94.774285714	5.2185714286	15.285714286	80.335714286	19.657142857	10.142857143	9.1483367347	2.9937959184	12.142132653	6.0710663265	6.0710663265	1.5597907609	1.5597907609	3.1195815218	0.9226433524	0.0773566476	0.0820701147	14417	828	3.0557649834	0
AT4G13100	5	93.276	6.722	9.6	89.998	9.996	6.4	6.759872	1.639744	8.399616	4.199808	4.199808	1.5605303109	1.5605303109	3.1210606219	0.9227135365	0.0772864635	0.0820016885	14417	829	4.1225166855	0
AT3G02170	12	100	0	9.25	91.666666667	8.3333333333	6	6.5	1.5	8	4	4	1.5625	1.5625	3.125	0.9229001283	0.0770998717	0.0818097336	14417	830	4.3333333333	0
AT2G01860	4	94.44	5.555	7.5	91.665	8.33	6	6.4999	1.4998	7.9997	3.99985	3.99985	1.5626210989	1.5626210989	3.1252421978	0.9229115843	0.0770884157	0.0818035985	14417	831	4.3338445126	0
AT4G24390	19	93.232105263	6.7636842105	13.894736842	82.931052632	17.063684211	8.8421052632	8.3328509695	2.5087889197	10.841639889	5.4208199446	5.4208199446	1.5643250978	1.5643250978	3.1286501957	0.9230725901	0.0769274099	0.0816387536	14417	832	3.3214635573	0
AT5G15280	17	90.398823529	9.0629411765	6.4117647059	85.428823529	14.567647059	7.8235294118	7.6835491349	2.1397041522	9.8232532872	4.9116266436	4.9116266436	1.5643604157	1.5643604157	3.1287208314	0.9230759234	0.0769240766	0.0816412259	14417	833	3.5909399563	0
AT2G44230	6	100	0	5.8333333333	83.333333333	16.666666667	8.6666666667	8.2222222222	2.4444444444	10.666666667	5.3333333333	5.3333333333	1.5648148148	1.5648148148	3.1296296296	0.9231187951	0.0768812049	0.0816017324	14417	834	3.3636363636	0
AT1G04390	3	96.293333333	3.7033333333	6.3333333333	85.92	14.073333333	7.6666666667	7.5872	2.0789555556	9.6661555556	4.8330777778	4.8330777778	1.5694324742	1.5694324742	3.1388649485	0.9235530082	0.0764469918	0.0811468326	14417	835	3.6495248683	0
AT5G55060	23	88.467727273	11.529545455	7.6818181818	80.02173913	19.974782609	10.391304348	9.3153024575	3.0756404537	12.390942911	6.1954714556	6.1954714556	1.5710419377	1.5710419377	3.1420838753	0.9237037308	0.0762962692	0.0809928071	14417	836	3.0287358349	0
AT4G31060	3	100	0	8.6666666667	93.333333333	6.6666666667	5.6666666667	6.2888888889	1.3777777778	7.6666666667	3.8333333333	3.8333333333	1.572979066	1.572979066	3.145958132	0.9238847149	0.0761152851	0.0808066323	14417	837	4.564516129	0
AT1G47490	6	31.941666667	68.05	7.8333333333	17.973333333	82.016666667	9.3333333333	2.6775111111	8.6548888889	11.3324	5.6662	5.6662	1.5764112235	1.5764112235	3.152822447	0.9242042459	0.0757957541	0.0804733329	14417	838	0.3093640075	0
AT5G06420	4	96.4275	3.57	6.25	88.075	11.9225	7	7.16525	1.834575	8.999825	4.4999125	4.4999125	1.5787026945	1.5787026945	3.1574053891	0.9244167771	0.0755832229	0.0802535958	14417	839	3.905672976	0
AT1G08860	7	84.007142857	15.987142857	16.571428571	73.228571429	26.767142857	16.428571429	13.030408163	5.3974591837	18.427867347	9.2139336735	9.2139336735	1.5808098959	1.5808098959	3.1616197918	0.9246116524	0.0753883476	0.0800525747	14417	840	2.4141744698	0
AT5G14100	2	100	0	7.5	86.605	13.39	7.5	7.495375	2.00425	9.499625	4.7498125	4.7498125	1.5870338969	1.5870338969	3.1740677938	0.9251841065	0.0748158935	0.0794505552	14417	841	3.7397405513	0
AT2G47910	5	100	0	2.6	88.218	11.776	7	7.17526	1.82432	8.99958	4.49979	4.49979	1.5907719518	1.5907719518	3.1815439036	0.9255256695	0.0744743305	0.0790936592	14417	842	3.9331148044	0
AT1G67792	4	75	25	2.25	89.095	10.9025	6.75	7.0139125	1.73591875	8.74983125	4.374915625	4.374915625	1.5918717304	1.5918717304	3.1837434608	0.9256258421	0.0743741579	0.0789930923	14417	843	4.0404612831	0
AT1G58470	5	80.46	19.536	13.4	88.926	11.068	6.8	7.046968	1.752624	8.799592	4.399796	4.399796	1.5926919333	1.5926919333	3.1853838667	0.9257004555	0.0742995445	0.0789196591	14417	844	4.0208099398	0
AT2G26170	19	100	0	25.473684211	84.210526316	10.526315789	7.2105263158	7.0720221607	1.7590027701	8.8310249307	4.4155124654	4.4155124654	1.5982388945	1.5982388945	3.1964777889	0.9262029552	0.0737970448	0.0783916884	14417	845	4.0204724409	0
AT1G48370	11	99.431818182	0.5681818182	8.6363636364	85.35	14.645454545	8	7.828	2.1716363636	9.9996363636	4.9998181818	4.9998181818	1.5997806532	1.5997806532	3.1995613064	0.9263419744	0.0736580256	0.0782497793	14417	846	3.6046550569	0
AT3G23700	10	78.104	21.889	18.1	73.472	26.521	16.3	12.975936	5.322923	18.298859	9.1494295	9.1494295	1.6003349711	1.6003349711	3.2006699422	0.9263918881	0.0736081119	0.0782025165	14417	847	2.4377463285	0
AT3G19480	10	74.151	25.842	6.7	86.78	13.217	7.5	7.5085	1.991275	9.499775	4.7498875	4.7498875	1.6021311926	1.6021311926	3.2042623852	0.9265533801	0.0734466199	0.0780366953	14417	848	3.7706996773	0
AT5G14450	6	100	0	5.8333333333	92.201666667	7.7966666667	6	6.5321	1.4678	7.9999	3.99995	3.99995	1.6029659427	1.6029659427	3.2059318854	0.9266283002	0.0733716998	0.0779628388	14417	849	4.4502657038	0
AT4G26965	5	98	2	6.4	89.054	10.944	6.8	7.055672	1.744192	8.799864	4.399932	4.399932	1.6029690794	1.6029690794	3.2059381589	0.9266285815	0.0733714185	0.0779682863	14417	850	4.0452381389	0
AT4G19100	12	87.168333333	12.8275	8.75	82.4875	17.509166667	9.25	8.63009375	2.6195979167	11.249691667	5.6248458333	5.6248458333	1.6056466805	1.6056466805	3.211293361	0.9268683463	0.0731316537	0.0777192284	14417	851	3.2944344989	0
AT3G09580	10	98.396	1.602	8.4	80.177	19.816	10.5	9.418585	3.08068	12.499265	6.2496325	6.2496325	1.6068560747	1.6068560747	3.2137121494	0.9269763652	0.0730236348	0.0776101542	14417	852	3.057307153	0
AT1G69870	12	99.404166667	0.595	8.5	91.666666667	8.3333333333	6.1666666667	6.6527777778	1.5138888889	8.1666666667	4.0833333333	4.0833333333	1.6168272865	1.6168272865	3.2336545729	0.9278604651	0.0721395349	0.0766761778	14417	853	4.3944954128	0
AT5G62760	11	97.727272727	2.2727272727	7.3636363636	94.545454545	5.4545454545	5.5454545455	6.2429752066	1.3024793388	7.5454545455	3.7727272727	3.7727272727	1.6174306844	1.6174306844	3.2348613688	0.9279135959	0.0720864041	0.0766253549	14417	854	4.7931472081	0
AT3G04630	19	90.789473684	9.2105263158	3.4736842105	93.859473684	6.14	5.6842105263	6.3351700831	1.3490105263	7.6841806094	3.8420903047	3.8420903047	1.6177253236	1.6177253236	3.2354506472	0.9279395244	0.0720604756	0.0766034417	14417	855	4.6961606003	0
AT5G10690	31	85.926129032	14.066129032	11.774193548	79.102580645	20.890967742	11.258064516	9.905419563	3.3519186264	13.257338189	6.6286690947	6.6286690947	1.6197962936	1.6197962936	3.2395925873	0.9281214898	0.0718785102	0.0764156391	14417	856	2.9551491748	0
AT3G07565	21	84.046190476	15.951904762	7.8571428571	83.929047619	16.069047619	8.6666666667	8.2738507937	2.3926507937	10.666501587	5.3332507937	5.3332507937	1.62136166	1.62136166	3.24272332	0.9282587035	0.0717412965	0.0762753888	14417	857	3.4580268945	0
AT2G38010	14	84.522857143	15.475714286	3.4285714286	90.952142857	9.0471428571	6.3571428571	6.7819576531	1.5751397959	8.357097449	4.1785487245	4.1785487245	1.6220315943	1.6220315943	3.2440631886	0.9283173414	0.0716826586	0.0762186657	14417	858	4.305622695	0
AT4G16680	9	88.58	10.622222222	11.444444444	78.922222222	17.741111111	10.111111111	8.9799135802	2.7938234568	11.773737037	5.8868685185	5.8868685185	1.62513019	1.62513019	3.25026038	0.9285878874	0.0714121126	0.0759366003	14417	859	3.2142022283	0
ATMG01320	2	70	30	14.5	67.305	32.69	29	20.51845	10.4801	30.99855	15.499275	15.499275	1.6253739404	1.6253739404	3.2507478809	0.9286091234	0.0713908766	0.0759196185	14417	860	1.9578486846	0
AT1G53070	16	100	0	7.5625	88.88625	11.110625	6.9375	7.1664835938	1.7707996094	8.9372832031	4.4686416016	4.4686416016	1.6287615038	1.6287615038	3.2575230076	0.9289035544	0.0710964456	0.0756120874	14417	861	4.0470325133	0
AT3G53400	11	92.160909091	7.8372727273	6.7272727273	84.293636364	15.705454545	8.5454545455	8.2032743802	2.3421024793	10.54537686	5.2726884298	5.2726884298	1.6288339672	1.6288339672	3.2576679344	0.9289098383	0.0710901617	0.075610982	14417	862	3.5025258086	0
AT5G50330	5	100	0	3.5	96.666	3.332	5.2	6.026632	1.173264	7.199896	3.599948	3.599948	1.6358000826	1.6358000826	3.2716001653	0.9295111628	0.0704888372	0.0749769489	14417	863	5.1366376195	0
AT2G23320	5	97.5	2.5	4.6	85.75	14.244	8	7.86	2.13952	9.99952	4.99976	4.99976	1.6362731126	1.6362731126	3.2725462253	0.9295517974	0.0704482026	0.0749392561	14417	864	3.6737212085	0
AT5G54520	5	95.22	4.778	14	85.75	14.244	8	7.86	2.13952	9.99952	4.99976	4.99976	1.6362731126	1.6362731126	3.2725462253	0.9295517974	0.0704482026	0.0749447858	14417	865	3.6737212085	0
AT2G17670	2	100	0	7.5	83.33	16.66	9	8.4997	2.4994	10.9991	5.49955	5.49955	1.6366611855	1.6366611855	3.2733223709	0.9295851151	0.0704148849	0.0749148694	14417	866	3.4006961671	0
AT4G21530	9	99.073333333	0.9255555556	7.8888888889	87.721111111	12.273333333	7.3333333333	7.4328814815	1.9000444444	9.3329259259	4.666462963	4.666462963	1.6400154636	1.6400154636	3.2800309272	0.9298723925	0.0701276075	0.0746147393	14417	867	3.9119513774	0
ATMG00040	5	65.5	34.496	23.8	66.668	33.328	31.4	21.933752	11.464992	33.398744	16.699372	16.699372	1.6407044519	1.6407044519	3.2814089038	0.9299312454	0.0700687546	0.074557623	14417	868	1.9131066118	0
AT5G07660	24	87.884583333	12.11125	9.3333333333	83.748333333	16.247916667	8.8333333333	8.3977694444	2.4352326389	10.833002083	5.4165010417	5.4165010417	1.6409045657	1.6409045657	3.2818091314	0.9299483291	0.0700516709	0.0745449468	14417	869	3.4484464894	0
AT5G09630	4	100	0	8	78.595	21.4	11.75	10.2349125	3.5145	13.7494125	6.87470625	6.87470625	1.6423954176	1.6423954176	3.2847908353	0.9300754626	0.0699245374	0.0744151514	14417	870	2.9121959027	0
AT1G12860	4	100	0	12.25	75	0	6.25	5.6875	1	6.6875	3.34375	3.34375	1.6428154206	1.6428154206	3.2856308411	0.930111234	0.069888766	0.0743825734	14417	871	5.6875	0
AT4G36580	5	94.902	5.094	10.4	77.026	22.966	13	11.01338	3.98558	14.99896	7.49948	7.49948	1.6464465816	1.6464465816	3.2928931633	0.9304196825	0.0695803175	0.0740597592	14417	872	2.7633067207	0
AT3G13080	7	96.29	3.7057142857	9.5714285714	84.441428571	15.554285714	8.5714285714	8.2378367347	2.3332244898	10.571061224	5.2855306122	5.2855306122	1.6490513593	1.6490513593	3.2981027186	0.9306400472	0.0693599528	0.0738306585	14417	873	3.5306661535	0
AT1G30600	9	88.888888889	11.111111111	5.8888888889	92.322222222	7.6766666667	6.1111111111	6.6419135802	1.4691296296	8.1110432099	4.0555216049	4.0555216049	1.6494606863	1.6494606863	3.2989213727	0.9306746084	0.0693253916	0.0737993185	14417	874	4.5209853823	0
AT2G32120	9	100	0	4.7777777778	95.555555556	4.4444444444	5.4444444444	6.2024691358	1.2419753086	7.4444444444	3.7222222222	3.7222222222	1.6526753066	1.6526753066	3.3053506132	0.9309453923	0.0690546077	0.0735164879	14417	875	4.9940357853	0
AT3G19390	2	0	100	1	92.855	7.14	6	6.5713	1.4284	7.9997	3.99985	3.99985	1.6531507688	1.6531507688	3.3063015376	0.9309853468	0.0690146532	0.0734793778	14417	876	4.6004620554	0
AT3G49320	15	75.282	24.712666667	6.0666666667	86.492	13.503333333	7.8	7.746376	2.05326	9.799636	4.899818	4.899818	1.6537129435	1.6537129435	3.307425887	0.931032556	0.068967444	0.0734345377	14417	877	3.7727204543	0
AT3G59410	24	86.5525	13.44125	9.1666666667	84.672916667	15.321666667	8.5	8.1971979167	2.3023416667	10.499539583	5.2497697917	5.2497697917	1.6548025717	1.6548025717	3.3096051434	0.9311239604	0.0688760396	0.0733426297	14417	878	3.5603742204	0
AT3G42150	4	42.11	57.885	16.25	26.6325	71.4375	18	5.79385	13.85875	19.6526	9.8263	9.8263	1.6548093385	1.6548093385	3.3096186769	0.9311245276	0.0688754724	0.0733474432	14417	879	0.4180643997	0
AT3G18970	3	80	20	4.3333333333	86.903333333	13.093333333	7.6666666667	7.6625888889	2.0038222222	9.6664111111	4.8332055556	4.8332055556	1.656335522	1.656335522	3.3126710441	0.9312523338	0.0687476662	0.073216747	14417	880	3.8239863816	0
AT5G53490	45	83.887555556	16.109111111	9.8444444444	82.798222222	17.196444444	9.3555555556	8.746233679	2.6088229136	11.355056593	5.6775282963	5.6775282963	1.6586359829	1.6586359829	3.3172719657	0.9314445005	0.0685554995	0.073017482	14417	881	3.3525593606	0
AT4G34280	34	90.874411765	9.1238235294	9.2647058824	85.454117647	14.543823529	8.2058823529	8.0122643599	2.1934490484	10.205713408	5.1028567042	5.1028567042	1.6588067034	1.6588067034	3.3176134067	0.9314587386	0.0685412614	0.0730077108	14417	882	3.6528153529	0
AT2G26550	34	78.335588235	21.660294118	10.441176471	82.227058824	17.767941176	9.6470588235	8.9324927336	2.714083737	11.646576471	5.8232882353	5.8232882353	1.6600848561	1.6600848561	3.3201697122	0.9315652358	0.0684347642	0.0728996598	14417	883	3.2911632798	0
AT2G29650	18	94.622777778	5.3766666667	6.6666666667	91.991666667	8.0055555556	6.2222222222	6.7239259259	1.4981234568	8.2220493827	4.1110246914	4.1110246914	1.6607180385	1.6607180385	3.321436077	0.9316179277	0.0683820723	0.0728489127	14417	884	4.4882321917	0
AT5G17790	6	85.111666667	14.886666667	20.166666667	72.915	17.915	11.833333333	9.628275	3.1199416667	12.748216667	6.3741083333	6.3741083333	1.6613462057	1.6613462057	3.3226924114	0.9316701594	0.0683298406	0.0727986485	14417	885	3.0860432754	0
AT5G25630	73	89.471780822	10.524109589	12.136986301	83.16739726	16.827945205	9.2054794521	8.6559576656	2.5490930381	11.205050704	5.6025253518	5.6025253518	1.6641511299	1.6641511299	3.3283022598	0.931902867	0.068097133	0.0725560835	14417	886	3.3957009557	0
AT1G21150	5	100	0	6.8	80.89	19.102	10.4	9.41256	2.986608	12.399168	6.199584	6.199584	1.6651463673	1.6651463673	3.3302927347	0.931985232	0.068014768	0.0724736814	14417	887	3.1515886919	0
AT5G57180	5	100	0	1.4	96	4	5.4	6.184	1.216	7.4	3.7	3.7	1.6676367568	1.6676367568	3.3352735135	0.9321908681	0.0678091319	0.072259905	14417	888	5.0855263158	0
AT3G06150	5	97.142	2.856	6	96	4	5.4	6.184	1.216	7.4	3.7	3.7	1.6676367568	1.6676367568	3.3352735135	0.9321908681	0.0678091319	0.0722652465	14417	889	5.0855263158	0
AT3G23530	29	69.858275862	30.016551724	29.310344828	68.857586207	31.135862069	25.379310345	18.475580499	8.902067063	27.377647562	13.688823781	13.688823781	1.6738501602	1.6738501602	3.3477003204	0.9327010281	0.0672989719	0.0717268632	14417	890	2.0754258948	0
AT5G03370	6	78.765	21.226666667	33.666666667	68.65	30.933333333	25.333333333	18.391333333	8.8364444444	27.227777778	13.613888889	13.613888889	1.676521353	1.676521353	3.353042706	0.9329190877	0.0670809123	0.0714997422	14417	891	2.0813046977	0
AT1G80420	8	87.5	12.5	4.375	84.32375	15.67375	8.75	8.378328125	2.371453125	10.74978125	5.374890625	5.374890625	1.6782921636	1.6782921636	3.3565843273	0.9330632293	0.0669367707	0.0713513806	14417	892	3.5329933519	0
AT5G37010	7	97.142857143	2.8571428571	8.4285714286	97.618571429	2.38	5.1428571429	6.0203836735	1.1224	7.1427836735	3.5713918367	3.5713918367	1.6793343577	1.6793343577	3.3586687155	0.9331479078	0.0668520922	0.0712663866	14417	893	5.3638486043	0
ATCG01250	4	81.25	18.75	10.25	74.745	25.2475	15.5	12.585475	4.9133625	17.4988375	8.74941875	8.74941875	1.6818634441	1.6818634441	3.3637268883	0.9333529212	0.0666470788	0.07105309	14417	894	2.5614790279	0
AT1G69210	4	97.725	2.2725	11.75	65.77	9.2225	10	7.577	1.92225	9.49925	4.749625	4.749625	1.683090642	1.683090642	3.366181284	0.9334521584	0.0665478416	0.070952539	14417	895	3.941734946	0
AT1G55870	2	100	0	20.5	80.905	19.09	10.5	9.495025	3.00445	12.499475	6.2497375	6.2497375	1.6851733305	1.6851733305	3.370346661	0.9336202137	0.0663797863	0.0707785947	14417	896	3.1603205246	0
AT3G58160	3	100	0	4.3333333333	86.293333333	13.703333333	8	7.9034666667	2.0962666667	9.9997333333	4.9998666667	4.9998666667	1.686223558	1.686223558	3.3724471159	0.9337047862	0.0662952138	0.0706936463	14417	897	3.7702582369	0
AT5G04320	26	86.282692308	13.713461538	12.153846154	79.354615385	20.639230769	11.5	10.125780769	3.3735115385	13.499292308	6.7496461538	6.7496461538	1.6887233318	1.6887233318	3.3774466635	0.9339056247	0.0660943753	0.0704846962	14417	898	3.0015551018	0
AT1G75290	6	99.358333333	0.64	35.833333333	96.666666667	3.3333333333	5.3333333333	6.1555555556	1.1777777778	7.3333333333	3.6666666667	3.6666666667	1.6894276094	1.6894276094	3.3788552189	0.9339620909	0.0660379091	0.070429689	14417	899	5.2264150943	0
AT5G21050	3	42.22	57.776666667	4	93.333333333	6.6666666667	6	6.6	1.4	8	4	4	1.69	1.69	3.38	0.9340079449	0.0659920551	0.0703859923	14417	900	4.7142857143	0
AT5G23920	11	63.44	36.556363636	13.363636364	72.789090909	27.202727273	18.090909091	14.168208264	5.9212206612	20.089428926	10.044714463	10.044714463	1.6927510678	1.6927510678	3.3855021355	0.9342278583	0.0657721417	0.0701566268	14417	901	2.3927850481	0
AT4G11670	12	95.785833333	4.2091666667	15.25	77.405833333	22.5875	13	11.062758333	3.936375	14.999133333	7.4995666667	7.4995666667	1.6929424616	1.6929424616	3.3858849231	0.9342431286	0.0657568714	0.0701455283	14417	902	2.8103923872	0
AT1G08560	12	99.073333333	0.9258333333	4	93.3925	6.6066666667	6	6.60355	1.3964	7.99995	3.999975	3.999975	1.6946612868	1.6946612868	3.3893225736	0.9343800959	0.0656199041	0.0700045995	14417	903	4.7289816671	0
AT2G26000	4	91.915	8.08	14.25	75.0725	24.9175	15.25	12.44855625	4.79991875	17.248475	8.6242375	8.6242375	1.6958500855	1.6958500855	3.391700171	0.934474649	0.065525351	0.0699089015	14417	904	2.593493119	0
AT3G14740	9	87.856666667	12.142222222	5.6666666667	87.672222222	12.321111111	7.5555555556	7.6241234568	1.9309283951	9.5550518519	4.7775259259	4.7775259259	1.6960907441	1.6960907441	3.3921814882	0.9344937724	0.0655062276	0.069893671	14417	905	3.9484237097	0
AT4G29380	12	92.99	7.0058333333	13.5	77.461666667	22.533333333	13	11.070016667	3.9293333333	14.99935	7.499675	7.499675	1.6997189367	1.6997189367	3.3994378734	0.9347813589	0.0652186411	0.0695919731	14417	906	2.8172760434	0
AT5G66610	7	100	0	10.428571429	97.142857143	2.8571428571	5.2857142857	6.1346938776	1.1510204082	7.2857142857	3.6428571429	3.6428571429	1.7045000857	1.7045000857	3.4090001715	0.9351582775	0.0648417225	0.069194901	14417	907	5.329787234	0
AT3G18730	7	89.681428571	10.317142857	8.5714285714	88.205714286	11.79	7.4285714286	7.5524244898	1.8758285714	9.4282530612	4.7141265306	4.7141265306	1.7088924646	1.7088924646	3.4177849291	0.9355024995	0.0644975005	0.0688326645	14417	908	4.0261805395	0
AT2G39890	50	92.4438	7.5528	13.84	87.222	12.7744	7.76	7.7684272	1.99129344	9.75972064	4.87986032	4.87986032	1.7098478385	1.7098478385	3.419695677	0.9355771118	0.0644228882	0.068758127	14417	909	3.9011966011	0
AT2G22560	5	71.282	28.712	5.6	76.852	23.14	13.6	11.451872	4.14704	15.598912	7.799456	7.799456	1.7103939861	1.7103939861	3.4207879721	0.9356197232	0.0643802768	0.0687177353	14417	910	2.7614568463	0
AT4G04350	30	85.027	14.967	12.366666667	87.712666667	12.284666667	7.6333333333	7.6954002222	1.9377295556	9.6331297778	4.8165648889	4.8165648889	1.7206646371	1.7206646371	3.4413292741	0.936415484	0.063584516	0.0678733871	14417	911	3.971348943	0
AT2G45310	2	87.5	12.5	3	86.665	13.33	8	7.9332	2.0664	9.9996	4.9998	4.9998	1.7210359534	1.7210359534	3.4420719069	0.9364440561	0.0635559439	0.0678479114	14417	912	3.8391405343	0
AT1G22540	17	91.047647059	8.9464705882	17.294117647	71.978235294	28.014705882	19.647058824	15.141606228	6.5040657439	21.645671972	10.822835986	10.822835986	1.7233723609	1.7233723609	3.4467447218	0.9366235244	0.0633764756	0.0676613336	14417	913	2.3280217059	0
AT5G39900	11	87.255454545	12.738181818	16.272727273	77.447272727	22.547272727	13.181818182	11.208958678	3.9721404959	15.181099174	7.5905495868	7.5905495868	1.7248928025	1.7248928025	3.449785605	0.936740025	0.063259975	0.067541958	14417	914	2.82189381	0
AT3G53190	12	100	0	3.25	91.666666667	8.3333333333	6.5	6.9583333333	1.5416666667	8.5	4.25	4.25	1.7258986928	1.7258986928	3.4517973856	0.9368169738	0.0631830262	0.067464797	14417	915	4.5135135135	0
AT1G18560	4	85.71	14.28	7	91.665	8.33	6.5	6.958225	1.54145	8.499675	4.2498375	4.2498375	1.7260337249	1.7260337249	3.4520674497	0.9368272959	0.0631727041	0.0674587716	14417	916	4.5140776542	0
AT5G19080	5	95.026	4.968	11.4	79.25	20.742	11.8	10.3515	3.447556	13.799056	6.899528	6.899528	1.7270907066	1.7270907066	3.4541814132	0.9369080315	0.0630919685	0.0673775489	14417	917	3.0025618148	0
AT5G60250	6	47.395	52.596666667	11.833333333	18.99	81.005	10.666666667	3.0256	9.6405333333	12.666133333	6.3330666667	6.3330666667	1.7273362696	1.7273362696	3.4546725392	0.9369267726	0.0630732274	0.0673625246	14417	918	0.3138415579	0
AT5G52410	17	95.984117647	4.0105882353	23.058823529	88.490588235	11.506470588	7.4117647059	7.5587141869	1.852832526	9.4115467128	4.7057733564	4.7057733564	1.7296352301	1.7296352301	3.4592704602	0.9371019395	0.0628980605	0.0671804222	14417	919	4.0795452805	0
AT5G57410	19	89.546315789	10.450526316	7.3157894737	88.632631579	11.364736842	7.3684210526	7.5308254848	1.837401662	9.3682271468	4.6841135734	4.6841135734	1.7300538467	1.7300538467	3.4601076935	0.9371337797	0.0628662203	0.067151389	14417	920	4.0986277744	0
AT3G26900	22	92.735909091	7.2627272727	5.9090909091	91.760454545	8.2354545455	6.5	6.9644295455	1.5353045455	8.4997340909	4.2498670455	4.2498670455	1.7339011992	1.7339011992	3.4678023983	0.9374256085	0.0625743915	0.0668446208	14417	921	4.5361876678	0
AT1G73480	18	71.847777778	28.145555556	4.7222222222	81.459444444	18.536111111	10.444444444	9.5079864198	2.9359938272	12.443980247	6.2219901235	6.2219901235	1.7354208935	1.7354208935	3.470841787	0.9375404821	0.0624595179	0.0667268521	14417	922	3.2384218018	0
AT2G38290	7	90	10	5.4285714286	92.657142857	7.34	6.2857142857	6.8241632653	1.4613714286	8.2855346939	4.1427673469	4.1427673469	1.7355268759	1.7355268759	3.4710537517	0.9375484849	0.0624515151	0.0667232468	14417	923	4.6696980192	0
AT1G79540	3	100	0	15.333333333	77.773333333	22.22	13	11.110533333	3.8886	14.999133333	7.4995666667	7.4995666667	1.7386444907	1.7386444907	3.4772889814	0.9377834106	0.0622165894	0.0664771785	14417	924	2.8572065353	0
AT3G21810	16	89.901875	10.090625	14.1875	74.15	25.84375	16.6875	13.37378125	5.3126757813	18.686457031	9.3432285156	9.3432285156	1.7387303883	1.7387303883	3.4774607765	0.93778987	0.06221013	0.0664752034	14417	925	2.5173343529	0
AT3G20150	11	87.829090909	12.167272727	6.3636363636	89.662727273	10.334545455	7.0909090909	7.3579024793	1.7328132231	9.0907157025	4.5453578512	4.5453578512	1.7403266242	1.7403266242	3.4806532484	0.9379097755	0.0620902245	0.0663519952	14417	926	4.2462178734	0
AT5G07180	15	81.071428571	18.928571429	3.1428571429	88.444	11.555333333	7.4666666667	7.6038186667	1.8627982222	9.4666168889	4.7333084444	4.7333084444	1.7408180837	1.7408180837	3.4816361674	0.9379466431	0.0620533569	0.0663175127	14417	927	4.0819336072	0
AT1G61640	4	100	0	4.5	90	10	7	7.3	1.7	9	4.5	4.5	1.7422222222	1.7422222222	3.4844444444	0.9380518486	0.0619481514	0.0662099858	14417	928	4.2941176471	0
AT1G62660	39	97.35	2.2215384615	6.4102564103	82.437435897	14.997692308	9.1538461538	8.5461960552	2.3728656805	10.919061736	5.4595308679	5.4595308679	1.7451136754	1.7451136754	3.4902273509	0.9382678936	0.0617321064	0.0659839693	14417	929	3.6016349874	0
AT5G49520	3	77.613333333	22.38	8	92.59	7.4066666667	6.3333333333	6.8640333333	1.4690888889	8.3331222222	4.1665611111	4.1665611111	1.7463697749	1.7463697749	3.4927395498	0.9383614973	0.0616385027	0.0658888035	14417	930	4.6723063426	0
AT1G69260	8	64.035	35.96	5.625	73.58125	26.415	17.5	13.87671875	5.622625	19.49934375	9.749671875	9.749671875	1.7469835013	1.7469835013	3.4939670025	0.9384071769	0.0615928231	0.0658448562	14417	931	2.4680142727	0
AT3G52030	12	98.241666667	1.7575	19.75	84.474166667	15.52	9	8.602675	2.3968	10.999475	5.4997375	5.4997375	1.7506692145	1.7506692145	3.5013384289	0.9386807466	0.0613192534	0.0655572619	14417	932	3.5892335614	0
AT4G12000	4	99.0375	0.96	21	89.2825	10.71	7.25	7.47298125	1.776475	9.24945625	4.624728125	4.624728125	1.7541670872	1.7541670872	3.5083341744	0.9389391779	0.0610608221	0.0652858108	14417	933	4.2066346276	0
AT2G32179	3	88.886666667	11.11	3	72.386666667	27.603333333	19.333333333	14.994755556	6.3366444444	21.3314	10.6657	10.6657	1.7571019252	1.7571019252	3.5142038503	0.9391551164	0.0608448836	0.0650597558	14417	934	2.366355835	0
AT1G04650	8	86.05875	13.93625	11.375	85.43375	14.5625	8.625	8.3686609375	2.256015625	10.624676563	5.3123382813	5.3123382813	1.7583797726	1.7583797726	3.5167595453	0.9392488833	0.0607511167	0.0649643117	14417	935	3.7094871351	0
AT5G09270	15	81.114666667	18.878	14.333333333	74.496	25.081333333	16.133333333	13.018688	5.0464551111	18.065143111	9.0325715556	9.0325715556	1.759091994	1.759091994	3.518183988	0.9393010784	0.0606989216	0.0649133115	14417	936	2.5797689097	0
AT1G27910	9	98.35	1.6477777778	15.333333333	83.595555556	16.397777778	9.4444444444	8.8951358025	2.5486790123	11.443814815	5.7219074074	5.7219074074	1.7597940215	1.7597940215	3.519588043	0.9393524799	0.0606475201	0.0648631526	14417	937	3.49009654	0
AT4G29910	6	94.02	5.975	18.666666667	84.981666667	15.01	8.8333333333	8.5067138889	2.3258833333	10.832597222	5.4162986111	5.4162986111	1.763319801	1.763319801	3.526639602	0.9396099328	0.0603900672	0.0645925958	14417	938	3.6574121182	0
AT1G70610	12	92.574166667	7.4225	8.3333333333	90.860833333	9.1358333333	6.8333333333	7.2088236111	1.6242819444	8.8331055556	4.4165527778	4.4165527778	1.7653533874	1.7653533874	3.5307067747	0.9397578966	0.0602421034	0.064439116	14417	939	4.4381602811	0
AT1G76680	3	100	0	7.3333333333	90.276666667	9.72	7	7.3193666667	1.6804	8.9997666667	4.4998833333	4.4998833333	1.7665983045	1.7665983045	3.5331966089	0.9398482864	0.0601517136	0.064347203	14417	940	4.3557287947	0
AT3G13210	9	31.19	68.808571429	4.7142857143	6.6666666667	93.333333333	6.2222222222	1.4148148148	6.8074074074	8.2222222222	4.1111111111	4.1111111111	1.768381715	1.768381715	3.5367634301	0.9399775234	0.0600224766	0.0642137166	14417	941	0.2078346028	0
AT1G10900	3	100	0	8.3333333333	90.3	9.6966666667	7	7.321	1.6787666667	8.9997666667	4.4998833333	4.4998833333	1.7686456864	1.7686456864	3.5372913729	0.9399966273	0.0600033727	0.0641980426	14417	942	4.3609395787	0
AT2G40780	12	80.511666667	19.4825	9.8333333333	85.661666667	14.336666667	8.5833333333	8.3526263889	2.2305638889	10.583190278	5.2915951389	5.2915951389	1.7707160256	1.7707160256	3.5414320512	0.9401462359	0.0598537641	0.064042728	14417	943	3.7446254871	0
AT1G71060	7	95.02	4.9771428571	9	81.822857143	18.171428571	10.428571429	9.532955102	2.8950204082	12.42797551	6.2139877551	6.2139877551	1.7727013126	1.7727013126	3.5454026252	0.9402893259	0.0597106741	0.0638943657	14417	944	3.2928801038	0
AT4G24730	6	99.018333333	0.98	8.6666666667	88.69	11.308333333	7.5	7.65175	1.848125	9.499875	4.7499375	4.7499375	1.7727634911	1.7727634911	3.5455269823	0.9402938015	0.0597061985	0.0638943189	14417	945	4.1402773081	0
AT3G53650	4	69.4925	30.4975	201.25	43.3225	56.67	201	88.078225	114.9067	202.984925	101.4924625	101.4924625	1.7729569593	1.7729569593	3.5459139186	0.9403077252	0.0596922748	0.0638841605	14417	946	0.7665194893	0
AT1G70505	3	100	0	5.3333333333	94.443333333	5.5533333333	6	6.6666	1.3332	7.9998	3.9999	3.9999	1.7778666692	1.7778666692	3.5557333383	0.9406599181	0.0593400819	0.0635119496	14417	947	5.000450045	0
AT2G41670	9	84.913333333	15.083333333	9.7777777778	83.315555556	16.681111111	9.6666666667	9.053837037	2.6125074074	11.666344444	5.8331722222	5.8331722222	1.7782231442	1.7782231442	3.5564462883	0.9406854032	0.0593145968	0.0634893861	14417	948	3.4655737287	0
AT5G09790	15	95.661333333	4.336	7.2	89.730666667	10.266666667	7.2	7.460608	1.7392	9.199808	4.599904	4.599904	1.7790865582	1.7790865582	3.5581731165	0.9407470824	0.0592529176	0.0634280749	14417	949	4.2896780129	0
AT2G47050	9	4.0366666667	95.957777778	14	16.436666667	83.557777778	9.5555555556	2.5706148148	8.9844098765	11.555024691	5.7775123457	5.7775123457	1.7800380437	1.7800380437	3.5600760875	0.9408149741	0.0591850259	0.0633601039	14417	950	0.2861194948	0
AT5G13790	3	100	0	8.6666666667	91.666666667	8.3333333333	6.6666666667	7.1111111111	1.5555555556	8.6666666667	4.3333333333	4.3333333333	1.7806267806	1.7806267806	3.5612535613	0.940856941	0.059143059	0.0633198783	14417	951	4.5714285714	0
AT3G63180	2	97.365	2.63	19	87.295	12.695	8	7.9836	2.0156	9.9992	4.9996	4.9996	1.7809936795	1.7809936795	3.561987359	0.9408830787	0.0591169213	0.0632965952	14417	952	3.9609049415	0
AT4G40020	19	86.857368421	11.824210526	5.1052631579	84.322105263	15.673684211	9.2105263158	8.7665096953	2.4436288089	11.210138504	5.6050692521	5.6050692521	1.783154717	1.783154717	3.566309434	0.9410367807	0.0589632193	0.0631367151	14417	953	3.5874964575	0
AT1G22700	67	77.74358209	22.249701493	14.194029851	79.166567164	20.82641791	12.208955224	10.665410737	3.5426880374	14.208098775	7.1040493874	7.1040493874	1.785361274	1.785361274	3.5707225481	0.9411932821	0.0588067179	0.0629738136	14417	954	3.0105418893	0
AT5G38030	1	0	100	3	0	100	5	1	6	7	3.5	3.5	1.7857142857	1.7857142857	3.5714285714	0.9412182786	0.0587817214	0.0629517216	14417	955	0.1666666667	0
AT4G00950	1	100	0	4	0	100	5	1	6	7	3.5	3.5	1.7857142857	1.7857142857	3.5714285714	0.9412182786	0.0587817214	0.0629563982	14417	956	0.1666666667	0
AT3G17290	3	19.443333333	80.553333333	3.6666666667	0	100	5	1	6	7	3.5	3.5	1.7857142857	1.7857142857	3.5714285714	0.9412182786	0.0587817214	0.0629610755	14417	957	0.1666666667	0
AT3G01010	2	0	100	3.5	0	100	5	1	6	7	3.5	3.5	1.7857142857	1.7857142857	3.5714285714	0.9412182786	0.0587817214	0.0629657535	14417	958	0.1666666667	0
AT2G26450	1	0	100	5	0	100	5	1	6	7	3.5	3.5	1.7857142857	1.7857142857	3.5714285714	0.9412182786	0.0587817214	0.0629704322	14417	959	0.1666666667	0
AT1G69940	2	0	100	1	0	100	5	1	6	7	3.5	3.5	1.7857142857	1.7857142857	3.5714285714	0.9412182786	0.0587817214	0.0629751116	14417	960	0.1666666667	0
AT1G61566	2	0	100	3.5	0	100	5	1	6	7	3.5	3.5	1.7857142857	1.7857142857	3.5714285714	0.9412182786	0.0587817214	0.0629797917	14417	961	0.1666666667	0
AT1G32370	1	100	0	30	0	100	5	1	6	7	3.5	3.5	1.7857142857	1.7857142857	3.5714285714	0.9412182786	0.0587817214	0.0629844724	14417	962	0.1666666667	0
AT1G23960	1	97.64	2.35	85	0	100	5	1	6	7	3.5	3.5	1.7857142857	1.7857142857	3.5714285714	0.9412182786	0.0587817214	0.0629891539	14417	963	0.1666666667	0
AT1G17020	1	33.33	66.66	3	0	100	5	1	6	7	3.5	3.5	1.7857142857	1.7857142857	3.5714285714	0.9412182786	0.0587817214	0.0629938361	14417	964	0.1666666667	0
AT1G11850	2	100	0	1	0	100	5	1	6	7	3.5	3.5	1.7857142857	1.7857142857	3.5714285714	0.9412182786	0.0587817214	0.0629985189	14417	965	0.1666666667	0
AT5G67440	4	100	0	2.25	100	0	5	6	1	7	3.5	3.5	1.7857142857	1.7857142857	3.5714285714	0.9412182786	0.0587817214	0.0630032025	14417	966	6	0
AT5G65685	1	83.33	16.66	6	100	0	5	6	1	7	3.5	3.5	1.7857142857	1.7857142857	3.5714285714	0.9412182786	0.0587817214	0.0630078867	14417	967	6	0
AT5G62140	1	100	0	12	100	0	5	6	1	7	3.5	3.5	1.7857142857	1.7857142857	3.5714285714	0.9412182786	0.0587817214	0.0630125717	14417	968	6	0
AT5G62130	2	100	0	8	100	0	5	6	1	7	3.5	3.5	1.7857142857	1.7857142857	3.5714285714	0.9412182786	0.0587817214	0.0630172573	14417	969	6	0
AT5G61800	1	100	0	2	100	0	5	6	1	7	3.5	3.5	1.7857142857	1.7857142857	3.5714285714	0.9412182786	0.0587817214	0.0630219437	14417	970	6	0
AT5G59732	1	100	0	12	100	0	5	6	1	7	3.5	3.5	1.7857142857	1.7857142857	3.5714285714	0.9412182786	0.0587817214	0.0630266307	14417	971	6	0
AT5G59350	7	91.666666667	0	2.5	100	0	5	6	1	7	3.5	3.5	1.7857142857	1.7857142857	3.5714285714	0.9412182786	0.0587817214	0.0630313185	14417	972	6	0
AT5G58540	1	100	0	3	100	0	5	6	1	7	3.5	3.5	1.7857142857	1.7857142857	3.5714285714	0.9412182786	0.0587817214	0.0630360069	14417	973	6	0
AT5G58260	2	100	0	4	100	0	5	6	1	7	3.5	3.5	1.7857142857	1.7857142857	3.5714285714	0.9412182786	0.0587817214	0.063040696	14417	974	6	0
AT5G57780	1	100	0	4	100	0	5	6	1	7	3.5	3.5	1.7857142857	1.7857142857	3.5714285714	0.9412182786	0.0587817214	0.0630453859	14417	975	6	0
AT5G56970	2	100	0	2	100	0	5	6	1	7	3.5	3.5	1.7857142857	1.7857142857	3.5714285714	0.9412182786	0.0587817214	0.0630500764	14417	976	6	0
AT5G54180	1	90	10	10	100	0	5	6	1	7	3.5	3.5	1.7857142857	1.7857142857	3.5714285714	0.9412182786	0.0587817214	0.0630547676	14417	977	6	0
AT5G52750	6	100	0	3.8333333333	100	0	5	6	1	7	3.5	3.5	1.7857142857	1.7857142857	3.5714285714	0.9412182786	0.0587817214	0.0630594595	14417	978	6	0
AT5G51450	2	100	0	9.5	100	0	5	6	1	7	3.5	3.5	1.7857142857	1.7857142857	3.5714285714	0.9412182786	0.0587817214	0.0630641522	14417	979	6	0
AT5G50890	1	100	0	5	100	0	5	6	1	7	3.5	3.5	1.7857142857	1.7857142857	3.5714285714	0.9412182786	0.0587817214	0.0630688455	14417	980	6	0
AT5G50550	2	100	0	9	100	0	5	6	1	7	3.5	3.5	1.7857142857	1.7857142857	3.5714285714	0.9412182786	0.0587817214	0.0630735395	14417	981	6	0
AT5G49120	1	100	0	4	100	0	5	6	1	7	3.5	3.5	1.7857142857	1.7857142857	3.5714285714	0.9412182786	0.0587817214	0.0630782342	14417	982	6	0
AT5G44820	1	100	0	3	100	0	5	6	1	7	3.5	3.5	1.7857142857	1.7857142857	3.5714285714	0.9412182786	0.0587817214	0.0630829296	14417	983	6	0
AT5G43820	1	100	0	3	100	0	5	6	1	7	3.5	3.5	1.7857142857	1.7857142857	3.5714285714	0.9412182786	0.0587817214	0.0630876258	14417	984	6	0
AT5G42680	1	100	0	12	100	0	5	6	1	7	3.5	3.5	1.7857142857	1.7857142857	3.5714285714	0.9412182786	0.0587817214	0.0630923226	14417	985	6	0
AT5G40840	1	100	0	3	100	0	5	6	1	7	3.5	3.5	1.7857142857	1.7857142857	3.5714285714	0.9412182786	0.0587817214	0.0630970201	14417	986	6	0
AT5G40690	1	100	0	2	100	0	5	6	1	7	3.5	3.5	1.7857142857	1.7857142857	3.5714285714	0.9412182786	0.0587817214	0.0631017183	14417	987	6	0
AT5G39610	3	100	0	2.3333333333	100	0	5	6	1	7	3.5	3.5	1.7857142857	1.7857142857	3.5714285714	0.9412182786	0.0587817214	0.0631064172	14417	988	6	0
AT5G25170	1	100	0	6	100	0	5	6	1	7	3.5	3.5	1.7857142857	1.7857142857	3.5714285714	0.9412182786	0.0587817214	0.0631111168	14417	989	6	0
AT5G22130	1	100	0	8	100	0	5	6	1	7	3.5	3.5	1.7857142857	1.7857142857	3.5714285714	0.9412182786	0.0587817214	0.0631158171	14417	990	6	0
AT5G20670	3	100	0	2	100	0	5	6	1	7	3.5	3.5	1.7857142857	1.7857142857	3.5714285714	0.9412182786	0.0587817214	0.0631205182	14417	991	6	0
AT5G18270	3	100	0	6.6666666667	100	0	5	6	1	7	3.5	3.5	1.7857142857	1.7857142857	3.5714285714	0.9412182786	0.0587817214	0.0631252199	14417	992	6	0
AT5G17850	2	100	0	3	100	0	5	6	1	7	3.5	3.5	1.7857142857	1.7857142857	3.5714285714	0.9412182786	0.0587817214	0.0631299223	14417	993	6	0
AT5G17800	1				100	0	5	6	1	7	3.5	3.5	1.7857142857	1.7857142857	3.5714285714	0.9412182786	0.0587817214	0.0631346254	14417	994	6	0
AT5G17600	1	100	0	1	100	0	5	6	1	7	3.5	3.5	1.7857142857	1.7857142857	3.5714285714	0.9412182786	0.0587817214	0.0631393292	14417	995	6	0
AT5G17360	2	68.33	31.665	8	100	0	5	6	1	7	3.5	3.5	1.7857142857	1.7857142857	3.5714285714	0.9412182786	0.0587817214	0.0631440337	14417	996	6	0
AT5G11160	2	100	0	3	100	0	5	6	1	7	3.5	3.5	1.7857142857	1.7857142857	3.5714285714	0.9412182786	0.0587817214	0.063148739	14417	997	6	0
AT5G07460	1	66.66	33.33	3	100	0	5	6	1	7	3.5	3.5	1.7857142857	1.7857142857	3.5714285714	0.9412182786	0.0587817214	0.0631534449	14417	998	6	0
AT5G07370	1	100	0	6	100	0	5	6	1	7	3.5	3.5	1.7857142857	1.7857142857	3.5714285714	0.9412182786	0.0587817214	0.0631581515	14417	999	6	0
AT5G06265	1	100	0	5	100	0	5	6	1	7	3.5	3.5	1.7857142857	1.7857142857	3.5714285714	0.9412182786	0.0587817214	0.0631628588	14417	1000	6	0
AT5G05960	2	100	0	1	100	0	5	6	1	7	3.5	3.5	1.7857142857	1.7857142857	3.5714285714	0.9412182786	0.0587817214	0.0631675668	14417	1001	6	0
AT5G05280	1	100	0	4	100	0	5	6	1	7	3.5	3.5	1.7857142857	1.7857142857	3.5714285714	0.9412182786	0.0587817214	0.0631722756	14417	1002	6	0
AT5G03120	1	100	0	3	100	0	5	6	1	7	3.5	3.5	1.7857142857	1.7857142857	3.5714285714	0.9412182786	0.0587817214	0.063176985	14417	1003	6	0
AT5G02460	2	100	0	10.5	100	0	5	6	1	7	3.5	3.5	1.7857142857	1.7857142857	3.5714285714	0.9412182786	0.0587817214	0.0631816951	14417	1004	6	0
AT5G01120	2	100	0	4	100	0	5	6	1	7	3.5	3.5	1.7857142857	1.7857142857	3.5714285714	0.9412182786	0.0587817214	0.063186406	14417	1005	6	0
AT4G39790	1				100	0	5	6	1	7	3.5	3.5	1.7857142857	1.7857142857	3.5714285714	0.9412182786	0.0587817214	0.0631911175	14417	1006	6	0
AT4G38960	1	100	0	1	100	0	5	6	1	7	3.5	3.5	1.7857142857	1.7857142857	3.5714285714	0.9412182786	0.0587817214	0.0631958297	14417	1007	6	0
AT4G38910	2	82.855	17.14	6	100	0	5	6	1	7	3.5	3.5	1.7857142857	1.7857142857	3.5714285714	0.9412182786	0.0587817214	0.0632005427	14417	1008	6	0
AT4G36830	1	100	0	2	100	0	5	6	1	7	3.5	3.5	1.7857142857	1.7857142857	3.5714285714	0.9412182786	0.0587817214	0.0632052563	14417	1009	6	0
AT4G36050	1	100	0	6	100	0	5	6	1	7	3.5	3.5	1.7857142857	1.7857142857	3.5714285714	0.9412182786	0.0587817214	0.0632099707	14417	1010	6	0
AT4G33925	1	100	0	15	100	0	5	6	1	7	3.5	3.5	1.7857142857	1.7857142857	3.5714285714	0.9412182786	0.0587817214	0.0632146857	14417	1011	6	0
AT4G33160	1				100	0	5	6	1	7	3.5	3.5	1.7857142857	1.7857142857	3.5714285714	0.9412182786	0.0587817214	0.0632194015	14417	1012	6	0
AT4G28652	1	100	0	14	100	0	5	6	1	7	3.5	3.5	1.7857142857	1.7857142857	3.5714285714	0.9412182786	0.0587817214	0.0632241179	14417	1013	6	0
AT4G28150	1	100	0	2	100	0	5	6	1	7	3.5	3.5	1.7857142857	1.7857142857	3.5714285714	0.9412182786	0.0587817214	0.0632288351	14417	1014	6	0
AT4G28040	1				100	0	5	6	1	7	3.5	3.5	1.7857142857	1.7857142857	3.5714285714	0.9412182786	0.0587817214	0.063233553	14417	1015	6	0
AT4G27250	1	100	0	14	100	0	5	6	1	7	3.5	3.5	1.7857142857	1.7857142857	3.5714285714	0.9412182786	0.0587817214	0.0632382715	14417	1016	6	0
AT4G26520	1	100	0	3	100	0	5	6	1	7	3.5	3.5	1.7857142857	1.7857142857	3.5714285714	0.9412182786	0.0587817214	0.0632429908	14417	1017	6	0
AT4G26490	1	100	0	11	100	0	5	6	1	7	3.5	3.5	1.7857142857	1.7857142857	3.5714285714	0.9412182786	0.0587817214	0.0632477108	14417	1018	6	0
AT4G24910	2				100	0	5	6	1	7	3.5	3.5	1.7857142857	1.7857142857	3.5714285714	0.9412182786	0.0587817214	0.0632524315	14417	1019	6	0
AT4G23430	2	100	0	6	100	0	5	6	1	7	3.5	3.5	1.7857142857	1.7857142857	3.5714285714	0.9412182786	0.0587817214	0.0632571529	14417	1020	6	0
AT4G21760	1	100	0	3	100	0	5	6	1	7	3.5	3.5	1.7857142857	1.7857142857	3.5714285714	0.9412182786	0.0587817214	0.0632618749	14417	1021	6	0
AT4G21510	3	100	0	11	100	0	5	6	1	7	3.5	3.5	1.7857142857	1.7857142857	3.5714285714	0.9412182786	0.0587817214	0.0632665977	14417	1022	6	0
AT4G21410	2	100	0	3.5	100	0	5	6	1	7	3.5	3.5	1.7857142857	1.7857142857	3.5714285714	0.9412182786	0.0587817214	0.0632713212	14417	1023	6	0
AT4G21310	1	100	0	8	100	0	5	6	1	7	3.5	3.5	1.7857142857	1.7857142857	3.5714285714	0.9412182786	0.0587817214	0.0632760455	14417	1024	6	0
AT4G20350	1	100	0	1	100	0	5	6	1	7	3.5	3.5	1.7857142857	1.7857142857	3.5714285714	0.9412182786	0.0587817214	0.0632807704	14417	1025	6	0
AT4G19950	1	100	0	3	100	0	5	6	1	7	3.5	3.5	1.7857142857	1.7857142857	3.5714285714	0.9412182786	0.0587817214	0.063285496	14417	1026	6	0
AT4G18360	1	100	0	17	100	0	5	6	1	7	3.5	3.5	1.7857142857	1.7857142857	3.5714285714	0.9412182786	0.0587817214	0.0632902223	14417	1027	6	0
AT4G16765	1	100	0	7	100	0	5	6	1	7	3.5	3.5	1.7857142857	1.7857142857	3.5714285714	0.9412182786	0.0587817214	0.0632949493	14417	1028	6	0
AT4G14850	2	100	0	2	100	0	5	6	1	7	3.5	3.5	1.7857142857	1.7857142857	3.5714285714	0.9412182786	0.0587817214	0.0632996771	14417	1029	6	0
AT4G12300	2	100	0	1	100	0	5	6	1	7	3.5	3.5	1.7857142857	1.7857142857	3.5714285714	0.9412182786	0.0587817214	0.0633044055	14417	1030	6	0
AT4G10800	1	100	0	11	100	0	5	6	1	7	3.5	3.5	1.7857142857	1.7857142857	3.5714285714	0.9412182786	0.0587817214	0.0633091347	14417	1031	6	0
AT4G03010	1				100	0	5	6	1	7	3.5	3.5	1.7857142857	1.7857142857	3.5714285714	0.9412182786	0.0587817214	0.0633138645	14417	1032	6	0
AT3G61420	5	100	0	7.2	100	0	5	6	1	7	3.5	3.5	1.7857142857	1.7857142857	3.5714285714	0.9412182786	0.0587817214	0.0633185951	14417	1033	6	0
AT3G60310	2	100	0	6.5	100	0	5	6	1	7	3.5	3.5	1.7857142857	1.7857142857	3.5714285714	0.9412182786	0.0587817214	0.0633233264	14417	1034	6	0
AT3G59900	2	100	0	3	100	0	5	6	1	7	3.5	3.5	1.7857142857	1.7857142857	3.5714285714	0.9412182786	0.0587817214	0.0633280583	14417	1035	6	0
AT3G58975	3	100	0	5.6666666667	100	0	5	6	1	7	3.5	3.5	1.7857142857	1.7857142857	3.5714285714	0.9412182786	0.0587817214	0.063332791	14417	1036	6	0
AT3G57810	1	100	0	5	100	0	5	6	1	7	3.5	3.5	1.7857142857	1.7857142857	3.5714285714	0.9412182786	0.0587817214	0.0633375244	14417	1037	6	0
AT3G56400	1	100	0	2	100	0	5	6	1	7	3.5	3.5	1.7857142857	1.7857142857	3.5714285714	0.9412182786	0.0587817214	0.0633422585	14417	1038	6	0
AT3G53800	4	100	0	1	100	0	5	6	1	7	3.5	3.5	1.7857142857	1.7857142857	3.5714285714	0.9412182786	0.0587817214	0.0633469933	14417	1039	6	0
AT3G53090	1	100	0	3	100	0	5	6	1	7	3.5	3.5	1.7857142857	1.7857142857	3.5714285714	0.9412182786	0.0587817214	0.0633517288	14417	1040	6	0
AT3G52260	1	91.66	8.33	12	100	0	5	6	1	7	3.5	3.5	1.7857142857	1.7857142857	3.5714285714	0.9412182786	0.0587817214	0.0633564651	14417	1041	6	0
AT3G50930	1	100	0	1	100	0	5	6	1	7	3.5	3.5	1.7857142857	1.7857142857	3.5714285714	0.9412182786	0.0587817214	0.063361202	14417	1042	6	0
AT3G48090	1	100	0	1	100	0	5	6	1	7	3.5	3.5	1.7857142857	1.7857142857	3.5714285714	0.9412182786	0.0587817214	0.0633659396	14417	1043	6	0
AT3G47110	2	100	0	3	100	0	5	6	1	7	3.5	3.5	1.7857142857	1.7857142857	3.5714285714	0.9412182786	0.0587817214	0.063370678	14417	1044	6	0
AT3G45610	1	100	0	6	100	0	5	6	1	7	3.5	3.5	1.7857142857	1.7857142857	3.5714285714	0.9412182786	0.0587817214	0.063375417	14417	1045	6	0
AT3G28540	1	100	0	4	100	0	5	6	1	7	3.5	3.5	1.7857142857	1.7857142857	3.5714285714	0.9412182786	0.0587817214	0.0633801568	14417	1046	6	0
AT3G27110	1	100	0	6	100	0	5	6	1	7	3.5	3.5	1.7857142857	1.7857142857	3.5714285714	0.9412182786	0.0587817214	0.0633848973	14417	1047	6	0
AT3G25740	1	80	20	5	100	0	5	6	1	7	3.5	3.5	1.7857142857	1.7857142857	3.5714285714	0.9412182786	0.0587817214	0.0633896385	14417	1048	6	0
AT3G25690	1				100	0	5	6	1	7	3.5	3.5	1.7857142857	1.7857142857	3.5714285714	0.9412182786	0.0587817214	0.0633943804	14417	1049	6	0
AT3G23340	1	100	0	1	100	0	5	6	1	7	3.5	3.5	1.7857142857	1.7857142857	3.5714285714	0.9412182786	0.0587817214	0.063399123	14417	1050	6	0
AT3G23020	2	100	0	3.5	100	0	5	6	1	7	3.5	3.5	1.7857142857	1.7857142857	3.5714285714	0.9412182786	0.0587817214	0.0634038663	14417	1051	6	0
AT3G20200	2	100	0	6.5	100	0	5	6	1	7	3.5	3.5	1.7857142857	1.7857142857	3.5714285714	0.9412182786	0.0587817214	0.0634086103	14417	1052	6	0
AT3G17660	3	88.886666667	11.11	3	100	0	5	6	1	7	3.5	3.5	1.7857142857	1.7857142857	3.5714285714	0.9412182786	0.0587817214	0.063413355	14417	1053	6	0
AT3G17130	2	100	0	3	100	0	5	6	1	7	3.5	3.5	1.7857142857	1.7857142857	3.5714285714	0.9412182786	0.0587817214	0.0634181005	14417	1054	6	0
AT3G14810	1	100	0	1	100	0	5	6	1	7	3.5	3.5	1.7857142857	1.7857142857	3.5714285714	0.9412182786	0.0587817214	0.0634228466	14417	1055	6	0
AT3G14770	2	100	0	3.5	100	0	5	6	1	7	3.5	3.5	1.7857142857	1.7857142857	3.5714285714	0.9412182786	0.0587817214	0.0634275935	14417	1056	6	0
AT3G13030	1	100	0	8	100	0	5	6	1	7	3.5	3.5	1.7857142857	1.7857142857	3.5714285714	0.9412182786	0.0587817214	0.0634323411	14417	1057	6	0
AT3G12870	1	100	0	5	100	0	5	6	1	7	3.5	3.5	1.7857142857	1.7857142857	3.5714285714	0.9412182786	0.0587817214	0.0634370894	14417	1058	6	0
AT3G12750	1	100	0	9	100	0	5	6	1	7	3.5	3.5	1.7857142857	1.7857142857	3.5714285714	0.9412182786	0.0587817214	0.0634418384	14417	1059	6	0
AT3G10080	2	100	0	5.5	100	0	5	6	1	7	3.5	3.5	1.7857142857	1.7857142857	3.5714285714	0.9412182786	0.0587817214	0.0634465881	14417	1060	6	0
AT3G09540	1	100	0	1	100	0	5	6	1	7	3.5	3.5	1.7857142857	1.7857142857	3.5714285714	0.9412182786	0.0587817214	0.0634513385	14417	1061	6	0
AT3G06020	1	100	0	10	100	0	5	6	1	7	3.5	3.5	1.7857142857	1.7857142857	3.5714285714	0.9412182786	0.0587817214	0.0634560896	14417	1062	6	0
AT3G04290	1	100	0	3	100	0	5	6	1	7	3.5	3.5	1.7857142857	1.7857142857	3.5714285714	0.9412182786	0.0587817214	0.0634608415	14417	1063	6	0
AT3G02210	1	100	0	9	100	0	5	6	1	7	3.5	3.5	1.7857142857	1.7857142857	3.5714285714	0.9412182786	0.0587817214	0.063465594	14417	1064	6	0
AT2G46790	1	100	0	2	100	0	5	6	1	7	3.5	3.5	1.7857142857	1.7857142857	3.5714285714	0.9412182786	0.0587817214	0.0634703473	14417	1065	6	0
AT2G45220	2	100	0	1	100	0	5	6	1	7	3.5	3.5	1.7857142857	1.7857142857	3.5714285714	0.9412182786	0.0587817214	0.0634751012	14417	1066	6	0
AT2G41050	1	100	0	8	100	0	5	6	1	7	3.5	3.5	1.7857142857	1.7857142857	3.5714285714	0.9412182786	0.0587817214	0.0634798559	14417	1067	6	0
AT2G40460	5	100	0	12	100	0	5	6	1	7	3.5	3.5	1.7857142857	1.7857142857	3.5714285714	0.9412182786	0.0587817214	0.0634846113	14417	1068	6	0
AT2G40150	1	100	0	3	100	0	5	6	1	7	3.5	3.5	1.7857142857	1.7857142857	3.5714285714	0.9412182786	0.0587817214	0.0634893675	14417	1069	6	0
AT2G37090	1				100	0	5	6	1	7	3.5	3.5	1.7857142857	1.7857142857	3.5714285714	0.9412182786	0.0587817214	0.0634941243	14417	1070	6	0
AT2G36980	1	100	0	8	100	0	5	6	1	7	3.5	3.5	1.7857142857	1.7857142857	3.5714285714	0.9412182786	0.0587817214	0.0634988818	14417	1071	6	0
AT2G35420	1	80	20	5	100	0	5	6	1	7	3.5	3.5	1.7857142857	1.7857142857	3.5714285714	0.9412182786	0.0587817214	0.0635036401	14417	1072	6	0
AT2G34810	1	100	0	1	100	0	5	6	1	7	3.5	3.5	1.7857142857	1.7857142857	3.5714285714	0.9412182786	0.0587817214	0.063508399	14417	1073	6	0
AT2G33240	2	100	0	3.5	100	0	5	6	1	7	3.5	3.5	1.7857142857	1.7857142857	3.5714285714	0.9412182786	0.0587817214	0.0635131587	14417	1074	6	0
AT2G33051	2	100	0	1	100	0	5	6	1	7	3.5	3.5	1.7857142857	1.7857142857	3.5714285714	0.9412182786	0.0587817214	0.0635179191	14417	1075	6	0
AT2G32440	2	100	0	9	100	0	5	6	1	7	3.5	3.5	1.7857142857	1.7857142857	3.5714285714	0.9412182786	0.0587817214	0.0635226802	14417	1076	6	0
AT2G30520	2	100	0	7	100	0	5	6	1	7	3.5	3.5	1.7857142857	1.7857142857	3.5714285714	0.9412182786	0.0587817214	0.063527442	14417	1077	6	0
AT2G27480	1	100	0	11	100	0	5	6	1	7	3.5	3.5	1.7857142857	1.7857142857	3.5714285714	0.9412182786	0.0587817214	0.0635322046	14417	1078	6	0
AT2G22680	1	100	0	10	100	0	5	6	1	7	3.5	3.5	1.7857142857	1.7857142857	3.5714285714	0.9412182786	0.0587817214	0.0635369678	14417	1079	6	0
AT2G22000	2	100	0	3.5	100	0	5	6	1	7	3.5	3.5	1.7857142857	1.7857142857	3.5714285714	0.9412182786	0.0587817214	0.0635417318	14417	1080	6	0
AT2G21500	2	100	0	11.5	100	0	5	6	1	7	3.5	3.5	1.7857142857	1.7857142857	3.5714285714	0.9412182786	0.0587817214	0.0635464965	14417	1081	6	0
AT2G19910	1	100	0	1	100	0	5	6	1	7	3.5	3.5	1.7857142857	1.7857142857	3.5714285714	0.9412182786	0.0587817214	0.0635512619	14417	1082	6	0
AT1G78540	1	100	0	6	100	0	5	6	1	7	3.5	3.5	1.7857142857	1.7857142857	3.5714285714	0.9412182786	0.0587817214	0.063556028	14417	1083	6	0
AT1G74150	1	100	0	5	100	0	5	6	1	7	3.5	3.5	1.7857142857	1.7857142857	3.5714285714	0.9412182786	0.0587817214	0.0635607948	14417	1084	6	0
AT1G72960	1				100	0	5	6	1	7	3.5	3.5	1.7857142857	1.7857142857	3.5714285714	0.9412182786	0.0587817214	0.0635655623	14417	1085	6	0
AT1G70890	1	100	0	13	100	0	5	6	1	7	3.5	3.5	1.7857142857	1.7857142857	3.5714285714	0.9412182786	0.0587817214	0.0635703306	14417	1086	6	0
AT1G70230	1	100	0	10	100	0	5	6	1	7	3.5	3.5	1.7857142857	1.7857142857	3.5714285714	0.9412182786	0.0587817214	0.0635750995	14417	1087	6	0
AT1G67050	1	100	0	8	100	0	5	6	1	7	3.5	3.5	1.7857142857	1.7857142857	3.5714285714	0.9412182786	0.0587817214	0.0635798692	14417	1088	6	0
AT1G64890	1	100	0	5	100	0	5	6	1	7	3.5	3.5	1.7857142857	1.7857142857	3.5714285714	0.9412182786	0.0587817214	0.0635846396	14417	1089	6	0
AT1G64610	1	100	0	8	100	0	5	6	1	7	3.5	3.5	1.7857142857	1.7857142857	3.5714285714	0.9412182786	0.0587817214	0.0635894107	14417	1090	6	0
AT1G61660	1	100	0	10	100	0	5	6	1	7	3.5	3.5	1.7857142857	1.7857142857	3.5714285714	0.9412182786	0.0587817214	0.0635941826	14417	1091	6	0
AT1G60989	1	100	0	3	100	0	5	6	1	7	3.5	3.5	1.7857142857	1.7857142857	3.5714285714	0.9412182786	0.0587817214	0.0635989551	14417	1092	6	0
AT1G57750	4	100	0	4.5	100	0	5	6	1	7	3.5	3.5	1.7857142857	1.7857142857	3.5714285714	0.9412182786	0.0587817214	0.0636037284	14417	1093	6	0
AT1G53350	2	100	0	2	100	0	5	6	1	7	3.5	3.5	1.7857142857	1.7857142857	3.5714285714	0.9412182786	0.0587817214	0.0636085023	14417	1094	6	0
AT1G49620	1	100	0	14	100	0	5	6	1	7	3.5	3.5	1.7857142857	1.7857142857	3.5714285714	0.9412182786	0.0587817214	0.063613277	14417	1095	6	0
AT1G33500	1	100	0	2	100	0	5	6	1	7	3.5	3.5	1.7857142857	1.7857142857	3.5714285714	0.9412182786	0.0587817214	0.0636180525	14417	1096	6	0
AT1G31500	1	100	0	1	100	0	5	6	1	7	3.5	3.5	1.7857142857	1.7857142857	3.5714285714	0.9412182786	0.0587817214	0.0636228286	14417	1097	6	0
AT1G31485	1	100	0	1	100	0	5	6	1	7	3.5	3.5	1.7857142857	1.7857142857	3.5714285714	0.9412182786	0.0587817214	0.0636276054	14417	1098	6	0
AT1G28660	1				100	0	5	6	1	7	3.5	3.5	1.7857142857	1.7857142857	3.5714285714	0.9412182786	0.0587817214	0.063632383	14417	1099	6	0
AT1G28600	2	100	0	5.5	100	0	5	6	1	7	3.5	3.5	1.7857142857	1.7857142857	3.5714285714	0.9412182786	0.0587817214	0.0636371613	14417	1100	6	0
AT1G28360	1	100	0	8	100	0	5	6	1	7	3.5	3.5	1.7857142857	1.7857142857	3.5714285714	0.9412182786	0.0587817214	0.0636419403	14417	1101	6	0
AT1G26230	1	100	0	1	100	0	5	6	1	7	3.5	3.5	1.7857142857	1.7857142857	3.5714285714	0.9412182786	0.0587817214	0.06364672	14417	1102	6	0
AT1G19640	1	100	0	17	100	0	5	6	1	7	3.5	3.5	1.7857142857	1.7857142857	3.5714285714	0.9412182786	0.0587817214	0.0636515004	14417	1103	6	0
AT1G16270	2	100	0	9	100	0	5	6	1	7	3.5	3.5	1.7857142857	1.7857142857	3.5714285714	0.9412182786	0.0587817214	0.0636562816	14417	1104	6	0
AT1G15160	1	75	25	4	100	0	5	6	1	7	3.5	3.5	1.7857142857	1.7857142857	3.5714285714	0.9412182786	0.0587817214	0.0636610635	14417	1105	6	0
AT1G13970	5	100	0	2.8	100	0	5	6	1	7	3.5	3.5	1.7857142857	1.7857142857	3.5714285714	0.9412182786	0.0587817214	0.0636658461	14417	1106	6	0
AT1G13150	1				100	0	5	6	1	7	3.5	3.5	1.7857142857	1.7857142857	3.5714285714	0.9412182786	0.0587817214	0.0636706294	14417	1107	6	0
AT1G11990	1	0	100	1	100	0	5	6	1	7	3.5	3.5	1.7857142857	1.7857142857	3.5714285714	0.9412182786	0.0587817214	0.0636754134	14417	1108	6	0
AT1G11545	1	100	0	4	100	0	5	6	1	7	3.5	3.5	1.7857142857	1.7857142857	3.5714285714	0.9412182786	0.0587817214	0.0636801981	14417	1109	6	0
AT1G11170	1	100	0	4	100	0	5	6	1	7	3.5	3.5	1.7857142857	1.7857142857	3.5714285714	0.9412182786	0.0587817214	0.0636849836	14417	1110	6	0
AT1G11000	1	66.66	33.33	3	100	0	5	6	1	7	3.5	3.5	1.7857142857	1.7857142857	3.5714285714	0.9412182786	0.0587817214	0.0636897698	14417	1111	6	0
AT1G10750	3	100	0	3.6666666667	100	0	5	6	1	7	3.5	3.5	1.7857142857	1.7857142857	3.5714285714	0.9412182786	0.0587817214	0.0636945567	14417	1112	6	0
AT1G08930	2	100	0	1	100	0	5	6	1	7	3.5	3.5	1.7857142857	1.7857142857	3.5714285714	0.9412182786	0.0587817214	0.0636993443	14417	1113	6	0
AT1G07280	2	100	0	8.5	100	0	5	6	1	7	3.5	3.5	1.7857142857	1.7857142857	3.5714285714	0.9412182786	0.0587817214	0.0637041327	14417	1114	6	0
AT1G06590	4	100	0	13.25	100	0	5	6	1	7	3.5	3.5	1.7857142857	1.7857142857	3.5714285714	0.9412182786	0.0587817214	0.0637089217	14417	1115	6	0
AT1G05805	3	100	0	12.666666667	100	0	5	6	1	7	3.5	3.5	1.7857142857	1.7857142857	3.5714285714	0.9412182786	0.0587817214	0.0637137115	14417	1116	6	0
AT1G05020	1	0	100	1	100	0	5	6	1	7	3.5	3.5	1.7857142857	1.7857142857	3.5714285714	0.9412182786	0.0587817214	0.063718502	14417	1117	6	0
AT1G04760	1	100	0	3	100	0	5	6	1	7	3.5	3.5	1.7857142857	1.7857142857	3.5714285714	0.9412182786	0.0587817214	0.0637232932	14417	1118	6	0
AT1G04640	1	80	20	5	100	0	5	6	1	7	3.5	3.5	1.7857142857	1.7857142857	3.5714285714	0.9412182786	0.0587817214	0.0637280852	14417	1119	6	0
AT1G04520	2	100	0	4	100	0	5	6	1	7	3.5	3.5	1.7857142857	1.7857142857	3.5714285714	0.9412182786	0.0587817214	0.0637328779	14417	1120	6	0
AT1G02010	1	100	0	1	100	0	5	6	1	7	3.5	3.5	1.7857142857	1.7857142857	3.5714285714	0.9412182786	0.0587817214	0.0637376712	14417	1121	6	0
AT1G01670	2	100	0	6.5	100	0	5	6	1	7	3.5	3.5	1.7857142857	1.7857142857	3.5714285714	0.9412182786	0.0587817214	0.0637424653	14417	1122	6	0
AT5G24360	20	97.355	2.6435	12.9	81.4505	18.235	10.6	9.633753	2.93291	12.566663	6.2833315	6.2833315	1.786524271	1.786524271	3.5730485421	0.9412755906	0.0587244094	0.0636851068	14417	1123	3.2847080204	0
AT3G60110	9	98.517777778	1.4811111111	15.444444444	78.31	21.684444444	12.888888889	11.093288889	3.7948839506	14.88817284	7.4440864198	7.4440864198	1.7888936143	1.7888936143	3.5777872286	0.9414428971	0.0585571029	0.0635084445	14417	1124	2.9232221679	0
AT2G20290	11	93.854545455	6.14	22.818181818	68.495454545	31.495454545	28	20.178727273	9.8187272727	29.997454545	14.998727273	14.998727273	1.7889784588	1.7889784588	3.5779569176	0.9414488788	0.0585511212	0.0635067345	14417	1125	2.055126567	0
AT1G70790	20	96.638	3.3595	8.3	90.9225	9.075	6.9	7.2736525	1.626175	8.8998275	4.44991375	4.44991375	1.7918326009	1.7918326009	3.5836652017	0.9416497242	0.0583502758	0.0632936518	14417	1126	4.4728596246	0
AT5G64470	4	100	0	5.5	95.8325	4.165	5.75	6.51036875	1.2394875	7.74985625	3.874928125	3.874928125	1.7924325468	1.7924325468	3.5848650937	0.9416918491	0.0583081509	0.0632527172	14417	1127	5.2524682581	0
AT2G03090	20	99.7725	0.227	30.45	69.2005	25.7975	20	14.8401	6.1595	20.9996	10.4998	10.4998	1.7941488495	1.7941488495	3.588297699	0.9418121801	0.0581878199	0.063126932	14417	1128	2.4093027031	0
AT1G45474	21	92.335238095	7.6638095238	7.2857142857	87.608571429	12.39047619	7.9523809524	7.9669673469	1.9853378685	9.9523052154	4.9761526077	4.9761526077	1.7975680228	1.7975680228	3.5951360457	0.9420511147	0.0579488853	0.0628724473	14417	1129	4.0129025258	0
AT5G49880	27	81.977407407	13.084444444	32.962962963	64.466666667	28.717407407	28.222222222	19.193925926	9.104690535	28.298616461	14.14930823	14.14930823	1.7985450086	1.7985450086	3.5970900173	0.9421191957	0.0578808043	0.0628033082	14417	1130	2.1081360044	0
AT4G27030	6	94.626666667	5.37	7.8333333333	97.221666667	2.7766666667	5.5	6.3471916667	1.1527166667	7.4999083333	3.7499541667	3.7499541667	1.7988600211	1.7988600211	3.5977200422	0.9421411291	0.0578588709	0.0627842347	14417	1131	5.50628949	0
AT4G21326	14	97.618571429	2.38	6.3571428571	97.618571429	2.38	5.4285714286	6.2992938776	1.1292	7.4284938776	3.7142469388	3.7142469388	1.799144695	1.799144695	3.5982893899	0.9421609426	0.0578390574	0.0627674589	14417	1132	5.5785457647	0
AT5G54225	3	72.513333333	27.48	48.333333333	30.823333333	69.17	26.333333333	9.1168111111	19.214766667	28.331577778	14.165788889	14.165788889	1.7995592621	1.7995592621	3.5991185243	0.9421897838	0.0578102162	0.0627408828	14417	1133	0.4744689992	0
AT5G52230	1	33.33	66.66	3	87.5	12.5	8	8	2	10	5	5	1.8	1.8	3.6	0.9422204289	0.0577795711	0.0627123449	14417	1134	4	0
AT4G09750	3	98.963333333	1.03	67.333333333	87.5	12.5	8	8	2	10	5	5	1.8	1.8	3.6	0.9422204289	0.0577795711	0.0627170665	14417	1135	4	0
AT3G12990	1	100	0	11	87.5	12.5	8	8	2	10	5	5	1.8	1.8	3.6	0.9422204289	0.0577795711	0.0627217888	14417	1136	4	0
AT2G18000	2	100	0	8.5	87.5	12.5	8	8	2	10	5	5	1.8	1.8	3.6	0.9422204289	0.0577795711	0.0627265118	14417	1137	4	0
AT1G73690	1	100	0	1	87.5	12.5	8	8	2	10	5	5	1.8	1.8	3.6	0.9422204289	0.0577795711	0.0627312356	14417	1138	4	0
AT1G55180	1	100	0	5	87.5	12.5	8	8	2	10	5	5	1.8	1.8	3.6	0.9422204289	0.0577795711	0.06273596	14417	1139	4	0
AT1G45110	1	100	0	6	87.5	12.5	8	8	2	10	5	5	1.8	1.8	3.6	0.9422204289	0.0577795711	0.0627406852	14417	1140	4	0
AT1G51100	5	89.808	10.188	6.6	91.426	8.57	6.8	7.216968	1.58276	8.799728	4.399864	4.399864	1.803709148	1.803709148	3.607418296	0.9424776486	0.0575223514	0.0624660846	14417	1141	4.5597361571	0
AT1G68690	11	87.273636364	12.717272727	27.090909091	80.694545455	19.299090909	11.272727273	10.096476033	3.1755338843	13.272009917	6.6360049587	6.6360049587	1.8045284974	1.8045284974	3.6090569947	0.9425343042	0.0574656958	0.0624092607	14417	1142	3.1794578175	0
AT5G09230	2	100	0	5.5	91.665	0	5.5	6.041575	1	7.041575	3.5207875	3.5207875	1.804814866	1.804814866	3.6096297321	0.9425540918	0.0574459082	0.0623924709	14417	1143	6.041575	0
AT4G38730	10	93.726	6.27	10.6	94.333	5.666	6.1	6.754313	1.345626	8.099939	4.0499695	4.0499695	1.8058095909	1.8058095909	3.6116191818	0.9426227693	0.0573772307	0.0623225747	14417	1144	5.0194578583	0
AT5G36670	4	100	0	9.5	83.9225	16.0675	9.5	8.9726375	2.5264125	11.49905	5.749525	5.749525	1.8068369453	1.8068369453	3.6136738905	0.9426936082	0.0573063918	0.0622503203	14417	1145	3.5515330533	0
AT3G19020	33	87.738181818	12.257575758	7.9393939394	87.833333333	12.163333333	7.9090909091	7.9468181818	1.9620090909	9.9088272727	4.9544136364	4.9544136364	1.8073753265	1.8073753265	3.614750653	0.9427306939	0.0572693061	0.0622147228	14417	1146	4.0503472785	0
AT1G73380	11	85.120909091	14.873636364	15.363636364	81.820909091	18.172727273	10.636363636	9.7027694215	2.9329173554	12.635686777	6.3178433884	6.3178433884	1.8135499006	1.8135499006	3.6270998013	0.9431542048	0.0568457952	0.0617592938	14417	1147	3.3082314453	0
AT4G38080	10	94.443333333	5.555	3.5	98	2	5.4	6.292	1.108	7.4	3.7	3.7	1.8158010811	1.8158010811	3.6316021622	0.943307784	0.056692216	0.0615970817	14417	1148	5.678700361	0
AT5G53080	7	88.092857143	11.902857143	3.8571428571	83.89	16.104285714	9.5714285714	9.0294714286	2.5414102041	11.570881633	5.7854408163	5.7854408163	1.8190030712	1.8190030712	3.6380061424	0.9435254709	0.0564745291	0.0613651859	14417	1149	3.5529374259	0
AT3G51280	20	76.5855	22.695	8.35	76.3755	23.6165	14.85	12.34176175	4.50705025	16.848812	8.424406	8.424406	1.8215736602	1.8215736602	3.6431473203	0.9436995901	0.0563004099	0.0611805992	14417	1150	2.7383235299	0
AT3G06980	22	75.092272727	24.901363636	20.409090909	70.566818182	29.208636364	23.136363636	17.326595661	7.7578163223	25.084411983	12.542205992	12.542205992	1.8250684548	1.8250684548	3.6501369096	0.9439353974	0.0560646026	0.0609289444	14417	1151	2.2334372124	0
AT1G72560	2	90	10	5.5	92.855	7.14	6.5	7.035575	1.4641	8.499675	4.2498375	4.2498375	1.8260306233	1.8260306233	3.6520612465	0.9440001345	0.0559998655	0.0608631784	14417	1152	4.8053923912	0
AT5G57030	14	73.837857143	26.158571429	7.6428571429	80.543571429	19.450714286	11.5	10.262510714	3.2368321429	13.499342857	6.7496714286	6.7496714286	1.8282430453	1.8282430453	3.6564860906	0.9441486912	0.0558513088	0.0607062967	14417	1153	3.1705415237	0
AT1G01800	9	95.397777778	4.6	11.333333333	89.146666667	10.851111111	7.5555555556	7.7355259259	1.8198617284	9.5553876543	4.7776938272	4.7776938272	1.8311702342	1.8311702342	3.6623404684	0.9443445999	0.0556554001	0.0604979192	14417	1154	4.2506119038	0
AT5G45600	22	83.015909091	12.403181818	10.045454545	78.043636364	12.863636364	9.6363636364	8.520568595	2.2395867769	10.760155372	5.380077686	5.380077686	1.8331860106	1.8331860106	3.6663720213	0.9444790865	0.0555209135	0.0603562819	14417	1155	3.8045271043	0
AT1G70830	31	99.880322581	0.1193548387	21.967741935	93.548387097	6.4516129032	6.3548387097	6.9448491155	1.4099895942	8.3548387097	4.1774193548	4.1774193548	1.8333489721	1.8333489721	3.6666979442	0.9444899437	0.0555100563	0.0603490296	14417	1156	4.9254612546	0
AT4G26180	3	100	0	8.6666666667	66.666666667	0	7.6666666667	6.1111111111	1	7.1111111111	3.5555555556	3.5555555556	1.8368055556	1.8368055556	3.6736111111	0.9447197074	0.0552802926	0.0601037691	14417	1157	6.1111111111	0
AT1G67600	3	100	0	25.333333333	66.666666667	0	7.6666666667	6.1111111111	1	7.1111111111	3.5555555556	3.5555555556	1.8368055556	1.8368055556	3.6736111111	0.9447197074	0.0552802926	0.0601083022	14417	1158	6.1111111111	0
AT2G46200	9	94.187777778	5.8077777778	11.555555556	82.377777778	17.617777778	10.444444444	9.6039012346	2.8400790123	12.443980247	6.2219901235	6.2219901235	1.8382097266	1.8382097266	3.6764194531	0.9448127563	0.0551872437	0.0600116528	14417	1159	3.381561285	0
AT1G80710	5	83.838	16.156	9.8	78.076	21.92	13.4	11.462184	3.93728	15.399464	7.699732	7.699732	1.8385113991	1.8385113991	3.6770227983	0.9448327253	0.0551672747	0.0599944633	14417	1160	2.9111935143	0
AT5G48220	6	95.236666667	4.7616666667	8	91.09	8.9066666667	7	7.3763	1.6234666667	8.9997666667	4.4998833333	4.4998833333	1.8386638558	1.8386638558	3.6773277116	0.9448428141	0.0551571859	0.0599880167	14417	1161	4.5435487845	0
AT5G51390	3	95.236666667	4.76	5.6666666667	88.886666667	11.11	7.6666666667	7.8146444444	1.8517666667	9.6664111111	4.8332055556	4.8332055556	1.8391474863	1.8391474863	3.6782949726	0.9448748054	0.0551251946	0.0599577465	14417	1162	4.2201021247	0
AT1G36070	23	98.913043478	1.0869565217	10.565217391	90.353913043	5.7708695652	6.5217391304	6.8926465028	1.3763610586	8.2690075614	4.1345037807	4.1345037807	1.8399671833	1.8399671833	3.6799343665	0.9449289821	0.0550710179	0.0599033398	14417	1163	5.0078767194	0
AT4G26540	8	100	0	9.625	100	0	5.125	6.125	1	7.125	3.5625	3.5625	1.8432017544	1.8432017544	3.6864035088	0.945142216	0.054857784	0.0596758977	14417	1164	6.125	0
AT1G72630	8	98.8625	1.13625	10.375	100	0	5.125	6.125	1	7.125	3.5625	3.5625	1.8432017544	1.8432017544	3.6864035088	0.945142216	0.054857784	0.0596804008	14417	1165	6.125	0
AT5G15802	8	88.85	11.1425	22.875	77.85625	22.13625	13.625	11.607914063	4.0160640625	15.623978125	7.8119890625	7.8119890625	1.8444785944	1.8444785944	3.6889571888	0.9452261485	0.0547738515	0.0595935866	14417	1166	2.8903707416	0
AT2G24110	9	23.146666667	76.851111111	3.6666666667	73.904444444	21.647777778	14.777777778	11.921434568	4.1990604938	16.120495062	8.0602475309	8.0602475309	1.8496659411	1.8496659411	3.6993318823	0.9455657394	0.0544342606	0.0592285838	14417	1167	2.8390718794	0
AT5G05560	19	96.963157895	3.0363157895	6.7894736842	87.868947368	12.126842105	8.0526315789	8.0757626039	1.9765299169	10.052292521	5.0261462604	5.0261462604	1.8503559906	1.8503559906	3.7007119812	0.9456107452	0.0543892548	0.0591840808	14417	1168	4.0858286712	0
AT1G02990	73	97.438055556	2.5616666667	4.8472222222	92.618630137	7.3793150685	6.6301369863	7.1407420529	1.4892586977	8.6300007506	4.3150003753	4.3150003753	1.8504786406	1.8504786406	3.7009572812	0.9456187404	0.0543812596	0.0591798475	14417	1169	4.7948298465	0
AT1G71370	5	48.664	51.328	4	20	80	12	3.4	10.6	14	7	7	1.8514285714	1.8514285714	3.7028571429	0.9456806219	0.0543193781	0.059116968	14417	1170	0.320754717	0
AT3G45140	7	100	0	12.714285714	100	0	5.1428571429	6.1428571429	1	7.1428571429	3.5714285714	3.5714285714	1.8514285714	1.8514285714	3.7028571429	0.9456806219	0.0543193781	0.059121431	14417	1171	6.1428571429	0
AT5G52420	14	95.855	4.1378571429	24.785714286	79.307142857	20.687142857	12.5	10.913392857	3.5858928571	14.499285714	7.2496428571	7.2496428571	1.8515483213	1.8515483213	3.7030966427	0.9456884175	0.0543115825	0.0591174093	14417	1172	3.0434241323	0
AT1G55730	5	100	0	21.8	83.724	16.268	9.8	9.204952	2.594264	11.799216	5.899608	5.899608	1.8518686256	1.8518686256	3.7037372511	0.9457092631	0.0542907369	0.0590991811	14417	1173	3.5481940157	0
AT2G19450	15	92.276666667	7.7213333333	8.3333333333	79.454666667	20.540666667	12.4	10.852378667	3.5470426667	14.399421333	7.1997106667	7.1997106667	1.8531277347	1.8531277347	3.7062554694	0.9457911246	0.0542088754	0.0590145252	14417	1174	3.059556844	0
AT5G10470	65	95.421230769	4.5770769231	9.3692307692	86.113846154	13.882615385	8.7384615385	8.5250253254	2.2131270059	10.738152331	5.3690761657	5.3690761657	1.8550705543	1.8550705543	3.7101411087	0.9459171814	0.0540828186	0.0588817396	14417	1175	3.8520271555	0
AT5G05850	10	88.031111111	11.966666667	7.7777777778	84.375	15.617	9.5	9.015625	2.483615	11.49924	5.74962	5.74962	1.8552162856	1.8552162856	3.7104325712	0.9459266244	0.0540733756	0.0588759049	14417	1176	3.6300412906	0
AT1G15380	15	96.705714286	3.2935714286	6	86.482	13.512666667	8.6	8.437452	2.1620893333	10.599541333	5.2997706667	5.2997706667	1.8576358806	1.8576358806	3.7152717613	0.9460831529	0.0539168471	0.0587099082	14417	1177	3.9024529976	0
AT2G25160	16	50	50	1	93.75	6.25	6.375	6.9765625	1.3984375	8.375	4.1875	4.1875	1.8576405084	1.8576405084	3.7152810168	0.9460834518	0.0539165482	0.0587140173	14417	1178	4.9888268156	0
AT3G04910	14	100	0	6.5	98.809285714	1.19	5.3571428571	6.2933545918	1.06375	7.3571045918	3.6785522959	3.6785522959	1.8586635439	1.8586635439	3.7173270878	0.9461494892	0.0538505108	0.0586465338	14417	1179	5.9161970311	0
AT4G16110	7	73.564285714	26.43	16.571428571	78.367142857	21.625714286	13.285714286	11.411634694	3.8731306122	15.284765306	7.6423826531	7.6423826531	1.8590093682	1.8590093682	3.7180187363	0.946171793	0.053828207	0.0586266723	14417	1180	2.946359376	0
AT3G13225	19	97.885263158	2.1136842105	11.526315789	92.309473684	7.69	6.7368421053	7.2187434903	1.5180631579	8.7368066482	4.3684033241	4.3684033241	1.8598188996	1.8598188996	3.7196377991	0.946223965	0.053776035	0.0585742745	14417	1181	4.7552326481	0
AT5G16180	6	83.096666667	16.898333333	7.5	89.13	10.866666667	7.6666666667	7.8333	1.8331111111	9.6664111111	4.8332055556	4.8332055556	1.8622354403	1.8622354403	3.7244708805	0.9463793858	0.0536206142	0.058409399	14417	1182	4.2732270578	0
AT3G13062	9	97.135555556	2.8611111111	7.5555555556	93.055555556	6.9444444444	6.5555555556	7.100308642	1.4552469136	8.5555555556	4.2777777778	4.2777777778	1.8623408913	1.8623408913	3.7246817826	0.946386157	0.053613843	0.058406436	14417	1183	4.8791092259	0
AT1G65950	7	97.55	2.4485714286	9.8571428571	91.887142857	8.1114285714	6.8571428571	7.3008326531	1.5562122449	8.857044898	4.428522449	4.428522449	1.8629612932	1.8629612932	3.7259225864	0.9464259763	0.0535740237	0.0583674676	14417	1184	4.6914119054	0
AT1G03780	38	79.814210526	20.178947368	7	81.731578947	18.261842105	10.947368421	9.9474570637	2.9991911357	12.946648199	6.4733240997	6.4733240997	1.8645134502	1.8645134502	3.7290269004	0.9465254613	0.0534745387	0.0582634843	14417	1185	3.3167132782	0
AT3G07540	6	100	0	3.5	93.333333333	6.6666666667	6.5	7.0666666667	1.4333333333	8.5	4.25	4.25	1.8667320261	1.8667320261	3.7334640523	0.9466673207	0.0533326793	0.0581133125	14417	1186	4.9302325581	0
AT3G28956	2	84.52	15.47	6.5	81.665	18.33	11	9.98315	3.0163	12.99945	6.499725	6.499725	1.8668866345	1.8668866345	3.7337732691	0.9466771917	0.0533228083	0.0581069484	14417	1187	3.3097337798	0
AT1G17410	4	100	0	6.5	88.1925	11.805	8	8.0554	1.9444	9.9998	4.9999	4.9999	1.8672533951	1.8672533951	3.7345067901	0.9467006	0.0532994	0.0580858304	14417	1188	4.1428718371	0
AT2G45315	12	91.09	8.9083333333	5.75	88.24	11.759166667	8	8.0592	1.9407333333	9.9999333333	4.9999666667	4.9999666667	1.8717941962	1.8717941962	3.7435883924	0.9469895141	0.0530104859	0.0577753383	14417	1189	4.1526570712	0
AT1G72120	5	45.332	54.666	2.8	100	0	5.2	6.2	1	7.2	3.6	3.6	1.8777777778	1.8777777778	3.7555555556	0.9473676974	0.0526323026	0.0573674988	14417	1190	6.2	0
AT1G61860	5	100	0	2.2	100	0	5.2	6.2	1	7.2	3.6	3.6	1.8777777778	1.8777777778	3.7555555556	0.9473676974	0.0526323026	0.0573718362	14417	1191	6.2	0
AT2G42005	19	98.07	1.9294736842	5.7368421053	87.856315789	12.142105263	8.1578947368	8.1672257618	1.9905401662	10.157765928	5.078882964	5.078882964	1.8779446788	1.8779446788	3.7558893577	0.9473782051	0.0526217949	0.0573647196	14417	1192	4.1030198237	0
AT3G14420	133	82.362556391	17.149172932	8.2857142857	81.12443609	15.385413534	10.112781955	9.2039373339	2.5558933235	11.759830657	5.8799153287	5.8799153287	1.8791294897	1.8791294897	3.7582589794	0.9474527342	0.0525472658	0.0572878048	14417	1193	3.6010647429	0
AT1G65900	22	99.393636364	0.6059090909	14.136363636	90.909090909	9.0909090909	7.1818181818	7.5289256198	1.652892562	9.1818181818	4.5909090909	4.5909090909	1.8802247993	1.8802247993	3.7604495987	0.947521534	0.052478466	0.057217125	14417	1194	4.555	0
AT1G62950	7	100	0	7.7142857143	97.142857143	2.8571428571	5.7142857143	6.5510204082	1.1632653061	7.7142857143	3.8571428571	3.8571428571	1.8814382896	1.8814382896	3.7628765792	0.9475976458	0.0524023542	0.0571384617	14417	1195	5.6315789474	0
AT4G34160	9	100	0	12.777777778	91.178888889	8.8166666667	7.1111111111	7.4838320988	1.626962963	9.1107950617	4.5553975309	4.5553975309	1.8825424039	1.8825424039	3.7650848078	0.9476667958	0.0523332042	0.057067378	14417	1196	4.5998785892	0
AT1G31120	12	93.345833333	6.6516666667	9.3333333333	79.2275	20.765	12.75	11.10150625	3.6475375	14.74904375	7.374521875	7.374521875	1.8835678796	1.8835678796	3.7671357593	0.9477309343	0.0522690657	0.0570017489	14417	1197	3.0435619236	0
AT5G07900	13	97.065384615	2.9338461538	14.384615385	83.81	16.184615385	9.9230769231	9.3165307692	2.6060118343	11.922542604	5.9612713018	5.9612713018	1.8884841042	1.8884841042	3.7769682083	0.9480372667	0.0519627333	0.0566719665	14417	1198	3.5750147588	0
AT5G60040	3	95.476666667	4.5166666667	20.666666667	78.533333333	21.456666667	13.333333333	11.471111111	3.8608888889	15.332	7.666	7.666	1.8887125708	1.8887125708	3.7774251416	0.9480514563	0.0519485437	0.0566607773	14417	1199	2.9711062507	0
AT5G27410	47	81.668297872	18.323829787	18.063829787	76.155957447	23.838297872	15.574468085	12.860885287	4.7126880942	17.573573382	8.7867866908	8.7867866908	1.8890044745	1.8890044745	3.778008949	0.9480695799	0.0519304201	0.0566452952	14417	1200	2.7289914016	0
AT5G65740	3	95.236666667	4.76	3.3333333333	91.666666667	8.3333333333	7	7.4166666667	1.5833333333	9	4.5	4.5	1.8904320988	1.8904320988	3.7808641975	0.9481581213	0.0518418787	0.0565529938	14417	1201	4.6842105263	0
AT1G27070	5	100	0	4.6	91.666	8.332	7	7.41662	1.58324	8.99986	4.49993	4.49993	1.8904917534	1.8904917534	3.7809835069	0.9481618176	0.0518381824	0.0565532407	14417	1202	4.6844571891	0
AT4G21700	2	100	0	6	91.665	8.33	7	7.41655	1.5831	8.99965	4.499825	4.499825	1.8905812394	1.8905812394	3.7811624788	0.9481673618	0.0518326382	0.0565514716	14417	1203	4.6848272377	0
AT5G54095	6	2.7766666667	97.221666667	10	4.1666666667	95.833333333	6	1.25	6.75	8	4	4	1.890625	1.890625	3.78125	0.9481700728	0.0518299272	0.0565527935	14417	1204	0.1851851852	0
AT4G31610	5	100	0	8.4	92.418	7.578	6.8	7.284424	1.515304	8.799728	4.399864	4.399864	1.8911235424	1.8911235424	3.7822470847	0.9482009473	0.0517990527	0.0565233835	14417	1205	4.8072360398	0
AT3G16320	4	91.885	8.11	8.25	81.47	18.525	11.25	10.165375	3.0840625	13.2494375	6.62471875	6.62471875	1.8923439853	1.8923439853	3.7846879705	0.9482764466	0.0517235534	0.0564452706	14417	1206	3.2960988955	0
AT3G56570	2	92.575	7.415	13.5	90	10	7.5	7.75	1.75	9.5	4.75	4.75	1.8947368421	1.8947368421	3.7894736842	0.9484241364	0.0515758636	0.0562883593	14417	1207	4.4285714286	0
AT5G58210	12	95.236666667	4.7608333333	8.4166666667	91.134166667	8.8616666667	7.1666666667	7.5312819444	1.6350861111	9.1663680556	4.5831840278	4.5831840278	1.8963413368	1.8963413368	3.7926826737	0.9485229177	0.0514770823	0.0561848055	14417	1208	4.6060460628	0
AT4G25800	15	98.333333333	1.6666666667	9	91.75	8.248	7	7.4225	1.57736	8.99986	4.49993	4.49993	1.8981218385	1.8981218385	3.7962436771	0.9486323008	0.0513676992	0.0560696638	14417	1209	4.7056474109	0
AT2G33735	6	84.443333333	15.553333333	16.666666667	72.92	12.973333333	11	9.0212	2.4270666667	11.448266667	5.7241333333	5.7241333333	1.8990907394	1.8990907394	3.7981814788	0.9486917208	0.0513082792	0.0560090453	14417	1210	3.7169147943	0
AT5G67370	18	86.583888889	13.407222222	12.777777778	92.175555556	7.8233333333	6.8888888889	7.3498716049	1.5389407407	8.8888123457	4.4444061728	4.4444061728	1.8994054658	1.8994054658	3.7988109317	0.9487110065	0.0512889935	0.0559922323	14417	1211	4.7759289298	0
AT5G37660	4	100	0	13.5	100	0	5.25	6.25	1	7.25	3.625	3.625	1.900862069	1.900862069	3.8017241379	0.9488001637	0.0511998363	0.0558991321	14417	1212	6.25	0
AT5G15600	4	95.8325	4.165	8.5	100	0	5.25	6.25	1	7.25	3.625	3.625	1.900862069	1.900862069	3.8017241379	0.9488001637	0.0511998363	0.0559033656	14417	1213	6.25	0
AT5G04347	4	100	0	9.25	100	0	5.25	6.25	1	7.25	3.625	3.625	1.900862069	1.900862069	3.8017241379	0.9488001637	0.0511998363	0.0559075998	14417	1214	6.25	0
AT4G23750	4	100	0	1.75	100	0	5.25	6.25	1	7.25	3.625	3.625	1.900862069	1.900862069	3.8017241379	0.9488001637	0.0511998363	0.0559118345	14417	1215	6.25	0
AT3G62860	8	98.8625	1.13625	9	100	0	5.25	6.25	1	7.25	3.625	3.625	1.900862069	1.900862069	3.8017241379	0.9488001637	0.0511998363	0.05591607	14417	1216	6.25	0
AT2G41380	4	100	0	2.75	100	0	5.25	6.25	1	7.25	3.625	3.625	1.900862069	1.900862069	3.8017241379	0.9488001637	0.0511998363	0.055920306	14417	1217	6.25	0
AT1G56145	4	100	0	5.75	100	0	5.25	6.25	1	7.25	3.625	3.625	1.900862069	1.900862069	3.8017241379	0.9488001637	0.0511998363	0.0559245427	14417	1218	6.25	0
AT1G27360	4	100	0	3.5	100	0	5.25	6.25	1	7.25	3.625	3.625	1.900862069	1.900862069	3.8017241379	0.9488001637	0.0511998363	0.0559287801	14417	1219	6.25	0
AT1G72250	2	100	0	3	93.75	6.25	6.5	7.09375	1.40625	8.5	4.25	4.25	1.9028033088	1.9028033088	3.8056066176	0.9489187304	0.0510812696	0.0558034904	14417	1220	5.0444444444	0
AT3G15340	6	57.256666667	42.74	23.333333333	72.676666667	27.315	20.333333333	15.777588889	6.55405	22.331638889	11.165819444	11.165819444	1.9047789116	1.9047789116	3.8095578232	0.9490390979	0.0509609021	0.0556762144	14417	1221	2.4073037113	0
AT3G21300	7	63.46	36.532857143	7.4285714286	81.07	18.925714286	11.571428571	10.380957143	3.1899755102	13.570932653	6.7854663265	6.7854663265	1.90518287	1.90518287	3.81036574	0.9490636729	0.0509363271	0.055653583	14417	1222	3.2542435231	0
AT5G60230	8	100	0	6.125	97.91625	2.0825	5.625	6.5077890625	1.117140625	7.6249296875	3.8124648438	3.8124648438	1.9055317077	1.9055317077	3.8110634154	0.9490848846	0.0509151154	0.0556346233	14417	1223	5.8253982685	0
AT3G47490	4	93.0275	6.97	10.5	82.445	17.55	10.75	9.8628375	2.886625	12.7494625	6.37473125	6.37473125	1.9086114746	1.9086114746	3.8172229492	0.94927175	0.05072825	0.055434638	14417	1224	3.4167366735	0
AT5G52450	17	98.420588235	1.5776470588	10.117647059	91.455882353	8.5423529412	7.1176470588	7.5095069204	1.6080145329	9.1175214533	4.5587607266	4.5587607266	1.9099276365	1.9099276365	3.819855273	0.9493513872	0.0506486128	0.055351808	14417	1225	4.6700491612	0
AT1G15350	11	86.476363636	13.519090909	6.5454545455	84.620909091	15.372727273	9.6363636364	9.1543785124	2.4813719008	11.635750413	5.8178752066	5.8178752066	1.9134570465	1.9134570465	3.8269140929	0.9495642898	0.0504357102	0.0551233139	14417	1226	3.6892408225	0
AT1G20590	6	86.901666667	13.091666667	8	84.925	15.07	9.5	9.067875	2.43165	11.499525	5.7497625	5.7497625	1.914839189	1.914839189	3.8296783781	0.9496474061	0.0503525939	0.0550366449	14417	1227	3.729103695	0
AT1G02205	25	100	0	9.04	88	12	8.24	8.2512	1.9888	10.24	5.12	5.12	1.9149245	1.9149245	3.829849	0.9496525316	0.0503474684	0.055035215	14417	1228	4.1488334674	0
AT5G06220	33	84.333636364	15.659090909	15.363636364	79.313939394	20.68	12.878787879	11.214674013	3.6633333333	14.878007346	7.4390036731	7.4390036731	1.9163435241	1.9163435241	3.8326870482	0.9497377061	0.0502622939	0.0549462763	14417	1229	3.0613304858	0
AT2G22850	12	100	0	11.416666667	91.666666667	8.3333333333	7.0833333333	7.4930555556	1.5902777778	9.0833333333	4.5416666667	4.5416666667	1.9179514951	1.9179514951	3.8359029901	0.9498340377	0.0501659623	0.0548451261	14417	1230	4.711790393	0
AT1G64810	9	91.874444444	8.1222222222	11.666666667	89.728888889	10.268888889	7.6666666667	7.8792148148	1.7872814815	9.6664962963	4.8332481481	4.8332481481	1.9196020254	1.9196020254	3.8392040508	0.9499327162	0.0500672838	0.0547413947	14417	1231	4.4084912737	0
AT5G64230	7	100	0	14.714285714	87.164285714	12.83	8.5714285714	8.4712244898	2.0997142857	10.570938776	5.2854693878	5.2854693878	1.9201767763	1.9201767763	3.8403535526	0.94996703	0.05003297	0.0547080264	14417	1232	4.0344653306	0
AT3G24070	13	82.126153846	17.868461538	13.307692308	75.780769231	24.211538462	16.230769231	13.299801775	4.9297189349	18.22952071	9.114760355	9.114760355	1.9215614022	1.9215614022	3.8431228043	0.9500495931	0.0499504069	0.0546218914	14417	1233	2.6978823642	0
AT1G03630	61	71.261639344	28.730655738	25.754098361	70.614918033	29.376557377	24.459016393	18.271714378	8.1852169847	26.456931363	13.228465681	13.228465681	1.9226989757	1.9226989757	3.8453979514	0.9501173171	0.0498826829	0.0545519714	14417	1234	2.2322822244	0
AT1G08720	10	96.989	3.006	15.1	82.312	17.682	10.9	9.972008	2.927338	12.899346	6.449673	6.449673	1.9236392065	1.9236392065	3.8472784131	0.9501732193	0.0498267807	0.0544949702	14417	1235	3.406510625	0
AT5G37850	35	91.401142857	8.594	9.7714285714	91.227714286	8.7705714286	7.2285714286	7.5944604898	1.6339870204	9.2284475102	4.6142237551	4.6142237551	1.9248765266	1.9248765266	3.8497530533	0.9502466844	0.0497533156	0.0544187505	14417	1236	4.6478095572	0
AT3G17225	4	49.6425	50.3475	107.25	40.2225	59.7725	102.75	42.32861875	62.41624375	104.7448625	52.37243125	52.37243125	1.9261693056	1.9261693056	3.8523386113	0.9503233201	0.0496766799	0.0543390511	14417	1237	0.6781667112	0
AT3G51230	6	30.288333333	69.706666667	4.8333333333	11.663333333	88.331666667	8.1666666667	1.9525055556	8.2137527778	10.166258333	5.0831291667	5.0831291667	1.9281044949	1.9281044949	3.8562089898	0.9504378048	0.0495621952	0.0542179352	14417	1238	0.2377117511	0
AT2G07696	1	10	90	20	26.31	73.68	19	5.9989	14.9992	20.9981	10.49905	10.49905	1.9288745194	1.9288745194	3.8577490387	0.9504832815	0.0495167185	0.0541722971	14417	1239	0.3999479972	0
AT3G03010	5	100	0	8.4	87.234	12.76	8.6	8.502124	2.09736	10.599484	5.299742	5.299742	1.9350471162	1.9350471162	3.8700942325	0.9508462384	0.0491537616	0.0537792958	14417	1240	4.0537265896	0
AT1G01355	6	75	25	2.5	94.84	5.1566666667	6.3333333333	7.0065333333	1.3265888889	8.3331222222	4.1665611111	4.1665611111	1.9357551726	1.9357551726	3.8715103453	0.950887693	0.049112307	0.0537380183	14417	1241	5.2816161752	0
AT3G62710	6	0	100	4	2.7766666667	97.221666667	5.8333333333	1.1619722222	6.6712638889	7.8332361111	3.9166180556	3.9166180556	1.9374045566	1.9374045566	3.8748091131	0.9509841166	0.0490158834	0.0536365837	14417	1242	0.1741757247	0
AT5G59400	3	100	0	1.3333333333	100	0	5.3333333333	6.3333333333	1	7.3333333333	3.6666666667	3.6666666667	1.9393939394	1.9393939394	3.8787878788	0.9511001508	0.0488998492	0.0535136729	14417	1243	6.3333333333	0
AT5G58310	3	100	0	4	100	0	5.3333333333	6.3333333333	1	7.3333333333	3.6666666667	3.6666666667	1.9393939394	1.9393939394	3.8787878788	0.9511001508	0.0488998492	0.0535177352	14417	1244	6.3333333333	0
AT5G45710	3	97.22	2.7766666667	8.3333333333	100	0	5.3333333333	6.3333333333	1	7.3333333333	3.6666666667	3.6666666667	1.9393939394	1.9393939394	3.8787878788	0.9511001508	0.0488998492	0.0535217982	14417	1245	6.3333333333	0
AT5G39660	3	100	0	11	100	0	5.3333333333	6.3333333333	1	7.3333333333	3.6666666667	3.6666666667	1.9393939394	1.9393939394	3.8787878788	0.9511001508	0.0488998492	0.0535258618	14417	1246	6.3333333333	0
AT5G13130	3	100	0	3	100	0	5.3333333333	6.3333333333	1	7.3333333333	3.6666666667	3.6666666667	1.9393939394	1.9393939394	3.8787878788	0.9511001508	0.0488998492	0.0535299261	14417	1247	6.3333333333	0
AT4G29710	3	100	0	3.3333333333	100	0	5.3333333333	6.3333333333	1	7.3333333333	3.6666666667	3.6666666667	1.9393939394	1.9393939394	3.8787878788	0.9511001508	0.0488998492	0.0535339909	14417	1248	6.3333333333	0
AT3G56220	3	100	0	2	100	0	5.3333333333	6.3333333333	1	7.3333333333	3.6666666667	3.6666666667	1.9393939394	1.9393939394	3.8787878788	0.9511001508	0.0488998492	0.0535380564	14417	1249	6.3333333333	0
AT3G15270	3				100	0	5.3333333333	6.3333333333	1	7.3333333333	3.6666666667	3.6666666667	1.9393939394	1.9393939394	3.8787878788	0.9511001508	0.0488998492	0.0535421224	14417	1250	6.3333333333	0
AT3G07870	3	100	0	4	100	0	5.3333333333	6.3333333333	1	7.3333333333	3.6666666667	3.6666666667	1.9393939394	1.9393939394	3.8787878788	0.9511001508	0.0488998492	0.0535461891	14417	1251	6.3333333333	0
AT3G07290	3	100	0	3.6666666667	100	0	5.3333333333	6.3333333333	1	7.3333333333	3.6666666667	3.6666666667	1.9393939394	1.9393939394	3.8787878788	0.9511001508	0.0488998492	0.0535502565	14417	1252	6.3333333333	0
AT3G01660	3	72.22	22.22	4.6666666667	100	0	5.3333333333	6.3333333333	1	7.3333333333	3.6666666667	3.6666666667	1.9393939394	1.9393939394	3.8787878788	0.9511001508	0.0488998492	0.0535543244	14417	1253	6.3333333333	0
AT1G72950	3	100	0	1	100	0	5.3333333333	6.3333333333	1	7.3333333333	3.6666666667	3.6666666667	1.9393939394	1.9393939394	3.8787878788	0.9511001508	0.0488998492	0.0535583929	14417	1254	6.3333333333	0
AT1G68870	3	100	0	5.6666666667	100	0	5.3333333333	6.3333333333	1	7.3333333333	3.6666666667	3.6666666667	1.9393939394	1.9393939394	3.8787878788	0.9511001508	0.0488998492	0.0535624621	14417	1255	6.3333333333	0
AT1G30110	3	100	0	2	100	0	5.3333333333	6.3333333333	1	7.3333333333	3.6666666667	3.6666666667	1.9393939394	1.9393939394	3.8787878788	0.9511001508	0.0488998492	0.0535665319	14417	1256	6.3333333333	0
AT1G16490	3	100	0	2	100	0	5.3333333333	6.3333333333	1	7.3333333333	3.6666666667	3.6666666667	1.9393939394	1.9393939394	3.8787878788	0.9511001508	0.0488998492	0.0535706023	14417	1257	6.3333333333	0
AT1G05470	3	100	0	5.3333333333	100	0	5.3333333333	6.3333333333	1	7.3333333333	3.6666666667	3.6666666667	1.9393939394	1.9393939394	3.8787878788	0.9511001508	0.0488998492	0.0535746733	14417	1258	6.3333333333	0
AT2G03620	19	93.033157895	6.9647368421	5.5789473684	88.49	11.504210526	8.1578947368	8.2189210526	1.938501385	10.157422438	5.0787112188	5.0787112188	1.9416181341	1.9416181341	3.8832362682	0.9512295374	0.0487704626	0.0534369782	14417	1259	4.2398324376	0
AT1G14755	5	68.762	30.836	56.2	65.596	34.396	41.8	28.419128	15.377528	43.796656	21.898328	21.898328	1.9417387775	1.9417387775	3.883477555	0.9512365452	0.0487634548	0.0534333608	14417	1260	1.8480947003	0
AT5G05730	8	74.28875	24.56625	17.875	73.86	26.13625	18.875	14.941075	5.9332171875	20.874292188	10.437146094	10.437146094	1.94357494	1.94357494	3.8871498799	0.9513430706	0.0486569294	0.0533206865	14417	1261	2.5182080021	0
AT1G72420	7	94.615714286	5.3814285714	10.142857143	90.757142857	9.2385714286	7.4285714286	7.7419591837	1.6862938776	9.4282530612	4.7141265306	4.7141265306	1.9447442735	1.9447442735	3.889488547	0.9514107817	0.0485892183	0.0532505329	14417	1262	4.5911091102	0
AT2G22260	3	100	0	8.6666666667	91.11	8.8866666667	7.3333333333	7.6814	1.6516888889	9.3330888889	4.6665444444	4.6665444444	1.9477697318	1.9477697318	3.8955394635	0.9515855118	0.0484144882	0.0530630741	14417	1263	4.6506336948	0
AT1G52890	11	100	0	2.6	100	0	5.3636363636	6.3636363636	1	7.3636363636	3.6818181818	3.6818181818	1.9534231201	1.9534231201	3.9068462402	0.9519102384	0.0480897616	0.0527111756	14417	1264	6.3636363636	0
AT5G22090	5	97.5	2.5	10.4	93.142	6.856	6.8	7.333656	1.466208	8.799864	4.399932	4.399932	1.9561067099	1.9561067099	3.9122134197	0.9520635766	0.0479364234	0.0525470967	14417	1265	5.0017841943	0
AT2G36430	15	84.220666667	15.776666667	3.7333333333	88.531333333	11.461333333	8.2	8.2595693333	1.9398293333	10.199398667	5.0996993333	5.0996993333	1.957915117	1.957915117	3.915830234	0.9521666166	0.0478333834	0.0524381331	14417	1266	4.2578845424	0
AT3G03773	24	82.159583333	17.8325	25.291666667	71.51	28.482916667	23	17.4473	7.5510708333	24.998370833	12.499185417	12.499185417	1.9588346851	1.9588346851	3.9176693702	0.9522189224	0.0477810776	0.0523847754	14417	1267	2.3105729485	0
AT5G44190	5	76.664	23.332	3	96.666	3.332	6	6.79996	1.19992	7.99988	3.99994	3.99994	1.960057401	1.960057401	3.9201148019	0.952288378	0.047711622	0.0523126058	14417	1268	5.6670111341	0
AT2G40760	22	80.225454545	19.768181818	30.909090909	71.297272727	28.695	23.454545455	17.72245124	7.7302818182	25.452733058	12.726366529	12.726366529	1.9613502707	1.9613502707	3.9227005415	0.9523617028	0.0476382972	0.0522361827	14417	1269	2.2926009241	0
AT3G29185	13	98.900769231	1.0984615385	6.2307692308	92.733846154	7.2646153846	6.9230769231	7.420035503	1.5029349112	8.9229704142	4.4614852071	4.4614852071	1.9619071782	1.9619071782	3.9238143563	0.9523932511	0.0476067489	0.0522055601	14417	1270	4.9370305044	0
AT1G32540	4	74.8575	25.1375	9	87.7725	12.22	8.5	8.4606625	2.0387	10.4993625	5.24968125	5.24968125	1.9640050694	1.9640050694	3.9280101388	0.9525118967	0.0474881033	0.0520794146	14417	1271	4.1500282042	0
AT1G69020	7	92.417142857	7.5785714286	9	89.645714286	10.351428571	7.8571428571	8.0435918367	1.8133265306	9.8569183673	4.9284591837	4.9284591837	1.9689828168	1.9689828168	3.9379656337	0.9527921656	0.0472078344	0.0517759869	14417	1272	4.4358209627	0
AT5G18630	3	100	0	5	95.236666667	4.76	6.3333333333	7.0316555556	1.3014666667	8.3331222222	4.1665611111	4.1665611111	1.9701537927	1.9701537927	3.9403075854	0.9528578429	0.0471421571	0.051707888	14417	1273	5.402870266	0
AT1G23149	5	100	0	5.4	100	0	5.4	6.4	1	7.4	3.7	3.7	1.9702702703	1.9702702703	3.9405405405	0.9528643705	0.0471356295	0.0517046618	14417	1274	6.4	0
AT3G16560	14	93.671428571	6.3264285714	7.5	86.681428571	12.601428571	8.7857142857	8.6155826531	2.1071255102	10.722708163	5.3613540816	5.3613540816	1.9752479381	1.9752479381	3.9504958762	0.9531424419	0.0468575581	0.051403547	14417	1275	4.0887847503	0
AT1G19670	6	100	0	6.6666666667	83.333333333	0	6.5	6.4166666667	1	7.4166666667	3.7083333333	3.7083333333	1.9779962547	1.9779962547	3.9559925094	0.9532952317	0.0467047683	0.051239833	14417	1276	6.4166666667	0
AT2G41020	5	92.776	7.222	10.6	89.918	10.078	7.8	8.013604	1.786084	9.799688	4.899844	4.899844	1.9787367389	1.9787367389	3.9574734778	0.9533363082	0.0466636918	0.051198664	14417	1277	4.4866893158	0
AT3G59890	12	70.0225	29.971666667	7.3333333333	86.469166667	13.525	9.0833333333	8.8542826389	2.2285208333	11.082803472	5.5414017361	5.5414017361	1.9805782722	1.9805782722	3.9611565444	0.9534382977	0.0465617023	0.0510906509	14417	1278	3.9731657458	0
AT2G24970	12	84.935	15.061666667	11.25	87.300833333	12.694166667	8.75	8.6388229167	2.1107395833	10.7495625	5.37478125	5.37478125	1.9822142532	1.9822142532	3.9644285065	0.953528706	0.046471294	0.05099533	14417	1279	4.0927942911	0
AT5G19220	7	100	0	2.2857142857	100	0	5.4285714286	6.4285714286	1	7.4285714286	3.7142857143	3.7142857143	1.9835164835	1.9835164835	3.967032967	0.9536005381	0.0463994619	0.0509203807	14417	1280	6.4285714286	0
AT4G03400	7	100	0	11.285714286	100	0	5.4285714286	6.4285714286	1	7.4285714286	3.7142857143	3.7142857143	1.9835164835	1.9835164835	3.967032967	0.9536005381	0.0463994619	0.0509242571	14417	1281	6.4285714286	0
AT5G65920	9	100	0	12.777777778	94.443333333	5.5533333333	6.5555555556	7.1912851852	1.3640518519	8.555337037	4.2776685185	4.2776685185	1.9845301345	1.9845301345	3.9690602689	0.953656371	0.046343629	0.0508668519	14417	1282	5.2720028021	0
AT1G05030	9	100	0	12.222222222	94.443333333	5.5533333333	6.5555555556	7.1912851852	1.3640518519	8.555337037	4.2776685185	4.2776685185	1.9845301345	1.9845301345	3.9690602689	0.953656371	0.046343629	0.0508707248	14417	1283	5.2720028021	0
AT4G01860	11	90.838181818	8.1481818182	7.7272727273	90.820909091	9.1745454545	7.5454545455	7.8528504132	1.692261157	9.5451115702	4.7725557851	4.7725557851	1.9880783846	1.9880783846	3.9761567693	0.9538512548	0.0461487452	0.0506606609	14417	1284	4.6404483023	0
AT1G08450	18	98.412222222	1.5866666667	7.8888888889	92.608333333	6.8838888889	6.9444444444	7.4311342593	1.4780478395	8.9091820988	4.4545910494	4.4545910494	1.9889164644	1.9889164644	3.9778329288	0.9538971592	0.0461028408	0.0506141224	14417	1285	5.0276682937	0
AT4G15440	8	100	0	1.375	95.8325	4.165	6.25	6.98953125	1.2603125	8.24984375	4.124921875	4.124921875	1.989367828	1.989367828	3.9787356561	0.953921862	0.046078138	0.0505908549	14417	1286	5.5458715596	0
AT5G12900	23	97.839130435	2.1595652174	7.0434782609	94.299130435	5.7004347826	6.6086956522	7.2319425331	1.3767243856	8.6086669187	4.3043334594	4.3043334594	1.9912246506	1.9912246506	3.9824493011	0.9540233377	0.0459766623	0.0504832857	14417	1287	5.2530067808	0
AT5G38220	13	100	0	7.6666666667	97.435384615	2.5638461538	5.9230769231	6.7711727811	1.1518585799	7.9230313609	3.9615156805	3.9615156805	1.9927153291	1.9927153291	3.9854306582	0.9541046331	0.0458953669	0.05039786	14417	1288	5.878475795	0
AT5G14740	95	69.336631579	30.656842105	14.684210526	77.021473684	22.971052632	15.421052632	12.877521994	4.5423781163	17.419900111	8.7099500554	8.7099500554	1.9941165858	1.9941165858	3.9882331717	0.9541809137	0.0458190863	0.0503179286	14417	1289	2.8349735897	0
AT3G04580	8	97.91625	2.0825	7.875	94.27	5.7275	6.625	7.2453875	1.379446875	8.624834375	4.3124171875	4.3124171875	1.9947779818	1.9947779818	3.9895559636	0.9542168719	0.0457831281	0.0502822699	14417	1290	5.2523860334	0
AT4G18700	26	86.07	13.927692308	5.9615384615	88.936923077	11.059615385	8.1923076923	8.2859863905	1.9060377219	10.192024112	5.0960120562	5.0960120562	1.9968430493	1.9968430493	3.9936860986	0.9543289525	0.0456710475	0.0501629965	14417	1291	4.3472310623	0
AT1G30610	6	96.295	3.7016666667	7.5	95.555	4.4433333333	6.3333333333	7.0518166667	1.2814111111	8.3332277778	4.1666138889	4.1666138889	1.997880123	1.997880123	3.995760246	0.9543851301	0.0456148699	0.0501051108	14417	1292	5.5031649137	0
AT4G14910	18	94.313888889	5.6816666667	14.277777778	87.592222222	7.9627777778	7.6666666667	7.7154037037	1.6104796296	9.3258833333	4.6629416667	4.6629416667	1.9982073879	1.9982073879	3.9964147757	0.9544028427	0.0455971573	0.0500894709	14417	1293	4.7907490177	0
AT3G25100	7	90.381428571	9.6142857143	11.428571429	82.772857143	17.22	11	10.105014286	2.8942	12.999214286	6.4996071429	6.4996071429	1.9999609792	1.9999609792	3.9999219584	0.9544976293	0.0455023707	0.0499891548	14417	1294	3.491470626	0
AT1G11180	22	72.114545455	27.312272727	13.954545455	75.676818182	24.317727273	16.954545455	13.830660537	5.122960124	18.953620661	9.4768103306	9.4768103306	2.0002522959	2.0002522959	4.0005045918	0.9545133557	0.0454866443	0.049975686	14417	1295	2.6997400336	0
ATMG00516	1	0	100	5	21.42	78.57	14	3.9988	11.9998	15.9986	7.9993	7.9993	2.0006750903	2.0006750903	4.0013501806	0.9545361695	0.0454638305	0.0499544276	14417	1296	0.3332388873	1
AT4G33950	13	98.973846154	1.0253846154	10.538461538	92.307692308	7.6923076923	7.1538461538	7.6035502959	1.550295858	9.1538461538	4.5769230769	4.5769230769	2.0014477343	2.0014477343	4.0028954686	0.95457783	0.04542217	0.0499124562	14417	1297	4.9045801527	0
AT5G65420	20	90.546	9.4515	7.1	90.158	9.8375	7.8	8.032324	1.767325	9.799649	4.8998245	4.8998245	2.0026335877	2.0026335877	4.0052671754	0.9546416923	0.0453583077	0.0498460799	14417	1298	4.5449048704	0
AT5G40160	18	89.113333333	10.881111111	11.055555556	86.351111111	13.645555556	9.2222222222	8.963491358	2.2584234568	11.221914815	5.6109574074	5.6109574074	2.0031312081	2.0031312081	4.0062624162	0.9546684627	0.0453315373	0.0498204584	14417	1299	3.9689152763	0
AT5G45510	5	95.296	4.7	21.8	71.778	28.218	23	17.50894	7.49014	24.99908	12.49954	12.49954	2.0076009485	2.0076009485	4.015201897	0.9549081757	0.0450918243	0.049560786	14417	1300	2.3375984962	0
AT1G18460	17	85.465882353	14.530588235	12.294117647	79.958823529	20.033529412	12.941176471	11.347612457	3.5925743945	14.940186851	7.4700934256	7.4700934256	2.0127129582	2.0127129582	4.0254259164	0.9551806983	0.0448193017	0.0492650101	14417	1301	3.1586297765	0
AT5G21930	8	82.09	17.90625	6.75	96.11	3.88875	6.25	7.006875	1.243046875	8.249921875	4.1249609375	4.1249609375	2.0134563186	2.0134563186	4.0269126372	0.9552201824	0.0447798176	0.0492253626	14417	1302	5.636855006	0
AT4G14147	8	90.625	9.375	10.125	90.8325	9.165	7.625	7.925978125	1.69883125	9.624809375	4.8124046875	4.8124046875	2.0144481149	2.0144481149	4.0288962297	0.9552728053	0.0447271947	0.0491712648	14417	1303	4.6655476375	0
AT2G32000	13	90.396923077	8.8292307692	9.7692307692	84.929230769	15.065384615	9.9230769231	9.4275928994	2.4949497041	11.922542604	5.9612713018	5.9612713018	2.0155743314	2.0155743314	4.0311486627	0.9553324813	0.0446675187	0.0491094042	14417	1304	3.7786705214	0
AT4G21192	2	63.885	36.105	12	82.9	17.09	11	10.119	2.8799	12.9989	6.49945	6.49945	2.0157309007	2.0157309007	4.0314618014	0.955340771	0.044659229	0.0491040348	14417	1305	3.5136636689	0
AT1G24520	2	0	100	6.5	0	100	5.5	1	6.5	7.5	3.75	3.75	2.0166666667	2.0166666667	4.0333333333	0.955390282	0.044609718	0.0490533373	14417	1306	0.1538461538	1
AT5G53970	4	74.995	24.9975	3	100	0	5.5	6.5	1	7.5	3.75	3.75	2.0166666667	2.0166666667	4.0333333333	0.955390282	0.044609718	0.0490570789	14417	1307	6.5	0
AT5G49760	2				100	0	5.5	6.5	1	7.5	3.75	3.75	2.0166666667	2.0166666667	4.0333333333	0.955390282	0.044609718	0.0490608212	14417	1308	6.5	0
AT5G44660	2	90	10	6.5	100	0	5.5	6.5	1	7.5	3.75	3.75	2.0166666667	2.0166666667	4.0333333333	0.955390282	0.044609718	0.049064564	14417	1309	6.5	0
AT5G24155	2	100	0	1	100	0	5.5	6.5	1	7.5	3.75	3.75	2.0166666667	2.0166666667	4.0333333333	0.955390282	0.044609718	0.0490683074	14417	1310	6.5	0
AT5G06980	2	100	0	9	100	0	5.5	6.5	1	7.5	3.75	3.75	2.0166666667	2.0166666667	4.0333333333	0.955390282	0.044609718	0.0490720513	14417	1311	6.5	0
AT5G06230	2	70.83	29.165	3.5	100	0	5.5	6.5	1	7.5	3.75	3.75	2.0166666667	2.0166666667	4.0333333333	0.955390282	0.044609718	0.0490757959	14417	1312	6.5	0
AT5G06100	2	92.855	0	8	100	0	5.5	6.5	1	7.5	3.75	3.75	2.0166666667	2.0166666667	4.0333333333	0.955390282	0.044609718	0.049079541	14417	1313	6.5	0
AT5G02260	2	100	0	5.5	100	0	5.5	6.5	1	7.5	3.75	3.75	2.0166666667	2.0166666667	4.0333333333	0.955390282	0.044609718	0.0490832866	14417	1314	6.5	0
AT4G37670	2	100	0	5	100	0	5.5	6.5	1	7.5	3.75	3.75	2.0166666667	2.0166666667	4.0333333333	0.955390282	0.044609718	0.0490870329	14417	1315	6.5	0
AT4G24120	14	100	0	24.714285714	100	0	5.5	6.5	1	7.5	3.75	3.75	2.0166666667	2.0166666667	4.0333333333	0.955390282	0.044609718	0.0490907797	14417	1316	6.5	0
AT4G23950	4	90	10	5.75	100	0	5.5	6.5	1	7.5	3.75	3.75	2.0166666667	2.0166666667	4.0333333333	0.955390282	0.044609718	0.0490945271	14417	1317	6.5	0
AT4G17760	2	25	75	1.5	100	0	5.5	6.5	1	7.5	3.75	3.75	2.0166666667	2.0166666667	4.0333333333	0.955390282	0.044609718	0.049098275	14417	1318	6.5	0
AT4G02800	2	100	0	7	100	0	5.5	6.5	1	7.5	3.75	3.75	2.0166666667	2.0166666667	4.0333333333	0.955390282	0.044609718	0.0491020236	14417	1319	6.5	0
AT3G61080	2	0	100	1	100	0	5.5	6.5	1	7.5	3.75	3.75	2.0166666667	2.0166666667	4.0333333333	0.955390282	0.044609718	0.0491057727	14417	1320	6.5	0
AT3G53690	2	92.855	7.14	7.5	100	0	5.5	6.5	1	7.5	3.75	3.75	2.0166666667	2.0166666667	4.0333333333	0.955390282	0.044609718	0.0491095224	14417	1321	6.5	0
AT3G53100	2	91.665	8.33	5.5	100	0	5.5	6.5	1	7.5	3.75	3.75	2.0166666667	2.0166666667	4.0333333333	0.955390282	0.044609718	0.0491132726	14417	1322	6.5	0
AT3G49750	2	100	0	1	100	0	5.5	6.5	1	7.5	3.75	3.75	2.0166666667	2.0166666667	4.0333333333	0.955390282	0.044609718	0.0491170234	14417	1323	6.5	0
AT3G26310	2				100	0	5.5	6.5	1	7.5	3.75	3.75	2.0166666667	2.0166666667	4.0333333333	0.955390282	0.044609718	0.0491207748	14417	1324	6.5	0
AT3G17920	2	83.33	16.665	3.5	100	0	5.5	6.5	1	7.5	3.75	3.75	2.0166666667	2.0166666667	4.0333333333	0.955390282	0.044609718	0.0491245268	14417	1325	6.5	0
AT3G14440	2	100	0	2	100	0	5.5	6.5	1	7.5	3.75	3.75	2.0166666667	2.0166666667	4.0333333333	0.955390282	0.044609718	0.0491282793	14417	1326	6.5	0
AT3G06950	2	80	20	5	100	0	5.5	6.5	1	7.5	3.75	3.75	2.0166666667	2.0166666667	4.0333333333	0.955390282	0.044609718	0.0491320324	14417	1327	6.5	0
AT2G45150	2	100	0	5.5	100	0	5.5	6.5	1	7.5	3.75	3.75	2.0166666667	2.0166666667	4.0333333333	0.955390282	0.044609718	0.0491357861	14417	1328	6.5	0
AT2G45080	2	100	0	2	100	0	5.5	6.5	1	7.5	3.75	3.75	2.0166666667	2.0166666667	4.0333333333	0.955390282	0.044609718	0.0491395404	14417	1329	6.5	0
AT2G30300	2	100	0	2	100	0	5.5	6.5	1	7.5	3.75	3.75	2.0166666667	2.0166666667	4.0333333333	0.955390282	0.044609718	0.0491432952	14417	1330	6.5	0
AT2G21050	4	100	0	2	100	0	5.5	6.5	1	7.5	3.75	3.75	2.0166666667	2.0166666667	4.0333333333	0.955390282	0.044609718	0.0491470506	14417	1331	6.5	0
AT2G07721	2	100	0	2	100	0	5.5	6.5	1	7.5	3.75	3.75	2.0166666667	2.0166666667	4.0333333333	0.955390282	0.044609718	0.0491508066	14417	1332	6.5	0
AT2G01610	4	100	0	12.75	100	0	5.5	6.5	1	7.5	3.75	3.75	2.0166666667	2.0166666667	4.0333333333	0.955390282	0.044609718	0.0491545632	14417	1333	6.5	0
AT1G61820	2				100	0	5.5	6.5	1	7.5	3.75	3.75	2.0166666667	2.0166666667	4.0333333333	0.955390282	0.044609718	0.0491583203	14417	1334	6.5	0
AT1G30755	2	70.83	29.165	3.5	100	0	5.5	6.5	1	7.5	3.75	3.75	2.0166666667	2.0166666667	4.0333333333	0.955390282	0.044609718	0.049162078	14417	1335	6.5	0
AT4G33260	27	72.954814815	27.03962963	8.8518518519	84.644444444	15.352222222	10.074074074	9.5271440329	2.5465942387	12.073738272	6.0368691358	6.0368691358	2.0179365468	2.0179365468	4.0358730936	0.9554573784	0.0445426216	0.0490918871	14417	1336	3.7411315427	0
AT1G10740	18	92.07	7.9255555556	11.888888889	82.932222222	17.062222222	11	10.122544444	2.8768444444	12.999388889	6.4996944444	6.4996944444	2.0193321755	2.0193321755	4.038664351	0.9555309965	0.0444690035	0.0490144972	14417	1337	3.518627663	0
AT3G12980	21	93.555714286	6.4414285714	9.380952381	86.856666667	13.137619048	9.0952380952	8.8998206349	2.1948977324	11.094718367	5.5473591837	5.5473591837	2.0260086665	2.0260086665	4.0520173329	0.9558814073	0.0441185927	0.0486319865	14417	1338	4.0547769053	0
AT5G05310	3	100	0	3.3333333333	94.443333333	5.5533333333	6.6666666667	7.2962222222	1.3702222222	8.6664444444	4.3332222222	4.3332222222	2.026060181	2.026060181	4.0521203621	0.9558840997	0.0441159003	0.048632737	14417	1339	5.3248459293	0
AT3G53900	25	84.8076	15.186	23.72	72.4308	27.562	21.96	16.90580368	7.0526152	23.95841888	11.97920944	11.97920944	2.0261212501	2.0261212501	4.0522425002	0.9558872912	0.0441127088	0.0486329374	14417	1340	2.3970971336	0
AT3G54710	9	68.133333333	30.751111111	10.555555556	78.38	21.613333333	14.333333333	12.234466667	4.0979111111	16.332377778	8.1661888889	8.1661888889	2.0267574388	2.0267574388	4.0535148776	0.9559205245	0.0440794755	0.0486000152	14417	1341	2.9855373469	0
AT1G23170	9	91.072222222	8.3388888889	13.333333333	87.673333333	12.32	8.7777777778	8.6957703704	2.0814222222	10.777192593	5.3885962963	5.3885962963	2.02973089	2.02973089	4.05946178	0.9560755027	0.0439244973	0.0484328472	14417	1342	4.177802215	0
AT5G04840	4	90.53	9.4625	26.5	85.9575	14.035	9.5	9.1659625	2.333325	11.4992875	5.74964375	5.74964375	2.0299055575	2.0299055575	4.0598111149	0.9560845886	0.0439154114	0.0484265325	14417	1343	3.9282836724	0
AT2G17220	19	94.716842105	5.28	15.421052632	88.918421053	11.078421053	8.3157894737	8.3942686981	1.9212581717	10.31552687	5.1577634349	5.1577634349	2.0309125168	2.0309125168	4.0618250335	0.9561369306	0.0438630694	0.0483725137	14417	1344	4.3691518514	0
AT1G71920	17	98.430588235	1.5682352941	10.058823529	91.119411765	8.8788235294	7.5882352941	7.9143553633	1.6737460208	9.5881013841	4.794050692	4.794050692	2.0309132855	2.0309132855	4.0618265709	0.9561369705	0.0438630295	0.0483761701	14417	1345	4.7285282624	0
AT5G10660	2	100	0	4	83.035	16.96	11	10.13385	2.8656	12.99945	6.499725	6.499725	2.0319112756	2.0319112756	4.0638225511	0.9561887814	0.0438112186	0.048322725	14417	1346	3.5363798157	0
AT2G27580	10	74.741	25.253	16.6	85.333	14.666	9.8	9.362634	2.437268	11.799902	5.899951	5.899951	2.0322496845	2.0322496845	4.0644993691	0.9562063354	0.0437936646	0.0483070591	14417	1347	3.8414462423	0
AT5G08510	4	88.27	11.725	9.5	91.4275	8.57	7.5	7.8570625	1.64275	9.4998125	4.74990625	4.74990625	2.0325495818	2.0325495818	4.0650991636	0.9562218855	0.0437781145	0.0482936014	14417	1348	4.782871709	0
AT2G17510	22	88.522272727	11.472727273	13.454545455	81.449545455	18.544545455	12	10.773945455	3.2253454545	13.999290909	6.9996454545	6.9996454545	2.0351517205	2.0351517205	4.0703034411	0.9563565664	0.0436434336	0.0481487131	14417	1349	3.3404004645	0
AT4G17740	25	94.3404	5.658	7.88	89.1964	10.8	8.24	8.34978336	1.88992	10.23970336	5.11985168	5.11985168	2.0376486097	2.0376486097	4.0752972193	0.95648539	0.04351461	0.0480102649	14417	1350	4.4180618016	0
AT1G05900	3	77.573333333	22.423333333	10.333333333	88.036666667	11.956666667	8.6666666667	8.6298444444	2.0362444444	10.666088889	5.3330444444	5.3330444444	2.0380273131	2.0380273131	4.0760546263	0.9565048938	0.0434951062	0.047992419	14417	1351	4.2381181041	0
AT1G02880	4	83.33	16.665	4.5	96.4275	3.57	6.25	7.02671875	1.223125	8.24984375	4.124921875	4.124921875	2.0413538387	2.0413538387	4.0827076773	0.9566758196	0.0433241804	0.0478074786	14417	1352	5.744890138	0
AT3G19080	19	95.766315789	4.2310526316	12.421052632	90.959473684	9.0378947368	7.6842105263	7.9895174515	1.6944908587	9.6840083102	4.8420041551	4.8420041551	2.0460205389	2.0460205389	4.0920410779	0.9569144174	0.0430855826	0.0475478295	14417	1353	4.7149959	0
AT1G34120	5	100	0	2.6	92.666	7.332	7.2	7.671952	1.527904	9.199856	4.599928	4.599928	2.0516259073	2.0516259073	4.1032518146	0.9571991815	0.0428008185	0.047237189	14417	1354	5.0212264645	0
AT3G01060	16	94.140625	5.856875	7.0625	90.225	9.770625	7.9375	8.161609375	1.7755433594	9.9371527344	4.9685763672	4.9685763672	2.0519881422	2.0519881422	4.1039762844	0.9572175156	0.0427824844	0.0472205694	14417	1355	4.5966826616	0
AT2G16890	7	100	0	10.142857143	85.714285714	14.285714286	9.7142857143	9.3265306122	2.387755102	11.714285714	5.8571428571	5.8571428571	2.0550380431	2.0550380431	4.1100760862	0.9573715554	0.0426284446	0.0470541525	14417	1356	3.905982906	0
AT3G12710	12	100	0	7	100	0	5.5833333333	6.5833333333	1	7.5833333333	3.7916666667	3.7916666667	2.0554029304	2.0554029304	4.1108058608	0.9573899455	0.0426100545	0.0470374545	14417	1357	6.5833333333	0
AT5G01610	7	87.071428571	12.924285714	4.2857142857	91.428571429	8.5714285714	7.5714285714	7.9224489796	1.6489795918	9.5714285714	4.7857142857	4.7857142857	2.0559322919	2.0559322919	4.1118645838	0.9574166101	0.0425833899	0.047011619	14417	1358	4.8044554455	0
AT1G54390	2	100	0	12	91.665	8.33	7.5	7.874875	1.62475	9.499625	4.7498125	4.7498125	2.0560844515	2.0560844515	4.112168903	0.9574242714	0.0425757286	0.0470067606	14417	1359	4.8468225881	0
AT1G67480	38	98.125	1.8739473684	4.5789473684	95.032894737	4.9660526316	6.6052631579	7.2771727839	1.3280208449	8.6051936288	4.3025968144	4.3025968144	2.0564562705	2.0564562705	4.112912541	0.9574429863	0.0425570137	0.0469896964	14417	1360	5.4797127711	0
AT4G13550	8	91.8675	8.12875	8.5	88.6875	11.30875	8.5	8.5384375	1.96124375	10.49968125	5.249840625	5.249840625	2.0600376619	2.0600376619	4.1200753237	0.9576228085	0.0423771915	0.0467947281	14417	1361	4.3535830261	0
AT1G75820	5	100	0	6.4	92.776	7.222	7.2	7.679872	1.519984	9.199856	4.599928	4.599928	2.0622181571	2.0622181571	4.1244363143	0.9577319001	0.0422680999	0.0466778396	14417	1362	5.0526005537	0
AT1G69800	8	93.985	6.01	11.75	79.4575	20.535	13.625	11.826084375	3.79789375	15.623978125	7.8119890625	7.8119890625	2.0625939244	2.0625939244	4.1251878488	0.9577506702	0.0422493298	0.0466606855	14417	1363	3.1138534023	0
AT1G03710	5	94.926	4.622	89.8	89.554	10.444	8.2	8.343428	1.856408	10.199836	5.099918	5.099918	2.062848289	2.062848289	4.1256965779	0.957763371	0.042236629	0.0466502321	14417	1364	4.4943934738	0
AT1G33590	8	100	0	15.125	93.52625	6.4725	7	7.5468375	1.453075	8.9999125	4.49995625	4.49995625	2.0630168019	2.0630168019	4.1260336038	0.957771783	0.042228217	0.0466445146	14417	1365	5.1937012886	0
AT5G10100	10	100	0	3.5	100	0	5.6	6.6	1	7.6	3.8	3.8	2.0631578947	2.0631578947	4.1263157895	0.9577788248	0.0422211752	0.0466403098	14417	1366	6.6	0
AT3G56890	5	62.5	37.5	1.5	80	0	7	6.6	1	7.6	3.8	3.8	2.0631578947	2.0631578947	4.1263157895	0.9577788248	0.0422211752	0.0466438838	14417	1367	6.6	0
AT4G03410	19	89.324736842	10.673157895	6.8421052632	93.952105263	6.0457894737	6.8947368421	7.4777504155	1.4168412742	8.8945916898	4.4472958449	4.4472958449	2.0649975232	2.0649975232	4.1299950464	0.9578705259	0.0421294741	0.0465461436	14417	1368	5.2777615612	0
AT4G26260	69	88.491449275	11.395072464	51.115942029	75.303188406	24.458695652	17.739130435	14.358130813	5.3387599244	19.696890737	9.8484453686	9.8484453686	2.0650226553	2.0650226553	4.1300453107	0.9578717772	0.0421282228	0.0465483283	14417	1369	2.6894130877	0
AT4G27700	13	77.848461538	21.868461538	26.692307692	71.853076923	28.136923077	23.461538462	17.857837278	7.6013550296	25.459192308	12.729596154	12.729596154	2.065961615	2.065961615	4.13192323	0.9579185	0.0420815	0.0465002672	14417	1370	2.3492965673	0
AT4G23000	8	73.23625	26.75875	5.25	93.5575	6.43875	7	7.549025	1.4507125	8.9997375	4.49986875	4.49986875	2.0661388928	2.0661388928	4.1322777856	0.9579273152	0.0420726848	0.0464940899	14417	1371	5.2036671635	0
AT4G14790	12	92.559166667	7.44	6.6666666667	83.91	16.085	10.666666667	9.9504	2.7157333333	12.666133333	6.3330666667	6.3330666667	2.0661554872	2.0661554872	4.1323109745	0.9579281403	0.0420718597	0.0464967422	14417	1372	3.663982718	0
AT5G48450	9	100	0	14.888888889	89.535555556	10.461111111	8.2222222222	8.3618123457	1.8601358025	10.221948148	5.1109740741	5.1109740741	2.0676977255	2.0676977255	4.135395451	0.9580047457	0.0419952543	0.046415638	14417	1373	4.4952698263	0
AT2G35370	20	74.06	25.784	30.5	67.5615	32.2875	35.1	24.7140865	12.3329125	37.046999	18.5234995	18.5234995	2.0689053602	2.0689053602	4.1378107203	0.9580646284	0.0419353716	0.0463530056	14417	1374	2.0039132281	0
AT5G58140	23	95.786086957	2.7634782609	7.347826087	94.491304348	5.5065217391	6.7826086957	7.4089754253	1.3734858223	8.7824612476	4.3912306238	4.3912306238	2.073856845	2.073856845	4.1477136899	0.9583092202	0.0416907798	0.046086181	14417	1375	5.3942860603	0
AT3G02060	40	92.31175	7.6875	6.075	91.19875	8.799	7.7	8.02230375	1.677523	9.69982675	4.849913375	4.849913375	2.0751011231	2.0751011231	4.1502022462	0.9583704487	0.0416295513	0.046022026	14417	1376	4.7822317488	0
AT1G20510	25	94.946	5.0516	12.76	92.4888	7.5068	7.32	7.77018016	1.54949776	9.31967792	4.65983896	4.65983896	2.0760851316	2.0760851316	4.1521702632	0.9584188029	0.0415811971	0.045972095	14417	1377	5.0146443322	0
AT5G43990	18	95.747777778	4.2505555556	7.2222222222	93.247777778	6.7488888889	7.1111111111	7.6309530864	1.4799209877	9.1108740741	4.555437037	4.555437037	2.0763757447	2.0763757447	4.1527514893	0.9584330723	0.0415669277	0.0459598433	14417	1378	5.156324662	0
AT3G13430	10	83.573	16.42	9	95.277	4.722	6.6	7.288282	1.311652	8.599934	4.299967	4.299967	2.0767662959	2.0767662959	4.1535325919	0.9584522407	0.0415477593	0.0459421725	14417	1379	5.5565668333	0
AT1G49910	13	85.400769231	14.593076923	9.3076923077	84.393076923	15.601538462	10.461538462	9.8288142012	2.6321609467	12.460975148	6.230487574	6.230487574	2.0781607157	2.0781607157	4.1563214315	0.9585206037	0.0414793963	0.0458700971	14417	1380	3.7341235586	0
AT5G02520	3	65.273333333	34.72	8.6666666667	88.42	11.573333333	8.6666666667	8.6630666667	2.0030222222	10.666088889	5.3330444444	5.3330444444	2.0793091293	2.0793091293	4.1586182587	0.9585768172	0.0414231828	0.0458114472	14417	1381	4.3249977811	0
AT4G14305	2	63.485	36.505	8	88.885	11.11	8.5	8.555225	1.94435	10.499575	5.2497875	5.2497875	2.0812112998	2.0812112998	4.1624225995	0.9586697503	0.0413302497	0.0457121757	14417	1382	4.4000437164	0
AT4G39480	2	100	0	2.5	93.75	6.25	7	7.5625	1.4375	9	4.5	4.5	2.0842013889	2.0842013889	4.1684027778	0.9588153926	0.0411846074	0.0455545868	14417	1383	5.2608695652	0
AT1G67180	2	84.52	15.47	6.5	93.75	6.25	7	7.5625	1.4375	9	4.5	4.5	2.0842013889	2.0842013889	4.1684027778	0.9588153926	0.0411846074	0.0455580822	14417	1384	5.2608695652	0
AT1G69610	4	50	50	1.5	93.7475	6.2475	7	7.562325	1.437325	8.99965	4.499825	4.499825	2.0842824443	2.0842824443	4.1685648886	0.9588193332	0.0411806668	0.0455572187	14417	1385	5.2613883429	0
AT1G10660	30	92.125862069	7.8727586207	4.724137931	92.732	7.2666666667	7.3	7.769436	1.5304666667	9.2999026667	4.6499513333	4.6499513333	2.0927497705	2.0927497705	4.185499541	0.9592288046	0.0407711954	0.0451076913	14417	1386	5.0765143529	0
AT1G28110	16	100	0	12.375	97.91625	2.0825	6.0625	6.9361726563	1.1262515625	8.0624242188	4.0312121094	4.0312121094	2.0933643653	2.0933643653	4.1867287307	0.9592583588	0.0407416412	0.0450784529	14417	1387	6.1586353238	0
AT5G47000	3	0	100	1	0	100	5.6666666667	1	6.6666666667	7.6666666667	3.8333333333	3.8333333333	2.0942028986	2.0942028986	4.1884057971	0.9592986454	0.0407013546	0.0450373343	14417	1388	0.15	1
AT1G79860	3	20	80	5	0	100	5.6666666667	1	6.6666666667	7.6666666667	3.8333333333	3.8333333333	2.0942028986	2.0942028986	4.1884057971	0.9592986454	0.0407013546	0.0450407913	14417	1389	0.15	1
AT5G66631	3	91.666666667	8.3333333333	3	100	0	5.6666666667	6.6666666667	1	7.6666666667	3.8333333333	3.8333333333	2.0942028986	2.0942028986	4.1884057971	0.9592986454	0.0407013546	0.0450442488	14417	1390	6.6666666667	0
AT5G51370	3	100	0	4	100	0	5.6666666667	6.6666666667	1	7.6666666667	3.8333333333	3.8333333333	2.0942028986	2.0942028986	4.1884057971	0.9592986454	0.0407013546	0.0450477068	14417	1391	6.6666666667	0
AT5G49015	3	100	0	15.333333333	100	0	5.6666666667	6.6666666667	1	7.6666666667	3.8333333333	3.8333333333	2.0942028986	2.0942028986	4.1884057971	0.9592986454	0.0407013546	0.0450511653	14417	1392	6.6666666667	0
AT5G19740	6	100	0	7	100	0	5.6666666667	6.6666666667	1	7.6666666667	3.8333333333	3.8333333333	2.0942028986	2.0942028986	4.1884057971	0.9592986454	0.0407013546	0.0450546244	14417	1393	6.6666666667	0
AT5G14570	3	100	0	8	100	0	5.6666666667	6.6666666667	1	7.6666666667	3.8333333333	3.8333333333	2.0942028986	2.0942028986	4.1884057971	0.9592986454	0.0407013546	0.0450580841	14417	1394	6.6666666667	0
AT3G13190	3	100	0	5.3333333333	100	0	5.6666666667	6.6666666667	1	7.6666666667	3.8333333333	3.8333333333	2.0942028986	2.0942028986	4.1884057971	0.9592986454	0.0407013546	0.0450615442	14417	1395	6.6666666667	0
AT3G03580	3	100	0	1	100	0	5.6666666667	6.6666666667	1	7.6666666667	3.8333333333	3.8333333333	2.0942028986	2.0942028986	4.1884057971	0.9592986454	0.0407013546	0.0450650049	14417	1396	6.6666666667	0
AT2G46670	3	100	0	7.6666666667	100	0	5.6666666667	6.6666666667	1	7.6666666667	3.8333333333	3.8333333333	2.0942028986	2.0942028986	4.1884057971	0.9592986454	0.0407013546	0.0450684661	14417	1397	6.6666666667	0
AT2G36710	3	100	0	1	100	0	5.6666666667	6.6666666667	1	7.6666666667	3.8333333333	3.8333333333	2.0942028986	2.0942028986	4.1884057971	0.9592986454	0.0407013546	0.0450719278	14417	1398	6.6666666667	0
AT2G29730	3	98.986666667	0	36	100	0	5.6666666667	6.6666666667	1	7.6666666667	3.8333333333	3.8333333333	2.0942028986	2.0942028986	4.1884057971	0.9592986454	0.0407013546	0.0450753901	14417	1399	6.6666666667	0
AT1G65450	3	100	0	2.6666666667	100	0	5.6666666667	6.6666666667	1	7.6666666667	3.8333333333	3.8333333333	2.0942028986	2.0942028986	4.1884057971	0.9592986454	0.0407013546	0.0450788529	14417	1400	6.6666666667	0
AT1G56670	9	100	0	11.222222222	100	0	5.6666666667	6.6666666667	1	7.6666666667	3.8333333333	3.8333333333	2.0942028986	2.0942028986	4.1884057971	0.9592986454	0.0407013546	0.0450823163	14417	1401	6.6666666667	0
AT1G56150	3	100	0	16.333333333	100	0	5.6666666667	6.6666666667	1	7.6666666667	3.8333333333	3.8333333333	2.0942028986	2.0942028986	4.1884057971	0.9592986454	0.0407013546	0.0450857801	14417	1402	6.6666666667	0
AT1G28570	6	100	0	13.333333333	100	0	5.6666666667	6.6666666667	1	7.6666666667	3.8333333333	3.8333333333	2.0942028986	2.0942028986	4.1884057971	0.9592986454	0.0407013546	0.0450892446	14417	1403	6.6666666667	0
AT1G22740	3	100	0	4.6666666667	100	0	5.6666666667	6.6666666667	1	7.6666666667	3.8333333333	3.8333333333	2.0942028986	2.0942028986	4.1884057971	0.9592986454	0.0407013546	0.0450927095	14417	1404	6.6666666667	0
AT1G16290	32	80.6909375	19.044375	9.96875	82.9484375	17.0471875	11.375	10.435384766	2.9391175781	13.374502344	6.6872511719	6.6872511719	2.1007892594	2.1007892594	4.2015785187	0.9596136308	0.0403863692	0.0447471784	14417	1405	3.5505162649	0
AT4G37080	19	100	0	6.1578947368	100	0	5.6842105263	6.6842105263	1	7.6842105263	3.8421052632	3.8421052632	2.1023792358	2.1023792358	4.2047584715	0.9596892855	0.0403107145	0.0446667874	14417	1406	6.6842105263	0
AT1G67890	10	99.285	0.714	18.9	95.142	4.856	6.7	7.374514	1.325352	8.699866	4.349933	4.349933	2.1030416389	2.1030416389	4.2060832779	0.9597207602	0.0402792398	0.044635342	14417	1407	5.5641927578	0
AT1G55560	17	2.38	97.618571429	7	4.3582352941	95.641176471	6.5882352941	1.2871307958	7.3010657439	8.5881965398	4.2940982699	4.2940982699	2.1056465925	2.1056465925	4.2112931851	0.9598442872	0.0401557128	0.0445018765	14417	1408	0.1762935496	1
AT5G03800	5	88.332	11.666	8.2	77.776	2.222	7.8	7.066528	1.173316	8.239844	4.119922	4.119922	2.1074396358	2.1074396358	4.2148792716	0.9599290823	0.0400709177	0.0444113177	14417	1409	6.0226980626	0
AT5G18820	4	93.6475	6.3475	9.5	95	5	6.75	7.4125	1.3375	8.75	4.375	4.375	2.1088928571	2.1088928571	4.2177857143	0.9599976689	0.0400023311	0.0443387105	14417	1410	5.5420560748	0
AT2G27790	8	96.875	3.125	8	95	5	6.75	7.4125	1.3375	8.75	4.375	4.375	2.1088928571	2.1088928571	4.2177857143	0.9599976689	0.0400023311	0.0443421196	14417	1411	5.5420560748	0
AT1G54440	19	86.644736842	13.350526316	13.052631579	76.654736842	23.337894737	16.631578947	13.748893075	4.8814603878	18.630353463	9.3151767313	9.3151767313	2.1103024861	2.1103024861	4.2206049722	0.9600640805	0.0399359195	0.0442719071	14417	1412	2.8165532407	0
AT5G65450	16	91.63	8.3675	7.5625	91.609375	8.388125	7.6875	8.0424707031	1.6448371094	9.6873078125	4.8436539063	4.8436539063	2.1125433605	2.1125433605	4.2250867209	0.9601694162	0.0398305838	0.0441585302	14417	1413	4.8895241099	0
AT1G78770	12	88.4675	11.523333333	30.833333333	71.1625	28.560833333	25.083333333	18.849927083	8.1640090278	27.013936111	13.506968056	13.506968056	2.1135173382	2.1135173382	4.2270346765	0.9602151086	0.0397848914	0.044111265	14417	1414	2.3089057128	0
AT5G59810	6	60.375	39.575	816.66666667	53.845	46.121666667	710.66666667	383.65846667	328.77131111	712.42977778	356.21488889	356.21488889	2.1143135358	2.1143135358	4.2286270717	0.9602524199	0.0397475801	0.0440732858	14417	1415	1.1669463049	0
AT5G20630	21	100	0	3	100	0	5.7142857143	6.7142857143	1	7.7142857143	3.8571428571	3.8571428571	2.1164021164	2.1164021164	4.2328042328	0.9603501203	0.0396498797	0.0439683344	14417	1416	6.7142857143	0
AT2G46535	7	100	0	12.714285714	100	0	5.7142857143	6.7142857143	1	7.7142857143	3.8571428571	3.8571428571	2.1164021164	2.1164021164	4.2328042328	0.9603501203	0.0396498797	0.0439717166	14417	1417	6.7142857143	0
AT4G03200	11	94.407272727	5.5890909091	17.454545455	92.477272727	7.5209090909	7.4545454545	7.8937603306	1.5606495868	9.4544099174	4.7272049587	4.7272049587	2.1211419879	2.1211419879	4.2422839758	0.9605709102	0.0394290898	0.0437302245	14417	1418	5.0579966172	0
AT3G58150	6	76.895	23.1	10.666666667	80.73	19.266666667	13	11.4949	3.5046666667	14.999566667	7.4997833333	7.4997833333	2.1281891051	2.1281891051	4.2563782101	0.9608967935	0.0391032065	0.0433721286	14417	1419	3.2798839642	0
AT5G60142	4	100	0	6.25	100	0	5.75	6.75	1	7.75	3.875	3.875	2.1330645161	2.1330645161	4.2661290323	0.9611205955	0.0388794045	0.043127212	14417	1420	6.75	0
AT3G59000	4	100	0	6.75	100	0	5.75	6.75	1	7.75	3.875	3.875	2.1330645161	2.1330645161	4.2661290323	0.9611205955	0.0388794045	0.0431305305	14417	1421	6.75	0
AT1G76380	8	100	0	6.625	100	0	5.75	6.75	1	7.75	3.875	3.875	2.1330645161	2.1330645161	4.2661290323	0.9611205955	0.0388794045	0.0431338495	14417	1422	6.75	0
AT1G60160	8	100	0	2.625	100	0	5.75	6.75	1	7.75	3.875	3.875	2.1330645161	2.1330645161	4.2661290323	0.9611205955	0.0388794045	0.0431371691	14417	1423	6.75	0
AT1G29952	4	100	0	6.75	100	0	5.75	6.75	1	7.75	3.875	3.875	2.1330645161	2.1330645161	4.2661290323	0.9611205955	0.0388794045	0.0431404891	14417	1424	6.75	0
AT1G08590	4	100	0	7	100	0	5.75	6.75	1	7.75	3.875	3.875	2.1330645161	2.1330645161	4.2661290323	0.9611205955	0.0388794045	0.0431438096	14417	1425	6.75	0
AT2G30600	18	95.37	4.6288888889	6	89.7	4.7433333333	7.2222222222	7.4783333333	1.3425740741	8.8209074074	4.4104537037	4.4104537037	2.1339948346	2.1339948346	4.2679896692	0.9611631482	0.0388368518	0.043099907	14417	1426	5.5701457951	0
AT1G73590	6	100	0	9.8333333333	94.285	5.7133333333	7	7.59995	1.3999333333	8.9998833333	4.4999416667	4.4999416667	2.1355947207	2.1355947207	4.2711894414	0.9612362127	0.0387637873	0.043022134	14417	1427	5.4287942283	0
AT1G69950	6	98.146666667	1.8516666667	9.3333333333	91.386666667	8.6083333333	7.8333333333	8.1586222222	1.6743194444	9.8329416667	4.9164708333	4.9164708333	2.1380266424	2.1380266424	4.2760532849	0.9613469992	0.0386530008	0.04290248	14417	1428	4.8727990643	0
AT1G73875	9	89.88	10.116666667	15.666666667	88.961111111	11.035555556	8.6666666667	8.709962963	1.9564148148	10.666377778	5.3331888889	5.3331888889	2.1380459955	2.1380459955	4.2760919911	0.9613478795	0.0386521205	0.0429048061	14417	1429	4.4520021506	0
AT2G40690	6	98.61	1.3883333333	6.5	97.916666667	2.0833333333	6.1666666667	7.0381944444	1.1284722222	8.1666666667	4.0833333333	4.0833333333	2.1382540864	2.1382540864	4.2765081727	0.9613573434	0.0386426566	0.0428976037	14417	1430	6.2369230769	0
AT4G08480	2	100	0	5.5	90.905	9.09	8	8.2724	1.7272	9.9996	4.9998	4.9998	2.1420678347	2.1420678347	4.2841356694	0.9615303626	0.0384696374	0.042708822	14417	1431	4.7894858731	0
AT1G64580	3	95.833333333	4.1666666667	10	84.54	15.453333333	10.666666667	10.0176	2.6483555556	12.665955556	6.3329777778	6.3329777778	2.1437689183	2.1437689183	4.2875378367	0.9616072739	0.0383927261	0.0426267179	14417	1432	3.7825736726	0
AT5G37740	9	98.002222222	1.9944444444	11.333333333	100	0	5.7777777778	6.7777777778	1	7.7777777778	3.8888888889	3.8888888889	2.146031746	2.146031746	4.2920634921	0.9617093337	0.0382906663	0.0425166771	14417	1433	6.7777777778	0
AT5G16030	9	100	0	4.4285714286	100	0	5.7777777778	6.7777777778	1	7.7777777778	3.8888888889	3.8888888889	2.146031746	2.146031746	4.2920634921	0.9617093337	0.0382906663	0.0425199519	14417	1434	6.7777777778	0
AT4G14770	2	100	0	4	94.44	5.555	7	7.6108	1.38885	8.99965	4.499825	4.499825	2.1507870752	2.1507870752	4.3015741504	0.9619228866	0.0380771134	0.0422860687	14417	1435	5.479929438	0
AT2G47820	8	100	0	5.875	96.52625	3.47125	6.5	7.27420625	1.22563125	8.4998375	4.24991875	4.24991875	2.1521152334	2.1521152334	4.3042304668	0.9619823084	0.0380176916	0.042223331	14417	1436	5.9350691735	0
AT5G06810	9	96.666666667	3.3333333333	7.8888888889	78.682222222	11.213333333	10.333333333	9.1304962963	2.1587111111	11.289207407	5.6446037037	5.6446037037	2.1527547025	2.1527547025	4.3055094051	0.9620108836	0.0379891164	0.0421948452	14417	1437	4.2296054573	0
AT1G67660	11	92.327272727	7.6681818182	8.7272727273	91.591818182	8.4045454545	7.8181818182	8.160814876	1.6570826446	9.8178975207	4.9089487603	4.9089487603	2.1541543314	2.1541543314	4.3083086627	0.9620733486	0.0379266514	0.0421287105	14417	1438	4.9248086102	0
AT4G19985	11	100	0	5.4545454545	95.200909091	4.7972727273	6.8181818182	7.4909710744	1.3270867769	8.8180578512	4.4090289256	4.4090289256	2.1542991821	2.1542991821	4.3085983642	0.9620798071	0.0379201929	0.042124782	14417	1439	5.6446731329	0
AT1G16650	3	100	0	3.6666666667	95.833333333	4.1666666667	6.6666666667	7.3888888889	1.2777777778	8.6666666667	4.3333333333	4.3333333333	2.1545584046	2.1545584046	4.3091168091	0.9620913622	0.0379086378	0.0421151908	14417	1440	5.7826086957	0
AT2G42290	5	90.95	9.044	6.2	100	0	5.8	6.8	1	7.8	3.9	3.9	2.1564102564	2.1564102564	4.3128205128	0.9621738034	0.0378261966	0.0420268401	14417	1441	6.8	0
AT1G17860	5	97.038	2.004	21	100	0	5.8	6.8	1	7.8	3.9	3.9	2.1564102564	2.1564102564	4.3128205128	0.9621738034	0.0378261966	0.0420300791	14417	1442	6.8	0
AT2G47640	30	85.592666667	14.216333333	21.966666667	76.241333333	23.751	17.466666667	14.316819556	5.148508	19.465327556	9.7326637778	9.7326637778	2.1591708781	2.1591708781	4.3183417561	0.9622963527	0.0377036473	0.0418971391	14417	1443	2.7807705758	0
AT5G21970	9	94.922222222	5.0733333333	12.333333333	79.423333333	20.567777778	14.222222222	12.295762963	3.9251950617	16.220958025	8.1104790123	8.1104790123	2.1597493466	2.1597493466	4.3194986931	0.9623219793	0.0376780207	0.0418718896	14417	1444	3.1325227841	0
AT2G46970	11	100	0	7.4545454545	100	0	5.8181818182	6.8181818182	1	7.8181818182	3.9090909091	3.9090909091	2.1649048626	2.1649048626	4.3298097252	0.9625495679	0.0374504321	0.0416221769	14417	1445	6.8181818182	0
AT5G26680	37	84.045135135	15.947297297	18.27027027	77.191351351	22.620810811	16.297297297	13.580104018	4.6865807889	18.266684806	9.1333424032	9.1333424032	2.1650002794	2.1650002794	4.3300005587	0.9625537665	0.0374462335	0.0416207192	14417	1446	2.8976570829	0
AT1G08550	25	77.4876	22.5064	9.72	84.6908	15.3028	10.68	10.04497744	2.63433904	12.67931648	6.33965824	6.33965824	2.1656357258	2.1656357258	4.3312714516	0.9625817149	0.0374182851	0.0415928617	14417	1447	3.813092122	0
AT4G35110	6	91.968333333	8.03	8.5	90.15	9.8483333333	8.3333333333	8.5125	1.8206944444	10.333194444	5.1665972222	5.1665972222	2.1668159752	2.1668159752	4.3336319503	0.9626335671	0.0373664329	0.0415384273	14417	1448	4.6754138378	0
AT5G06120	38	96.531842105	3.0921052632	7.5	89.263157895	10.734210526	8.6578947368	8.7283102493	1.9293566482	10.657666898	5.3288334488	5.3288334488	2.1686627343	2.1686627343	4.3373254686	0.9627145503	0.0372854497	0.0414515985	14417	1449	4.5239485698	0
AT1G27370	44	99.810454545	0.1893181818	6.5	98.408863636	1.5904545455	6.1363636364	7.0387257231	1.0975960744	8.1363217975	4.0681608988	4.0681608988	2.1691018609	2.1691018609	4.3382037218	0.9627337795	0.0372662205	0.0414334156	14417	1450	6.4128561385	0
AT5G13770	25	81.864	18.1308	13.24	85.9064	14.0888	10.08	9.65936512	2.42015104	12.07951616	6.03975808	6.03975808	2.1692185267	2.1692185267	4.3384370534	0.9627388866	0.0372611134	0.0414309326	14417	1451	3.9912240849	0
AT4G00060	42	88.820238095	10.940714286	8.9761904762	94.279761905	5.7183333333	7.0952380952	7.6893735828	1.4057293651	9.0951029478	4.5475514739	4.5475514739	2.1706287923	2.1706287923	4.3412575845	0.9628005628	0.0371994372	0.0413655446	14417	1452	5.4700241553	0
AT2G46610	29	92.281034483	7.715862069	13.310344828	80.363448276	19.632413793	13.517241379	11.862921284	3.653760761	15.516682045	7.7583410226	7.7583410226	2.1715440292	2.1715440292	4.3430880583	0.9628405324	0.0371594676	0.0413242861	14417	1453	3.2467701254	0
AT3G19930	31	53.431290323	46.452903226	67.806451613	61.773870968	38.183548387	80	50.419096774	31.54683871	81.965935484	40.982967742	40.982967742	2.172622824	2.172622824	4.3452456481	0.9628875869	0.0371124131	0.0412751415	14417	1454	1.59822977	0
AT1G78940	4	100	0	5.25	93.75	6.25	7.25	7.796875	1.453125	9.25	4.625	4.625	2.1753061655	2.1753061655	4.3506123311	0.9630043577	0.0369956423	0.0411484474	14417	1455	5.3655913978	0
AT3G23325	8	92.77125	6.75875	34.375	82.91125	17.08625	11.75	10.742071875	3.007634375	13.74970625	6.874853125	6.874853125	2.1753745991	2.1753745991	4.3507491981	0.9630073307	0.0369926693	0.0411483152	14417	1456	3.5716016429	0
AT2G39940	32	95.1565625	4.8425	7.34375	88.5796875	11.1553125	8.875	8.8614472656	1.9900339844	10.85148125	5.425740625	5.425740625	2.1755702928	2.1755702928	4.3511405857	0.9630158309	0.0369841691	0.0411420344	14417	1457	4.4529125307	0
AT5G59250	17	88.269411765	11.726470588	9.2352941176	90.697058824	9.2970588235	8.1764705882	8.4158183391	1.7601712803	10.175989619	5.0879948097	5.0879948097	2.1765764033	2.1765764033	4.3531528066	0.9630595003	0.0369404997	0.0410966266	14417	1458	4.7812496621	0
AT4G14150	16	91.79375	8.2025	8.1875	91.850625	8.14625	7.8125	8.1758300781	1.6364257813	9.8122558594	4.9061279297	4.9061279297	2.1791017871	2.1791017871	4.3582035743	0.9631688749	0.0368311251	0.0409781086	14417	1459	4.9961508623	0
AT3G18160	17	92.365882353	7.6252941176	30.352941176	77.028823529	22.965294118	16.705882353	13.868344637	4.8365550173	18.704899654	9.352449827	9.352449827	2.18053091	2.18053091	4.36106182	0.96323062	0.03676938	0.0409125686	14417	1460	2.8674014018	0
AT5G37020	34	97.740588235	2.2585294118	8.5882352941	93.137058824	6.8623529412	7.4411764706	7.9304929066	1.5106397924	9.441132699	4.7205663495	4.7205663495	2.1827102384	2.1827102384	4.3654204767	0.963324569	0.036675431	0.0408111831	14417	1461	5.2497577163	0
AT4G27370	7	97.142857143	2.8571428571	6.2857142857	100	0	5.8571428571	6.8571428571	1	7.8571428571	3.9285714286	3.9285714286	2.1831168831	2.1831168831	4.3662337662	0.9633420713	0.0366579287	0.0407948559	14417	1462	6.8571428571	0
AT2G38570	7	89.362857143	10.634285714	9.5714285714	100	0	5.8571428571	6.8571428571	1	7.8571428571	3.9285714286	3.9285714286	2.1831168831	2.1831168831	4.3662337662	0.9633420713	0.0366579287	0.0407980051	14417	1463	6.8571428571	0
AT3G07740	11	100	0	8	96.666363636	3.3327272727	6.5454545455	7.3272528926	1.2181421488	8.5453950413	4.2726975207	4.2726975207	2.1837044338	2.1837044338	4.3674088675	0.9633673445	0.0366326555	0.0407730251	14417	1464	6.0151049695	0
AT3G14310	41	100	0	9.0731707317	89.93902439	10.06097561	8.4634146341	8.6119125521	1.8515020821	10.463414634	5.2317073171	5.2317073171	2.183950045	2.183950045	4.36790009	0.9633779039	0.0366220961	0.0407644194	14417	1465	4.6513112976	0
AT2G34430	7	31.181428571	68.808571429	195	40.978571429	59.011428571	136.42857143	56.906479592	81.50844898	138.41492857	69.207464286	69.207464286	2.1863859051	2.1863859051	4.3727718101	0.963482455	0.036517545	0.040651181	14417	1466	0.6981666355	1
AT3G14870	6	90.74	9.2583333333	8.5	94.813333333	5.185	7	7.6369333333	1.36295	8.9998833333	4.4999416667	4.4999416667	2.1868542852	2.1868542852	4.3737085703	0.9635025228	0.0364974772	0.040631979	14417	1467	5.6032380743	0
AT5G55730	15	100	0	6.4	100	0	5.8666666667	6.8666666667	1	7.8666666667	3.9333333333	3.9333333333	2.1875706215	2.1875706215	4.3751412429	0.963533192	0.036466808	0.0406009708	14417	1468	6.8666666667	0
AT3G14150	4	96.4275	3.57	11.25	95.8325	4.165	6.75	7.46869375	1.2811375	8.74983125	4.374915625	4.374915625	2.1878051846	2.1878051846	4.3756103693	0.9635432287	0.0364567713	0.0405929311	14417	1469	5.8297362695	0
AT2G30890	4	100	0	12.5	95.8325	4.165	6.75	7.46869375	1.2811375	8.74983125	4.374915625	4.374915625	2.1878051846	2.1878051846	4.3756103693	0.9635432287	0.0364567713	0.0405960664	14417	1470	5.8297362695	0
AT4G29530	9	91.372222222	8.6233333333	9.3333333333	84.693333333	15.301111111	10.777777778	10.128059259	2.6491197531	12.777179012	6.3885895062	6.3885895062	2.1888452875	2.1888452875	4.377690575	0.9635876988	0.0364123012	0.0405496791	14417	1471	3.8231790947	0
AT3G08505	7	97.142857143	2.8571428571	4.4285714286	94.285714286	5.7142857143	7.1428571429	7.7346938776	1.4081632653	9.1428571429	4.5714285714	4.5714285714	2.1888666181	2.1888666181	4.3777332362	0.9635886102	0.0364113898	0.0405517966	14417	1472	5.4927536232	0
AT2G24820	25	81.0152	18.976	20.96	72.3976	27.4472	23.52	18.02791552	7.45558144	25.48349696	12.74174848	12.74174848	2.1930712271	2.1930712271	4.3861424543	0.9637677976	0.0362322024	0.0403553509	14417	1473	2.418042867	0
AT5G49740	21	97.711428571	2.2880952381	14.476190476	90.675238095	9.3228571429	8.2380952381	8.4699124717	1.7680258503	10.237938322	5.118969161	5.118969161	2.1935707597	2.1935707597	4.3871415193	0.9637890247	0.0362109753	0.0403348243	14417	1474	4.7906044304	0
AT5G02710	12	99.241666667	0.7575	10.25	88.176666667	11.820833333	9.1666666667	9.0828611111	2.0835763889	11.1664375	5.58321875	5.58321875	2.193626509	2.193626509	4.387253018	0.9637913929	0.0362086071	0.0403353028	14417	1475	4.3592647524	0
AT2G26510	35	95.815142857	4.1831428571	15.257142857	94.662571429	5.3362857143	7.0571428571	7.680472898	1.3765893061	9.0570622041	4.528531102	4.528531102	2.1938100592	2.1938100592	4.3876201183	0.9637991888	0.0362008112	0.0403297345	14417	1476	5.5793495299	0
AT5G43930	36	93.578333333	6.4180555556	10.888888889	89.726388889	10.271111111	8.5833333333	8.7015150463	1.8816037037	10.58311875	5.291559375	5.291559375	2.1974236432	2.1974236432	4.3948472865	0.9639523121	0.0360476879	0.0401622502	14417	1477	4.6245205774	0
AT4G01840	6	87.895	12.101666667	4.5	94.285	5.7133333333	7.1666666667	7.7570916667	1.4094555556	9.1665472222	4.5832736111	4.5832736111	2.1978005034	2.1978005034	4.3956010068	0.9639682422	0.0360317578	0.0401476043	14417	1478	5.5036085644	0
AT5G51460	9	100	0	3.1111111111	100	0	5.8888888889	6.8888888889	1	7.8888888889	3.9444444444	3.9444444444	2.1979655712	2.1979655712	4.3959311424	0.9639752174	0.0360247826	0.0401429349	14417	1479	6.8888888889	0
AT3G14120	39	83.081794872	16.913333333	9.358974359	84.975641026	15.019230769	10.666666667	10.064068376	2.6020512821	12.666119658	6.3330598291	6.3330598291	2.1980567299	2.1980567299	4.3961134597	0.9639790688	0.0360209312	0.0401417458	14417	1480	3.8677440547	0
AT5G36700	62	83.82516129	16.170967742	5.0322580645	87.740806452	12.256774194	9.3709677419	9.2221626691	2.1485783559	11.370741025	5.6853705125	5.6853705125	2.2001906	2.2001906	4.4003812	0.9640691017	0.0359308983	0.0400445084	14417	1481	4.2922161269	0
AT1G15110	24	89.957916667	10.036666667	12	89.30125	10.695416667	8.75	8.813859375	1.9358489583	10.749708333	5.3748541667	5.3748541667	2.2003865512	2.2003865512	4.4007731024	0.9640773575	0.0359226425	0.0400384025	14417	1482	4.5529685243	0
AT4G36540	32	100	0	8.8125	97.1875	2.8125	6.46875	7.2868164063	1.1819335938	8.46875	4.234375	4.234375	2.2004188431	2.2004188431	4.4008376861	0.9640787178	0.0359212822	0.0400399818	14417	1483	6.1651656614	0
AT1G06580	2	91.665	8.33	9.5	90	10	8.5	8.65	1.85	10.5	5.25	5.25	2.2019047619	2.2019047619	4.4038095238	0.9641412555	0.0358587445	0.0399733642	14417	1484	4.6756756757	0
AT4G22120	10	100	0	12.4	100	0	5.9	6.9	1	7.9	3.95	3.95	2.203164557	2.203164557	4.4063291139	0.9641941871	0.0358058129	0.0399174454	14417	1485	6.9	0
AT1G50440	19	100	0	7.8947368421	93.225789474	6.7721052632	7.4736842105	7.967401108	1.5061257618	9.4735268698	4.7367634349	4.7367634349	2.203407436	2.203407436	4.406814872	0.9642043825	0.0357956175	0.0399091653	14417	1486	5.2899972301	0
AT5G41120	17	96.082352941	3.3782352941	10	94.305882353	5.6917647059	7.1764705882	7.76783391	1.4084678201	9.1763017301	4.5881508651	4.5881508651	2.2035858375	2.2035858375	4.407171675	0.9642118694	0.0357881306	0.039903904	14417	1487	5.5150950553	0
AT4G03090	21	81.09	18.653333333	14.095238095	80.58952381	19.403333333	13.523809524	11.898773696	3.6240698413	15.522843537	7.7614217687	7.7614217687	2.2054826399	2.2054826399	4.4109652797	0.9642913703	0.0357086297	0.0398183398	14417	1488	3.2832628005	0
AT2G32415	14	80.895	19.1	6.7142857143	93.662142857	6.3342857143	7.3571428571	7.8908576531	1.466022449	9.356880102	4.678440051	4.678440051	2.2057837094	2.2057837094	4.4115674188	0.964303972	0.035696028	0.0398073666	14417	1489	5.3824944213	0
AT2G34620	26	84.197692308	15.796923077	11.884615385	77.004230769	22.990769231	16.923076923	14.031485207	4.8907455621	18.922230769	9.4611153846	9.4611153846	2.2078031464	2.2078031464	4.4156062927	0.9643883786	0.0356116214	0.0397163105	14417	1490	2.8689869528	0
AT5G52882	43	88.190930233	11.802093023	51.465116279	71.984186047	28.009767442	24.697674419	18.778419903	7.9177611682	26.696181071	13.348090535	13.348090535	2.2091906673	2.2091906673	4.4183813345	0.9644462519	0.0355537481	0.0396548341	14417	1491	2.3716830432	0
AT4G35740	12	92.088333333	7.9075	11.5	92.63	7.3666666667	7.6666666667	8.1016333333	1.5647777778	9.6664111111	4.8332055556	4.8332055556	2.2102557021	2.2102557021	4.4205114042	0.9644906076	0.0355093924	0.0396084263	14417	1492	5.1774976923	0
AT5G54090	5	86.665	13.3325	5	94.284	5.712	7.2	7.788448	1.411264	9.199712	4.599856	4.599856	2.2103124408	2.2103124408	4.4206248815	0.964492969	0.035507031	0.0396088569	14417	1493	5.5187746587	0
AT3G60961	2	55	45	4.5	88.75	11.25	9	8.9875	2.0125	11	5.5	5.5	2.2113920455	2.2113920455	4.4227840909	0.9645378693	0.0354621307	0.0395618307	14417	1494	4.4658385093	0
AT1G80310	2	100	0	26.5	88.75	11.25	9	8.9875	2.0125	11	5.5	5.5	2.2113920455	2.2113920455	4.4227840909	0.9645378693	0.0354621307	0.0395648923	14417	1495	4.4658385093	0
AT5G16610	4	98.2125	1.785	13.75	86.4275	13.57	10	9.64275	2.357	11.99975	5.999875	5.999875	2.2118024568	2.2118024568	4.4236049136	0.9645549225	0.0354450775	0.0395489267	14417	1496	4.0911115825	0
AT2G25355	30	91.883	7.902	16.466666667	81.848	18.145333333	12.633333333	11.340130667	3.2923604444	14.632491111	7.3162455556	7.3162455556	2.213109342	2.213109342	4.426218684	0.9646091685	0.0353908315	0.0394914564	14417	1497	3.4443770231	0
AT5G45370	6	100	0	5.5	94.443333333	5.5533333333	7.1666666667	7.7684388889	1.3979888889	9.1664277778	4.5832138889	4.5832138889	2.2136558639	2.2136558639	4.4273117278	0.9646318277	0.0353681723	0.0394692267	14417	1498	5.5568674048	0
AT1G14420	13	100	0	8.5384615385	98.461538462	1.5384615385	6.2307692308	7.1349112426	1.0958579882	8.2307692308	4.1153846154	4.1153846154	2.2154772651	2.2154772651	4.4309545302	0.9647072349	0.0352927651	0.0393881247	14417	1499	6.5107991361	0
AT1G76570	8	100	0	10.125	95.625	4.375	6.875	7.57421875	1.30078125	8.875	4.4375	4.4375	2.2172404544	2.2172404544	4.4344809089	0.9647800718	0.0352199282	0.0393098789	14417	1500	5.8228228228	0
AT3G01930	14	98.809285714	1.19	5.9285714286	97.916428571	2.0828571429	6.3571428571	7.2246872449	1.1324102041	8.357097449	4.1785487245	4.1785487245	2.2206178502	2.2206178502	4.4412357004	0.9649191525	0.0350808475	0.0391576787	14417	1501	6.3799206497	0
AT4G34360	8	94.78375	5.2125	8.25	88.515	11.48	9.125	9.07699375	2.04755	11.12454375	5.562271875	5.562271875	2.2209036409	2.2209036409	4.4418072817	0.9649308949	0.0350691051	0.0391476026	14417	1502	4.4330999243	0
AT1G80000	6	92.986666667	7.0083333333	11.666666667	81.858333333	18.133333333	12.666666667	11.368722222	3.2968888889	14.665611111	7.3328055556	7.3328055556	2.2213357789	2.2213357789	4.4426715578	0.9649486426	0.0350513574	0.0391308208	14417	1503	3.4483182799	0
AT3G17040	26	85.567307692	14.428076923	10.038461538	89.234615385	10.761538462	8.8461538462	8.8938313609	1.9519822485	10.845813609	5.4229068047	5.4229068047	2.2215608176	2.2215608176	4.4431216352	0.9649578811	0.0350421189	0.0391235366	14417	1504	4.5563075011	0
AT2G41600	3	84.466666667	15.53	7.6666666667	91.666666667	8.3333333333	8	8.3333333333	1.6666666667	10	5	5	2.2222222222	2.2222222222	4.4444444444	0.964985019	0.035014981	0.0390962656	14417	1505	5	0
AT2G47030	2	0	100	8.5	8.33	91.665	8	1.6664	8.3332	9.9996	4.9998	4.9998	2.222400008	2.222400008	4.444800016	0.9649923099	0.0350076901	0.0390911524	14417	1506	0.1999711995	1
AT5G13150	1				88.88	11.11	9	8.9992	1.9999	10.9991	5.49955	5.49955	2.2270095049	2.2270095049	4.4540190097	0.9651807902	0.0348192098	0.0388836985	14417	1507	4.4998249912	0
AT5G01930	2	100	0	6.5	88.88	11.11	9	8.9992	1.9999	10.9991	5.49955	5.49955	2.2270095049	2.2270095049	4.4540190097	0.9651807902	0.0348192098	0.0388867106	14417	1508	4.4998249912	0
AT3G48810	1	100	0	6	88.88	11.11	9	8.9992	1.9999	10.9991	5.49955	5.49955	2.2270095049	2.2270095049	4.4540190097	0.9651807902	0.0348192098	0.0388897232	14417	1509	4.4998249912	0
AT3G17830	1	75	25	4	88.88	11.11	9	8.9992	1.9999	10.9991	5.49955	5.49955	2.2270095049	2.2270095049	4.4540190097	0.9651807902	0.0348192098	0.0388927363	14417	1510	4.4998249912	0
AT3G17365	1	83.33	16.66	6	88.88	11.11	9	8.9992	1.9999	10.9991	5.49955	5.49955	2.2270095049	2.2270095049	4.4540190097	0.9651807902	0.0348192098	0.0388957498	14417	1511	4.4998249912	0
AT1G78910	2	88.19	11.805	8.5	88.88	11.11	9	8.9992	1.9999	10.9991	5.49955	5.49955	2.2270095049	2.2270095049	4.4540190097	0.9651807902	0.0348192098	0.0388987638	14417	1512	4.4998249912	0
AT1G01448	1	88.88	11.11	9	88.88	11.11	9	8.9992	1.9999	10.9991	5.49955	5.49955	2.2270095049	2.2270095049	4.4540190097	0.9651807902	0.0348192098	0.0389017783	14417	1513	4.4998249912	0
AT3G14660	6	100	0	7.1666666667	92.245	7.75	7.8333333333	8.2258583333	1.6070833333	9.8329416667	4.9164708333	4.9164708333	2.2276234308	2.2276234308	4.4552468616	0.9652058132	0.0347941868	0.0388768342	14417	1514	5.118501426	0
AT4G30510	3	100	0	7.6666666667	95.236666667	4.76	7	7.6665666667	1.3332	8.9997666667	4.4998833333	4.4998833333	2.2284762939	2.2284762939	4.4569525878	0.9652405438	0.0347594562	0.0388410386	14417	1515	5.75050005	0
AT5G22050	29	96.342413793	3.6548275862	8.2068965517	91.010689655	8.9855172414	8.2413793103	8.5005361474	1.7405305589	10.241066706	5.1205333532	5.1205333532	2.2310993995	2.2310993995	4.462198799	0.9653471358	0.0346528642	0.0387249316	14417	1516	4.8838764158	0
AT1G66520	13	87.190769231	12.803846154	10.846153846	88.157692308	11.836923077	9.3076923077	9.2054467456	2.1017443787	11.307191124	5.6535955621	5.6535955621	2.2314377975	2.2314377975	4.462875595	0.965360862	0.034639138	0.0387125933	14417	1517	4.3799078703	0
AT3G07010	10	100	0	14.7	94.138	5.861	7.3	7.872074	1.427853	9.299927	4.6499635	4.6499635	2.2327048533	2.2327048533	4.4654097066	0.9654122061	0.0345877939	0.038658208	14417	1518	5.5132244006	0
AT3G59870	13	95.413846154	4.5830769231	13.615384615	82.355384615	17.639230769	12.384615385	11.199397633	3.1845508876	14.383948521	7.1919742604	7.1919742604	2.2329671252	2.2329671252	4.4659342504	0.965422824	0.034577176	0.0386493368	14417	1519	3.516790288	0
AT4G34830	20	84.4545	15.539	11.3	84.1265	15.8675	11.3	10.5062945	2.7930275	13.299322	6.649661	6.649661	2.2367489039	2.2367489039	4.4734978079	0.965575549	0.034424451	0.0384816089	14417	1520	3.7616151291	0
AT2G15340	2	70	30	70	28	72	25	8	19	27	13.5	13.5	2.2407407407	2.2407407407	4.4814814815	0.9657359923	0.0342640077	0.0383052264	14417	1521	0.4210526316	1
AT4G34840	7	97.312857143	2.6842857143	15.428571429	82.567142857	17.424285714	12.285714286	11.143963265	3.1406979592	14.284661224	7.1423306122	7.1423306122	2.2419942116	2.2419942116	4.4839884232	0.9657862114	0.0342137886	0.0382520504	14417	1522	3.5482441833	0
AT1G30520	9	86.988888889	13.007777778	15.222222222	85.79	14.208888889	10.444444444	9.9602888889	2.4840395062	12.444328395	6.2221641975	6.2221641975	2.2457742619	2.2457742619	4.4915485238	0.9659371903	0.0340628097	0.038086205	14417	1523	4.0097143641	0
AT3G48110	46	86.469347826	13.525434783	15.02173913	77.909347826	22.083695652	16.195652174	13.617926985	4.576598535	18.19452552	9.0972627599	9.0972627599	2.2464345127	2.2464345127	4.4928690254	0.9659634899	0.0340365101	0.0380597508	14417	1524	2.9755563834	0
AT5G19020	3	100	0	8.3333333333	84.143333333	15.846666667	11.333333333	10.536244444	2.7959555556	13.3322	6.6661	6.6661	2.2468936891	2.2468936891	4.4937873782	0.9659817676	0.0340182324	0.0380422632	14417	1525	3.7683876711	0
AT5G27290	1	100	0	1	0	100	6	1	7	8	4	4	2.25	2.25	4.5	0.9661051465	0.0338948535	0.0379072301	14417	1526	0.1428571429	1
AT4G40100	1	50	50	2	0	100	6	1	7	8	4	4	2.25	2.25	4.5	0.9661051465	0.0338948535	0.0379101709	14417	1527	0.1428571429	1
AT3G22460	2	0	100	7	0	100	6	1	7	8	4	4	2.25	2.25	4.5	0.9661051465	0.0338948535	0.0379131122	14417	1528	0.1428571429	1
AT1G32860	1	100	0	3	0	100	6	1	7	8	4	4	2.25	2.25	4.5	0.9661051465	0.0338948535	0.0379160539	14417	1529	0.1428571429	1
AT1G14640	2	33.33	66.66	3	0	100	6	1	7	8	4	4	2.25	2.25	4.5	0.9661051465	0.0338948535	0.0379189961	14417	1530	0.1428571429	1
ATMG00140	1	100	0	14	100	0	6	7	1	8	4	4	2.25	2.25	4.5	0.9661051465	0.0338948535	0.0379219388	14417	1531	7	0
AT5G65060	1	100	0	10	100	0	6	7	1	8	4	4	2.25	2.25	4.5	0.9661051465	0.0338948535	0.0379248819	14417	1532	7	0
AT5G61420	2	100	0	10.5	100	0	6	7	1	8	4	4	2.25	2.25	4.5	0.9661051465	0.0338948535	0.0379278255	14417	1533	7	0
AT5G60100	2	100	0	3	100	0	6	7	1	8	4	4	2.25	2.25	4.5	0.9661051465	0.0338948535	0.0379307695	14417	1534	7	0
AT5G55620	3	95.236666667	0	5.6666666667	100	0	6	7	1	8	4	4	2.25	2.25	4.5	0.9661051465	0.0338948535	0.037933714	14417	1535	7	0
AT5G55550	2	100	0	9.5	100	0	6	7	1	8	4	4	2.25	2.25	4.5	0.9661051465	0.0338948535	0.0379366589	14417	1536	7	0
AT5G45760	3	100	0	6.3333333333	100	0	6	7	1	8	4	4	2.25	2.25	4.5	0.9661051465	0.0338948535	0.0379396043	14417	1537	7	0
AT5G43870	3	100	0	5	100	0	6	7	1	8	4	4	2.25	2.25	4.5	0.9661051465	0.0338948535	0.0379425501	14417	1538	7	0
AT5G42700	2	70	30	5	100	0	6	7	1	8	4	4	2.25	2.25	4.5	0.9661051465	0.0338948535	0.0379454964	14417	1539	7	0
AT5G35995	2	100	0	7	100	0	6	7	1	8	4	4	2.25	2.25	4.5	0.9661051465	0.0338948535	0.0379484432	14417	1540	7	0
AT5G25470	1	88.88	11.11	9	100	0	6	7	1	8	4	4	2.25	2.25	4.5	0.9661051465	0.0338948535	0.0379513904	14417	1541	7	0
AT5G21482	1				100	0	6	7	1	8	4	4	2.25	2.25	4.5	0.9661051465	0.0338948535	0.0379543381	14417	1542	7	0
AT5G19240	2	100	0	6.5	100	0	6	7	1	8	4	4	2.25	2.25	4.5	0.9661051465	0.0338948535	0.0379572863	14417	1543	7	0
AT5G18180	2	100	0	2	100	0	6	7	1	8	4	4	2.25	2.25	4.5	0.9661051465	0.0338948535	0.0379602349	14417	1544	7	0
AT5G13320	1				100	0	6	7	1	8	4	4	2.25	2.25	4.5	0.9661051465	0.0338948535	0.0379631839	14417	1545	7	0
AT5G13290	5	100	0	5.2	100	0	6	7	1	8	4	4	2.25	2.25	4.5	0.9661051465	0.0338948535	0.0379661334	14417	1546	7	0
AT5G09220	1	100	0	12	100	0	6	7	1	8	4	4	2.25	2.25	4.5	0.9661051465	0.0338948535	0.0379690834	14417	1547	7	0
AT5G07860	1	100	0	2	100	0	6	7	1	8	4	4	2.25	2.25	4.5	0.9661051465	0.0338948535	0.0379720338	14417	1548	7	0
AT5G07710	2	100	0	4	100	0	6	7	1	8	4	4	2.25	2.25	4.5	0.9661051465	0.0338948535	0.0379749847	14417	1549	7	0
AT5G06950	1	100	0	15	100	0	6	7	1	8	4	4	2.25	2.25	4.5	0.9661051465	0.0338948535	0.0379779361	14417	1550	7	0
AT5G06850	1	100	0	11	100	0	6	7	1	8	4	4	2.25	2.25	4.5	0.9661051465	0.0338948535	0.0379808879	14417	1551	7	0
AT5G04890	2	100	0	45	100	0	6	7	1	8	4	4	2.25	2.25	4.5	0.9661051465	0.0338948535	0.0379838401	14417	1552	7	0
AT5G01670	3	100	0	9	100	0	6	7	1	8	4	4	2.25	2.25	4.5	0.9661051465	0.0338948535	0.0379867929	14417	1553	7	0
AT4G39940	8	100	0	11.625	100	0	6	7	1	8	4	4	2.25	2.25	4.5	0.9661051465	0.0338948535	0.037989746	14417	1554	7	0
AT4G39500	3	100	0	1.3333333333	100	0	6	7	1	8	4	4	2.25	2.25	4.5	0.9661051465	0.0338948535	0.0379926997	14417	1555	7	0
AT4G37430	2	100	0	3	100	0	6	7	1	8	4	4	2.25	2.25	4.5	0.9661051465	0.0338948535	0.0379956538	14417	1556	7	0
AT4G36270	8	91.4275	8.57125	6.375	100	0	6	7	1	8	4	4	2.25	2.25	4.5	0.9661051465	0.0338948535	0.0379986083	14417	1557	7	0
AT4G36010	2	100	0	12	100	0	6	7	1	8	4	4	2.25	2.25	4.5	0.9661051465	0.0338948535	0.0380015634	14417	1558	7	0
AT4G35270	2	100	0	3.5	100	0	6	7	1	8	4	4	2.25	2.25	4.5	0.9661051465	0.0338948535	0.0380045188	14417	1559	7	0
AT4G33470	2	100	0	1	100	0	6	7	1	8	4	4	2.25	2.25	4.5	0.9661051465	0.0338948535	0.0380074748	14417	1560	7	0
AT4G27740	1	100	0	1	100	0	6	7	1	8	4	4	2.25	2.25	4.5	0.9661051465	0.0338948535	0.0380104312	14417	1561	7	0
AT4G26255	2	100	0	1.5	100	0	6	7	1	8	4	4	2.25	2.25	4.5	0.9661051465	0.0338948535	0.038013388	14417	1562	7	0
AT4G25360	6	100	0	4.8333333333	100	0	6	7	1	8	4	4	2.25	2.25	4.5	0.9661051465	0.0338948535	0.0380163454	14417	1563	7	0
AT4G16250	3	100	0	8	100	0	6	7	1	8	4	4	2.25	2.25	4.5	0.9661051465	0.0338948535	0.0380193031	14417	1564	7	0
AT4G15430	2	100	0	4	100	0	6	7	1	8	4	4	2.25	2.25	4.5	0.9661051465	0.0338948535	0.0380222614	14417	1565	7	0
AT4G12670	1	100	0	16	100	0	6	7	1	8	4	4	2.25	2.25	4.5	0.9661051465	0.0338948535	0.0380252201	14417	1566	7	0
AT3G60130	3	100	0	3.6666666667	100	0	6	7	1	8	4	4	2.25	2.25	4.5	0.9661051465	0.0338948535	0.0380281792	14417	1567	7	0
AT3G58930	2	100	0	16	100	0	6	7	1	8	4	4	2.25	2.25	4.5	0.9661051465	0.0338948535	0.0380311389	14417	1568	7	0
AT3G52050	1	100	0	2	100	0	6	7	1	8	4	4	2.25	2.25	4.5	0.9661051465	0.0338948535	0.0380340989	14417	1569	7	0
AT3G50940	3	100	0	2	100	0	6	7	1	8	4	4	2.25	2.25	4.5	0.9661051465	0.0338948535	0.0380370595	14417	1570	7	0
AT3G48340	2	100	0	1	100	0	6	7	1	8	4	4	2.25	2.25	4.5	0.9661051465	0.0338948535	0.0380400205	14417	1571	7	0
AT3G44490	1	100	0	3	100	0	6	7	1	8	4	4	2.25	2.25	4.5	0.9661051465	0.0338948535	0.038042982	14417	1572	7	0
AT3G29760	1	84.61	15.38	13	100	0	6	7	1	8	4	4	2.25	2.25	4.5	0.9661051465	0.0338948535	0.0380459439	14417	1573	7	0
AT3G24630	3	100	0	4	100	0	6	7	1	8	4	4	2.25	2.25	4.5	0.9661051465	0.0338948535	0.0380489063	14417	1574	7	0
AT3G23150	1	100	0	18	100	0	6	7	1	8	4	4	2.25	2.25	4.5	0.9661051465	0.0338948535	0.0380518691	14417	1575	7	0
AT3G21890	1	100	0	12	100	0	6	7	1	8	4	4	2.25	2.25	4.5	0.9661051465	0.0338948535	0.0380548324	14417	1576	7	0
AT3G18100	1	85.71	14.28	7	100	0	6	7	1	8	4	4	2.25	2.25	4.5	0.9661051465	0.0338948535	0.0380577962	14417	1577	7	0
AT3G14470	2	100	0	4	100	0	6	7	1	8	4	4	2.25	2.25	4.5	0.9661051465	0.0338948535	0.0380607604	14417	1578	7	0
AT3G13700	1	100	0	9	100	0	6	7	1	8	4	4	2.25	2.25	4.5	0.9661051465	0.0338948535	0.0380637251	14417	1579	7	0
AT3G12060	1	92.3	7.69	13	100	0	6	7	1	8	4	4	2.25	2.25	4.5	0.9661051465	0.0338948535	0.0380666903	14417	1580	7	0
AT3G03700	1	100	0	2	100	0	6	7	1	8	4	4	2.25	2.25	4.5	0.9661051465	0.0338948535	0.0380696559	14417	1581	7	0
AT3G02010	1	100	0	4	100	0	6	7	1	8	4	4	2.25	2.25	4.5	0.9661051465	0.0338948535	0.038072622	14417	1582	7	0
AT3G01750	8	79.16625	20.8325	3.625	100	0	6	7	1	8	4	4	2.25	2.25	4.5	0.9661051465	0.0338948535	0.0380755885	14417	1583	7	0
AT2G42280	1	100	0	16	100	0	6	7	1	8	4	4	2.25	2.25	4.5	0.9661051465	0.0338948535	0.0380785555	14417	1584	7	0
AT2G40900	1	100	0	3	100	0	6	7	1	8	4	4	2.25	2.25	4.5	0.9661051465	0.0338948535	0.038081523	14417	1585	7	0
AT2G40640	1	100	0	4	100	0	6	7	1	8	4	4	2.25	2.25	4.5	0.9661051465	0.0338948535	0.0380844909	14417	1586	7	0
AT2G39830	1	100	0	7	100	0	6	7	1	8	4	4	2.25	2.25	4.5	0.9661051465	0.0338948535	0.0380874593	14417	1587	7	0
AT2G36360	1	100	0	4	100	0	6	7	1	8	4	4	2.25	2.25	4.5	0.9661051465	0.0338948535	0.0380904282	14417	1588	7	0
AT2G33260	1	100	0	13	100	0	6	7	1	8	4	4	2.25	2.25	4.5	0.9661051465	0.0338948535	0.0380933975	14417	1589	7	0
AT2G32280	4	100	0	9	100	0	6	7	1	8	4	4	2.25	2.25	4.5	0.9661051465	0.0338948535	0.0380963673	14417	1590	7	0
AT2G32250	2	100	0	6.5	100	0	6	7	1	8	4	4	2.25	2.25	4.5	0.9661051465	0.0338948535	0.0380993375	14417	1591	7	0
AT2G26860	2	100	0	10	100	0	6	7	1	8	4	4	2.25	2.25	4.5	0.9661051465	0.0338948535	0.0381023082	14417	1592	7	0
AT2G19930	2	100	0	2	100	0	6	7	1	8	4	4	2.25	2.25	4.5	0.9661051465	0.0338948535	0.0381052794	14417	1593	7	0
AT2G03980	1	97.05	2.94	34	100	0	6	7	1	8	4	4	2.25	2.25	4.5	0.9661051465	0.0338948535	0.0381082511	14417	1594	7	0
AT2G01755	1	100	0	6	100	0	6	7	1	8	4	4	2.25	2.25	4.5	0.9661051465	0.0338948535	0.0381112232	14417	1595	7	0
AT1G77360	1	100	0	9	100	0	6	7	1	8	4	4	2.25	2.25	4.5	0.9661051465	0.0338948535	0.0381141957	14417	1596	7	0
AT1G71810	4	86.665	13.33	8.75	100	0	6	7	1	8	4	4	2.25	2.25	4.5	0.9661051465	0.0338948535	0.0381171687	14417	1597	7	0
AT1G64625	1	100	0	3	100	0	6	7	1	8	4	4	2.25	2.25	4.5	0.9661051465	0.0338948535	0.0381201422	14417	1598	7	0
AT1G63020	3	96.293333333	3.7033333333	12	100	0	6	7	1	8	4	4	2.25	2.25	4.5	0.9661051465	0.0338948535	0.0381231162	14417	1599	7	0
AT1G62370	1	100	0	4	100	0	6	7	1	8	4	4	2.25	2.25	4.5	0.9661051465	0.0338948535	0.0381260906	14417	1600	7	0
AT1G60590	4	100	0	1.75	100	0	6	7	1	8	4	4	2.25	2.25	4.5	0.9661051465	0.0338948535	0.0381290655	14417	1601	7	0
AT1G54730	3	100	0	5	100	0	6	7	1	8	4	4	2.25	2.25	4.5	0.9661051465	0.0338948535	0.0381320408	14417	1602	7	0
AT1G51645	3	100	0	7.6666666667	100	0	6	7	1	8	4	4	2.25	2.25	4.5	0.9661051465	0.0338948535	0.0381350166	14417	1603	7	0
AT1G48400	1	100	0	2	100	0	6	7	1	8	4	4	2.25	2.25	4.5	0.9661051465	0.0338948535	0.0381379929	14417	1604	7	0
AT1G30020	1	80	20	5	100	0	6	7	1	8	4	4	2.25	2.25	4.5	0.9661051465	0.0338948535	0.0381409697	14417	1605	7	0
AT1G28530	2	100	0	9	100	0	6	7	1	8	4	4	2.25	2.25	4.5	0.9661051465	0.0338948535	0.0381439469	14417	1606	7	0
AT1G21840	3	100	0	3.3333333333	100	0	6	7	1	8	4	4	2.25	2.25	4.5	0.9661051465	0.0338948535	0.0381469245	14417	1607	7	0
AT1G19490	2	79.165	20.83	5	100	0	6	7	1	8	4	4	2.25	2.25	4.5	0.9661051465	0.0338948535	0.0381499027	14417	1608	7	0
AT1G16220	1	100	0	14	100	0	6	7	1	8	4	4	2.25	2.25	4.5	0.9661051465	0.0338948535	0.0381528813	14417	1609	7	0
AT1G13210	1	100	0	14	100	0	6	7	1	8	4	4	2.25	2.25	4.5	0.9661051465	0.0338948535	0.0381558603	14417	1610	7	0
AT1G11900	1	100	0	3	100	0	6	7	1	8	4	4	2.25	2.25	4.5	0.9661051465	0.0338948535	0.0381588399	14417	1611	7	0
AT1G07600	2	100	0	12	100	0	6	7	1	8	4	4	2.25	2.25	4.5	0.9661051465	0.0338948535	0.0381618199	14417	1612	7	0
AT1G07520	1	100	0	4	100	0	6	7	1	8	4	4	2.25	2.25	4.5	0.9661051465	0.0338948535	0.0381648003	14417	1613	7	0
AT1G05690	3	100	0	6	100	0	6	7	1	8	4	4	2.25	2.25	4.5	0.9661051465	0.0338948535	0.0381677812	14417	1614	7	0
AT1G04540	11	93.938181818	6.06	3	100	0	6	7	1	8	4	4	2.25	2.25	4.5	0.9661051465	0.0338948535	0.0381707626	14417	1615	7	0
AT1G03440	3	93.886666667	6.11	11.666666667	100	0	6	7	1	8	4	4	2.25	2.25	4.5	0.9661051465	0.0338948535	0.0381737445	14417	1616	7	0
AT3G49725	4	100	0	14.75	89.76	10.235	8.75	8.854	1.8955625	10.7495625	5.37478125	5.37478125	2.2521778185	2.2521778185	4.5043556369	0.9661913679	0.0338086321	0.0380796132	14417	1617	4.670909031	0
AT1G18900	11	98.693636364	1.3045454545	8.8181818182	94.14	5.8572727273	7.3636363636	7.9321272727	1.4313082645	9.3634355372	4.6817177686	4.6817177686	2.2566849321	2.2566849321	4.5133698641	0.9663690806	0.0336309194	0.03788241	14417	1618	5.5418720549	0
AT4G38160	32	97.2596875	2.738125	10	91.510625	8.4871875	8.15625	8.4638353516	1.6922362305	10.156071582	5.078035791	5.078035791	2.2574946566	2.2574946566	4.5149893132	0.966400904	0.033599096	0.0378495208	14417	1619	5.0015684567	0
AT3G12143	11	100	0	9.5454545455	90.909090909	9.0909090909	8.3636363636	8.6033057851	1.7603305785	10.363636364	5.1818181818	5.1818181818	2.2591640634	2.2591640634	4.5183281269	0.9664664149	0.0335335851	0.0377786744	14417	1620	4.8873239437	0
AT1G53165	19	92.708947368	7.2873684211	8.8421052632	90.004736842	9.9921052632	8.6842105263	8.816200831	1.8677354571	10.683936288	5.341968144	5.341968144	2.2595216665	2.2595216665	4.519043333	0.9664804306	0.0335195694	0.0377658356	14417	1621	4.720262068	0
AT5G47455	8	83.9525	16.0425	11.5	85.5425	14.4525	10.625	10.088890625	2.535578125	12.62446875	6.312234375	6.312234375	2.2596012099	2.2596012099	4.5192024197	0.9664835474	0.0335164526	0.0377652753	14417	1622	3.978931087	0
AT3G21465	13	90.019230769	9.9753846154	8.9230769231	90.855384615	9.1407692308	8.3846153846	8.6178745562	1.7664183432	10.384292899	5.1921464497	5.1921464497	2.2602623353	2.2602623353	4.5205246706	0.9665094405	0.0334905595	0.0377390492	14417	1623	4.8787279579	0
ATCG00330	2	51.425	48.395	332.5	56.545	42.975	246.5	140.383425	106.933375	247.3168	123.6584	123.6584	2.2620902523	2.2620902523	4.5241805045	0.9665809228	0.0334190772	0.0376614427	14417	1624	1.3128120664	0
AT1G23870	8	98.06375	1.93375	13.875	82.0425	17.94875	12.75	11.46041875	3.288465625	14.748884375	7.3744421875	7.3744421875	2.2639277717	2.2639277717	4.5278555435	0.9666526199	0.0333473801	0.0375835819	14417	1625	3.4850352891	0
AT5G02290	13	100	0	21.846153846	91.817692308	8.1792307692	8.0769230769	8.4160443787	1.6606301775	10.076674556	5.0383372781	5.0383372781	2.2644187214	2.2644187214	4.5288374428	0.9666717487	0.0333282513	0.0375649596	14417	1626	5.0679823194	0
AT4G23440	13	97.584615385	2.4115384615	13.461538462	91.636923077	8.3592307692	8.1538461538	8.4719337278	1.6815988166	10.153532544	5.0767662722	5.0767662722	2.2705717446	2.2705717446	4.5411434893	0.9669105193	0.0330894807	0.0372987524	14417	1627	5.0380231268	0
AT1G18170	2	80.83	19.165	9.5	85.905	14.09	10.5	10.020025	2.47945	12.499475	6.2497375	6.2497375	2.2745063825	2.2745063825	4.549012765	0.9670622675	0.0329377325	0.0371306036	14417	1628	4.0412289016	0
AT3G06530	33	90.997575758	8.9975757576	17.363636364	82.932727273	16.86	12.121212121	11.052451791	3.0436363636	14.096088154	7.0480440771	7.0480440771	2.2751391678	2.2751391678	4.5502783355	0.9670866044	0.0329133956	0.0371060701	14417	1629	3.6313312335	0
AT5G10140	16	21.428571429	78.571428571	1.8571428571	92.015	7.98	8.0625	8.418709375	1.6433875	10.062096875	5.0310484375	5.0310484375	2.2810845036	2.2810845036	4.5621690071	0.9673143466	0.0326856534	0.0368521987	14417	1630	5.1227780271	0
AT1G28330	15	100	0	4.7333333333	100	0	6.0666666667	7.0666666667	1	8.0666666667	4.0333333333	4.0333333333	2.2812672176	2.2812672176	4.5625344353	0.9673213195	0.0326786805	0.0368472186	14417	1631	7.0666666667	0
AT1G44446	38	91.199473684	8.7971052632	10.078947368	89.032105263	10.965789474	9.1315789474	9.1300369806	2.001349723	11.131386704	5.5656933518	5.5656933518	2.2826527983	2.2826527983	4.5653055967	0.967374147	0.032625853	0.0367905297	14417	1632	4.5619398128	0
AT1G63650	14	100	0	11.071428571	100	0	6.0714285714	7.0714285714	1	8.0714285714	4.0357142857	4.0357142857	2.2835018963	2.2835018963	4.5670037927	0.9674064762	0.0325935238	0.0367569487	14417	1633	7.0714285714	0
AT5G39410	24	86.500833333	13.49	37.25	69.5425	30.448333333	31.791666667	23.108719792	10.680032639	33.788752431	16.894376215	16.894376215	2.2858533274	2.2858533274	4.5717066547	0.9674958319	0.0325041681	0.0366590465	14417	1634	2.1637311957	0
AT4G37550	40	99.156	0.84275	16.425	93.2475	6.25	7.6	8.08681	1.475	9.56181	4.780905	4.780905	2.2859705158	2.2859705158	4.5719410317	0.9675002784	0.0324997216	0.0366568992	14417	1635	5.4825830508	0
AT1G66590	1	100	0	31	83.33	16.66	12	10.9996	2.9992	13.9988	6.9994	6.9994	2.2861388176	2.2861388176	4.5722776352	0.9675066633	0.0324933367	0.0366525652	14417	1636	3.6675113364	0
AT4G34740	16	83.244375	16.750625	17.625	71.41125	23.993125	21.3125	16.219522656	6.1135347656	22.333057422	11.166528711	11.166528711	2.2865429779	2.2865429779	4.5730859558	0.9675219905	0.0324780095	0.0366381427	14417	1637	2.6530515124	0
AT5G25560	54	97.023148148	2.9733333333	16.5	90.867222222	9.1292592593	8.462962963	8.6900593621	1.7726058299	10.462665192	5.231332596	5.231332596	2.2867578429	2.2867578429	4.5735156858	0.9675301358	0.0324698642	0.0366318203	14417	1638	4.9024206146	0
AT4G40000	3	96.076666667	3.92	17	95.833333333	4.1666666667	7	7.7083333333	1.2916666667	9	4.5	4.5	2.2874228395	2.2874228395	4.574845679	0.9675553319	0.0324446681	0.0366062592	14417	1639	5.9677419355	0
AT5G18940	69	68.497826087	31.453188406	27.391304348	69.288405797	30.67884058	32.565217391	23.563919975	10.990631128	34.554551103	17.277275551	17.277275551	2.2875075407	2.2875075407	4.5750150814	0.9675585396	0.0324414604	0.0366055047	14417	1640	2.144000622	0
AT1G01660	4	91.6325	8.36	8.75	96.875	3.125	6.75	7.5390625	1.2109375	8.75	4.375	4.375	2.2882952009	2.2882952009	4.5765904018	0.9675883538	0.0324116462	0.0365747263	14417	1641	6.2258064516	0
AT2G03667	13	84.678461538	15.313076923	15.538461538	81.078461538	17.952307692	13.153846154	11.664936095	3.3614189349	15.02635503	7.5131775148	7.5131775148	2.2942489076	2.2942489076	4.5884978151	0.9678127876	0.0321872124	0.0363243085	14417	1642	3.4702416808	0
AT5G41910	8	100	0	5.625	97.5	2.5	6.625	7.459375	1.165625	8.625	4.3125	4.3125	2.2963066123	2.2963066123	4.5926132246	0.9678899782	0.0321100218	0.0362400332	14417	1643	6.399463807	0
AT3G54500	55	94.99	5.0058181818	13.836363636	86.067636364	13.927636364	10.509090909	10.044926149	2.4636679669	12.508594116	6.2542970579	6.2542970579	2.2974394679	2.2974394679	4.5948789359	0.9679323925	0.0320676075	0.0361949971	14417	1644	4.0772239943	0
AT2G41710	23	98.99173913	1.0069565217	11.260869565	98.835217391	0.6208695652	6.2608695652	7.1879440454	1.0388718336	8.226815879	4.1134079395	4.1134079395	2.2980390968	2.2980390968	4.5960781937	0.967954819	0.032045181	0.036172516	14417	1645	6.918990209	0
AT1G26520	10	90.054	9.941	11.9	82.816	17.178	12.4	11.269184	3.130072	14.399256	7.199628	7.199628	2.300297465	2.300297465	4.6005949299	0.9680391366	0.0319608634	0.0360801634	14417	1646	3.6002954565	0
AT5G07842	8	90	10	9.5	88.28375	11.7125	9.5	9.38695625	2.1126875	11.49964375	5.749821875	5.749821875	2.300722831	2.300722831	4.6014456619	0.968054992	0.031945008	0.0360650885	14417	1647	4.4431352247	0
AT2G02170	15	91.534666667	8.4626666667	8.5333333333	92	7.996	8.1333333333	8.4826666667	1.6503413333	10.133008	5.066504	5.066504	2.3033964574	2.3033964574	4.6067929148	0.9681544629	0.0318455371	0.0359556041	14417	1648	5.139946807	0
AT5G01510	5	89.808	10.188	8.8	96	4	7	7.72	1.28	9	4.5	4.5	2.3040888889	2.3040888889	4.6081777778	0.9681801717	0.0318198283	0.035929391	14417	1649	6.03125	0
AT5G18920	4	86.7925	13.2025	24.75	77.3075	22.6825	17.25	14.33554375	4.91273125	19.248275	9.6241375	9.6241375	2.3064247422	2.3064247422	4.6128494844	0.9682667384	0.0317332616	0.0358344507	14417	1650	2.9180394816	0
AT4G21705	20	88.6395	11.3545	12.3	83.641	16.352	11.9	10.953279	2.945888	13.899167	6.9495835	6.9495835	2.3065522785	2.3065522785	4.613104557	0.9682714578	0.0317285422	0.035831928	14417	1651	3.7181586673	0
AT5G49630	15	96.19	3.8093333333	9.6	93.333333333	6.6666666667	7.7333333333	8.2177777778	1.5155555556	9.7333333333	4.8666666667	4.8666666667	2.3075230847	2.3075230847	4.6150461695	0.968307358	0.031692642	0.0357941888	14417	1652	5.42228739	0
AT5G56850	8	100	0	4.5	100	0	6.125	7.125	1	8.125	4.0625	4.0625	2.3086538462	2.3086538462	4.6173076923	0.9683491198	0.0316508802	0.0357498229	14417	1653	7.125	0
AT4G27800	77	89.332857143	10.548961039	14.558441558	86.293766234	13.701948052	10.441558442	10.010414033	2.4306969135	12.441110946	6.2205554731	6.2205554731	2.3089622726	2.3089622726	4.6179245452	0.9683605008	0.0316394992	0.0357397681	14417	1654	4.1183308282	0
AT4G32560	8	98.4375	1.5625	7.75	91.335	8.66125	8.375	8.64930625	1.7253796875	10.374685938	5.1873429688	5.1873429688	2.3104679665	2.3104679665	4.6209359331	0.9684159999	0.0315840001	0.0356798722	14417	1655	5.0129871776	0
AT1G08680	12	100	0	6.5833333333	92.488333333	7.5091666667	8	8.3990666667	1.6007333333	9.9998	4.9999	4.9999	2.3109130238	2.3109130238	4.6218260476	0.9684323851	0.0315676149	0.0356641568	14417	1656	5.2470117863	0
AT1G19060	7	0	100	4.7142857143	3.3385714286	96.658571429	6.8571428571	1.2289306122	7.6280163265	8.8569469388	4.4284734694	4.4284734694	2.3116485998	2.3116485998	4.6232971996	0.9684594464	0.0315405536	0.0356363762	14417	1657	0.1611074963	1
AT4G18010	30	99.791666667	0	8.5333333333	100	0	6.1333333333	7.1333333333	1	8.1333333333	4.0666666667	4.0666666667	2.312568306	2.312568306	4.625136612	0.9684932478	0.0315067522	0.0356009755	14417	1658	7.1333333333	0
AT3G10060	20	87.999	11.639	9.2	91.4325	8.563	8.35	8.63461375	1.7150105	10.34962425	5.174812125	5.174812125	2.3131713761	2.3131713761	4.6263427522	0.9685153915	0.0314846085	0.0355787428	14417	1659	5.0347293792	0
AT2G33820	11	93.904545455	6.0909090909	11.454545455	90.879090909	9.1154545455	8.5454545455	8.766031405	1.7789570248	10.54498843	5.2724942149	5.2724942149	2.3148061621	2.3148061621	4.6296123243	0.9685753365	0.0314246635	0.0355137864	14417	1660	4.9276240419	0
AT4G25440	7	93.904285714	6.0928571429	15.571428571	82.058571429	17.935714286	13	11.667614286	3.3316428571	14.999257143	7.4996285714	7.4996285714	2.316395372	2.316395372	4.632790744	0.9686334962	0.0313665038	0.0354508377	14417	1661	3.5020603306	0
AT3G43800	15	34.718666667	64.780666667	35.6	26.594666667	73.397333333	23	7.1167733333	17.881386667	24.99816	12.49908	12.49908	2.3177085877	2.3177085877	4.6354171754	0.9686814707	0.0313185293	0.0353993914	14417	1662	0.397998962	1
AT4G14660	10	90.24	9.381	28.3	83.25	16.744	12.2	11.1565	3.042768	14.199268	7.099634	7.099634	2.3181704496	2.3181704496	4.6363408993	0.9686983253	0.0313016747	0.0353831147	14417	1663	3.6665628139	0
AT4G02140	4	88.21	11.7825	14.75	85.7575	14.235	10.75	10.21893125	2.5302625	12.74919375	6.374596875	6.374596875	2.3184064932	2.3184064932	4.6368129865	0.9687069355	0.0312930645	0.0353761555	14417	1664	4.0386842274	0
AT2G41700	34	97.331470588	2.6664705882	12.205882353	89.897941176	9.73	8.8235294118	8.9321712803	1.8585294118	10.790700692	5.395350346	5.395350346	2.3184967646	2.3184967646	4.6369935291	0.9687102277	0.0312897723	0.0353752076	14417	1665	4.8060424676	0
AT4G10000	22	88.415909091	11.58	8.0909090909	85.497727273	10.365909091	9.5909090909	9.2000092975	1.9941849174	11.194194215	5.5970971074	5.5970971074	2.3192337028	2.3192337028	4.6384674056	0.9687370903	0.0312629097	0.0353476096	14417	1666	4.6134183533	0
AT4G18470	5	96	0	4.8	89.208	10.784	9.2	9.207136	1.992128	11.199264	5.599632	5.599632	2.324096496	2.324096496	4.648192992	0.968913745	0.031086255	0.0351506304	14417	1667	4.6217592444	0
AT5G09350	7	100	0	5.7142857143	96.822857143	3.1742857143	6.8571428571	7.6392816327	1.2176653061	8.8569469388	4.4284734694	4.4284734694	2.3279554755	2.3279554755	4.6559109511	0.9690531924	0.0309468076	0.0349956957	14417	1668	6.2737121557	0
AT1G71720	15	95.156	4.8413333333	14.333333333	83.854	16.141333333	11.866666667	10.950674667	2.9154382222	13.866112889	6.9330564444	6.9330564444	2.3281587722	2.3281587722	4.6563175445	0.9690605206	0.0309394794	0.0349901533	14417	1669	3.7560990259	0
AT2G24350	6	100	0	6.5	100	0	6.1666666667	7.1666666667	1	8.1666666667	4.0833333333	4.0833333333	2.3282312925	2.3282312925	4.656462585	0.9690631343	0.0309368657	0.0349899422	14417	1670	7.1666666667	0
AT2G21210	6	100	0	7.3333333333	100	0	6.1666666667	7.1666666667	1	8.1666666667	4.0833333333	4.0833333333	2.3282312925	2.3282312925	4.656462585	0.9690631343	0.0309368657	0.0349926873	14417	1671	7.1666666667	0
AT3G07670	28	94.339642857	5.2117857143	9.75	89.978214286	10.018571429	8.9285714286	9.0337691327	1.8945153061	10.928284439	5.4641422194	5.4641422194	2.3319737643	2.3319737643	4.6639475286	0.9691977035	0.0308022965	0.0348432097	14417	1672	4.7683801252	0
AT5G08750	26	97.004615385	2.9926923077	7.1538461538	90.628461538	9.3688461538	8.6923076923	8.8777047337	1.8143689349	10.692073669	5.3460368343	5.3460368343	2.333069999	2.333069999	4.666139998	0.9692370055	0.0307629945	0.0348014824	14417	1673	4.8929986415	0
AT5G03690	21	91.349047619	8.6504761905	8.3333333333	95.015714286	4.9823809524	7.3333333333	7.9678190476	1.3653746032	9.3331936508	4.6665968254	4.6665968254	2.3353352707	2.3353352707	4.6706705414	0.969318054	0.030681946	0.0347125179	14417	1674	5.8356285734	0
AT4G16830	41	87.247317073	12.744634146	30.390243902	68.278536585	22.094146341	21.804878049	15.888051636	5.8176016657	21.705653302	10.852826651	10.852826651	2.3361186414	2.3361186414	4.6722372828	0.9693460302	0.0306539698	0.0346835884	14417	1675	2.7310311962	0
AT5G12840	38	88.317631579	11.675789474	19.131578947	80.308157895	19.685789474	14.473684211	12.623549169	3.8492590028	16.472808172	8.2364040859	8.2364040859	2.3368258502	2.3368258502	4.6736517003	0.9693712635	0.0306287365	0.0346577579	14417	1676	3.2794751301	0
AT5G39940	2	100	0	7.5	94.44	5.555	7.5	8.083	1.416625	9.499625	4.7498125	4.7498125	2.3390689443	2.3390689443	4.6781378887	0.9694511545	0.0305488455	0.0345700711	14417	1677	5.7058148769	0
AT5G26980	5	93.332	6.666	7.4	92.142	7.856	8.2	8.555644	1.644192	10.199836	5.099918	5.099918	2.3416145489	2.3416145489	4.6832290978	0.9695415567	0.0304584433	0.0344704747	14417	1678	5.2035553025	0
AT3G27930	9	97.054444444	2.9411111111	15.888888889	88.236666667	11.756666667	9.6666666667	9.5295444444	2.1364777778	11.666022222	5.8330111111	5.8330111111	2.342590889	2.342590889	4.685181778	0.9695761555	0.0304238445	0.0344340215	14417	1679	4.4603995153	0
AT5G51180	5	100	0	14.4	100	0	6.2	7.2	1	8.2	4.1	4.1	2.343902439	2.343902439	4.687804878	0.9696225688	0.0303774312	0.0343841899	14417	1680	7.2	0
AT4G23070	5	97.142	2.856	7.2	100	0	6.2	7.2	1	8.2	4.1	4.1	2.343902439	2.343902439	4.687804878	0.9696225688	0.0303774312	0.0343868896	14417	1681	7.2	0
AT3G02290	5	100	0	3.5	100	0	6.2	7.2	1	8.2	4.1	4.1	2.343902439	2.343902439	4.687804878	0.9696225688	0.0303774312	0.0343895898	14417	1682	7.2	0
AT2G45160	10	100	0	14.1	100	0	6.2	7.2	1	8.2	4.1	4.1	2.343902439	2.343902439	4.687804878	0.9696225688	0.0303774312	0.0343922904	14417	1683	7.2	0
AT2G37930	5	100	0	7.4	100	0	6.2	7.2	1	8.2	4.1	4.1	2.343902439	2.343902439	4.687804878	0.9696225688	0.0303774312	0.0343949915	14417	1684	7.2	0
AT1G69400	5	84	16	8.6	100	0	6.2	7.2	1	8.2	4.1	4.1	2.343902439	2.343902439	4.687804878	0.9696225688	0.0303774312	0.0343976929	14417	1685	7.2	0
AT3G45240	31	98.101612903	1.8964516129	10.129032258	92.898709677	7.0983870968	7.9677419355	8.4019294485	1.5655811655	9.9675106139	4.983755307	4.983755307	2.3443997031	2.3443997031	4.6887994061	0.9696401467	0.0303598533	0.034380489	14417	1686	5.3666520995	0
AT5G50780	5	100	0	4.4	91.784	5.712	7.8	8.159152	1.445536	9.604688	4.802344	4.802344	2.3463875034	2.3463875034	4.6927750069	0.9697103081	0.0302896919	0.0343037304	14417	1687	5.6443782791	0
AT5G65240	19	100	0	6.7368421053	97.493157895	1.7536842105	6.6315789474	7.4653357341	1.1162969529	8.581632687	4.2908163435	4.2908163435	2.3486377776	2.3486377776	4.6972755553	0.96978953	0.03021047	0.0342166978	14417	1688	6.6875894578	0
AT5G03070	8	94.925	5.07125	14.5	87.55875	12.4375	10	9.755875	2.24375	11.999625	5.9998125	5.9998125	2.3514077321	2.3514077321	4.7028154643	0.9698867509	0.0301132491	0.034109264	14417	1689	4.3480222841	0
AT4G00240	7	73.978571429	26.02	5.1428571429	81.93	18.062857143	13.285714286	11.884985714	3.3997795918	15.284765306	7.6423826531	7.6423826531	2.3552446341	2.3552446341	4.7104892681	0.9700208817	0.0299791183	0.0339600022	14417	1690	3.4958106528	0
AT3G19280	2	97.055	2.94	10	90	10	9	9.1	1.9	11	5.5	5.5	2.3563636364	2.3563636364	4.7127272727	0.9700598826	0.0299401174	0.0339184876	14417	1691	4.7894736842	0
AT2G31190	38	92.045263158	7.9505263158	11.026315789	90.068684211	9.9268421053	8.9736842105	9.0824792936	1.8908034626	10.973282756	5.4866413781	5.4866413781	2.3566421465	2.3566421465	4.7132842931	0.9700695813	0.0299304187	0.0339101647	14417	1692	4.8035025709	0
AT5G11470	7	100	0	8.4285714286	90.394285714	9.6028571429	8.8571428571	9.0063510204	1.8505387755	10.856889796	5.428444898	5.428444898	2.3582098486	2.3582098486	4.7164196972	0.9701241135	0.0298758865	0.0338510418	14417	1693	4.8668804672	0
AT3G06960	27	86.274074074	13.718148148	19.074074074	83.561481481	16.431851852	12.185185185	11.182121262	3.0022515775	14.18437284	7.0921864198	7.0921864198	2.3585909935	2.3585909935	4.717181987	0.9701373558	0.0298626442	0.0338386969	14417	1694	3.7245783617	0
AT4G34730	6	94.736666667	5.2616666667	8	81.89	18.101666667	13.333333333	11.918666667	3.4135555556	15.332222222	7.6661111111	7.6661111111	2.3589833869	2.3589833869	4.7179667738	0.9701509826	0.0298490174	0.0338259144	14417	1695	3.4915695593	0
AT3G25890	7	97.142857143	2.8571428571	6.2857142857	97.142857143	2.8571428571	6.8571428571	7.6612244898	1.1959183673	8.8571428571	4.4285714286	4.4285714286	2.3596877645	2.3596877645	4.719375529	0.9701754276	0.0298245724	0.0338008694	14417	1696	6.4061433447	0
AT3G09560	14	98.214285714	1.7857142857	10.714285714	94.157857143	5.1271428571	7.5	8.0618392857	1.3845357143	9.446375	4.7231875	4.7231875	2.3599731635	2.3599731635	4.719946327	0.9701853263	0.0298146737	0.0337923075	14417	1697	5.8227745247	0
AT4G02210	13	98.133076923	1.8661538462	12.692307692	94.780769231	5.2153846154	7.4615384615	8.0721035503	1.389147929	9.4612514793	4.7306257396	4.7306257396	2.3602530772	2.3602530772	4.7205061544	0.9701950313	0.0298049687	0.0337839636	14417	1698	5.8108307847	0
AT1G51310	7	90	9.99	13.428571429	80.687142857	19.304285714	14.285714286	12.526734694	3.757755102	16.284489796	8.142244898	8.142244898	2.3609890161	2.3609890161	4.7219780322	0.9702205318	0.0297794682	0.0337577129	14417	1699	3.3335686743	0
AT5G07890	13	97.632307692	2.3661538462	13.384615385	92.009230769	7.9846153846	8.3076923077	8.643843787	1.6633372781	10.307181065	5.1535905325	5.1535905325	2.3637632255	2.3637632255	4.727526451	0.9703164549	0.0296835451	0.0336516214	14417	1700	5.196687347	0
AT5G10800	4	100	0	7.5	100	0	6.25	7.25	1	8.25	4.125	4.125	2.3674242424	2.3674242424	4.7348484848	0.9704425484	0.0295574516	0.0335113069	14417	1701	7.25	0
AT2G35940	12	100	0	6.5	100	0	6.25	7.25	1	8.25	4.125	4.125	2.3674242424	2.3674242424	4.7348484848	0.9704425484	0.0295574516	0.0335139425	14417	1702	7.25	0
AT2G33830	8	97.91625	2.0825	11.375	100	0	6.25	7.25	1	8.25	4.125	4.125	2.3674242424	2.3674242424	4.7348484848	0.9704425484	0.0295574516	0.0335165785	14417	1703	7.25	0
AT2G16790	4	100	0	3.25	100	0	6.25	7.25	1	8.25	4.125	4.125	2.3674242424	2.3674242424	4.7348484848	0.9704425484	0.0295574516	0.0335192149	14417	1704	7.25	0
AT1G78960	4	100	0	2.75	100	0	6.25	7.25	1	8.25	4.125	4.125	2.3674242424	2.3674242424	4.7348484848	0.9704425484	0.0295574516	0.0335218517	14417	1705	7.25	0
AT3G17310	6	93.658333333	6.335	11	91.003333333	8.9933333333	8.6666666667	8.8869555556	1.7794222222	10.666377778	5.3331888889	5.3331888889	2.3680499199	2.3680499199	4.7360998398	0.9704640423	0.0295359577	0.0335001104	14417	1706	4.9942927792	0
AT1G10570	22	100	0	11.954545455	90.585909091	9.41	8.8181818182	8.9880301653	1.8297909091	10.817821074	5.4089105372	5.4089105372	2.3683322592	2.3683322592	4.7366645184	0.9704737361	0.0295262639	0.0334917503	14417	1707	4.9120531317	0
AT4G18160	6	95.395	4.6	10.666666667	91.486666667	8.51	8.5	8.7763666667	1.72335	10.499716667	5.2498583333	5.2498583333	2.3688755459	2.3688755459	4.7377510917	0.97049238	0.02950762	0.0334732361	14417	1708	5.092619994	0
AT5G20850	9	79.584444444	20.411111111	15.111111111	86.093333333	13.901111111	10.777777778	10.278948148	2.4982308642	12.777179012	6.3885895062	6.3885895062	2.3690503747	2.3690503747	4.7381007493	0.9704983769	0.0295016231	0.0334690667	14417	1709	4.1144908965	0
AT3G48980	3	100	0	16.666666667	89.253333333	10.74	9.3333333333	9.3303111111	2.0024	11.332711111	5.6663555556	5.6663555556	2.3691718921	2.3691718921	4.7383437843	0.9705025445	0.0294974555	0.0334669722	14417	1710	4.6595640787	0
AT3G18610	11	72.539090909	27.453636364	11.454545455	72.709090909	27.282727273	24.818181818	19.04507438	7.7710768595	26.81615124	13.40807562	13.40807562	2.3698967641	2.3698967641	4.7397935282	0.9705273918	0.0294726082	0.0334414129	14417	1711	2.4507638677	0
AT2G41720	12	98.333333333	1.6666666667	6.25	85.685833333	14.309166667	11	10.425441667	2.5740083333	12.99945	6.499725	6.499725	2.3710620598	2.3710620598	4.7421241197	0.9705672903	0.0294327097	0.0333987702	14417	1712	4.050275025	0
AT1G30410	5	100	0	6.4	97.5	2.5	6.8	7.63	1.17	8.8	4.4	4.4	2.3711136364	2.3711136364	4.7422272727	0.9705690549	0.0294309451	0.0333993966	14417	1713	6.5213675214	0
AT1G52510	12	92.543333333	7.4533333333	11.666666667	95.226666667	3.1058333333	7.0833333333	7.7452222222	1.2199965278	8.96521875	4.482609375	4.482609375	2.3746531764	2.3746531764	4.7493063528	0.970689893	0.029310107	0.0332648833	14417	1714	6.3485608736	0
AT1G67190	14	98.214285714	1.7857142857	5.0714285714	97.292142857	2.7064285714	6.8571428571	7.6714612245	1.1855836735	8.857044898	4.428522449	4.428522449	2.3747541133	2.3747541133	4.7495082267	0.9706933314	0.0293066686	0.0332635995	14417	1715	6.4706198273	0
AT2G42975	8	99.165	0.8325	20.625	87.74875	12.245	10	9.774875	2.2245	11.999375	5.9996875	5.9996875	2.3754638321	2.3754638321	4.7509276642	0.9707174956	0.0292825044	0.0332387895	14417	1716	4.3941897056	0
AT3G12200	34	89.484705882	10.511470588	10.705882353	87.687058824	12.307058824	10.029411765	9.7944961938	2.2343256055	12.028821799	6.0144108997	6.0144108997	2.3758012329	2.3758012329	4.7516024659	0.970728976	0.029271024	0.0332283742	14417	1717	4.3836476517	0
AT1G66130	16	72.6075	27.385	13.25	81.390625	18.604375	13.8125	12.242080078	3.5697292969	15.811809375	7.9059046875	7.9059046875	2.3782751958	2.3782751958	4.7565503915	0.9708130121	0.0291869879	0.0331355858	14417	1718	3.4294141264	0
AT4G00440	27	100	0	10.777777778	96.296296296	3.7037037037	7.1111111111	7.8477366255	1.2633744856	9.1111111111	4.5555555556	4.5555555556	2.3791733116	2.3791733116	4.7583466232	0.9708434573	0.0291565427	0.0331036286	14417	1719	6.2117263844	0
AT4G13400	2	86.25	13.74	14	81.815	18.18	13.5	12.045025	3.4543	15.499325	7.7496625	7.7496625	2.3807667762	2.3807667762	4.7615335523	0.9708973927	0.0291026073	0.0330449941	14417	1720	3.4869655212	0
AT5G64220	49	92.986530612	7.0095918367	16.510204082	83.660612245	15.873061224	12.040816327	11.073420658	2.9112461474	13.984666805	6.9923334027	6.9923334027	2.3819335015	2.3819335015	4.7638670029	0.970936818	0.029063182	0.0330028273	14417	1721	3.8036703519	0
AT5G47360	1	83.33	16.66	12	80	20	15	13	4	17	8.5	8.5	2.3823529412	2.3823529412	4.7647058824	0.9709509778	0.0290490222	0.0329893464	14417	1722	3.25	0
AT5G23100	7	100	0	13.428571429	100	0	6.2857142857	7.2857142857	1	8.2857142857	4.1428571429	4.1428571429	2.3842364532	2.3842364532	4.7684729064	0.9710144748	0.0289855252	0.0329198296	14417	1723	7.2857142857	0
AT5G05365	7	100	0	6.1428571429	100	0	6.2857142857	7.2857142857	1	8.2857142857	4.1428571429	4.1428571429	2.3842364532	2.3842364532	4.7684729064	0.9710144748	0.0289855252	0.0329224231	14417	1724	7.2857142857	0
AT2G26980	14	100	0	17.785714286	100	0	6.2857142857	7.2857142857	1	8.2857142857	4.1428571429	4.1428571429	2.3842364532	2.3842364532	4.7684729064	0.9710144748	0.0289855252	0.0329250171	14417	1725	7.2857142857	0
AT2G19620	14	100	0	6.6428571429	100	0	6.2857142857	7.2857142857	1	8.2857142857	4.1428571429	4.1428571429	2.3842364532	2.3842364532	4.7684729064	0.9710144748	0.0289855252	0.0329276114	14417	1726	7.2857142857	0
AT1G22910	7	100	0	3.4285714286	100	0	6.2857142857	7.2857142857	1	8.2857142857	4.1428571429	4.1428571429	2.3842364532	2.3842364532	4.7684729064	0.9710144748	0.0289855252	0.0329302062	14417	1727	7.2857142857	0
AT2G02955	11	94.545454545	5.4545454545	6.3636363636	97.954545455	2.0454545455	6.7272727273	7.5896694215	1.1376033058	8.7272727273	4.3636363636	4.3636363636	2.3850037957	2.3850037957	4.7700075914	0.971040302	0.028959698	0.032903457	14417	1728	6.6716309481	0
AT5G44280	9	98.611111111	1.3888888889	12.666666667	86.666666667	13.333333333	10.555555556	10.148148148	2.4074074074	12.555555556	6.2777777778	6.2777777778	2.386157544	2.386157544	4.7723150879	0.9710790898	0.0289209102	0.0328619769	14417	1729	4.2153846154	0
AT5G16520	6	89.955	10.038333333	9.8333333333	85.538333333	13.066666667	10.666666667	10.124088889	2.3937777778	12.517866667	6.2589333333	6.2589333333	2.3868967239	2.3868967239	4.7737934479	0.9711039117	0.0288960883	0.0328363604	14417	1730	4.2293353138	0
AT1G54310	12	86.1325	13.863333333	11.833333333	89.479166667	9.325	9	9.053125	1.83925	10.892375	5.4461875	5.4461875	2.3888267029	2.3888267029	4.7776534058	0.9711686168	0.0288313832	0.0327654148	14417	1731	4.922182955	0
AT3G51480	13	94.243076923	5.7515384615	15.230769231	86.137692308	13.856923077	10.846153846	10.342626627	2.5029431953	12.845569822	6.4227849112	6.4227849112	2.3922892158	2.3922892158	4.7845784315	0.9712843241	0.0287156759	0.0326364918	14417	1732	4.1321859189	0
AT1G71750	3	100	0	14.333333333	85.236666667	14.76	11.333333333	10.660155556	2.6728	13.332955556	6.6664777778	6.6664777778	2.392487116	2.392487116	4.7849742321	0.9712909228	0.0287090772	0.0326315647	14417	1733	3.9883850477	0
AT1G02420	4	97.6175	2.38	13.75	96.875	3.125	7	7.78125	1.21875	9	4.5	4.5	2.392578125	2.392578125	4.78515625	0.9712939568	0.0287060432	0.0326306887	14417	1734	6.3846153846	0
AT1G68990	18	90.494444444	9.4988888889	12.333333333	90.476111111	9.5205555556	8.9444444444	9.0925854938	1.8515608025	10.944146296	5.4720731481	5.4720731481	2.395455852	2.395455852	4.790911704	0.9713897209	0.0286102791	0.0325243963	14417	1735	4.9107679757	0
AT1G06850	15	98.815333333	1.184	12.266666667	92.626666667	7.3706666667	8.2	8.5953866667	1.6043946667	10.199781333	5.0998906667	5.0998906667	2.3958341629	2.3958341629	4.7916683257	0.9714022855	0.0285977145	0.0325126765	14417	1736	5.3574016701	0
AT2G20770	16	95.5725	3.645625	6.1875	97.171875	2.82625	6.9375	7.7412988281	1.1960710938	8.9373699219	4.4686849609	4.4686849609	2.3966785793	2.3966785793	4.7933571587	0.9714303097	0.0285696903	0.0324833773	14417	1737	6.4722731521	0
AT5G58700	28	100	0	3.9285714286	99.642857143	0.3571428571	6.3928571429	7.3700255102	1.0228316327	8.3928571429	4.1964285714	4.1964285714	2.4000688582	2.4000688582	4.8001377163	0.9715425379	0.0284574621	0.0323583272	14417	1738	7.2055119092	0
AT5G17990	14	71.473571429	28.518571429	18.214285714	72.735	27.256428571	25.071428571	19.235703571	7.8335760204	27.069279592	13.534639796	13.534639796	2.4014032632	2.4014032632	4.8028065264	0.9715865847	0.0284134153	0.032310791	14417	1739	2.4555456565	0
AT5G24330	5	97.142	2.856	6.8	87.956	12.04	10	9.7956	2.204	11.9996	5.9998	5.9998	2.4014296543	2.4014296543	4.8028593086	0.9715874551	0.0284125449	0.0323123499	14417	1740	4.4444646098	0
AT3G59040	42	77.79547619	21.801190476	17	78.403571429	21.589047619	16.666666667	14.067261905	4.5981746032	18.665436508	9.332718254	9.332718254	2.4018622411	2.4018622411	4.8037244823	0.9716017185	0.0283982815	0.0322986766	14417	1741	3.0593144277	0
AT5G22110	8	90.22625	8.38125	7.75	86.42125	13.57	10.75	10.290284375	2.458775	12.749059375	6.3745296875	6.3745296875	2.4053750668	2.4053750668	4.8107501335	0.9717172687	0.0282827313	0.0321697938	14417	1742	4.1851264858	0
AT1G62010	3	100	0	11.666666667	89.556666667	10.436666667	9.3333333333	9.3586222222	1.9740888889	11.332711111	5.6663555556	5.6663555556	2.4059261732	2.4059261732	4.8118523464	0.9717353523	0.0282646477	0.0321517616	14417	1743	4.7407299007	0
AT4G04145	6	0	100	5.8333333333	0	100	6.3333333333	1	7.3333333333	8.3333333333	4.1666666667	4.1666666667	2.4066666667	2.4066666667	4.8133333333	0.9717596313	0.0282403687	0.0321266785	14417	1744	0.1363636364	1
AT5G60300	3	79.256666667	20.74	6.3333333333	100	0	6.3333333333	7.3333333333	1	8.3333333333	4.1666666667	4.1666666667	2.4066666667	2.4066666667	4.8133333333	0.9717596313	0.0282403687	0.0321292137	14417	1745	7.3333333333	0
AT5G38860	3	100	0	9.3333333333	100	0	6.3333333333	7.3333333333	1	8.3333333333	4.1666666667	4.1666666667	2.4066666667	2.4066666667	4.8133333333	0.9717596313	0.0282403687	0.0321317494	14417	1746	7.3333333333	0
AT3G47540	3	100	0	5	100	0	6.3333333333	7.3333333333	1	8.3333333333	4.1666666667	4.1666666667	2.4066666667	2.4066666667	4.8133333333	0.9717596313	0.0282403687	0.0321342854	14417	1747	7.3333333333	0
AT3G02980	6	96.816666667	3.1816666667	8.5	100	0	6.3333333333	7.3333333333	1	8.3333333333	4.1666666667	4.1666666667	2.4066666667	2.4066666667	4.8133333333	0.9717596313	0.0282403687	0.0321368219	14417	1748	7.3333333333	0
AT1G67195	3	100	0	1.6666666667	100	0	6.3333333333	7.3333333333	1	8.3333333333	4.1666666667	4.1666666667	2.4066666667	2.4066666667	4.8133333333	0.9717596313	0.0282403687	0.0321393587	14417	1749	7.3333333333	0
AT1G55280	3	100	0	4.3333333333	100	0	6.3333333333	7.3333333333	1	8.3333333333	4.1666666667	4.1666666667	2.4066666667	2.4066666667	4.8133333333	0.9717596313	0.0282403687	0.032141896	14417	1750	7.3333333333	0
AT1G14687	3	100	0	11.666666667	100	0	6.3333333333	7.3333333333	1	8.3333333333	4.1666666667	4.1666666667	2.4066666667	2.4066666667	4.8133333333	0.9717596313	0.0282403687	0.0321444336	14417	1751	7.3333333333	0
AT1G35510	8	97.275	2.7225	15.125	88.28875	11.70375	9.875	9.7185140625	2.1557453125	11.874259375	5.9371296875	5.9371296875	2.4083805718	2.4083805718	4.8167611436	0.9718157428	0.0281842572	0.0320830979	14417	1752	4.5081921348	0
AT1G25472	5	95	5	6.8	85.974	14.02	11	10.45714	2.5422	12.99934	6.49967	6.49967	2.4095944565	2.4095944565	4.8191889129	0.971855414	0.028144586	0.0320404687	14417	1753	4.113421446	0
AT4G16570	30	89.023666667	10.971666667	9.8666666667	84.182666667	15.810666667	12.033333333	11.129980889	2.9025502222	14.032531111	7.0162655556	7.0162655556	2.4119175236	2.4119175236	4.8238350472	0.9719311727	0.0280688273	0.0319567467	14417	1754	3.834552389	0
AT1G80030	50	88.7392	11.1028	9.3	89.963	10.0336	9.2	9.276596	1.9230912	11.1996872	5.5998436	5.5998436	2.4140867454	2.4140867454	4.8281734907	0.9720017227	0.0279982773	0.0318789421	14417	1755	4.8237941082	0
AT3G47630	38	85.770789474	14.224210526	13.078947368	89.672631579	10.324473684	9.3157894737	9.3537135734	1.9618062327	11.315519806	5.657759903	5.657759903	2.4143961157	2.4143961157	4.8287922314	0.9720117693	0.0279882307	0.0318700199	14417	1756	4.76790899	0
AT1G67840	16	95.825	4.1725	10.3125	94.486875	5.51125	7.6875	8.2636785156	1.4236773438	9.6873558594	4.8436779297	4.8436779297	2.4147774021	2.4147774021	4.8295548043	0.9720241463	0.0279758537	0.0318584426	14417	1757	5.8044602254	0
AT2G27110	15	93.872	6.1253333333	10.866666667	91.035333333	8.962	8.8	9.0111093333	1.788656	10.799765333	5.3998826667	5.3998826667	2.4150447043	2.4150447043	4.8300894086	0.9720328198	0.0279671802	0.0318510812	14417	1758	5.0379219556	0
AT5G02830	36	87.995277778	11.446666667	7.75	88.377777778	11.616944444	9.8611111111	9.7150308642	2.1455597994	11.860590664	5.9302953318	5.9302953318	2.415431652	2.415431652	4.8308633041	0.9720453706	0.0279546294	0.0318393026	14417	1759	4.5279702141	0
AT2G32650	14	93.511428571	6.4842857143	25.357142857	86.435	13.561428571	10.785714286	10.322632143	2.4626969388	12.785329082	6.3926645408	6.3926645408	2.4159949665	2.4159949665	4.831989933	0.9720636315	0.0279363685	0.031821018	14417	1760	4.1915966111	0
AT5G06620	9	100	0	5	94.2	5.7966666667	7.7777777778	8.3266666667	1.4508518519	9.7775185185	4.8887592593	4.8887592593	2.4176292419	2.4176292419	4.8352584838	0.9721165394	0.0278834606	0.0317632626	14417	1761	5.7391570725	0
AT1G71696	9	100	0	5.7777777778	94.597777778	5.4011111111	7.6666666667	8.2524962963	1.4140851852	9.6665814815	4.8332907407	4.8332907407	2.4188419978	2.4188419978	4.8376839955	0.9721557337	0.0278442663	0.031721121	14417	1762	5.8359258571	0
AT5G51130	13	92.985384615	7.0092307692	10.461538462	84.413846154	15.581538462	11.923076923	11.064727811	2.8577988166	13.922526627	6.9612633136	6.9612633136	2.4188742933	2.4188742933	4.8377485867	0.9721567767	0.0278432233	0.0317224396	14417	1763	3.8717658313	0
AT5G45490	5	67.332	0	5.4	60	0	10.6	7.36	1	8.36	4.18	4.18	2.4192344498	2.4192344498	4.8384688995	0.9721684049	0.0278315951	0.0317116974	14417	1764	7.36	0
AT3G22410	11	100	0	7.1818181818	100	0	6.3636363636	7.3636363636	1	8.3636363636	4.1818181818	4.1818181818	2.4209486166	2.4209486166	4.8418972332	0.97222368	0.02777632	0.0316512176	14417	1765	7.3636363636	0
AT1G73150	11	100	0	8.2727272727	92.351818182	7.6436363636	8.3636363636	8.7239702479	1.6392859504	10.363256198	5.1816280992	5.1816280992	2.421668954	2.421668954	4.843337908	0.972246874	0.027753126	0.0316272878	14417	1766	5.3218111494	0
AT4G25080	60	86.853666667	13.1405	11.133333333	85.476	14.4155	11.283333333	10.644542	2.6265489167	13.271090917	6.6355454583	6.6355454583	2.4221148618	2.4221148618	4.8442297237	0.9722612215	0.0277387785	0.0316134363	14417	1767	4.0526722851	0
AT2G45460	17	92.628235294	7.3688235294	11.941176471	85.108823529	14.887058824	11.529411765	10.812546713	2.7163903114	13.528937024	6.7644685121	6.7644685121	2.4225017959	2.4225017959	4.8450035918	0.9722736653	0.0277263347	0.0316017525	14417	1768	3.9804834627	0
AT4G12750	12	90.0575	9.0116666667	11.75	80.439166667	19.555833333	14.833333333	12.931809722	3.9007819444	16.832591667	8.4162958333	8.4162958333	2.4226650399	2.4226650399	4.8453300798	0.9722789135	0.0277210865	0.0315982688	14417	1769	3.3151839571	0
AT5G37380	9	94.088888889	5.9066666667	9.1111111111	93.147777778	6.8511111111	8.1111111111	8.5553197531	1.5557012346	10.111020988	5.0555104938	5.0555104938	2.4228344232	2.4228344232	4.8456688464	0.9722843579	0.0277156421	0.0315945609	14417	1770	5.4993333958	0
AT5G21222	50	86.542	13.0736	8.78	86.3036	13.6912	10.88	10.38983168	2.48960256	12.87943424	6.43971712	6.43971712	2.4229954121	2.4229954121	4.8459908242	0.9722895316	0.0277104684	0.0315911611	14417	1771	4.173289282	0
AT2G45340	19	100	0	14.105263158	100	0	6.3684210526	7.3684210526	1	8.3684210526	4.1842105263	4.1842105263	2.423204237	2.423204237	4.846408474	0.9722962409	0.0277037591	0.0315860098	14417	1772	7.3684210526	0
AT4G04880	17	82.778235294	17.217647059	12.882352941	90.254117647	9.7411764706	9.1176470588	9.2290519031	1.88816609	11.117217993	5.5586089965	5.5586089965	2.4236551157	2.4236551157	4.8473102313	0.9723107216	0.0276892784	0.0315719968	14417	1773	4.8878390265	0
AT1G13770	9	92.591111111	7.4066666667	6.2222222222	90.568888889	9.4266666667	9	9.1512	1.8484	10.9996	5.4998	5.4998	2.4242194189	2.4242194189	4.8484388378	0.9723288339	0.0276711661	0.0315538402	14417	1774	4.9508764337	0
AT1G03520	16	98.503125	1.49625	10.75	99.106875	0.8925	6.5625	7.5038886719	1.0585703125	8.5624589844	4.2812294922	4.2812294922	2.4258293575	2.4258293575	4.851658715	0.9723804401	0.0276195599	0.0314974842	14417	1775	7.0887012259	0
AT5G52870	8	100	0	14.125	100	0	6.375	7.375	1	8.375	4.1875	4.1875	2.4263059701	2.4263059701	4.8526119403	0.9723956986	0.0276043014	0.0314825737	14417	1776	7.375	0
AT3G44530	4	95.4525	4.545	9.25	89.32	10.675	9.5	9.4854	2.014125	11.499525	5.7497625	5.7497625	2.4270546012	2.4270546012	4.8541092024	0.9724196479	0.0275803521	0.0314577482	14417	1777	4.7094395829	0
AT5G48600	98	85.886428571	13.373673469	15.112244898	76.540510204	21.61377551	17.642857143	14.503932872	4.8132875364	19.317220408	9.6586102041	9.6586102041	2.4306966797	2.4306966797	4.8613933594	0.9725358529	0.0274641471	0.0313276849	14417	1778	3.013311123	0
AT2G17900	8	87.5875	12.41	8.375	94.865	5.1325	7.625	8.23345625	1.391353125	9.624809375	4.8124046875	4.8124046875	2.4319637589	2.4319637589	4.8639275179	0.9725761611	0.0274238389	0.0312841815	14417	1779	5.9175892173	0
AT3G03440	5	100	0	19	100	0	6.4	7.4	1	8.4	4.2	4.2	2.4380952381	2.4380952381	4.8761904762	0.9727703477	0.0272296523	0.031065118	14417	1780	7.4	0
AT1G03010	5	100	0	5	100	0	6.4	7.4	1	8.4	4.2	4.2	2.4380952381	2.4380952381	4.8761904762	0.9727703477	0.0272296523	0.0310675765	14417	1781	7.4	0
AT1G48540	11	100	0	7.4545454545	96.969090909	3.0290909091	7.0909090909	7.8759900826	1.2147900826	9.0907801653	4.5453900826	4.5453900826	2.4404718095	2.4404718095	4.8809436191	0.9728452298	0.0271547702	0.0309845922	14417	1782	6.4834165138	0
AT1G76130	14	95.508571429	3.9771428571	11.5	96.2	3.7971428571	7.2857142857	8.0088571429	1.2766489796	9.2855061224	4.6427530612	4.6427530612	2.4405038431	2.4405038431	4.8810076862	0.9728462376	0.0271537624	0.0309858946	14417	1783	6.2733431592	0
AT2G29200	12	87.996666667	11.995	24.25	75.170833333	24.8225	21.083333333	16.848517361	6.2334104167	23.081927778	11.540963889	11.540963889	2.4408813797	2.4408813797	4.8817627595	0.972858113	0.027141887	0.030974795	14417	1784	2.7029372743	0
AT2G32295	21	98.508571429	1.4904761905	8.380952381	88.721904762	11.273809524	9.8095238095	9.7031963719	2.1059070295	11.809103401	5.9045517007	5.9045517007	2.4438267407	2.4438267407	4.8876534814	0.972950574	0.027049426	0.0308717206	14417	1785	4.6076090901	0
AT4G27010	6	92.5	7.5	8	91.666666667	8.3333333333	8.6666666667	8.9444444444	1.7222222222	10.666666667	5.3333333333	5.3333333333	2.4450231481	2.4450231481	4.8900462963	0.9729880382	0.0270119618	0.0308314032	14417	1786	5.1935483871	0
AT4G36870	7	100	0	6.2857142857	100	0	6.4285714286	7.4285714286	1	8.4285714286	4.2142857143	4.2142857143	2.4515738499	2.4515738499	4.9031476998	0.9731922116	0.0268077884	0.0306007826	14417	1787	7.4285714286	0
AT3G15680	7	100	0	12.857142857	100	0	6.4285714286	7.4285714286	1	8.4285714286	4.2142857143	4.2142857143	2.4515738499	2.4515738499	4.9031476998	0.9731922116	0.0268077884	0.0306032057	14417	1788	7.4285714286	0
AT1G70760	7	100	0	2.8571428571	100	0	6.4285714286	7.4285714286	1	8.4285714286	4.2142857143	4.2142857143	2.4515738499	2.4515738499	4.9031476998	0.9731922116	0.0268077884	0.0306056291	14417	1789	7.4285714286	0
AT3G07800	9	84.551111111	15.442222222	26.555555556	66.894444444	21.986666667	23.666666667	16.831685185	6.2035111111	23.035196296	11.517598148	11.517598148	2.4518585103	2.4518585103	4.9037170205	0.9732010475	0.0267989525	0.0305979645	14417	1790	2.7132513965	0
AT4G24090	9	92.648888889	7.3488888889	9.5555555556	94.133333333	5.8622222222	7.8888888889	8.4260740741	1.4624641975	9.8885382716	4.9442691358	4.9442691358	2.4519226796	2.4519226796	4.9038453592	0.9732030389	0.0267969611	0.030598114	14417	1791	5.7615592151	0
AT5G44030	4	86.8	13.1925	10.25	92.22	7.7775	8.5	8.8387	1.6610875	10.4997875	5.24989375	5.24989375	2.4532935167	2.4532935167	4.9065870333	0.9732455442	0.0267544558	0.0305519991	14417	1792	5.3210321551	0
AT2G07180	57	74.035438596	25.956491228	19.824561404	75.512982456	24.209298246	20.421052632	16.420545891	5.9437935365	22.364339428	11.182169714	11.182169714	2.4539589075	2.4539589075	4.9079178151	0.9732661506	0.0267338494	0.0305308862	14417	1793	2.7626373275	0
AT3G44050	44	82.506818182	17.489090909	11.568181818	78.790681818	21.202272727	16.590909091	14.072090393	4.5176497934	18.589740186	9.294870093	9.294870093	2.4553149815	2.4553149815	4.9106299631	0.9733080955	0.0266919045	0.0304853986	14417	1794	3.1149139566	0
AT1G55930	4	94.4425	5.5525	12.75	83.6175	14.2925	11.75	10.82505625	2.67936875	13.504425	6.7522125	6.7522125	2.4566845626	2.4566845626	4.9133691251	0.9733503888	0.0266496112	0.030439506	14417	1795	4.0401517148	0
AT1G20380	5	100	0	9.4	97.5	2.5	7	7.825	1.175	9	4.5	4.5	2.4568055556	2.4568055556	4.9136111111	0.9733541218	0.0266458782	0.0304376536	14417	1796	6.6595744681	0
AT1G55190	12	89.45	10.54	90.916666667	67.800833333	32.191666667	40.666666667	28.572338889	14.091277778	42.663616667	21.331808333	21.331808333	2.4576108086	2.4576108086	4.9152216171	0.9733789522	0.0266210478	0.0304116994	14417	1797	2.0276613193	0
AT1G19150	17	87.684117647	12.311176471	9.7058823529	90.544705882	9.4523529412	9.1176470588	9.2555467128	1.8618321799	11.117378893	5.5586894464	5.5586894464	2.4586287434	2.4586287434	4.9172574868	0.9734103064	0.0265896936	0.0303782877	14417	1798	4.9712035341	0
AT3G01920	11	93.922727273	6.0745454545	9.4545454545	88.015454545	11.982727273	10.181818182	9.9615735537	2.2200595041	12.181633058	6.0908165289	6.0908165289	2.4598934927	2.4598934927	4.9197869855	0.9734492095	0.0265507905	0.0303362456	14417	1799	4.4870750244	0
AT2G37690	28	90.267857143	9.7267857143	13	80.296071429	19.6975	15.178571429	13.187796556	3.9897991071	17.177595663	8.5887978316	8.5887978316	2.4626018312	2.4626018312	4.9252036624	0.9735323178	0.0264676822	0.0302436851	14417	1800	3.3053785922	0
AT4G10090	15	92.764	7.232	11.266666667	83.670666667	16.323333333	12.6	11.542504	3.05674	14.599244	7.299622	7.299622	2.4661616267	2.4661616267	4.9323232534	0.9736411429	0.0263588571	0.0301217219	14417	1801	3.7760830165	0
AT3G51420	4	2.0825	97.915	9.25	18.8875	81.1075	14.5	3.7386875	12.7605875	16.499275	8.2496375	8.2496375	2.4666138242	2.4666138242	4.9332276485	0.9736549335	0.0263450665	0.0301083491	14417	1802	0.292987098	1
AT5G15070	28	77.661785714	22.335714286	5.1785714286	83.034642857	16.959285714	13.035714286	11.824158801	3.2107640306	15.034922832	7.5174614158	7.5174614158	2.4672747011	2.4672747011	4.9345494022	0.9736750747	0.0263249253	0.0300877159	14417	1803	3.6826620357	0
AT3G25805	6	88.9	11.098333333	7.8333333333	97.618333333	2.38	7	7.8332833333	1.1666	8.9998833333	4.4999416667	4.4999416667	2.4691801561	2.4691801561	4.9383603121	0.9737330568	0.0262669432	0.0300238263	14417	1804	6.7146265501	0
AT1G75500	15	100	0	7.2857142857	100	0	6.4666666667	7.4666666667	1	8.4666666667	4.2333333333	4.2333333333	2.4695538058	2.4695538058	4.9391076115	0.9737444112	0.0262555888	0.0300132274	14417	1805	7.4666666667	0
AT1G27210	13	89.242307692	10.756153846	11.769230769	94.203076923	5.7961538462	7.9230769231	8.4637822485	1.4592337278	9.9230159763	4.9615079882	4.9615079882	2.4722171211	2.4722171211	4.9444342422	0.973825196	0.026174804	0.0299232535	14417	1806	5.8001553056	0
AT2G43400	20	85.0305	14.837	22.9	79.235	20.758	16.25	13.8756875	4.373175	18.2488625	9.12443125	9.12443125	2.4740649948	2.4740649948	4.9481299896	0.9738810946	0.0261189054	0.0298617176	14417	1807	3.1729092707	0
AT4G26370	20	83.691	16.302	13.6	81.781	18.2135	14	12.44934	3.54989	15.99923	7.999615	7.999615	2.4751256874	2.4751256874	4.9502513748	0.9739131248	0.0260868752	0.0298274629	14417	1808	3.5069650045	0
AT5G53430	10	98.256	1.742	11.6	92.713	7.285	8.4	8.787892	1.61194	10.399832	5.199916	5.199916	2.4757268726	2.4757268726	4.9514537452	0.9739312609	0.0260687391	0.0298090903	14417	1809	5.4517488244	0
AT5G58350	24	89.265	10.7325	6.8333333333	92.95875	7.04	8.3333333333	8.7465625	1.5866666667	10.333229167	5.1666145833	5.1666145833	2.480546377	2.480546377	4.961092754	0.9740761796	0.0259238204	0.02964573	14417	1810	5.5125393908	0
AT5G60940	12	97.25	2.7475	11.416666667	92.7075	7.2908333333	8.4166666667	8.80288125	1.6136451389	10.416526389	5.2082631944	5.2082631944	2.4809189711	2.4809189711	4.9618379421	0.9740873483	0.0259126517	0.0296353085	14417	1811	5.4552770233	0
AT2G25290	17	100	0	5.1764705882	96.563529412	3.4341176471	7.2941176471	8.0434574394	1.2504885813	9.2939460208	4.6469730104	4.6469730104	2.4824991346	2.4824991346	4.9649982692	0.974134659	0.025865341	0.0295835479	14417	1812	6.4322518091	0
AT3G10660	9	88.692222222	11.303333333	6.7777777778	80.757777778	19.237777778	14.888888889	13.023935802	3.864291358	16.88822716	8.4441135802	8.4441135802	2.4839518545	2.4839518545	4.967903709	0.9741780748	0.0258219252	0.0295362342	14417	1813	3.3703296661	0
AT2G24450	2	0	100	6	0	100	6.5	1	7.5	8.5	4.25	4.25	2.4852941176	2.4852941176	4.9705882353	0.9742181222	0.0257818778	0.0294927662	14417	1814	0.1333333333	1
AT1G77080	6	89.798333333	10.193333333	34.666666667	0	100	6.5	1	7.5	8.5	4.25	4.25	2.4852941176	2.4852941176	4.9705882353	0.9742181222	0.0257818778	0.0294951065	14417	1815	0.1333333333	1
ATCG00870	2	100	0	2	100	0	6.5	7.5	1	8.5	4.25	4.25	2.4852941176	2.4852941176	4.9705882353	0.9742181222	0.0257818778	0.0294974472	14417	1816	7.5	0
AT5G65205	2	100	0	6.5	100	0	6.5	7.5	1	8.5	4.25	4.25	2.4852941176	2.4852941176	4.9705882353	0.9742181222	0.0257818778	0.0294997882	14417	1817	7.5	0
AT5G57240	4	90.36	9.635	13.75	100	0	6.5	7.5	1	8.5	4.25	4.25	2.4852941176	2.4852941176	4.9705882353	0.9742181222	0.0257818778	0.0295021297	14417	1818	7.5	0
AT5G49390	2	100	0	4	100	0	6.5	7.5	1	8.5	4.25	4.25	2.4852941176	2.4852941176	4.9705882353	0.9742181222	0.0257818778	0.0295044715	14417	1819	7.5	0
AT5G41070	2	100	0	11.5	100	0	6.5	7.5	1	8.5	4.25	4.25	2.4852941176	2.4852941176	4.9705882353	0.9742181222	0.0257818778	0.0295068137	14417	1820	7.5	0
AT5G26749	2	93.54	6.455	15.5	100	0	6.5	7.5	1	8.5	4.25	4.25	2.4852941176	2.4852941176	4.9705882353	0.9742181222	0.0257818778	0.0295091562	14417	1821	7.5	0
AT4G33490	6	100	0	8.5	100	0	6.5	7.5	1	8.5	4.25	4.25	2.4852941176	2.4852941176	4.9705882353	0.9742181222	0.0257818778	0.0295114992	14417	1822	7.5	0
AT4G31020	2	100	0	3	100	0	6.5	7.5	1	8.5	4.25	4.25	2.4852941176	2.4852941176	4.9705882353	0.9742181222	0.0257818778	0.0295138425	14417	1823	7.5	0
AT3G22670	4	100	0	5.5	100	0	6.5	7.5	1	8.5	4.25	4.25	2.4852941176	2.4852941176	4.9705882353	0.9742181222	0.0257818778	0.0295161861	14417	1824	7.5	0
AT3G07274	4	100	0	10.75	100	0	6.5	7.5	1	8.5	4.25	4.25	2.4852941176	2.4852941176	4.9705882353	0.9742181222	0.0257818778	0.0295185302	14417	1825	7.5	0
AT3G02500	2	100	0	7.5	100	0	6.5	7.5	1	8.5	4.25	4.25	2.4852941176	2.4852941176	4.9705882353	0.9742181222	0.0257818778	0.0295208746	14417	1826	7.5	0
AT2G38185	4	100	0	4	100	0	6.5	7.5	1	8.5	4.25	4.25	2.4852941176	2.4852941176	4.9705882353	0.9742181222	0.0257818778	0.0295232194	14417	1827	7.5	0
AT2G28330	2	100	0	8.5	100	0	6.5	7.5	1	8.5	4.25	4.25	2.4852941176	2.4852941176	4.9705882353	0.9742181222	0.0257818778	0.0295255645	14417	1828	7.5	0
AT2G22410	2	83.33	16.665	2.5	100	0	6.5	7.5	1	8.5	4.25	4.25	2.4852941176	2.4852941176	4.9705882353	0.9742181222	0.0257818778	0.0295279101	14417	1829	7.5	0
AT1G80170	2	100	0	10	100	0	6.5	7.5	1	8.5	4.25	4.25	2.4852941176	2.4852941176	4.9705882353	0.9742181222	0.0257818778	0.029530256	14417	1830	7.5	0
AT1G75240	4	100	0	4	100	0	6.5	7.5	1	8.5	4.25	4.25	2.4852941176	2.4852941176	4.9705882353	0.9742181222	0.0257818778	0.0295326022	14417	1831	7.5	0
AT1G65920	2	100	0	13	100	0	6.5	7.5	1	8.5	4.25	4.25	2.4852941176	2.4852941176	4.9705882353	0.9742181222	0.0257818778	0.0295349489	14417	1832	7.5	0
AT1G64840	4	100	0	10.5	100	0	6.5	7.5	1	8.5	4.25	4.25	2.4852941176	2.4852941176	4.9705882353	0.9742181222	0.0257818778	0.0295372959	14417	1833	7.5	0
AT1G20823	6	100	0	19.833333333	100	0	6.5	7.5	1	8.5	4.25	4.25	2.4852941176	2.4852941176	4.9705882353	0.9742181222	0.0257818778	0.0295396433	14417	1834	7.5	0
AT1G15405	2	94.44	5.55	18	100	0	6.5	7.5	1	8.5	4.25	4.25	2.4852941176	2.4852941176	4.9705882353	0.9742181222	0.0257818778	0.0295419911	14417	1835	7.5	0
AT1G09250	6	96.31	3.6883333333	11.666666667	100	0	6.5	7.5	1	8.5	4.25	4.25	2.4852941176	2.4852941176	4.9705882353	0.9742181222	0.0257818778	0.0295443392	14417	1836	7.5	0
AT1G01740	2	100	0	2.5	100	0	6.5	7.5	1	8.5	4.25	4.25	2.4852941176	2.4852941176	4.9705882353	0.9742181222	0.0257818778	0.0295466878	14417	1837	7.5	0
AT4G33820	5	69.082	30.91	21.4	70.726	29.266	30.8	22.783608	10.013928	32.797536	16.398768	16.398768	2.4859295421	2.4859295421	4.9718590842	0.9742370581	0.0257629419	0.0295273339	14417	1838	2.2751919127	0
AT1G34460	11	21.102727273	78.89	8.3636363636	11.372727273	88.622727273	10	2.1372727273	9.8622727273	11.999545455	5.9997727273	5.9997727273	2.4865785636	2.4865785636	4.9731571272	0.9742563842	0.0257436158	0.0295075297	14417	1839	0.2167119878	1
AT4G39160	17	87.059411765	12.937058824	10.058823529	85.804117647	14.192352941	11.411764706	10.791764014	2.6195979239	13.411361938	6.7056809689	6.7056809689	2.4898402903	2.4898402903	4.9796805807	0.974353282	0.025646718	0.0293988021	14417	1840	4.1196261134	0
AT4G02390	19	91.47	8.5236842105	11.421052632	86.271052632	13.722631579	11.157894737	10.626033241	2.5311567867	13.157190028	6.5785950139	6.5785950139	2.4901603105	2.4901603105	4.9803206211	0.9743627686	0.0256372314	0.0293902644	14417	1841	4.198093653	0
AT1G26220	7	93.007142857	6.9871428571	20.714285714	90.744285714	9.2528571429	9.1428571429	9.2966204082	1.8459755102	11.142595918	5.5712979592	5.5712979592	2.4909863824	2.4909863824	4.9819727649	0.9743872395	0.0256127605	0.0293645461	14417	1842	5.0361558736	0
AT2G18410	8	92.0125	7.98125	10.75	88.9475	11.04625	9.875	9.783565625	2.0908171875	11.874382813	5.9371914063	5.9371914063	2.4918507116	2.4918507116	4.9837014232	0.9744128178	0.0255871822	0.0293375541	14417	1843	4.6793022764	0
AT2G31170	18	85.065	14.933888889	6.1111111111	94.653888889	4.1444444444	7.6111111111	8.2042126543	1.3154382716	9.5196509259	4.759825463	4.759825463	2.4924870074	2.4924870074	4.9849740148	0.9744316309	0.0255683691	0.0293183152	14417	1844	6.2368663216	0
AT2G04235	9	92.578888889	7.42	6.4444444444	91.758888889	8.2366666667	8.7777777778	9.054391358	1.7229962963	10.777387654	5.3886938272	5.3886938272	2.4936169726	2.4936169726	4.9872339453	0.9744650047	0.0255349953	0.0292823757	14417	1845	5.2550265938	0
AT1G30570	4	90.8325	9.165	7	95	5	7.75	8.3625	1.3875	9.75	4.875	4.875	2.4949038462	2.4949038462	4.9898076923	0.9745029578	0.0254970422	0.0292411787	14417	1846	6.027027027	0
AT2G37970	6	98.051666667	1.94	48.333333333	86.616666667	13.376666667	11	10.527833333	2.4714333333	12.999266667	6.4996333333	6.4996333333	2.4965093272	2.4965093272	4.9930186544	0.9745502252	0.0254497748	0.0291892922	14417	1847	4.259808748	0
AT3G14930	36	92.515277778	7.4791666667	13.305555556	82.141388889	17.851666667	13.833333333	12.36289213	3.4694805556	15.832372685	7.9161863426	7.9161863426	2.4978179518	2.4978179518	4.9956359036	0.9745886855	0.0254113145	0.0291474995	14417	1848	3.563326536	0
AT1G02475	10	95.609	4.387	16.7	93.53	6.467	8.2	8.66946	1.530294	10.199754	5.099877	5.099877	2.4984764915	2.4984764915	4.9969529829	0.974608017	0.025391983	0.0291276431	14417	1849	5.6652251136	0
AT3G04950	2	81.615	18.38	14.5	77.77	22.22	18	14.9986	4.9996	19.9982	9.9991	9.9991	2.4997250003	2.4997250003	4.9994500005	0.9746446253	0.0253553747	0.0290879635	14417	1850	2.9999599968	0
AT2G20630	13	100	0	8.6153846154	100	0	6.5384615385	7.5384615385	1	8.5384615385	4.2692307692	4.2692307692	2.5034650035	2.5034650035	5.0069300069	0.9747539605	0.0252460395	0.0289648378	14417	1851	7.5384615385	0
AT4G32590	16	95.71375	4.2825	16.5	91.7475	8.25	8.8125	9.0852484375	1.72703125	10.812279688	5.4061398438	5.4061398438	2.5037902155	2.5037902155	5.0075804311	0.9747634445	0.0252365555	0.028956261	14417	1852	5.2606161223	0
AT5G16480	12	91.344166667	8.6508333333	10.75	95.090833333	4.9066666667	7.75	8.3695395833	1.3802666667	9.74980625	4.874903125	4.874903125	2.5051747005	2.5051747005	5.0103494009	0.9748037786	0.0251962214	0.0289122831	14417	1853	6.0637120242	0
AT4G30090	3	57.776666667	42.22	4.3333333333	96.666666667	3.3333333333	7.3333333333	8.0888888889	1.2444444444	9.3333333333	4.6666666667	4.6666666667	2.5096296296	2.5096296296	5.0192592593	0.9749331098	0.0250668902	0.028766167	14417	1854	6.5	0
AT4G33520	34	84.101176471	15.711764706	11.588235294	85.079117647	14.915294118	11.911764706	11.134424308	2.7766747405	13.911099048	6.9555495242	6.9555495242	2.5106563324	2.5106563324	5.0213126648	0.9749628182	0.0250371818	0.0287343615	14417	1855	4.0099850896	0
AT4G39370	2	100	0	8.5	90	10	9.5	9.55	1.95	11.5	5.75	5.75	2.5113043478	2.5113043478	5.0226086957	0.9749815502	0.0250184498	0.0287151493	14417	1856	4.8974358974	0
AT1G66480	10	98.555	1.222	44.7	90	10	9.5	9.55	1.95	11.5	5.75	5.75	2.5113043478	2.5113043478	5.0226086957	0.9749815502	0.0250184498	0.0287174356	14417	1857	4.8974358974	0
AT4G24810	24	97.22625	2.7716666667	7.25	91.41875	8.5779166667	8.9583333333	9.1895963542	1.7684383681	10.958034722	5.4790173611	5.4790173611	2.5129317095	2.5129317095	5.025863419	0.9750285277	0.0249714723	0.0286657947	14417	1858	5.1964470576	0
AT3G03770	26	100	0	7.9230769231	99.230769231	0.7692307692	6.7307692308	7.6789940828	1.0517751479	8.7307692308	4.3653846154	4.3653846154	2.5152440553	2.5152440553	5.0304881105	0.9750951215	0.0249048785	0.0285916256	14417	1859	7.3009845288	0
AT5G18065	9	95.531111111	4.4666666667	9	96.295555556	3.7022222222	7.4444444444	8.1686691358	1.2756098765	9.4442790123	4.7221395062	4.7221395062	2.5155052011	2.5155052011	5.0310104021	0.9751026307	0.0248973693	0.028585281	14417	1860	6.403736194	0
AT3G50920	15	87.236	12.759333333	9.2666666667	96.983333333	3.0146666667	7.2666666667	8.0474555556	1.2190657778	9.2665213333	4.6332606667	4.6332606667	2.5158797611	2.5158797611	5.0317595223	0.975113397	0.024886603	0.0285751956	14417	1861	6.6013300531	0
AT5G64190	12	96.83	3.1672727273	7.3636363636	93.798333333	6.2	8.1666666667	8.6601972222	1.5063333333	10.166530556	5.0832652778	5.0832652778	2.5169731336	2.5169731336	5.0339462672	0.975144797	0.024855203	0.0285414147	14417	1862	5.7491904551	0
AT2G30790	25	18.826086957	79.384347826	7.3913043478	79.5092	20.4852	16.24	13.91229408	4.32679648	18.23909056	9.11954528	9.11954528	2.5188142999	2.5188142999	5.0376285998	0.9751975798	0.0248024202	0.0284830725	14417	1863	3.2153798184	0
AT4G13990	7	92.828571429	7.1671428571	14.428571429	100	0	6.5714285714	7.5714285714	1	8.5714285714	4.2857142857	4.2857142857	2.519047619	2.519047619	5.0380952381	0.9752042603	0.0247957397	0.028477669	14417	1864	7.5714285714	0
AT2G32400	7	100	0	10.571428571	100	0	6.5714285714	7.5714285714	1	8.5714285714	4.2857142857	4.2857142857	2.519047619	2.519047619	5.0380952381	0.9752042603	0.0247957397	0.0284799378	14417	1865	7.5714285714	0
AT1G13580	7	100	0	9.5714285714	100	0	6.5714285714	7.5714285714	1	8.5714285714	4.2857142857	4.2857142857	2.519047619	2.519047619	5.0380952381	0.9752042603	0.0247957397	0.0284822069	14417	1866	7.5714285714	0
AT3G15354	19	98.391578947	1.6078947368	11.157894737	91.221052632	8.7768421053	9.0526315789	9.2579058172	1.7945351801	11.052440997	5.5262204986	5.5262204986	2.5198913652	2.5198913652	5.0397827304	0.9752284033	0.0247715967	0.0284567418	14417	1867	5.1589436195	0
AT3G10140	9	80.418888889	19.572222222	12.666666667	79.434444444	20.031111111	16	13.709511111	4.2049777778	17.914488889	8.9572444444	8.9572444444	2.5213154125	2.5213154125	5.042630825	0.9752690957	0.0247309043	0.0284122598	14417	1868	3.2603052467	0
AT4G30660	8	93.125	6.875	9	84.39625	15.59625	12.375	11.444035938	2.9300359375	14.374071875	7.1870359375	7.1870359375	2.5214913572	2.5214913572	5.0429827143	0.9752741185	0.0247258815	0.0284087531	14417	1869	3.9057664075	0
AT2G24520	6	100	0	9.8333333333	98.146666667	1.8516666667	7	7.8702666667	1.1296166667	8.9998833333	4.4999416667	4.4999416667	2.5242750789	2.5242750789	5.0485501578	0.9753534468	0.0246465532	0.0283198659	14417	1870	6.967201263	0
AT3G29350	9	88.615555556	11.376666667	26	78.913333333	21.081111111	16.888888889	14.327585185	4.5603654321	18.887950617	9.4439753086	9.4439753086	2.5253820184	2.5253820184	5.0507640367	0.9753849181	0.0246150819	0.0282859586	14417	1871	3.1417625185	0
AT1G24040	2	93.75	6.25	7	94.44	5.555	8	8.5552	1.4444	9.9996	4.9998	4.9998	2.528274963	2.528274963	5.056549926	0.9754669702	0.0245330298	0.0281939172	14417	1872	5.9230130158	0
AT1G72500	3	100	0	4	94.443333333	5.5533333333	8	8.5554666667	1.4442666667	9.9997333333	4.9998666667	4.9998666667	2.5285256994	2.5285256994	5.0570513987	0.9754740684	0.0245259316	0.0281880067	14417	1873	5.9237444609	0
AT3G22430	10	92.75	7.243	17.9	84.259	15.736	12.5	11.532375	2.967	14.499375	7.2496875	7.2496875	2.5299590117	2.5299590117	5.0599180234	0.9755146038	0.0244853962	0.0281436623	14417	1874	3.8868806876	0
AT3G54630	7	58.034285714	39.102857143	5.8571428571	93.988571429	6.0071428571	8.1428571429	8.653355102	1.4891530612	10.142508163	5.0712540816	5.0712540816	2.5302316772	2.5302316772	5.0604633544	0.9755223072	0.0244776928	0.0281370513	14417	1875	5.8109238918	0
AT1G60620	18	91.825555556	8.1666666667	34.111111111	76.852777778	22.832777778	19.111111111	15.687419753	5.3635975309	21.051017284	10.525508642	10.525508642	2.5315001132	2.5315001132	5.0630002265	0.9755581101	0.0244418899	0.0280981363	14417	1876	2.9247943498	0
AT3G63340	15	98.5	1.5	9	94.471333333	5.5246666667	8	8.5577066667	1.4419733333	9.99968	4.99984	4.99984	2.53176406	2.53176406	5.06352812	0.9755655534	0.0244344466	0.0280918195	14417	1877	5.9347190887	0
AT5G64330	5	100	0	2.2	100	0	6.6	7.6	1	8.6	4.3	4.3	2.5325581395	2.5325581395	5.0651162791	0.9755879324	0.0244120676	0.0280683291	14417	1878	7.6	0
AT5G50630	5	100	0	24.4	100	0	6.6	7.6	1	8.6	4.3	4.3	2.5325581395	2.5325581395	5.0651162791	0.9755879324	0.0244120676	0.0280705678	14417	1879	7.6	0
AT3G55470	5	100	0	1.5	100	0	6.6	7.6	1	8.6	4.3	4.3	2.5325581395	2.5325581395	5.0651162791	0.9755879324	0.0244120676	0.0280728068	14417	1880	7.6	0
AT2G31220	5	96	4	3.4	100	0	6.6	7.6	1	8.6	4.3	4.3	2.5325581395	2.5325581395	5.0651162791	0.9755879324	0.0244120676	0.0280750462	14417	1881	7.6	0
AT1G04240	5	100	0	5.2	100	0	6.6	7.6	1	8.6	4.3	4.3	2.5325581395	2.5325581395	5.0651162791	0.9755879324	0.0244120676	0.0280772859	14417	1882	7.6	0
AT5G19460	14	91.383571429	8.6107142857	13.714285714	93.785714286	6.2114285714	8.2142857143	8.7038265306	1.5102244898	10.21405102	5.1070255102	5.1070255102	2.533172696	2.533172696	5.0663453921	0.9756052374	0.0243947626	0.0280596213	14417	1883	5.7632667126	0
AT5G44600	8	90.1775	9.82125	9.25	94.09	5.90875	8.125	8.6448125	1.4800859375	10.124898438	5.0624492188	5.0624492188	2.5350035377	2.5350035377	5.0700070754	0.9756567157	0.0243432843	0.0280026434	14417	1884	5.8407503787	0
AT4G20070	11	91.749090909	8.2463636364	13.727272727	87.257272727	12.736363636	10.818181818	10.439650413	2.3778429752	12.817493388	6.4087466942	6.4087466942	2.5353139338	2.5353139338	5.0706278676	0.975665432	0.024334568	0.0279948505	14417	1885	4.390386801	0
AT5G01850	13	100	0	10.923076923	100	0	6.6153846154	7.6153846154	1	8.6153846154	4.3076923077	4.3076923077	2.5398351648	2.5398351648	5.0796703297	0.9757920275	0.0242079725	0.0278514356	14417	1886	7.6153846154	0
AT3G16230	20	88.6035	11.3925	12.1	87.738	12.257	10.6	10.300228	2.299242	12.59947	6.299735	6.299735	2.5404154688	2.5404154688	5.0808309375	0.9758082266	0.0241917734	0.0278350197	14417	1887	4.4798363983	0
AT1G13000	30	92.280333333	7.438	12.2	92.086666667	7.9093333333	8.8	9.1036266667	1.6960213333	10.799648	5.399824	5.399824	2.5404817256	2.5404817256	5.0809634513	0.9758100755	0.0241899245	0.0278351139	14417	1888	5.3676368851	0
AT4G03110	33	91.763333333	8.2354545455	4.303030303	93.679090909	6.3187878788	8.2727272727	8.7498157025	1.5227360882	10.272551791	5.1362758953	5.1362758953	2.5422446543	2.5422446543	5.0844893086	0.9758592145	0.0241407855	0.0277807874	14417	1889	5.7461143599	0
AT1G60890	24	96.586666667	3.4116666667	6.6666666667	90.145	9.8504166667	9.5416666667	9.6013354167	1.9398939236	11.54122934	5.7706146701	5.7706146701	2.542956388	2.542956388	5.0859127759	0.9758790236	0.0241209764	0.0277602072	14417	1890	4.9494125941	0
AT2G38530	8	100	0	6	100	0	6.625	7.625	1	8.625	4.3125	4.3125	2.544384058	2.544384058	5.0887681159	0.9759187081	0.0240812919	0.027716748	14417	1891	7.625	0
AT2G01930	8	100	0	7	100	0	6.625	7.625	1	8.625	4.3125	4.3125	2.544384058	2.544384058	5.0887681159	0.9759187081	0.0240812919	0.0277189609	14417	1892	7.625	0
AT4G34440	10	100	0	1.1111111111	97.142	2.856	7.3	8.091366	1.208488	9.299854	4.649927	4.649927	2.5470297471	2.5470297471	5.0940594941	0.9759920705	0.0240079295	0.0276367231	14417	1893	6.6954458795	0
AT4G35300	144	96.213055556	3.6775694444	8.5486111111	93.939861111	6.0045138889	8.1944444444	8.6978497299	1.4920365548	10.189886285	5.0949431424	5.0949431424	2.5478078	2.5478078	5.0956156001	0.976013601	0.023986399	0.0276141431	14417	1894	5.8295151698	0
AT2G37760	28	96.127857143	3.8689285714	13.964285714	93.356785714	6.6403571429	8.3928571429	8.8353016582	1.5573156888	10.392617347	5.1963086735	5.1963086735	2.5483994071	2.5483994071	5.0967988142	0.9760299587	0.0239700413	0.0275975152	14417	1895	5.673417228	0
AT3G18710	9	99.414444444	0.5844444444	21.888888889	87.777777778	1.1111111111	7.7777777778	7.8271604938	1.0864197531	8.9135802469	4.4567901235	4.4567901235	2.5487842413	2.5487842413	5.0975684826	0.976040593	0.023959407	0.0275874747	14417	1896	7.2045454545	0
AT3G09070	5	100	0	8	94.642	5.356	8	8.57136	1.42848	9.99984	4.99992	4.99992	2.551077552	2.551077552	5.1021551039	0.9761038638	0.0238961362	0.0275168208	14417	1897	6.0003360215	0
AT1G78620	14	96.391428571	3.6028571429	21.5	85.465	14.530714286	11.857142857	11.133707143	2.722927551	13.856634694	6.9283173469	6.9283173469	2.5526116155	2.5526116155	5.105223231	0.9761460907	0.0238539093	0.0274703899	14417	1898	4.0888738074	0
AT1G16540	8	96.76375	3.23375	15.75	97.91625	2.0825	7.125	7.9765328125	1.148378125	9.1249109375	4.5624554688	4.5624554688	2.5547480274	2.5547480274	5.1094960549	0.976204769	0.023795231	0.0274050044	14417	1899	6.9459114893	0
AT4G28030	11	89.539090909	10.456363636	12.727272727	83.279090909	16.714545455	13.272727273	12.053406612	3.2184760331	15.271882645	7.6359413223	7.6359413223	2.5555460366	2.5555460366	5.1110920732	0.9762266486	0.0237733514	0.0273819931	14417	1900	3.74506645	0
AT4G02070	9	92.162222222	7.1422222222	9.4444444444	91.355555556	8.64	9.1111111111	9.3235061728	1.7872	11.110706173	5.5553530864	5.5553530864	2.5559091316	2.5559091316	5.1118182631	0.9762365969	0.0237634031	0.0273727215	14417	1901	5.21682306	0
AT5G63960	14	92.295	7.7014285714	12.214285714	91.292142857	8.7035714286	9.1428571429	9.3467102041	1.795755102	11.142465306	5.5712326531	5.5712326531	2.5585416417	2.5585416417	5.1170832833	0.9763085952	0.0236914048	0.0272919683	14417	1902	5.2048913538	0
AT5G19720	3	19.443333333	80.553333333	3.6666666667	0	100	6.6666666667	1	7.6666666667	8.6666666667	4.3333333333	4.3333333333	2.5641025641	2.5641025641	5.1282051282	0.9764599417	0.0235400583	0.0271197874	14417	1903	0.1304347826	1
AT5G53500	3	100	0	3.6666666667	100	0	6.6666666667	7.6666666667	1	8.6666666667	4.3333333333	4.3333333333	2.5641025641	2.5641025641	5.1282051282	0.9764599417	0.0235400583	0.0271219548	14417	1904	7.6666666667	0
AT5G44750	3	96.666666667	3.3333333333	13.666666667	100	0	6.6666666667	7.6666666667	1	8.6666666667	4.3333333333	4.3333333333	2.5641025641	2.5641025641	5.1282051282	0.9764599417	0.0235400583	0.0271241224	14417	1905	7.6666666667	0
AT5G43630	3	80.236666667	19.76	5.3333333333	100	0	6.6666666667	7.6666666667	1	8.6666666667	4.3333333333	4.3333333333	2.5641025641	2.5641025641	5.1282051282	0.9764599417	0.0235400583	0.0271262905	14417	1906	7.6666666667	0
AT5G17370	6	100	0	5.1666666667	100	0	6.6666666667	7.6666666667	1	8.6666666667	4.3333333333	4.3333333333	2.5641025641	2.5641025641	5.1282051282	0.9764599417	0.0235400583	0.0271284588	14417	1907	7.6666666667	0
AT5G13830	3	100	0	5.3333333333	100	0	6.6666666667	7.6666666667	1	8.6666666667	4.3333333333	4.3333333333	2.5641025641	2.5641025641	5.1282051282	0.9764599417	0.0235400583	0.0271306275	14417	1908	7.6666666667	0
AT3G60960	3	100	0	78	100	0	6.6666666667	7.6666666667	1	8.6666666667	4.3333333333	4.3333333333	2.5641025641	2.5641025641	5.1282051282	0.9764599417	0.0235400583	0.0271327966	14417	1909	7.6666666667	0
AT3G59310	3	100	0	10.666666667	100	0	6.6666666667	7.6666666667	1	8.6666666667	4.3333333333	4.3333333333	2.5641025641	2.5641025641	5.1282051282	0.9764599417	0.0235400583	0.027134966	14417	1910	7.6666666667	0
AT1G60430	3	89.466666667	10.53	9.6666666667	100	0	6.6666666667	7.6666666667	1	8.6666666667	4.3333333333	4.3333333333	2.5641025641	2.5641025641	5.1282051282	0.9764599417	0.0235400583	0.0271371358	14417	1911	7.6666666667	0
AT1G37130	3	100	0	3.3333333333	100	0	6.6666666667	7.6666666667	1	8.6666666667	4.3333333333	4.3333333333	2.5641025641	2.5641025641	5.1282051282	0.9764599417	0.0235400583	0.0271393059	14417	1912	7.6666666667	0
AT3G09370	8	94.39125	5.605	9.5	93.54875	6.44625	8.375	8.8347078125	1.5398734375	10.37458125	5.187290625	5.187290625	2.5646629621	2.5646629621	5.1293259242	0.9764751379	0.0235248621	0.0271239553	14417	1913	5.7372947655	0
AT1G49870	34	90.73	9.2670588235	8.9411764706	90.499411765	9.4970588235	9.4705882353	9.5708266436	1.8994273356	11.470253979	5.7351269896	5.7351269896	2.5653471775	2.5653471775	5.130694355	0.9764936777	0.0235063223	0.0271047467	14417	1914	5.0387958855	0
AT1G49980	9	87.908888889	12.083333333	13.333333333	89.252222222	10.743333333	10	9.9252222222	2.0743333333	11.999555556	5.9997777778	5.9997777778	2.5682808026	2.5682808026	5.1365616052	0.9765729971	0.0234270029	0.0270154455	14417	1915	4.7847769029	0
AT3G04020	4	89.4975	10.495	12	83.4025	16.59	13.25	12.05083125	3.198175	15.24900625	7.624503125	7.624503125	2.5696599961	2.5696599961	5.1393199921	0.9766101918	0.0233898082	0.0269747112	14417	1916	3.7680337224	0
AT5G23870	22	73.117272727	26.873636364	20.954545455	71.056818182	28.934545455	30.863636364	22.930717975	9.9302528926	32.860970868	16.430485434	16.430485434	2.5716235385	2.5716235385	5.1432470771	0.9766630399	0.0233369601	0.0269159163	14417	1917	2.3091776436	0
AT2G30505	13	100	0	10.846153846	94.828461538	5.1707692308	8	8.5862769231	1.4136615385	9.9999384615	4.9999692308	4.9999692308	2.5723364025	2.5723364025	5.1446728051	0.9766821958	0.0233178042	0.0268959744	14417	1918	6.073785478	0
AT5G53900	9	100	0	3.5555555556	96.824444444	3.1733333333	7.4444444444	8.2080419753	1.236237037	9.4442790123	4.7221395062	4.7221395062	2.5733072918	2.5733072918	5.1466145837	0.976708259	0.023291741	0.0268680613	14417	1919	6.6395373455	0
AT1G16630	15	85.813333333	14.182666667	13.133333333	84.202666667	15.794	12.733333333	11.721806222	3.0111026667	14.732908889	7.3664544444	7.3664544444	2.5750636553	2.5750636553	5.1501273106	0.9767553312	0.0232446688	0.026815907	14417	1920	3.8928616922	0
AT4G36080	52	85.717307692	14.276346154	12.692307692	87.969230769	12.025961538	10.634615385	10.355189349	2.2789147559	12.634104105	6.3170520525	6.3170520525	2.5813548298	2.5813548298	5.1627096597	0.9769231331	0.0230768669	0.0266244551	14417	1921	4.5439125453	0
AT1G64200	3	71.716666667	28.273333333	29	70.363333333	29.626666667	33	24.2199	10.7768	34.9967	17.49835	17.49835	2.5819139749	2.5819139749	5.1638279498	0.976937986	0.023062014	0.0266094482	14417	1922	2.2474111053	0
AT2G04845	5	80.934	19.06	12.8	87.25	12.75	11	10.5975	2.4025	13	6.5	6.5	2.5830009615	2.5830009615	5.1660019231	0.976966832	0.023033168	0.0265782922	14417	1923	4.4110301769	0
AT1G05830	9	100	0	13	92.832222222	7.1644444444	8.6666666667	9.0454592593	1.6209185185	10.666377778	5.3331888889	5.3331888889	2.5839983526	2.5839983526	5.1679967051	0.9769932675	0.0230067325	0.026549913	14417	1924	5.580452784	0
AT1G20290	7	0	100	3.7142857143	0	100	6.7142857143	1	7.7142857143	8.7142857143	4.3571428571	4.3571428571	2.5866510539	2.5866510539	5.1733021077	0.9770634233	0.0229365767	0.0264710716	14417	1925	0.1296296296	1
AT4G36530	7	100	0	11.285714286	100	0	6.7142857143	7.7142857143	1	8.7142857143	4.3571428571	4.3571428571	2.5866510539	2.5866510539	5.1733021077	0.9770634233	0.0229365767	0.0264731908	14417	1926	7.7142857143	0
AT1G66980	7	100	0	8.5714285714	100	0	6.7142857143	7.7142857143	1	8.7142857143	4.3571428571	4.3571428571	2.5866510539	2.5866510539	5.1733021077	0.9770634233	0.0229365767	0.0264753103	14417	1927	7.7142857143	0
AT1G53380	7	100	0	5.7142857143	100	0	6.7142857143	7.7142857143	1	8.7142857143	4.3571428571	4.3571428571	2.5866510539	2.5866510539	5.1733021077	0.9770634233	0.0229365767	0.0264774302	14417	1928	7.7142857143	0
AT1G51640	7	100	0	8.1428571429	100	0	6.7142857143	7.7142857143	1	8.7142857143	4.3571428571	4.3571428571	2.5866510539	2.5866510539	5.1733021077	0.9770634233	0.0229365767	0.0264795505	14417	1929	7.7142857143	0
AT3G15140	5	91.804	8.194	12.6	88.512	11.484	10.4	10.205248	2.194336	12.399584	6.199792	6.199792	2.5877767783	2.5877767783	5.1755535566	0.9770931282	0.0229068718	0.0264473749	14417	1930	4.6507225876	0
AT3G14900	23	74.51173913	25.481304348	30.826086957	73.209565217	26.783043478	25.869565217	19.938996219	7.9286568998	27.867653119	13.93382656	13.93382656	2.588094698	2.588094698	5.1761893961	0.9771015101	0.0228984899	0.0264398149	14417	1931	2.514801242	0
AT4G04850	31	95.669677419	4.3267741935	13.129032258	89.112258065	10.885806452	10.129032258	10.026209365	2.102626847	12.128836212	6.0644181061	6.0644181061	2.5881774155	2.5881774155	5.1763548311	0.9771036904	0.0228963096	0.026439415	14417	1932	4.7684206921	0
AT3G09050	16	85.643125	14.350625	13.25	83.534375	16.46	13.25	12.068304687	3.18095	15.249254687	7.6246273437	7.6246273437	2.589801107	2.589801107	5.179602214	0.9771464447	0.0228535553	0.0263921586	14417	1933	3.7939309601	0
AT1G73320	13	88.792307692	11.203846154	8.5384615385	93.500769231	6.4976923077	8.4615384615	8.9116035503	1.5498047337	10.461408284	5.230704142	5.230704142	2.5902861424	2.5902861424	5.1805722847	0.9771592003	0.0228407997	0.0263795409	14417	1934	5.7501460386	0
AT2G46690	2	0	100	1	5	95	8	1.4	8.6	10	5	5	2.592	2.592	5.184	0.977204213	0.022795787	0.0263296636	14417	1935	0.1627906977	1
AT1G78180	12	96.076666667	3.3983333333	14.5	89.9275	9.3108333333	9.5833333333	9.6180520833	1.8922881944	11.510340278	5.7551701389	5.7551701389	2.5927742459	2.5927742459	5.1855484917	0.9772245176	0.0227754824	0.026308319	14417	1936	5.0827628221	0
AT4G28230	3	93.333333333	6.6666666667	11.666666667	91.07	8.9266666667	9.3333333333	9.4998666667	1.8331555556	11.333022222	5.6665111111	5.6665111111	2.5932385073	2.5932385073	5.1864770146	0.9772366839	0.0227633161	0.0262963724	14417	1937	5.1822479756	0
AT3G50880	2	100	0	24	83.22	16.775	13.5	12.2347	3.264625	15.499325	7.7496625	7.7496625	2.5956693438	2.5956693438	5.1913386877	0.9773002757	0.0226997243	0.0262250121	14417	1938	3.7476586132	0
AT1G01240	20	98.452	1.547	6.6	97.7945	2.204	7.25	8.09010125	1.15979	9.24989125	4.624945625	4.624945625	2.5962042539	2.5962042539	5.1924085077	0.9773142444	0.0226857556	0.0262109743	14417	1939	6.9754880194	0
AT1G76440	31	79.874516129	20.117096774	18.193548387	80.981935484	19.012580645	15.322580645	13.408522373	3.9132180021	17.321740375	8.6608701873	8.6608701873	2.6025330924	2.6025330924	5.2050661849	0.9774788425	0.0225211575	0.0260228843	14417	1940	3.4264695617	0
AT5G25230	7	35.37	64.621428571	5.5714285714	14.668571429	85.325714286	12.142857143	2.7811836735	11.360979592	14.142163265	7.0710816327	7.0710816327	2.602603881	2.602603881	5.2052077621	0.9774806765	0.0225193235	0.0260228508	14417	1941	0.2448013968	1
AT1G14790	29	91.729310345	8.2637931034	14.517241379	89.594137931	10.401724138	9.9655172414	9.9285192628	2.0365856124	11.965104875	5.9825524376	5.9825524376	2.6026774271	2.6026774271	5.2053548542	0.9774825819	0.0225174181	0.0260227349	14417	1942	4.8750807246	0
AT3G28460	7	89.982857143	10.012857143	17.285714286	89.522857143	10.475714286	10	9.9522857143	2.0475714286	11.999857143	5.9999285714	5.9999285714	2.6035521588	2.6035521588	5.2071043176	0.9775052301	0.0224947699	0.025998645	14417	1943	4.8605316403	0
AT3G56840	4	96.1525	3.845	8.5	100	0	6.75	7.75	1	8.75	4.375	4.375	2.6035714286	2.6035714286	5.2071428571	0.9775057288	0.0224942712	0.026000153	14417	1944	7.75	0
AT2G31955	4	100	0	7.75	100	0	6.75	7.75	1	8.75	4.375	4.375	2.6035714286	2.6035714286	5.2071428571	0.9775057288	0.0224942712	0.0260022377	14417	1945	7.75	0
AT5G04220	3	84.09	15.903333333	14.666666667	79.253333333	20.74	17	14.473066667	4.5258	18.998866667	9.4994333333	9.4994333333	2.6040530699	2.6040530699	5.2081061399	0.9775181889	0.0224818111	0.0259899182	14417	1946	3.1979023966	0
AT2G32410	8	97.0575	2.94	13.125	89.37125	9.48875	9.75	9.713696875	1.925153125	11.63885	5.819425	5.819425	2.6059882955	2.6059882955	5.211976591	0.9775681814	0.0224318186	0.0259342044	14417	1947	5.0456749382	0
AT5G41810	12	100	0	6.25	99.305	0.6941666667	6.9166666667	7.8685958333	1.0480131944	8.9166090278	4.4583045139	4.4583045139	2.6086344814	2.6086344814	5.2172689628	0.9776363538	0.0223636462	0.0258574615	14417	1948	7.5081076031	0
AT5G13370	11	100	0	7.7272727273	90.150909091	9.0909090909	9.5454545455	9.6053140496	1.867768595	11.473082645	5.7365413223	5.7365413223	2.6091335483	2.6091335483	5.2182670966	0.9776491869	0.0223508131	0.0258446962	14417	1949	5.1426681416	0
AT4G24760	9	100	0	4.3333333333	100	0	6.7777777778	7.7777777778	1	8.7777777778	4.3888888889	4.3888888889	2.6167369902	2.6167369902	5.2334739803	0.9778437629	0.0221562371	0.0256217591	14417	1950	7.7777777778	0
AT1G20610	22	84.015454545	15.978181818	10.045454545	84.405454545	15.337272727	12.681818182	11.704146281	2.9450450413	14.649191322	7.3245956612	7.3245956612	2.618637877	2.618637877	5.2372757539	0.9778921328	0.0221078672	0.0255678744	14417	1951	3.9741824375	0
AT1G07010	30	94.774333333	5.223	6.7666666667	97.428333333	2.5713333333	7.4	8.2096966667	1.1902786667	9.3999753333	4.6999876667	4.6999876667	2.6208701253	2.6208701253	5.2417402505	0.9779487949	0.0220512051	0.0255043902	14417	1952	6.8972895983	0
AT5G66055	43	88.209302326	11.638837209	20.790697674	77.840465116	22.153488372	18.720930233	15.572459167	5.1473391022	20.719798269	10.359899135	10.359899135	2.6226878987	2.6226878987	5.2453757973	0.9779948251	0.0220051749	0.0254531938	14417	1953	3.0253416101	0
AT3G25670	5	100	0	3.6	95.276	4.722	8	8.62208	1.37776	9.99984	4.99992	4.99992	2.6240505979	2.6240505979	5.2481011959	0.9780292664	0.0219707336	0.0254153948	14417	1954	6.2580420393	0
AT1G51380	9	59.874444444	40.121111111	4.5555555556	91.322222222	8.6722222222	9.3333333333	9.5234074074	1.8094074074	11.332814815	5.6664074074	5.6664074074	2.6253758211	2.6253758211	5.2507516422	0.9780627071	0.0219372929	0.0253787475	14417	1955	5.2632742457	0
AT1G55546	5	0	100	2.3333333333	0	100	6.8	1	7.8	8.8	4.4	4.4	2.6272727273	2.6272727273	5.2545454545	0.9781104819	0.0218895181	0.0253255102	14417	1956	0.1282051282	1
AT5G22820	5	100	0	8.8	100	0	6.8	7.8	1	8.8	4.4	4.4	2.6272727273	2.6272727273	5.2545454545	0.9781104819	0.0218895181	0.0253275428	14417	1957	7.8	0
AT4G36790	5	100	0	17.8	100	0	6.8	7.8	1	8.8	4.4	4.4	2.6272727273	2.6272727273	5.2545454545	0.9781104819	0.0218895181	0.0253295756	14417	1958	7.8	0
AT1G05170	5	93	7	7.2	100	0	6.8	7.8	1	8.8	4.4	4.4	2.6272727273	2.6272727273	5.2545454545	0.9781104819	0.0218895181	0.0253316088	14417	1959	7.8	0
AT5G04900	12	86.915	13.08	21.583333333	83.7775	16.215833333	13.25	12.10051875	3.1485979167	15.249116667	7.6245583333	7.6245583333	2.6275911044	2.6275911044	5.2551822088	0.9781184898	0.0218815102	0.0253243744	14417	1960	3.8431451301	0
AT3G53830	13	91.441538462	8.5546153846	16	85.480769231	14.513076923	12.153846154	11.389201183	2.7638970414	14.153098225	7.0765491124	7.0765491124	2.6282539116	2.6282539116	5.2565078233	0.9781351513	0.0218648487	0.0253071229	14417	1961	4.1207038514	0
AT2G43900	30	91.869642857	8.1260714286	9.3214285714	88.696333333	11.298666667	10.466666667	10.283549556	2.1825937778	12.466143333	6.2330716667	6.2330716667	2.6321486429	2.6321486429	5.2642972858	0.9782327911	0.0217672089	0.0251961342	14417	1962	4.7116186531	0
AT4G09140	9	95.88	4.1155555556	17	91.696666667	8.3022222222	9.2222222222	9.4564703704	1.7656493827	11.222119753	5.6110598765	5.6110598765	2.6353634057	2.6353634057	5.2707268115	0.978313044	0.021686956	0.0251052549	14417	1963	5.355803062	0
AT1G30540	21	91.078095238	8.9161904762	12.619047619	85.873333333	14.123809524	11.952380952	11.263907937	2.6881315193	13.952039456	6.9760197279	6.9760197279	2.6355982361	2.6355982361	5.2711964721	0.9783188942	0.0216811058	0.025100498	14417	1964	4.1902369195	0
AT3G02920	18	89.534444444	10.461111111	11.555555556	85.986666667	14.008888889	11.888888889	11.222859259	2.6655012346	13.888360494	6.9441802469	6.9441802469	2.6363218465	2.6363218465	5.2726436929	0.978336911	0.021663089	0.0250816539	14417	1965	4.2104123284	0
AT3G13550	17	86.431176471	13.565294118	17.411764706	78.023529412	21.969411765	18.588235294	15.503197232	5.0837259516	20.586923183	10.293461592	10.293461592	2.6367558861	2.6367558861	5.2735117722	0.9783477105	0.0216522895	0.0250711636	14417	1966	3.0495737535	0
AT2G37050	34	98.915588235	0.9282352941	21.235294118	72.840588235	18.635588235	18.382352941	14.389814014	4.4256596021	18.815473616	9.407736808	9.407736808	2.6383702895	2.6383702895	5.276740579	0.9783878301	0.0216121699	0.0250267191	14417	1967	3.2514507006	0
AT1G17040	12	94.42	5.5783333333	8.6666666667	95.694166667	4.305	7.9166666667	8.5757881944	1.3408125	9.9166006944	4.9583003472	4.9583003472	2.6392548673	2.6392548673	5.2785097345	0.9784097801	0.0215902199	0.0250033095	14417	1968	6.3959637865	0
AT2G37840	17	95.872352941	4.1252941176	13.588235294	89.671176471	10.323529412	10.058823529	10.019865398	2.0384256055	12.058291003	6.0291455017	6.0291455017	2.641476356	2.641476356	5.2829527121	0.9784648027	0.0215351973	0.0249415921	14417	1969	4.9154923146	0
AT1G52630	15	87.969333333	12.028	7.8	94.770666667	5.228	8.2	8.7711946667	1.428696	10.199890667	5.0999453333	5.0999453333	2.6427874784	2.6427874784	5.2855749568	0.9784972089	0.0215027911	0.0249060608	14417	1970	6.1393009196	0
AT2G33050	6	91.068333333	8.925	9	100	0	6.8333333333	7.8333333333	1	8.8333333333	4.4166666667	4.4166666667	2.643081761	2.643081761	5.286163522	0.9785044756	0.0214955244	0.0248996445	14417	1971	7.8333333333	0
AT1G29951	6	90.673333333	9.3233333333	4.8333333333	100	0	6.8333333333	7.8333333333	1	8.8333333333	4.4166666667	4.4166666667	2.643081761	2.643081761	5.286163522	0.9785044756	0.0214955244	0.0249016453	14417	1972	7.8333333333	0
AT3G63450	13	99.65	0.3492307692	12.615384615	96.537692308	3.4607692308	7.6923076923	8.4259763314	1.2662130178	9.6921893491	4.8460946746	4.8460946746	2.6445114133	2.6445114133	5.2890228266	0.9785397415	0.0214602585	0.024862789	14417	1973	6.654469835	0
AT5G06180	3	100	0	12	93.333333333	6.6666666667	8.6666666667	9.0888888889	1.5777777778	10.666666667	5.3333333333	5.3333333333	2.644537037	2.644537037	5.2890740741	0.978540373	0.021459627	0.0248640555	14417	1974	5.7605633803	0
AT5G22040	15	97.488	2.5086666667	12.866666667	87.173333333	12.821333333	11.266666667	10.821528889	2.4445368889	13.266065778	6.6330328889	6.6330328889	2.6448683484	2.6448683484	5.2897366969	0.9785485368	0.0214514632	0.0248565942	14417	1975	4.4268216766	0
AT2G18890	10	100	0	3.9	98.451	1.547	7.2	8.088472	1.111384	9.199856	4.599928	4.599928	2.6456803759	2.6456803759	5.2913607517	0.9785685323	0.0214314677	0.0248354207	14417	1976	7.2778373631	0
AT4G13750	12	93.345	6.6516666667	8.3333333333	83.309166667	16.684166667	13.666666667	12.385586111	3.2801694444	15.665755556	7.8328777778	7.8328777778	2.6461734444	2.6461734444	5.2923468887	0.9785806643	0.0214193357	0.0248233571	14417	1977	3.7758982641	0
AT1G24330	9	90.552222222	9.4433333333	12.222222222	95.855555556	4.1411111111	7.8888888889	8.5619382716	1.3266876543	9.8886259259	4.944312963	4.944312963	2.6469224282	2.6469224282	5.2938448564	0.9785990795	0.0214009205	0.0248040092	14417	1978	6.45362022	0
AT3G54320	4	91.88	8.115	13	94.6425	5.355	8.25	8.80800625	1.4417875	10.24979375	5.124896875	5.124896875	2.6469400261	2.6469400261	5.2938800523	0.978599512	0.021400488	0.0248055021	14417	1979	6.1090876776	0
AT2G02740	6	74.388333333	25.605	15.5	76.833333333	22.328333333	19.5	15.9825	5.354025	21.336525	10.6682625	10.6682625	2.6472089721	2.6472089721	5.2944179441	0.9786061204	0.0213938796	0.0247998361	14417	1980	2.9851373499	0
AT2G26310	13	100	0	6.4615384615	100	0	6.8461538462	7.8461538462	1	8.8461538462	4.4230769231	4.4230769231	2.6491638796	2.6491638796	5.2983277592	0.978654092	0.021345908	0.024746217	14417	1981	7.8461538462	0
AT4G39270	2	100	0	17.5	89.89	10.1	10	9.989	2.01	11.999	5.9995	5.9995	2.6529061172	2.6529061172	5.3058122344	0.9787456127	0.0212543873	0.024642099	14417	1982	4.9696517413	0
AT4G01650	2	87.5	12.5	4	89.89	10.1	10	9.989	2.01	11.999	5.9995	5.9995	2.6529061172	2.6529061172	5.3058122344	0.9787456127	0.0212543873	0.0246440809	14417	1983	4.9696517413	0
AT2G21630	2	100	0	11.5	89.89	10.1	10	9.989	2.01	11.999	5.9995	5.9995	2.6529061172	2.6529061172	5.3058122344	0.9787456127	0.0212543873	0.024646063	14417	1984	4.9696517413	0
[truncated: 12,432 more rows]
