# Supplementary material for: Perturbation of Parentally Biased Gene Expression during Interspecific Hybridization
Source: PLoS One. 2015 Feb 26;10(2):e0117293. doi: 10.1371/journal.pone.0117293 (PMC4342222; doi:10.1371/journal.pone.0117293)
Supplement: S11 File — List of endosperm specific genes. (DAT) [file pone.0117293.s021.dat]

List of 940 endosperm specific genes

at1g01530
at1g02450
at1g02580
at1g02620
at1g02700
at1g03050
at1g03055
at1g03070
at1g03400
at1g03630
at1g03660
at1g03890
at1g05020
at1g05210
at1g05230
at1g05450
at1g05510
at1g06020
at1g06030
at1g06225
at1g06650
at1g07150
at1g07880
at1g08340
at1g08980
at1g09080
at1g09340
at1g09740
at1g10050
at1g10090
at1g10680
at1g10710
at1g11810
at1g12190
at1g12250
at1g12900
at1g12935
at1g13200
at1g13650
at1g13700
at1g14030
at1g14110
at1g14150
at1g14345
at1g14490
at1g14730
at1g15050
at1g15140
at1g15180
at1g15380
at1g15410
at1g15790
at1g15980
at1g16130
at1g16490
at1g17000
at1g17020
at1g17150
at1g17830
at1g18000
at1g18010
at1g18350
at1g18485
at1g18730
at1g18830
at1g18930
at1g19020
at1g19150
at1g19320
at1g20690
at1g20940
at1g21860
at1g22090
at1g22630
at1g22670
at1g22760
at1g23070
at1g23140
at1g23320
at1g23480
at1g23540
at1g25500
at1g26220
at1g26320
at1g26350
at1g26590
at1g26795
at1g27170
at1g27180
at1g28230
at1g28370
at1g29080
at1g29110
at1g29530
at1g30410
at1g30420
at1g30710
at1g30740
at1g30810
at1g30860
at1g30935
at1g30940
at1g31040
at1g31070
at1g31530
at1g31710
at1g31814
at1g31920
at1g32180
at1g32430
at1g32550
at1g32840
at1g32850
at1g33030
at1g33430
at1g33770
at1g34650
at1g35513
at1g35600
at1g36020
at1g36240
at1g36340
at1g40125
at1g42705
at1g43000
at1g43330
at1g43950
at1g43970
at1g44090
at1g44100
at1g44160
at1g44446
at1g44575
at1g45230
at1g45474
at1g47300
at1g47765
at1g47790
at1g47810
at1g48010
at1g49010
at1g49190
at1g49680
at1g49790
at1g49810
at1g49975
at1g50340
at1g50390
at1g50580
at1g50760
at1g50890
at1g50900
at1g50990
at1g51100
at1g51140
at1g51240
at1g51250
at1g51290
at1g51320
at1g51910
at1g52870
at1g52970
at1g53020
at1g53160
at1g53170
at1g53660
at1g54070
at1g54640
at1g54940
at1g55000
at1g55370
at1g57570
at1g58120
at1g58122
at1g59790
at1g59800
at1g59840
at1g59930
at1g60400
at1g60570
at1g60890
at1g60980
at1g61320
at1g61330
at1g61340
at1g61450
at1g61630
at1g62780
at1g63180
at1g64030
at1g64170
at1g64290
at1g64355
at1g64680
at1g65360
at1g65640
at1g65760
at1g65890
at1g65990
at1g66000
at1g66020
at1g66060
at1g66130
at1g66630
at1g67270
at1g67370
at1g67450
at1g67623
at1g68010
at1g68520
at1g68890
at1g69260
at1g69450
at1g69630
at1g69860
at1g70040
at1g70170
at1g71020
at1g71250
at1g71280
at1g71370
at1g72080
at1g72270
at1g72360
at1g72590
at1g72800
at1g72870
at1g72950
at1g73480
at1g74000
at1g74010
at1g74280
at1g74290
at1g74360
at1g74870
at1g75250
at1g75690
at1g76100
at1g76520
at1g77110
at1g77330
at1g77655
at1g77780
at1g77830
at1g78160
at1g78220
at1g78310
at1g78500
at1g78995
at1g79370
at1g79450
at1g79680
at1g79760
at1g79800
at1g80110
at1g80740
at2g01240
at2g01880
at2g02140
at2g02210
at2g02660
at2g03080
at2g03180
at2g03560
at2g03750
at2g03760
at2g03770
at2g03840
at2g04032
at2g04130
at2g04140
at2g04750
at2g04760
at2g04920
at2g04980
at2g06430
at2g06660
at2g07120
at2g07130
at2g07190
at2g12050
at2g12190
at2g12480
at2g12710
at2g13360
at2g14130
at2g14540
at2g15480
at2g15660
at2g15740
at2g15800
at2g16260
at2g16290
at2g16300
at2g16360
at2g16450
at2g16530
at2g16960
at2g17050
at2g17090
at2g18490
at2g18720
at2g18880
at2g19190
at2g19250
at2g19510
at2g19610
at2g20070
at2g20170
at2g20250
at2g20620
at2g21110
at2g22290
at2g23060
at2g23160
at2g23590
at2g23600
at2g23900
at2g24090
at2g24810
at2g24880
at2g24900
at2g24920
at2g24950
at2g25630
at2g26400
at2g26880
at2g26950
at2g27120
at2g27190
at2g27280
at2g27540
at2g27950
at2g28010
at2g28700
at2g28830
at2g28880
at2g29605
at2g29850
at2g30695
at2g30730
at2g30790
at2g30900
at2g31035
at2g31050
at2g31760
at2g31780
at2g31945
at2g31980
at2g32470
at2g32490
at2g32500
at2g33710
at2g34555
at2g34580
at2g34620
at2g34850
at2g34890
at2g35000
at2g35070
at2g35090
at2g35410
at2g35570
at2g35820
at2g35910
at2g36110
at2g36180
at2g36560
at2g37670
at2g37750
at2g38195
at2g38220
at2g38270
at2g38470
at2g38480
at2g38500
at2g38720
at2g39210
at2g39435
at2g39470
at2g39590
at2g39980
at2g40420
at2g40580
at2g40890
at2g41120
at2g41390
at2g41400
at2g41451
at2g41510
at2g41640
at2g42070
at2g42090
at2g42220
at2g42270
at2g42440
at2g42530
at2g42690
at2g43000
at2g43018
at2g43020
at2g43560
at2g44170
at2g44240
at2g44250
at2g44570
at2g44590
at2g45780
at2g46130
at2g46220
at2g46375
at2g47260
at2g47280
at2g48020
at3g01060
at3g01170
at3g01290
at3g01440
at3g01490
at3g01890
at3g03260
at3g03400
at3g03530
at3g03540
at3g03580
at3g04060
at3g04250
at3g04320
at3g04330
at3g04540
at3g05150
at3g05310
at3g05860
at3g05980
at3g06000
at3g06100
at3g06260
at3g06470
at3g07000
at3g07010
at3g07565
at3g08040
at3g08810
at3g08920
at3g09160
at3g09330
at3g09340
at3g09580
at3g10060
at3g10870
at3g10890
at3g10900
at3g11210
at3g11740
at3g12203
at3g12510
at3g13280
at3g13782
at3g13830
at3g13910
at3g14070
at3g14415
at3g14420
at3g14480
at3g14620
at3g14640
at3g15355
at3g15490
at3g15810
at3g16175
at3g16600
at3g16700
at3g16860
at3g17080
at3g17350
at3g18330
at3g18340
at3g19160
at3g19350
at3g19480
at3g19700
at3g19800
at3g19930
at3g19970
at3g20030
at3g20300
at3g20710
at3g20950
at3g21170
at3g21410
at3g21620
at3g21690
at3g22210
at3g22370
at3g22460
at3g23060
at3g23080
at3g23760
at3g24060
at3g24130
at3g24210
at3g24220
at3g24460
at3g24780
at3g24790
at3g25280
at3g25420
at3g25480
at3g25750
at3g25990
at3g26140
at3g26270
at3g26800
at3g26820
at3g26840
at3g27290
at3g27440
at3g27690
at3g27840
at3g28410
at3g29210
at3g29440
at3g29570
at3g30440
at3g30500
at3g30540
at3g30670
at3g30720
at3g30843
at3g31908
at3g32377
at3g32677
at3g32900
at3g42640
at3g42850
at3g42883
at3g43280
at3g43530
at3g43660
at3g43990
at3g44390
at3g44500
at3g45110
at3g45130
at3g45670
at3g46370
at3g46780
at3g47165
at3g47420
at3g48100
at3g48130
at3g49210
at3g49520
at3g49770
at3g50260
at3g50490
at3g50720
at3g50820
at3g50980
at3g51070
at3g51700
at3g52760
at3g53470
at3g53800
at3g54050
at3g54130
at3g54570
at3g54580
at3g55630
at3g55700
at3g56290
at3g56520
at3g56650
at3g57210
at3g57770
at3g58060
at3g58290
at3g59120
at3g59400
at3g59610
at3g59790
at3g59830
at3g60010
at3g60760
at3g60940
at3g61340
at3g61760
at3g62230
at3g62350
at3g62550
at3g62660
at3g63140
at3g66656
at4g00540
at4g01500
at4g01700
at4g02130
at4g03156
at4g03610
at4g03910
at4g03950
at4g04010
at4g04430
at4g04460
at4g04590
at4g04990
at4g05630
at4g07690
at4g08560
at4g08820
at4g08990
at4g10490
at4g10820
at4g10950
at4g11940
at4g12140
at4g12150
at4g12260
at4g12426
at4g12530
at4g12550
at4g12800
at4g12830
at4g13060
at4g13220
at4g13380
at4g13610
at4g14140
at4g14540
at4g15150
at4g15460
at4g15755
at4g16640
at4g17215
at4g17505
at4g17820
at4g17860
at4g18020
at4g18050
at4g18430
at4g19000
at4g19191
at4g19570
at4g20130
at4g20160
at4g20180
at4g20420
at4g20840
at4g21020
at4g21080
at4g21120
at4g21690
at4g21810
at4g22030
at4g22430
at4g22830
at4g23450
at4g23520
at4g23890
at4g25000
at4g25040
at4g25470
at4g26020
at4g26070
at4g26260
at4g26290
at4g26390
at4g26820
at4g26920
at4g27030
at4g27550
at4g27990
at4g28025
at4g28040
at4g28080
at4g28350
at4g28590
at4g28870
at4g29340
at4g30120
at4g30490
at4g30590
at4g31800
at4g31830
at4g31920
at4g33666
at4g33930
at4g34190
at4g34300
at4g34330
at4g34440
at4g34750
at4g36600
at4g36670
at4g36700
at4g37950
at4g38020
at4g38550
at4g38700
at4g39490
at4g39590
at4g39670
at4g39710
at4g39970
at5g01280
at5g01320
at5g01330
at5g01490
at5g02160
at5g02630
at5g02700
at5g02710
at5g03020
at5g03570
at5g03930
at5g04140
at5g05070
at5g05220
at5g05440
at5g05760
at5g05850
at5g06020
at5g06040
at5g06280
at5g06520
at5g06690
at5g06860
at5g07200
at5g07770
at5g07780
at5g07850
at5g07880
at5g08240
at5g08280
at5g08540
at5g08600
at5g09360
at5g09430
at5g09660
at5g09800
at5g09820
at5g10190
at5g10880
at5g11120
at5g11210
at5g12060
at5g12070
at5g12910
at5g13200
at5g13620
at5g13730
at5g14180
at5g14400
at5g14890
at5g15160
at5g15940
at5g16010
at5g16430
at5g16460
at5g16770
at5g17150
at5g17170
at5g17320
at5g17480
at5g17730
at5g19410
at5g19490
at5g19600
at5g19610
at5g19700
at5g20420
at5g20430
at5g20440
at5g20460
at5g20560
at5g21120
at5g22470
at5g22600
at5g22740
at5g22980
at5g23320
at5g23650
at5g23790
at5g23920
at5g24440
at5g24510
at5g25290
at5g25415
at5g25950
at5g26020
at5g26250
at5g26310
at5g26590
at5g26630
at5g26650
at5g26840
at5g26970
at5g27290
at5g27560
at5g27570
at5g27810
at5g27910
at5g27945
at5g27960
at5g28110
at5g28120
at5g28466
at5g28820
at5g29040
at5g33315
at5g33340
at5g33350
at5g34900
at5g35040
at5g35480
at5g35490
at5g35920
at5g36680
at5g36700
at5g36720
at5g36770
at5g36790
at5g36805
at5g37420
at5g37520
at5g37550
at5g37560
at5g38080
at5g38290
at5g38450
at5g38520
at5g38710
at5g38780
at5g38900
at5g38960
at5g39230
at5g39270
at5g39290
at5g39680
at5g40010
at5g40450
at5g40880
at5g41090
at5g41440
at5g41450
at5g41660
at5g41720
at5g41730
at5g41800
at5g42010
at5g42370
at5g42640
at5g42910
at5g43670
at5g43840
at5g43880
at5g44870
at5g45082
at5g45680
at5g45840
at5g46320
at5g46370
at5g47900
at5g49110
at5g49200
at5g49448
at5g49450
at5g50450
at5g50470
at5g50480
at5g51030
at5g51050
at5g51110
at5g51210
at5g52020
at5g52080
at5g52160
at5g52190
at5g52340
at5g52430
at5g52450
at5g52480
at5g52960
at5g53410
at5g53450
at5g53490
at5g53840
at5g53920
at5g53970
at5g54070
at5g54350
at5g54780
at5g55080
at5g55220
at5g55740
at5g56370
at5g56605
at5g56750
at5g56830
at5g56920
at5g57190
at5g57345
at5g57690
at5g57920
at5g58310
at5g58820
at5g58850
at5g59050
at5g59100
at5g59170
at5g59520
at5g60220
at5g60440
at5g61250
at5g61260
at5g61290
at5g61620
at5g62040
at5g62110
at5g62120
at5g62160
at5g62310
at5g62520
at5g62830
at5g62920
at5g63340
at5g63760
at5g64450
at5g64890
at5g65090
at5g65370
at5g65850
at5g66280
at5g66520
at5g66970
at5g67370
at5g67400
at5g67520
at5g67550
atcg01010
