# Supplementary material for: Perturbation of Parentally Biased Gene Expression during Interspecific Hybridization
Source: PLoS One. 2015 Feb 26;10(2):e0117293. doi: 10.1371/journal.pone.0117293 (PMC4342222; doi:10.1371/journal.pone.0117293)
Supplement: S12 File — Literature PEGs merged with SNP data from intraspecific and interspecific hybrids. (DAT) [file pone.0117293.s022.dat]

Gene Name	Locus	Reference	A. thaliana Expression	Tissue	Imprinted?	H3K27me3 Target	Mosher siRNA Target	N Rows ColxAa	Mean (Cov) ColxAa	Mean(%SNP) ColxAa	N Rows ColxC24	Mean (Cov) ColxC24	Mean(%SNP) ColxC24	N Rows C24xAa	Mean(Cov) C24xAa	Mean(%SNP) C24xAa	N Rows C24xCol	Mean(Cov) C24xCol	Mean(%SNP) C24xCol
	AT1G07705	Ghering (2011)	Paternal	Endosperm			Yes	4	14	35				47	22	43
SUVH7	AT1G17770	Hsieh (2011)	Paternal	Endosperm	Yes	Yes		6	47	41				2	58	34
ATLP-1	AT1G18250	Ghering (2011)	Paternal	Endosperm										6	32	49
	AT1G20910	Ghering (2011)	Paternal	Endosperm			Yes	9	38	42				13	21	43
AGL92	AT1G31640	Hsieh (2011)	Paternal	Endosperm	Yes		Yes
RBP47c	AT1G47490	Ghering (2011)	Paternal	Endosperm				27	8	64				40	12	66
YUC10	AT1G48910	Hsieh (2011)	Paternal	Endosperm	Yes	Yes	Yes	37	22	66				16	26	57
RBP47a	AT1G49600	Ghering (2011)	Paternal	Endosperm			Yes	10	11	42				32	13	52	2	8	55
VIM5	AT1G57800	Hsieh (2011)	Paternal	Endosperm	Yes	Yes		4	13	43	3	8	92	22	107	89	4	9	52
VIM1	AT1G57820	Ghering (2011)	Paternal	Endosperm			Yes	2	11	40				28	14	96	2	12	58
SNL5	AT1G59890	Ghering (2011)	Paternal	Endosperm				103	17	46				115	32	44
OTS1/ULP1D	AT1G60220	Ghering (2011)	Paternal	Endosperm							1	19	32	14	36	98	10	16	88
F-box	AT1G60410	Hsieh (2011)	Paternal	Endosperm	Yes	Yes
THIOREDOXIN-DEPENDENT PEROXIDASE 2	AT1G60740	Wolff (2011)	Paternal	Endosperm	AD PEG												4	48	98
F-box protein	AT1G61330	Wolff (2011)	Paternal	Endosperm	AD PEG	Yes									26	100	3	9	65
NRPD1a	AT1G63020	Ghering (2011)	Paternal	Endosperm										16	9	98
PHERES1	AT1G65330	Villar (2009)	Paternal	Endosperm	Yes	Yes	Yes				4	9	94	5	338	100
Seven in absentia protein	AT1G66630	Wolff (2011)	Paternal	Endosperm	PEG	Yes									10	100
	AT1G67820	Ghering (2011)	Paternal	Endosperm				9	10	45	6	31	86	12	17	71
ALPHA-FUCOSIDASE 1	AT1G67830	Wolff (2011)	Paternal	Endosperm	AD PEG	Yes									290	88
TAA1/SAV3/WEI8/CKRC1	AT1G70560	Ghering (2011)	Paternal	Endosperm		Yes		2	7	57				6	7	50
MEIDOS	AT2G20160	Wolff (2011)	Paternal	Endosperm	PEG	Yes
CHR34	AT2G21450	Ghering (2011)	Paternal	Endosperm										5	33	99	2	10	100
F-box	AT2G21930	Hsieh (2011)	Paternal	Endosperm	Yes	Yes	Yes
HDG3	AT2G32370	Gehring (2009)	Paternal	Endosperm	Yes	Yes					3	17	70	1	16	100	2	10	58
	AT2G33780	Ghering (2011)	Paternal	Endosperm		Yes		3	244	34	4	12	56	6	173	99	6	28	59
	AT2G36560	Hsieh (2011)	Paternal	Endosperm	Yes	Yes								29	24	81	1	10	30
	AT2G40520	Ghering (2011)	Paternal	Endosperm		Yes
SDG20	AT3G03750	Ghering (2011)	Paternal	Embryo													1	7	100
FRD3	AT3G08040	Ghering (2011)	Paternal	Endosperm		Yes	Yes
	AT3G11160	Ghering (2011)	Paternal	Endosperm		Yes											1	9	33
	AT3G11310	Ghering (2011)	Paternal	Endosperm		Yes	Yes							3	8	40
	AT3G11490	Ghering (2011)	Paternal	Endosperm
	AT3G14205	Ghering (2011)	Paternal	Endosperm										11	40	79	6	18	94
CDC27A	AT3G16320	Ghering (2011)	Paternal	Endosperm				2	9	50	1	10	30	16	13	62
ATIPT8	AT3G19160	Wolff (2011)	Paternal	Endosperm	PEG	Yes
	AT3G45090	Ghering (2011)	Paternal	Endosperm										16	16	59	4	9	75
Unknown protein	AT3G49770	Wolff (2011)	Paternal	Endosperm	PEG										17	100
Protein kinase	AT3G50720	Wolff (2011)	Paternal	Endosperm	PEG	Yes									11	59
F-box protein	AT3G62230	Wolff (2011)	Paternal	Endosperm	PEG	Yes
	AT4G05470	Ghering (2011)	Paternal	Endosperm		Yes	Yes
VIM6/ORTHL1	AT4G08590	Ghering (2011)	Paternal	Endosperm				2	12	37				30	11	86
Zinc finger (C3HC4-type RING finger) protein	AT4G10160	Wolff (2011)	Paternal	Endosperm	PEG	Yes		2	91	59					55	73
ARID/BRIGHT DNA-binding domain-containing protein	AT4G11400	Wolff (2011)	Paternal	Endosperm	PEG	Yes
Heat shock protein binding	AT4G11940	Wolff (2011)	Paternal	Endosperm	AD PEG	Yes									14	100
SUVH9	AT4G13460	Ghering (2011)	Paternal	Endosperm										8	13	100	5	11	96
	AT4G13495	Ghering (2011)	Paternal	Endosperm			Yes										1	7	86
PRL1	AT4G15900	Ghering (2011)	Paternal	Endosperm										3	42	91	1	7	100
	AT4G17486	Ghering (2011)	Paternal	Endosperm
FAD-binding domain-containing protein	AT4G20800	Wolff (2011)	Paternal	Endosperm	AD PEG	Yes		47	26	70	2	36	41		156	76	7	38	53
	AT4G23110	Ghering (2011)	Paternal	Endosperm		Yes
Chromatin remodeling factor	AT4G31900	Wolff (2011)	Paternal	Endosperm	PEG	Yes									11	74
	AT5G10950	Ghering (2011)	Paternal	Endosperm				4	187	51				9	110	69	3	26	89
	AT5G11460	Ghering (2011)	Paternal	Endosperm			Yes							3	20	100	1	17	100
Aldose 1-epimerase	AT5G15140	Wolff (2011)	Paternal	Endosperm	PEG	Yes		21	20	41					20	57
	AT5G28300	Ghering (2011)	Paternal	Endosperm		Yes								2	71	100	2	17	100
	AT5G37290	Ghering (2011)	Paternal	Endosperm										8	11	37
	AT5G42670	Ghering (2011)	Paternal	Endosperm
APS4	AT5G43780	Ghering (2011)	Paternal	Endosperm				1	9	33				1	11	100
CCAAT-box binding transcription factor Hap5a	AT5G50470	Wolff (2011)	Paternal	Endosperm	PEG	Yes
	AT5G53150	Ghering (2011)	Paternal	Endosperm			Yes	3	12	53	2	14	39	8	43	53	1	9	78
Zinc finger (C2H2 type) protein	AT5G54350	Wolff (2011)	Paternal	Endosperm	PEG	Yes									21	100
	AT5G60760	Ghering (2011)	Paternal	Endosperm		Yes		6	15	37				21	11	40	1	10	60
AT5G63100	AT5G63100	Gehring (2009)	Paternal	Endosperm										1	9	100
	AT5G63740	Hsieh (2011)	Paternal	Endosperm	Yes	Yes											4	8	37
