# Supplementary material for: Perturbation of Parentally Biased Gene Expression during Interspecific Hybridization
Source: PLoS One. 2015 Feb 26;10(2):e0117293. doi: 10.1371/journal.pone.0117293 (PMC4342222; doi:10.1371/journal.pone.0117293)
Supplement: S13 File — A. arenosa sequence data for PHERES1 and PHERES2 homologs. (TXT) [file pone.0117293.s023.txt]

PHERES1 and PHERES2 homologs in Arabidopsis arenosa

>A.arenosa_Strecno_PHE_A
TGAGGAAAACAACATTCACCAAAAGGAAGAAAGGGATGATGAAGAAACTCAACGAGCTTGTGACTCTATGTGGTGTTGAAGCATGTGCGGTCATCAATAGCCCGTACAACTCGATCCCGGAGGCTTGGCCATCAAAAGAAGGTGTTGAAGAAGTGGTGTCGAATTTTATGGAGTTTTCGGTGATAGACCGGACCAAGAAGATGGTGGATCAAGAGACTTTTATACGTCAAAGGATCGCCGAAGAAACAGAAAAACTGCAGAAGCTACGTGATGAGAACCGAGATTCTCAAATTCGAGATTTAATGTTCAGTTGTCTCAAAGGGGAAATAGATGTGTATCGTCTTGACGGAAGAGATCTTCTAGATTTGAGTTTCTTTATTGACAAGTATCTCAATGGTCTTATTCGTAGGGTTGAGATCCTTACGGAGAACGGTGAGTCTTCTTCTTCTTTACCTCCTCCTATTGGGGCAGCTCCTATTGGTGTGGATGCATCTGCTCCAATCGGATTTGATGGTCATACGATTCAATATCAAAATCAAGATCAGCAAAAGCCGGTTAAGTTCCAATATCAGGCTCTTTTTGATTTTTATAATCAGATTCCAAAGAAACTCCATGAA

>Aa_Strecno_PHE_A ORF:36..617 Frame +3
MMKKLNELVTLCGVEACAVINSPYNSIPEAWPSKEGVEEVVSNFMEFSVIDRTKKMVDQETFIRQRIAEETEKLQKLRDENRDSQIRDLFSCLKGEIDVYRLDGRDLLDLSFFIDKYLNGLIRRVEILTENGESSSSLPPPIAAPIGVDASAPIGFDGHTIQYQNQDQQKPVKFQYQALFDFYNQIPKKLHE...

>2x-Aa-Strecno-PHE-B
TGAGGAAAACAACATTCACCAAAAGGAAGAAAGGGATGATGAAGAAACTCAACGAGCTTGTGACTCTATGTGGTGTTGAAGCATGTGCGGTCATCAATAGCCCGTACAACTCGATCCCGGAGGCTTGGCCATCAAAAGAAGGTGTTGAAGAAGTGGTGTCGAATTTTATGGAGTTTTCGGTGATAGACCGGACCAAGAAGATGGTGGATCAAGAGACTTTTATACGTCAAAGGATCGCCAAAGAAACAGAAAAACTGCAGAAGCTACGTGATGAGAACCGAGATTCTCAAATTCGAGATTTAATGTTCAGTTGTCTCAAAGGGGAAATAGATGTGTATCGTCTTGACGGAAGAGATCTTCTAGATTTGAGTTTCTTTATTGACAAGTATCTCAATGGTCTTATTCGTAGGGTTGAGATCCTTACGGAGAACGGTGAGTCTTCTTCTTCTTTACCTCCTCCTATTGGGGCAGCTCCTATTGGTGTGGATGCATCTGCTCCAATCGGATTTGATGGTCATACGATTCAATATCAAAATCAAGATCAGCAAAAGCCGGTTAAGTTCCAATATCAGGCTCTTTTTGATTTTTACAATCAGATTCCAAAGAAACTCCATGAA

>2x-Aa-Strecno-PHE-B (matches phe1 better than phe2)
MMKKLNELVTLCGVEACAVINSPYNSIPEAWPSKEGVEEVVSNFMEFSVIDRTKKMVDQETFIRQRIAKETEKLQKLRDENRDSQIRDLMFSCLKGEIDVYRLDGRDLLDLSFFIDKYLNGLIRRVEILTENGESSSSLPPPIGAAPIGVDASAPIGFDGHTIQYQNQDQQKPVKFQYQALFDFYNQIPKKLHE...

>PHERES1_At1g65330_genomic_seq
ATGAGGGGGAAGATGAAGTTATCGTTCATAGAAAATGATTCAGTGAGGAAAACAACATTCACCAAAAGGAAGAAAGGGATGCTGAAGAAATTCAACGAGCTAGTAACTCTATGTGGTGTTGACGCATGTGCGGTCATCCGTAGCCCGTACAACTCGATCCAGGAGCCTTGGCCATCAAGGGAAGGCGTTGAAGAAGTGATGTCGAAGTTTATGGAGTTTTCGGTGTTGGACCGGACCAAGAAGATGGTGGATCAAGAGACGTTTTTACGTCAAAGGATCGCCAAAGAAACAGAACGTCTCCAGAAGCTACGTGATGAGAACCGTAATTCTCAGATTCGAGATTTAATGTTTGGTTGTCTCAAAGGAGAGGTGGACGTGTCTCATCTTCATGGAAGAGATCTTCTTGATTTGAATGTATTTCTTAACAAGTATCTCAATGTGTTATTCGTAGGGTTGAGATCCTTAAGGAGAACGGTGAGTCTTCTTCATCTGTACCTCCTCCTATTGGTGTAGCTCCTACTGTTGTGGATGCATCTGTCCCAATCGGTTTTGATGGTCGTATGATTCAAGATCAAAACCAAAATCAGCAAGAGCCGGTTCAATTCCAATACCAGGCTCTTTATGATTTTTATGATCAGATTCCAAAGAACTTCATGATTTTAACATGAAAATGAATATAGATCCAAATCAGAGTATGAATTTGGATCTTAATGATGGAGAGGACGAGGGCATTCCTTGCATGGACAACAACAACTACCACCCCGAAATCGATTGTCTCGCTACCGTCACCACTGCCCCCACTGATGTTTGTGCTCCTAACATCATCAATGATCTCTAG


>PHERES2_At1g65300_genomic_seq
>gi|240254421:24254929-24255765 Arabidopsis thaliana chromosome 1, complete sequence
ATGAAGAGAAAGATGAAGTTATCGTTAATAGAAAACAGTGTATCGAGGAAAACAACATTCACCAAAAGGAAGAAAGGGATGACGAAGAAACTAACCGAGCTAGTCACTCTATGTGGTGTTGAAGCATGTGCGGTCGTCTATAGTCCGTTCAACTCGATCCCGGAGGCTTGGCCGTCAAGGGAAGGCGTTGAAGACGTGGTGTCGAAATTTATGGAGTTGTCGGTGTTGGACCGGACCAAGAAGATGGTGGATCAAGAGACTTTTATAAGTCAAAGGATCGCCAAAGAAAAAGAGCAGCTGCAGAAGCTACGTGATGAGAACCATAATTCTCAGATTCGGGAGTTAATGTTTGGTTGTCTCAAAGGGGAGACGAATGTGTATAATCTTGATGGAAGGGATCTTCAAGATTTGAGTTTATATATTGATAAGTATCTTAATGGTCTTACTCGCAGGATTGAGATCCTTATTGAGAACGGTGAGTCTTCTTCATCTTTACCTCTTCCTATTGTTGCGAATGCAGCTGCACCAGTCGGATTTGATGGTCCTATGTTTCAATATCATAATCAAAATCAGCAAAAGCCGGTTCAATTCCAATATCAGGCTCTTTATGATTTTTATGATCAGATTCCAAAGAAAATTCATGGTTTTAATATGAATATGAATAAGGATTCGAATCAAAGTATGGTTTTGGATTTGAATCAAAATCTTAATGATGGAGAGGACGAGGGCATTCCTTGCATGGACAACAACAACTACCACCCCGAAATCGATTGTCTCGCTACCGTCACCACTGCCCCCACTGATGTTTGTGCTCCTAACATCACCAATGATCTCTAG


Strecno PHE_A (query) vs Strecno PHE_B (subject)

Score	Expect	Method	Identities	Positives	Gaps
401 bits(1030)	4e-148	Compositional matrix adjust.	193/194(99%)	194/194(100%)	0/194(0%)
Query  1    MMKKLNELVTLCGVEACAVINSPYNSIPEAWPSKEGVEEVVSNFMEFSVIDRTKKMVDQE  60
            MMKKLNELVTLCGVEACAVINSPYNSIPEAWPSKEGVEEVVSNFMEFSVIDRTKKMVDQE
Sbjct  1    MMKKLNELVTLCGVEACAVINSPYNSIPEAWPSKEGVEEVVSNFMEFSVIDRTKKMVDQE  60

Query  61   TFIRQRIAEETEKLQKLRDENRDSQIRDLMFSCLKGEIDVYRLDGRDLLDLSFFIDKYLN  120
            TFIRQRIA+ETEKLQKLRDENRDSQIRDLMFSCLKGEIDVYRLDGRDLLDLSFFIDKYLN
Sbjct  61   TFIRQRIAKETEKLQKLRDENRDSQIRDLMFSCLKGEIDVYRLDGRDLLDLSFFIDKYLN  120

Query  121  GLIRRVEILTENGESSSSLPPPIGAAPIGVDASAPIGFDGHTIQYQNQDQQKPVKFQYQA  180
            GLIRRVEILTENGESSSSLPPPIGAAPIGVDASAPIGFDGHTIQYQNQDQQKPVKFQYQA
Sbjct  121  GLIRRVEILTENGESSSSLPPPIGAAPIGVDASAPIGFDGHTIQYQNQDQQKPVKFQYQA  180

Query  181  LFDFYNQIPKKLHE  194
            LFDFYNQIPKKLHE
Sbjct  181  LFDFYNQIPKKLHE  194


AtPHE1 (PHE_1) and AtPHE2 (PHE_2)  aligned to Aa Strecno PHE_A (AaPHE)
AaPHE  1    MMKKLNELVTLCGVEACAVINSPYNSIPEAWPSKEGVEEVVSNFMEFSVIDRTKKMVDQE  60
PHE_1  27   .L..F.........D.....R......Q.P...R......M.K.................  86
PHE_2  27   .T...T.............VY..F.........R....D...K...L..L..........  86

AaPHE  61   TFIRQRIAEETEKLQKLRDENRDSQIRDLMFSCLKGEIDVYRLDGRDLLDLSFFIDKYLN  120
PHE_1  87   ..L.....K...R.........N........G.....V..SH.H.......NV.LN....  146
PHE_2  87   ...S....K.K.Q........HN....E...G.....TN..N......Q...LY......  146

AaPHE  121  GLIRRVEILTENGESSSSLPPPIGAAPIGVDASAPIGFDGHTIQYQNQDQQKPVKFQYQA  180
PHE_1  147  .V.......K........V.....V..TV....V......RM..D...N..E..Q.....  206
PHE_2  147  ..T..I...I..........L..V.-----N.A..V..E.RM......N.....Q.....  201

AaPHE  181  LFDFYNQIPKKLHE  194
PHE_1  207  .Y...D.......D  220
PHE_2  202  .Y...D.....I.  214
