# Supplementary material for: Perturbation of Parentally Biased Gene Expression during Interspecific Hybridization
Source: PLoS One. 2015 Feb 26;10(2):e0117293. doi: 10.1371/journal.pone.0117293 (PMC4342222; doi:10.1371/journal.pone.0117293)
Supplement: S14 File — De novo PEGs identified in Col-0 X A. arenosa crosses. (DAT) [file pone.0117293.s024.dat]

Denovo PEG	ColxAa_1	ColXAa_2	C24xAa_1	C24xAa_2	ColXC24_1	ColXC24_2	C24XCol_1	C24XCol_2	Aa_1	Aa_2	Mean ColxAa	Mean C24xAa	Mean ColxC24	Mean C24xCol	Mean Aa
AT2G26450	9.90068096	6.10809725	7.82390575	10.0899017	1.2868492	0	4.18271686	5.40975418	216.846474	3514.24952	8.0043891055	8.9569037174	0.6434245986	4.7962355188	1865.5479974
AT5G47000	8.5505881	3.49034129	3.00919452	7.39926124	0	0	0	24.3438938	346.193494	5169.1278	6.020464694	5.2042278773	0	12.171946903	2757.6606454
AT4G35010	20.2513929	10.4710239	13.2404559	15.4711826	5.14739679	7.57096137	0	14.876824	669.561043	14170.6053	15.361208366	14.355819234	6.3591790796	7.438411996	7420.0831648
AT2G30790	12.6008667	20.9420477	41.5268844	32.2876854	16.7290396	18.9274034	27.1876596	21.6390167	296.73728	1120.92442	16.771457197	36.907284879	17.828221495	24.413338148	708.83084826
AT1G81001	0.90006191	5.23551193	3.61103342	2.69064045	3.86054759	3.78548069	0	0	30.4345929	64.3774158	3.0677869175	3.1508369362	3.8230141384	0	47.406004328
AT2G01880	13.9509595	21.814633	39.1195288	14.1258624	2.57369839	5.67822103	4.18271686	13.5243854	53.2605375	37.8690681	17.882796287	26.622695555	4.1259597111	8.853551153	45.564802816
AT1G78330	3.15021667	0.87258532	3.61103342	2.69064045	3.86054759	3.78548069	0	9.46706981	41.8475652	3.78690681	2.0114009953	3.1508369362	3.8230141384	4.7335349066	22.817236004
AT3G01010	4.95034048	4.36292661	3.00919452	3.36330056	0	0	0	0	53.2605375	94.6726703	4.656633544	3.1862475404	0	0	73.966603898
AT4G31520	16.2011143	16.5791211	35.5084953	30.9423652	1.2868492	13.2491824	2.09135843	60.8597345	15.2172964	71.9512294	16.390117704	33.225430247	7.2680157975	31.475546471	43.584262921
AT5G14670	3.15021667	8.72585322	6.01838904	1.34532022	0	0	0	0	163.585937	231.001315	5.9380349425	3.6818546317	0	0	197.29362607
AT4G13500	6.75046429	5.23551193	5.41655013	2.01798034	11.5816428	9.46370171	2.09135843	12.1719469	163.585937	200.706061	5.9929881102	3.7172652359	10.522672244	7.1316526659	182.14599883
AT5G56920	5.40037143	12.2161945	63.1930849	61.2120702	5.14739679	7.57096137	62.7407529	33.8109636	323.367549	503.658606	8.8082829675	62.202577563	6.3591790796	48.275858249	413.51307755
AT2G47030	12.6008667	11.3436092	18.0551671	13.4532022	1.2868492	5.67822103	4.18271686	35.1634022	3157.58901	23293.2638	11.972237928	15.754184681	3.4825351124	19.673059511	13225.426402
AT5G19473	6.30043334	2.61775596	0.6018389	4.03596067	0	0	0	22.9914553	148.36864	1351.92573	4.4590946514	2.3188997888	0	11.49572763	750.14718587
AT1G20290	2.25015476	6.10809725	4.81471123	6.72660112	0	11.3564421	0	8.11463127	133.151344	170.410806	4.1791260074	5.770656177	5.6782210276	4.0573156342	151.78107515
AT4G18596	20.7014238	6.10809725	6.62022794	10.0899017	2.57369839	0	6.27407529	0	555.43132	6842.94061	13.404760538	8.3550648135	1.2868491973	3.137037644	3699.1859636
AT4G00114	3.15021667	2.61775596	6.01838904	1.34532022	0	0	0	18.9341396	266.302688	227.214409	2.8839863169	3.6818546317	0	9.4670698131	246.75854814
AT1G17020	18.0012381	24.432389	17.4533282	12.107882	1.2868492	35.9620665	8.36543372	14.876824	7.60864822	90.8857635	21.216813557	14.780605117	18.624457853	11.621128855	49.24720584
ATMG01280	2.25015476	0.87258532	0	4.03596067	0	0	0	0	0	0	1.5613700426	2.0179803369	0	0	0
AT3G01270	26.5518262	18.3242918	25.8790729	23.5431039	2.57369839	1.89274034	6.27407529	10.8195084	1263.0356	24603.5336	22.438058982	24.711088399	2.2332193685	8.5467918229	12933.284577
AT1G28270	4.95034048	6.10809725	4.81471123	3.36330056	0	3.78548069	0	24.3438938	460.323217	4139.08914	5.5292188655	4.0890058963	1.8927403425	12.171946903	2299.7061807
AT3G22460	6.30043334	6.98068257	10.8331003	4.03596067	5.14739679	13.2491824	2.09135843	25.6963323	72.2821581	37.8690681	6.6405579554	7.4345304718	9.1982895934	13.89384539	55.075613088
AT5G48140	11.2507738	10.4710239	15.0459726	19.5071433	0	0	2.09135843	56.8024189	894.016166	12148.397	10.860898839	17.276557927	0	29.446888654	6521.2066075
AT1G55560	27.0018572	14.8339505	28.2864285	20.1798034	6.43424599	1.89274034	2.09135843	17.5817011	437.497273	7668.48629	20.917903815	24.233115926	4.1634931644	9.8365297554	4052.9917823
AT1G24520	8.5505881	7.85326789	3.00919452	4.70862079	2.57369839	0	0	12.1719469	437.497273	4832.09309	8.201927998	3.8589076527	1.2868491973	6.0859734513	2634.7951816
AT3G62710	21.1514548	10.4710239	14.4441337	14.7985225	1.2868492	3.78548069	2.09135843	2.70487709	631.517802	7880.55307	15.811239319	14.621328082	2.5361649412	2.3981177594	4256.0354378
AT3G51420	13.5009286	11.3436092	16.2496504	11.4352219	5.14739679	17.0346631	33.4617349	16.2292625	129.34702	162.836993	12.422268881	13.842436157	11.091029936	24.845498703	146.09200628
AT4G04145	9.45065001	12.2161945	15.0459726	16.8165028	0	0	0	1.35243854	87.4994545	87.0988567	10.833422255	15.931237702	0	0.6762192724	87.299155577
AT2G24450	16.2011143	15.7065358	6.62022794	7.39926124	0	0	10.4567921	6.76219272	338.584846	5093.38966	15.953825043	7.009744589	0	8.6094924351	2715.9872532
AT5G54095	13.0508976	9.59843854	7.22206685	6.72660112	1.2868492	0	6.27407529	0	380.432411	4093.64626	11.324668083	6.9743339848	0.6434245986	3.137037644	2237.0393367
AT3G48700	11.2507738	9.59843854	14.4441337	10.0899017	1.2868492	1.89274034	2.09135843	16.2292625	3.80432411	3.78690681	10.424606178	12.267017689	1.5897947699	9.160310483	3.7956154599
AT1G11770	23.4016095	44.5018514	11.4349392	10.0899017	0	0	6.27407529	31.1060865	22.8259447	852.054032	33.951730471	10.762420429	0	18.690080908	437.43998855
AT3G23510	49.5034048	41.0115101	63.1930849	37.6689663	0	0	2.09135843	24.3438938	148.36864	162.836993	45.257457457	50.431025598	0	13.217626117	155.60281656
AT1G19060	6.75046429	9.59843854	19.2588449	10.0899017	0	0	6.27407529	6.76219272	273.911336	174.197713	8.1744514142	14.674373304	0	6.5181340058	224.05452457
ATMG00060	31.0521357	34.9034129	46.3415956	33.6330056	10.2947936	7.57096137	6.27407529	39.2207178	121.738371	34.0821613	32.977774301	39.987300607	8.9328774741	22.747396543	77.91026639
AT5G56640	25.6517643	26.1775596	16.8514893	16.8165028	0	0	0	4.05731563	68.477834	643.774158	25.914661976	16.833996058	0	2.0286578171	356.12599591
AT3G57690	8.5505881	7.85326789	2.40735562	3.36330056	2.57369839	0	8.36543372	6.76219272	1388.5783	17559.8869	8.201927998	2.8853280885	1.2868491973	7.5638132204	9474.2325909
AT3G28750	17.1011762	15.7065358	8.42574465	14.7985225	14.1553412	5.67822103	4.18271686	10.8195084	566.844292	6994.41688	16.403855996	11.612133562	9.9167810987	7.5011126082	3780.630586
AT1G65350	13.5009286	27.9227303	39.7213677	30.2697051	1.2868492	0	8.36543372	0	757.060498	632.413437	20.711829436	34.995536355	0.6434245986	4.1827168586	694.73696754
AT3G55665	35.5524453	50.6099487	133.608237	106.280298	61.7687615	3.78548069	64.8321113	45.9829105	19.0216205	15.1476272	43.081196959	119.9442672	32.777121077	55.407510915	17.084623894
AT1G51250	3.60024762	4.36292661	3.61103342	2.69064045	3.86054759	0	2.09135843	2.70487709	167.390261	4597.30487	3.9815871149	3.1508369362	1.9302737959	2.3981177594	2382.3475646
AT2G47050	31.9521976	23.5598037	13.2404559	20.1798034	9.00794438	1.89274034	41.8271686	43.2780334	2590.74472	19271.5688	27.756000663	16.710129627	5.4503423617	42.552601009	10931.156739
AT2G07725	23.4016095	16.5791211	32.4993008	20.1798034	2.57369839	3.78548069	0	17.5817011	15.2172964	11.3607204	19.990365326	26.339552089	3.1795895398	8.7908505407	13.289008434
AT4G04120	9.45065001	4.36292661	12.0367781	22.1977837	0	0	0	0	15.2172964	18.9345341	6.9067883076	17.117280892	0	0	17.075915245
AT3G21690	111.607676	123.03453	98.0997413	79.3738932	9.00794438	24.6056245	37.6444517	100.080452	349.997818	231.001315	117.32110331	88.736817292	16.806784417	68.862452019	290.49956674
AT1G64930	12.6008667	10.4710239	8.42574465	14.1258624	0	0	0	2.70487709	3.80432411	7.57381362	11.535945268	11.275803506	0	1.3524385447	5.6890688653
AT2G07696	36.4525072	21.814633	39.1195288	24.215764	2.57369839	1.89274034	0	2.70487709	125.542696	18.9345341	29.133570105	31.667646397	2.2332193685	1.3524385447	72.238614823
AT2G14846	76.505262	123.03453	450.777339	458.754197	66.9161583	81.3878347	497.743306	352.98646	34.238917	0	99.769896154	454.7657678	74.151996493	425.36488318	17.11945849
AT2G25630	26.1017953	37.5211688	56.572857	22.8704438	2.57369839	1.89274034	0	4.05731563	26.6302688	87.0988567	31.811482043	39.721650392	2.2332193685	2.0286578171	56.864562706
AT2G47040	104.407181	64.5713138	62.591246	49.7768483	5.14739679	11.3564421	4.18271686	97.3755752	6505.39423	47866.5021	84.489247415	56.184047157	8.2519194221	50.77914604	27185.948158
ATMG01120	15.3010524	6.10809725	42.7305622	24.8884242	3.86054759	1.89274034	8.36543372	13.5243854	38.0432411	45.4428817	10.704574822	33.809493165	2.8766439672	10.944909582	41.74306141
AT5G45880	31.9521976	26.1775596	15.6478115	26.9064045	5.14739679	3.78548069	4.18271686	28.4012094	1734.77179	26917.3336	29.064878646	21.277107996	4.4664387371	16.291963149	14326.052703
AT3G17140	13.5009286	13.9613651	31.295623	31.6150253	0	0	6.27407529	4.05731563	26.6302688	0	13.731146864	31.45532414	0	5.1656954611	13.315134381
AT3G03980	321.772131	542.74807	418.879877	320.858874	205.895872	115.457161	602.311228	227.209676	186.411881	121.181018	432.26010061	369.86937533	160.67651623	414.76045158	153.79644964
AT3G13400	139.059564	82.8956056	110.738358	96.1903961	7.72109518	5.67822103	14.639509	40.5731563	3214.65387	35229.5941	110.97758497	103.46437719	6.6996581056	27.606332674	19222.123967
AT2G07640	9.00061905	26.1775596	15.6478115	7.39926124	0	0	0	0	125.542696	87.0988567	17.589089351	11.523536368	0	0	106.32077612
AT2G04045	7.20049524	11.3436092	0.6018389	4.03596067	1.2868492	0	4.18271686	10.8195084	19.0216205	37.8690681	9.2720522121	2.3188997888	0.6434245986	7.5011126082	28.445344327
AT2G34430	79.2054477	92.4940441	128.191687	59.1940899	41.1791743	0	46.0098854	64.9170501	1807.05395	4885.10979	85.849745884	93.692888204	20.589587156	55.463467796	3346.0818689
AT5G59845	87.3060048	163.173455	145.043176	151.348525	402.783799	1907.88227	1756.74108	3575.84751	106.521075	124.967925	125.23972998	148.19585055	1155.333032	2666.2942964	115.7444999
AT5G43640	25.6517643	45.3744367	40.3232066	30.9423652	2.57369839	11.3564421	2.09135843	6.76219272	7.60864822	22.7214409	35.513100514	35.632785863	6.9650702249	4.4267755765	15.165044542
AT2G28680	874.860172	1170.13692	1236.17711	577.142376	78.497801	24.6056245	33.4617349	50.0402262	117.934047	64.3774158	1022.4985442	906.65974246	51.551712743	41.750980512	91.155731579
AT5G42223	24.7517024	32.2856569	28.8882674	33.6330056	177.585189	274.44735	225.86671	513.926647	7.60864822	18.9345341	28.518679649	31.2606365	226.01626944	369.89667868	13.271591136
AT3G62510	2.25015476	2.61775596	3.00919452	3.36330056	5.14739679	0	0	4.05731563	0	0	2.4339553642	3.1862475404	2.5736983945	2.0286578171	0
AT3G55672	16.2011143	24.432389	24.0735562	22.1977837	19.302738	1.89274034	0	12.1719469	19.0216205	15.1476272	20.316751651	23.13566993	10.597739151	6.0859734513	17.084623894
ATMG00520	57.153931	54.1002899	64.9986016	58.5214298	2.57369839	9.46370171	14.639509	13.5243854	19.0216205	11.3607204	55.627110467	61.760015694	6.0187000536	14.081947226	15.191170488
AT2G07712	15.3010524	17.4517064	11.4349392	12.7805421	3.86054759	5.67822103	0	4.05731563	11.4129723	0	16.376379412	12.107740654	4.7693843097	2.0286578171	5.7064861632
AT2G36724	519.78575	1010.4538	538.04398	507.858385	428.520783	1182.96271	478.92108	2047.59196	254.889715	64.3774158	765.1197764	522.95118243	805.74174839	1263.2565185	159.63356554
AT1G12672	401.42761	643.967967	278.651412	275.117986	34.7449283	128.706343	20.9135843	52.7451032	167.390261	291.591824	522.69778858	276.88469921	81.725635809	36.829343769	229.49104261
AT1G30972	513.485317	642.222797	214.25465	188.344831	25.7369839	1.89274034	112.933355	54.0975418	7.60864822	7.57381362	577.85405687	201.29974061	13.814862144	83.515448486	7.5912309197
AT1G36240	204.764083	237.343207	392.398965	287.898528	0	0	0	0	1886.94476	1916.17485	221.05364548	340.1487467	0	0	1901.5598021
AT3G04540	67.054612	68.9342404	50.5544679	69.2839916	2.57369839	0	6.27407529	0	7.60864822	41.6559749	67.994426181	59.919229746	1.2868491973	3.137037644	24.632311569
AT3G17152	788.004198	1246.05184	1378.81293	1295.54338	133.832317	26.4983648	832.360655	183.931642	224.455122	109.820298	1017.0280187	1337.1781525	80.165340655	508.14614847	167.13770997
AT3G49300	83.7057572	61.9535578	75.229863	74.6652725	18.0158888	13.2491824	89.9284125	63.5646116	0	18.9345341	72.82965752	74.947567725	15.63253558	76.746512031	9.4672670272
AT5G25415	364.075041	477.304171	652.393372	423.103211	0	0	4.18271686	9.46706981	98.9124268	60.590509	420.68960583	537.74829122	0	6.8248933359	79.751467902
AT5G39260	113.4078	172.771894	3165.67263	1833.67147	1513.33466	1641.00588	3793.72419	4764.64099	41.8475652	30.2952545	143.08984688	2499.6720503	1577.1702665	4279.1825919	36.071409842
AT5G39270	446.880736	704.176355	471.841701	407.632028	1.2868492	0	0	4.05731563	232.063771	121.181018	575.52854529	439.73686435	0.6434245986	2.0286578171	176.62239429
AT5G39290	779.45361	890.037028	710.771745	536.78277	1.2868492	1.89274034	14.639509	9.46706981	30.4345929	30.2952545	834.74531907	623.77725755	1.5897947699	12.053289409	30.364923679
